# Supplementary material for: Functional and molecular heterogeneity of D2R neurons along dorsal ventral axis in the striatum
Source: Nat Commun. 2020 Apr 23;11:1957. doi: 10.1038/s41467-020-15716-9 (PMC7181842; doi:10.1038/s41467-020-15716-9)
Supplement: Supplementary file 4 — Supplementary Data 1 [file 41467_2020_15716_MOESM4_ESM.xlsx]

## Sheet: VALJENT_02_D2CreRiboTag_Acb_PEL
	D2CreRiboTag_Acb_PELLET_vs_D2CreRiboTag_Acb_INPUT								D2CreRiboTag_DS_INPUT_vs_D2CreRiboTag_Acb_INPUT		Wfs1CreRiboTag_Acb_INPUT_vs_D2CreRiboTag_Acb_INPUT		D2CreRiboTag_DS_PELLET_vs_D2CreRiboTag_Acb_PELLET		Wfs1CreRiboTag_Acb_PELLET_vs_D2CreRiboTag_Acb_PELLET		D2CreRiboTag_DS_PELLET_vs_D2CreRiboTag_DS_INPUT		Wfs1CreRiboTag_Acb_PELLET_vs_Wfs1CreRiboTag_Acb_INPUT
	baseMean	log2FoldChange	shrunkenlfc	lfcSE	stat	filter	pvalue	padj	log2FoldChange	padj	log2FoldChange	padj	log2FoldChange	padj	log2FoldChange	padj	log2FoldChange	padj	log2FoldChange	padj
ENSMUSG00000024462.17,Gabbr1,protein_coding	33514.2	0.571434	0.57108	0.025145	22.7255	0	2.5051e-114	5.06418e-113	0.226768	4.55493e-18	0.0495069	0.820354	0.155315	3.7174e-09	-0.0941232	0.000916765	0.499982	6.70685e-87	0.427804	8.83366e-64
ENSMUSG00000024758.15,Rtn3,protein_coding	27541.2	0.45949	0.459295	0.020796	22.0951	0	3.52268e-108	6.51403e-107	-0.0412731	0.107994	0.014922	0.984087	0.092801	3.25688e-05	0.0759271	0.00119241	0.593564	3.76957e-175	0.520496	4.1734e-137
ENSMUSG00000020917.17,Acly,protein_coding	8145.68	0.576963	0.576563	0.0262026	22.0193	0	1.88215e-107	3.43477e-106	0.430581	4.14837e-57	-0.0156067	0.992983	0.995985	0	-0.657551	3.029e-134	1.14237	0	-0.0649818	0.0230578
ENSMUSG00000038615.17,Nfe2l1,protein_coding	12620.3	0.488482	0.488239	0.0224882	21.7217	0	1.2806e-104	2.25326e-103	0.100629	5.65062e-05	0.00927316	0.998041	0.145399	3.75742e-10	-0.0834926	0.000903998	0.533252	7.27732e-122	0.395716	7.23462e-68
ENSMUSG00000018547.8,Pip4k2b,protein_coding	6722.47	0.550752	0.550378	0.0262668	20.9676	0	1.29684e-97	2.10853e-96	0.124098	2.32801e-05	-0.0100843	0.998041	0.0833192	0.00374262	-0.080161	0.00743791	0.509973	1.09467e-81	0.480675	3.94501e-73
ENSMUSG00000020849.13,Ywhae,protein_coding	23056.5	0.510971	0.510673	0.0243992	20.9421	0	2.21477e-97	3.58008e-96	0.006508	0.869863	0.0027459	0.998041	-0.0279724	0.378976	0.104368	0.000107037	0.476491	1.13878e-82	0.612594	5.627e-138
ENSMUSG00000038486.9,Sv2a,protein_coding	13655.4	0.56635	0.565945	0.0271342	20.8722	0	9.59088e-97	1.53252e-95	-0.128489	1.8276e-05	0.0322657	0.973214	0.02155	0.562369	-0.22849	5.14624e-16	0.716389	1.3078e-148	0.305594	1.80662e-28
ENSMUSG00000108348.2,Gm42372,protein_coding	6229.32	0.555911	0.55553	0.0267285	20.7984	0	4.47466e-96	7.06217e-95	-0.185279	3.39611e-10	-0.0741087	0.492626	-0.0881667	0.00270218	-0.110223	0.00016297	0.653023	8.79274e-122	0.519796	1.23687e-81
ENSMUSG00000036309.14,Skp1a,protein_coding	9598.1	0.576658	0.576216	0.0279021	20.6672	0	6.84202e-95	1.0608e-93	0.138927	5.78002e-06	-0.0164305	0.992983	0.162788	1.8943e-08	-0.0275227	0.495437	0.60052	3.47261e-101	0.565566	6.59224e-90
ENSMUSG00000022463.8,Srebf2,protein_coding	8501.39	0.584177	0.583702	0.0286464	20.3927	0	1.9426e-92	2.89104e-91	0.277768	2.40537e-20	0.0187947	0.987632	0.269789	7.54907e-21	-0.0957577	0.00315058	0.576198	4.41304e-90	0.469625	3.71349e-59
ENSMUSG00000058756.13,Thra,protein_coding	20215.3	0.47964	0.479382	0.0235777	20.3429	0	5.36222e-92	7.90975e-91	-0.231504	9.77974e-21	0.0370608	0.901025	-0.315991	2.34328e-39	-0.126969	6.11787e-07	0.395154	1.09946e-59	0.31561	7.25059e-40
ENSMUSG00000022536.14,Glyr1,protein_coding	4949.4	0.575256	0.574802	0.0285519	20.1478	0	2.81571e-90	4.01509e-89	-0.0772768	0.0267458	0.0366874	0.963631	-0.1216	6.69844e-05	-0.0374381	0.331397	0.530933	2.35355e-71	0.501131	4.71262e-68
ENSMUSG00000031996.17,Aplp2,protein_coding	18380.7	0.574595	0.574132	0.0285952	20.0941	0	8.30751e-90	1.17359e-88	0.240955	8.35569e-16	-0.00604567	0.998041	0.367	3.78549e-37	0.0350852	0.381864	0.70064	3.4402e-132	0.615726	1.35138e-101
ENSMUSG00000061904.12,Slc25a3,protein_coding	11336.5	0.530107	0.529738	0.0264817	20.0179	0	3.84895e-89	5.40081e-88	0.187396	3.08254e-11	0.0204564	0.984087	0.257574	5.83924e-22	0.0957901	0.00119731	0.600285	4.85117e-113	0.605441	4.53166e-115
ENSMUSG00000040722.7,Scamp5,protein_coding	10298.5	0.517592	0.517252	0.0259065	19.9793	0	8.34174e-89	1.16464e-87	-0.013655	0.730404	0.0455169	0.885074	0.0703973	0.0161234	-0.0917732	0.00166091	0.601645	1.91155e-115	0.380302	9.42613e-48
ENSMUSG00000021939.8,Ctsb,protein_coding	15439.2	0.447448	0.447208	0.0229802	19.471	0	1.93459e-84	2.54762e-83	0.444241	3.63155e-80	0.0311658	0.942382	0.570116	1.89871e-140	0.0891165	0.000472708	0.573322	2.95407e-141	0.505398	1.37973e-106
ENSMUSG00000037259.15,Dzank1,protein_coding	11015.7	0.573193	0.572713	0.0294688	19.4508	0	2.86832e-84	3.76534e-83	-0.311589	1.51623e-23	-0.00802151	0.998041	-0.237787	6.26586e-15	-0.186313	2.51275e-09	0.646995	9.69858e-101	0.394901	8.90081e-40
ENSMUSG00000027406.12,Idh3b,protein_coding	5017.53	0.579304	0.578787	0.0300107	19.3032	0	5.04386e-83	6.48863e-82	0.127168	0.000182414	0.0117401	0.998041	0.151053	1.17506e-06	-0.0141599	0.772473	0.60319	4.96722e-88	0.553404	6.38033e-75
ENSMUSG00000042523.12,Dnal1,protein_coding	4852.19	0.556303	0.555851	0.0289416	19.2215	0	2.44426e-82	3.10611e-81	-0.0652663	0.0719973	0.0559544	0.85299	-0.149289	9.73326e-07	-0.0410553	0.287161	0.47228	3.38618e-55	0.459293	5.85311e-56
ENSMUSG00000019796.12,Lrp11,protein_coding	5450.88	0.564399	0.563919	0.0294167	19.1864	0	4.81148e-82	6.08192e-81	0.143576	1.13789e-05	-0.00676716	0.998041	0.144864	2.23595e-06	-0.139774	1.02328e-05	0.565687	8.10942e-81	0.431392	3.4253e-47
ENSMUSG00000019302.16,Atp6v0a1,protein_coding	15188.8	0.55006	0.549616	0.0287889	19.1067	0	2.22042e-81	2.76897e-80	-0.0375509	0.325276	-0.00253265	0.998041	0.0115343	0.78879	-0.132836	2.6328e-05	0.599145	1.33862e-93	0.419757	5.17887e-47
ENSMUSG00000031703.8,Itfg1,protein_coding	8802.22	0.533853	0.533436	0.0281266	18.9803	0	2.47975e-80	3.03347e-79	0.194898	8.66655e-11	0.0212454	0.984087	0.100075	0.00108555	-0.034741	0.373972	0.43903	7.65901e-54	0.477866	1.16405e-63
ENSMUSG00000005312.15,Ubqln1,protein_coding	6877.95	0.562775	0.56228	0.0298275	18.8676	0	2.10543e-79	2.53106e-78	0.136911	3.63017e-05	-0.0123903	0.998041	0.172834	2.08104e-08	-0.00929383	0.857771	0.598698	3.70668e-88	0.565871	5.20085e-79
ENSMUSG00000017631.18,Abr,protein_coding	13913.2	0.499122	0.498786	0.0265094	18.8281	0	4.44713e-79	5.29659e-78	-0.547411	9.38113e-87	0.0399445	0.91478	-0.765166	3.00416e-175	0.141224	6.88359e-07	0.281366	1.52019e-23	0.600401	6.15615e-113
ENSMUSG00000040415.15,Dtx3,protein_coding	4674.85	0.585215	0.584654	0.0311342	18.7966	0	8.05721e-79	9.54856e-78	0.249366	6.6803e-14	0.0627603	0.819961	0.190957	1.72738e-09	-0.247558	1.25523e-14	0.526806	6.27288e-64	0.274897	7.40785e-18
ENSMUSG00000051391.9,Ywhag,protein_coding	24697.3	0.534164	0.533742	0.0285163	18.7319	0	2.72119e-78	3.1909e-77	-0.314883	2.55961e-26	0.0184974	0.987632	-0.18444	7.1172e-10	-0.0824557	0.0139727	0.664607	3.32763e-116	0.433211	4.4001e-51
ENSMUSG00000022710.17,Usp7,protein_coding	4902.93	0.581513	0.580956	0.0312523	18.607	0	2.81829e-77	3.25448e-76	0.090764	0.0145004	-0.0230627	0.984087	0.0674627	0.0614423	-0.07407	0.0467763	0.558212	4.91911e-69	0.530506	4.21456e-63
ENSMUSG00000026434.12,Nucks1,protein_coding	7137.8	0.552363	0.551879	0.0297763	18.5504	0	8.09361e-77	9.27571e-76	0.203419	1.80976e-10	-0.0184747	0.991103	0.162803	1.45464e-07	-0.0765951	0.0296989	0.511747	2.63343e-65	0.494242	1.81398e-60
ENSMUSG00000034958.11,Atcay,protein_coding	6835.5	0.579754	0.579201	0.0312943	18.5259	0	1.2775e-76	1.46008e-75	-0.0861738	0.0210204	0.0635921	0.807221	0.00678485	0.886629	-0.153393	5.76639e-06	0.672712	4.46086e-98	0.362768	3.37584e-30
ENSMUSG00000052459.13,Atp6v1a,protein_coding	10203.1	0.538867	0.538426	0.0291274	18.5003	0	2.05269e-76	2.33965e-75	-0.388699	1.18028e-36	-0.00955161	0.998041	-0.358849	2.11748e-33	0.151023	1.31125e-06	0.568717	1.95925e-78	0.699441	1.01114e-126
ENSMUSG00000029103.16,Lrpap1,protein_coding	5849.5	0.510305	0.509922	0.0276545	18.4529	0	4.94442e-76	5.59742e-75	-0.0105021	0.813688	0.0255468	0.981099	-0.318598	2.58591e-29	0.33806	1.62577e-35	0.202209	5.17313e-12	0.822818	3.2233e-199
ENSMUSG00000022791.18,Tnk2,protein_coding	8702.72	0.526579	0.526162	0.0285671	18.4331	0	7.13336e-76	8.0373e-75	-0.00156569	0.975205	-0.0289325	0.981099	0.047125	0.175866	-0.328462	2.72762e-29	0.57527	3.28496e-87	0.227049	1.28033e-14
ENSMUSG00000028149.12,Rap1gds1,protein_coding	9254.96	0.533767	0.533319	0.0290285	18.3877	0	1.64867e-75	1.85134e-74	0.198667	1.45447e-10	0.00895643	0.998041	0.414108	8.9425e-47	0.0423067	0.277732	0.749208	1.59423e-147	0.567118	4.59531e-84
ENSMUSG00000024277.14,Mapre2,protein_coding	11841.4	0.541386	0.54092	0.0296454	18.2621	0	1.65836e-74	1.83023e-73	0.136802	2.66272e-05	-0.0210944	0.984087	0.100275	0.00214172	-0.133465	4.18722e-05	0.504859	1.01572e-63	0.429015	3.06135e-46
ENSMUSG00000001472.17,Tcf25,protein_coding	14114.4	0.428583	0.42835	0.0235435	18.2039	0	4.8083e-74	5.28565e-73	0.0443182	0.132117	0.0395189	0.894828	0.119961	1.42889e-06	-0.10082	0.000106632	0.504225	2.99204e-99	0.288244	1.52974e-33
ENSMUSG00000018865.9,Sult4a1,protein_coding	9722.54	0.55591	0.555402	0.0305622	18.1895	0	6.25269e-74	6.8644e-73	-0.0416377	0.303526	0.056636	0.868013	0.0921719	0.00688302	-0.0390326	0.357036	0.68972	1.48761e-109	0.460242	2.22325e-50
ENSMUSG00000037373.12,Ctbp1,protein_coding	6145.38	0.455753	0.45547	0.0251875	18.0944	0	3.52635e-73	3.82854e-72	0.0133894	0.731601	0.0607058	0.641684	0.0491446	0.0976737	-0.120448	9.3241e-06	0.491508	1.14105e-80	0.274599	8.28e-27
ENSMUSG00000018548.15,Trim37,protein_coding	11554.6	0.545692	0.545199	0.0303029	18.0079	0	1.68855e-72	1.81204e-71	0.219992	6.84798e-12	0.0035481	0.998041	0.180023	1.23832e-08	-0.0772773	0.03289	0.505723	1.05919e-61	0.464866	5.39625e-52
ENSMUSG00000047675.15,Rps8,protein_coding	5118.67	-0.576959	-0.576382	0.0320483	-18.0028	0	1.85146e-72	1.98305e-71	-0.152197	8.78173e-06	-0.0133637	0.998041	0.00574203	0.912747	-0.0594784	0.169036	-0.41902	2.77489e-36	-0.623074	2.92929e-81
ENSMUSG00000020886.17,Dlg4,protein_coding	35977.2	0.570499	0.569936	0.0316917	18.0015	0	1.89552e-72	2.02894e-71	0.449359	8.04005e-44	0.0354634	0.976552	0.325284	1.07154e-23	-0.240159	6.09906e-13	0.446424	1.77572e-44	0.294877	6.31628e-20
ENSMUSG00000027698.14,Nceh1,protein_coding	4413.92	0.554685	0.554162	0.0308755	17.9652	0	3.65019e-72	3.87975e-71	0.0585295	0.138239	0.0288946	0.981099	-0.0214301	0.613765	0.142024	1.42605e-05	0.474725	1.20119e-50	0.667815	2.14598e-104
ENSMUSG00000028745.18,Capzb,protein_coding	4972.55	0.53604	0.535563	0.0299106	17.9214	0	8.02791e-72	8.46276e-71	0.182433	2.18859e-08	0.0266648	0.981099	0.124298	8.61701e-05	0.0419575	0.2924	0.477905	2.61036e-56	0.551333	2.37762e-75
ENSMUSG00000034781.5,Gna11,protein_coding	4459.9	0.550675	0.550164	0.030796	17.8814	0	1.64794e-71	1.72522e-70	0.053511	0.179847	0.0363771	0.975092	-0.00735657	0.874732	-0.0985451	0.00462427	0.489807	3.30244e-54	0.415752	1.65294e-40
ENSMUSG00000022010.19,Tsc22d1,protein_coding	13674.5	0.538962	0.538487	0.0302485	17.8178	0	5.14018e-71	5.3311e-70	-0.439702	3.85887e-44	-0.00225597	0.998281	-0.502232	1.097e-59	-0.0330545	0.446693	0.476432	3.61718e-52	0.508164	3.32408e-62
ENSMUSG00000001440.5,Kpnb1,protein_coding	6909.89	0.519286	0.518847	0.0292026	17.7822	0	9.71541e-71	1.00264e-69	0.130646	5.88808e-05	-0.0108366	0.998041	0.140966	4.38173e-06	0.0739066	0.0317571	0.529606	5.85352e-72	0.604029	3.21693e-94
ENSMUSG00000004455.16,Ppp1cc,protein_coding	6587.54	0.572105	0.571512	0.0322366	17.7471	0	1.81546e-70	1.85979e-69	0.441066	3.52232e-40	0.0248472	0.984087	0.230751	2.22611e-12	-0.0708957	0.0718593	0.36179	3.04818e-29	0.476362	2.16787e-48
ENSMUSG00000042873.11,Lhfpl4,protein_coding	6760.71	0.491809	0.49143	0.0278897	17.6341	0	1.3483e-69	1.36863e-68	0.19051	1.99874e-10	-0.0033881	0.998041	0.256205	5.79537e-20	-0.107359	0.000524347	0.557504	2.09283e-88	0.387839	1.09934e-42
ENSMUSG00000020198.8,Ap3d1,protein_coding	5373.31	0.532434	0.531963	0.0302129	17.6227	0	1.64885e-69	1.67066e-68	-0.0648395	0.0866954	-0.0357376	0.973665	-0.00558597	0.904409	-0.101806	0.00280573	0.591688	8.11297e-81	0.466366	3.456e-52
ENSMUSG00000006932.17,Ctnnb1,protein_coding	12954.6	0.550354	0.549828	0.0313229	17.5703	0	4.15609e-69	4.18567e-68	-0.151033	1.13744e-05	0.0025124	0.998041	-0.226293	4.09771e-12	0.137241	6.70221e-05	0.475094	1.21823e-49	0.685082	3.88719e-105
ENSMUSG00000025156.17,Gps1,protein_coding	3182.07	0.567962	0.567361	0.0324221	17.5177	0	1.049e-68	1.05203e-67	0.29291	2.84856e-17	0.0250896	0.984087	0.234602	3.12775e-13	-0.105795	0.00339417	0.509654	2.89644e-56	0.437078	2.87471e-40
ENSMUSG00000024429.9,Gnl1,protein_coding	5804.71	0.51364	0.5132	0.0293442	17.504	0	1.3366e-68	1.33724e-67	0.234224	6.32575e-14	0.0186706	0.989173	0.253397	7.97263e-18	-0.128798	5.71111e-05	0.532813	1.54437e-73	0.366171	1.27302e-34
ENSMUSG00000057177.12,Gsk3a,protein_coding	7315.97	0.539882	0.539376	0.0308596	17.4948	0	1.56892e-68	1.56685e-67	0.194466	4.54407e-09	0.0254479	0.984087	0.173543	6.45303e-08	-0.180711	3.75162e-08	0.518959	1.44826e-62	0.333723	2.57408e-26
ENSMUSG00000058793.14,Cds2,protein_coding	21751.2	0.540881	0.540376	0.0309843	17.4566	0	3.06701e-68	3.04476e-67	-0.29296	1.50562e-19	-0.0159757	0.993686	-0.21555	2.83381e-11	-0.186136	2.06589e-08	0.61829	1.21739e-85	0.370721	4.46855e-32
ENSMUSG00000032279.11,Idh3a,protein_coding	5108.64	0.507621	0.507204	0.0291369	17.4219	0	5.6254e-68	5.55159e-67	-0.0837185	0.0168098	0.0351885	0.973214	-0.175218	9.52192e-09	-0.010069	0.840289	0.416121	1.59644e-42	0.462364	6.41714e-56
ENSMUSG00000019907.10,Ppp1r12a,protein_coding	4223.09	0.554857	0.5543	0.0319036	17.3917	0	9.53834e-68	9.38546e-67	0.078136	0.0452256	-0.0535447	0.894828	0.0406831	0.309202	0.106338	0.00262899	0.517404	9.43989e-57	0.71474	2.38588e-110
ENSMUSG00000031633.4,Slc25a4,protein_coding	15059	0.473828	0.47348	0.027281	17.3684	0	1.43103e-67	1.40396e-66	0.161819	3.11816e-08	0.031418	0.976451	0.195303	4.29514e-12	0.0440195	0.223329	0.507311	4.45188e-76	0.486429	3.48531e-70
ENSMUSG00000023017.10,Asic1,protein_coding	4098.59	0.579194	0.578535	0.0334062	17.3379	0	2.43464e-67	2.37601e-66	0.458928	4.26709e-40	0.0486459	0.923114	0.457186	3.53243e-45	-0.127432	0.000526276	0.577452	4.70516e-70	0.403116	1.39139e-32
ENSMUSG00000003731.13,Kpna6,protein_coding	3353.19	0.528433	0.527953	0.030515	17.3172	0	3.49217e-67	3.40211e-66	-0.0152415	0.752575	0.0219301	0.984087	-0.0520893	0.154063	-0.00249003	0.964639	0.491585	6.04238e-54	0.504013	1.45458e-60
ENSMUSG00000060240.12,Cend1,protein_coding	7031.41	0.53109	0.530598	0.0306713	17.3156	0	3.59063e-67	3.49599e-66	0.0878612	0.0149202	0.0713878	0.66445	0.214433	8.54564e-12	-0.158798	1.50203e-06	0.657661	2.89582e-100	0.300904	5.65656e-22
ENSMUSG00000054766.13,Set,protein_coding	7127.12	0.50559	0.505166	0.0292113	17.308	0	4.09106e-67	3.97628e-66	0.147812	4.0331e-06	-0.00117795	0.998859	0.129802	2.85295e-05	-0.0996168	0.00257139	0.48758	3.23881e-61	0.407151	5.71716e-43
ENSMUSG00000058655.9,Eif4b,protein_coding	7997.83	0.546067	0.545535	0.0315804	17.2913	0	5.46642e-67	5.30379e-66	-0.00439285	0.93449	0.0114201	0.998041	-0.00316992	0.948809	-0.0166018	0.748483	0.54729	7.70484e-65	0.518045	1.85691e-59
ENSMUSG00000020349.4,Ppp2ca,protein_coding	12624.5	0.486553	0.486172	0.0281673	17.2737	0	7.42248e-67	7.18913e-66	0.264292	2.38272e-19	-0.00444762	0.998041	0.232099	8.03683e-16	-0.0134772	0.773798	0.45436	5.60019e-58	0.477524	2.47386e-63
ENSMUSG00000015709.9,Arnt2,protein_coding	9978.77	0.481557	0.481196	0.028008	17.1936	0	2.96727e-66	2.8492e-65	-0.340338	1.18291e-30	0.000566833	0.999721	-0.53344	1.6895e-77	-0.0903159	0.0049629	0.288455	1.56201e-22	0.390674	3.95682e-43
ENSMUSG00000019370.10,Calm3,protein_coding	36753.3	0.496727	0.49632	0.0289104	17.1816	0	3.64539e-66	3.4883e-65	0.271153	1.42191e-19	0.0348722	0.969773	0.268869	1.33929e-19	-0.16061	2.76574e-07	0.494444	9.55624e-65	0.301245	1.09752e-24
ENSMUSG00000020458.16,Rtn4,protein_coding	19986.8	0.515374	0.514916	0.0300261	17.1642	0	4.92257e-66	4.69429e-65	0.226317	7.25356e-13	-0.0119967	0.998041	0.396193	5.39844e-39	-0.0520063	0.185768	0.68525	1.07758e-114	0.475364	2.41663e-55
ENSMUSG00000040652.16,Oaz2,protein_coding	5120.63	0.472052	0.4717	0.0275909	17.109	0	1.27166e-65	1.20307e-64	0.0357329	0.342092	0.0710307	0.578696	0.048684	0.139351	-0.0891595	0.00429752	0.485003	6.6734e-66	0.311862	7.24134e-29
ENSMUSG00000019132.11,BC005537,protein_coding	5907.92	-0.534597	-0.534082	0.0312535	-17.1052	0	1.35771e-65	1.28375e-64	0.230278	5.20251e-13	-0.00565212	0.998041	0.350206	5.99053e-27	-0.070897	0.0782884	-0.414669	8.94538e-40	-0.599842	3.21434e-79
ENSMUSG00000068039.13,Tcp1,protein_coding	6381.19	0.584914	0.584236	0.0342809	17.0624	0	2.82671e-65	2.64576e-64	0.130043	0.000793533	-0.0191331	0.992983	0.155047	1.96044e-05	0.0527479	0.244937	0.609918	1.7417e-69	0.656795	8.19325e-81
ENSMUSG00000000826.16,Dnajc5,protein_coding	12727.5	0.513716	0.513258	0.0301775	17.0231	0	5.53173e-65	5.15739e-64	0.0723424	0.0448023	0.0124531	0.998041	0.120375	0.000231247	-0.113647	0.000816658	0.561748	1.00736e-75	0.387616	8.54772e-37
ENSMUSG00000034730.17,Adgrb1,protein_coding	12014.7	0.578221	0.577562	0.0340721	16.9705	0	1.35745e-64	1.25577e-63	0.154482	3.57505e-05	-0.0206551	0.991571	0.275421	3.27202e-15	-0.178896	1.22278e-06	0.69916	1.37283e-92	0.41998	6.75326e-34
ENSMUSG00000062270.14,Morf4l1,protein_coding	12380.3	0.48118	0.480801	0.0284317	16.9241	0	2.99064e-64	2.75442e-63	-0.106107	0.000963357	0.00868241	0.998041	-0.11158	0.000324105	-0.00912525	0.855127	0.475707	3.73792e-60	0.463372	1.11901e-58
ENSMUSG00000024403.16,Atp6v1g2,protein_coding	10221	0.557676	0.557088	0.0329786	16.9102	0	3.78151e-64	3.47325e-63	-0.224684	2.18439e-10	0.0376266	0.976552	-0.175774	5.12009e-07	-0.164773	4.29784e-06	0.606586	4.92263e-72	0.355277	3.00407e-26
ENSMUSG00000020864.13,Ankrd40,protein_coding	3322.18	-0.566102	-0.56546	0.0336392	-16.8286	0	1.50572e-63	1.37391e-62	0.339138	1.24452e-24	0.0158826	0.995294	0.408265	5.08819e-31	0.0395049	0.434915	-0.496975	3.0162e-50	-0.54248	8.08704e-57
ENSMUSG00000052298.12,Cdc42se2,protein_coding	4989.02	0.514067	0.513601	0.0306318	16.7821	0	3.29695e-63	2.9985e-62	-0.152386	1.00582e-05	0.0903896	0.374067	-0.290227	3.59487e-20	0.0695377	0.0585317	0.376226	2.5371e-31	0.493215	3.14226e-58
ENSMUSG00000022205.15,Sub1,protein_coding	6313.32	0.488536	0.488118	0.0292159	16.7216	0	9.12417e-63	8.25327e-62	0.268509	2.61744e-18	-0.00211969	0.998281	0.300652	6.34373e-25	0.0164545	0.725845	0.520679	2.49097e-71	0.50711	1.69951e-66
ENSMUSG00000040462.13,Os9,protein_coding	3638.04	0.521192	0.52068	0.0312263	16.6908	0	1.52916e-62	1.37798e-61	0.172244	6.28989e-07	0.0236472	0.984087	0.200045	2.15381e-10	0.104673	0.00227753	0.548992	2.48877e-68	0.602218	3.73673e-83
ENSMUSG00000035864.14,Syt1,protein_coding	33479.4	0.393612	0.393399	0.023583	16.6905	0	1.53666e-62	1.38398e-61	-0.275746	1.66571e-29	0.00674312	0.998041	-0.0438836	0.12458	-0.0901725	0.000703313	0.625475	1.40804e-150	0.296697	2.17165e-35
ENSMUSG00000041020.14,Map7d2,protein_coding	5155.15	0.576221	0.575552	0.0345934	16.657	0	2.6924e-62	2.41319e-61	-0.106561	0.0090089	-0.0105171	0.998041	0.0488971	0.255786	-0.154617	4.2379e-05	0.731679	7.85371e-95	0.432122	1.20738e-34
ENSMUSG00000028849.17,Map7d1,protein_coding	8288.59	0.443428	0.443121	0.0266527	16.6373	0	3.74287e-62	3.34038e-61	0.00982732	0.816781	0.0200707	0.984087	-0.0612028	0.0489144	-0.095665	0.00143246	0.372398	3.74818e-42	0.327692	9.34087e-34
ENSMUSG00000033676.13,Gabrb3,protein_coding	13207.4	0.509412	0.508935	0.0309729	16.447	0	8.81159e-61	7.69942e-60	0.0297594	0.488908	0.00781029	0.998041	-0.121036	0.000347778	-0.064778	0.0949698	0.358616	7.89171e-30	0.436824	3.55109e-44
ENSMUSG00000042699.11,Dhx9,protein_coding	4221.51	0.566993	0.56634	0.0344908	16.439	0	1.00645e-60	8.77585e-60	-0.0990932	0.0166156	-0.0647112	0.868013	-0.06539	0.11086	-0.00733152	0.905383	0.600697	1.10639e-63	0.624373	1.09721e-71
ENSMUSG00000035596.14,Mboat7,protein_coding	5839.68	0.548671	0.548084	0.033379	16.4376	0	1.0289e-60	8.96686e-60	-0.267281	1.30572e-13	0.0416032	0.966125	-0.277199	9.70375e-16	-0.060658	0.155272	0.538753	6.4612e-54	0.44641	6.26072e-40
ENSMUSG00000047085.14,Lrrc4b,protein_coding	7473.32	0.451947	0.451615	0.0276137	16.3668	0	3.30081e-60	2.85284e-59	-0.0873314	0.00683268	0.0441481	0.901025	-0.134349	5.25006e-06	-0.162695	3.20217e-08	0.404929	1.31753e-45	0.245105	3.79802e-18
ENSMUSG00000041236.8,Vps41,protein_coding	4896.74	0.510184	0.509696	0.0311827	16.3612	0	3.62164e-60	3.1269e-59	0.0727171	0.0568993	-0.00277713	0.998041	0.140712	1.82969e-05	-0.0574818	0.145243	0.578179	1.50411e-74	0.45548	3.60566e-47
ENSMUSG00000043962.16,Thrap3,protein_coding	4251.84	0.585343	0.584617	0.0358135	16.3442	0	4.7856e-60	4.12545e-59	0.0160107	0.775245	-0.076212	0.764454	-0.0638455	0.137607	-0.189444	7.64292e-07	0.505486	5.56799e-43	0.472111	4.47945e-38
ENSMUSG00000059273.9,Zc3h4,protein_coding	2732.52	0.567623	0.56696	0.0347505	16.3343	0	5.6305e-60	4.8488e-59	-0.0126134	0.825211	-0.00674699	0.998041	0.00138634	0.979347	-0.147956	8.21043e-05	0.581623	8.01886e-59	0.426414	2.96317e-33
ENSMUSG00000013921.15,Clip3,protein_coding	13371.2	0.446334	0.446008	0.027363	16.3116	0	8.16499e-60	6.99892e-59	-0.0333053	0.363789	0.0150596	0.992983	0.0999461	0.000850931	-0.162969	2.56568e-08	0.579585	6.73628e-97	0.268305	6.63224e-22
ENSMUSG00000021771.14,Vdac2,protein_coding	4608.96	0.512299	0.511799	0.0315327	16.2466	0	2.36171e-59	2.00691e-58	0.0056775	0.915876	0.0215371	0.98449	0.0102416	0.828711	0.0261183	0.575261	0.516863	2.34849e-57	0.51688	1.0919e-59
ENSMUSG00000018474.17,Chd3,protein_coding	24519.2	0.455999	0.45565	0.0280868	16.2353	0	2.83658e-59	2.40677e-58	-0.377102	1.58512e-38	-0.00262575	0.998041	-0.175064	3.23164e-09	-0.129158	3.06493e-05	0.658037	3.88853e-117	0.329467	6.54286e-31
ENSMUSG00000025318.13,Jph3,protein_coding	9800.1	0.537769	0.537185	0.0331612	16.2168	0	3.83674e-59	3.25043e-58	0.399759	1.34916e-31	0.000302018	0.999746	0.321909	1.01352e-21	-0.204581	6.78295e-09	0.459919	1.27749e-43	0.332886	7.40484e-23
ENSMUSG00000007021.5,Syngr3,protein_coding	4483.86	0.533371	0.5328	0.0329762	16.1744	0	7.64149e-59	6.44107e-58	0.0580414	0.170643	0.0317686	0.981099	0.182785	7.89915e-08	-0.134324	0.000210761	0.658114	2.25654e-86	0.367278	7.11178e-28
ENSMUSG00000002107.18,Celf2,protein_coding	20168.8	0.515116	0.514604	0.031859	16.1686	0	8.39892e-59	7.07594e-58	0.0496831	0.221436	0.00634412	0.998041	0.0657455	0.0825206	-0.0226951	0.648511	0.531178	4.40465e-61	0.486076	1.48362e-51
ENSMUSG00000004535.12,Tax1bp1,protein_coding	4918.99	0.51011	0.509603	0.031563	16.1617	0	9.39918e-59	7.90269e-58	0.203138	2.56527e-09	-0.0735534	0.674771	0.232887	3.04316e-13	0.0927005	0.0099508	0.539859	4.28404e-65	0.676364	1.27542e-100
ENSMUSG00000094910.1,D430019H16Rik,protein_coding	9662.65	0.517365	0.516851	0.032018	16.1586	0	9.8858e-59	8.2993e-58	-0.116593	0.00133701	0.0637066	0.819961	-0.258827	6.37761e-15	-0.0970653	0.00901851	0.375131	5.87055e-30	0.356593	4.69849e-28
ENSMUSG00000029686.15,Cul1,protein_coding	3385.17	0.58111	0.58037	0.035973	16.154	0	1.0637e-58	8.92545e-58	0.0445262	0.367259	0.0390623	0.980956	0.0546407	0.211535	-0.0203236	0.722261	0.591224	3.91164e-58	0.521724	5.85666e-47
ENSMUSG00000071866.12,Ppia,protein_coding	17548.9	0.545996	0.545383	0.0338228	16.1428	0	1.27517e-58	1.06892e-57	0.0940639	0.0166832	0.0532512	0.901025	0.114295	0.00228873	0.0806765	0.0499442	0.566228	1.05614e-61	0.573422	1.40457e-63
ENSMUSG00000020257.13,Wdr82,protein_coding	4573.44	0.58254	0.581795	0.0362586	16.0662	0	4.39977e-58	3.66056e-57	-0.107628	0.0124127	0.0359278	0.981099	-0.0745472	0.0808513	-0.0302527	0.574654	0.61562	5.67937e-61	0.516359	3.32888e-45
ENSMUSG00000000168.9,Dlat,protein_coding	3040.31	0.574554	0.573832	0.0358579	16.0231	0	8.81475e-58	7.29741e-57	-0.1404	0.000836427	0.00269554	0.998281	0.0296839	0.533694	0.115568	0.0036176	0.744639	5.93524e-89	0.687427	6.82143e-82
ENSMUSG00000024750.11,Zfand5,protein_coding	5041.54	0.464783	0.464393	0.0290264	16.0124	0	1.0466e-57	8.65153e-57	0.118472	0.000315063	0.0105891	0.998041	0.124925	4.78812e-05	0.0956877	0.00316106	0.471235	1.46959e-57	0.549881	9.8358e-80
ENSMUSG00000039770.6,Ypel5,protein_coding	3587.97	0.581529	0.580759	0.0363184	16.012	0	1.05429e-57	8.71077e-57	0.193564	1.3325e-06	0.0350958	0.981099	0.339372	3.67447e-21	0.00306842	0.963724	0.727337	1.35259e-89	0.549502	4.42398e-51
ENSMUSG00000034220.7,Gpc1,protein_coding	3169.72	0.575798	0.575059	0.0361138	15.944	0	3.13737e-57	2.57181e-56	0.0523741	0.279299	0.0380776	0.981099	0.0939989	0.0197408	-0.0586703	0.208361	0.617422	5.12041e-63	0.47905	2.42825e-39
ENSMUSG00000020964.14,Sel1l,protein_coding	6680.22	0.54293	0.542311	0.0340769	15.9325	0	3.76804e-57	3.08576e-56	0.150179	6.99601e-05	0.00614056	0.998041	0.0990618	0.00936962	-0.0592794	0.179073	0.491813	4.21288e-46	0.477511	1.3079e-43
ENSMUSG00000026238.14,Ptma,protein_coding	6549.38	-0.574065	-0.573334	0.0360773	-15.9121	0	5.22409e-57	4.26562e-56	0.0626899	0.155876	-0.0354023	0.981099	-0.0408709	0.401673	0.024167	0.679725	-0.677625	2.07444e-75	-0.514495	7.38071e-45
ENSMUSG00000024099.15,Ndufv2,protein_coding	3395.28	0.562207	0.561517	0.0353741	15.8932	0	7.06341e-57	5.75341e-56	0.0401922	0.414115	-0.0469967	0.955811	0.133286	0.000405535	-0.0665324	0.132865	0.655301	5.83331e-74	0.542672	1.33494e-51
ENSMUSG00000040697.10,Dnajc16,protein_coding	2631.03	0.584516	0.583744	0.0367815	15.8916	0	7.24721e-57	5.89736e-56	0.00867709	0.889814	-0.0235841	0.989173	0.0295511	0.546578	-0.0546824	0.256325	0.60539	1.74549e-57	0.553417	7.2956e-50
ENSMUSG00000034723.11,Tmx4,protein_coding	10428.6	0.53903	0.53843	0.0339388	15.8824	0	8.38987e-57	6.82387e-56	-0.383234	5.9119e-27	-0.00241777	0.998281	-0.274029	6.94422e-15	-0.0772836	0.063698	0.648235	7.65657e-77	0.464164	1.36076e-41
ENSMUSG00000078517.12,Emc1,protein_coding	2605.3	0.56219	0.56151	0.0354201	15.872	0	9.89592e-57	8.03707e-56	-0.146976	0.000411617	-0.0412824	0.976552	-0.0747081	0.0689731	0.039157	0.422939	0.634457	6.11089e-65	0.642629	1.73361e-72
ENSMUSG00000062232.14,Rapgef2,protein_coding	5950.61	0.578512	0.577758	0.0364608	15.8667	0	1.07797e-56	8.7463e-56	0.177276	9.40288e-06	-0.0622097	0.890472	-0.00534366	0.925241	-0.00257254	0.96997	0.395892	1.40374e-26	0.638149	3.05935e-67
ENSMUSG00000031428.11,Zcchc18,protein_coding	8099.97	0.563682	0.562994	0.0355895	15.8384	0	1.68957e-56	1.36556e-55	-0.421824	2.65957e-29	-0.00265775	0.998281	-0.346922	2.89454e-21	-0.0294804	0.582836	0.638584	4.31183e-67	0.536859	2.07633e-50
ENSMUSG00000032594.11,Ip6k1,protein_coding	8315.13	0.475626	0.475209	0.0300601	15.8225	0	2.17714e-56	1.7552e-55	-0.0870794	0.0138064	0.0294763	0.981099	-0.00585731	0.90033	-0.203427	1.45298e-10	0.556848	2.32783e-73	0.242723	3.21927e-15
ENSMUSG00000060261.15,Gtf2i,protein_coding	7702.31	0.426951	0.426644	0.0270071	15.8088	0	2.70391e-56	2.1759e-55	0.0420227	0.231935	-0.0383547	0.92587	0.15944	1.30196e-08	0.078661	0.0115818	0.544369	7.39605e-88	0.543967	3.79814e-89
ENSMUSG00000024870.6,Rab1b,protein_coding	3718.61	0.515177	0.514629	0.0326813	15.7637	0	5.5336e-56	4.42106e-55	0.155005	2.21549e-05	0.1281	0.0719278	0.112813	0.00136357	-0.0749676	0.0556913	0.472985	3.52984e-46	0.312109	3.64188e-21
ENSMUSG00000068040.10,Tm9sf4,protein_coding	3181.48	0.579444	0.57868	0.0367726	15.7575	0	6.10013e-56	4.87135e-55	-0.00494044	0.93807	0.0150581	0.998041	-0.0265155	0.598392	-0.0179697	0.763299	0.557869	5.13658e-49	0.546417	4.21238e-49
ENSMUSG00000043733.14,Ptpn11,protein_coding	8016.38	0.470962	0.470544	0.0299024	15.75	0	6.86951e-56	5.48051e-55	0.279221	4.50025e-19	0.0339046	0.976552	0.213182	3.76923e-12	-0.0621117	0.0954885	0.404923	2.35748e-41	0.374946	3.37786e-35
ENSMUSG00000046709.16,Mapk10,protein_coding	8666.99	0.495391	0.494916	0.0314855	15.734	0	8.8511e-56	7.04796e-55	-0.197011	7.70583e-09	-0.00300886	0.998041	-0.0811967	0.0248178	-0.13695	8.08958e-05	0.611205	7.76788e-80	0.36145	1.47579e-29
ENSMUSG00000068823.10,Csde1,protein_coding	8482.01	0.440742	0.440401	0.0280226	15.7281	0	9.70707e-56	7.71851e-55	0.0915736	0.00450085	-0.00733529	0.998041	0.119693	6.69087e-05	0.0203948	0.635994	0.468862	3.49151e-61	0.468472	1.04302e-61
ENSMUSG00000037126.16,Psd,protein_coding	15296.3	0.544148	0.54351	0.0345994	15.7271	0	9.86693e-56	7.84188e-55	0.191634	2.43224e-07	0.0745927	0.72671	-0.0142844	0.78312	-0.208861	1.70363e-08	0.338229	6.70483e-22	0.260694	1.68896e-13
ENSMUSG00000021196.14,Pfkp,protein_coding	9103.77	0.551387	0.550717	0.0350736	15.7209	0	1.08847e-55	8.6384e-55	0.219858	4.36023e-09	-0.0412341	0.973593	0.264937	1.85246e-13	0.100742	0.0136934	0.596466	3.19233e-64	0.693364	6.55573e-86
ENSMUSG00000005034.15,Prkacb,protein_coding	20990.4	0.469354	0.468946	0.0298641	15.7163	0	1.16915e-55	9.26994e-55	-0.0331646	0.410464	-0.00759168	0.998041	-0.108013	0.00105497	-0.032925	0.443753	0.394506	1.44499e-38	0.444021	5.51329e-49
ENSMUSG00000093904.2,Tomm20,protein_coding	16119.3	0.435364	0.435037	0.0277042	15.7147	0	1.19923e-55	9.50388e-55	0.0442024	0.210837	0.0276238	0.981099	-0.0297764	0.414546	-0.0432483	0.244402	0.361385	1.27944e-37	0.364492	1.19974e-38
ENSMUSG00000026179.14,Pnkd,protein_coding	4983.27	0.554946	0.554271	0.0353895	15.6811	0	2.03771e-55	1.60574e-54	-0.0362785	0.464229	0.0216194	0.991571	-0.0129534	0.807293	-0.204272	5.97243e-08	0.578271	2.68927e-57	0.329054	9.69204e-20
ENSMUSG00000067274.10,Rplp0,protein_coding	3782.88	-0.575428	-0.574664	0.0367633	-15.6522	0	3.20767e-55	2.52055e-54	0.0370299	0.447754	0.0797645	0.685951	0.103592	0.0176041	0.0121653	0.856455	-0.508866	1.98015e-41	-0.643027	6.7261e-67
ENSMUSG00000035325.16,Sec31a,protein_coding	3239.56	0.524998	0.524417	0.0335468	15.6497	0	3.33539e-55	2.61967e-54	0.0866119	0.0340756	0.0195834	0.992983	0.0708639	0.0669026	-0.0673857	0.102905	0.50925	6.61976e-50	0.438029	5.41787e-38
ENSMUSG00000005469.10,Prkaca,protein_coding	6364.93	0.479476	0.47904	0.0306547	15.6412	0	3.81594e-55	2.98727e-54	-0.124243	0.00035781	0.0438371	0.923114	-0.0766486	0.0298706	-0.140735	2.65199e-05	0.527071	2.18854e-62	0.294904	3.84664e-21
ENSMUSG00000031691.14,Tnpo2,protein_coding	4354.28	0.500723	0.500218	0.0321958	15.5524	0	1.53185e-54	1.18916e-53	-0.0656184	0.107329	0.01514	0.997846	-0.0160713	0.729269	-0.0260687	0.586818	0.550271	1.54062e-61	0.459515	2.67485e-45
ENSMUSG00000017639.13,Rab11fip4,protein_coding	11147.7	0.499643	0.499132	0.0324174	15.4128	0	1.34279e-53	1.02571e-52	-0.0532204	0.198186	0.00418482	0.998041	-0.164176	2.07361e-06	-0.0638408	0.120732	0.388687	1.11723e-31	0.431617	1.69139e-39
ENSMUSG00000029772.17,Ahcyl2,protein_coding	4065.56	-0.500595	-0.500084	0.0325223	-15.3924	0	1.84206e-53	1.40195e-52	-0.233825	5.47316e-12	-0.0369515	0.973593	-0.439972	7.10109e-35	0.0516524	0.253646	-0.706742	3.94191e-90	-0.411991	1.37697e-35
ENSMUSG00000025246.13,Tbl1x,protein_coding	3458.26	0.520401	0.519819	0.0338574	15.3704	0	2.58683e-53	1.9634e-52	0.0647631	0.133551	-0.0320904	0.981099	0.00149239	0.977633	-0.0747292	0.0680609	0.457131	1.96413e-39	0.477762	7.62435e-44
ENSMUSG00000027894.14,Slc6a17,protein_coding	13505.2	0.478437	0.477989	0.0311389	15.3646	0	2.82615e-53	2.14407e-52	-0.401543	4.18071e-35	0.0280652	0.981099	-0.320355	1.55882e-23	-0.0639687	0.10314	0.559626	3.03896e-68	0.386404	1.65838e-34
ENSMUSG00000020088.10,Sar1a,protein_coding	3643.71	0.502653	0.502122	0.0327196	15.3624	0	2.92338e-53	2.21683e-52	0.0401074	0.372623	0.0579357	0.886947	0.0462607	0.252148	0.00469798	0.936335	0.508806	6.94784e-52	0.449415	1.99025e-42
ENSMUSG00000034152.6,Exoc3,protein_coding	3541.36	0.55966	0.558924	0.0364519	15.3534	0	3.36084e-53	2.54509e-52	0.135208	0.00121276	0.0252967	0.984087	0.106606	0.00803842	0.0181459	0.758631	0.531058	9.71438e-47	0.552509	3.04944e-51
ENSMUSG00000038909.16,Kat7,protein_coding	3253.36	0.577537	0.576745	0.0377033	15.3179	0	5.80462e-53	4.37785e-52	-0.0399288	0.452267	-0.0564138	0.922824	-0.0616715	0.177781	-0.163261	7.12334e-05	0.555794	3.37115e-46	0.47069	2.59357e-34
ENSMUSG00000038462.3,Uqcrfs1,protein_coding	2913.34	0.531064	0.530421	0.0347833	15.2678	0	1.25361e-52	9.40797e-52	0.0697454	0.115875	0.0370449	0.981099	0.130262	0.000410815	0.149842	4.76165e-05	0.591581	1.74047e-62	0.643862	2.87274e-77
ENSMUSG00000041164.15,Zmiz2,protein_coding	8457.63	0.53255	0.531916	0.034907	15.2562	0	1.49641e-52	1.121e-51	0.0684557	0.113107	0.046636	0.944996	0.037532	0.411742	-0.216237	5.95954e-09	0.501626	1.77094e-45	0.269677	4.44084e-14
ENSMUSG00000015733.13,Capza2,protein_coding	6644.46	0.473307	0.472851	0.0310538	15.2415	0	1.87421e-52	1.4015e-51	0.309755	1.26795e-21	0.0243707	0.984087	0.251768	1.391e-15	0.0402053	0.345844	0.41532	1.25521e-40	0.489142	3.6003e-55
ENSMUSG00000048142.9,Nat8l,protein_coding	9868.16	0.503287	0.502742	0.0331615	15.1769	0	5.03381e-52	3.74575e-51	0.203494	9.41973e-09	0.037978	0.976552	0.223956	6.8308e-11	-0.135687	0.000236148	0.523749	1.96672e-55	0.329622	1.53478e-22
ENSMUSG00000055407.14,Map6,protein_coding	4379.67	0.520751	0.520164	0.0343773	15.1481	0	7.79949e-52	5.78312e-51	-0.327568	1.62851e-18	0.029602	0.983828	-0.204039	1.64425e-08	-0.114196	0.00339188	0.64428	5.00628e-71	0.376953	4.1028e-27
ENSMUSG00000027210.20,Meis2,protein_coding	15993.6	0.507318	0.506759	0.0335072	15.1406	0	8.74381e-52	6.47756e-51	0.375167	1.63565e-27	-0.0248778	0.984087	0.203158	7.2785e-09	-0.25508	4.44512e-13	0.335309	4.12663e-23	0.277116	6.12152e-16
ENSMUSG00000018411.17,Mapt,protein_coding	14770.3	0.424582	0.424252	0.0281618	15.0765	0	2.31128e-51	1.70092e-50	-0.00852305	0.850331	0.0147098	0.993595	0.151923	3.23465e-07	-0.0361741	0.357114	0.585027	1.02412e-93	0.373698	2.80476e-39
ENSMUSG00000056770.15,Setd3,protein_coding	5661.79	0.45188	0.451477	0.0299867	15.0694	0	2.57571e-51	1.89384e-50	0.245438	1.06368e-14	-0.046115	0.911642	0.209071	8.69734e-12	-0.0455164	0.254	0.415513	3.14393e-43	0.452479	4.72698e-50
ENSMUSG00000090137.8,Uba52,protein_coding	5580.86	-0.47023	-0.469779	0.031267	-15.0392	0	4.06665e-51	2.9809e-50	0.0620969	0.0968822	0.0470044	0.906652	0.151046	1.19664e-05	-0.0520275	0.227185	-0.381281	8.84525e-33	-0.569262	7.34081e-72
ENSMUSG00000030122.12,Ptms,protein_coding	16948.8	0.531211	0.530558	0.0353991	15.0063	0	6.67458e-51	4.87542e-50	0.23473	3.57675e-10	0.0760869	0.728235	0.201446	6.57872e-08	-0.137881	0.000532161	0.497927	3.42535e-44	0.317243	1.32379e-18
ENSMUSG00000028426.10,Rad23b,protein_coding	6128.1	0.482909	0.482419	0.0321993	14.9975	0	7.62267e-51	5.5558e-50	-0.00958679	0.855107	-0.0198754	0.99118	0.0533658	0.173217	0.0365302	0.421929	0.545862	6.06976e-62	0.539315	5.72695e-62
ENSMUSG00000041040.12,Fam117b,protein_coding	3274.01	0.542688	0.541994	0.0363842	14.9155	0	2.61291e-50	1.88712e-49	-0.0570626	0.236821	0.0014548	0.998859	-0.099202	0.0156684	-0.107972	0.00967532	0.500549	4.99207e-40	0.433262	1.20222e-31
ENSMUSG00000030663.12,1110004F10Rik,protein_coding	2503.32	0.564454	0.563653	0.0379191	14.8857	0	4.07939e-50	2.93737e-49	0.0807968	0.0913652	0.0308186	0.984087	0.0565905	0.218213	-0.00304221	0.965242	0.540247	5.24563e-44	0.530593	7.07355e-44
ENSMUSG00000018451.6,6330403K07Rik,protein_coding	7109.34	0.555408	0.554676	0.0373409	14.874	0	4.86384e-50	3.49618e-49	-0.786081	7.55681e-89	0.00454903	0.998041	-0.936782	9.55593e-132	-0.190003	2.77548e-06	0.404706	4.79824e-24	0.360855	2.55549e-21
ENSMUSG00000021610.8,Clptm1l,protein_coding	3421.08	0.519596	0.518966	0.03495	14.8668	0	5.4117e-50	3.88331e-49	0.198769	2.06548e-07	0.032401	0.981099	0.168312	3.63566e-06	-0.0961124	0.0178266	0.489139	8.93846e-44	0.391083	3.36429e-28
ENSMUSG00000015087.14,Rabl6,protein_coding	5780.48	0.493624	0.493087	0.0332207	14.8589	0	6.08869e-50	4.36534e-49	0.262836	7.18283e-14	-0.0416062	0.966003	0.230836	1.17373e-11	-0.241053	4.5836e-12	0.461624	1.61415e-43	0.294177	7.22217e-18
ENSMUSG00000029131.14,Dnajb6,protein_coding	3992.42	0.567639	0.56683	0.0383106	14.8168	0	1.14141e-49	8.14502e-49	-0.096397	0.0384908	-0.0218863	0.992983	-0.0894507	0.0436754	0.034923	0.532745	0.574585	8.2362e-48	0.624448	8.54201e-59
ENSMUSG00000026811.18,St6galnac6,protein_coding	2457.78	-0.532878	-0.532201	0.0359672	-14.8157	0	1.16048e-49	8.27397e-49	0.0562856	0.200925	0.0386163	0.976552	0.159376	9.87504e-05	-0.0979771	0.0325948	-0.429788	4.59882e-31	-0.669472	1.85831e-73
ENSMUSG00000029106.14,Add1,protein_coding	14642	0.53287	0.532187	0.0359736	14.8128	0	1.21064e-49	8.62426e-49	0.482462	3.25018e-39	0.00242574	0.998281	0.473142	7.70622e-39	0.0738441	0.102792	0.523549	7.60043e-48	0.604288	2.28136e-62
ENSMUSG00000027184.14,Caprin1,protein_coding	8324.61	0.417981	0.417652	0.0282413	14.8003	0	1.45776e-49	1.03582e-48	0.144687	2.67832e-06	-0.0479788	0.890991	0.182337	4.35568e-10	0.00509671	0.921445	0.455631	1.92999e-57	0.471056	3.61554e-61
ENSMUSG00000003863.18,Ppfia3,protein_coding	4041.53	0.560595	0.55981	0.0379241	14.782	0	1.9132e-49	1.35655e-48	-0.0330742	0.545743	0.00381984	0.998041	-0.0466333	0.335837	-0.0322959	0.565468	0.547036	1.00427e-44	0.52448	1.41867e-42
ENSMUSG00000098557.1,Kctd12,protein_coding	5964.87	0.528328	0.527671	0.0357811	14.7656	0	2.44287e-49	1.72697e-48	-0.0629747	0.166854	-0.00341419	0.998041	-0.171874	7.01077e-06	0.0323632	0.539793	0.419429	6.10522e-30	0.564106	4.25634e-55
ENSMUSG00000037098.18,Rab11fip3,protein_coding	4687.02	0.522255	0.521616	0.0353998	14.753	0	2.94079e-49	2.07634e-48	0.00705462	0.905576	0.0130923	0.998041	0.0404594	0.375308	-0.102467	0.0126336	0.55566	2.92607e-53	0.406695	1.23726e-29
ENSMUSG00000019494.14,Cops6,protein_coding	2484.97	0.569989	0.569131	0.0386448	14.7494	0	3.10302e-49	2.1881e-48	0.228751	7.01049e-08	0.0514296	0.955397	0.275292	8.26437e-13	-0.0188613	0.761702	0.616531	1.6744e-57	0.499698	1.04707e-37
ENSMUSG00000033419.15,Snap91,protein_coding	7202.74	0.491695	0.491171	0.0333532	14.7421	0	3.46041e-49	2.43909e-48	-0.484733	5.69498e-43	-0.0157427	0.996994	-0.435293	4.49461e-37	0.0637025	0.131895	0.541135	1.02842e-53	0.57114	8.79128e-65
ENSMUSG00000031708.16,Tecr,protein_coding	7141.05	0.52967	0.528999	0.035986	14.7188	0	4.88278e-49	3.4243e-48	-0.0263736	0.615346	0.0817159	0.683959	0.0848589	0.0416152	-0.109923	0.00833992	0.640903	8.73799e-69	0.338031	2.48976e-20
ENSMUSG00000069806.5,Cacng7,protein_coding	3029.75	-0.571358	-0.570527	0.03885	-14.7068	0	5.83169e-49	4.08463e-48	-0.211933	2.50873e-07	-0.0209293	0.992983	-0.245225	1.72847e-08	-0.217	9.17845e-07	-0.604651	1.17482e-48	-0.767428	6.36752e-82
ENSMUSG00000024268.16,Celf4,protein_coding	20804.2	0.455796	0.455373	0.0310364	14.6859	0	7.93999e-49	5.55201e-48	-0.765498	6.76868e-127	-0.0576579	0.867943	-0.647873	1.17496e-93	-0.158022	3.03783e-06	0.573422	1.07123e-71	0.355433	1.75376e-29
ENSMUSG00000027581.12,Stmn3,protein_coding	7122.76	0.553127	0.552361	0.0376895	14.6759	0	9.20217e-49	6.42651e-48	-0.189288	5.10252e-06	0.0652347	0.889256	0.0568236	0.224007	-0.0509303	0.32573	0.799239	4.6673e-96	0.436962	2.31282e-30
ENSMUSG00000039067.5,Psmd7,protein_coding	2738.83	0.534863	0.534155	0.0364491	14.6742	0	9.42639e-49	6.5776e-48	0.158324	0.0001257	0.00966095	0.998041	0.133844	0.000554389	0.00714618	0.912794	0.510383	2.04586e-43	0.532348	1.41177e-47
ENSMUSG00000032485.14,Scap,protein_coding	3223.01	0.57016	0.569315	0.0388639	14.6707	0	9.93479e-49	6.92656e-48	0.167615	0.000123231	0.0101725	0.998041	0.0806931	0.0738646	-0.154062	0.000322601	0.483238	1.80975e-34	0.405926	1.37311e-24
ENSMUSG00000017466.9,Timp2,protein_coding	11158.5	0.427016	0.42667	0.0291742	14.6368	0	1.63656e-48	1.13674e-47	-0.575706	1.58072e-79	-0.0209288	0.984087	-0.575101	7.99618e-83	-0.254842	4.82965e-17	0.427621	3.36851e-44	0.193103	1.29148e-10
ENSMUSG00000031320.9,Rps4x,protein_coding	4583.9	-0.546725	-0.545977	0.0373682	-14.6307	0	1.78852e-48	1.24178e-47	0.03166	0.538303	0.0500353	0.932812	0.0575356	0.233408	-0.0056191	0.937054	-0.520849	4.45764e-42	-0.602379	6.13995e-57
ENSMUSG00000029634.15,Rnf6,protein_coding	2382.35	0.536925	0.536184	0.0367	14.6301	0	1.80505e-48	1.25273e-47	0.306369	6.70071e-15	-0.0122427	0.998041	0.380932	6.2651e-27	0.00603988	0.926335	0.611488	1.67357e-64	0.555208	8.21416e-51
ENSMUSG00000035199.6,Arl6ip5,protein_coding	3641.22	0.546042	0.545275	0.0373514	14.6191	0	2.12339e-48	1.47244e-47	0.289836	3.12628e-13	0.0383681	0.981099	0.309193	1.33314e-16	0.0244669	0.671478	0.565399	4.30543e-52	0.53214	1.74699e-45
ENSMUSG00000042766.17,Trim46,protein_coding	2897.41	0.548809	0.548031	0.0375621	14.6107	0	2.40064e-48	1.66263e-47	0.272308	1.55835e-11	0.035884	0.981099	0.289901	9.77194e-15	-0.0822362	0.0698913	0.566402	9.13341e-52	0.430688	1.28654e-29
ENSMUSG00000062444.14,Ap3b2,protein_coding	3320.85	0.581881	0.580991	0.0399099	14.5798	0	3.77368e-48	2.60599e-47	-0.185387	4.16301e-05	-0.0469803	0.975231	-0.353446	9.88955e-18	0.102451	0.0281609	0.413821	9.89673e-23	0.731312	3.70553e-74
ENSMUSG00000034667.8,Xpot,protein_coding	3121.58	0.49109	0.490557	0.033697	14.5737	0	4.13011e-48	2.84978e-47	-0.142908	0.000249559	-0.0271874	0.984087	-0.19293	5.28713e-08	-0.0356903	0.452504	0.441068	4.50556e-35	0.482587	2.67964e-45
ENSMUSG00000071650.6,Ganab,protein_coding	3730.48	0.517013	0.516372	0.0354955	14.5656	0	4.64861e-48	3.20489e-47	0.0833744	0.0548308	0.0231373	0.988047	0.0464364	0.296668	-0.00577736	0.928585	0.480075	5.42164e-40	0.488098	2.89099e-42
ENSMUSG00000005683.8,Cs,protein_coding	7785.58	0.385149	0.384885	0.0264698	14.5505	0	5.7973e-48	3.99189e-47	-0.0447419	0.189387	-0.00980925	0.998041	-0.0430844	0.185586	0.130478	4.34578e-06	0.386807	1.23565e-45	0.525436	3.78857e-87
ENSMUSG00000072704.6,Smim10l1,protein_coding	3745.5	-0.52396	-0.523294	0.0360102	-14.5503	0	5.81145e-48	3.99998e-47	0.152455	7.13639e-05	-0.0747662	0.740889	0.203152	2.38837e-07	-0.151111	0.000334008	-0.473263	3.04587e-38	-0.600304	5.18821e-59
ENSMUSG00000025066.10,Sfr1,protein_coding	2796.97	0.551327	0.550548	0.0379083	14.5437	0	6.40557e-48	4.39803e-47	0.0643088	0.193549	-0.0885854	0.681175	0.0783607	0.0739769	0.0499648	0.326085	0.565378	3.13925e-48	0.689877	1.67152e-72
ENSMUSG00000020708.12,Psmc5,protein_coding	3873.25	0.549665	0.54888	0.0378015	14.5408	0	6.6798e-48	4.58444e-47	0.257929	1.97986e-10	0.0363736	0.981099	0.251842	6.00852e-11	0.0111107	0.865373	0.543578	1.07257e-46	0.524402	4.16706e-43
ENSMUSG00000062234.14,Gak,protein_coding	3264.52	0.514482	0.51385	0.0353921	14.5366	0	7.10004e-48	4.86885e-47	0.105621	0.0117539	-0.0110905	0.998041	0.0694517	0.0937457	-0.0953692	0.0207439	0.478313	5.03777e-40	0.430204	7.13035e-33
ENSMUSG00000034928.16,Rnf44,protein_coding	7162.44	0.497865	0.497289	0.0342548	14.5342	0	7.3621e-48	5.04027e-47	0.287507	1.2817e-15	-0.01302	0.998041	0.196392	3.8848e-08	-0.140392	0.000222064	0.40675	4.76426e-32	0.370493	2.41856e-26
ENSMUSG00000037316.9,Bag4,protein_coding	3043.81	0.548995	0.548224	0.0377936	14.5262	0	8.27228e-48	5.65877e-47	0.113907	0.0107908	0.0032207	0.998041	0.00449039	0.938018	0.000655931	0.99252	0.439579	7.19313e-30	0.546431	1.50157e-46
ENSMUSG00000033047.5,Eif3l,protein_coding	2086.86	0.543533	0.542772	0.037457	14.5108	0	1.03444e-47	7.06465e-47	0.107178	0.0183083	0.0156735	0.998041	0.1134	0.00503288	0.0470611	0.346018	0.549755	6.4988e-47	0.57492	7.51858e-53
ENSMUSG00000038406.17,Scaf1,protein_coding	5887.24	0.570259	0.569401	0.0393249	14.5012	0	1.19002e-47	8.11388e-47	-0.0320994	0.570802	0.0162022	0.998041	0.0283945	0.602094	-0.199583	2.79556e-06	0.630753	6.76516e-56	0.354475	1.0916e-18
ENSMUSG00000056211.13,R3hdm1,protein_coding	5565.29	-0.539777	-0.539047	0.037277	-14.4802	0	1.61696e-47	1.09935e-46	-0.0898528	0.0388297	-0.0644398	0.880905	-0.119789	0.00561349	-0.157305	0.000240218	-0.569712	1.22054e-49	-0.632642	4.70852e-62
ENSMUSG00000028249.15,Sdcbp,protein_coding	4945.98	0.515375	0.51473	0.0356256	14.4664	0	1.97489e-47	1.34052e-46	0.150892	0.000149288	-0.012284	0.998041	0.0752756	0.0706016	0.0660562	0.142737	0.439759	5.77188e-34	0.593716	1.51645e-61
ENSMUSG00000003380.11,Rabac1,protein_coding	2275.6	0.55605	0.555238	0.0384393	14.4657	0	1.99653e-47	1.35466e-46	0.0358379	0.521977	0.0925593	0.646724	0.104458	0.0136137	-0.0480211	0.356407	0.624671	1.17528e-56	0.41547	8.59516e-27
ENSMUSG00000003273.14,Car11,protein_coding	6012.96	0.558676	0.557853	0.0386221	14.4652	0	2.01103e-47	1.36394e-46	0.461427	4.9292e-31	-0.0373369	0.981099	0.247089	5.86769e-10	-0.232338	1.63427e-08	0.344338	7.46219e-19	0.363675	3.63944e-20
ENSMUSG00000025130.11,P4hb,protein_coding	4017.79	0.528973	0.528259	0.0366278	14.4418	0	2.82225e-47	1.90716e-46	0.257019	5.59187e-11	0.0290502	0.984087	0.334098	6.50605e-20	0.0695572	0.128069	0.606053	8.3975e-62	0.56948	4.85831e-54
ENSMUSG00000049470.13,Aff4,protein_coding	10137.7	0.467506	0.467027	0.0324493	14.4073	0	4.65576e-47	3.13602e-46	-0.037735	0.388832	-0.0656047	0.807221	0.0137384	0.776986	-0.121942	0.000851653	0.518979	1.13838e-55	0.411169	1.10418e-35
ENSMUSG00000070923.4,Klhl9,protein_coding	4177.73	0.548777	0.547999	0.0380985	14.4041	0	4.87344e-47	3.28132e-46	0.0281522	0.61521	-0.0434035	0.976552	-0.0186103	0.736774	-0.000457709	0.994936	0.502014	7.21243e-38	0.591722	2.91833e-53
ENSMUSG00000024122.16,Pdpk1,protein_coding	8502.18	0.501557	0.500959	0.0348269	14.4014	0	5.06706e-47	3.40756e-46	0.274281	6.76295e-14	-0.0517854	0.920189	0.148861	6.93927e-05	-0.095111	0.0209063	0.376137	1.21275e-26	0.458232	1.97129e-38
ENSMUSG00000059291.15,Rpl11,protein_coding	3662.56	-0.50067	-0.500077	0.0348129	-14.3817	0	6.7383e-47	4.51872e-46	-0.0943193	0.0177127	-0.00434312	0.998041	0.0344698	0.478931	-0.0170317	0.779295	-0.371881	1.17584e-24	-0.513358	1.81294e-47
ENSMUSG00000021178.9,Psmc1,protein_coding	4234.49	0.570141	0.569255	0.0396472	14.3804	0	6.87163e-47	4.60628e-46	0.218279	4.11652e-07	0.0321833	0.984087	0.141709	0.000970977	-0.0176372	0.789758	0.493572	6.82426e-35	0.520321	1.36409e-38
ENSMUSG00000029053.16,Prkcz,protein_coding	10129.4	0.510927	0.510291	0.0355564	14.3695	0	8.04318e-47	5.38729e-46	0.329282	5.58922e-19	0.0393374	0.978285	0.145582	0.000152412	-0.0789761	0.0719855	0.327227	1.00069e-19	0.392614	1.37193e-27
ENSMUSG00000031667.16,Aktip,protein_coding	2570.17	-0.501928	-0.501319	0.0349529	-14.3601	0	9.20641e-47	6.15653e-46	0.309822	3.1507e-19	-0.000101102	0.999746	0.218097	1.35303e-08	-0.0504164	0.323373	-0.593652	6.45824e-64	-0.552243	1.59974e-53
ENSMUSG00000002006.12,Pdzd4,protein_coding	5391.93	0.407297	0.406974	0.0283812	14.3509	0	1.05107e-46	7.00907e-46	0.186415	1.02982e-09	0.0474103	0.894828	0.0869444	0.00570692	-0.209763	1.68006e-12	0.307827	1.57925e-26	0.150124	3.49379e-07
ENSMUSG00000063160.12,Numbl,protein_coding	3175.69	0.537653	0.536916	0.0374946	14.3395	0	1.23931e-46	8.24132e-46	-0.0266172	0.635554	0.0212943	0.992983	-0.00439154	0.939008	-0.0398681	0.451524	0.559879	1.47031e-47	0.476491	3.53732e-36
ENSMUSG00000023011.8,Faim2,protein_coding	11994.4	0.561706	0.560875	0.0392431	14.3135	0	1.80234e-46	1.19569e-45	-0.738871	7.00437e-74	0.0146643	0.998041	-0.928877	2.69943e-119	-0.187673	1.31363e-05	0.3717	1.34097e-19	0.359369	2.49632e-19
ENSMUSG00000042492.12,Tbc1d10b,protein_coding	2514.68	0.555205	0.554372	0.0388481	14.2917	0	2.46517e-46	1.63088e-45	0.161214	0.000265488	0.0348165	0.981099	0.116904	0.00581101	-0.0100397	0.880992	0.510896	2.03076e-38	0.510349	8.48829e-39
ENSMUSG00000021816.11,Ppp3cb,protein_coding	10254.9	0.465743	0.465255	0.0325925	14.2899	0	2.5313e-46	1.6733e-45	0.230501	2.27865e-11	-0.00334454	0.998041	0.190847	2.19383e-08	-0.00866934	0.880685	0.426089	2.18092e-38	0.460418	2.28874e-44
ENSMUSG00000018583.5,G3bp1,protein_coding	2468.68	0.545825	0.54505	0.0382596	14.2664	0	3.54647e-46	2.33974e-45	-0.132107	0.00375206	0.0170136	0.998041	-0.0862977	0.0506782	0.0528042	0.298053	0.591634	3.86197e-49	0.581616	9.49787e-52
ENSMUSG00000044068.7,Zrsr1,protein_coding	2743.78	0.541156	0.540398	0.0379621	14.2552	0	4.16298e-46	2.7454e-45	-0.0378094	0.48715	0.0338148	0.981099	0.0101095	0.860914	-0.131504	0.00194138	0.589074	5.19575e-51	0.375837	2.79572e-22
ENSMUSG00000039367.11,Sec24c,protein_coding	2327.83	0.503937	0.503325	0.0353517	14.255	0	4.17519e-46	2.75236e-45	0.00584734	0.924233	-0.0514725	0.925169	0.0204804	0.677668	-0.0523215	0.258829	0.51857	2.07628e-45	0.503088	2.10993e-44
ENSMUSG00000052572.17,Dlg2,protein_coding	20301.7	0.57771	0.576779	0.040552	14.2461	0	4.73766e-46	3.12069e-45	0.348737	1.35099e-16	-0.0269941	0.984989	0.247049	6.67336e-09	-0.193337	1.43887e-05	0.476022	3.15426e-31	0.411367	1.94983e-23
ENSMUSG00000029227.15,Fip1l1,protein_coding	2681.73	0.514165	0.513522	0.0362049	14.2016	0	8.96066e-46	5.86995e-45	-0.144629	0.000628199	-0.0682526	0.871297	-0.232766	7.71686e-10	0.0397334	0.430822	0.426028	1.97014e-28	0.622151	7.34632e-65
ENSMUSG00000020719.14,Ddx5,protein_coding	29668.2	0.444339	0.443911	0.0313783	14.1607	0	1.60341e-45	1.04426e-44	0.0644801	0.0907703	-0.0665004	0.745653	0.152414	5.68229e-06	0.0757126	0.0476595	0.532273	2.24111e-63	0.586552	9.68349e-77
ENSMUSG00000022110.13,Sucla2,protein_coding	3989.48	0.522206	0.521506	0.03688	14.1596	0	1.62928e-45	1.06065e-44	0.0734084	0.112316	-0.04059	0.980357	0.103918	0.0115857	0.0467366	0.355105	0.552715	4.06061e-49	0.609532	2.40752e-60
ENSMUSG00000032480.17,Dhx30,protein_coding	3228.27	0.538977	0.538207	0.0381202	14.1389	0	2.18764e-45	1.42248e-44	0.0862711	0.0662969	0.0216481	0.992983	0.0833567	0.0579663	-0.0815311	0.0803883	0.536062	2.67752e-43	0.435797	2.07231e-29
ENSMUSG00000026878.17,Rab14,protein_coding	8399.49	0.392798	0.392499	0.0277969	14.131	0	2.44668e-45	1.58906e-44	0.0776757	0.0174198	-0.0238705	0.983763	0.126889	1.84355e-05	0.0281495	0.483368	0.442012	2.53818e-55	0.444818	1.39057e-56
ENSMUSG00000042046.15,Dstyk,protein_coding	3269.03	0.554157	0.553322	0.0392303	14.1257	0	2.63644e-45	1.71164e-44	0.025882	0.660337	-0.0114695	0.998041	-0.068098	0.14985	0.0816356	0.0884837	0.460177	5.52679e-30	0.647262	1.62612e-60
ENSMUSG00000052534.15,Pbx1,protein_coding	7475.17	0.425563	0.425193	0.0301451	14.1171	0	2.97837e-45	1.93212e-44	-0.325581	3.00817e-24	-0.0108301	0.998041	-0.319756	7.96072e-25	-0.0619108	0.101334	0.431387	1.82957e-42	0.374482	1.85656e-34
ENSMUSG00000025871.18,4833439L19Rik,protein_coding	3184.78	-0.580195	-0.579236	0.041134	-14.105	0	3.53781e-45	2.29237e-44	0.0686349	0.172145	-0.0227188	0.992983	0.0285847	0.635246	-0.0789345	0.152771	-0.620246	1.03115e-48	-0.636411	8.90026e-52
ENSMUSG00000037172.14,E330009J07Rik,protein_coding	4303.69	0.488272	0.48768	0.0346259	14.1014	0	3.72558e-45	2.4131e-44	0.502436	2.64542e-45	-0.00853831	0.998041	0.36743	1.05795e-26	-0.11017	0.00523331	0.353266	5.74558e-25	0.38664	6.21609e-28
ENSMUSG00000053436.15,Mapk14,protein_coding	2815.87	0.555139	0.554289	0.0393905	14.0932	0	4.18014e-45	2.70438e-44	0.0836602	0.089749	0.0451657	0.976552	0.0560796	0.247346	0.011082	0.87093	0.527558	3.14283e-39	0.521055	2.0917e-39
ENSMUSG00000015189.12,Casd1,protein_coding	2982.81	0.500908	0.500286	0.0355659	14.0839	0	4.76742e-45	3.08194e-44	0.0906398	0.0360967	-0.00800924	0.998041	0.0361748	0.434145	-0.0605959	0.183401	0.446443	1.91638e-34	0.448321	2.23413e-35
ENSMUSG00000029613.15,Eif2ak1,protein_coding	2457.09	0.573991	0.573045	0.0408442	14.0532	0	7.36231e-45	4.75022e-44	0.155624	0.000894785	0.0078751	0.998041	0.179027	2.67621e-05	-0.118713	0.0111617	0.597395	1.61654e-47	0.447403	5.83572e-27
ENSMUSG00000032470.17,Mras,protein_coding	7061.16	0.51626	0.515573	0.0367913	14.0321	0	9.91424e-45	6.38196e-44	0.196836	7.70467e-07	0.0168258	0.997846	0.064632	0.146489	-0.0304038	0.583271	0.384056	8.57504e-25	0.469031	2.19063e-36
ENSMUSG00000032185.15,Carm1,protein_coding	2676.91	0.526682	0.525955	0.0375361	14.0314	0	1.00208e-44	6.44559e-44	0.0666798	0.169809	0.0321486	0.984087	0.0772872	0.0754172	-0.140704	0.000697487	0.537289	1.79937e-44	0.35383	2.83005e-20
ENSMUSG00000022191.16,Drosha,protein_coding	4366.55	0.490409	0.489827	0.0349829	14.0185	0	1.20081e-44	7.71788e-44	0.0288325	0.569546	-0.0475867	0.942698	-0.0202459	0.682638	-0.168987	8.46734e-06	0.441331	1.05705e-34	0.369009	6.77388e-25
ENSMUSG00000047879.17,Usp14,protein_coding	3896.68	0.528922	0.528183	0.0377779	14.0008	0	1.54066e-44	9.87941e-44	-0.0361349	0.501093	-0.01629	0.998041	0.0121552	0.83059	0.100047	0.0230767	0.577213	4.14365e-50	0.645259	9.36608e-65
ENSMUSG00000048758.14,Rpl29,protein_coding	3205.41	-0.561748	-0.560856	0.0401251	-13.9999	0	1.56059e-44	1.00033e-43	0.216786	1.94417e-07	0.0488769	0.963631	0.212697	1.38621e-06	-0.045446	0.449544	-0.565837	4.50982e-44	-0.656071	4.25597e-58
ENSMUSG00000021684.17,Pde8b,protein_coding	5147.12	0.504464	0.503824	0.0361097	13.9703	0	2.36579e-44	1.51472e-43	0.186674	2.14896e-06	-0.0644563	0.880905	-0.0380416	0.421721	-0.196947	3.82207e-07	0.279749	4.07143e-14	0.371973	8.32047e-24
ENSMUSG00000034245.10,Hdac11,protein_coding	6978.12	0.52365	0.522935	0.0374913	13.9672	0	2.47116e-44	1.58098e-43	-0.0938426	0.0363678	0.0597069	0.901025	-0.0835255	0.0576099	-0.239231	1.93693e-09	0.533967	4.79727e-44	0.224712	5.8266e-09
ENSMUSG00000021218.10,Gdi2,protein_coding	6758.53	0.355938	0.355707	0.0255012	13.9577	0	2.82542e-44	1.80417e-43	0.093337	0.00133384	-0.007376	0.998041	0.0809821	0.00412527	0.131367	1.26027e-06	0.343583	9.9766e-40	0.494681	1.70767e-83
ENSMUSG00000020894.16,Vamp2,protein_coding	33339.8	0.422635	0.422255	0.0303427	13.9287	0	4.23979e-44	2.70317e-43	0.0038271	0.939478	0.040389	0.943401	0.0998371	0.0032015	-0.197417	1.05406e-09	0.518645	3.17027e-64	0.184829	2.96622e-09
ENSMUSG00000005610.17,Eif4g2,protein_coding	15796.1	-0.353849	-0.353625	0.0254226	-13.9187	0	4.87867e-44	3.10813e-43	0.125692	3.7199e-06	-0.00420168	0.998041	0.209348	3.66843e-15	0.00629916	0.892472	-0.270194	1.28408e-25	-0.343349	1.81514e-40
ENSMUSG00000025544.13,Tm9sf2,protein_coding	4284.67	0.572516	0.571567	0.0411335	13.9185	0	4.89191e-44	3.11537e-43	0.0178753	0.780704	-0.0236876	0.992983	-0.0308957	0.584955	0.125366	0.00763602	0.523745	1.57786e-35	0.721569	3.43466e-68
ENSMUSG00000025217.15,Btrc,protein_coding	3344.74	0.461649	0.461148	0.0332139	13.8993	0	6.40041e-44	4.06829e-43	0.105997	0.00653766	-0.0128563	0.998041	0.134561	0.000134491	-0.156252	1.36682e-05	0.490212	1.053e-47	0.318253	1.03166e-20
ENSMUSG00000022494.15,Shisa9,protein_coding	4774.08	0.516255	0.515561	0.0371582	13.8935	0	6.93992e-44	4.40451e-43	-0.0438523	0.387141	-0.0146251	0.998041	-0.139306	0.000607906	0.097415	0.0256905	0.420801	5.66297e-28	0.628296	2.14111e-63
ENSMUSG00000002103.15,Acp2,protein_coding	2599.34	0.4958	0.495175	0.0357259	13.8779	0	8.62247e-44	5.46406e-43	0.0268728	0.615634	0.0732655	0.807221	0.0458932	0.303136	0.0327294	0.523367	0.514821	2.20573e-44	0.455264	5.68354e-37
ENSMUSG00000027394.13,Ttl,protein_coding	2937.3	0.556203	0.55528	0.0402293	13.8258	0	1.78096e-43	1.12178e-42	0.529939	2.73446e-37	-0.0277536	0.98449	0.520167	1.94386e-40	-0.0504207	0.359299	0.54643	2.95737e-44	0.533535	4.92999e-39
ENSMUSG00000024581.13,Napg,protein_coding	4345.81	0.477584	0.477027	0.0345751	13.8129	0	2.12971e-43	1.33842e-42	-0.140932	0.000363051	-0.0318874	0.981099	0.0519524	0.222733	0.0737431	0.0810642	0.670468	4.77778e-79	0.583214	5.82132e-63
ENSMUSG00000022682.8,Rrn3,protein_coding	2167.09	0.543665	0.542837	0.0394573	13.7786	0	3.42995e-43	2.14748e-42	0.0576169	0.278599	-0.046998	0.975231	0.0638931	0.175857	-0.0752494	0.124052	0.549941	5.47643e-42	0.515413	1.26832e-37
ENSMUSG00000034168.7,Irf2bpl,protein_coding	3526.49	0.574549	0.573579	0.0417336	13.767	0	4.02379e-43	2.51551e-42	0.0065073	0.926476	-0.0642833	0.910656	-0.169497	0.000175264	-0.0342867	0.582551	0.398544	2.76797e-20	0.604545	2.50328e-46
ENSMUSG00000055022.14,Cntn1,protein_coding	11512.2	0.393351	0.393036	0.0286906	13.7101	0	8.83171e-43	5.48835e-42	-0.168698	5.56815e-08	0.0052315	0.998041	-0.0521863	0.13382	0.0462331	0.224634	0.509863	1.72964e-67	0.434353	6.8796e-51
ENSMUSG00000009535.13,Rnmt,protein_coding	1953.16	0.554485	0.553597	0.0404484	13.7085	0	9.03483e-43	5.61249e-42	-0.0287907	0.641273	0.00240155	0.998324	0.0265529	0.631311	0.0353828	0.542442	0.609829	7.4402e-48	0.587467	3.1843e-47
ENSMUSG00000006731.10,B4galnt1,protein_coding	3617.63	0.527952	0.527173	0.0385295	13.7025	0	9.80383e-43	6.08793e-42	0.382928	1.98307e-21	-0.0369085	0.981099	0.276962	1.31434e-12	-0.217126	1.26274e-07	0.421986	5.19256e-28	0.347734	1.71449e-18
ENSMUSG00000041216.15,Clvs1,protein_coding	3244.35	0.513551	0.512831	0.0374939	13.6969	0	1.05921e-42	6.57009e-42	0.428378	4.25448e-28	-0.0628179	0.894828	0.351444	3.6086e-21	-0.318003	2.69712e-16	0.436616	5.39419e-32	0.258366	4.04993e-11
ENSMUSG00000028878.11,Fam76a,protein_coding	2291.64	0.569023	0.56806	0.0415549	13.6933	0	1.11389e-42	6.90158e-42	0.130767	0.00758423	-0.0465344	0.980357	0.0421845	0.432952	-0.0765339	0.142172	0.480441	1.15606e-29	0.539023	3.38507e-37
ENSMUSG00000024248.14,Cox7a2l,protein_coding	2828.51	-0.492739	-0.492113	0.0360348	-13.674	0	1.45266e-42	8.98391e-42	-0.0141379	0.794547	0.0136477	0.998041	0.0553253	0.243235	-0.043244	0.422545	-0.423276	1.51933e-29	-0.549631	2.12365e-50
ENSMUSG00000019877.10,Serinc1,protein_coding	22915.7	0.472709	0.472154	0.0346065	13.6596	0	1.77046e-42	1.09372e-41	0.113328	0.00381238	-0.00232712	0.998281	0.11009	0.00450839	0.0816013	0.0540227	0.469471	5.08088e-41	0.556638	3.08234e-57
ENSMUSG00000031517.8,Gpm6a,protein_coding	28754.8	0.399528	0.399194	0.0292649	13.6521	0	1.96046e-42	1.2093e-41	-0.204613	3.75438e-11	0.0432908	0.919568	-0.161823	1.94633e-07	0.195273	3.03649e-10	0.442318	5.89602e-50	0.55151	2.73309e-78
ENSMUSG00000028822.11,Tmem50a,protein_coding	2128.57	0.585678	0.584593	0.0429134	13.6479	0	2.07732e-42	1.28068e-41	0.259736	3.0461e-08	0.0224436	0.993686	0.168099	0.000194066	0.084423	0.106358	0.494041	2.44001e-30	0.647657	2.85901e-51
ENSMUSG00000029434.12,Vps33a,protein_coding	3638.28	0.494372	0.493727	0.0362233	13.6479	0	2.07771e-42	1.28068e-41	0.239074	8.4648e-10	0.0522361	0.923114	0.180183	1.82658e-06	-0.104879	0.0122997	0.435481	8.41815e-33	0.337257	6.17475e-20
ENSMUSG00000003360.15,Ddx23,protein_coding	1978.06	0.564065	0.563136	0.0413314	13.6474	0	2.09311e-42	1.2897e-41	-0.040397	0.500851	-0.0737859	0.889256	0.0389461	0.469476	-0.167802	0.000195677	0.643408	3.87772e-51	0.470049	2.07695e-28
ENSMUSG00000025060.14,Slk,protein_coding	4825.88	0.464959	0.464425	0.0340735	13.6458	0	2.13882e-42	1.31738e-41	0.201795	4.28324e-08	-0.0898177	0.556079	0.236814	1.04881e-11	-0.0479211	0.299063	0.499979	3.41828e-48	0.506856	1.64748e-48
ENSMUSG00000047126.17,Cltc,protein_coding	18866.1	0.468759	0.468214	0.0344457	13.6086	0	3.5581e-42	2.18431e-41	0.129212	0.000758557	-0.0685384	0.81886	0.10639	0.00598065	0.0955976	0.0190841	0.445937	1.82513e-37	0.632895	3.25735e-74
ENSMUSG00000000743.9,Chmp1a,protein_coding	2550.13	0.520037	0.519284	0.0383213	13.5705	0	5.99517e-42	3.67097e-41	0.0729615	0.136793	0.0622833	0.901025	0.0922284	0.0333874	-0.073931	0.120986	0.539304	4.07903e-43	0.383823	5.55006e-23
ENSMUSG00000026260.12,Ndufa10,protein_coding	3494.26	0.533735	0.532924	0.0393331	13.5696	0	6.06459e-42	3.71211e-41	0.081585	0.0959372	-0.0260806	0.987382	0.140668	0.000935127	-0.0756705	0.125856	0.592818	7.47515e-50	0.484145	9.13122e-34
ENSMUSG00000000346.9,Dazap2,protein_coding	2993.49	-0.484194	-0.483579	0.0357411	-13.5473	0	8.22291e-42	5.02401e-41	0.173659	3.33245e-06	-0.00923784	0.998041	0.27419	7.97746e-13	0.202172	3.29119e-07	-0.383663	3.31929e-26	-0.272784	5.08718e-14
ENSMUSG00000040003.18,Magi2,protein_coding	4365.95	0.460791	0.460268	0.0340137	13.5472	0	8.23107e-42	5.02716e-41	0.127029	0.00101818	-0.0428208	0.96438	0.0400215	0.359391	-0.0430246	0.359579	0.373784	5.51181e-27	0.460587	1.37764e-40
ENSMUSG00000005161.15,Prdx2,protein_coding	4795.72	0.58222	0.581169	0.0429825	13.5455	0	8.42196e-42	5.13998e-41	-0.00844412	0.906322	0.0325542	0.984087	-0.0486001	0.383963	0.0435322	0.482264	0.542064	6.04322e-35	0.593198	1.25263e-42
ENSMUSG00000032009.8,Sesn3,protein_coding	15291.9	0.46238	0.461855	0.0341587	13.5362	0	9.55552e-42	5.82541e-41	-0.148586	7.86416e-05	-0.092918	0.48634	-0.199874	3.156e-08	-0.0285629	0.581035	0.411092	4.97444e-32	0.526735	1.76589e-52
ENSMUSG00000031605.8,Klhl2,protein_coding	9800.64	0.556647	0.555715	0.0411376	13.5314	0	1.0213e-41	6.2217e-41	0.556436	6.71281e-40	-0.0753123	0.873933	0.384416	4.79255e-20	-0.0129095	0.858793	0.384626	1.4715e-20	0.61905	4.54542e-50
ENSMUSG00000032777.9,Gtf3c1,protein_coding	6036.22	0.479898	0.479309	0.0354716	13.5291	0	1.05335e-41	6.41463e-41	0.0316234	0.529706	-0.0524124	0.922824	0.108525	0.00603288	-0.126895	0.0015432	0.5568	7.56641e-54	0.405415	3.38693e-29
ENSMUSG00000040560.10,Wdr7,protein_coding	5828.66	0.552633	0.551732	0.0409233	13.5041	0	1.47918e-41	8.9783e-41	-0.101792	0.0380111	-0.0510042	0.965528	-0.0821962	0.0913948	0.00703267	0.925319	0.572229	1.84596e-42	0.610669	2.67273e-49
ENSMUSG00000026509.15,Capn2,protein_coding	1641.35	-0.583303	-0.582218	0.0431968	-13.5034	0	1.49355e-41	9.06224e-41	0.281576	6.38208e-11	-0.10395	0.580887	-0.00911029	0.9003	0.392982	1.06365e-17	-0.873989	2.09343e-85	-0.0863703	0.0548002
ENSMUSG00000031820.9,Babam1,protein_coding	1673.55	0.556398	0.555474	0.0413004	13.472	0	2.28642e-41	1.37978e-40	0.0539804	0.346211	0.0620881	0.922824	-0.00672751	0.914683	-0.164851	0.000238928	0.49569	5.55356e-31	0.329459	7.15511e-15
ENSMUSG00000029095.17,Ablim2,protein_coding	9613.53	0.495213	0.494536	0.0368593	13.4352	0	3.75963e-41	2.26065e-40	0.858589	4.10842e-118	0.0160536	0.998041	0.689348	3.99059e-79	-0.146695	0.000369394	0.325971	5.47588e-19	0.332464	9.31354e-19
ENSMUSG00000026123.11,Plekhb2,protein_coding	9514.26	0.419519	0.419119	0.0312698	13.4161	0	4.86393e-41	2.91417e-40	0.0020078	0.971812	0.0176326	0.992983	-0.0435419	0.270885	-0.00238687	0.967949	0.37397	1.34181e-31	0.3995	1.47219e-36
ENSMUSG00000020741.17,Cluh,protein_coding	3279.84	0.529768	0.528967	0.0395131	13.4074	0	5.47037e-41	3.27164e-40	-0.0383782	0.494541	-0.0162062	0.998041	-0.0647739	0.178802	-0.0896991	0.0611694	0.503373	6.02673e-35	0.456276	7.34971e-30
ENSMUSG00000020114.12,Cand1,protein_coding	4779.26	0.428244	0.427824	0.0319714	13.3946	0	6.50397e-41	3.88563e-40	-0.175961	7.13784e-07	-0.0435952	0.942382	-0.128746	0.000213683	-0.0807316	0.0340075	0.47546	4.41187e-46	0.391108	3.05872e-33
ENSMUSG00000020577.17,Tspan13,protein_coding	4482.38	0.456717	0.456196	0.0340987	13.394	0	6.55604e-41	3.91534e-40	-0.00833963	0.88288	0.0272722	0.984087	0.0199571	0.679455	0.0438231	0.34891	0.485014	1.19908e-43	0.473268	3.61772e-43
ENSMUSG00000034432.11,Cops8,protein_coding	2446.29	0.49692	0.49624	0.0371014	13.3936	0	6.59462e-41	3.93697e-40	0.18269	1.02944e-05	0.0669556	0.880905	0.0955807	0.0210868	-0.0788251	0.080472	0.409811	1.86327e-27	0.35114	1.19048e-20
ENSMUSG00000026341.16,Actr3,protein_coding	8079.45	0.501126	0.500431	0.0374559	13.3791	0	8.01353e-41	4.77552e-40	0.365059	6.1983e-21	-0.00274527	0.998281	0.214151	4.71426e-08	0.0126985	0.845803	0.350218	2.03873e-20	0.51657	2.14762e-42
ENSMUSG00000024639.5,Gnaq,protein_coding	6489.42	0.323904	0.323724	0.0242101	13.3789	0	8.03629e-41	4.78737e-40	-0.179934	9.86629e-12	-0.00806651	0.998041	-0.251386	1.41098e-23	-0.042473	0.174444	0.252452	1.3996e-22	0.289498	6.20199e-32
ENSMUSG00000051344.13,Plekhm3,protein_coding	2187.36	0.537209	0.536381	0.0402284	13.354	0	1.12312e-40	6.67395e-40	-0.119911	0.0139962	-0.0418182	0.981099	-0.1343	0.00238143	-0.165094	0.000174025	0.52282	5.2465e-35	0.413934	1.26056e-23
ENSMUSG00000007891.16,Ctsd,protein_coding	6625.65	-0.453386	-0.452871	0.0339863	-13.3403	0	1.34997e-40	8.01059e-40	0.169651	2.50545e-06	-0.054127	0.89489	0.230191	1.97052e-10	0.128754	0.000985933	-0.392846	4.26504e-30	-0.270505	6.12684e-15
ENSMUSG00000022658.10,Tagln3,protein_coding	3838.18	0.500961	0.500277	0.0375774	13.3314	0	1.51937e-40	9.00618e-40	-0.174773	3.72853e-05	0.0295701	0.984087	-0.0323058	0.522547	-0.0754131	0.108504	0.643429	1.80385e-61	0.395978	3.30299e-25
ENSMUSG00000001986.16,Gria3,protein_coding	6337.89	0.523102	0.522303	0.0393003	13.3104	0	2.01388e-40	1.19036e-39	0.248605	3.07564e-09	-0.0120338	0.998041	0.25201	5.85264e-10	0.0165526	0.804503	0.526507	2.00224e-40	0.551689	7.12926e-44
ENSMUSG00000015165.16,Hnrnpl,protein_coding	6949.54	0.420619	0.420208	0.0316058	13.3083	0	2.07208e-40	1.22433e-39	0.112677	0.00167397	-0.00347692	0.998041	-0.0286885	0.499216	-0.0766308	0.0447177	0.279253	7.00779e-18	0.347465	3.02826e-27
ENSMUSG00000038831.16,Ralgps1,protein_coding	1726.39	-0.581191	-0.580122	0.0437447	-13.286	0	2.79148e-40	1.64591e-39	-0.122339	0.0132047	-0.0089924	0.998041	-0.287129	1.11308e-08	-0.124746	0.0241206	-0.745981	4.71278e-56	-0.696945	8.72613e-54
ENSMUSG00000030557.17,Mef2a,protein_coding	7819.59	0.512009	0.511261	0.0385473	13.2826	0	2.91937e-40	1.7201e-39	0.17809	2.47077e-05	-0.0624512	0.89665	0.138513	0.00103552	0.0975369	0.034116	0.472432	9.33795e-34	0.671997	5.38134e-67
ENSMUSG00000021779.17,Thrb,protein_coding	2175.3	0.549541	0.548659	0.0413808	13.2801	0	3.02045e-40	1.77903e-39	-0.126983	0.0107738	-0.0751737	0.880905	-0.217728	6.45652e-07	-0.379061	7.01969e-19	0.458796	9.60167e-26	0.245654	1.71603e-08
ENSMUSG00000047261.9,Gap43,protein_coding	7372.47	0.423125	0.422716	0.0319036	13.2626	0	3.81472e-40	2.24211e-39	-0.590916	8.77895e-69	-0.00824959	0.998041	-0.407998	1.62115e-35	-0.0927225	0.0130262	0.606043	2.20784e-72	0.338652	1.75607e-25
ENSMUSG00000062661.6,Ncs1,protein_coding	11558.4	0.393342	0.393012	0.0296812	13.2523	0	4.3786e-40	2.56991e-39	-0.429269	1.05121e-43	-0.00211008	0.998281	-0.525117	5.0601e-67	-0.379237	1.33777e-35	0.297495	1.0321e-21	0.0162152	0.628865
ENSMUSG00000028879.4,Stx12,protein_coding	3450.28	0.44839	0.447896	0.0338753	13.2365	0	5.40269e-40	3.15655e-39	-0.182183	1.75543e-06	0.0347234	0.981099	-0.202266	1.47335e-08	0.00220368	0.972242	0.428306	7.20872e-33	0.41587	5.44089e-34
ENSMUSG00000040537.17,Adam22,protein_coding	8406.61	0.499756	0.499051	0.0377704	13.2314	0	5.78072e-40	3.37269e-39	0.265834	2.77234e-11	-0.0235538	0.989173	0.345747	2.42063e-19	-0.0488573	0.352363	0.579669	9.17367e-53	0.474452	2.87333e-35
ENSMUSG00000049804.9,Armcx4,protein_coding	2478.06	0.573085	0.572089	0.043318	13.2297	0	5.91159e-40	3.44784e-39	-0.72343	9.20132e-52	-0.0293134	0.985598	-0.467444	1.41016e-25	-0.131865	0.00792525	0.82907	4.81595e-68	0.470533	1.81967e-26
ENSMUSG00000024387.13,Csnk2b,protein_coding	1874.73	0.545593	0.544683	0.0412462	13.2277	0	6.0711e-40	3.5384e-39	0.0326519	0.5966	0.0322899	0.984087	0.0123523	0.840166	-0.0339649	0.572865	0.525293	8.0358e-35	0.479338	1.48281e-30
ENSMUSG00000005371.15,Fbxo11,protein_coding	4558.1	0.47781	0.477194	0.0361411	13.2207	0	6.66549e-40	3.88347e-39	0.198244	4.49471e-07	-0.0752572	0.783263	0.194427	2.44602e-07	-0.048335	0.328224	0.473992	1.25615e-38	0.504733	5.35004e-43
ENSMUSG00000047187.9,Rab2a,protein_coding	8065.59	0.443594	0.443105	0.0335671	13.2151	0	7.17443e-40	4.17417e-39	0.0672118	0.104532	-0.0331913	0.981099	0.0170149	0.727617	-0.0220563	0.677172	0.393397	1.3637e-30	0.454729	8.37814e-41
ENSMUSG00000094483.2,Purb,protein_coding	19942.5	-0.352578	-0.352332	0.0266876	-13.2113	0	7.55314e-40	4.39145e-39	0.0592096	0.0617264	-0.0186115	0.984087	0.135692	2.43909e-06	-0.0843032	0.00732313	-0.276095	2.87814e-24	-0.41827	6.33817e-54
ENSMUSG00000035726.8,Supt16,protein_coding	2316.01	0.573127	0.572081	0.0434069	13.2036	0	8.3661e-40	4.85228e-39	-0.0600747	0.307294	-0.0476714	0.980625	-0.0749052	0.151341	0.00391941	0.961362	0.558296	3.22594e-35	0.624718	6.8851e-46
ENSMUSG00000006699.17,Cdc42,protein_coding	7033.68	0.360395	0.360127	0.0273109	13.196	0	9.2501e-40	5.36127e-39	0.146205	8.92607e-07	0.0444267	0.895775	0.134046	3.37636e-06	0.104393	0.00055561	0.348236	3.50213e-36	0.420362	4.30172e-53
ENSMUSG00000029563.16,Foxp2,protein_coding	3434.4	0.55082	0.549903	0.041749	13.1936	0	9.54948e-40	5.52903e-39	-0.243912	1.29982e-07	-0.0916456	0.72671	-0.743246	3.16749e-66	0.387205	2.93098e-20	0.0514852	0.282697	1.02967	7.07395e-135
ENSMUSG00000070003.7,Ssbp4,protein_coding	3934.76	0.478402	0.477784	0.0362623	13.1928	0	9.64935e-40	5.58491e-39	0.300756	3.90045e-15	-0.0134424	0.998041	0.133082	0.000680778	-0.315178	5.58603e-17	0.310728	2.53328e-17	0.176666	3.27056e-06
ENSMUSG00000051403.9,Ppp1r37,protein_coding	4701.11	0.494926	0.494241	0.0375171	13.192	0	9.7539e-40	5.64347e-39	0.23124	9.61205e-09	-0.0311054	0.984087	0.239902	5.32966e-10	-0.269628	8.14245e-12	0.503587	1.31395e-40	0.256403	3.81655e-11
ENSMUSG00000037979.13,Ccdc92,protein_coding	2887.29	0.544096	0.543186	0.0412579	13.1877	0	1.03332e-39	5.97655e-39	0.125311	0.00973172	0.0280322	0.984959	0.191463	9.24266e-06	-0.220821	5.6552e-07	0.610248	1.9018e-48	0.295243	3.72222e-12
ENSMUSG00000074102.4,Rbm15b,protein_coding	2379.36	0.53144	0.530595	0.0403194	13.1808	0	1.13254e-39	6.53913e-39	0.116532	0.0153374	0.0272091	0.986092	0.0327166	0.544754	-0.147442	0.000988469	0.447625	2.35982e-27	0.35679	5.31869e-18
ENSMUSG00000020792.15,Exoc7,protein_coding	1958.75	0.529148	0.528286	0.0401731	13.1717	0	1.27689e-39	7.36749e-39	0.188064	3.31902e-05	0.0948499	0.66445	0.139483	0.00109232	0.0388427	0.492083	0.480566	3.4883e-32	0.473141	5.69211e-32
ENSMUSG00000026781.17,Acbd5,protein_coding	2164.84	-0.544734	-0.543808	0.0413823	-13.1635	0	1.42409e-39	8.20544e-39	0.212355	6.63747e-07	-0.0916616	0.667062	0.330772	7.83559e-14	0.14153	0.00411765	-0.426317	1.60134e-24	-0.311543	1.89832e-13
ENSMUSG00000004071.13,Cdip1,protein_coding	6757.88	0.396046	0.395695	0.0301126	13.1521	0	1.65412e-39	9.521e-39	0.0312373	0.45341	0.0309525	0.981099	0.00428971	0.927271	-0.115304	0.000630303	0.369098	5.56045e-33	0.24979	4.84107e-16
ENSMUSG00000020823.16,Sec14l1,protein_coding	10353.7	0.530262	0.529392	0.0403515	13.1411	0	1.91455e-39	1.10087e-38	0.81066	1.00932e-87	0.0838008	0.770598	0.639744	1.19516e-56	0.412313	1.11936e-23	0.359346	4.6892e-19	0.858774	1.2048e-100
ENSMUSG00000020950.10,Foxg1,protein_coding	6321.74	0.484416	0.483767	0.0368906	13.1312	0	2.18271e-39	1.25419e-38	0.295516	2.52313e-14	-0.0106951	0.998041	0.143275	0.00033351	-0.123542	0.00335491	0.332174	6.10056e-19	0.371569	4.89139e-23
ENSMUSG00000021595.18,Nsun2,protein_coding	2130.83	0.509634	0.508857	0.0388663	13.1125	0	2.79332e-39	1.6012e-38	0.26489	3.26314e-10	0.0387109	0.981099	0.237915	1.15268e-09	-0.0715672	0.140304	0.482659	1.86372e-35	0.399356	4.7724e-24
ENSMUSG00000027189.16,Trim44,protein_coding	12494.4	0.41666	0.416249	0.0317782	13.1115	0	2.82933e-39	1.62128e-38	0.0180118	0.705102	-0.015135	0.996388	-0.0367602	0.375393	-0.0970682	0.0087166	0.361888	5.81465e-29	0.334727	3.83705e-25
ENSMUSG00000026965.12,Anapc2,protein_coding	2191.01	0.52462	0.523803	0.0400179	13.1096	0	2.9008e-39	1.66166e-38	-0.0416411	0.467018	-0.0388755	0.981099	0.0297789	0.583035	-0.0478716	0.384268	0.59604	6.7142e-47	0.515623	8.22965e-37
ENSMUSG00000031532.6,Saraf,protein_coding	6107.87	0.493309	0.492627	0.0376604	13.0989	0	3.34113e-39	1.91128e-38	-0.114006	0.00950228	0.0216615	0.992983	-0.0781723	0.0799634	0.0742139	0.117725	0.529143	1.15511e-42	0.545861	6.75939e-47
ENSMUSG00000027193.12,Api5,protein_coding	2913.91	0.474842	0.474222	0.0362529	13.098	0	3.37934e-39	1.93248e-38	0.182879	5.26375e-06	-0.0424517	0.976552	0.107564	0.00704614	0.0412083	0.413717	0.399527	2.15471e-27	0.558502	1.50188e-52
ENSMUSG00000022629.17,Kif21a,protein_coding	6121.22	0.368166	0.367887	0.0281127	13.0961	0	3.46671e-39	1.98108e-38	-0.126578	6.25412e-05	-0.0850396	0.36669	-0.0493342	0.149127	-0.130058	2.3894e-05	0.44541	9.49758e-53	0.323147	3.14153e-29
ENSMUSG00000029623.14,Pdap1,protein_coding	2537.19	0.517363	0.516574	0.0395065	13.0957	0	3.48637e-39	1.99163e-38	0.0135062	0.833794	-0.0199199	0.995294	0.0767261	0.0973032	-0.084542	0.0793345	0.580583	1.61932e-46	0.452741	2.32282e-29
ENSMUSG00000049583.15,Grm5,protein_coding	14384.6	0.58236	0.58123	0.0444983	13.0872	0	3.8959e-39	2.22102e-38	0.245856	2.44081e-07	-0.0722395	0.89489	0.190232	7.73434e-05	0.0146437	0.851906	0.526736	1.14074e-31	0.669243	4.29332e-50
ENSMUSG00000021794.16,Glud1,protein_coding	6629.63	-0.516015	-0.515225	0.0394942	-13.0656	0	5.17779e-39	2.94779e-38	-0.147101	0.000734254	0.0969129	0.580903	-0.0775016	0.112077	0.54708	8.00862e-42	-0.446416	5.60848e-28	-0.0658475	0.114354
ENSMUSG00000000563.17,Atp5f1,protein_coding	5905.69	0.512673	0.511894	0.0392482	13.0623	0	5.40399e-39	3.07133e-38	0.178348	3.63762e-05	0.0373566	0.981099	0.150784	0.000390465	0.0271385	0.656892	0.485109	2.55359e-34	0.502455	7.97709e-37
ENSMUSG00000020607.7,Fam84a,protein_coding	3042.38	0.541591	0.540702	0.0414874	13.0543	0	6.00236e-39	3.40678e-38	-0.092107	0.0736244	-0.00608341	0.998041	-0.453582	3.33632e-26	-0.0872286	0.0885581	0.180116	5.42788e-05	0.460446	9.97592e-28
ENSMUSG00000024019.18,Cmtr1,protein_coding	3118.11	0.512349	0.511594	0.0392588	13.0506	0	6.30846e-39	3.57808e-38	-0.247768	1.25554e-08	-0.0176852	0.998041	-0.160573	0.000158347	-0.0958923	0.0408162	0.599544	5.93068e-48	0.434142	1.84698e-27
ENSMUSG00000044864.16,Ankrd50,protein_coding	2745.58	0.465612	0.465044	0.0356825	13.0488	0	6.45957e-39	3.66006e-38	-0.0166822	0.766769	-0.0249358	0.984087	-0.0135716	0.798216	-0.260983	2.60856e-12	0.468723	9.60909e-37	0.229565	6.85617e-10
ENSMUSG00000032320.7,Rcn2,protein_coding	2345.51	-0.519039	-0.518238	0.0398017	-13.0406	0	7.187e-39	4.06671e-38	-0.201828	1.93216e-06	0.0052554	0.998041	-0.26621	3.4984e-09	0.318695	6.35402e-14	-0.583421	4.53151e-42	-0.205599	3.50656e-07
ENSMUSG00000017428.16,Psmd11,protein_coding	2484.35	0.575451	0.574342	0.0441425	13.0362	0	7.61635e-39	4.30673e-38	0.0894721	0.10701	0.0676047	0.914208	0.117091	0.0175707	0.00575415	0.942527	0.60307	4.20095e-41	0.5136	8.12245e-31
ENSMUSG00000038845.11,Phb,protein_coding	2138.06	0.563736	0.562699	0.0432733	13.0273	0	8.55366e-39	4.83347e-38	0.0981606	0.0673641	0.00745998	0.998041	0.105244	0.0309279	-0.104093	0.0424329	0.570819	2.65768e-38	0.452183	1.11149e-24
ENSMUSG00000028136.15,Snx27,protein_coding	6731.68	0.439824	0.439334	0.0338011	13.0121	0	1.04409e-38	5.88991e-38	0.0286021	0.553617	0.0031735	0.998041	-0.0204437	0.670465	-0.0946208	0.0173733	0.390779	1.34683e-29	0.34203	2.81697e-23
ENSMUSG00000036989.16,Trim3,protein_coding	2037.96	0.548664	0.547736	0.0421703	13.0107	0	1.06409e-38	6.00076e-38	-0.298514	3.18101e-10	0.0116665	0.998041	-0.266599	1.53454e-09	0.079411	0.127114	0.580579	1.82369e-37	0.616409	5.09252e-48
ENSMUSG00000022023.6,Wbp4,protein_coding	2096.57	0.487163	0.486484	0.0374688	13.0018	0	1.19436e-38	6.72402e-38	0.0645431	0.190377	-0.00527159	0.998041	0.182908	1.97684e-06	-0.0471573	0.352996	0.605528	1.12405e-56	0.445277	1.34763e-31
ENSMUSG00000059981.12,Taok2,protein_coding	5128.03	0.424177	0.423736	0.0326249	13.0016	0	1.19757e-38	6.73982e-38	0.0636762	0.118549	0.0048556	0.998041	0.086097	0.0199979	-0.176604	4.84251e-07	0.446598	4.32298e-41	0.242718	4.70501e-13
ENSMUSG00000055302.5,Mrfap1,protein_coding	10876.7	0.380615	0.380296	0.0293085	12.9865	0	1.45897e-38	8.19989e-38	0.0134049	0.76519	-0.00138761	0.998859	0.00241352	0.958974	-0.0965475	0.00415553	0.369624	4.31934e-35	0.285455	1.16978e-21
ENSMUSG00000031154.15,Otud5,protein_coding	2996.53	0.546392	0.545439	0.0420956	12.9798	0	1.59307e-38	8.95054e-38	0.129065	0.00881497	0.0428314	0.981099	0.124276	0.00760816	-0.114996	0.019397	0.541604	8.25314e-37	0.388564	1.31748e-19
ENSMUSG00000037503.12,Fam168b,protein_coding	10765.6	0.346387	0.346143	0.0267186	12.9643	0	1.95014e-38	1.09457e-37	0.206927	1.91726e-13	0.0269877	0.981099	0.155986	2.49693e-08	-0.0530014	0.117619	0.295445	9.3933e-28	0.266398	1.06771e-22
ENSMUSG00000027423.15,Snx5,protein_coding	1689.82	-0.537444	-0.536529	0.0414789	-12.957	0	2.14381e-38	1.20206e-37	0.135475	0.00247805	0.0209335	0.993595	0.164063	0.000631595	0.0445458	0.484423	-0.508856	6.80843e-33	-0.513831	4.84802e-34
ENSMUSG00000027599.9,Armc1,protein_coding	2849.67	0.455798	0.455235	0.0351801	12.9561	0	2.16969e-38	1.21616e-37	0.180158	3.81089e-06	0.013609	0.998041	0.120491	0.00150895	0.0181058	0.749714	0.396131	1.53024e-28	0.460295	1.88935e-38
ENSMUSG00000028439.14,Fam219a,protein_coding	7512.52	0.409101	0.408698	0.0316254	12.9358	0	2.82522e-38	1.57989e-37	0.161496	2.70121e-06	0.0275292	0.981847	0.187074	1.42252e-08	-0.213257	1.89782e-10	0.434678	4.00164e-42	0.168315	2.72054e-07
ENSMUSG00000048240.14,Gng7,protein_coding	41243	0.581316	0.580166	0.0449467	12.9334	0	2.91481e-38	1.62944e-37	0.676674	1.91376e-49	0.0434399	0.981099	0.314134	2.19441e-11	-0.356886	4.13897e-14	0.218776	2.11956e-06	0.18099	0.000103505
ENSMUSG00000054364.5,Rhob,protein_coding	8669.32	0.363678	0.363388	0.0281294	12.9287	0	3.09874e-38	1.72937e-37	0.410346	5.05392e-46	0.0636923	0.685951	0.266504	9.02793e-21	0.0550849	0.12051	0.219837	8.23212e-15	0.355071	5.7488e-36
ENSMUSG00000024896.9,Minpp1,protein_coding	1929.95	0.539347	0.538441	0.0417916	12.9056	0	4.18375e-38	2.33101e-37	-0.0245874	0.70549	0.073292	0.890472	-0.195844	1.07535e-05	-0.10779	0.0271983	0.36809	8.15433e-17	0.358265	3.84035e-17
ENSMUSG00000000605.9,Clcn4,protein_coding	5876.55	0.422648	0.4222	0.0327729	12.8963	0	4.72402e-38	2.63027e-37	0.106643	0.00469178	0.0351464	0.980956	0.0599272	0.128044	0.0731838	0.0669179	0.375932	2.37412e-29	0.460685	2.6893e-44
ENSMUSG00000025738.8,Fbxl16,protein_coding	62313.2	0.578561	0.577419	0.0448825	12.8906	0	5.08625e-38	2.82912e-37	0.780563	9.14742e-66	0.0658583	0.921284	0.508119	1.7315e-28	-0.172628	0.000669287	0.306117	2.15154e-11	0.340074	1.14832e-13
ENSMUSG00000032244.9,Fem1b,protein_coding	5576.9	0.452883	0.452344	0.0351677	12.8778	0	6.00059e-38	3.33105e-37	-0.23563	6.56464e-10	-0.0181251	0.993686	-0.179082	1.82208e-06	-0.102425	0.0125936	0.509432	2.98332e-44	0.368583	7.84626e-25
ENSMUSG00000033499.14,Larp4b,protein_coding	3074.98	0.467077	0.466483	0.0362763	12.8755	0	6.17992e-38	3.42945e-37	-0.0937748	0.0345289	-0.0294169	0.984087	-0.104981	0.0101271	-0.00655522	0.920715	0.455871	2.85156e-33	0.489939	1.52417e-40
ENSMUSG00000030591.17,Psmd8,protein_coding	2332.64	0.585803	0.584612	0.0455513	12.8603	0	7.52752e-38	4.17174e-37	0.0471173	0.46245	0.0522259	0.976552	-0.0130704	0.849115	-0.00447462	0.957937	0.525616	3.04818e-29	0.529103	1.21986e-30
ENSMUSG00000075318.12,Scn2a,protein_coding	11920	0.481024	0.480364	0.0374161	12.8561	0	7.95152e-38	4.4038e-37	0.0833282	0.0641156	-0.0463713	0.965528	0.182242	4.90461e-06	-0.00994071	0.880992	0.579938	4.11547e-53	0.517455	1.59216e-42
ENSMUSG00000022553.16,Maf1,protein_coding	1636.99	0.556529	0.555498	0.0432932	12.8549	0	8.07643e-38	4.47149e-37	0.180704	0.000265143	0.0814036	0.87291	0.130237	0.00536566	-0.226536	8.06025e-07	0.506062	9.80992e-31	0.248589	2.95398e-08
ENSMUSG00000028646.16,Rragc,protein_coding	2299.54	0.465095	0.464481	0.0361879	12.8522	0	8.35667e-38	4.62512e-37	0.227273	8.99055e-09	-0.000141136	0.999746	0.261062	4.26356e-13	-0.0805128	0.0639866	0.498884	2.84694e-43	0.384723	1.98892e-25
ENSMUSG00000013858.14,Tmem259,protein_coding	3102.68	0.545414	0.544442	0.0424469	12.8493	0	8.67666e-38	4.80062e-37	0.231914	5.40541e-07	0.0163511	0.998041	0.213916	1.30029e-06	-0.131695	0.00673685	0.527417	5.37991e-35	0.397369	4.64216e-20
ENSMUSG00000029836.15,Cbx3,protein_coding	4060.39	0.434347	0.433862	0.0338071	12.8478	0	8.84898e-38	4.89434e-37	-0.0757797	0.0707524	-0.0229178	0.984959	0.0628479	0.118933	0.0446445	0.331626	0.572975	6.23811e-61	0.50191	5.5831e-49
ENSMUSG00000025437.15,Usp33,protein_coding	4186.95	0.481093	0.480423	0.0374494	12.8465	0	9.00148e-38	4.97704e-37	0.21553	1.06317e-07	-0.0334845	0.981099	0.222719	8.50934e-09	0.00604061	0.929389	0.488283	2.47564e-38	0.520618	6.05082e-43
ENSMUSG00000024622.8,Hmgxb3,protein_coding	1845.26	0.577041	0.575881	0.0449244	12.8447	0	9.20918e-38	5.08851e-37	0.267406	5.27859e-08	0.00772202	0.998041	0.229147	5.93353e-07	-0.162861	0.0010443	0.538781	4.51399e-33	0.406458	1.11032e-18
ENSMUSG00000074748.3,Atxn7l3b,protein_coding	7053.59	0.327903	0.327691	0.0255411	12.8383	0	1.00085e-37	5.52652e-37	0.0580437	0.0625817	0.0415598	0.895775	0.115884	2.05606e-05	0.0123853	0.769418	0.385743	1.34511e-49	0.298729	6.00839e-31
ENSMUSG00000029502.14,Golga3,protein_coding	2108.32	0.527415	0.526539	0.0410866	12.8367	0	1.02189e-37	5.64084e-37	0.0422959	0.469773	-0.059099	0.926918	0.153035	0.000445797	-0.0111218	0.875175	0.638154	2.73868e-52	0.575392	2.60478e-43
ENSMUSG00000009907.17,Vps4b,protein_coding	1618.18	0.546609	0.545617	0.0425841	12.836	0	1.03103e-37	5.68941e-37	0.139615	0.00571133	0.00995483	0.998041	0.0937515	0.0513078	0.0810357	0.116613	0.500745	1.11078e-30	0.617689	1.61185e-47
ENSMUSG00000032212.10,Sltm,protein_coding	2411.54	0.581584	0.580417	0.0453501	12.8243	0	1.19861e-37	6.60979e-37	-0.0138706	0.85244	-0.0969595	0.764454	0.129079	0.0101687	-0.0531568	0.399383	0.724533	3.64703e-55	0.625386	7.84973e-42
ENSMUSG00000003099.11,Ppp5c,protein_coding	2263.55	0.511775	0.510988	0.0399552	12.8087	0	1.4654e-37	8.06504e-37	-0.233113	2.64485e-07	0.0747781	0.868013	-0.12416	0.00515244	0.021023	0.743037	0.620728	1.33933e-48	0.45802	4.53486e-30
ENSMUSG00000115987.1,Vps28,protein_coding	1647.32	0.574784	0.573655	0.0448846	12.8058	0	1.5211e-37	8.36882e-37	-0.0251282	0.721673	0.0320647	0.984087	0.0394565	0.502305	-0.0765346	0.178568	0.639369	4.5719e-43	0.466185	1.51453e-24
ENSMUSG00000075703.15,Selenoi,protein_coding	3544.79	0.545366	0.544387	0.0426037	12.8009	0	1.62006e-37	8.90447e-37	0.206677	1.03425e-05	-0.0252564	0.992983	0.106489	0.0280417	0.092541	0.0743995	0.445179	6.83362e-25	0.663164	6.74278e-54
ENSMUSG00000029467.15,Atp2a2,protein_coding	31981.1	0.560226	0.559173	0.043777	12.7973	0	1.69785e-37	9.3259e-37	0.607041	4.62301e-42	-0.0392086	0.981099	0.639864	3.88019e-47	-0.11958	0.0219652	0.593049	2.7927e-41	0.479855	3.41129e-27
ENSMUSG00000025212.17,Sfxn3,protein_coding	3830.87	0.530435	0.529524	0.0414508	12.7967	0	1.70959e-37	9.38347e-37	0.338646	9.0436e-15	0.0706536	0.890472	0.318486	3.38195e-14	-0.0661564	0.225734	0.510276	7.48134e-35	0.393625	8.49268e-21
ENSMUSG00000030682.4,Cdipt,protein_coding	3009.28	0.586041	0.584829	0.0458586	12.7793	0	2.13991e-37	1.1727e-36	0.0158233	0.82994	0.037687	0.984087	0.128649	0.0119156	0.0196539	0.798028	0.698867	1.08374e-50	0.568008	1.27361e-34
ENSMUSG00000060681.15,Slc9a6,protein_coding	4104.2	0.380993	0.380666	0.0298174	12.7775	0	2.18858e-37	1.19898e-36	-0.0537484	0.162511	-0.0188231	0.989173	-0.0690468	0.0468356	-0.0713323	0.0463034	0.365694	7.78138e-32	0.328483	3.44497e-27
ENSMUSG00000021901.10,Bap1,protein_coding	3993.91	0.459887	0.459296	0.0360043	12.7731	0	2.31696e-37	1.26848e-36	0.231958	2.0105e-09	0.0556943	0.910347	0.190014	4.0438e-07	-0.149538	0.000166716	0.417944	1.21413e-30	0.254655	5.4285e-12
ENSMUSG00000003166.20,Dgcr2,protein_coding	3920.85	0.419274	0.418836	0.0328362	12.7686	0	2.45382e-37	1.34252e-36	-0.118185	0.00198431	0.0658132	0.819961	-0.0389775	0.357271	-0.0908936	0.0179755	0.498481	3.08093e-48	0.262567	4.70303e-15
ENSMUSG00000046822.13,Slc39a3,protein_coding	2901.4	0.48719	0.486479	0.0381928	12.7561	0	2.88357e-37	1.5761e-36	0.296243	3.18403e-13	0.0562433	0.922824	0.193805	9.73326e-07	-0.0831425	0.0738112	0.384752	1.23645e-23	0.347805	3.6103e-19
ENSMUSG00000072875.2,Gpr27,protein_coding	2096.8	0.553382	0.552367	0.043451	12.7358	0	3.74144e-37	2.04099e-36	0.054351	0.361672	-0.0441719	0.981099	0.00354341	0.958527	-0.126844	0.0109564	0.502575	2.80467e-29	0.47071	3.37504e-26
ENSMUSG00000045733.7,Sprn,protein_coding	2840.85	0.546822	0.545861	0.0429411	12.7342	0	3.81531e-37	2.0806e-36	-0.419272	3.66666e-19	0.0791894	0.873933	-0.357737	1.00087e-15	0.0332954	0.605846	0.608357	3.48948e-40	0.500928	5.34602e-31
ENSMUSG00000049939.6,Lrrc4,protein_coding	2508.99	0.475408	0.474746	0.0373378	12.7326	0	3.89519e-37	2.12278e-36	0.186024	7.48005e-06	0.00287604	0.998281	0.244563	8.37644e-11	-0.102259	0.0182601	0.533947	5.78893e-46	0.370273	2.85198e-22
ENSMUSG00000031242.7,2610002M06Rik,protein_coding	2689.24	0.462448	0.461869	0.0363765	12.7128	0	5.01951e-37	2.73015e-36	-0.244093	1.91551e-09	-0.0413419	0.976552	-0.210085	4.46952e-08	-0.0826222	0.0599738	0.496457	2.02801e-37	0.421168	7.9909e-30
ENSMUSG00000036104.12,Rab3gap1,protein_coding	3222.29	0.497202	0.496469	0.0391143	12.7115	0	5.10377e-37	2.77418e-36	-0.194892	9.59134e-06	-0.0159719	0.998041	-0.164529	0.000100173	0.0287808	0.628756	0.527565	6.24254e-38	0.541955	8.02923e-43
ENSMUSG00000027198.16,Ext2,protein_coding	1422.79	0.580921	0.579702	0.0457501	12.6977	0	6.09034e-37	3.30506e-36	0.175215	0.000974271	0.0644096	0.93598	0.0849434	0.108129	0.0417661	0.51762	0.490649	6.70263e-26	0.558277	3.68488e-34
ENSMUSG00000069072.9,Slc7a14,protein_coding	6656.42	0.49653	0.495785	0.0391056	12.6972	0	6.13157e-37	3.32635e-36	0.00465086	0.943706	-0.0289583	0.984087	0.42147	1.16564e-26	-0.20893	7.64292e-07	0.913349	2.84824e-119	0.316558	2.83001e-15
ENSMUSG00000025583.15,Rptor,protein_coding	2543.48	0.529422	0.528529	0.041753	12.6798	0	7.64811e-37	4.14368e-36	-0.0538689	0.345765	0.0130352	0.998041	-0.0386881	0.484705	-0.141785	0.0025734	0.544603	2.26178e-36	0.374601	1.77994e-18
ENSMUSG00000059208.15,Hnrnpm,protein_coding	3691.28	0.581218	0.580014	0.0458886	12.6658	0	9.14381e-37	4.94441e-36	0.138666	0.00938613	-0.0716411	0.90698	0.18619	0.000151229	-0.0148843	0.852187	0.628742	7.49182e-42	0.637974	7.7447e-43
ENSMUSG00000060657.8,Marf1,protein_coding	3677.57	-0.493467	-0.492742	0.0389771	-12.6604	0	9.7957e-37	5.29348e-36	-0.222121	7.58994e-08	-0.0349588	0.981099	-0.186348	2.10669e-05	-0.251386	6.31866e-09	-0.457695	5.70769e-29	-0.709894	3.63703e-70
ENSMUSG00000025369.15,Smarcc2,protein_coding	9099.36	0.329543	0.329324	0.0260368	12.6568	0	1.02572e-36	5.5393e-36	0.0138553	0.726343	-0.00225019	0.998041	0.225153	2.31114e-17	-0.153433	3.81774e-08	0.540841	1.59317e-93	0.17836	2.84965e-11
ENSMUSG00000027131.3,Emc4,protein_coding	1855.27	0.579879	0.57865	0.0458317	12.6524	0	1.08555e-36	5.85672e-36	0.340156	4.49043e-12	0.100585	0.729863	0.274329	2.83371e-09	-0.129312	0.013971	0.514052	1.66496e-29	0.349982	6.87523e-14
ENSMUSG00000006586.15,Runx1t1,protein_coding	1762.42	0.566885	0.565806	0.0448077	12.6515	0	1.0975e-36	5.91928e-36	-0.0511584	0.417653	-0.0620741	0.942382	-0.110076	0.0313432	-0.315302	1.6054e-11	0.507968	2.41547e-27	0.313658	2.13341e-11
ENSMUSG00000033565.18,Rbfox2,protein_coding	9203.91	0.367956	0.367654	0.0290906	12.6486	0	1.1383e-36	6.13732e-36	-0.138553	1.629e-05	0.0178258	0.99118	-0.072968	0.0303274	-0.0303855	0.469552	0.433541	1.3009e-47	0.319745	2.43606e-27
ENSMUSG00000035863.14,Palm,protein_coding	7501.8	0.377983	0.377655	0.0298837	12.6485	0	1.14038e-36	6.14654e-36	0.0412931	0.294119	0.0113667	0.998041	0.0229221	0.578531	-0.212088	1.76614e-11	0.359612	5.73096e-32	0.154529	6.17674e-07
ENSMUSG00000016346.17,Kcnq2,protein_coding	21805.2	0.445844	0.4453	0.0352873	12.6347	0	1.35947e-36	7.32037e-36	0.287697	5.24972e-15	-0.0326081	0.981099	0.167246	9.85344e-06	-0.22574	2.08604e-09	0.325393	9.79751e-20	0.252712	2.70192e-12
ENSMUSG00000042700.16,Sipa1l1,protein_coding	20203.5	0.515705	0.514865	0.0408484	12.6248	0	1.54046e-36	8.29229e-36	0.104397	0.0291772	-0.0479573	0.973214	-0.0880363	0.0689794	-0.210828	2.20136e-06	0.323271	8.64972e-15	0.352834	2.47031e-17
ENSMUSG00000024687.11,Osbp,protein_coding	2751.25	0.511526	0.51068	0.0405593	12.6118	0	1.8176e-36	9.77465e-36	0.285186	5.31886e-11	0.0374095	0.981099	0.270757	4.31027e-11	-0.0127457	0.85564	0.497098	1.54846e-34	0.461371	2.33141e-29
ENSMUSG00000039478.15,Micu3,protein_coding	3183.76	0.493526	0.492786	0.0391443	12.6078	0	1.91144e-36	1.0276e-35	0.058415	0.257565	-0.0463998	0.973593	0.0998908	0.0241944	-0.0893996	0.0593476	0.535002	6.33652e-41	0.450526	1.50015e-29
ENSMUSG00000027248.13,Pdia3,protein_coding	5956.44	0.532801	0.531864	0.0423167	12.5908	0	2.37223e-36	1.2745e-35	0.137341	0.00453203	-0.0303667	0.984087	0.0881992	0.0772177	0.0325385	0.614253	0.483659	2.04255e-29	0.595706	4.23639e-44
ENSMUSG00000047388.10,Atmin,protein_coding	3123.94	0.53459	0.533657	0.0425104	12.5755	0	2.87951e-36	1.54605e-35	-0.0257784	0.688807	0.0231264	0.993595	-0.140036	0.00294876	-0.183222	8.78258e-05	0.420332	1.42617e-21	0.328242	5.1702e-14
ENSMUSG00000000276.11,Dgke,protein_coding	2523.16	0.482143	0.481455	0.0383558	12.5703	0	3.07652e-36	1.65023e-35	-0.0616639	0.225459	-0.0378466	0.981099	-0.01925	0.727325	-0.01874	0.764033	0.524556	1.65015e-39	0.501249	5.97758e-38
ENSMUSG00000040037.13,Negr1,protein_coding	8382.23	0.404844	0.404437	0.0322236	12.5636	0	3.34744e-36	1.79325e-35	-0.132095	0.000251798	-0.0160751	0.995133	-0.256422	2.11928e-14	-0.0233658	0.640083	0.280517	5.05326e-17	0.397554	4.44028e-34
ENSMUSG00000071533.11,Pcnp,protein_coding	3051.36	-0.47937	-0.478696	0.0381607	-12.5619	0	3.42086e-36	1.83199e-35	-0.215584	9.96583e-08	-0.018456	0.995133	-0.322041	1.98803e-14	-0.0755121	0.136955	-0.585826	8.79886e-47	-0.536426	6.0191e-43
ENSMUSG00000042772.15,Smg7,protein_coding	3399.04	0.404544	0.404131	0.0322413	12.5474	0	4.10893e-36	2.19625e-35	0.0211737	0.663337	0.0343135	0.981099	0.0719225	0.0533814	-0.0564754	0.171325	0.455293	7.49727e-43	0.313755	1.1215e-21
ENSMUSG00000024772.9,Ehd1,protein_coding	1351.77	0.57401	0.57278	0.0457776	12.5391	0	4.56157e-36	2.43507e-35	0.280898	2.5733e-08	0.0237649	0.995027	0.237261	2.3107e-07	0.0561223	0.355428	0.530373	2.73051e-31	0.606367	7.15317e-40
ENSMUSG00000038084.16,Opa1,protein_coding	6601.95	0.451445	0.450869	0.0360074	12.5376	0	4.65056e-36	2.48178e-35	0.187902	1.50399e-06	-0.0288367	0.984087	0.0848015	0.0422206	0.0462911	0.353502	0.348345	1.81262e-21	0.526573	1.64715e-47
ENSMUSG00000078622.8,Ccdc47,protein_coding	3665.26	0.491651	0.49091	0.0392706	12.5196	0	5.83458e-36	3.10966e-35	-0.0671305	0.185959	-0.0401702	0.981099	-0.026064	0.634337	0.153493	0.000367325	0.532718	1.49705e-39	0.685314	1.32085e-67
ENSMUSG00000037643.14,Prkci,protein_coding	2138.7	0.524501	0.523516	0.0418998	12.518	0	5.9529e-36	3.17171e-35	0.722706	1.31148e-64	0.0138221	0.998041	0.677976	5.14086e-66	-0.00345353	0.964385	0.479771	4.72982e-34	0.507226	4.5222e-33
ENSMUSG00000024949.17,Sf1,protein_coding	5923.85	0.434766	0.434255	0.0347859	12.4983	0	7.62241e-36	4.05735e-35	0.0190909	0.716824	-0.0646471	0.868013	-0.0522029	0.228752	-0.087317	0.0363699	0.363473	2.53392e-24	0.412097	2.69772e-31
ENSMUSG00000046434.16,Hnrnpa1,protein_coding	7944.96	0.414227	0.413785	0.0331528	12.4945	0	8.00109e-36	4.25756e-35	-0.106224	0.00549637	-0.0214617	0.987946	-0.0704227	0.0730121	-0.0609235	0.153601	0.450028	5.66196e-40	0.374765	9.33846e-29
ENSMUSG00000028710.17,Atpaf1,protein_coding	1973.51	0.546659	0.5456	0.043768	12.4899	0	8.47472e-36	4.50528e-35	0.361941	7.40562e-15	-0.00277524	0.998281	0.316102	3.83952e-13	-0.0932465	0.079162	0.50082	6.79884e-31	0.456187	1.57878e-24
ENSMUSG00000058761.5,Rnf169,protein_coding	2367.08	0.559654	0.558565	0.0448155	12.488	0	8.68513e-36	4.61567e-35	-0.185872	0.00032366	0.0488305	0.980625	-0.210066	1.13674e-05	0.158352	0.00133927	0.535461	7.68597e-30	0.669176	1.96388e-50
ENSMUSG00000040612.13,Ildr2,protein_coding	3277.51	0.426094	0.425679	0.0341613	12.473	0	1.04783e-35	5.55978e-35	-1.58421	0	-0.0666997	0.829208	-1.42831	0	-0.346041	1.1374e-22	0.582002	4.49569e-41	0.146752	4.67428e-05
ENSMUSG00000035629.19,Rubcn,protein_coding	3270.18	0.443049	0.442502	0.0355239	12.4719	0	1.06322e-35	5.63785e-35	0.115488	0.00520948	-0.00533389	0.998041	0.105037	0.00761229	-0.20862	3.42882e-08	0.432598	6.98473e-33	0.239763	7.0826e-11
ENSMUSG00000025025.14,Mxi1,protein_coding	1843.72	-0.528981	-0.52803	0.042444	-12.463	0	1.18786e-35	6.29281e-35	0.203451	3.64177e-06	0.119733	0.373697	0.239869	3.14486e-07	0.0874954	0.120732	-0.492563	2.69647e-30	-0.561218	2.2681e-39
ENSMUSG00000029765.12,Plxna4,protein_coding	3714.83	0.551065	0.550064	0.0443165	12.4348	0	1.69211e-35	8.93856e-35	-0.946141	7.02338e-88	-0.0453134	0.981099	-1.02258	1.73442e-109	-0.337052	4.23594e-13	0.474629	2.49173e-22	0.259327	1.63285e-08
ENSMUSG00000029438.9,Bcl7a,protein_coding	2725.43	0.453455	0.45287	0.0365087	12.4205	0	2.02359e-35	1.06728e-34	-0.11213	0.0105052	0.0353315	0.981099	-0.0655562	0.135275	-0.0126613	0.839468	0.500029	4.7e-39	0.405463	5.02919e-28
ENSMUSG00000027244.14,Atg13,protein_coding	3002.39	0.478579	0.477865	0.0385391	12.418	0	2.08663e-35	1.09983e-34	0.261077	2.81086e-10	0.0699995	0.879841	0.17032	2.68421e-05	0.0496486	0.343353	0.387823	2.0092e-23	0.458228	2.99126e-32
ENSMUSG00000044465.19,Fam160a2,protein_coding	3135.14	0.485877	0.485152	0.0391521	12.41	0	2.30722e-35	1.21571e-34	0.0138035	0.826726	-0.0536423	0.942382	0.104382	0.0177748	-0.164321	0.000137344	0.576455	4.63076e-47	0.375198	1.01465e-20
ENSMUSG00000028126.16,Pip5k1a,protein_coding	2258.06	0.57841	0.577161	0.0466146	12.4083	0	2.35488e-35	1.23965e-34	0.266757	1.49062e-07	-0.0618881	0.955397	0.185752	0.000167892	0.00441817	0.95948	0.497404	3.05835e-26	0.644716	2.02588e-42
ENSMUSG00000063576.12,Klhdc3,protein_coding	3490.28	0.494772	0.494001	0.039892	12.4028	0	2.524e-35	1.32785e-34	0.0854586	0.0828205	0.0398752	0.981099	0.106252	0.0181843	-0.167762	0.000136418	0.515565	6.29712e-37	0.287135	2.34517e-12
ENSMUSG00000032883.15,Acsl3,protein_coding	4170.71	-0.471603	-0.47093	0.0380558	-12.3924	0	2.87313e-35	1.51056e-34	0.056538	0.236885	0.0500717	0.942382	-0.0665105	0.1706	0.468597	5.04188e-33	-0.594651	8.17556e-52	-0.0530773	0.18777
ENSMUSG00000060450.14,Rnf14,protein_coding	8195.65	0.360571	0.360272	0.0291206	12.382	0	3.27157e-35	1.71734e-34	-0.0984119	0.00330136	0.0258963	0.981099	0.0473702	0.185538	0.00963834	0.850349	0.506353	1.00827e-64	0.344313	1.60088e-31
ENSMUSG00000019861.15,Gopc,protein_coding	1934.91	0.560323	0.559197	0.0452561	12.3812	0	3.3051e-35	1.73331e-34	-0.00416006	0.958797	0.00793082	0.998041	0.0691345	0.20748	0.00729287	0.928606	0.633617	3.3652e-42	0.559685	1.85656e-34
ENSMUSG00000031028.14,Tub,protein_coding	3280.98	-0.554994	-0.553921	0.0448596	-12.3718	0	3.71349e-35	1.94626e-34	-0.736163	7.70701e-57	0.0653371	0.919523	-0.870468	2.63457e-70	0.314419	6.16488e-11	-0.689299	6.51952e-44	-0.305912	1.72317e-11
ENSMUSG00000022905.12,Kpna1,protein_coding	4910.6	0.432741	0.432217	0.0349925	12.3667	0	3.95942e-35	2.0745e-34	0.142073	0.000288889	-0.0196787	0.992983	0.0932955	0.0185922	0.0792238	0.0618911	0.383963	4.21003e-27	0.531643	2.37417e-51
ENSMUSG00000021427.10,Ssr1,protein_coding	5625.15	0.337478	0.337237	0.0273239	12.351	0	4.81057e-35	2.51572e-34	-0.160562	1.0346e-07	-0.0438946	0.901025	-0.153963	1.15051e-07	-0.028908	0.459996	0.344077	5.0212e-33	0.352465	6.72903e-37
ENSMUSG00000027170.12,Eif3m,protein_coding	1735.94	0.531817	0.530837	0.0430844	12.3436	0	5.27443e-35	2.75571e-34	0.128753	0.0124316	0.0788084	0.880056	0.0102001	0.874934	0.00978694	0.896319	0.413263	1.27025e-20	0.462795	1.27772e-26
ENSMUSG00000001910.4,Nacc1,protein_coding	4608.05	0.40447	0.404035	0.0327711	12.3423	0	5.36141e-35	2.80028e-34	0.270565	5.15589e-15	0.0179558	0.992983	0.301135	5.98583e-20	-0.112964	0.00232724	0.43504	3.42956e-40	0.27355	3.48515e-16
ENSMUSG00000096188.1,Cmtm4,protein_coding	3786.7	-0.467886	-0.467235	0.0379746	-12.321	0	6.97869e-35	3.64043e-34	-0.3992	3.08668e-24	-0.039845	0.980625	-0.464775	1.37737e-29	0.032253	0.585029	-0.533461	5.26383e-39	-0.395788	1.62524e-24
ENSMUSG00000039449.14,Prpf18,protein_coding	1711.14	0.534648	0.533664	0.0433993	12.3193	0	7.13146e-35	3.7178e-34	-0.0288637	0.664925	0.0119331	0.998041	-0.0186246	0.76905	0.0487506	0.41449	0.544888	2.10372e-33	0.571466	3.81338e-39
ENSMUSG00000027706.8,Sec62,protein_coding	6434.38	0.392009	0.391618	0.0318557	12.3057	0	8.43537e-35	4.3907e-34	-0.0291435	0.518721	-0.0525717	0.894828	0.138028	5.23484e-05	0.0834563	0.0266412	0.559181	1.39947e-66	0.528037	1.06709e-60
ENSMUSG00000020720.13,Psmd12,protein_coding	1865.04	0.563526	0.562369	0.0458033	12.3032	0	8.70931e-35	4.53047e-34	-0.0345362	0.61521	-0.0214123	0.997846	0.0480249	0.415124	0.0369427	0.583271	0.646087	1.6191e-42	0.621881	3.03453e-41
ENSMUSG00000027405.16,Nop56,protein_coding	1647.38	0.533663	0.53268	0.0434122	12.2929	0	9.88627e-35	5.13951e-34	0.00235761	0.976281	-0.0059696	0.998041	0.0559279	0.298013	-0.0428033	0.485472	0.587234	4.3055e-39	0.49683	1.87086e-29
ENSMUSG00000040855.15,Reps2,protein_coding	8619.36	0.429378	0.428868	0.034929	12.2929	0	9.89173e-35	5.14074e-34	-0.113125	0.00481125	-0.0390859	0.976552	-0.197511	9.67491e-08	0.101343	0.0129729	0.344992	9.38323e-22	0.569806	6.91471e-59
ENSMUSG00000024924.14,Vldlr,protein_coding	3951.35	0.414461	0.413999	0.0338531	12.2429	0	1.83293e-34	9.47267e-34	0.0236113	0.638885	-0.0505694	0.922824	-0.111808	0.00296558	0.0611045	0.155279	0.279042	2.55488e-15	0.526135	1.83964e-53
ENSMUSG00000036298.10,Slc2a13,protein_coding	9534.85	0.56137	0.560222	0.0458651	12.2396	0	1.91016e-34	9.86879e-34	-0.0595914	0.324514	-0.122996	0.500818	-0.164731	0.00114849	-0.184894	0.000319669	0.45623	1.98958e-22	0.499471	1.01143e-26
ENSMUSG00000024150.12,Mcfd2,protein_coding	2242.98	0.473274	0.472582	0.038678	12.2362	0	1.99031e-34	1.02733e-33	0.11508	0.0123493	-0.00494322	0.998041	-0.0259983	0.626715	-0.0838927	0.0739315	0.332196	1.07845e-16	0.394324	1.70411e-23
ENSMUSG00000026463.17,Atp2b4,protein_coding	6141.06	0.551431	0.550389	0.0450707	12.2348	0	2.0261e-34	1.04548e-33	-1.84009	0	-0.0355035	0.984087	-1.77231	0	-0.326681	6.6579e-12	0.619219	1.94726e-34	0.260253	2.18263e-08
ENSMUSG00000034566.10,Atp5h,protein_coding	3836.48	0.527163	0.526197	0.0431233	12.2246	0	2.29828e-34	1.18483e-33	0.0655514	0.243153	0.0331798	0.984087	0.184499	5.97724e-05	-4.00472e-05	0.999439	0.646111	1.78403e-49	0.493944	1.03414e-29
ENSMUSG00000027475.9,Kif3b,protein_coding	2517.82	0.500713	0.499893	0.0409621	12.2238	0	2.31933e-34	1.19531e-33	-0.0492	0.385197	0.00183471	0.998859	-0.0402562	0.454888	0.0590745	0.277064	0.509657	4.1628e-33	0.557953	1.17921e-41
ENSMUSG00000038102.15,Trappc11,protein_coding	2030.31	0.491369	0.4906	0.0402055	12.2214	0	2.3879e-34	1.22989e-33	0.051818	0.347944	-0.0826862	0.815577	-0.0867684	0.0640115	-0.0321077	0.589204	0.352783	4.4922e-17	0.541948	6.22576e-40
ENSMUSG00000060373.15,Hnrnpc,protein_coding	6806.31	0.560633	0.559483	0.0458734	12.2213	0	2.39191e-34	1.23158e-33	0.022029	0.751999	-0.0641601	0.926918	-0.0679927	0.235861	0.00497407	0.954259	0.470612	8.82463e-24	0.629767	6.42502e-42
ENSMUSG00000027273.13,Snap25,protein_coding	51420.4	0.502834	0.502001	0.0411623	12.2159	0	2.55703e-34	1.31619e-33	0.0807902	0.1075	-0.0130456	0.998041	0.191559	1.54815e-05	-0.0572622	0.314621	0.613603	2.40836e-49	0.458618	4.45464e-28
ENSMUSG00000020530.14,Ggnbp2,protein_coding	2671.27	0.483228	0.482482	0.0395763	12.21	0	2.74791e-34	1.4127e-33	-0.0218307	0.721641	0.00802301	0.998041	0.0644844	0.177655	0.0963529	0.0384197	0.569543	1.99275e-44	0.571558	7.15744e-47
ENSMUSG00000032666.16,1700025G04Rik,protein_coding	1975.61	-0.483771	-0.483049	0.0396606	-12.1978	0	3.19446e-34	1.64076e-33	-0.56562	1.62894e-42	0.0945425	0.586418	-0.52756	7.86141e-32	-0.117043	0.0178914	-0.44571	9.4046e-23	-0.695356	8.98965e-66
ENSMUSG00000022956.11,Atp5o,protein_coding	3659.69	0.478123	0.477394	0.0392715	12.1748	0	4.2344e-34	2.17023e-33	0.0872466	0.0698977	0.0596992	0.91478	0.139667	0.00105192	0.0174388	0.790105	0.530543	2.51085e-40	0.435863	4.40135e-28
ENSMUSG00000042763.9,Maneal,protein_coding	2100.14	0.511941	0.51103	0.0420525	12.1739	0	4.28336e-34	2.19465e-33	0.339065	3.5658e-14	0.0150823	0.998041	0.314433	5.87995e-14	-0.179943	8.66168e-05	0.487309	1.56341e-31	0.316916	2.61583e-13
ENSMUSG00000075700.9,Selenot,protein_coding	4949.17	-0.503704	-0.502859	0.0413856	-12.171	0	4.43669e-34	2.27251e-33	0.0902892	0.0646681	-0.0732741	0.879809	0.199406	1.03616e-05	-0.0174797	0.809868	-0.394588	8.67512e-21	-0.44791	2.86691e-26
ENSMUSG00000038025.8,Phf2,protein_coding	2425.36	0.424303	0.423823	0.0348676	12.169	0	4.54711e-34	2.32836e-33	-0.200444	4.03266e-07	-0.050615	0.924571	-0.28758	2.80586e-15	-0.158469	2.91437e-05	0.337167	5.13865e-19	0.316449	1.53468e-18
ENSMUSG00000034931.15,Dhx8,protein_coding	1381.43	0.584723	0.583404	0.0480579	12.167	0	4.65621e-34	2.38349e-33	0.0461123	0.509872	-0.104028	0.764454	0.0911117	0.101365	-0.0337229	0.640224	0.629722	2.84895e-37	0.655028	1.10418e-40
ENSMUSG00000008305.18,Tle1,protein_coding	1868.69	0.54647	0.545372	0.0449572	12.1554	0	5.37251e-34	2.74511e-33	0.250312	3.97596e-07	0.0515779	0.976552	0.0290247	0.639314	-0.0125836	0.871143	0.325183	1.51368e-12	0.482309	2.40654e-26
ENSMUSG00000032018.14,Sc5d,protein_coding	1355.93	-0.574533	-0.573284	0.0472797	-12.1518	0	5.61283e-34	2.86527e-33	-0.182432	0.000377543	0.071079	0.901025	-0.345123	3.32431e-10	0.346667	1.17127e-11	-0.737224	2.56444e-45	-0.298945	2.47245e-10
ENSMUSG00000040811.15,Eml2,protein_coding	4401.4	0.56988	0.568647	0.0469178	12.1463	0	5.99895e-34	3.06051e-33	0.0891864	0.127263	0.105124	0.693645	0.295442	1.13915e-09	-0.214628	3.05892e-05	0.776136	1.6461e-60	0.250127	2.30687e-07
ENSMUSG00000024130.16,Abca3,protein_coding	3305.14	0.514154	0.513252	0.0423458	12.1418	0	6.3429e-34	3.23499e-33	-0.00301817	0.968998	-0.0172636	0.998041	0.0676726	0.189884	-0.0122046	0.869069	0.584845	1.43399e-41	0.519213	1.05059e-33
ENSMUSG00000025132.13,Arhgdia,protein_coding	8571.04	0.352519	0.352225	0.0290352	12.1411	0	6.39548e-34	3.26082e-33	0.179836	7.03417e-09	0.0471456	0.895775	0.214464	7.1704e-13	-0.0704981	0.0449017	0.387147	8.09282e-40	0.234875	2.23968e-15
ENSMUSG00000055013.15,Agap1,protein_coding	6997.9	0.41735	0.416869	0.0343782	12.14	0	6.48451e-34	3.3052e-33	0.0437269	0.340235	-0.0105719	0.998041	0.0737742	0.0681961	-0.159194	2.49862e-05	0.447397	2.02354e-37	0.268728	2.40926e-14
ENSMUSG00000031284.16,Pak3,protein_coding	4800.19	0.477841	0.477143	0.0393724	12.1365	0	6.76881e-34	3.44906e-33	-0.801867	4.06657e-81	-0.0271454	0.984087	-0.463712	3.04465e-30	-0.138716	0.00189703	0.815997	5.70301e-84	0.366271	8.30262e-20
ENSMUSG00000024143.15,Rhoq,protein_coding	1190.05	-0.573817	-0.572574	0.047292	-12.1335	0	7.01849e-34	3.5741e-33	0.102449	0.0578886	-0.013958	0.998041	-0.110607	0.070227	-0.197194	0.000637297	-0.786873	1.90829e-55	-0.757054	1.0049e-52
ENSMUSG00000018427.7,Ypel2,protein_coding	5008.14	0.499929	0.499096	0.0412088	12.1316	0	7.18315e-34	3.65684e-33	0.232989	1.53494e-07	-0.0346144	0.984087	-0.0232758	0.693272	-0.0241816	0.71557	0.243665	8.66254e-09	0.510362	2.60094e-34
ENSMUSG00000021796.15,Bmpr1a,protein_coding	1920.11	-0.489043	-0.488259	0.0403527	-12.1192	0	8.35514e-34	4.24571e-33	0.107156	0.0179462	-0.0490369	0.963631	0.142753	0.00238608	0.0472587	0.435221	-0.453446	1.03609e-27	-0.392748	2.20452e-21
ENSMUSG00000090071.4,Cdk5r2,protein_coding	13827.2	0.536333	0.535293	0.044281	12.112	0	9.12064e-34	4.62766e-33	0.70501	3.3899e-55	0.0408077	0.981099	0.604076	1.47166e-41	-0.0512673	0.418226	0.435398	1.3781e-22	0.444258	5.10541e-23
ENSMUSG00000052423.14,B4galt3,protein_coding	1290.2	0.570526	0.569265	0.0471058	12.1116	0	9.17093e-34	4.65177e-33	0.14138	0.0127371	0.0519223	0.980625	0.190793	8.78823e-05	-0.112355	0.0415531	0.61994	1.17751e-38	0.406249	2.79183e-17
ENSMUSG00000030515.9,Tarsl2,protein_coding	1612.41	0.584256	0.582902	0.048256	12.1074	0	9.64697e-34	4.88877e-33	0.283647	7.71798e-08	-0.0897709	0.879809	0.155319	0.0027434	-0.0180983	0.822995	0.455928	6.62576e-21	0.655928	1.05296e-40
ENSMUSG00000047036.8,Zfp445,protein_coding	3914.64	-0.445804	-0.445211	0.0368224	-12.1069	0	9.71339e-34	4.92094e-33	0.0507856	0.278331	0.0044266	0.998041	0.0515527	0.286433	0.0417113	0.443148	-0.445036	7.63506e-32	-0.408519	1.09378e-27
ENSMUSG00000033009.15,Ogfod1,protein_coding	3636.63	0.42843	0.427926	0.0353897	12.1061	0	9.80891e-34	4.96632e-33	-0.426001	1.01689e-28	-0.0472334	0.949727	-0.338861	2.81919e-20	-0.0945111	0.0235789	0.515569	5.54218e-42	0.381152	5.19468e-26
ENSMUSG00000117310.1,Ptp4a1,protein_coding	3117.1	-0.422745	-0.422239	0.0349539	-12.0944	0	1.13116e-33	5.72196e-33	0.0923489	0.020035	-0.0213977	0.988739	0.00305136	0.958459	0.000529808	0.993935	-0.512042	1.84001e-45	-0.400817	3.42834e-29
ENSMUSG00000032582.14,Rbm6,protein_coding	1724.55	0.541781	0.540732	0.044843	12.0818	0	1.31882e-33	6.66515e-33	-0.0508838	0.421783	-0.0768566	0.894828	-0.0641988	0.246539	-0.04847	0.439858	0.528466	1.72349e-29	0.570168	1.08516e-35
ENSMUSG00000021262.15,Evl,protein_coding	4563.91	0.346974	0.346696	0.0287476	12.0697	0	1.52763e-33	7.71578e-33	-0.00702466	0.883347	0.0339138	0.973593	0.00497605	0.911661	-0.170312	2.82827e-08	0.358975	1.71743e-33	0.142748	1.80651e-06
ENSMUSG00000012117.13,Dhdds,protein_coding	1776.2	0.506215	0.505356	0.0419464	12.0681	0	1.55629e-33	7.85816e-33	-0.0989816	0.0615927	0.0331012	0.984087	-0.0561176	0.283955	-0.0709095	0.185252	0.549079	1.4852e-35	0.402204	4.35976e-21
ENSMUSG00000023328.14,Ache,protein_coding	2904.65	0.50946	0.508575	0.0422881	12.0474	0	2.00242e-33	1.00894e-32	-0.0536377	0.352198	0.0330833	0.984087	0.651088	2.75346e-56	-0.750002	6.04986e-66	1.21419	5.01606e-181	-0.273625	1.19609e-09
ENSMUSG00000067924.4,Rtl8b,protein_coding	4648.84	0.466985	0.466292	0.0388402	12.0232	0	2.6823e-33	1.34704e-32	0.136832	0.00194793	0.0818634	0.764454	0.155357	0.000201979	-0.174227	4.47496e-05	0.48551	5.96612e-35	0.210895	1.39545e-07
ENSMUSG00000003458.12,Ncstn,protein_coding	1666.17	0.561519	0.56029	0.0467236	12.0179	0	2.86166e-33	1.43625e-32	0.139563	0.0122504	0.089527	0.864306	0.17446	0.000402707	0.0439614	0.508259	0.596416	2.21636e-36	0.515953	3.42415e-28
ENSMUSG00000071359.13,Tbpl1,protein_coding	1750.9	0.515816	0.514935	0.0429333	12.0144	0	2.9869e-33	1.49731e-32	-0.39708	1.72896e-16	-0.0158237	0.998041	-0.370415	1.12788e-16	-0.0930352	0.0737997	0.54248	1.51775e-30	0.438604	1.47347e-23
ENSMUSG00000022100.14,Xpo7,protein_coding	3368.51	0.407332	0.406872	0.0339277	12.0059	0	3.30915e-33	1.65835e-32	0.137993	0.000317212	-0.0281988	0.984087	0.0122014	0.810167	-0.0823977	0.0423306	0.28154	7.88465e-16	0.353133	2.27602e-24
ENSMUSG00000022789.15,Dnm1l,protein_coding	7043.48	0.325372	0.325139	0.027111	12.0015	0	3.49061e-33	1.74824e-32	-0.0176517	0.661889	-0.00348415	0.998041	-0.0268402	0.457183	-0.0308174	0.424294	0.316184	1.302e-29	0.298039	2.86548e-27
ENSMUSG00000030357.10,Fkbp4,protein_coding	3070.2	0.528997	0.527997	0.0441279	11.9878	0	4.11665e-33	2.06055e-32	-0.111948	0.0364148	0.0445639	0.981099	-0.0910076	0.0808513	-0.0256943	0.716045	0.549938	2.16996e-33	0.458739	1.08386e-24
ENSMUSG00000022884.15,Eif4a2,protein_coding	16484.9	0.3626	0.362275	0.0302661	11.9804	0	4.50156e-33	2.25118e-32	-0.00791344	0.871564	-0.0269479	0.981099	0.102665	0.0022341	0.00158854	0.9783	0.473178	1.09447e-53	0.391136	2.61702e-37
ENSMUSG00000038520.15,Tbc1d17,protein_coding	1226.45	0.582839	0.581477	0.0487565	11.9541	0	6.18156e-33	3.08026e-32	0.0275352	0.720118	-0.0282351	0.992983	0.151272	0.00367285	-0.0597684	0.363261	0.706575	2.3004e-45	0.551306	1.24734e-28
ENSMUSG00000003131.7,Pafah1b2,protein_coding	6355.59	0.35773	0.357417	0.029926	11.9538	0	6.2006e-33	3.08883e-32	0.035652	0.378179	-0.0102454	0.998041	0.0146263	0.738348	-0.107563	0.00147844	0.336704	5.6331e-28	0.260412	1.83403e-17
ENSMUSG00000023087.15,Noct,protein_coding	2240.19	0.550143	0.548987	0.046087	11.9371	0	7.5852e-33	3.76733e-32	0.192649	0.000204503	-0.0290723	0.989173	0.0909864	0.0912993	0.0239737	0.747717	0.448481	1.0908e-21	0.603189	2.60716e-38
ENSMUSG00000068036.15,Afdn,protein_coding	3224.44	0.408538	0.408082	0.0342322	11.9343	0	7.83869e-33	3.89207e-32	-0.137062	0.000522411	-0.116743	0.263409	-0.0323334	0.47812	-0.177248	1.55341e-06	0.513267	9.08687e-47	0.348033	7.87819e-23
ENSMUSG00000001847.14,Rac1,protein_coding	9628.83	0.311137	0.310929	0.0260749	11.9324	0	8.01882e-33	3.98033e-32	0.0984044	0.000787578	0.035867	0.934225	0.0408658	0.205784	0.00592535	0.899151	0.253598	2.016e-21	0.281195	1.92467e-26
ENSMUSG00000030256.11,Bhlhe41,protein_coding	2377.41	0.542031	0.540943	0.0454265	11.9321	0	8.05617e-33	3.99768e-32	-0.0228557	0.745889	0.0563385	0.966125	-0.371606	3.70974e-15	0.259103	4.02623e-08	0.193281	7.30395e-05	0.744796	5.22059e-61
ENSMUSG00000041935.10,AW549877,protein_coding	1795.76	-0.492228	-0.491405	0.0412541	-11.9316	0	8.09761e-33	4.01705e-32	0.13805	0.00200831	0.0171397	0.998041	0.0359619	0.548425	-0.00809449	0.919664	-0.594317	6.75061e-44	-0.517462	1.44042e-34
ENSMUSG00000027782.10,Kpna4,protein_coding	3121.33	0.46362	0.462936	0.0388747	11.926	0	8.6654e-33	4.29489e-32	-0.0557773	0.28296	-0.0686473	0.889256	-0.0355806	0.492235	0.129048	0.00302566	0.483816	2.87611e-33	0.661315	4.54943e-64
ENSMUSG00000020580.10,Rock2,protein_coding	7625.81	0.475509	0.474767	0.0398723	11.9258	0	8.68338e-33	4.30253e-32	0.170349	0.000106787	-0.113694	0.407128	0.237659	1.18841e-08	-0.0486919	0.385632	0.542819	1.81382e-41	0.540511	1.05092e-40
ENSMUSG00000028488.15,Sh3gl2,protein_coding	4476.97	0.428122	0.427597	0.035907	11.9231	0	8.97284e-33	4.44331e-32	-0.525976	1.69844e-42	0.0232328	0.988047	-0.403213	1.78314e-27	0.106933	0.00968186	0.550885	1.20717e-46	0.511822	1.45362e-45
ENSMUSG00000024587.10,Nars,protein_coding	4568.44	0.410216	0.409738	0.0344591	11.9044	0	1.12204e-32	5.54969e-32	-0.000985262	0.985986	-0.0135551	0.998041	0.136559	0.000230899	-0.00787532	0.898191	0.547761	8.74742e-55	0.415896	1.13163e-32
ENSMUSG00000022195.7,6030458C11Rik,protein_coding	1599.12	0.585906	0.584489	0.0492316	11.901	0	1.16945e-32	5.78079e-32	0.220528	6.87865e-05	-0.0722643	0.923114	0.222844	1.17858e-05	0.0113644	0.89463	0.588222	1.37207e-32	0.669534	5.46319e-41
ENSMUSG00000054423.14,Cadps,protein_coding	3499.8	-0.48107	-0.480308	0.0404344	-11.8975	0	1.21904e-32	6.02233e-32	-0.31018	2.05957e-13	-0.0216491	0.992983	0.0167974	0.788623	-0.294005	3.95083e-11	-0.154092	0.000354181	-0.753426	3.74877e-73
ENSMUSG00000089872.10,Rps6kc1,protein_coding	1493.26	0.568118	0.566848	0.0477529	11.897	0	1.22634e-32	6.05662e-32	0.068034	0.292537	-0.0384768	0.984087	0.0483501	0.431406	-0.00686252	0.935682	0.548434	6.12559e-29	0.599732	3.18248e-35
ENSMUSG00000003814.8,Calr,protein_coding	13508.2	0.572238	0.570941	0.0481444	11.8859	0	1.40188e-32	6.91337e-32	0.165885	0.00217463	-0.0683751	0.923114	0.132796	0.0155503	-0.0719564	0.271575	0.539149	2.01363e-28	0.568657	2.38774e-31
ENSMUSG00000044340.7,Phlpp1,protein_coding	2969.59	-0.421397	-0.420877	0.0354679	-11.8811	0	1.48431e-32	7.31336e-32	0.123355	0.00144284	-0.0452735	0.949786	-0.0796079	0.0726524	0.216858	2.2106e-08	-0.62436	3.0463e-64	-0.159266	1.23592e-05
ENSMUSG00000035203.16,Epn1,protein_coding	9578.27	0.371695	0.371338	0.0313424	11.8592	0	1.92809e-32	9.48037e-32	0.0319824	0.458142	0.0473659	0.912554	0.0427951	0.281323	-0.123505	0.000442079	0.382508	4.82244e-33	0.200825	4.28082e-10
ENSMUSG00000040118.15,Cacna2d1,protein_coding	4775.68	0.535943	0.534869	0.0451993	11.8573	0	1.9716e-32	9.6857e-32	-0.0263583	0.698953	-0.0721088	0.901025	0.00390443	0.95681	0.238531	7.83193e-07	0.566205	1.37146e-34	0.846582	1.52354e-77
ENSMUSG00000049281.16,Scn3b,protein_coding	5381.52	0.386413	0.386009	0.0325998	11.8532	0	2.07061e-32	1.01632e-31	0.0584593	0.156444	0.0698299	0.7443	0.119233	0.00078215	-0.0473985	0.282206	0.447188	2.40849e-41	0.269185	5.01913e-16
ENSMUSG00000033902.12,Mapkbp1,protein_coding	2101.29	0.570774	0.569486	0.0481685	11.8495	0	2.16428e-32	1.06198e-31	0.0110055	0.892167	-0.00649901	0.998041	0.0133808	0.854466	-0.12954	0.0214426	0.573149	5.64469e-31	0.447732	9.47508e-20
ENSMUSG00000035297.14,Cops4,protein_coding	1789.23	0.498715	0.497846	0.0420877	11.8494	0	2.16622e-32	1.06262e-31	0.0269035	0.67721	0.0645132	0.915984	0.0336303	0.551164	-0.0254027	0.699362	0.505442	3.91372e-31	0.4088	7.83881e-22
ENSMUSG00000038533.15,Cbfa2t2,protein_coding	2046.98	0.488914	0.48808	0.0412619	11.849	0	2.17671e-32	1.06745e-31	0.196465	2.04832e-05	0.00125787	0.999108	0.296573	5.95476e-13	-0.098319	0.0449832	0.589022	3.56699e-46	0.389337	2.71883e-20
ENSMUSG00000033128.9,Gga1,protein_coding	1933.9	0.524437	0.523444	0.0442672	11.8471	0	2.2283e-32	1.09211e-31	-0.0310335	0.642664	0.0303507	0.98449	-0.000504585	0.993321	-0.189968	8.51296e-05	0.554966	1.08671e-33	0.304118	2.66896e-11
ENSMUSG00000027438.14,Napb,protein_coding	11374.9	0.390444	0.390032	0.0329774	11.8398	0	2.43144e-32	1.19062e-31	-0.321834	1.61432e-20	0.0205028	0.989173	-0.192402	3.60319e-08	0.0809526	0.042236	0.519877	4.12852e-53	0.450894	8.69473e-42
ENSMUSG00000038150.7,Ormdl3,protein_coding	1691.18	0.491931	0.491073	0.0415778	11.8316	0	2.68031e-32	1.31133e-31	0.202544	1.42025e-05	0.00900803	0.998041	0.289142	2.25222e-12	-0.0809506	0.114485	0.578529	4.33908e-44	0.401972	2.76834e-21
ENSMUSG00000063065.13,Mapk3,protein_coding	4564.58	0.368602	0.368255	0.0311608	11.829	0	2.76332e-32	1.35115e-31	-0.0242372	0.596037	0.0940572	0.365311	-0.236756	3.90359e-13	0.0525812	0.192666	0.156084	2.5494e-06	0.327126	2.00948e-25
ENSMUSG00000052712.17,BC004004,protein_coding	1609.1	0.531862	0.530785	0.0450082	11.817	0	3.18886e-32	1.5574e-31	0.130944	0.0153591	0.0836029	0.876586	0.175767	0.000194854	-0.0365352	0.579995	0.576685	1.44974e-36	0.411724	1.49392e-19
ENSMUSG00000029076.14,Sdf4,protein_coding	7000.22	0.315084	0.314864	0.0266787	11.8103	0	3.45203e-32	1.68347e-31	0.0716019	0.0235093	-0.00110581	0.998859	0.11575	5.23149e-05	-0.114967	9.78877e-05	0.359232	8.0593e-40	0.201223	2.08756e-13
ENSMUSG00000020409.10,Slu7,protein_coding	1809.79	0.478565	0.477776	0.0405327	11.8069	0	3.59641e-32	1.75286e-31	0.145849	0.00199436	-0.00760417	0.998041	0.185135	9.74921e-06	0.0252646	0.684497	0.517851	1.88911e-36	0.511434	8.19352e-36
ENSMUSG00000000088.7,Cox5a,protein_coding	3117.93	0.474909	0.474137	0.0402563	11.7971	0	4.03862e-32	1.96781e-31	0.211497	1.59453e-06	0.0768011	0.857597	0.263369	1.42424e-10	0.0467223	0.405214	0.526782	9.20762e-39	0.44483	5.3616e-28
ENSMUSG00000022403.15,St13,protein_coding	5445.84	0.41169	0.411196	0.0349204	11.7894	0	4.42719e-32	2.15484e-31	0.10018	0.0142278	-0.0591552	0.894828	0.111729	0.00387965	0.0302991	0.559621	0.423239	9.88579e-33	0.501144	1.21392e-45
ENSMUSG00000030213.12,Atf7ip,protein_coding	3573.21	0.40705	0.406564	0.0345268	11.7894	0	4.42763e-32	2.15484e-31	0.186516	7.84795e-07	-0.0104012	0.998041	0.265702	2.59342e-14	0.00123509	0.984499	0.486236	1.32613e-44	0.418686	5.36353e-33
ENSMUSG00000071644.10,Eef1g,protein_coding	6344.21	-0.379133	-0.378751	0.0321651	-11.7871	0	4.54879e-32	2.21252e-31	-0.186188	5.05038e-08	0.0174401	0.992983	-0.0592502	0.140948	0.00161908	0.979419	-0.252195	6.14153e-14	-0.394954	1.30269e-33
ENSMUSG00000024811.11,Tnks2,protein_coding	5861.11	0.420103	0.419582	0.0356415	11.7869	0	4.55871e-32	2.21669e-31	0.0908296	0.0320203	-0.058459	0.89489	-0.0726963	0.0865824	-0.012976	0.834204	0.256577	2.88657e-12	0.465586	5.80005e-38
ENSMUSG00000029603.15,Dtx1,protein_coding	2315.13	0.443305	0.442735	0.0376256	11.782	0	4.83253e-32	2.34848e-31	-0.553213	5.34027e-40	0.0191645	0.995027	-0.555007	3.1754e-45	-0.13072	0.001999	0.44151	2.33194e-25	0.29342	3.04494e-14
ENSMUSG00000078923.10,Ube2v1,protein_coding	6004.39	0.435933	0.435345	0.0370058	11.7802	0	4.94025e-32	2.39873e-31	0.183159	5.63645e-06	0.0288653	0.984087	0.217245	1.80988e-08	-0.136846	0.0010375	0.470019	2.82146e-36	0.270222	1.02146e-12
ENSMUSG00000033379.13,Atp6v0b,protein_coding	3277.07	0.471231	0.470491	0.0400151	11.7763	0	5.17049e-32	2.50979e-31	0.0498306	0.357773	0.0401043	0.981099	0.0848277	0.0692723	-0.112935	0.0156158	0.506228	3.2574e-35	0.318192	7.37211e-15
ENSMUSG00000040048.14,Ndufb10,protein_coding	2921.62	0.469713	0.468958	0.0398957	11.7735	0	5.34411e-32	2.59331e-31	0.321375	2.76124e-14	0.0940982	0.660748	0.293682	2.978e-13	-0.0397687	0.487164	0.442021	1.31273e-28	0.335847	1.07633e-16
ENSMUSG00000082229.1,Nap1l2,protein_coding	2881.45	0.499231	0.49835	0.042408	11.7721	0	5.43568e-32	2.63622e-31	0.0203997	0.756508	-0.0046959	0.998041	0.111124	0.020141	-0.0295472	0.651549	0.589956	2.93215e-42	0.47438	2.98032e-28
ENSMUSG00000052040.10,Klf13,protein_coding	6309.58	0.418416	0.417891	0.035559	11.7668	0	5.78667e-32	2.80481e-31	0.258914	5.62686e-12	0.0592018	0.894828	0.157571	3.41057e-05	0.0136698	0.822995	0.317073	1.43161e-18	0.372884	3.90286e-25
ENSMUSG00000024400.16,Wdr33,protein_coding	1975.6	0.574883	0.573519	0.0489462	11.7452	0	7.47295e-32	3.61796e-31	0.118045	0.0480705	0.039827	0.984087	0.147841	0.00582556	0.00530695	0.953002	0.604679	4.86206e-34	0.540363	8.48975e-28
ENSMUSG00000018401.17,Mtmr4,protein_coding	2907.34	0.414051	0.413551	0.0352711	11.7391	0	8.03535e-32	3.88798e-31	-0.145829	0.000346934	0.0747508	0.764454	-0.175872	3.08508e-06	0.117422	0.00279968	0.384008	1.12606e-24	0.456722	2.335e-38
ENSMUSG00000072872.3,Rybp,protein_coding	2875.19	0.43197	0.431405	0.0367988	11.7387	0	8.07015e-32	3.90369e-31	0.0145437	0.80504	-0.0091688	0.998041	-0.138401	0.000590001	-0.0768058	0.0911157	0.279026	4.9379e-13	0.364333	2.98985e-22
ENSMUSG00000032285.15,Dnaja4,protein_coding	2047.63	0.575026	0.573644	0.0489966	11.736	0	8.33019e-32	4.02831e-31	0.299554	1.60991e-08	0.0279719	0.992983	0.2186	1.96734e-05	0.0155694	0.853589	0.494072	1.00732e-23	0.562623	5.91834e-30
ENSMUSG00000030397.10,Mark4,protein_coding	2371.06	0.525588	0.524561	0.0448762	11.712	0	1.10684e-31	5.34626e-31	-0.0399315	0.53871	0.0771143	0.890472	0.0388572	0.516157	-0.230731	1.79523e-06	0.604377	3.88243e-39	0.217743	2.93359e-06
ENSMUSG00000038611.17,Phrf1,protein_coding	1454.5	0.546742	0.545602	0.0467234	11.7017	0	1.24963e-31	6.03423e-31	-0.102447	0.0870534	-0.0443673	0.981099	-0.0841235	0.130472	-0.124407	0.0215739	0.565065	1.69001e-30	0.466702	2.16297e-22
ENSMUSG00000031835.16,Mbtps1,protein_coding	4243.33	0.447136	0.446474	0.0382167	11.7	0	1.2741e-31	6.15062e-31	0.499526	4.21541e-37	0.0370161	0.981099	0.541367	7.40389e-47	-0.123517	0.00471774	0.488978	1.21837e-38	0.286603	2.44046e-13
ENSMUSG00000024425.4,Ndfip1,protein_coding	11298.6	0.349277	0.348975	0.0298586	11.6977	0	1.30967e-31	6.31864e-31	-0.167485	2.25601e-07	0.0145903	0.995294	-0.0709963	0.041937	-0.0755003	0.0358042	0.445766	4.31126e-48	0.259186	1.69957e-17
ENSMUSG00000038116.16,Phf20,protein_coding	1771.6	0.558725	0.557489	0.0477642	11.6976	0	1.31168e-31	6.32652e-31	-0.0888784	0.151577	0.0408252	0.984087	-0.01359	0.850315	-0.0691011	0.276483	0.634013	2.33973e-37	0.448799	2.38404e-20
ENSMUSG00000041112.17,Elmo1,protein_coding	6798.33	0.460004	0.45931	0.0393621	11.6865	0	1.49493e-31	7.19793e-31	0.238948	1.29654e-08	0.0054003	0.998041	0.0531761	0.286124	-0.459035	1.03569e-29	0.274232	9.03447e-12	-0.00443157	0.923232
ENSMUSG00000039176.17,Polg,protein_coding	1736.75	0.498624	0.497733	0.0427387	11.6668	0	1.8837e-31	9.05154e-31	0.122253	0.0171701	-0.0238776	0.992983	0.136844	0.00301585	-0.215618	2.48055e-06	0.513215	4.66472e-32	0.306884	4.77181e-12
ENSMUSG00000024360.8,Etf1,protein_coding	2830.41	0.426362	0.425798	0.0365465	11.6663	0	1.89563e-31	9.10624e-31	0.120863	0.00445863	0.00309447	0.998041	-0.000218541	0.996407	0.0763059	0.0866626	0.30528	5.92253e-16	0.499573	5.02697e-42
ENSMUSG00000035890.9,Rnf126,protein_coding	1817.79	0.535219	0.534117	0.0458901	11.6631	0	1.96795e-31	9.4509e-31	0.153753	0.00402483	0.0345782	0.984087	0.117125	0.0225959	-0.289734	2.14721e-09	0.498592	1.27602e-26	0.210908	1.15408e-05
ENSMUSG00000002496.10,Tsc2,protein_coding	3506.25	0.431799	0.431215	0.0370248	11.6624	0	1.98299e-31	9.52038e-31	0.153134	0.000227824	-0.0611816	0.89489	0.181492	2.92053e-06	-0.0948568	0.0309496	0.460157	1.27272e-34	0.398124	7.1005e-26
ENSMUSG00000007950.9,Abhd8,protein_coding	6194.04	0.37027	0.369907	0.031789	11.6477	0	2.35657e-31	1.12977e-30	0.0485131	0.239075	0.0648726	0.795869	-0.0253883	0.561767	-0.344066	1.13523e-25	0.296368	1.23125e-19	-0.0386691	0.267821
ENSMUSG00000049106.7,Dcaf5,protein_coding	3041.33	0.421276	0.420728	0.0361889	11.641	0	2.54949e-31	1.22121e-30	0.120384	0.00413992	0.0269178	0.984087	0.166531	1.18623e-05	-0.0605937	0.196745	0.467423	4.78169e-37	0.333764	1.391e-19
ENSMUSG00000005881.13,Ergic3,protein_coding	2257.51	0.465753	0.465035	0.0400407	11.632	0	2.83443e-31	1.35614e-30	-0.145123	0.00207828	0.0317748	0.984087	-0.0854934	0.068501	-0.081387	0.100507	0.525382	1.02848e-35	0.352591	5.97936e-18
ENSMUSG00000004099.16,Dnmt1,protein_coding	1523.08	0.501988	0.501127	0.0431813	11.6251	0	3.07181e-31	1.46929e-30	-0.331266	1.44213e-11	-0.0890161	0.818478	-0.325812	5.18989e-13	-0.119257	0.0167109	0.507442	1.3377e-26	0.471747	2.58074e-26
ENSMUSG00000055204.15,Ankrd17,protein_coding	6235.84	0.391091	0.39066	0.033661	11.6185	0	3.31806e-31	1.58572e-30	-0.0397392	0.383216	-0.0263299	0.984087	-0.0311373	0.490396	-0.0922465	0.0204554	0.399693	6.53817e-31	0.325175	2.85795e-21
ENSMUSG00000049323.8,Smcr8,protein_coding	1912.99	0.494528	0.493652	0.0425748	11.6155	0	3.43716e-31	1.64217e-30	0.0941235	0.0762709	-0.0133184	0.998041	-0.0224473	0.711797	-0.0439471	0.465179	0.377957	1.00217e-17	0.4639	8.95016e-27
ENSMUSG00000047787.8,Flrt1,protein_coding	1948.67	0.537094	0.536006	0.0462668	11.6086	0	3.72528e-31	1.7788e-30	-0.0466633	0.478676	-0.0867427	0.873933	-0.0876108	0.111769	-0.452548	3.43884e-21	0.496147	6.52596e-25	0.171289	0.000536313
ENSMUSG00000035401.9,Emsy,protein_coding	2399.17	0.457066	0.456377	0.0393889	11.6039	0	3.93553e-31	1.87812e-30	0.00042497	0.994774	-0.0464543	0.975231	0.0485701	0.330408	-0.0952302	0.0426322	0.505211	1.74272e-35	0.40829	4.2113e-24
ENSMUSG00000028648.13,Ndufs5,protein_coding	2002.65	0.506711	0.505756	0.0436858	11.599	0	4.17013e-31	1.9878e-30	0.0462637	0.452472	-0.0535165	0.97246	0.183539	6.35816e-05	0.0146166	0.844326	0.643986	1.78121e-47	0.574844	1.57899e-38
ENSMUSG00000025220.8,Mgea5,protein_coding	9623.2	0.467507	0.466759	0.0403431	11.5883	0	4.72583e-31	2.24692e-30	0.219189	4.25427e-07	-0.0977398	0.61935	0.20772	1.19514e-06	0.0178781	0.793774	0.456038	5.15148e-29	0.583124	2.80515e-46
ENSMUSG00000020091.15,Eif4ebp2,protein_coding	2458.98	-0.483062	-0.482239	0.0417429	-11.5723	0	5.69253e-31	2.70424e-30	0.0536253	0.315141	0.061168	0.91115	-0.0605855	0.275783	-0.058927	0.326698	-0.597273	4.57697e-43	-0.603157	1.42085e-45
ENSMUSG00000034757.15,Tmub2,protein_coding	1513.63	0.549953	0.54872	0.0475503	11.5657	0	6.14791e-31	2.91973e-30	0.0781861	0.212604	0.0269465	0.992983	0.118117	0.0260441	0.0206513	0.790592	0.589884	7.36245e-34	0.543658	8.66217e-30
ENSMUSG00000007739.10,Cct4,protein_coding	2821.8	0.503602	0.50267	0.0435557	11.5623	0	6.40058e-31	3.038e-30	-0.0641458	0.267145	0.039095	0.981099	-0.0721349	0.174726	0.0498139	0.414997	0.495613	4.41961e-28	0.51432	1.18998e-31
ENSMUSG00000031545.6,Gpat4,protein_coding	2600.87	0.415608	0.415078	0.0359465	11.5618	0	6.4324e-31	3.05224e-30	0.00740868	0.903976	0.0595443	0.894828	0.0308304	0.520795	0.0270334	0.616313	0.43903	4.40854e-32	0.383097	4.05756e-26
ENSMUSG00000040813.16,Tex264,protein_coding	1611.76	0.546789	0.545547	0.0473391	11.5505	0	7.33975e-31	3.47981e-30	0.30661	2.311e-09	0.0377913	0.984087	0.256749	8.8894e-08	0.0215247	0.780011	0.496928	6.82728e-26	0.530523	1.02719e-28
ENSMUSG00000030733.10,Sh2b1,protein_coding	2579.59	0.53601	0.534876	0.0464071	11.5502	0	7.36743e-31	3.49195e-30	0.155605	0.00361669	-0.00729649	0.998041	0.184219	0.00019871	-0.167008	0.00133927	0.564624	2.70433e-33	0.376299	2.70972e-15
ENSMUSG00000026615.14,Eprs,protein_coding	3036.47	0.438293	0.437675	0.0379556	11.5475	0	7.59711e-31	3.59775e-30	-0.0370835	0.492407	-0.115771	0.36669	0.0582482	0.210783	0.136401	0.00113999	0.533625	2.02992e-42	0.690466	1.0018e-72
ENSMUSG00000031950.7,Gabarapl2,protein_coding	4604.43	0.425836	0.425274	0.0368933	11.5424	0	8.06636e-31	3.81888e-30	0.00827881	0.892882	-0.0217192	0.992983	-0.0146597	0.790085	-0.189316	2.20848e-06	0.402898	2.09613e-26	0.258239	1.08735e-11
ENSMUSG00000029681.12,Bcl7b,protein_coding	1472.73	0.523933	0.52284	0.0454111	11.5376	0	8.53126e-31	4.0367e-30	0.260567	1.90217e-07	0.0403806	0.982348	0.288828	1.60972e-10	-0.112431	0.034213	0.552194	2.53494e-34	0.371122	1.34468e-15
ENSMUSG00000058441.7,Panx2,protein_coding	1918.77	-0.56888	-0.567526	0.0493439	-11.5289	0	9.43489e-31	4.46047e-30	0.0644001	0.303994	-0.0248959	0.993595	0.293185	4.37392e-08	-0.282717	5.51651e-07	-0.340095	1.74237e-11	-0.826701	1.50144e-58
ENSMUSG00000035530.13,Eif1,protein_coding	12895.7	0.43017	0.429581	0.0373296	11.5236	0	1.00366e-30	4.74226e-30	0.269849	6.08826e-12	0.00931259	0.998041	0.206421	1.63079e-07	-0.0841122	0.0683188	0.366742	2.94826e-22	0.336745	8.18687e-19
ENSMUSG00000020755.9,Sap30bp,protein_coding	1470.23	0.571684	0.570295	0.0496773	11.5079	0	1.2032e-30	5.67705e-30	0.0790848	0.229524	0.0277263	0.992983	0.0785023	0.187241	-0.0434547	0.546448	0.571101	3.41887e-29	0.500503	3.03562e-23
ENSMUSG00000027618.17,Nfs1,protein_coding	1294.56	0.584069	0.582559	0.050768	11.5047	0	1.2496e-30	5.89263e-30	0.222069	0.000115292	0.0259635	0.995133	0.170482	0.00156219	0.00711525	0.937061	0.532482	2.578e-25	0.565221	2.69423e-28
ENSMUSG00000062683.11,Atp5g2,protein_coding	1986.54	0.474089	0.473296	0.0412229	11.5006	0	1.30946e-30	6.17143e-30	0.086121	0.0975604	0.032475	0.984087	0.0830859	0.0827252	-0.081582	0.110712	0.471054	8.0943e-29	0.360032	1.12729e-17
ENSMUSG00000063382.6,Bcl9l,protein_coding	2822.58	0.462789	0.462074	0.0403128	11.48	0	1.66354e-30	7.81373e-30	-0.206471	5.13605e-06	0.0210018	0.993686	-0.361254	7.02079e-18	-0.0814857	0.105642	0.308006	9.23727e-13	0.360301	1.898e-18
ENSMUSG00000042826.13,Fgf11,protein_coding	1716.26	0.526821	0.525729	0.045894	11.4791	0	1.6807e-30	7.8921e-30	0.069866	0.253074	0.00958089	0.998041	0.281643	1.15767e-09	-0.233788	2.00871e-06	0.738598	4.22196e-57	0.283453	2.75648e-09
ENSMUSG00000027804.13,Ppid,protein_coding	2064.29	0.47025	0.469468	0.0409822	11.4745	0	1.77179e-30	8.31284e-30	0.0503443	0.372623	0.0316383	0.984087	0.0376972	0.485023	0.0901477	0.0653581	0.457603	2.78309e-27	0.52876	7.37456e-38
ENSMUSG00000057715.13,A830018L16Rik,protein_coding	2727.34	0.492897	0.492048	0.0429757	11.4692	0	1.88415e-30	8.83253e-30	-0.53863	8.32281e-31	-0.0773302	0.880905	-0.667789	1.50568e-50	0.0620063	0.281436	0.363738	1.46686e-14	0.632233	6.01709e-48
ENSMUSG00000021273.10,Fdft1,protein_coding	2078.53	0.543316	0.542101	0.0474164	11.4584	0	2.13409e-30	9.99018e-30	-0.00214406	0.97935	0.140095	0.374067	0.0427293	0.495353	0.200896	7.70722e-05	0.588189	1.81022e-33	0.604117	1.27963e-37
ENSMUSG00000038467.15,Chmp4b,protein_coding	4721.6	0.35658	0.356238	0.0311213	11.4578	0	2.14985e-30	1.00611e-29	0.183858	4.60525e-08	-0.00299488	0.998041	0.204761	1.58424e-10	-0.108411	0.00210772	0.377483	3.46711e-33	0.251164	3.63031e-15
ENSMUSG00000039952.15,Dag1,protein_coding	4451.82	0.380491	0.380071	0.0332113	11.4567	0	2.17724e-30	1.01865e-29	0.211364	3.0855e-09	-0.0135017	0.998041	0.159073	5.5987e-06	0.141564	8.80965e-05	0.3282	1.89384e-22	0.535557	4.51176e-58
ENSMUSG00000087006.3,Gm13889,protein_coding	1629.37	0.566029	0.564739	0.0494354	11.4499	0	2.35504e-30	1.10091e-29	-0.423732	1.54579e-14	0.0295159	0.992983	-0.574935	4.97498e-29	0.00293555	0.974126	0.414826	3.35862e-14	0.539448	3.73932e-27
ENSMUSG00000032178.14,Ilf3,protein_coding	2680.85	0.402029	0.401554	0.035135	11.4424	0	2.56631e-30	1.19866e-29	-0.130458	0.00153413	-0.0321608	0.981099	-0.150176	7.97438e-05	-0.0089675	0.884096	0.382311	1.18256e-24	0.425222	1.00287e-32
ENSMUSG00000062373.8,Tmem65,protein_coding	1926.86	-0.536187	-0.535053	0.0468806	-11.4373	0	2.72283e-30	1.27106e-29	-0.392285	9.90805e-16	0.00274537	0.998281	-0.0673943	0.281345	-0.226111	3.20513e-05	-0.211296	3.22605e-05	-0.765043	3.20679e-56
ENSMUSG00000058070.14,Eml1,protein_coding	2496.89	0.535976	0.53476	0.0468692	11.4356	0	2.77704e-30	1.29564e-29	0.716697	6.78435e-51	0.0468781	0.981099	0.722211	2.73787e-57	-0.229181	6.04194e-06	0.54149	3.85234e-33	0.259917	8.66427e-08
ENSMUSG00000031149.7,Praf2,protein_coding	2326.61	0.474148	0.47334	0.0414721	11.4329	0	2.86285e-30	1.33531e-29	0.159761	0.000722225	0.0701467	0.894828	0.170366	0.000103467	-0.156986	0.000656895	0.484753	9.08201e-31	0.247015	7.41875e-09
ENSMUSG00000036054.15,Sugp2,protein_coding	2651.81	0.477186	0.47638	0.0417392	11.4326	0	2.87503e-30	1.34061e-29	-0.0616559	0.267145	0.0191448	0.998041	-0.0256075	0.663181	-0.10609	0.0321205	0.513234	1.61059e-32	0.351951	1.59993e-16
ENSMUSG00000059811.13,Atl2,protein_coding	2765.36	0.441302	0.440626	0.0386006	11.4325	0	2.87668e-30	1.34101e-29	0.389864	4.26843e-22	-0.00858505	0.998041	0.363604	1.90987e-21	0.111854	0.010842	0.415042	1.52177e-27	0.561741	1.40127e-47
ENSMUSG00000069729.14,Arid1b,protein_coding	3148.18	0.473711	0.472923	0.0414419	11.4307	0	2.93666e-30	1.36858e-29	0.064165	0.234651	-0.0347191	0.984087	-0.0658551	0.196529	-0.203604	6.02853e-06	0.343691	9.71209e-16	0.304826	9.84016e-13
ENSMUSG00000022517.17,Mgrn1,protein_coding	5651.12	0.332316	0.332043	0.0290846	11.4258	0	3.10609e-30	1.44633e-29	-0.00503133	0.918346	0.0312365	0.980625	-0.0488257	0.171523	-0.117838	0.000274292	0.288522	1.02443e-21	0.183242	9.34718e-10
ENSMUSG00000034636.9,Zyg11b,protein_coding	7608.09	0.37101	0.37063	0.0324758	11.4242	0	3.16532e-30	1.47227e-29	-0.0928652	0.0147686	0.00584631	0.998041	-0.111417	0.00201862	-0.0174501	0.744086	0.352459	6.41798e-26	0.347714	5.17916e-26
ENSMUSG00000022551.8,Cyc1,protein_coding	3167.26	0.501682	0.500737	0.043929	11.4203	0	3.31105e-30	1.53963e-29	-0.0218614	0.746598	0.0859735	0.829208	-0.0401014	0.494569	-0.0578029	0.338166	0.483442	1.17363e-26	0.357906	1.15461e-15
ENSMUSG00000048429.10,Timm29,protein_coding	2265.59	0.43833	0.437692	0.038423	11.408	0	3.81326e-30	1.77167e-29	0.0767251	0.115156	0.0400726	0.981099	0.0750062	0.0958417	-0.0645344	0.192485	0.436611	2.02821e-28	0.333723	1.5566e-17
ENSMUSG00000044700.15,Tmem201,protein_coding	2645.59	0.438836	0.438197	0.0384851	11.4027	0	4.05153e-30	1.88028e-29	0.0712617	0.146547	0.0184919	0.996388	0.102575	0.0175661	-0.09916	0.0291536	0.470149	7.50333e-33	0.321184	3.44855e-16
ENSMUSG00000049940.7,Pgrmc2,protein_coding	3252.08	0.361341	0.360975	0.031705	11.397	0	4.33012e-30	2.00734e-29	0.221995	7.13095e-11	-0.0252284	0.984087	0.339835	1.64356e-27	-0.130968	0.000178585	0.479181	4.8012e-52	0.255601	5.65341e-15
ENSMUSG00000029148.15,Nrbp1,protein_coding	1544.14	0.565222	0.563888	0.0496013	11.3953	0	4.41293e-30	2.04516e-29	-0.133741	0.0284404	0.0395048	0.984087	-0.160932	0.00328916	-0.0826509	0.194906	0.538031	9.01339e-25	0.443066	1.73634e-18
ENSMUSG00000018334.18,Ksr1,protein_coding	1558.75	0.585518	0.584142	0.0513858	11.3946	0	4.45093e-30	2.0622e-29	-0.886464	9.00535e-53	0.033649	0.987946	-1.43705	3.42026e-142	0.201327	0.000298734	0.0349337	0.608246	0.753196	9.92299e-49
ENSMUSG00000036825.12,Ssx2ip,protein_coding	2212.16	0.457407	0.456684	0.0401656	11.388	0	4.79806e-30	2.22118e-29	0.000473061	0.994381	-0.0462595	0.976552	0.0553374	0.266768	0.0231635	0.715407	0.512271	4.73453e-35	0.52683	2.4771e-38
ENSMUSG00000028920.9,Fbxo42,protein_coding	1799.18	0.515489	0.514455	0.0452746	11.3858	0	4.91895e-30	2.27588e-29	0.00838462	0.913618	0.0259354	0.992983	0.00589238	0.932002	-0.0127499	0.870758	0.512997	7.04759e-28	0.476804	2.47462e-25
ENSMUSG00000003378.9,Grik5,protein_coding	8122.69	0.489771	0.488879	0.043023	11.3839	0	5.02766e-30	2.32554e-29	0.206965	9.65219e-06	0.0985	0.670915	0.219017	1.5646e-06	-0.0430916	0.492849	0.501823	8.32661e-31	0.348179	1.8824e-15
ENSMUSG00000053192.9,Mllt11,protein_coding	6384.97	0.35055	0.350227	0.030807	11.3789	0	5.32656e-30	2.46243e-29	-0.124412	0.000349927	0.0728951	0.646611	-0.0927724	0.00767009	-0.0602525	0.123039	0.382189	4.68115e-33	0.217402	5.00881e-12
ENSMUSG00000039976.4,Tbc1d16,protein_coding	4800.44	0.56823	0.566834	0.0499541	11.375	0	5.56794e-30	2.5733e-29	0.301861	1.53683e-08	0.0818222	0.894828	0.160268	0.0038042	-0.0930381	0.14628	0.426637	3.57953e-17	0.393369	1.12061e-14
ENSMUSG00000040459.11,Arglu1,protein_coding	3311.45	-0.515575	-0.514537	0.0453821	-11.3607	0	6.55827e-30	3.02597e-29	-0.00885679	0.904195	-0.0635947	0.923114	0.161715	0.00167328	-0.0626439	0.332892	-0.345003	1.511e-13	-0.514624	1.53443e-28
ENSMUSG00000003269.17,Cyth2,protein_coding	1667.98	0.551956	0.550676	0.0486289	11.3504	0	7.38543e-30	3.40011e-29	0.00932906	0.910447	0.061015	0.966125	0.0976609	0.0832527	-0.0865568	0.159726	0.640288	1.18266e-37	0.404384	3.19627e-16
ENSMUSG00000020850.14,Prpf8,protein_coding	6815.12	0.463406	0.462654	0.0408708	11.3383	0	8.47545e-30	3.89763e-29	0.0143804	0.823615	-0.108745	0.516527	-0.00652164	0.918967	-0.209714	2.38484e-06	0.442504	2.63332e-26	0.362436	4.83146e-18
ENSMUSG00000044792.7,Isca1,protein_coding	5375.38	0.32744	0.327168	0.0288934	11.3327	0	9.04145e-30	4.15334e-29	0.253172	7.55569e-17	0.0266296	0.981099	0.18859	2.46018e-10	-0.159137	3.13263e-07	0.262857	2.41142e-19	0.141673	2.39033e-06
ENSMUSG00000036323.14,Srp72,protein_coding	3442.48	0.424133	0.423546	0.0374449	11.3269	0	9.65886e-30	4.42965e-29	0.125624	0.00359379	0.00587933	0.998041	0.101816	0.015664	-0.0238459	0.684695	0.400325	1.03428e-25	0.394408	3.32483e-25
ENSMUSG00000039542.16,Ncam1,protein_coding	10734.1	0.370097	0.369715	0.0327079	11.3152	0	1.10323e-29	5.05396e-29	-0.311348	1.44127e-19	-0.0231589	0.984087	-0.385482	2.23931e-30	-0.0496807	0.261366	0.295963	3.22983e-18	0.343575	4.89326e-25
ENSMUSG00000029176.13,Anapc4,protein_coding	1333.19	0.566277	0.564893	0.0500465	11.315	0	1.10591e-29	5.06488e-29	-0.0287301	0.714082	0.0232438	0.998041	-0.0337615	0.622938	0.0271754	0.73022	0.561246	6.14434e-27	0.570209	1.3171e-29
ENSMUSG00000017264.16,Exosc10,protein_coding	1383.14	0.550747	0.549493	0.0486808	11.3134	0	1.1262e-29	5.15636e-29	-0.05582	0.4179	-0.0998536	0.819961	-0.0254618	0.712479	-0.0790184	0.207172	0.581105	3.00526e-30	0.571582	2.20856e-30
ENSMUSG00000058594.15,Fbh1,protein_coding	2144.35	0.525834	0.524707	0.0464882	11.3111	0	1.15574e-29	5.28871e-29	0.229361	7.86598e-06	0.0288202	0.991233	0.130516	0.0114083	-0.0535221	0.410132	0.42699	1.34134e-19	0.443492	6.30883e-21
ENSMUSG00000004264.17,Phb2,protein_coding	1559.78	0.54466	0.543416	0.0481561	11.3103	0	1.16687e-29	5.33817e-29	0.0466932	0.50025	0.119514	0.613735	-0.0109288	0.880123	-0.015096	0.854995	0.487037	1.54189e-22	0.410049	3.26207e-17
ENSMUSG00000030465.19,Psd3,protein_coding	16113.1	0.41719	0.416634	0.036901	11.3057	0	1.2303e-29	5.6222e-29	0.20783	1.36136e-07	-0.0282167	0.984087	0.159406	6.49018e-05	-0.134013	0.00140246	0.368765	6.421e-23	0.311393	1.34469e-16
ENSMUSG00000026620.11,Mark1,protein_coding	4285.4	0.426607	0.426022	0.0377437	11.3027	0	1.27216e-29	5.81032e-29	-0.05219	0.297532	-0.0719683	0.857597	-0.0870263	0.0484674	-0.2298	1.16239e-08	0.39177	9.72808e-24	0.268775	5.58331e-12
ENSMUSG00000006676.16,Usp19,protein_coding	3264.34	0.43038	0.429774	0.0380779	11.3026	0	1.27354e-29	5.81503e-29	0.08949	0.0532449	-0.0653337	0.890472	-0.0232575	0.665892	-0.131592	0.00226299	0.317633	6.21853e-16	0.364122	1.17984e-20
ENSMUSG00000036707.16,Cab39,protein_coding	6560.69	0.316956	0.316707	0.0280716	11.291	0	1.45417e-29	6.63255e-29	0.158642	1.74883e-07	-0.011417	0.998041	0.220178	1.68352e-14	-0.012605	0.789329	0.378492	1.25011e-40	0.315768	1.65793e-28
ENSMUSG00000024096.17,Ralbp1,protein_coding	3095.5	0.414946	0.414398	0.0367508	11.2908	0	1.45711e-29	6.64413e-29	-0.0447374	0.374947	0.0220227	0.99296	0.081913	0.0542145	-0.076303	0.0939126	0.541596	1.74971e-46	0.31662	3.2329e-17
ENSMUSG00000028960.18,Ube4b,protein_coding	4422.83	0.421978	0.421402	0.0374369	11.2717	0	1.80993e-29	8.23495e-29	0.0462707	0.358646	-0.0368684	0.981099	0.0225093	0.671769	-0.114478	0.00824516	0.398217	3.03264e-25	0.344368	2.40699e-19
ENSMUSG00000020048.13,Hsp90b1,protein_coding	12603.1	0.586086	0.584534	0.0520291	11.2646	0	1.96299e-29	8.92405e-29	0.152423	0.0108063	-0.0720453	0.927744	0.184225	0.00134447	0.0388379	0.630418	0.617889	8.2558e-32	0.696969	5.12371e-40
ENSMUSG00000046556.7,Zfp319,protein_coding	1237.99	0.567577	0.566148	0.0503887	11.264	0	1.9764e-29	8.98255e-29	0.145569	0.0164647	-0.0507607	0.981099	0.153406	0.00466131	-0.01761	0.835755	0.575414	2.54935e-29	0.600728	9.57569e-32
ENSMUSG00000037710.8,Cisd1,protein_coding	1842.18	0.516371	0.515304	0.0458553	11.2609	0	2.04683e-29	9.30014e-29	0.0949619	0.0998045	0.0520369	0.976552	0.0638358	0.259556	-0.0958646	0.0881335	0.485245	5.65827e-25	0.36847	3.45551e-15
ENSMUSG00000026439.14,Rbbp5,protein_coding	1662.41	0.541027	0.539803	0.0480512	11.2594	0	2.08212e-29	9.45278e-29	0.0661063	0.308304	-0.0168274	0.998041	0.0133759	0.853487	-0.00887461	0.917897	0.488296	6.40883e-23	0.54898	1.91544e-29
ENSMUSG00000000823.16,Zfp512b,protein_coding	1934.49	0.549001	0.547725	0.0488006	11.2499	0	2.31886e-29	1.05218e-28	-0.000894167	0.991614	-0.0188834	0.998041	0.016579	0.820313	-0.00769605	0.930189	0.566474	1.92634e-29	0.560189	1.03103e-29
ENSMUSG00000033307.7,Mif,protein_coding	2537.09	0.448498	0.447806	0.0398675	11.2497	0	2.32301e-29	1.05359e-28	-0.0249009	0.681432	0.123197	0.33156	-0.111617	0.0133882	-0.101712	0.0311728	0.361782	4.17234e-18	0.223589	4.52212e-08
ENSMUSG00000029064.15,Gnb1,protein_coding	19083.4	0.237561	0.237456	0.0211196	11.2484	0	2.35909e-29	1.06899e-28	0.159093	8.03012e-13	0.021302	0.981099	0.274547	8.10608e-38	-0.0466855	0.0750522	0.353016	7.09297e-62	0.169574	3.73746e-15
ENSMUSG00000038400.15,Pmepa1,protein_coding	3522.14	0.54004	0.538759	0.0480369	11.2422	0	2.53011e-29	1.14586e-28	0.792701	2.02673e-59	0.0417495	0.982451	0.770933	2.12714e-60	0.0293395	0.700345	0.518272	1.90706e-28	0.52763	1.68229e-27
ENSMUSG00000068663.14,Clec16a,protein_coding	2853.34	0.419907	0.419335	0.0373702	11.2364	0	2.70166e-29	1.22123e-28	0.0786278	0.0913944	-0.0360155	0.981099	0.186873	1.619e-06	-0.26286	2.39801e-11	0.528152	5.76383e-44	0.193063	8.30494e-07
ENSMUSG00000021377.15,Dek,protein_coding	2739.61	0.496554	0.495585	0.0442018	11.2338	0	2.7825e-29	1.25743e-28	0.256421	8.45678e-08	-0.0571939	0.963631	0.226181	8.71459e-07	0.0956414	0.0746711	0.466314	1.1006e-25	0.649389	4.85904e-48
ENSMUSG00000027624.19,Epb41l1,protein_coding	22862.1	0.377478	0.377061	0.0336267	11.2256	0	3.05437e-29	1.37992e-28	0.142237	0.000115005	-0.0419721	0.963631	0.0808027	0.0392917	-0.220113	8.28582e-10	0.316044	2.27443e-20	0.199338	8.28947e-09
ENSMUSG00000024787.14,Snx15,protein_coding	968.723	0.584916	0.583315	0.0521201	11.2225	0	3.16345e-29	1.42881e-28	0.217314	0.000298566	0.0595733	0.978285	0.0897216	0.137607	0.0321361	0.682149	0.457324	6.71229e-18	0.557479	1.46319e-26
ENSMUSG00000028677.19,Rnf220,protein_coding	4256.95	0.359108	0.358746	0.0320098	11.2187	0	3.30137e-29	1.4903e-28	0.0924687	0.014192	0.0463799	0.923114	0.127455	0.000212736	-0.124097	0.000517648	0.394094	1.49685e-33	0.188632	1.09309e-08
ENSMUSG00000007850.16,Hnrnph1,protein_coding	5956.82	0.377659	0.377239	0.0337006	11.2063	0	3.7981e-29	1.71176e-28	0.0302331	0.526027	-0.12091	0.15576	0.112558	0.0024817	-0.00245498	0.968966	0.459983	6.00511e-41	0.496113	1.2288e-47
ENSMUSG00000062421.13,Arf2,protein_coding	1444.57	0.522694	0.521582	0.0466558	11.2032	0	3.93301e-29	1.77113e-28	0.0216337	0.770857	0.0585706	0.966125	-0.0474512	0.434156	-0.0312691	0.66017	0.453609	1.25722e-20	0.432854	5.21977e-20
ENSMUSG00000040021.13,Lats1,protein_coding	1187.06	-0.564891	-0.563503	0.050423	-11.2031	0	3.93897e-29	1.77333e-28	-0.183124	0.000906401	-0.0983129	0.795869	-0.146348	0.0193017	0.110061	0.0961071	-0.528115	3.56911e-22	-0.356517	6.22698e-12
ENSMUSG00000072825.11,Cep170b,protein_coding	6551.6	0.472935	0.472125	0.0422209	11.2014	0	4.01222e-29	1.80582e-28	-0.47042	3.23915e-26	-0.0111186	0.998041	-0.360132	2.08569e-16	-0.199305	1.72273e-05	0.583222	1.68393e-40	0.284748	5.10075e-11
ENSMUSG00000048216.13,Gpr85,protein_coding	1191.51	0.56619	0.564779	0.050548	11.2011	0	4.02912e-29	1.81294e-28	-0.0221432	0.786406	0.0528178	0.981099	-0.00723598	0.925679	-0.0343855	0.652639	0.581098	3.15226e-28	0.478987	8.04645e-21
ENSMUSG00000019795.17,Pcmt1,protein_coding	3774.71	0.411056	0.410508	0.0366992	11.2007	0	4.04624e-29	1.82015e-28	0.0618449	0.189979	0.0362962	0.981099	0.149133	0.000149097	0.0219163	0.708137	0.498344	1.39578e-40	0.396676	1.19754e-26
ENSMUSG00000073557.11,Ppp1r12b,protein_coding	5564.14	0.40775	0.40723	0.0364067	11.1998	0	4.08453e-29	1.83688e-28	-0.448111	4.71838e-31	0.00722275	0.998041	-0.466565	2.07996e-35	0.335594	1.44919e-19	0.389296	7.33819e-24	0.736121	3.81249e-91
ENSMUSG00000038902.14,Pogz,protein_coding	2429.49	0.462781	0.462022	0.0413234	11.199	0	4.12301e-29	1.85369e-28	-0.109953	0.0287544	-0.045535	0.980357	-0.0914264	0.0583559	-0.0885893	0.0807934	0.481308	8.0943e-29	0.419727	2.95166e-23
ENSMUSG00000026277.14,Stk25,protein_coding	5277	0.426393	0.425789	0.0380764	11.1983	0	4.15452e-29	1.86735e-28	-0.0274565	0.622145	0.0198712	0.993595	0.0233685	0.665226	-0.0630186	0.208962	0.477218	1.71656e-34	0.343503	8.27695e-19
ENSMUSG00000038696.14,Mapkap1,protein_coding	1869.63	0.469728	0.468886	0.0419527	11.1966	0	4.2362e-29	1.90355e-28	0.387349	1.99603e-18	-0.0143065	0.998041	0.307275	1.74214e-13	-0.0928135	0.0666994	0.389653	6.01098e-21	0.391221	8.6131e-20
ENSMUSG00000024926.10,Kat5,protein_coding	1509.79	0.519515	0.518421	0.0464118	11.1936	0	4.38242e-29	1.96873e-28	0.0524293	0.421296	-0.00854779	0.998041	0.0661984	0.242783	-0.0828076	0.156859	0.533285	6.66078e-29	0.445256	5.91244e-21
ENSMUSG00000033326.15,Kdm4a,protein_coding	1947.47	0.583091	0.581524	0.0520937	11.1931	0	4.40718e-29	1.97932e-28	0.148319	0.0162227	0.0515155	0.981099	0.105408	0.082436	0.0411504	0.596303	0.54018	2.16258e-24	0.572726	1.14564e-27
ENSMUSG00000066306.13,Numa1,protein_coding	3613.34	0.438867	0.438218	0.039211	11.1924	0	4.44089e-29	1.99392e-28	-0.10507	0.0254447	-0.0265202	0.984959	-0.0922489	0.0433257	-0.206905	1.02968e-06	0.451688	1.12591e-28	0.258482	1.76769e-10
ENSMUSG00000046876.16,Atxn1,protein_coding	4864.5	0.529642	0.528464	0.0473283	11.1908	0	4.52265e-29	2.03009e-28	0.548471	1.94496e-29	-0.0631226	0.94842	0.535184	1.98157e-29	-0.26275	2.54539e-07	0.516355	6.80026e-28	0.330015	1.30124e-11
ENSMUSG00000036026.15,Tmem63b,protein_coding	2898.43	0.380083	0.379652	0.0339652	11.1904	0	4.54484e-29	2.0395e-28	0.0694509	0.104074	0.00918992	0.998041	0.13432	0.000211478	-0.124714	0.00102604	0.444952	1.50616e-37	0.246179	1.97519e-12
ENSMUSG00000027291.15,Vps39,protein_coding	2500.88	0.474111	0.473278	0.0423925	11.1838	0	4.89324e-29	2.19466e-28	0.0327883	0.599059	-0.0150061	0.998041	0.065555	0.205766	-0.0727234	0.183375	0.506877	2.22255e-31	0.416394	5.99392e-22
ENSMUSG00000035735.10,Dagla,protein_coding	3440.11	0.508324	0.507234	0.0455124	11.1689	0	5.78867e-29	2.58793e-28	0.89449	1.08381e-84	0.0238213	0.993595	0.65281	2.02317e-48	0.0383653	0.569651	0.266644	2.31352e-09	0.522868	5.94582e-30
ENSMUSG00000021709.14,Erbin,protein_coding	3219.52	-0.585472	-0.583892	0.0524538	-11.1617	0	6.27945e-29	2.80584e-28	0.223689	7.03243e-05	-0.12755	0.593804	0.254909	8.57541e-06	-0.00431328	0.966334	-0.554252	1.85636e-25	-0.462236	8.20632e-18
ENSMUSG00000036622.15,Atp13a2,protein_coding	3674.67	0.396686	0.396202	0.0355493	11.1588	0	6.48941e-29	2.89888e-28	-0.0816137	0.0623417	0.0486669	0.937152	-0.0139012	0.79366	-0.226236	2.10827e-09	0.464399	1.68148e-36	0.121783	0.00111596
ENSMUSG00000020745.15,Pafah1b1,protein_coding	16394.9	0.260058	0.25992	0.0233119	11.1556	0	6.72343e-29	3.00181e-28	-0.0111955	0.752029	-0.0519253	0.698214	0.0629092	0.0184272	-0.0160378	0.661875	0.334163	5.83488e-45	0.295946	6.45986e-36
ENSMUSG00000028911.16,Srsf4,protein_coding	2137.9	0.481254	0.480376	0.0431754	11.1465	0	7.44957e-29	3.32424e-28	0.0235733	0.724015	-0.0601314	0.936295	0.075451	0.14313	-0.0117368	0.875523	0.533132	2.95168e-33	0.529649	1.58577e-33
ENSMUSG00000050587.14,Lrrc4c,protein_coding	5706.49	0.410483	0.409934	0.0368315	11.1449	0	7.58502e-29	3.38377e-28	0.24662	2.92764e-10	-0.0248984	0.98449	0.151119	0.00014097	-0.0974647	0.0261337	0.314982	3.62025e-17	0.337916	2.58059e-19
ENSMUSG00000031731.16,Ap1g1,protein_coding	3676.38	0.358804	0.358436	0.0322277	11.1334	0	8.62683e-29	3.84545e-28	0.0493468	0.243943	0.0131217	0.998041	0.0538559	0.168897	0.045442	0.294151	0.363313	6.87031e-28	0.391125	2.78414e-33
ENSMUSG00000035798.14,Zdhhc17,protein_coding	3995.09	0.423481	0.422881	0.0380843	11.1195	0	1.00781e-28	4.48878e-28	0.0401213	0.446169	-0.0766903	0.819961	0.091814	0.0362218	-0.0685767	0.161292	0.475173	2.47574e-34	0.431594	1.09351e-28
ENSMUSG00000061306.16,Slc38a10,protein_coding	3247.28	0.425463	0.424848	0.0383179	11.1035	0	1.20602e-28	5.35876e-28	0.195359	3.30301e-06	-0.0748478	0.83265	0.134685	0.00122128	-0.105197	0.0193218	0.364789	7.30104e-21	0.395114	7.82604e-24
ENSMUSG00000024493.9,Lars,protein_coding	1310.24	0.584762	0.583151	0.0526732	11.1017	0	1.23096e-28	5.46809e-28	0.072264	0.313137	-0.0404088	0.984087	0.148635	0.00978718	0.114358	0.0666605	0.661133	9.09333e-35	0.739528	2.63827e-44
ENSMUSG00000029348.11,Asphd2,protein_coding	4087.89	0.477993	0.477099	0.0430834	11.0946	0	1.33252e-28	5.91294e-28	0.622126	2.0425e-45	0.0049396	0.998041	0.525718	1.26267e-34	-0.179151	0.000174133	0.381585	3.74594e-19	0.293903	3.31822e-11
ENSMUSG00000010097.15,Nxf1,protein_coding	1411.74	-0.57967	-0.578125	0.0522643	-11.0911	0	1.38552e-28	6.14484e-28	-0.0430805	0.548183	0.0845748	0.890472	0.071371	0.310325	-0.131995	0.0499442	-0.465218	1.56753e-17	-0.796239	8.17616e-50
ENSMUSG00000040327.16,Cul9,protein_coding	2322.63	0.581693	0.580145	0.0524482	11.0908	0	1.39028e-28	6.16434e-28	-0.0183721	0.827036	-0.0321036	0.991571	-0.0087907	0.913887	-0.222727	0.000116295	0.591274	4.79309e-28	0.391069	4.35682e-13
ENSMUSG00000006057.15,Atp5g1,protein_coding	2938.31	0.515963	0.514863	0.0465271	11.0895	0	1.41039e-28	6.25183e-28	0.143715	0.00782506	0.105241	0.685951	0.063304	0.277819	-0.065007	0.30358	0.435552	4.53465e-20	0.345716	2.9752e-13
ENSMUSG00000057914.15,Cacnb2,protein_coding	2744.5	0.466638	0.465778	0.0420885	11.0871	0	1.44978e-28	6.42475e-28	0.675205	4.70669e-56	-0.0153427	0.998041	0.822244	6.68696e-93	-0.283612	1.66286e-10	0.613677	8.64394e-53	0.198368	7.17636e-06
ENSMUSG00000021302.10,Ggps1,protein_coding	1292.15	-0.525766	-0.524609	0.0474602	-11.078	0	1.60342e-28	7.09242e-28	0.0577383	0.339774	0.019527	0.998041	0.0283521	0.697248	-0.0999476	0.120187	-0.555152	5.37136e-29	-0.64524	1.36175e-39
ENSMUSG00000057637.13,Prdm2,protein_coding	2377.37	0.45255	0.45182	0.0408703	11.0728	0	1.69964e-28	7.51605e-28	-0.0673541	0.209688	0.0230026	0.992983	-0.145779	0.00118673	-0.039599	0.502954	0.374125	3.14676e-18	0.389948	6.41325e-21
ENSMUSG00000032350.9,Gclc,protein_coding	2270.06	0.484321	0.483405	0.0437778	11.0632	0	1.89326e-28	8.3634e-28	0.149151	0.00318769	-0.00699017	0.998041	0.000687666	0.990957	0.0444267	0.474747	0.335857	9.23014e-14	0.535738	8.93186e-34
ENSMUSG00000002379.7,Ndufa11,protein_coding	1495.49	0.577446	0.575898	0.0521957	11.0631	0	1.89462e-28	8.3672e-28	0.0762067	0.274824	0.0204475	0.998041	0.11903	0.0445814	-0.0699023	0.320234	0.620269	2.68795e-31	0.487096	4.77242e-20
ENSMUSG00000046798.14,Cldn12,protein_coding	2101.19	0.514061	0.512972	0.0464804	11.0597	0	1.96663e-28	8.68061e-28	0.167793	0.00162385	-0.0345639	0.984087	0.0362888	0.565064	-0.0834756	0.158219	0.382557	9.39889e-16	0.46515	1.11208e-22
ENSMUSG00000025337.10,Sbds,protein_coding	1979.17	0.544814	0.543489	0.0492759	11.0564	0	2.04165e-28	9.007e-28	0.199131	0.000348352	-0.0397709	0.984087	0.301087	1.84146e-09	0.0844643	0.177355	0.64677	4.08724e-39	0.669049	2.68223e-41
ENSMUSG00000002733.8,Plekha3,protein_coding	1023.4	-0.582222	-0.580648	0.0526738	-11.0534	0	2.11161e-28	9.31317e-28	0.0962135	0.120717	-0.0544141	0.980357	0.0167674	0.846032	-0.101221	0.167294	-0.661669	3.29468e-33	-0.629029	1.73125e-30
ENSMUSG00000079477.9,Rab7,protein_coding	8684.74	0.276469	0.276298	0.0250454	11.0387	0	2.48543e-28	1.09416e-27	0.159412	2.62955e-09	0.0183026	0.984087	0.106909	7.50271e-05	-0.0551113	0.0753534	0.223966	1.95434e-18	0.203055	2.12802e-15
ENSMUSG00000031161.15,Hdac6,protein_coding	1091.73	0.580922	0.579414	0.0526281	11.0382	0	2.49866e-28	1.0997e-27	-0.35201	6.6103e-09	0.00352251	0.998281	-0.300003	6.12053e-08	0.0260605	0.756275	0.632929	6.50954e-28	0.60346	6.77875e-30
ENSMUSG00000038976.12,Ppp1r9b,protein_coding	40908.3	0.361867	0.361486	0.0327987	11.033	0	2.64995e-28	1.16598e-27	0.24441	1.04642e-12	0.00358326	0.998041	0.129529	0.000306747	-0.201273	1.06133e-08	0.246986	1.43647e-13	0.157011	3.58466e-06
ENSMUSG00000043670.4,Diras1,protein_coding	3896.03	0.417425	0.416851	0.0378374	11.0321	0	2.67619e-28	1.17721e-27	-0.173019	4.66886e-05	-0.0339923	0.981099	-0.0444137	0.364868	-0.22862	1.52911e-08	0.54603	3.95674e-44	0.222797	1.37551e-08
ENSMUSG00000038780.14,Smurf1,protein_coding	2035.53	0.473	0.472127	0.0428797	11.0309	0	2.71276e-28	1.19267e-27	0.194137	5.28916e-05	0.00528018	0.998041	0.316911	1.43686e-13	-0.0763126	0.161151	0.595774	7.81705e-44	0.391407	3.89902e-19
ENSMUSG00000043411.15,Usp48,protein_coding	3021.24	-0.492032	-0.491073	0.0446087	-11.03	0	2.73992e-28	1.2043e-27	0.099011	0.0582204	-0.0257051	0.99296	0.0857563	0.122546	-0.0504765	0.445832	-0.505286	2.08394e-28	-0.516803	9.09718e-30
ENSMUSG00000018661.17,Cog1,protein_coding	1377.32	0.584021	0.582395	0.0529798	11.0235	0	2.94484e-28	1.29334e-27	0.227092	0.000147948	-0.0289105	0.993595	0.226089	4.04005e-05	-0.124876	0.0471345	0.583018	6.99975e-28	0.488056	2.52367e-19
ENSMUSG00000021671.9,Poc5,protein_coding	1528.45	0.546916	0.545606	0.0496348	11.0188	0	3.10189e-28	1.36124e-27	0.0210479	0.790303	-0.00233257	0.998859	-0.0334702	0.624738	-0.072802	0.267847	0.492398	1.17236e-21	0.476446	4.69285e-21
ENSMUSG00000015605.6,Srf,protein_coding	1789.85	0.5394	0.538122	0.0489529	11.0188	0	3.10293e-28	1.36134e-27	0.310621	4.06856e-09	0.0306729	0.990493	0.0689098	0.253605	-0.156946	0.00471169	0.297688	2.48786e-09	0.351781	2.65293e-12
ENSMUSG00000026482.13,Rgl1,protein_coding	4348.32	0.37662	0.376202	0.0341832	11.0177	0	3.1392e-28	1.3769e-27	-0.301419	3.26281e-16	-0.0359038	0.981099	-0.374421	4.58851e-26	0.0473208	0.308423	0.303618	9.75849e-17	0.459845	2.30706e-40
ENSMUSG00000020537.9,Drg2,protein_coding	1173.18	0.553098	0.551725	0.0502095	11.0158	0	3.20638e-28	1.40489e-27	0.0432746	0.561453	0.000989612	0.999721	0.0732083	0.226834	0.0095088	0.915224	0.583032	2.25305e-29	0.561617	1.92783e-28
ENSMUSG00000059213.7,Ddn,protein_coding	40512.7	0.443725	0.443021	0.0402809	11.0158	0	3.20822e-28	1.40532e-27	0.303691	5.34511e-13	0.0290069	0.984087	0.0638549	0.20231	-0.22279	3.3359e-07	0.203889	8.37621e-07	0.191928	3.94628e-06
ENSMUSG00000029211.11,Gabra4,protein_coding	6426.45	0.507756	0.506685	0.0460996	11.0143	0	3.2596e-28	1.42745e-27	0.697552	6.18833e-50	-0.0447541	0.981099	0.360608	2.48235e-14	-0.131043	0.0157599	0.170812	0.00029064	0.421467	3.25975e-19
ENSMUSG00000057455.12,Rit2,protein_coding	2915.85	0.471922	0.471091	0.0428611	11.0105	0	3.40103e-28	1.489e-27	-0.129917	0.0103844	-0.0744756	0.890472	0.0193883	0.758361	-0.312953	4.00539e-12	0.621228	7.52412e-45	0.233444	1.88147e-07
ENSMUSG00000061518.11,Cox5b,protein_coding	4577.63	0.365195	0.364796	0.0331853	11.0047	0	3.62653e-28	1.58606e-27	0.182145	4.30496e-07	0.0553136	0.894828	0.165293	2.23118e-06	-0.0798711	0.0461226	0.348343	4.21934e-25	0.23001	1.29563e-11
ENSMUSG00000021719.9,Rgs7bp,protein_coding	21175.5	0.516213	0.515087	0.0469119	11.0039	0	3.66075e-28	1.60061e-27	1.23244	5.65949e-150	-0.0252841	0.992983	1.17766	6.87124e-139	-0.137752	0.0125708	0.461434	1.08656e-22	0.403745	3.07941e-17
ENSMUSG00000031824.15,6430548M08Rik,protein_coding	5886.34	0.408086	0.407554	0.0370861	11.0037	0	3.66606e-28	1.60251e-27	-0.58767	6.12942e-51	-0.0106803	0.998041	-0.485272	5.84072e-37	-0.152923	0.000215055	0.510484	9.34255e-39	0.265843	2.83207e-12
ENSMUSG00000031822.20,Gse1,protein_coding	2270.05	0.581514	0.579962	0.0528522	11.0026	0	3.71108e-28	1.62176e-27	-0.247906	3.13245e-05	-0.0870946	0.89489	-0.150863	0.0114312	-0.220191	0.000162426	0.678557	5.97377e-35	0.448418	1.6068e-16
ENSMUSG00000018293.4,Pfn1,protein_coding	2754.61	0.382346	0.38188	0.0347706	10.9962	0	3.98411e-28	1.73972e-27	0.267776	4.94878e-13	0.0789771	0.691184	0.192669	7.43577e-08	-0.115434	0.00338325	0.307239	1.95054e-18	0.187935	1.59668e-07
ENSMUSG00000035437.15,Rabgap1,protein_coding	2705.77	0.410988	0.410434	0.0373755	10.9962	0	3.98742e-28	1.7407e-27	-0.108375	0.0159348	0.0167183	0.998041	-0.109885	0.00912683	-0.0378381	0.480079	0.409477	2.0082e-25	0.356431	7.14341e-21
ENSMUSG00000059146.12,Ntrk3,protein_coding	9317.84	0.484578	0.483652	0.044071	10.9954	0	4.02152e-28	1.75513e-27	0.348201	4.13764e-14	-0.0875217	0.819961	0.407712	1.39319e-19	-0.144585	0.00441824	0.544089	1.28891e-34	0.427515	1.81452e-21
ENSMUSG00000005483.10,Dnajb1,protein_coding	1568.37	0.51192	0.51082	0.0465623	10.9943	0	4.07049e-28	1.77604e-27	0.0882029	0.140173	-0.0178279	0.998041	0.139557	0.00594175	0.0235315	0.753082	0.563274	2.2319e-32	0.55328	7.60195e-32
ENSMUSG00000017686.17,Rhot1,protein_coding	2302.35	0.445801	0.44507	0.0405514	10.9935	0	4.10753e-28	1.79173e-27	0.17988	7.51452e-05	0.0109875	0.998041	0.141435	0.00122381	0.00461007	0.950611	0.407356	4.81025e-23	0.439423	1.04247e-26
ENSMUSG00000096146.2,Kcnj11,protein_coding	1626.07	0.574278	0.572698	0.0522608	10.9887	0	4.33095e-28	1.88771e-27	0.370489	3.45765e-11	0.00564466	0.998041	0.353686	1.42031e-11	-0.087059	0.195337	0.557476	5.37273e-27	0.481575	1.64592e-19
ENSMUSG00000028530.14,Jak1,protein_coding	4681.85	0.391951	0.391455	0.0356791	10.9855	0	4.48976e-28	1.9554e-27	0.105692	0.0111414	-0.0442217	0.966125	0.175995	2.88638e-06	0.186527	9.0262e-07	0.462254	2.41044e-37	0.6227	1.07558e-67
ENSMUSG00000079426.13,Arpc4,protein_coding	2770.97	0.441987	0.441275	0.0402665	10.9765	0	4.9563e-28	2.1569e-27	0.128353	0.00615958	0.09724	0.634105	0.146806	0.000722931	-0.0604449	0.260003	0.46044	2.47393e-29	0.284302	4.33258e-12
ENSMUSG00000034354.17,Mtmr3,protein_coding	3081.12	0.413357	0.412788	0.037659	10.9763	0	4.96773e-28	2.16131e-27	-0.022011	0.702562	-0.015074	0.998041	-0.0597934	0.197388	-0.058666	0.239385	0.375574	8.31879e-22	0.369765	6.10452e-22
ENSMUSG00000030232.18,Aebp2,protein_coding	3023	0.397237	0.396711	0.0361915	10.976	0	4.98626e-28	2.16881e-27	0.30763	8.05125e-16	-0.00876991	0.998041	0.305225	3.71004e-17	-0.0417625	0.410837	0.394832	7.52792e-28	0.364245	5.1743e-23
ENSMUSG00000028410.13,Dnaja1,protein_coding	8227.39	0.428287	0.427646	0.0390418	10.97	0	5.32953e-28	2.31751e-27	0.0767888	0.110127	-0.0874397	0.693621	0.123054	0.00477509	0.0947362	0.044819	0.474552	4.64812e-33	0.610462	4.58017e-54
ENSMUSG00000027340.15,Slc23a2,protein_coding	4316.57	0.331574	0.331277	0.0302364	10.966	0	5.56617e-28	2.41978e-27	-0.0546675	0.158744	0.0147707	0.996254	0.0520077	0.155985	0.00307221	0.956682	0.438249	1.14366e-44	0.319875	1.80689e-25
ENSMUSG00000034290.9,Nek9,protein_coding	1478.82	-0.484179	-0.483248	0.0441795	-10.9594	0	5.99221e-28	2.60093e-27	0.0668087	0.218961	-0.0958561	0.685951	0.170427	0.000824404	0.104115	0.0667892	-0.38056	8.80068e-17	-0.284207	4.40355e-10
ENSMUSG00000007458.14,M6pr,protein_coding	3058.08	0.434504	0.433832	0.0396618	10.9552	0	6.27287e-28	2.72134e-27	0.160639	0.000315063	-0.00788787	0.998041	0.0475129	0.350303	-0.0624658	0.233654	0.321377	2.64691e-15	0.379926	5.76808e-21
ENSMUSG00000036606.17,Plxnb2,protein_coding	1543	-0.579277	-0.577714	0.0529154	-10.9472	0	6.85224e-28	2.9696e-27	-0.284953	3.98288e-07	0.00890397	0.998041	-0.578277	3.23416e-22	0.292472	5.61149e-07	-0.872601	1.06205e-50	-0.295708	3.80861e-08
ENSMUSG00000020664.10,Dld,protein_coding	3090.98	0.449855	0.449106	0.0411229	10.9393	0	7.47968e-28	3.23816e-27	0.0479739	0.393232	0.00371515	0.998041	0.0178723	0.76905	0.113991	0.0167064	0.419753	3.0684e-23	0.560131	9.29235e-42
ENSMUSG00000035781.14,R3hdm4,protein_coding	6982.54	0.382262	0.381798	0.0349506	10.9372	0	7.65032e-28	3.31117e-27	0.365285	5.47372e-24	0.0343849	0.981099	0.297206	7.92557e-17	-0.095313	0.0213567	0.314184	4.39657e-19	0.252565	1.66526e-12
ENSMUSG00000005698.15,Ctcf,protein_coding	2591.27	0.455886	0.455103	0.0417075	10.9305	0	8.23491e-28	3.56142e-27	0.135429	0.00516383	-0.0726419	0.890472	0.188469	1.74588e-05	-0.0261462	0.689556	0.508926	2.22865e-33	0.502382	2.748e-32
ENSMUSG00000086119.2,Gm2415,antisense	2065.88	0.500989	0.49991	0.045839	10.9293	0	8.34885e-28	3.60976e-27	0.545886	8.87896e-31	0.0289504	0.989173	0.448213	2.45111e-23	-0.131609	0.012924	0.403316	2.51448e-19	0.340429	4.56517e-13
ENSMUSG00000071655.12,Ubxn1,protein_coding	1578.49	0.496738	0.495714	0.0454537	10.9284	0	8.42932e-28	3.64361e-27	0.12904	0.0180701	0.0443251	0.981099	0.105214	0.0409215	0.0285105	0.683148	0.472911	2.53038e-24	0.480923	8.94388e-26
ENSMUSG00000058589.14,Anks1b,protein_coding	17199.3	0.480585	0.479666	0.0439994	10.9225	0	8.99543e-28	3.88429e-27	0.802426	2.29266e-72	-0.044024	0.981099	0.679655	6.58805e-53	-0.0148881	0.847489	0.357814	7.59754e-16	0.509721	3.11614e-30
ENSMUSG00000003934.5,Efnb3,protein_coding	6064.24	0.391778	0.39129	0.0358983	10.9135	0	9.93051e-28	4.28364e-27	0.0559461	0.225609	0.0302473	0.984087	-0.226051	2.37794e-09	-0.337352	1.58053e-19	0.109781	0.00388215	0.0241781	0.54868
ENSMUSG00000009555.16,Cdk9,protein_coding	1587.26	0.517637	0.516486	0.0474474	10.9097	0	1.03598e-27	4.46765e-27	0.0391637	0.576458	-0.00286631	0.998281	0.0933408	0.0905045	0.0567552	0.380581	0.571814	9.11103e-32	0.577258	1.60366e-33
ENSMUSG00000049659.15,Aftph,protein_coding	3199.92	0.401299	0.400764	0.0367938	10.9067	0	1.07054e-27	4.61433e-27	0.0901661	0.0428269	-0.00296219	0.998041	0.105808	0.0100034	-0.061593	0.198571	0.416941	1.42899e-28	0.342668	7.071e-20
ENSMUSG00000032328.12,Tmem30a,protein_coding	11842.6	0.357279	0.356904	0.0327698	10.9027	0	1.11904e-27	4.8184e-27	0.0022187	0.969741	-0.0510071	0.901207	0.0280053	0.530031	-0.0406789	0.378266	0.383065	1.74185e-30	0.367607	2.3663e-28
ENSMUSG00000038807.18,Rap1gap2,protein_coding	4181.79	0.509756	0.508678	0.0467569	10.9022	0	1.12442e-27	4.84033e-27	-0.294924	6.24533e-09	0.051997	0.978212	-0.162614	0.00167582	-0.0490433	0.466485	0.642065	2.85356e-40	0.408715	8.53989e-18
ENSMUSG00000021772.15,Nkiras1,protein_coding	1927.11	0.568026	0.566471	0.0521303	10.8963	0	1.20063e-27	5.16439e-27	0.287946	4.02972e-07	0.0447641	0.984053	0.36513	3.42415e-12	0.0422233	0.584206	0.64521	2.12698e-35	0.565485	5.77004e-27
ENSMUSG00000095463.8,Entpd4,protein_coding	2995.77	0.452703	0.451933	0.0415486	10.8958	0	1.20767e-27	5.19331e-27	0.181538	8.63815e-05	0.0369784	0.981099	0.161089	0.000305546	-0.18984	2.98776e-05	0.432254	1.0707e-24	0.225885	1.50809e-07
ENSMUSG00000027940.18,Tpm3,protein_coding	4196.73	0.36103	0.360647	0.0331462	10.892	0	1.25787e-27	5.4064e-27	-0.0937384	0.0177004	0.0183238	0.992983	-0.243867	2.37416e-12	0.0811216	0.0399857	0.210901	2.06205e-09	0.423828	6.80317e-37
ENSMUSG00000028078.14,Dclk2,protein_coding	3681.09	0.403495	0.402946	0.0370576	10.8883	0	1.31046e-27	5.63101e-27	0.160073	0.000105767	0.00223387	0.998281	0.299974	1.23926e-15	-0.162432	6.85774e-05	0.543396	3.56278e-48	0.23883	4.24801e-10
ENSMUSG00000029407.10,Uso1,protein_coding	2708.33	0.411604	0.411019	0.0378037	10.8879	0	1.31584e-27	5.65266e-27	0.145421	0.000721202	0.0485433	0.963631	0.0811816	0.0644754	0.00724906	0.91596	0.347365	2.85455e-19	0.37031	3.78907e-22
ENSMUSG00000023460.13,Rab12,protein_coding	2668.89	0.398905	0.398381	0.0366632	10.8803	0	1.4316e-27	6.14362e-27	0.0241048	0.662742	0.0207818	0.992983	0.049027	0.28612	-0.0722491	0.115563	0.423828	4.15081e-29	0.305874	3.28042e-16
ENSMUSG00000030310.10,Slc6a1,protein_coding	10971.4	-0.406962	-0.406409	0.0374051	-10.8799	0	1.43788e-27	6.1674e-27	-0.508957	3.49166e-40	0.00138497	0.998859	-0.716107	9.70687e-76	0.0578536	0.257203	-0.614112	3.9844e-56	-0.350493	3.28369e-20
ENSMUSG00000003135.15,Cnot11,protein_coding	1057.1	0.563164	0.5617	0.0517642	10.8794	0	1.44475e-27	6.19527e-27	-0.0820883	0.245114	0.0053157	0.998041	-0.0410002	0.553919	0.0390855	0.605957	0.604252	1.7968e-28	0.596934	2.63144e-30
ENSMUSG00000039050.8,Osbpl2,protein_coding	1987.06	0.503307	0.502251	0.0462727	10.877	0	1.48429e-27	6.36322e-27	0.0693431	0.257539	0.00840985	0.998041	0.108018	0.040817	-0.119041	0.0291733	0.541982	2.17755e-30	0.375856	2.2106e-15
ENSMUSG00000039740.6,Alg2,protein_coding	4107.25	0.399022	0.398503	0.0367208	10.8664	0	1.66672e-27	7.13612e-27	-0.251386	3.49246e-10	0.0770161	0.764454	-0.0496375	0.286183	-0.0977041	0.0247531	0.600771	8.84565e-56	0.224302	2.63684e-09
ENSMUSG00000026737.12,Pip4k2a,protein_coding	2346.43	-0.483768	-0.482824	0.0445792	-10.8519	0	1.95338e-27	8.35702e-27	0.284637	4.57723e-10	0.0299848	0.984087	0.0350604	0.586633	-0.101023	0.0806035	-0.733345	1.86458e-58	-0.614776	2.47796e-41
ENSMUSG00000026442.14,Nfasc,protein_coding	7924.86	-0.457445	-0.45665	0.0421638	-10.8492	0	2.01085e-27	8.59629e-27	0.0496086	0.371463	0.00590246	0.998041	0.18528	5.99662e-05	-0.105856	0.041462	-0.321773	8.27675e-14	-0.569203	2.7342e-40
ENSMUSG00000003033.15,Ap1m1,protein_coding	1530.3	0.569192	0.56766	0.052503	10.8411	0	2.19737e-27	9.38164e-27	0.0872062	0.203181	0.0555536	0.981099	0.0177471	0.820582	-0.145838	0.0165545	0.499733	2.13734e-20	0.367801	8.33227e-12
ENSMUSG00000026926.14,Pmpca,protein_coding	2599.65	0.436744	0.436043	0.0403067	10.8355	0	2.33636e-27	9.96744e-27	0.106284	0.0278971	0.00531131	0.998041	0.11292	0.0120432	-0.027959	0.652589	0.44338	4.55415e-27	0.403473	7.10388e-23
ENSMUSG00000001098.15,Kctd10,protein_coding	1706.92	0.536493	0.535212	0.0495259	10.8326	0	2.4129e-27	1.02914e-26	-0.00686707	0.935837	-0.0320842	0.988047	-0.0252909	0.721805	-0.00336053	0.970719	0.518069	5.81516e-24	0.565216	2.41184e-29
ENSMUSG00000035851.14,Ythdc1,protein_coding	2979.55	0.441246	0.440531	0.040789	10.8178	0	2.8359e-27	1.20893e-26	-0.0958324	0.0560127	-0.0774039	0.867943	0.0663928	0.181208	0.0524434	0.348408	0.603471	8.79886e-47	0.571094	1.7348e-43
ENSMUSG00000040268.17,Plekha1,protein_coding	1967.19	-0.501638	-0.500571	0.0464041	-10.8102	0	3.07928e-27	1.31135e-26	0.107249	0.0451586	0.0610744	0.93598	0.251114	7.9164e-07	0.0653453	0.325217	-0.357773	5.03984e-14	-0.497367	4.57115e-26
ENSMUSG00000034673.14,Pbx2,protein_coding	2192.39	0.457243	0.456423	0.0423033	10.8087	0	3.13109e-27	1.33307e-26	0.2525	3.83011e-08	0.0672308	0.901025	0.243511	1.83824e-08	-0.130252	0.00714691	0.448254	5.07609e-26	0.259761	2.35786e-09
ENSMUSG00000021466.12,Ptch1,protein_coding	2844.04	-0.487276	-0.486311	0.0451593	-10.7902	0	3.83101e-27	1.62898e-26	-0.377393	1.11415e-15	0.0236668	0.993595	-0.174172	0.000774004	0.115495	0.0382218	-0.284055	3.85226e-09	-0.395448	7.21927e-18
ENSMUSG00000024231.15,Cul2,protein_coding	1747.72	0.507939	0.50684	0.0470759	10.7898	0	3.84632e-27	1.63508e-26	-0.0449338	0.509074	-0.00403901	0.998041	-0.00871201	0.904103	0.0436655	0.519268	0.544161	9.39013e-29	0.555644	1.52508e-31
ENSMUSG00000001376.17,Vps50,protein_coding	1929.79	0.538325	0.536993	0.0499024	10.7876	0	3.94152e-27	1.6747e-26	0.184365	0.00121255	0.0322881	0.988047	0.107559	0.0618194	0.0640416	0.3446	0.461519	1.01075e-19	0.570079	8.80411e-30
ENSMUSG00000020132.10,Rab21,protein_coding	2429.98	-0.419697	-0.419078	0.0389194	-10.7838	0	4.10775e-27	1.74399e-26	-0.0509266	0.308809	-0.0519207	0.934225	-0.0439276	0.41504	0.0324323	0.597715	-0.412698	6.43262e-24	-0.335344	4.62396e-17
ENSMUSG00000013076.17,Amotl1,protein_coding	2695.22	0.560444	0.559038	0.0519797	10.782	0	4.18772e-27	1.77749e-26	-0.757462	5.55357e-42	-0.0325249	0.989173	-1.25924	1.79903e-117	-0.0628402	0.388613	0.0586671	0.341599	0.530128	1.18574e-23
ENSMUSG00000078941.9,Ak6,protein_coding	1552.15	0.564822	0.56329	0.0523875	10.7816	0	4.20383e-27	1.78388e-26	0.112415	0.0859268	0.0619434	0.974331	0.165304	0.00363094	-0.0829776	0.224576	0.617711	3.96502e-31	0.419901	3.59509e-15
ENSMUSG00000014592.20,Camta1,protein_coding	9527.31	0.390843	0.390343	0.0362606	10.7787	0	4.33954e-27	1.841e-26	-0.232386	2.24873e-09	-0.0591017	0.89489	0.0713209	0.100424	-0.104589	0.0142778	0.69455	6.50726e-79	0.345355	9.57431e-21
ENSMUSG00000000197.8,Nalcn,protein_coding	4640.96	0.470679	0.469805	0.0436826	10.775	0	4.51844e-27	1.91592e-26	-0.0142281	0.838578	-0.0436975	0.981099	0.00781879	0.908537	-0.125919	0.0139147	0.492726	2.71409e-28	0.388458	3.28356e-18
ENSMUSG00000028944.14,Prkag2,protein_coding	2150.53	0.471652	0.470775	0.0437832	10.7724	0	4.64512e-27	1.96763e-26	0.0125944	0.86236	-0.00203079	0.998859	-0.105001	0.0379813	-0.0584894	0.325971	0.354056	9.65938e-15	0.415193	1.35785e-20
ENSMUSG00000046079.16,Lrrc8d,protein_coding	1972.65	0.477793	0.476881	0.0443581	10.7713	0	4.70476e-27	1.99239e-26	0.0898613	0.107308	-0.00665868	0.998041	-0.015928	0.809884	-0.1937	6.63068e-05	0.372004	5.04084e-16	0.290752	2.41734e-10
ENSMUSG00000029420.12,Rimbp2,protein_coding	3962.75	0.461704	0.460889	0.0428729	10.7692	0	4.81424e-27	2.03824e-26	-0.0212702	0.745729	-0.0596556	0.930909	-0.0615296	0.253305	-0.453246	1.70987e-24	0.421445	1.20978e-21	0.0681137	0.145141
ENSMUSG00000030282.14,Cmas,protein_coding	2215.16	0.48606	0.485107	0.0451455	10.7665	0	4.95372e-27	2.09623e-26	-0.182441	0.000459553	-0.00132771	0.999108	-0.0315922	0.613386	-0.0997772	0.0699941	0.636909	1.01362e-41	0.387611	4.63314e-17
ENSMUSG00000021171.8,Esyt2,protein_coding	1374.1	-0.54688	-0.545516	0.0507983	-10.7657	0	4.99811e-27	2.11448e-26	-0.11278	0.058087	-0.0354201	0.984087	-0.330683	1.36646e-08	0.102759	0.126341	-0.764784	5.21669e-44	-0.408701	3.51525e-15
ENSMUSG00000029684.14,Wasl,protein_coding	4695.34	0.413288	0.412693	0.0383954	10.764	0	5.09091e-27	2.15319e-26	0.0451546	0.384434	-0.0568514	0.922824	0.026843	0.615709	-0.05396	0.303327	0.394977	9.51646e-24	0.41618	1.8461e-26
ENSMUSG00000034484.8,Snx2,protein_coding	1745.7	0.55369	0.552255	0.0515203	10.747	0	6.12064e-27	2.58479e-26	0.0745218	0.276787	-0.0386396	0.984087	-0.0575029	0.386822	0.0214316	0.803848	0.421665	2.55043e-15	0.613761	6.50013e-32
ENSMUSG00000020436.17,Gabrg2,protein_coding	4748.05	0.410803	0.410226	0.0382865	10.7297	0	7.38125e-27	3.11321e-26	-0.328641	1.19915e-15	-0.0253488	0.98636	-0.258962	1.22787e-10	-0.0229082	0.709842	0.480482	3.98621e-33	0.413244	2.32891e-26
ENSMUSG00000093989.1,Rnasek,protein_coding	2330.58	0.41537	0.414757	0.038713	10.7295	0	7.40036e-27	3.12049e-26	0.070507	0.155586	0.112778	0.385906	0.0713797	0.120322	-0.134422	0.00203756	0.416243	1.42736e-25	0.16817	2.72723e-05
ENSMUSG00000042082.7,Arsb,protein_coding	3607.97	0.408162	0.40757	0.0380569	10.725	0	7.76694e-27	3.27423e-26	0.195869	2.50785e-06	0.0140564	0.998041	0.181826	5.73118e-06	0.128744	0.00255863	0.394119	1.51878e-24	0.522849	1.49395e-42
ENSMUSG00000053046.16,Brsk2,protein_coding	4177.56	0.392938	0.392417	0.0366467	10.7223	0	7.99503e-27	3.36954e-26	0.151062	0.00022394	0.0185945	0.994389	0.182679	2.17739e-06	-0.103685	0.0158141	0.424556	2.9502e-30	0.270659	5.77613e-13
ENSMUSG00000056755.13,Grm7,protein_coding	2025.19	0.545902	0.544533	0.0509512	10.7142	0	8.73015e-27	3.67564e-26	-0.0711869	0.297633	-0.0585398	0.976552	-0.0857795	0.165826	-0.055439	0.442415	0.53131	9.16556e-24	0.549003	3.82038e-26
ENSMUSG00000020460.15,Rps27a,protein_coding	3842.66	-0.437889	-0.437174	0.0408701	-10.7142	0	8.73444e-27	3.67652e-26	-0.0662139	0.194295	0.0312852	0.984087	0.0159368	0.802318	0.0254204	0.706915	-0.355738	4.47364e-17	-0.443754	1.31472e-26
ENSMUSG00000029729.12,Zkscan1,protein_coding	2040.45	0.434126	0.43344	0.0405426	10.7079	0	9.34702e-27	3.93232e-26	-0.13197	0.00645007	-0.0121039	0.998041	-0.0838735	0.0793789	-0.0401465	0.48915	0.482222	1.78432e-29	0.406083	8.29773e-23
ENSMUSG00000044221.14,Grsf1,protein_coding	2923.3	0.400117	0.39956	0.0373672	10.7077	0	9.36653e-27	3.93861e-26	0.168034	5.44819e-05	0.0119757	0.998041	0.218365	1.3793e-08	-0.0652102	0.175186	0.450447	8.34184e-33	0.322931	2.63083e-17
ENSMUSG00000038582.15,Pptc7,protein_coding	4742.84	0.412724	0.41212	0.0385514	10.7058	0	9.55785e-27	4.01805e-26	0.352877	1.64141e-18	-0.0519523	0.943401	0.130635	0.00206031	-0.221218	9.16318e-08	0.190483	1.38576e-06	0.243459	1.0272e-09
ENSMUSG00000024260.14,Sap130,protein_coding	1608.41	0.523216	0.522011	0.0489023	10.6992	0	1.02638e-26	4.31159e-26	-0.0742858	0.257209	0.0507671	0.981099	-0.110601	0.0512024	-0.11199	0.0569547	0.486901	2.256e-21	0.36046	5.87403e-13
ENSMUSG00000004568.12,Arhgef18,protein_coding	1769.4	0.474418	0.473525	0.0443521	10.6966	0	1.05563e-26	4.43111e-26	-0.0877131	0.123855	0.0132493	0.998041	-0.154167	0.00159682	-0.121806	0.018335	0.407964	3.47398e-18	0.339363	9.09322e-14
ENSMUSG00000040446.4,Rprd1a,protein_coding	5052.65	0.307091	0.306843	0.0287228	10.6916	0	1.11481e-26	4.67481e-26	0.115861	0.000330129	-0.020235	0.984087	0.0304292	0.419957	-0.0739948	0.0307598	0.221659	7.42422e-14	0.253331	7.15909e-18
ENSMUSG00000036948.17,BC037034,protein_coding	1230.15	0.524147	0.522965	0.0490259	10.6912	0	1.11879e-26	4.69033e-26	-0.28594	4.26031e-07	-0.0132787	0.998041	-0.0832591	0.157968	-0.214921	5.43687e-05	0.726828	1.78277e-43	0.322505	2.466e-10
ENSMUSG00000072235.6,Tuba1a,protein_coding	22258.4	0.415641	0.415025	0.038882	10.6898	0	1.13594e-26	4.76102e-26	-0.0261117	0.643844	0.060239	0.901207	0.132435	0.00217254	0.215724	2.73879e-07	0.574188	2.79724e-48	0.571126	4.79536e-48
ENSMUSG00000024127.15,Prepl,protein_coding	10040.3	0.345987	0.345634	0.032382	10.6846	0	1.20224e-26	5.03511e-26	-0.0737928	0.0587229	0.00888487	0.998041	-0.0493946	0.222188	-0.0965613	0.0108517	0.370385	5.66314e-29	0.240541	3.88801e-13
ENSMUSG00000027122.15,Arl14ep,protein_coding	1518.02	0.489656	0.488629	0.0458343	10.6832	0	1.22008e-26	5.10854e-26	0.222512	1.36955e-05	-0.0373914	0.984087	0.220578	2.80767e-06	-0.0840267	0.144019	0.487723	3.84006e-26	0.443021	3.96616e-21
ENSMUSG00000030265.14,Kras,protein_coding	1875.3	-0.530146	-0.528888	0.0496346	-10.681	0	1.24955e-26	5.23063e-26	-0.204815	0.000149308	-0.0825883	0.890472	-0.168652	0.00391851	-0.259485	5.06272e-06	-0.493982	5.98663e-21	-0.707042	7.3092e-43
ENSMUSG00000034593.16,Myo5a,protein_coding	15409.7	0.499188	0.498127	0.0467503	10.6778	0	1.29364e-26	5.41248e-26	-0.188257	0.000270664	-0.127941	0.482004	-0.0907019	0.107356	-0.320784	1.05107e-10	0.596743	3.16803e-36	0.306345	1.75191e-10
ENSMUSG00000055707.13,Klhl26,protein_coding	1305.28	0.523993	0.522783	0.0490882	10.6745	0	1.33961e-26	5.60201e-26	-0.133333	0.0285204	0.0554232	0.978285	-0.123825	0.0268126	-0.0862297	0.164611	0.533501	1.36536e-24	0.38234	2.27312e-14
ENSMUSG00000034145.14,Tmem63c,protein_coding	1110.86	0.563264	0.561698	0.0527865	10.6706	0	1.39693e-26	5.83876e-26	0.184956	0.00273763	0.00863504	0.998041	0.171104	0.00232481	-0.0364684	0.646251	0.549412	8.47886e-25	0.518161	4.34217e-22
ENSMUSG00000061273.3,Mmgt1,protein_coding	1203.99	-0.544502	-0.543097	0.0510443	-10.6672	0	1.44855e-26	6.05149e-26	0.160867	0.00366441	-0.0333111	0.984087	0.297612	1.12104e-07	-0.00328362	0.974126	-0.407756	4.11489e-15	-0.514474	1.22829e-22
ENSMUSG00000005981.11,Trap1,protein_coding	1836.8	0.540407	0.539031	0.0506616	10.667	0	1.45265e-26	6.06712e-26	0.0897786	0.167503	0.00789172	0.998041	0.150552	0.00687321	0.0963745	0.125334	0.60118	2.12006e-31	0.62889	6.04302e-35
ENSMUSG00000057363.12,Uxs1,protein_coding	1503.28	0.514499	0.513296	0.048233	10.6669	0	1.45329e-26	6.06828e-26	0.28321	7.56545e-08	-0.076743	0.907016	0.218425	1.19664e-05	0.0339899	0.639896	0.449714	1.54924e-20	0.625232	2.26024e-37
ENSMUSG00000057113.13,Npm1,protein_coding	4708.16	0.401453	0.400896	0.0376593	10.6601	0	1.56397e-26	6.52226e-26	-0.0430284	0.402163	0.0175711	0.997761	-0.0555044	0.238951	0.089295	0.049145	0.388977	1.29889e-23	0.473176	1.32081e-35
ENSMUSG00000061578.8,Ksr2,protein_coding	3869.25	0.545176	0.543785	0.0511512	10.6581	0	1.59774e-26	6.65979e-26	0.079096	0.230018	-0.0149116	0.998041	0.0342598	0.632115	-0.158455	0.00745605	0.50034	8.75805e-22	0.401633	1.69625e-14
ENSMUSG00000029916.11,Agk,protein_coding	1156.92	0.577253	0.575608	0.0541783	10.6547	0	1.65796e-26	6.90733e-26	-0.0769206	0.301123	0.0370313	0.985444	-0.108153	0.0884178	0.0631548	0.391869	0.546021	1.14714e-21	0.603377	1.62213e-28
ENSMUSG00000057147.13,Dph6,protein_coding	1011.52	0.570953	0.569298	0.0536033	10.6514	0	1.71672e-26	7.15037e-26	0.236354	0.000106246	-0.0223302	0.998041	0.174191	0.00213172	0.0593713	0.415534	0.508791	4.7344e-21	0.652655	1.388e-33
ENSMUSG00000035051.15,Dhx57,protein_coding	1439.11	0.473299	0.472362	0.0444488	10.6482	0	1.77792e-26	7.40159e-26	0.0638244	0.290042	0.0673077	0.920189	0.119349	0.0148567	0.0805937	0.141425	0.528823	5.43031e-31	0.486585	7.38399e-28
ENSMUSG00000039128.13,Cdc123,protein_coding	1713.32	0.474698	0.473763	0.0445895	10.646	0	1.8209e-26	7.5767e-26	0.197686	8.01224e-05	0.00067168	0.999721	0.135781	0.00527708	-0.111273	0.0343995	0.412793	8.33473e-20	0.362754	2.22411e-15
ENSMUSG00000021476.9,Habp4,protein_coding	5895.54	0.331087	0.330789	0.0311028	10.6449	0	1.84138e-26	7.66005e-26	-0.514768	8.26563e-55	-0.0567034	0.879063	-0.569695	4.27712e-70	-0.215856	5.74301e-11	0.27616	2.24652e-16	0.171934	1.02899e-07
ENSMUSG00000039983.13,Ccdc32,protein_coding	1071.34	0.553117	0.551671	0.051973	10.6424	0	1.89231e-26	7.86404e-26	-0.112534	0.0951349	-0.0505785	0.981099	0.0520458	0.435154	-0.0161747	0.854855	0.717696	1.14383e-39	0.58752	1.15599e-28
ENSMUSG00000071708.11,Sms,protein_coding	3499.1	0.399397	0.398863	0.0375409	10.639	0	1.96257e-26	8.15401e-26	-0.313806	1.40293e-14	-0.0328099	0.982348	-0.260711	3.91823e-11	-0.0671556	0.164408	0.452492	5.99523e-30	0.365051	1.62899e-21
ENSMUSG00000021156.17,Zmynd11,protein_coding	6308.36	0.341187	0.34085	0.0320715	10.6383	0	1.97653e-26	8.20999e-26	-0.0840902	0.0276619	-0.0677998	0.764454	-0.208699	6.77186e-10	-0.148119	2.70276e-05	0.216579	1.08853e-10	0.260868	2.42367e-15
ENSMUSG00000045790.10,Ccdc149,protein_coding	1772.23	0.471778	0.470854	0.0443537	10.6367	0	2.01079e-26	8.35019e-26	0.167704	0.000974271	0.0159182	0.998041	0.255367	1.48911e-08	-0.134118	0.00818818	0.559442	5.42769e-36	0.321742	1.78605e-12
ENSMUSG00000029655.17,N4bp2l2,protein_coding	1166.05	-0.501121	-0.500045	0.0471148	-10.6362	0	2.02277e-26	8.39787e-26	-0.138745	0.0088565	-0.0184924	0.998041	-0.184118	0.00121523	0.0476729	0.514344	-0.546493	2.26796e-26	-0.434955	2.1455e-19
ENSMUSG00000007603.9,Dus3l,protein_coding	977.363	0.56672	0.565142	0.0533062	10.6314	0	2.12872e-26	8.83334e-26	-0.0158225	0.861836	0.0231341	0.998041	0.031353	0.669319	0.00627618	0.947276	0.613895	2.35123e-28	0.549862	1.76634e-24
ENSMUSG00000026587.15,Astn1,protein_coding	8342.15	0.387931	0.387432	0.036496	10.6294	0	2.17463e-26	9.02162e-26	-0.306996	1.95905e-15	-0.0172752	0.996388	-0.263847	4.99626e-12	-0.0363505	0.496159	0.431081	3.08334e-30	0.368856	2.76523e-23
ENSMUSG00000042520.16,Ubap2l,protein_coding	3684.16	0.36455	0.364138	0.0343022	10.6276	0	2.21758e-26	9.19751e-26	-0.0580681	0.19122	-0.0432822	0.963631	-0.070692	0.0827579	-0.140845	0.000215234	0.351926	6.99342e-23	0.266988	4.23411e-14
ENSMUSG00000032096.16,Arcn1,protein_coding	3952.6	0.363593	0.363174	0.0342577	10.6135	0	2.57939e-26	1.06769e-25	0.0693645	0.103983	-0.0352472	0.981099	0.00725182	0.889949	0.0652759	0.130109	0.30148	1.46108e-17	0.464116	5.50122e-41
ENSMUSG00000026618.11,Iars2,protein_coding	1401.69	0.547156	0.545714	0.0515966	10.6045	0	2.83974e-26	1.17429e-25	0.113481	0.0781996	0.0265415	0.994389	0.105142	0.0773907	-0.00456027	0.961924	0.538818	1.63599e-24	0.516054	5.22601e-23
ENSMUSG00000020462.14,Cfap36,protein_coding	2574.82	0.407979	0.407376	0.0385037	10.5958	0	3.11609e-26	1.28634e-25	0.148632	0.000688623	-0.0293757	0.984087	0.232449	3.70392e-09	-0.0410184	0.452555	0.491796	1.22797e-36	0.396336	5.86501e-24
ENSMUSG00000029472.13,Anapc5,protein_coding	4449.99	0.307867	0.307612	0.0290582	10.5948	0	3.1488e-26	1.29952e-25	0.0501676	0.17844	0.0198325	0.984375	0.0832212	0.0108328	-0.0916243	0.00612836	0.34092	3.53306e-30	0.19641	4.99843e-11
ENSMUSG00000105867.2,Gm42517,protein_coding	1757.04	0.576048	0.574352	0.0543736	10.5943	0	3.16827e-26	1.30723e-25	0.269538	6.75489e-06	0.0274753	0.995133	0.205658	0.000385801	-0.0243343	0.786622	0.512168	9.23288e-21	0.524238	2.06172e-21
ENSMUSG00000026181.13,Ppm1f,protein_coding	2523.99	0.387101	0.386618	0.0365807	10.5821	0	3.60758e-26	1.48666e-25	-0.264939	6.84182e-11	0.0333607	0.981099	-0.399264	1.43972e-25	-0.12885	0.00177014	0.252775	3.09401e-10	0.22489	2.52268e-09
ENSMUSG00000028692.14,Akr1a1,protein_coding	5870.08	0.338522	0.338184	0.0320053	10.577	0	3.80789e-26	1.56688e-25	-0.0484505	0.245746	0.058006	0.879063	-0.0194284	0.67002	-0.082244	0.0317627	0.367544	7.60968e-29	0.198272	1.58092e-09
ENSMUSG00000070493.3,Chchd2,protein_coding	5198.8	0.398424	0.397865	0.0376853	10.5724	0	4.00157e-26	1.64536e-25	0.180359	1.22336e-05	0.00827112	0.998041	0.17766	9.04945e-06	-0.0271185	0.642319	0.395725	3.72017e-25	0.363034	2.74265e-21
ENSMUSG00000035770.8,Dync1li2,protein_coding	8118	0.255393	0.255246	0.0241605	10.5707	0	4.07556e-26	1.67537e-25	0.0942834	0.000513508	-0.0214882	0.981099	0.0199899	0.545402	0.0286368	0.40073	0.1811	3.95654e-13	0.305518	9.37253e-36
ENSMUSG00000022762.18,Ncam2,protein_coding	2158.37	-0.543736	-0.542319	0.0515039	-10.5572	0	4.70584e-26	1.93256e-25	0.0893687	0.153603	-0.0180391	0.998041	-0.0193984	0.811177	0.275321	1.2881e-06	-0.652503	1.1068e-34	-0.250376	2.04449e-06
ENSMUSG00000000538.18,Tom1l2,protein_coding	8387.02	0.306312	0.306058	0.0290503	10.5442	0	5.40331e-26	2.21682e-25	0.0356085	0.35999	0.0495639	0.890472	0.0765934	0.0212862	-0.104346	0.0015573	0.347297	1.13907e-31	0.152402	3.67338e-07
ENSMUSG00000041241.12,Mul1,protein_coding	1640.2	0.517682	0.516438	0.0491965	10.5227	0	6.78794e-26	2.77806e-25	0.195225	0.000478339	0.00931892	0.998041	0.168784	0.00140824	-0.0697562	0.288599	0.491241	6.32687e-23	0.438606	2.32708e-18
ENSMUSG00000006464.9,Bbs1,protein_coding	1566.62	0.543627	0.542239	0.0516642	10.5223	0	6.81783e-26	2.78962e-25	-0.197607	0.00107754	0.0862981	0.894828	-0.270534	8.29296e-07	-0.043699	0.565919	0.470699	1.24418e-17	0.41363	3.1833e-15
ENSMUSG00000000171.5,Sdhd,protein_coding	1976.43	0.477356	0.47639	0.0454058	10.5131	0	7.51874e-26	3.07489e-25	0.0538654	0.38846	0.0290956	0.988739	0.0804944	0.136751	-0.0740974	0.210039	0.503985	2.88518e-27	0.374163	6.83529e-16
ENSMUSG00000072964.14,Bhlhb9,protein_coding	2784.66	0.468056	0.467157	0.0445545	10.5052	0	8.17177e-26	3.34032e-25	-0.0143423	0.84215	-0.0584933	0.957299	-0.209988	1.14772e-05	0.0267855	0.70626	0.27241	5.68472e-09	0.553335	1.68817e-34
ENSMUSG00000048701.13,Ccdc6,protein_coding	2388.75	0.396098	0.395567	0.0377081	10.5043	0	8.25163e-26	3.37214e-25	-0.284725	1.09826e-11	0.0604063	0.901025	-0.437757	1.19372e-28	0.0941071	0.0332774	0.243066	5.66711e-09	0.429799	7.09643e-30
ENSMUSG00000021700.10,Rab3c,protein_coding	19652.5	0.314632	0.314358	0.0299541	10.5038	0	8.29897e-26	3.39066e-25	-0.304037	1.91418e-22	-0.0639117	0.737726	-0.262248	3.08384e-17	-0.207401	6.96061e-11	0.356421	3.81839e-31	0.171142	2.97879e-08
ENSMUSG00000021770.11,Samd8,protein_coding	3294.82	0.332123	0.331796	0.0316414	10.4965	0	8.9672e-26	3.66099e-25	0.0358649	0.412956	-0.0208868	0.987632	0.0356593	0.384184	0.0229896	0.63367	0.331917	4.27469e-24	0.375999	9.95444e-32
ENSMUSG00000022525.13,Hrasls,protein_coding	1172.31	0.535035	0.533703	0.0510171	10.4874	0	9.87533e-26	4.02977e-25	-0.0611572	0.395038	-0.00120418	0.999721	-0.155515	0.00608879	-0.0960424	0.130109	0.440677	4.196e-16	0.440196	3.46004e-17
ENSMUSG00000060073.9,Psma3,protein_coding	2355.92	0.417069	0.416415	0.0397715	10.4866	0	9.95321e-26	4.06056e-25	0.0538156	0.315154	0.00617781	0.998041	0.113188	0.0104716	0.0622732	0.229901	0.476441	1.52778e-31	0.473164	4.21742e-32
ENSMUSG00000059518.14,Znhit1,protein_coding	1222.05	0.561143	0.559582	0.053511	10.4865	0	9.96559e-26	4.06462e-25	0.017097	0.847261	-0.0129299	0.998041	0.0356761	0.625757	-0.121037	0.0591108	0.579722	1.08255e-25	0.453036	1.52381e-16
ENSMUSG00000039662.16,Icmt,protein_coding	2656.98	0.434934	0.434173	0.041526	10.4738	0	1.14008e-25	4.64771e-25	0.383526	1.14598e-18	9.08342e-05	0.999746	0.417007	3.80897e-24	-0.0854026	0.0975669	0.468415	3.90471e-30	0.34944	1.95757e-16
ENSMUSG00000027660.16,Skil,protein_coding	3929.19	0.480992	0.479973	0.0459272	10.4729	0	1.15011e-25	4.68747e-25	0.64405	6.09352e-43	-0.11317	0.615559	0.573992	3.2291e-36	-0.135383	0.0113876	0.410934	1.64245e-19	0.458779	1.7381e-22
ENSMUSG00000021048.7,Mthfd1,protein_coding	1382.72	0.492422	0.491342	0.0470188	10.4729	0	1.15086e-25	4.68939e-25	-0.0136873	0.86308	-0.0758872	0.901025	0.051269	0.391634	0.266273	2.42576e-08	0.557379	3.85933e-30	0.834583	5.33665e-71
ENSMUSG00000029649.10,Pomp,protein_coding	2070.2	0.435752	0.434996	0.0416333	10.4664	0	1.23201e-25	5.01636e-25	0.186236	6.51696e-05	0.022455	0.993595	0.23096	6.20322e-08	-0.0462743	0.428968	0.480477	2.51834e-30	0.367023	5.05225e-18
ENSMUSG00000064043.13,Trerf1,processed_transcript	3047.35	0.470945	0.470019	0.0450301	10.4584	0	1.34045e-25	5.45124e-25	0.0885873	0.114287	-0.099015	0.723677	-0.00120126	0.985982	-0.201429	4.7444e-05	0.381156	1.68387e-16	0.368531	2.00154e-15
ENSMUSG00000028059.15,Arhgef2,protein_coding	4887.24	0.532472	0.531092	0.050922	10.4566	0	1.36631e-25	5.55369e-25	0.626499	3.4289e-33	0.0241608	0.996388	0.649223	3.49869e-37	-0.0822366	0.22354	0.555196	5.9597e-28	0.426075	2.26713e-16
ENSMUSG00000020585.4,Laptm4a,protein_coding	2896.34	-0.444998	-0.444208	0.042558	-10.4563	0	1.37157e-25	5.57373e-25	-0.0791187	0.126706	-0.0163941	0.998041	-0.0252439	0.690988	0.337797	6.66971e-14	-0.391123	1.29698e-18	-0.0908072	0.0415394
ENSMUSG00000026496.11,Parp1,protein_coding	2039.81	0.486726	0.485647	0.0465854	10.448	0	1.49585e-25	6.07287e-25	0.316496	2.30575e-10	0.0468429	0.981099	0.346706	1.09243e-13	0.136584	0.00962236	0.516936	6.87895e-29	0.576466	4.62229e-35
ENSMUSG00000025153.9,Fasn,protein_coding	8741.28	0.403531	0.40294	0.0386292	10.4463	0	1.52405e-25	6.18284e-25	0.0780768	0.0989491	0.0446871	0.975231	0.0437255	0.385976	0.0256867	0.673995	0.369179	6.85813e-21	0.38453	9.97418e-23
ENSMUSG00000020949.9,Fkbp3,protein_coding	2841.88	0.386096	0.385578	0.0369605	10.4462	0	1.52569e-25	6.18798e-25	-0.00543241	0.931471	-0.00395016	0.998041	0.126607	0.0016566	-0.0527281	0.2899	0.518136	1.76514e-42	0.337318	3.89301e-19
ENSMUSG00000049225.14,Pdp1,protein_coding	5225.35	0.524578	0.523243	0.0502352	10.4424	0	1.58669e-25	6.43227e-25	0.936163	6.46104e-76	-0.066353	0.950644	0.907542	1.51806e-74	-0.146813	0.0124679	0.495958	1.40378e-23	0.444118	5.28839e-18
ENSMUSG00000049553.11,Polr1a,protein_coding	1402.97	0.522645	0.521361	0.0500581	10.4408	0	1.61493e-25	6.54358e-25	0.0419512	0.569294	0.0181406	0.998041	-0.0175756	0.813572	0.0245568	0.760859	0.463118	5.09006e-19	0.529061	1.34434e-25
ENSMUSG00000032513.8,Gorasp1,protein_coding	1013.05	0.552223	0.550702	0.0529087	10.4373	0	1.67572e-25	6.78824e-25	0.0542915	0.47739	0.0378248	0.984087	0.112701	0.0597963	-0.0971569	0.139037	0.610632	3.22132e-29	0.417241	1.20115e-14
ENSMUSG00000059316.2,Slc27a4,protein_coding	2396.36	0.434303	0.433564	0.0416429	10.4292	0	1.82376e-25	7.38258e-25	0.0251946	0.690939	-0.00909015	0.998041	0.089921	0.0627225	-0.0321664	0.608568	0.49903	1.78391e-31	0.411227	2.99425e-22
ENSMUSG00000028524.21,Sgip1,protein_coding	7307.79	0.355625	0.355221	0.0341219	10.4222	0	1.96358e-25	7.94087e-25	0.0942883	0.0180631	-0.0249431	0.984087	0.010804	0.835357	-0.162537	1.41999e-05	0.272141	7.28388e-15	0.218031	5.48973e-10
ENSMUSG00000000416.16,Cttnbp2,protein_coding	4262.76	-0.552491	-0.550969	0.0530326	-10.418	0	2.05317e-25	8.29314e-25	0.261247	3.57082e-06	-0.0340598	0.987382	0.198553	0.000805138	-0.0531238	0.505242	-0.615185	2.30077e-30	-0.571555	4.05549e-26
ENSMUSG00000031826.20,Usp10,protein_coding	1510.63	0.451188	0.450394	0.0433091	10.4178	0	2.0555e-25	8.30052e-25	-0.174652	0.000625036	-0.0193877	0.998041	-0.237568	2.44667e-07	-0.127698	0.0101324	0.388272	1.26065e-16	0.342877	1.57137e-14
ENSMUSG00000039515.11,Ptpa,protein_coding	4783.87	0.395955	0.395401	0.0380132	10.4163	0	2.09014e-25	8.43839e-25	-0.0707592	0.139242	0.0330231	0.982348	-0.0980667	0.0252066	-0.178589	1.84546e-05	0.368647	6.45181e-21	0.184343	2.88547e-06
ENSMUSG00000032580.12,Rbm5,protein_coding	2870.73	-0.553245	-0.55172	0.0531208	-10.4148	0	2.12133e-25	8.56019e-25	-0.0966456	0.136465	0.0108261	0.998041	-0.0500439	0.497468	0.212337	0.000456977	-0.506643	3.10917e-20	-0.351734	8.41018e-11
ENSMUSG00000051343.11,Rab11fip5,protein_coding	2806.04	0.487475	0.486435	0.0468218	10.4113	0	2.20188e-25	8.88307e-25	0.0392562	0.560425	0.0260035	0.992983	0.0767407	0.178184	-0.239267	2.39191e-06	0.52496	5.33751e-28	0.222205	5.01994e-06
ENSMUSG00000035027.18,Map2k2,protein_coding	1772.72	0.430711	0.429979	0.0413839	10.4077	0	2.28713e-25	9.22255e-25	0.201768	1.20861e-05	0.0715258	0.890472	0.123067	0.00666742	-0.187019	3.30003e-05	0.352011	6.94947e-17	0.172167	6.77913e-05
ENSMUSG00000041570.14,Camsap2,protein_coding	6233.54	0.309306	0.309039	0.0297193	10.4076	0	2.29002e-25	9.23195e-25	0.00228276	0.965981	-0.0433238	0.922824	0.0292331	0.459595	-0.0411471	0.312563	0.336256	3.47613e-28	0.311483	8.37524e-25
ENSMUSG00000036529.17,Sbf1,protein_coding	5005.49	0.320761	0.320471	0.0308267	10.4053	0	2.3452e-25	9.44984e-25	-0.0860436	0.0188272	0.0338521	0.980357	-0.304115	2.60972e-21	-0.221757	9.9294e-12	0.102689	0.0020476	0.0651519	0.0482335
ENSMUSG00000029326.13,Enoph1,protein_coding	1191.34	0.545343	0.543916	0.0524662	10.3942	0	2.63555e-25	1.06044e-24	-0.0974113	0.156589	-0.00873062	0.998041	-0.16899	0.00356049	-0.166716	0.00493133	0.473764	1.82529e-17	0.387358	8.21304e-13
ENSMUSG00000057530.14,Ece1,protein_coding	2615.99	0.490577	0.489453	0.0472151	10.3902	0	2.7466e-25	1.10459e-24	0.522872	8.83735e-27	0.0739164	0.903864	0.617654	1.01097e-40	0.000425704	0.995744	0.585358	7.91461e-37	0.417086	2.86488e-18
ENSMUSG00000074923.10,Pak6,protein_coding	2891.7	0.493711	0.492651	0.0475417	10.3848	0	2.90793e-25	1.16891e-24	-0.325912	3.21494e-10	0.0259418	0.992983	-0.550074	5.76928e-29	-0.0675538	0.295353	0.269549	1.32482e-07	0.400215	1.48756e-16
ENSMUSG00000071646.9,Mta2,protein_coding	1263.06	0.487986	0.4869	0.046992	10.3844	0	2.91875e-25	1.17298e-24	0.214454	5.33915e-05	0.0276006	0.992983	0.0931649	0.0852246	0.0618537	0.320017	0.366696	2.15745e-14	0.522239	2.02356e-28
ENSMUSG00000027652.15,Ralgapb,protein_coding	5387.1	0.330096	0.329767	0.0317978	10.3811	0	3.02259e-25	1.21412e-24	0.190539	2.46896e-08	-0.0317641	0.981099	0.123797	0.000327264	-0.108149	0.00287824	0.263354	4.51537e-16	0.253711	7.69532e-15
ENSMUSG00000033350.7,Chst2,protein_coding	4772.06	-0.392323	-0.391774	0.0378074	-10.3769	0	3.15911e-25	1.26805e-24	0.0436496	0.379946	0.0379774	0.981099	-0.438947	2.95484e-27	0.456348	6.73037e-32	-0.87492	2.08532e-108	0.0260477	0.529255
ENSMUSG00000027367.16,Stard7,protein_coding	2845.26	0.367888	0.367443	0.0354583	10.3752	0	3.21458e-25	1.28969e-24	-0.142022	0.000528153	0.0423948	0.973214	-0.222989	2.83936e-09	0.0524013	0.266127	0.286921	3.91487e-14	0.377894	4.42543e-26
ENSMUSG00000018736.14,Ndel1,protein_coding	3025.67	0.505465	0.504273	0.048739	10.3709	0	3.36474e-25	1.34897e-24	0.326916	2.88761e-10	0.00620085	0.998041	0.369952	8.00413e-14	-0.163605	0.00320708	0.548501	2.44881e-29	0.33566	2.05839e-11
ENSMUSG00000000561.14,Wdr77,protein_coding	1482.44	0.463865	0.462944	0.044746	10.3666	0	3.51721e-25	1.40975e-24	0.0373928	0.572819	0.058432	0.963631	0.00216939	0.975106	0.10587	0.0422346	0.428642	3.73763e-20	0.511303	3.02561e-30
ENSMUSG00000066232.4,Ipo7,protein_coding	3963.76	0.340385	0.340024	0.0328533	10.3607	0	3.74061e-25	1.49822e-24	0.00891501	0.869719	-0.0294834	0.981099	0.00815911	0.871537	0.0653409	0.111283	0.339629	1.60747e-23	0.435209	2.90048e-39
ENSMUSG00000034612.7,Chst11,protein_coding	4017.1	0.455157	0.454261	0.0439367	10.3594	0	3.79419e-25	1.51931e-24	0.647565	2.1452e-47	0.0160968	0.998041	0.594159	1.81066e-42	0.0697206	0.228984	0.401751	1.91981e-20	0.508781	2.05807e-30
ENSMUSG00000012535.14,Tnpo3,protein_coding	2524.06	0.357847	0.357425	0.0345434	10.3593	0	3.79622e-25	1.51976e-24	0.0519747	0.257797	0.0129764	0.998041	0.0465981	0.281373	0.0294195	0.562009	0.35247	7.0214e-23	0.37429	8.99319e-27
ENSMUSG00000028495.14,Rps6,protein_coding	5486.5	-0.372435	-0.371963	0.0359519	-10.3592	0	3.79955e-25	1.52073e-24	0.0202714	0.701768	0.0240568	0.984087	0.128624	0.0015181	-0.00336775	0.961641	-0.264082	9.75739e-13	-0.399859	8.22261e-28
ENSMUSG00000044117.12,2900011O08Rik,protein_coding	5503.08	0.33861	0.338262	0.0326938	10.357	0	3.88834e-25	1.55478e-24	-0.141513	0.000114235	0.0354834	0.980357	-0.184662	1.10012e-07	-0.101326	0.00748544	0.295462	5.41953e-18	0.201801	1.92689e-09
ENSMUSG00000020454.17,Eif4enif1,protein_coding	1798.55	0.505175	0.504006	0.0487865	10.3548	0	3.97986e-25	1.59061e-24	0.106695	0.0774347	-0.0405779	0.984087	0.0201228	0.779819	-0.177846	0.0011151	0.418602	7.42646e-17	0.367907	2.73199e-13
ENSMUSG00000037788.14,Vopp1,protein_coding	2603.74	0.40729	0.406689	0.0393504	10.3503	0	4.17014e-25	1.66586e-24	-0.263571	1.51961e-09	-0.0320763	0.984087	-0.194133	4.20012e-06	0.0150708	0.821973	0.476729	4.77843e-30	0.454437	5.14757e-30
ENSMUSG00000087408.10,Cers1,protein_coding	3355.96	0.446861	0.446034	0.0431768	10.3496	0	4.20318e-25	1.67866e-24	0.24469	1.53961e-07	0.0485835	0.976552	0.214186	2.33321e-06	-0.0704161	0.215267	0.416357	1.37567e-21	0.327862	1.0315e-13
ENSMUSG00000057421.12,Las1l,protein_coding	1469.4	0.501403	0.500233	0.0484482	10.3493	0	4.21658e-25	1.68361e-24	0.13384	0.0215951	-0.0525984	0.981099	0.19655	0.000110025	0.0030519	0.972624	0.564113	1.62903e-30	0.557054	1.14864e-29
ENSMUSG00000019868.16,Vta1,protein_coding	1269.33	0.568804	0.56715	0.0549795	10.3458	0	4.37447e-25	1.7454e-24	-0.100078	0.163692	0.0151964	0.998041	-0.172825	0.00459427	-0.00285515	0.978033	0.496057	1.3423e-17	0.550753	4.79782e-23
ENSMUSG00000026596.13,Abl2,protein_coding	4013.42	0.426507	0.425804	0.0412475	10.3402	0	4.63516e-25	1.84809e-24	-0.0517923	0.350938	0.00163701	0.998859	-0.1875	2.54822e-05	-0.0340866	0.583189	0.2908	1.33665e-11	0.390784	1.2716e-20
ENSMUSG00000061536.13,Sec22c,protein_coding	1994.81	0.451767	0.450948	0.043724	10.3322	0	5.03702e-25	2.00735e-24	-0.213135	1.88614e-05	-0.00871821	0.998041	-0.257947	2.52602e-08	-0.0667428	0.249032	0.406955	3.41124e-18	0.393743	1.17958e-18
ENSMUSG00000029270.10,Fam69a,protein_coding	873.448	0.566392	0.56469	0.0548233	10.3312	0	5.09056e-25	2.02772e-24	0.241964	0.000108614	0.0972656	0.889256	0.102681	0.102526	-0.140767	0.0259759	0.427108	1.8004e-14	0.328359	5.28535e-09
ENSMUSG00000030890.16,Ilk,protein_coding	1425.03	-0.504718	-0.503538	0.048862	-10.3295	0	5.18523e-25	2.06445e-24	0.127497	0.020327	0.0222983	0.996388	-0.0975355	0.121976	0.0396214	0.612283	-0.72975	4.15761e-46	-0.487395	1.47189e-22
ENSMUSG00000046201.9,Scaf8,protein_coding	2094.95	0.41686	0.416201	0.0403733	10.3251	0	5.42446e-25	2.15764e-24	-0.018129	0.776718	-0.0375844	0.981099	-0.0399286	0.453307	-0.0334231	0.576446	0.39506	7.62483e-21	0.421021	1.51877e-24
ENSMUSG00000051065.9,Mb21d2,protein_coding	1065.49	0.567063	0.565466	0.0549587	10.318	0	5.84366e-25	2.32327e-24	-0.391763	4.69164e-10	0.0908323	0.895775	-0.537332	9.64201e-21	0.0870711	0.21465	0.421494	9.09617e-12	0.563302	1.37985e-24
ENSMUSG00000068479.5,Mfap1a,protein_coding	1826.05	0.49582	0.49467	0.048067	10.3152	0	6.01698e-25	2.39161e-24	0.0916596	0.13365	0.0616823	0.963631	0.160791	0.00196858	0.201514	9.07893e-05	0.564952	8.36579e-31	0.635652	3.38321e-40
ENSMUSG00000025006.16,Sorbs1,protein_coding	2250.15	-0.545181	-0.543687	0.0528767	-10.3104	0	6.32173e-25	2.51154e-24	0.283457	2.74248e-07	-0.0909434	0.880905	0.279587	1.17848e-06	-0.203682	0.00106405	-0.549051	9.05056e-25	-0.65792	1.83673e-33
ENSMUSG00000002222.14,Rmnd5a,protein_coding	5886.47	0.372757	0.372273	0.0361688	10.306	0	6.61818e-25	2.62745e-24	0.253543	3.53062e-11	0.00851556	0.998041	0.289095	5.49865e-15	-0.0809817	0.0691047	0.408309	3.55946e-29	0.28326	1.87496e-14
ENSMUSG00000033159.14,Cnppd1,protein_coding	910.085	0.576355	0.57443	0.0559621	10.299	0	7.11816e-25	2.8246e-24	0.546404	1.56559e-20	0.0280601	0.996254	0.497379	5.42428e-21	0.0444696	0.579199	0.52733	3.8017e-23	0.592765	5.74375e-26
ENSMUSG00000037197.11,Rbm17,protein_coding	1346.92	0.467747	0.466795	0.0454359	10.2947	0	7.44848e-25	2.95427e-24	0.119004	0.0320373	-0.0351171	0.984087	0.107319	0.0359752	-0.0724286	0.217559	0.456062	1.25534e-22	0.430436	2.4046e-20
ENSMUSG00000028826.14,Maco1,protein_coding	2161.93	0.414274	0.413625	0.0402603	10.2899	0	7.82606e-25	3.10232e-24	-0.0670553	0.206246	-0.0422248	0.981099	-0.000956837	0.987028	-0.0561329	0.30168	0.480373	2.51847e-30	0.400366	2.29635e-22
ENSMUSG00000031754.10,Nudt21,protein_coding	2456.53	0.371192	0.370733	0.0360794	10.2882	0	7.96479e-25	3.15605e-24	-0.203943	5.49336e-07	-0.0492311	0.943401	-0.141586	0.000335647	-0.0318082	0.548923	0.433549	2.16888e-29	0.388615	4.89753e-26
ENSMUSG00000037935.16,Smarce1,protein_coding	1788.28	0.474723	0.473725	0.0461485	10.2869	0	8.07607e-25	3.19939e-24	0.0427929	0.519484	0.0206572	0.998041	0.100857	0.0574969	0.0231678	0.756343	0.532787	2.40264e-29	0.477234	1.57646e-24
ENSMUSG00000060227.15,Casc4,protein_coding	3006.42	-0.4334	-0.432652	0.0421653	-10.2786	0	8.80032e-25	3.48383e-24	-0.228827	3.6843e-07	-0.0305249	0.984087	-0.169369	0.000435763	-0.00554912	0.945095	-0.373941	4.81389e-17	-0.408424	2.82854e-21
ENSMUSG00000090862.3,Rps13,protein_coding	2322.44	-0.504788	-0.503594	0.0491285	-10.2749	0	9.14835e-25	3.61817e-24	0.0366976	0.594632	0.0182584	0.998041	0.114977	0.053078	0.0125394	0.890436	-0.426509	3.57043e-17	-0.510507	2.19031e-24
ENSMUSG00000023089.12,Ndufa5,protein_coding	1623.75	0.530455	0.529061	0.0516406	10.2721	0	9.41714e-25	3.7236e-24	0.127135	0.0428169	0.0677881	0.957336	0.109456	0.0664653	-0.116312	0.0625661	0.512776	2.22452e-22	0.346356	5.82773e-11
ENSMUSG00000031791.8,Tmem38a,protein_coding	2553.52	0.505151	0.503926	0.0491851	10.2704	0	9.58029e-25	3.78721e-24	0.294737	2.58887e-08	0.0779052	0.901025	0.362511	3.4515e-13	-0.0282132	0.721271	0.572925	2.30944e-31	0.399032	1.42971e-15
ENSMUSG00000060988.12,Galnt13,protein_coding	2978.9	0.409009	0.408367	0.0398312	10.2686	0	9.76611e-25	3.85975e-24	0.323053	1.41587e-14	-0.0517045	0.963631	0.23686	8.07175e-09	-0.254814	1.75761e-09	0.322816	8.40521e-16	0.2059	7.83806e-07
ENSMUSG00000030621.17,Me3,protein_coding	1817.67	0.515026	0.513692	0.0501651	10.2666	0	9.9643e-25	3.93528e-24	0.456114	4.2383e-18	0.0240072	0.996994	0.454761	3.66748e-20	0.0914676	0.14465	0.513673	1.96776e-25	0.582486	8.1848e-31
ENSMUSG00000025375.15,Aatk,protein_coding	7689.94	0.30378	0.303521	0.029601	10.2625	0	1.03989e-24	4.10595e-24	0.06042	0.0972873	-0.00582643	0.998041	0.0542917	0.129364	-0.247266	1.50934e-15	0.297651	8.64272e-23	0.0623395	0.0490779
ENSMUSG00000025159.8,Mms19,protein_coding	1009.4	0.552564	0.550995	0.0538437	10.2624	0	1.0412e-24	4.11014e-24	-0.0180249	0.841253	0.0153814	0.998041	-0.0314703	0.674622	0.0814561	0.236972	0.539119	1.31304e-21	0.618639	2.6415e-30
ENSMUSG00000039717.16,Ralyl,protein_coding	1461.31	0.501428	0.500437	0.048902	10.2537	0	1.13861e-24	4.49148e-24	-1.41625	3.0099e-132	0.00567786	0.998041	-1.74254	2.77244e-210	-0.251258	1.92943e-06	0.175135	0.00818381	0.244492	1.62386e-06
ENSMUSG00000022861.17,Dgkg,protein_coding	1465.99	0.54837	0.546891	0.0534924	10.2514	0	1.16675e-24	4.60033e-24	-0.268555	1.08195e-05	-0.0582851	0.980905	0.0236352	0.762133	-0.43801	4.6035e-15	0.840561	5.32979e-51	0.168645	0.00327132
ENSMUSG00000031505.11,Naxd,protein_coding	954.57	0.548343	0.546782	0.0535166	10.2462	0	1.23072e-24	4.85027e-24	0.1283	0.054642	0.0392894	0.984087	0.069671	0.287741	-0.00262865	0.978635	0.489714	5.72535e-19	0.506425	7.86037e-21
ENSMUSG00000030662.10,Ipo5,protein_coding	3139.91	0.340299	0.339934	0.0332862	10.2234	0	1.55725e-24	6.12555e-24	-0.136614	0.00036543	0.0125427	0.998041	-0.120106	0.00110144	0.0843075	0.031188	0.356806	4.41702e-24	0.412064	9.85422e-35
ENSMUSG00000004263.15,Atn1,protein_coding	5695.74	0.388074	0.387538	0.0379623	10.2226	0	1.57057e-24	6.17503e-24	-0.255401	4.18608e-10	-0.0595223	0.901025	-0.262697	4.40949e-11	-0.215219	1.43759e-07	0.380778	5.64972e-22	0.232377	3.11228e-09
ENSMUSG00000040606.13,Kazn,protein_coding	7400.74	0.444809	0.443986	0.0435296	10.2185	0	1.63787e-24	6.43813e-24	0.358975	2.70868e-15	-0.0553399	0.963631	0.140004	0.00389757	-0.506708	1.51515e-29	0.225837	4.08382e-07	-0.00655861	0.895872
ENSMUSG00000026782.15,Abi2,protein_coding	8758.32	0.330536	0.330194	0.0323644	10.2129	0	1.73524e-24	6.81766e-24	0.270265	1.34482e-15	-0.00487853	0.998041	0.172336	4.66539e-07	-0.0514233	0.234731	0.232607	1.62992e-12	0.283991	7.64574e-18
ENSMUSG00000014074.17,Rnf168,protein_coding	1390.06	0.452975	0.452099	0.0443925	10.2039	0	1.90513e-24	7.48093e-24	0.0541977	0.379961	0.0462072	0.981099	-0.0110635	0.869218	-0.0333159	0.614933	0.387714	6.16942e-17	0.373452	1.26214e-16
ENSMUSG00000030583.16,Sipa1l3,protein_coding	3127.91	0.457186	0.456277	0.04481	10.2028	0	1.92722e-24	7.56481e-24	0.357616	3.27127e-14	-0.0292722	0.987946	0.136878	0.0059233	-0.0938351	0.0922235	0.236448	2.33436e-07	0.392623	1.04516e-17
ENSMUSG00000047030.15,Spata2,protein_coding	1785.77	0.483979	0.48291	0.0474873	10.1917	0	2.15854e-24	8.46682e-24	0.101645	0.0858423	0.0809109	0.894648	-0.0113448	0.875247	-0.111291	0.0510783	0.370989	4.13938e-14	0.291777	2.099e-09
ENSMUSG00000014550.14,Rbsn,protein_coding	2082	0.445415	0.44457	0.0437202	10.1879	0	2.24668e-24	8.80224e-24	0.161482	0.00123512	0.0324736	0.984087	0.148872	0.00166757	-0.0622449	0.289036	0.432805	2.17953e-22	0.350696	3.885e-15
ENSMUSG00000001445.10,Mrpl10,protein_coding	1515.08	0.504237	0.503037	0.049497	10.1872	0	2.26138e-24	8.85772e-24	0.0166131	0.837128	0.0901447	0.879841	-0.0462903	0.479488	-0.149983	0.00811428	0.441334	1.09172e-17	0.264109	2.27124e-07
ENSMUSG00000049091.6,Sephs2,protein_coding	1151.78	0.586245	0.584339	0.0575522	10.1863	0	2.28222e-24	8.93726e-24	0.153238	0.027608	-0.0423645	0.984087	0.0859796	0.216979	-0.0827729	0.277679	0.518986	1.08715e-18	0.545837	1.80833e-20
ENSMUSG00000020571.12,Pdia6,protein_coding	2936.8	0.50624	0.505018	0.0497683	10.172	0	2.6455e-24	1.0337e-23	-0.00223772	0.979237	-0.0716728	0.923114	0.00119943	0.986945	0.00697295	0.939105	0.509678	1.82204e-23	0.584886	5.48137e-31
ENSMUSG00000038848.14,Ythdf1,protein_coding	1830.24	0.433205	0.432436	0.0425991	10.1693	0	2.71752e-24	1.06145e-23	0.0199139	0.766679	-0.0897812	0.783263	0.0873174	0.0779314	0.000964845	0.990286	0.500609	4.41494e-30	0.523951	1.5844e-33
ENSMUSG00000007989.7,Fzd3,protein_coding	6415.55	0.375002	0.374504	0.0368882	10.1659	0	2.81511e-24	1.09906e-23	0.074505	0.100622	-0.0674717	0.875315	0.0497138	0.288036	-0.12197	0.00401293	0.350211	1.49272e-20	0.320504	2.08598e-17
ENSMUSG00000039347.7,Atp6v0e2,protein_coding	7703.18	0.328752	0.328413	0.0323639	10.158	0	3.05354e-24	1.19075e-23	-0.0341707	0.442322	0.144775	0.0100034	-0.0303268	0.485916	0.0989569	0.00818818	0.332596	1.51857e-23	0.282934	5.37261e-18
ENSMUSG00000028528.16,Dnajc6,protein_coding	6921.11	0.309122	0.308845	0.0304498	10.1519	0	3.25087e-24	1.26682e-23	-0.174756	1.43885e-07	-0.077193	0.580887	0.0312568	0.438449	-0.130129	0.000119214	0.515134	8.63891e-61	0.256185	2.5417e-16
ENSMUSG00000028843.8,Sh3bgrl3,protein_coding	2499.34	0.47753	0.476465	0.0470873	10.1414	0	3.61937e-24	1.40844e-23	0.445599	1.12684e-19	0.0575167	0.970934	0.315343	4.87723e-11	-0.107328	0.0608362	0.347274	1.67592e-13	0.312685	9.2418e-11
ENSMUSG00000024695.15,Zfp91,protein_coding	4058.81	-0.324846	-0.324517	0.0320366	-10.1398	0	3.67732e-24	1.43066e-23	0.216048	5.96332e-11	-0.00699787	0.998041	0.276159	2.47431e-16	0.0196079	0.713139	-0.264735	3.75776e-16	-0.29824	8.6338e-20
ENSMUSG00000040289.8,Hey1,protein_coding	1895.69	0.49546	0.494227	0.0489159	10.1288	0	4.11621e-24	1.59992e-23	0.521126	9.74417e-25	0.0369435	0.984087	0.479281	1.82871e-23	0.152629	0.00524339	0.453615	2.56901e-21	0.611145	9.46099e-36
ENSMUSG00000025508.13,Rplp2,protein_coding	3221.69	-0.37622	-0.375711	0.0371477	-10.1277	0	4.16444e-24	1.61829e-23	0.0653498	0.149837	0.0181962	0.994389	0.0957035	0.0310118	-0.0475421	0.379071	-0.345866	1.81542e-19	-0.441958	2.50456e-31
ENSMUSG00000025876.15,Unc5a,protein_coding	2453.01	0.501056	0.499858	0.0495219	10.1179	0	4.60417e-24	1.78833e-23	0.0100387	0.904076	-0.00808306	0.998041	0.03417	0.61885	-0.0957174	0.125861	0.525187	4.85595e-25	0.413421	3.17278e-16
ENSMUSG00000024847.15,Aip,protein_coding	1630.23	0.505144	0.50391	0.0499913	10.1046	0	5.26835e-24	2.04441e-23	0.0391814	0.595623	0.00873829	0.998041	0.107714	0.0615872	-0.128841	0.0287587	0.573677	4.33587e-29	0.367564	8.18438e-13
ENSMUSG00000029432.12,Nipsnap2,protein_coding	2806.77	0.388337	0.387769	0.0384323	10.1044	0	5.28e-24	2.04845e-23	0.107201	0.0186956	0.032143	0.984087	0.0562948	0.236903	0.0334474	0.554861	0.337431	1.34584e-17	0.389641	1.24114e-23
ENSMUSG00000029763.17,Exoc4,protein_coding	2562.03	0.462355	0.461406	0.0457711	10.1015	0	5.44183e-24	2.11026e-23	0.0927654	0.103452	-0.0384695	0.984087	0.105336	0.0459095	-0.0806334	0.17132	0.474926	2.85947e-24	0.420192	2.68018e-19
ENSMUSG00000020271.17,Fbxw11,protein_coding	4247.42	0.326456	0.326118	0.0323308	10.0974	0	5.67548e-24	2.20035e-23	0.104291	0.00527422	0.00290988	0.998041	0.0701517	0.0639091	0.0239304	0.628904	0.292316	1.29338e-18	0.347476	2.92069e-26
ENSMUSG00000041923.15,Nol4,protein_coding	2382.03	0.392024	0.391453	0.0388362	10.0943	0	5.85582e-24	2.26922e-23	-0.00492264	0.941135	-0.0914204	0.66445	-0.0409415	0.421233	-0.0643421	0.203309	0.356005	1.56412e-18	0.419102	6.33676e-26
ENSMUSG00000007038.5,Neu1,protein_coding	1181.47	0.558295	0.556673	0.0553445	10.0876	0	6.26549e-24	2.42572e-23	-0.137136	0.0470007	-0.00346658	0.998281	-0.13852	0.0283908	-0.239887	7.15674e-05	0.556911	1.67501e-21	0.321874	2.25408e-08
ENSMUSG00000026491.13,Ahctf1,protein_coding	2288.15	0.414303	0.413621	0.0410747	10.0866	0	6.33509e-24	2.45209e-23	0.0176997	0.784838	-0.0945158	0.685951	0.0184166	0.760226	0.0196524	0.770304	0.41502	1.62508e-22	0.528471	1.12567e-36
ENSMUSG00000075706.10,Gpx4,protein_coding	3375.95	-0.447101	-0.44624	0.0443287	-10.086	0	6.36809e-24	2.46373e-23	0.235362	4.32756e-07	0.0110533	0.998041	0.207072	2.10083e-05	-0.21802	1.4724e-05	-0.475391	4.01267e-26	-0.676175	4.70976e-50
ENSMUSG00000017421.18,Zfp207,protein_coding	2162.85	-0.434635	-0.433846	0.0430981	-10.0848	0	6.45028e-24	2.49437e-23	-0.0517842	0.357263	-0.0830009	0.819961	0.115051	0.0254181	0.0666448	0.26856	-0.2678	2.86768e-09	-0.284989	1.37716e-10
ENSMUSG00000025477.14,Inpp5a,protein_coding	2349.96	0.458209	0.457247	0.0454476	10.0821	0	6.62602e-24	2.56173e-23	0.454183	7.74983e-22	0.0305321	0.986092	0.423224	7.01412e-21	-0.0850996	0.139037	0.427251	1.85715e-21	0.342578	1.73171e-13
ENSMUSG00000106847.1,Peg13,sense_intronic	10642.6	0.322496	0.322171	0.0320064	10.076	0	7.05448e-24	2.72297e-23	0.22543	2.42135e-11	-0.00211013	0.998281	0.396999	1.15237e-34	-0.307545	2.38355e-20	0.494065	2.3226e-53	0.0170612	0.637488
ENSMUSG00000078812.10,Eif5a,protein_coding	6445.08	0.317838	0.317528	0.0315486	10.0746	0	7.15829e-24	2.7624e-23	0.0905167	0.0139494	0.0537909	0.890472	0.0120128	0.801166	-0.103706	0.00424184	0.239334	1.67592e-13	0.160342	8.55647e-07
ENSMUSG00000012076.8,Brms1l,protein_coding	1979.37	0.442344	0.441497	0.043934	10.0684	0	7.62093e-24	2.93958e-23	0.202625	3.44873e-05	0.0162916	0.998041	0.162965	0.000529977	-0.107073	0.0410442	0.402684	1.67185e-19	0.31898	1.53766e-12
ENSMUSG00000036561.8,Ppp6r2,protein_coding	2930.73	0.40153	0.400908	0.0398838	10.0675	0	7.69242e-24	2.96647e-23	-0.0202814	0.742194	-0.0219033	0.992983	0.0524996	0.296926	-0.107225	0.022712	0.474311	7.41546e-31	0.316208	1.1243e-14
ENSMUSG00000022035.6,Ccdc25,protein_coding	1151.2	0.514324	0.513004	0.0511023	10.0646	0	7.92071e-24	3.0538e-23	-0.0667198	0.350332	-0.0303379	0.992983	0.145772	0.00887938	0.0474197	0.513488	0.726816	6.09027e-43	0.592082	2.18448e-30
ENSMUSG00000033701.13,Acbd6,protein_coding	1590.19	0.452726	0.451835	0.0449936	10.062	0	8.13179e-24	3.13445e-23	-0.0197337	0.783694	-0.000933909	0.999721	0.0379057	0.527344	-0.0967792	0.0776956	0.510366	9.38269e-28	0.356881	1.07854e-14
ENSMUSG00000022387.17,Brd1,protein_coding	1862.13	0.48105	0.479971	0.0478094	10.0618	0	8.14722e-24	3.13968e-23	0.0299841	0.679092	0.0277714	0.992983	0.100293	0.0707954	-0.0511556	0.449692	0.551359	2.51211e-29	0.402123	1.53779e-16
ENSMUSG00000052105.17,Mtcl1,protein_coding	5177.34	0.552774	0.551105	0.0550077	10.049	0	9.2773e-24	3.57188e-23	0.746786	2.2342e-40	-0.0544523	0.981099	0.738689	5.28956e-41	-0.0291606	0.747935	0.544678	2.78776e-23	0.578066	4.55308e-25
ENSMUSG00000005442.13,Cic,protein_coding	6914.5	0.440767	0.439942	0.0438659	10.0481	0	9.36941e-24	3.60568e-23	0.0190557	0.777312	-0.0602027	0.934569	-0.023254	0.715353	-0.209965	1.29926e-05	0.398457	6.28605e-19	0.291004	1.10699e-10
ENSMUSG00000022623.16,Shank3,protein_coding	12348	0.568269	0.566487	0.0565903	10.0418	0	9.9814e-24	3.83854e-23	0.536893	4.41781e-20	-0.0495585	0.981099	0.429099	2.53348e-13	-0.291979	2.23351e-06	0.460476	9.764e-16	0.325849	2.1976e-08
ENSMUSG00000021497.10,Txndc15,protein_coding	1802.93	0.442261	0.441424	0.04405	10.04	0	1.01717e-23	3.91082e-23	0.0156557	0.82675	-0.0902834	0.815093	0.066505	0.216829	-0.0284841	0.677146	0.49311	2.14452e-27	0.50406	4.12388e-29
ENSMUSG00000022973.18,Synj1,protein_coding	10914.9	0.369857	0.36937	0.0368608	10.0339	0	1.08171e-23	4.15419e-23	-0.301537	8.60881e-15	-0.0449047	0.966125	-0.238708	7.71059e-10	-0.131428	0.00175769	0.432685	3.19442e-30	0.283334	5.79843e-14
ENSMUSG00000037999.13,Arap2,protein_coding	1840.92	-0.48357	-0.482465	0.0481946	-10.0337	0	1.0837e-23	4.16089e-23	0.20442	6.45542e-05	-0.077157	0.894828	0.191554	0.000439684	-0.00516396	0.956577	-0.496436	4.82526e-24	-0.411577	1.1339e-16
ENSMUSG00000028049.15,Scamp3,protein_coding	1208.28	0.561827	0.560061	0.0560042	10.0319	0	1.10394e-23	4.23762e-23	0.324789	1.05194e-07	0.0128228	0.998041	0.255905	9.25444e-06	-0.127161	0.0581399	0.492943	1.33104e-18	0.421843	2.14258e-13
ENSMUSG00000038005.15,Hpf1,protein_coding	1187.38	0.521684	0.520258	0.0520097	10.0305	0	1.11944e-23	4.29612e-23	0.293633	2.72088e-07	-0.0300774	0.992983	0.282315	7.42945e-08	-0.0404033	0.599573	0.510366	7.02538e-23	0.511358	5.51787e-22
ENSMUSG00000034118.15,Tpst1,protein_coding	1552.45	0.512602	0.511217	0.0511326	10.025	0	1.18402e-23	4.54292e-23	0.49653	1.46381e-20	0.0309	0.99296	0.519903	1.34048e-25	-0.0537819	0.455111	0.535975	4.31177e-27	0.42792	2.12725e-16
ENSMUSG00000022490.7,Ppp1r1a,protein_coding	2368.72	0.467425	0.466382	0.0466551	10.0187	0	1.26105e-23	4.83402e-23	0.538438	4.39491e-29	0.0664086	0.92554	0.441114	1.72346e-21	-0.0139775	0.863334	0.370101	9.17921e-16	0.387039	3.09029e-16
ENSMUSG00000025139.14,Tollip,protein_coding	3854.1	0.315709	0.315404	0.0315194	10.0163	0	1.29208e-23	4.95069e-23	-0.105486	0.0042607	0.0596566	0.864163	-0.0885877	0.0137482	0.0253714	0.59188	0.332607	9.99962e-24	0.281424	1.23144e-18
ENSMUSG00000021264.12,Yy1,protein_coding	2798.86	0.395809	0.395199	0.039521	10.0152	0	1.3074e-23	5.00826e-23	0.132726	0.00357415	-0.00477104	0.998041	0.0891821	0.0511804	-0.0251529	0.684796	0.352265	3.14045e-18	0.375427	1.06707e-20
ENSMUSG00000054226.13,Tprkb,protein_coding	1585.75	-0.528978	-0.527519	0.0528522	-10.0086	0	1.39668e-23	5.34657e-23	0.24552	9.25924e-06	-0.0879463	0.890472	0.171622	0.005254	0.159837	0.0121956	-0.602877	3.44982e-29	-0.281196	2.37172e-07
ENSMUSG00000022214.15,Dcaf11,protein_coding	1972.92	0.402372	0.401718	0.0402029	10.0085	0	1.3981e-23	5.3508e-23	0.1894	2.4218e-05	0.065774	0.897756	0.176259	2.89714e-05	-0.0223332	0.727832	0.389231	1.35294e-21	0.314265	1.45325e-14
ENSMUSG00000021911.16,Parg,protein_coding	1308.57	0.46621	0.465195	0.0465876	10.0072	0	1.41754e-23	5.42394e-23	0.128547	0.0226386	0.0353051	0.984087	0.157114	0.00158723	0.0111066	0.890881	0.494777	2.10132e-25	0.442011	6.56979e-21
ENSMUSG00000003813.15,Rad23a,protein_coding	1484.37	0.462438	0.461477	0.0462134	10.0066	0	1.42596e-23	5.45493e-23	0.0217406	0.765899	0.103025	0.702351	0.0011713	0.986454	-0.193333	0.000137015	0.441869	4.0091e-20	0.166079	0.000589289
ENSMUSG00000042428.6,Mgat3,protein_coding	5490.28	0.361822	0.36136	0.0361621	10.0056	0	1.44058e-23	5.50957e-23	0.0852864	0.0494547	0.0121544	0.998041	0.103083	0.0115727	-0.229375	2.75997e-09	0.379619	7.21193e-25	0.120293	0.00154396
ENSMUSG00000042548.14,Asxl1,protein_coding	1644.47	0.491759	0.490619	0.0491519	10.0049	0	1.45065e-23	5.54554e-23	-0.15407	0.0088353	0.00997438	0.998041	-0.152635	0.00542364	-0.046626	0.51247	0.493193	2.10755e-21	0.435158	3.6619e-18
ENSMUSG00000050043.16,Tmx2,protein_coding	5784.86	0.340542	0.340155	0.0340427	10.0034	0	1.47259e-23	5.62812e-23	0.0242243	0.626695	-0.0111768	0.998041	0.142996	9.65312e-05	-0.0470278	0.314093	0.459314	4.38726e-40	0.304692	1.72298e-18
ENSMUSG00000020368.15,Canx,protein_coding	11764.9	0.271519	0.271324	0.0271509	10.0003	0	1.5186e-23	5.80132e-23	-0.0984552	0.0013385	-0.0241094	0.981099	-0.149024	2.6561e-07	0.0459544	0.197991	0.220949	3.93966e-15	0.341582	1.86337e-35
ENSMUSG00000040842.17,Szrd1,protein_coding	905.613	-0.55047	-0.548827	0.0550496	-9.99952	0	1.53141e-23	5.84891e-23	0.157701	0.0087547	0.0135655	0.998041	0.175364	0.0075015	-0.110331	0.147236	-0.532806	4.7975e-21	-0.674366	3.84873e-32
ENSMUSG00000052456.9,Asna1,protein_coding	1693.38	0.431231	0.430433	0.0431333	9.99764	0	1.56073e-23	5.95817e-23	0.141135	0.00521186	0.0474284	0.980357	0.168245	0.000228167	-0.11589	0.0213498	0.458341	1.54205e-25	0.267912	1.60882e-09
ENSMUSG00000038446.8,Cdc40,protein_coding	1371.05	0.564359	0.562551	0.0565548	9.97899	0	1.88382e-23	7.17354e-23	0.242135	0.000138743	0.0757386	0.949786	0.150897	0.0162038	0.0630675	0.422112	0.473121	1.50328e-16	0.551688	3.30591e-22
ENSMUSG00000037029.8,Zfp146,protein_coding	1145.84	0.516875	0.515489	0.0518226	9.97394	0	1.9821e-23	7.54437e-23	0.146418	0.0190035	0.022702	0.998041	0.174066	0.00161036	-0.0249663	0.765089	0.544523	4.51636e-25	0.469207	4.94802e-19
ENSMUSG00000063455.16,D630045J12Rik,protein_coding	2113.35	0.395811	0.395226	0.0396949	9.97133	0	2.03489e-23	7.74176e-23	-0.246248	3.27347e-08	-0.062586	0.906652	-0.208677	8.74514e-07	-0.121188	0.00793978	0.433382	2.86946e-24	0.337209	1.73052e-16
ENSMUSG00000098912.7,1500004A13Rik,processed_transcript	2273.83	-0.373571	-0.37306	0.0375121	-9.95867	0	2.31123e-23	8.78509e-23	-0.0218828	0.688554	-0.00464158	0.998041	0.0103543	0.864515	-0.169321	0.000111199	-0.341334	4.99841e-18	-0.53825	1.10482e-43
ENSMUSG00000027002.13,Nckap1,protein_coding	18232.6	0.378004	0.377465	0.0379713	9.95499	0	2.39843e-23	9.11447e-23	0.540148	3.12121e-44	-0.017303	0.997846	0.476811	3.68358e-35	0.0093005	0.892109	0.314667	2.44451e-16	0.404607	8.57673e-26
ENSMUSG00000021149.8,Gtpbp4,protein_coding	1153.52	0.51169	0.510368	0.0514023	9.95462	0	2.40737e-23	9.14637e-23	-0.0799479	0.251573	0.0348085	0.98623	-0.00660426	0.932604	0.0814635	0.213917	0.585034	2.19621e-27	0.558345	2.90075e-27
ENSMUSG00000040128.9,Pnrc1,protein_coding	1639.68	0.440924	0.440027	0.0442958	9.95409	0	2.42039e-23	9.19374e-23	0.385344	1.771e-16	0.0893137	0.819961	0.420791	1.92464e-22	-0.0822398	0.139037	0.476372	4.32948e-28	0.269371	2.84799e-09
ENSMUSG00000047434.14,Xxylt1,protein_coding	1411.93	0.520661	0.519245	0.0523355	9.94853	0	2.55937e-23	9.71283e-23	0.258095	8.39854e-06	0.0219787	0.998041	0.199431	0.000318182	-0.17862	0.00238823	0.461996	2.09026e-18	0.320062	3.30801e-09
ENSMUSG00000022426.6,Josd1,protein_coding	2841.24	0.411355	0.41065	0.0413553	9.94683	0	2.6034e-23	9.87764e-23	0.299856	8.60117e-12	0.0790295	0.85506	0.182169	3.21639e-05	-0.0469983	0.421616	0.293668	2.41967e-12	0.285327	1.38173e-11
ENSMUSG00000020108.4,Ddit4,protein_coding	1037.61	0.561088	0.559234	0.0564227	9.94436	0	2.66875e-23	1.01233e-22	0.313928	4.36592e-07	0.133818	0.66445	0.298599	1.36471e-07	0.171267	0.00564873	0.545759	2.02116e-22	0.598538	7.78779e-27
ENSMUSG00000020740.13,Gga3,protein_coding	1917.9	0.43677	0.435923	0.0439604	9.93554	0	2.91598e-23	1.10486e-22	0.227019	2.72114e-06	-0.022214	0.995294	0.275994	6.01451e-10	-0.0453091	0.468206	0.485745	3.32827e-28	0.413675	3.04367e-20
ENSMUSG00000038576.15,Susd4,protein_coding	3306.55	0.366613	0.366145	0.0369216	9.92951	0	3.0976e-23	1.17208e-22	-0.380706	1.61955e-21	0.0519662	0.926918	-0.382889	2.38509e-23	-0.181537	6.41647e-06	0.36443	5.52601e-20	0.133111	0.000572401
ENSMUSG00000021917.16,Spcs1,protein_coding	1741.28	0.42643	0.425658	0.0429474	9.92913	0	3.10972e-23	1.17639e-22	0.123336	0.0160179	0.0486236	0.976552	-0.00338009	0.960102	-0.0948671	0.0687798	0.299714	1.8056e-11	0.28294	1.37716e-10
ENSMUSG00000029550.11,Sppl3,protein_coding	2228.56	0.442072	0.441218	0.0445308	9.92734	0	3.16602e-23	1.19715e-22	-0.0225093	0.744746	0.0282183	0.989173	0.0366527	0.542506	-0.10625	0.0472887	0.501234	1.08227e-27	0.307603	1.68446e-11
ENSMUSG00000038145.17,Snrk,protein_coding	2862.42	0.391472	0.390884	0.0394418	9.9253	0	3.23116e-23	1.22095e-22	-0.1735	0.000109283	0.0380619	0.981099	-0.0463674	0.36376	-0.0562628	0.291627	0.518605	2.39377e-36	0.297147	1.65819e-13
ENSMUSG00000053565.10,Eif3k,protein_coding	1834.53	0.430423	0.429625	0.0433774	9.92274	0	3.31528e-23	1.25246e-22	-0.0161338	0.818637	0.079232	0.879809	0.0543967	0.320507	0.00687658	0.929767	0.500953	7.52535e-29	0.358067	3.53356e-16
ENSMUSG00000006276.10,Eps15l1,protein_coding	1493.8	0.460582	0.459599	0.0464255	9.92088	0	3.37761e-23	1.27485e-22	0.120709	0.0322981	-0.00129763	0.99916	0.158159	0.00150601	-0.0807867	0.171968	0.498032	6.66049e-26	0.381093	1.11566e-15
ENSMUSG00000043384.15,Gprasp1,protein_coding	12957.8	0.475306	0.474248	0.0479538	9.91176	0	3.70087e-23	1.3956e-22	-0.507965	1.99298e-24	-0.1861	0.0684208	-0.420799	2.43006e-17	-0.127585	0.0263652	0.562472	2.05027e-30	0.533822	6.42502e-28
ENSMUSG00000038390.11,Gpr162,protein_coding	3192.78	0.374184	0.373671	0.0377539	9.91113	0	3.72425e-23	1.4041e-22	-0.0777241	0.100643	0.0126249	0.998041	-0.0252547	0.633115	-0.251925	3.18906e-10	0.426653	1.28561e-27	0.109634	0.00617112
ENSMUSG00000042216.13,Sgsm1,protein_coding	4008.78	0.511821	0.510532	0.0516547	9.90851	0	3.82294e-23	1.44098e-22	-0.803038	3.69226e-49	-0.0627341	0.969093	-0.897496	8.95443e-64	-0.298879	7.48961e-08	0.417364	4.44997e-14	0.275676	2.54451e-07
ENSMUSG00000017664.16,Slc35c2,protein_coding	1181.97	0.53744	0.535879	0.0542445	9.90774	0	3.85258e-23	1.45183e-22	0.167299	0.0091037	0.140334	0.578696	0.0327215	0.663954	-0.14818	0.0184192	0.402863	5.19482e-13	0.248926	8.545e-06
ENSMUSG00000024777.10,Ppp2r5b,protein_coding	4466.07	0.412295	0.411612	0.0416346	9.90268	0	4.05254e-23	1.52649e-22	-0.405488	6.33661e-20	0.099973	0.63007	-0.534295	2.1335e-35	-0.0330282	0.602466	0.283488	1.7005e-10	0.279293	5.07167e-11
ENSMUSG00000045252.11,Zfp574,protein_coding	1202.81	0.58301	0.580959	0.0588822	9.9013	0	4.10883e-23	1.54735e-22	0.36396	1.13194e-08	0.0113253	0.998041	0.455791	3.76884e-15	-0.0823399	0.294151	0.674842	2.44404e-31	0.489345	4.00207e-16
ENSMUSG00000044783.16,Hjurp,protein_coding	1339.99	-0.537535	-0.535993	0.0543035	-9.89872	0	4.2164e-23	1.5875e-22	-0.0494736	0.501093	-0.0207622	0.998041	0.14986	0.0207902	-0.197811	0.00257206	-0.338201	2.45184e-09	-0.714584	7.20694e-37
ENSMUSG00000020919.11,Stat5b,protein_coding	1521.52	0.454208	0.453304	0.0458879	9.89822	0	4.23766e-23	1.59478e-22	-0.154368	0.00488327	-0.0301521	0.988047	-0.17924	0.000340489	-0.131786	0.0129666	0.429337	2.04492e-18	0.352575	9.26216e-14
ENSMUSG00000031422.16,Morf4l2,protein_coding	5540.5	0.387688	0.38711	0.0392029	9.88926	0	4.63438e-23	1.7429e-22	-0.213894	5.96269e-07	0.0211846	0.993035	-0.216939	1.99134e-07	0.10405	0.0250522	0.384643	3.56068e-21	0.470554	1.41617e-32
ENSMUSG00000025235.8,Bbs4,protein_coding	1646.19	0.466386	0.465353	0.0471898	9.88319	0	4.92381e-23	1.85133e-22	0.0661073	0.297581	-0.0315143	0.987382	0.282003	3.90515e-09	-0.0155747	0.847489	0.682282	2.68094e-46	0.482326	1.01349e-23
ENSMUSG00000034254.17,Agpat1,protein_coding	4790.69	0.349053	0.348623	0.0353218	9.8821	0	4.97774e-23	1.87119e-22	0.269137	4.94878e-13	0.0113461	0.998041	0.18271	8.93171e-07	-0.194457	3.4024e-07	0.262627	2.44014e-13	0.14325	0.000103242
ENSMUSG00000015671.11,Psma2,protein_coding	2111.6	0.469643	0.468597	0.0475301	9.88095	0	5.03537e-23	1.89243e-22	0.0201181	0.788232	-0.0183865	0.998041	0.131168	0.0135349	0.0647076	0.312996	0.580693	7.0701e-33	0.552737	1.27865e-30
ENSMUSG00000037416.13,Dmxl1,protein_coding	1621.01	-0.51486	-0.513509	0.0521393	-9.8747	0	5.3593e-23	2.01326e-22	-0.232702	3.6933e-05	-0.0827403	0.894828	-0.114672	0.0782776	-0.149364	0.020919	-0.396829	8.63698e-13	-0.581483	4.28914e-27
ENSMUSG00000028669.15,Pithd1,protein_coding	1969.35	0.469549	0.468535	0.0475559	9.87363	0	5.41657e-23	2.03432e-22	-0.246956	4.17363e-06	0.00245686	0.998859	-0.112694	0.0410576	-0.108132	0.0612784	0.603811	1.66219e-33	0.358961	1.83054e-13
ENSMUSG00000033596.5,Rfwd3,protein_coding	1293.32	0.497345	0.4961	0.0503814	9.87161	0	5.52718e-23	2.07493e-22	0.0907949	0.163692	0.0353218	0.984087	0.0225042	0.758361	0.0073039	0.935283	0.429054	1.83655e-16	0.469327	3.55193e-20
ENSMUSG00000031652.11,N4bp1,protein_coding	2702.79	0.44138	0.440537	0.0447221	9.86938	0	5.65116e-23	2.12004e-22	-0.189606	0.000187009	-0.00975874	0.998041	-0.215581	7.1562e-06	-0.188408	0.00014167	0.415405	9.46766e-19	0.26273	1.35438e-08
ENSMUSG00000040009.6,Gnaz,protein_coding	2459.41	0.401545	0.400904	0.0407023	9.86541	0	5.8791e-23	2.20506e-22	-0.138458	0.00376751	0.0583502	0.923114	-0.218061	5.18202e-07	0.0516786	0.354532	0.321942	1.01717e-13	0.394874	7.61388e-22
ENSMUSG00000052921.13,Arhgef15,protein_coding	1058.55	0.573938	0.571955	0.0582104	9.85972	0	6.22255e-23	2.33178e-22	0.480208	6.51239e-15	0.00122118	0.999721	0.471667	8.23262e-17	-0.234743	0.000228584	0.565397	1.70203e-23	0.337974	2.48629e-08
ENSMUSG00000071076.6,Jund,protein_coding	5356.34	0.43252	0.431708	0.0438765	9.85765	0	6.3518e-23	2.37968e-22	0.0700243	0.211344	0.078982	0.879809	0.0289229	0.639314	-0.275421	4.18637e-09	0.391418	2.55831e-18	0.0781164	0.0967719
ENSMUSG00000044647.16,Csrnp3,protein_coding	4556.9	0.32397	0.323635	0.032872	9.85549	0	6.48962e-23	2.43022e-22	-0.126159	0.000771687	-0.0363401	0.979808	-0.0829815	0.0293511	-0.213192	1.13208e-09	0.367147	7.83239e-27	0.147118	1.89728e-05
ENSMUSG00000051495.7,Irf2bp2,protein_coding	1686.33	0.465247	0.464226	0.047217	9.85338	0	6.62797e-23	2.48036e-22	-0.00102039	0.990326	0.0147025	0.998041	0.074764	0.191043	0.0435182	0.523428	0.541031	1.17853e-28	0.494062	4.07089e-25
ENSMUSG00000034101.14,Ctnnd1,protein_coding	1561.52	-0.517371	-0.515954	0.0525504	-9.84524	0	7.18706e-23	2.68778e-22	0.188795	0.000869395	0.0443731	0.981099	0.117919	0.0684927	0.300637	1.93115e-07	-0.588247	8.29503e-28	-0.261107	9.89797e-07
ENSMUSG00000025027.18,Xpnpep1,protein_coding	1134.62	0.55818	0.556368	0.056741	9.83733	0	7.77491e-23	2.90307e-22	0.181087	0.00671332	0.0180988	0.998041	0.16644	0.00694381	0.188449	0.00232965	0.543533	3.57114e-21	0.72853	6.78874e-38
ENSMUSG00000030759.16,Far1,protein_coding	2669.77	-0.527718	-0.526228	0.053664	-9.83375	0	8.05592e-23	3.00666e-22	0.121558	0.052854	-0.10648	0.803242	0.253492	1.61502e-05	0.0876057	0.232021	-0.395784	5.23065e-13	-0.333632	1.5064e-09
ENSMUSG00000030846.15,Tial1,protein_coding	1692.22	-0.438068	-0.437223	0.0445493	-9.83332	0	8.0907e-23	3.01896e-22	-0.0587944	0.30317	-0.0659722	0.910347	0.0482205	0.435869	-0.137825	0.0121665	-0.331053	1.69111e-12	-0.50992	2.97631e-28
ENSMUSG00000024045.6,Akap8,protein_coding	1284.51	-0.559144	-0.557373	0.0568749	-9.83113	0	8.26881e-23	3.08473e-22	-0.0555263	0.465961	-0.0417688	0.984087	0.213737	0.000997281	0.0298351	0.761555	-0.289881	1.05622e-06	-0.48754	6.76933e-17
ENSMUSG00000014867.9,Surf4,protein_coding	2188.69	0.411388	0.41067	0.041848	9.83054	0	8.31748e-23	3.1022e-22	0.142913	0.00312479	0.0443407	0.981099	0.0426502	0.435796	0.104516	0.0329608	0.311125	5.35557e-13	0.471563	3.37502e-29
ENSMUSG00000034557.14,Zfyve9,protein_coding	2986.22	0.350991	0.350546	0.0357129	9.82815	0	8.51731e-23	3.17602e-22	0.158792	6.63836e-05	-0.0627495	0.889256	0.26987	8.30977e-14	-0.0991728	0.0178899	0.462069	9.72108e-38	0.314568	1.13259e-17
ENSMUSG00000038473.14,Nos1ap,protein_coding	1945.66	0.536569	0.535029	0.0546133	9.82489	0	8.79736e-23	3.27825e-22	-0.157323	0.0158183	-0.0996455	0.879841	0.00549101	0.948489	-0.138649	0.0328665	0.699384	2.94458e-35	0.497566	6.86253e-19
ENSMUSG00000033530.8,Ttc7b,protein_coding	4500.04	0.295548	0.295291	0.0301192	9.81263	0	9.93468e-23	3.69876e-22	-0.103827	0.00299149	0.0400436	0.949266	-0.172157	8.31323e-08	-0.0790745	0.0274302	0.227218	1.04432e-12	0.17643	1.27662e-08
ENSMUSG00000020986.13,Sec23a,protein_coding	2890.65	0.335831	0.335452	0.0342399	9.8082	0	1.03802e-22	3.86375e-22	-0.139467	0.000414437	-0.0412095	0.973214	-0.0749023	0.0635448	0.038724	0.42113	0.400396	1.5984e-28	0.415765	4.73986e-33
ENSMUSG00000003161.15,Sri,protein_coding	1054.38	-0.535601	-0.534037	0.0546445	-9.80155	0	1.10873e-22	4.12237e-22	-0.0265529	0.740604	-0.0636295	0.969093	0.0749541	0.311092	0.074567	0.34891	-0.434094	4.05942e-14	-0.397404	1.57062e-12
ENSMUSG00000027472.14,Pdrg1,protein_coding	1102.58	0.535664	0.53409	0.0546519	9.80138	0	1.11056e-22	4.12824e-22	0.0730465	0.328669	-0.028908	0.993686	0.0853943	0.192661	-0.00258972	0.979463	0.548012	1.86774e-22	0.561982	4.58827e-24
ENSMUSG00000028798.16,Eif3i,protein_coding	1774.99	0.486343	0.485164	0.0496875	9.78804	0	1.26734e-22	4.70476e-22	0.0350111	0.636616	0.0831142	0.894828	0.0274378	0.697248	-0.0237207	0.771181	0.47877	9.43385e-21	0.379509	5.62885e-14
ENSMUSG00000023007.15,Prpf40b,protein_coding	1158.93	0.495669	0.494447	0.0506436	9.78739	0	1.27542e-22	4.73265e-22	-0.127881	0.0443387	-0.00858635	0.998041	-0.00718185	0.926736	-0.0807955	0.217898	0.616368	7.52311e-31	0.42346	3.27705e-16
ENSMUSG00000001150.7,Mcm3ap,protein_coding	1967.99	0.470455	0.469391	0.0480692	9.78705	0	1.2798e-22	4.74786e-22	0.0599495	0.35882	-0.0617943	0.963631	0.0424352	0.507382	0.00588174	0.946816	0.452941	5.24065e-20	0.538131	3.40422e-28
ENSMUSG00000020290.14,Xpo1,protein_coding	2019.98	-0.504272	-0.502976	0.0515462	-9.78292	0	1.33308e-22	4.94114e-22	-0.279758	3.58685e-07	-0.138182	0.48634	-0.164143	0.00684812	0.0187789	0.839468	-0.388657	1.22117e-12	-0.347311	6.80534e-11
ENSMUSG00000095098.2,Ccdc85b,protein_coding	2853.96	0.477584	0.476438	0.0488611	9.77433	0	1.4512e-22	5.37061e-22	0.414279	5.63234e-16	0.0432685	0.981099	0.439184	3.62711e-19	-0.0506692	0.46966	0.502489	5.12781e-25	0.383647	1.3549e-14
ENSMUSG00000034621.14,Gpatch8,protein_coding	2301.75	-0.543247	-0.541614	0.0555839	-9.77347	0	1.46355e-22	5.4139e-22	0.0900807	0.190406	-0.078272	0.923114	0.0393711	0.623999	-0.263559	3.36917e-05	-0.593957	2.08812e-25	-0.728534	4.92899e-37
ENSMUSG00000020366.18,Mapk9,protein_coding	6713.4	0.298084	0.297814	0.0305036	9.7721	0	1.48348e-22	5.4852e-22	-0.061626	0.103452	0.00535874	0.998041	0.00236133	0.961511	-0.0725129	0.0510294	0.362071	9.01517e-31	0.220212	1.86619e-12
ENSMUSG00000025892.16,Gria4,protein_coding	2009.12	-0.410834	-0.410123	0.0420443	-9.77146	0	1.49281e-22	5.51848e-22	0.0887258	0.0727121	-0.0523102	0.963631	0.312037	3.2683e-12	-0.238905	6.94404e-07	-0.187523	1.57526e-05	-0.597429	3.1983e-42
ENSMUSG00000027466.15,Rbck1,protein_coding	3515.32	0.393091	0.392469	0.0402408	9.76846	0	1.53765e-22	5.68297e-22	0.184544	3.16752e-05	0.00209407	0.998859	-0.00656631	0.916864	-0.215317	7.46048e-07	0.20198	1.25466e-06	0.17568	2.87837e-05
ENSMUSG00000021731.10,Mrps30,protein_coding	818.759	0.585498	0.583411	0.0599641	9.76414	0	1.60462e-22	5.92524e-22	0.136964	0.0688281	0.0866504	0.92587	0.0486439	0.537471	-0.0360212	0.697221	0.497178	8.0342e-16	0.462827	2.49287e-14
ENSMUSG00000056608.14,Chd9,protein_coding	2647.34	-0.522078	-0.520626	0.0534709	-9.76379	0	1.61025e-22	5.94471e-22	-0.211383	0.000312036	-0.0660795	0.963631	0.0697565	0.322273	-0.0724613	0.342591	-0.240939	1.76976e-05	-0.52846	5.16211e-22
ENSMUSG00000061603.8,Akap6,protein_coding	8362.23	0.420832	0.42007	0.0431063	9.76265	0	1.62845e-22	6.00924e-22	-0.0699326	0.202182	-0.159817	0.10019	0.0362921	0.537041	-0.0250497	0.721341	0.527057	3.09996e-33	0.5556	6.05233e-37
ENSMUSG00000038886.10,Man2a2,protein_coding	10219.1	0.358958	0.358477	0.0367694	9.76241	0	1.63227e-22	6.022e-22	0.543879	9.69869e-48	-0.00651457	0.998041	0.475252	1.44382e-37	-0.258855	3.09103e-11	0.290331	4.34223e-15	0.106617	0.00588656
ENSMUSG00000038299.16,Wdr36,protein_coding	854.323	0.559665	0.557889	0.0574067	9.74913	0	1.86057e-22	6.85671e-22	-0.0207624	0.827154	-0.0483493	0.984087	-0.0933352	0.176996	-0.0110155	0.914016	0.487093	1.00478e-15	0.596999	1.75673e-24
ENSMUSG00000031137.17,Fgf13,protein_coding	2748.76	0.455557	0.454574	0.0467482	9.74493	0	1.9392e-22	7.14176e-22	0.283649	1.57939e-08	-0.00428552	0.998041	0.107806	0.0458412	-0.0975401	0.0935709	0.279714	4.70325e-09	0.362303	3.77814e-14
ENSMUSG00000041733.10,Coq5,protein_coding	999.166	0.500851	0.499552	0.0514121	9.74187	0	1.99835e-22	7.35797e-22	0.0150442	0.863062	-0.00998599	0.998041	0.084648	0.164186	-0.032019	0.684463	0.570454	1.04955e-26	0.478818	6.32332e-20
ENSMUSG00000045348.16,Nyap1,protein_coding	2958.71	0.330932	0.330569	0.0339736	9.74085	0	2.01861e-22	7.43093e-22	-0.204571	6.78818e-08	0.030841	0.981099	-0.0987922	0.0104276	-0.138441	0.000243151	0.436711	7.99278e-34	0.16165	4.76887e-06
ENSMUSG00000008036.11,Ap2s1,protein_coding	2250.35	0.459638	0.458644	0.0471908	9.73999	0	2.03577e-22	7.49246e-22	-0.13008	0.0218849	0.0413591	0.981686	0.00799451	0.912975	-0.0543013	0.414726	0.597713	2.29036e-34	0.363977	4.04796e-14
ENSMUSG00000041528.15,Rnf123,protein_coding	1578.26	0.445717	0.44482	0.0457706	9.73806	0	2.07475e-22	7.63425e-22	0.00109898	0.989187	-0.0211116	0.998041	-0.0302873	0.633879	-0.20959	2.66613e-05	0.414331	4.33061e-18	0.257239	7.21751e-08
ENSMUSG00000031700.11,Gpt2,protein_coding	1583.55	-0.425225	-0.424415	0.0436914	-9.73246	0	2.19223e-22	8.06295e-22	0.288507	5.99827e-11	0.0142208	0.998041	0.140943	0.00614034	0.273583	9.44845e-09	-0.572789	5.1787e-38	-0.165863	0.000198136
ENSMUSG00000023832.14,Acat2,protein_coding	1313.62	0.523174	0.521691	0.0537677	9.73027	0	2.23997e-22	8.23673e-22	-0.0543818	0.481133	0.0152038	0.998041	-0.0707941	0.294455	0.18519	0.00164638	0.506762	2.32577e-19	0.69316	4.73549e-38
ENSMUSG00000006906.10,Stambp,protein_coding	1079.08	0.544674	0.542966	0.0560359	9.72008	0	2.47577e-22	9.0958e-22	0.252584	6.05075e-05	-0.0216692	0.998041	0.173571	0.0040422	-0.0362394	0.673262	0.46566	1.94588e-16	0.530103	1.67341e-20
ENSMUSG00000021144.14,Mta1,protein_coding	1863.35	0.38058	0.380006	0.039155	9.71981	0	2.48239e-22	9.11609e-22	0.0652918	0.203418	-0.0126822	0.998041	0.0692421	0.137921	-0.0550731	0.294622	0.38453	2.21276e-21	0.338189	3.31549e-17
ENSMUSG00000001089.14,Luzp1,protein_coding	2662.7	0.439886	0.438997	0.0452594	9.71921	0	2.497e-22	9.16776e-22	0.163584	0.0014747	-0.060865	0.94842	0.296325	1.61109e-10	-0.163749	0.00132339	0.572627	3.43638e-36	0.337002	5.18581e-13
ENSMUSG00000030347.6,D6Wsu163e,protein_coding	859.228	0.579551	0.577487	0.059633	9.71864	0	2.51112e-22	9.21757e-22	0.235292	0.000597893	0.0999018	0.894828	0.0322651	0.697943	0.0210449	0.833086	0.376524	7.77952e-10	0.500694	7.00852e-17
ENSMUSG00000005204.12,Senp3,protein_coding	1896.78	0.404229	0.403543	0.0415962	9.71794	0	2.52846e-22	9.27916e-22	0.149154	0.00184644	-0.0161839	0.998041	0.105524	0.0245923	-0.179953	8.13745e-05	0.360599	2.56213e-17	0.24046	2.84316e-08
ENSMUSG00000034157.12,Cipc,protein_coding	3876.74	0.335176	0.33477	0.034503	9.7144	0	2.61794e-22	9.60545e-22	0.290085	1.27281e-15	0.0611538	0.880905	0.269445	1.47174e-14	0.102548	0.00957714	0.314537	1.19808e-19	0.376571	2.02332e-27
ENSMUSG00000033730.4,Egr3,protein_coding	6880.22	0.572918	0.570942	0.0589771	9.71425	0	2.62168e-22	9.61703e-22	0.976675	6.8142e-60	-0.0889623	0.914208	0.596965	2.44906e-23	0.0432344	0.636635	0.193209	0.00141053	0.705115	4.1236e-32
ENSMUSG00000024835.15,Coro1b,protein_coding	1555.75	0.444024	0.443065	0.0457293	9.70984	0	2.73764e-22	1.0038e-21	0.286448	7.65613e-09	0.0414659	0.981099	0.294797	1.29699e-10	0.163701	0.000962408	0.452374	3.23896e-23	0.566259	1.94932e-35
ENSMUSG00000040824.3,Snrpd2,protein_coding	1055.41	0.578323	0.576305	0.0596081	9.70208	0	2.95411e-22	1.08222e-21	0.0575814	0.501911	-0.02023	0.998041	0.149023	0.024892	-0.0634344	0.447441	0.669764	4.29559e-28	0.535118	1.47376e-18
ENSMUSG00000039470.15,Zdhhc2,protein_coding	1655.91	-0.38948	-0.388877	0.0402192	-9.68394	0	3.52842e-22	1.29007e-21	-0.117316	0.0103683	-0.0916614	0.657568	-0.300798	4.99496e-11	-0.277642	1.35295e-09	-0.572962	8.3721e-39	-0.575461	8.71765e-42
ENSMUSG00000033436.13,Armcx2,protein_coding	2928.18	0.412325	0.411599	0.0425861	9.68216	0	3.59033e-22	1.31213e-21	-0.0744575	0.172946	-0.0306269	0.984087	-0.0230429	0.707233	-0.019753	0.78103	0.46374	6.74636e-26	0.423199	1.64954e-22
ENSMUSG00000037706.17,Cd81,protein_coding	5547.89	-0.422608	-0.421818	0.0436519	-9.6813	0	3.62084e-22	1.32299e-21	0.0670663	0.221905	0.0737576	0.890472	-0.0354621	0.564142	0.288217	7.17756e-10	-0.525136	6.43604e-32	-0.208148	3.32605e-06
ENSMUSG00000036275.13,9530068E07Rik,protein_coding	2672.5	0.376854	0.376286	0.0389322	9.67976	0	3.6759e-22	1.34282e-21	0.154148	0.000454728	0.0431199	0.980357	0.0903397	0.0440467	0.0112443	0.868625	0.313046	4.31733e-15	0.344978	2.47881e-18
ENSMUSG00000042734.6,Ttc9,protein_coding	1926.87	-0.412172	-0.411417	0.0425909	-9.67745	0	3.75959e-22	1.37309e-21	0.572472	7.94553e-44	0.0707838	0.889256	0.557352	2.48482e-37	-0.000532108	0.994936	-0.427292	3.19688e-25	-0.483487	8.16641e-29
ENSMUSG00000054302.15,Eapp,protein_coding	1507.06	0.434606	0.433748	0.0449132	9.67658	0	3.79196e-22	1.38461e-21	-0.0101523	0.895027	-0.01985	0.998041	0.0433972	0.459699	0.00629721	0.937829	0.488155	1.47824e-25	0.460753	5.71171e-24
ENSMUSG00000011831.16,Evi5,protein_coding	1635.66	-0.477562	-0.476432	0.0493588	-9.67532	0	3.83905e-22	1.4015e-21	-0.0537797	0.409483	-0.0505801	0.981099	0.00462551	0.955345	-0.113255	0.0774286	-0.419157	5.5841e-16	-0.540237	3.13993e-26
ENSMUSG00000032333.6,Stoml1,protein_coding	1074.98	0.538586	0.536956	0.0557173	9.66641	0	4.18804e-22	1.5269e-21	-0.0895377	0.232325	0.00650986	0.998041	0.0790405	0.24493	-0.008668	0.93045	0.707165	3.06589e-34	0.523409	2.19517e-20
ENSMUSG00000051674.15,Dcun1d4,protein_coding	3670.88	0.325049	0.324695	0.0336275	9.66616	0	4.19816e-22	1.53025e-21	-0.0330557	0.486542	-0.00380121	0.998041	-0.0731679	0.0656808	-0.154871	2.75595e-05	0.284937	5.12237e-16	0.173979	6.45789e-07
ENSMUSG00000026032.8,Ndufb3,protein_coding	1379.06	0.487184	0.485988	0.0504382	9.65904	0	4.50051e-22	1.63832e-21	9.5214e-05	0.999325	-0.0291246	0.992983	-0.0465116	0.486581	-0.121782	0.0425931	0.440578	5.97844e-17	0.394527	2.94354e-14
ENSMUSG00000007880.16,Arid1a,protein_coding	4975.85	0.506774	0.505406	0.0524814	9.65626	0	4.62446e-22	1.68197e-21	0.240183	2.81794e-05	-0.0731324	0.927744	0.254743	4.93068e-06	-0.185124	0.0019464	0.521333	9.1937e-23	0.394782	2.19682e-13
ENSMUSG00000026478.14,Lamc1,protein_coding	979.876	-0.519783	-0.518236	0.0538391	-9.65439	0	4.70967e-22	1.71259e-21	0.271345	6.72764e-07	-0.00105261	0.999721	0.604751	2.11762e-27	0.459143	7.08774e-16	-0.186377	0.000503295	-0.059588	0.291369
ENSMUSG00000022951.16,Rcan1,protein_coding	1896.59	0.432921	0.432061	0.0448942	9.64315	0	5.25482e-22	1.90791e-21	0.147357	0.00472279	0.0177226	0.998041	0.0782153	0.145412	-0.0893085	0.111317	0.363779	2.80545e-15	0.32589	1.46278e-12
ENSMUSG00000089824.10,Rbm12,protein_coding	898.871	0.536801	0.535154	0.0557339	9.6315	0	5.88648e-22	2.1317e-21	-0.00574403	0.954047	0.0202545	0.998041	-0.0296524	0.705757	0.170149	0.0052067	0.512892	1.99314e-18	0.686696	3.77355e-35
ENSMUSG00000017478.15,Zc3h18,protein_coding	1460.71	0.469222	0.468112	0.0487313	9.62875	0	6.04585e-22	2.18799e-21	0.192007	0.000540013	0.0467224	0.981099	0.11239	0.0426547	-0.0461417	0.511541	0.389605	4.80641e-15	0.376358	3.49169e-14
ENSMUSG00000040797.16,Iqsec3,protein_coding	3498.66	-0.463342	-0.462314	0.0481246	-9.62797	0	6.09224e-22	2.20382e-21	-0.680059	1.22518e-42	-0.0413719	0.981099	-0.703483	9.99106e-43	-0.547777	1.13872e-26	-0.486766	4.87495e-21	-0.969747	5.66065e-85
ENSMUSG00000031751.14,Amfr,protein_coding	6301.36	0.345924	0.345484	0.0359534	9.62147	0	6.48952e-22	2.34499e-21	0.105588	0.011321	-0.010584	0.998041	0.10903	0.0068417	0.0679362	0.138468	0.349366	1.51172e-21	0.424445	1.89892e-31
ENSMUSG00000023973.13,Cnpy3,protein_coding	1488.61	0.471954	0.470856	0.0490544	9.62103	0	6.51766e-22	2.35414e-21	0.00779375	0.926085	-0.0246	0.995294	-0.0192981	0.790085	-0.131688	0.0217223	0.444862	2.94773e-18	0.364866	5.28728e-13
ENSMUSG00000021670.14,Hmgcr,protein_coding	2624.93	0.432614	0.431754	0.0449722	9.61959	0	6.60969e-22	2.38687e-21	-0.022337	0.747694	0.0261597	0.992983	-0.0190683	0.775771	0.166719	0.000798321	0.435883	7.08909e-21	0.573174	6.30898e-37
ENSMUSG00000026812.16,Tsc1,protein_coding	2848.64	0.404269	0.403566	0.0420414	9.61596	0	6.84646e-22	2.47076e-21	0.104408	0.0387571	-0.018833	0.998041	0.13824	0.00274251	-0.0710748	0.194765	0.438101	1.58606e-24	0.352027	2.73877e-16
ENSMUSG00000026280.17,Atg4b,protein_coding	1628.5	0.408014	0.407286	0.0424398	9.61394	0	6.98282e-22	2.51888e-21	0.0262344	0.687622	0.0503802	0.973593	0.100924	0.0362218	-0.0124367	0.865143	0.482703	3.39229e-28	0.345197	1.16703e-15
ENSMUSG00000040025.17,Ythdf2,protein_coding	1202.95	0.478537	0.477374	0.0497852	9.61203	0	7.11293e-22	2.56526e-21	-0.00458358	0.959028	-0.0588196	0.976552	0.0880344	0.133782	0.0338999	0.65282	0.571155	1.66592e-28	0.571257	1.29691e-29
ENSMUSG00000031600.10,Vps37a,protein_coding	1535.18	-0.553522	-0.551727	0.0575926	-9.61099	0	7.18555e-22	2.5909e-21	0.0696576	0.348953	-0.048527	0.981686	0.0978069	0.18402	-0.0224789	0.828588	-0.525372	8.8623e-19	-0.527473	4.86624e-19
ENSMUSG00000051232.13,Tmem199,protein_coding	773.668	0.576414	0.574443	0.0599987	9.60712	0	7.4609e-22	2.68902e-21	-0.143553	0.0620735	-0.0269731	0.998041	-0.132096	0.0561472	-0.0701594	0.391317	0.587871	5.67811e-20	0.533228	3.78576e-18
ENSMUSG00000028522.16,Mier1,protein_coding	984.544	-0.545199	-0.543483	0.0567536	-9.60642	0	7.51153e-22	2.70551e-21	-0.000757625	0.993352	-0.0264542	0.995641	0.025274	0.779814	0.0553707	0.530456	-0.519167	3.42202e-18	-0.463374	1.77966e-15
ENSMUSG00000043154.15,Ppp2r3a,protein_coding	1055.3	-0.579136	-0.577134	0.0603502	-9.59625	0	8.29024e-22	2.98406e-21	-0.228791	0.000538879	-0.0543123	0.981099	-0.94726	5.10779e-41	0.123438	0.120187	-1.2976	3.95775e-78	-0.401385	8.7841e-11
ENSMUSG00000038485.5,Socs7,protein_coding	5465.16	0.46061	0.459565	0.0480177	9.59251	0	8.59702e-22	3.09315e-21	0.246765	1.98337e-06	-0.0235758	0.995294	0.214721	2.99587e-05	-0.0372895	0.611967	0.428566	1.30682e-18	0.446896	6.1111e-20
ENSMUSG00000060376.7,Bckdha,protein_coding	1118.12	0.493712	0.492379	0.0514896	9.58857	0	8.93104e-22	3.21125e-21	0.1634	0.00738728	0.10869	0.774538	0.14088	0.0124959	0.147403	0.010151	0.471191	2.78633e-19	0.532425	2.07418e-25
ENSMUSG00000042302.14,Ehbp1,protein_coding	1429.77	0.482685	0.481537	0.0503604	9.5846	0	9.28162e-22	3.33515e-21	-0.320823	1.63796e-08	-0.0439848	0.983605	-0.244644	5.80631e-06	-0.129548	0.0292926	0.558864	6.95359e-25	0.397122	1.88929e-14
ENSMUSG00000024142.15,Mlst8,protein_coding	1088.54	0.57301	0.570982	0.0598103	9.58046	0	9.66168e-22	3.46948e-21	0.166264	0.0203077	-0.0107673	0.998041	0.0871644	0.230858	0.0293593	0.760295	0.49391	6.55439e-16	0.613137	4.41686e-24
ENSMUSG00000027881.14,Prpf38b,protein_coding	1563.52	-0.498475	-0.497156	0.0520398	-9.57874	0	9.82398e-22	3.52624e-21	-0.0839747	0.19352	-0.0436678	0.982348	0.0192489	0.815782	0.170241	0.00584756	-0.395252	4.77437e-13	-0.284566	9.8546e-08
ENSMUSG00000030224.10,Strap,protein_coding	3352.83	0.38138	0.380781	0.0398169	9.57835	0	9.86118e-22	3.53884e-21	0.140999	0.00187214	0.0184626	0.997846	0.10529	0.0197601	0.0612264	0.246262	0.345671	1.95509e-17	0.424144	6.02661e-26
ENSMUSG00000030095.10,Tmem43,protein_coding	1008.63	0.560337	0.558453	0.0586558	9.55297	0	1.26026e-21	4.51486e-21	-0.156793	0.0318539	0.0986179	0.894828	-0.0865573	0.229651	0.1747	0.00736994	0.630573	3.22191e-24	0.636419	1.07673e-27
ENSMUSG00000053754.14,Chd8,protein_coding	3329.9	0.361048	0.36055	0.0377986	9.55189	0	1.27352e-21	4.56042e-21	-0.0462511	0.368203	-0.0647642	0.890472	-0.00585975	0.921222	-0.111462	0.0113742	0.40144	1.05765e-24	0.31435	5.96658e-16
ENSMUSG00000042572.12,Ube2q1,protein_coding	2472.41	0.347535	0.34709	0.0363914	9.54994	0	1.29777e-21	4.64426e-21	-0.0523452	0.284795	-0.00799236	0.998041	-0.00551336	0.922952	-0.0633667	0.176746	0.394367	3.55522e-25	0.292161	4.8437e-15
ENSMUSG00000023965.13,Fbxl17,protein_coding	2214.52	0.415862	0.415095	0.0435849	9.54142	0	1.4089e-21	5.0398e-21	0.00171278	0.981294	0.0239072	0.992983	-0.0343291	0.565243	-0.10205	0.0527205	0.37982	5.11571e-17	0.289905	9.58999e-11
ENSMUSG00000045409.16,Trim39,protein_coding	811.363	-0.563359	-0.561436	0.0590724	-9.53675	0	1.47378e-21	5.27077e-21	-0.0584824	0.453727	-0.0591842	0.981099	0.258849	0.000114942	-0.0696159	0.442415	-0.246027	7.61922e-05	-0.573791	9.95187e-21
ENSMUSG00000020196.10,Cabin1,protein_coding	2663.05	0.364224	0.363716	0.0381927	9.53649	0	1.47746e-21	5.28164e-21	-0.0956573	0.0403412	-0.0358951	0.981099	-0.225044	2.99596e-08	-0.0264092	0.655697	0.234837	8.48506e-09	0.37371	8.6712e-22
ENSMUSG00000016664.16,Pacsin2,protein_coding	1938.01	0.51199	0.510594	0.0536903	9.53598	0	1.48474e-21	5.30655e-21	-0.243927	5.85352e-05	-0.0663631	0.966125	-0.382665	1.11492e-11	-0.243095	3.70876e-05	0.373251	6.46871e-11	0.335258	1.69949e-09
ENSMUSG00000065954.11,Tacc1,protein_coding	9634.52	0.433344	0.432462	0.0454555	9.53336	0	1.52267e-21	5.44096e-21	0.380733	8.67167e-16	-0.0391477	0.982451	0.326742	4.20537e-12	-0.0291181	0.687749	0.379353	1.68179e-16	0.443373	8.73446e-22
ENSMUSG00000024065.8,Ehd3,protein_coding	2658.67	0.386745	0.386134	0.0405692	9.53299	0	1.52824e-21	5.45967e-21	-0.243685	6.36852e-08	0.0177683	0.998041	-0.128246	0.00482497	0.0111333	0.875367	0.502184	8.54246e-32	0.38011	2.77634e-20
ENSMUSG00000050069.3,Grem2,protein_coding	1299.28	0.44981	0.448799	0.0471976	9.53036	0	1.56745e-21	5.59738e-21	0.00573429	0.94459	0.0712418	0.920938	0.270285	1.35036e-08	0.067984	0.270246	0.714361	7.43147e-50	0.446552	4.32763e-21
ENSMUSG00000057236.10,Rbbp4,protein_coding	3530.46	0.358271	0.357777	0.0376245	9.52229	0	1.69408e-21	6.04698e-21	0.0404793	0.435435	0.0180719	0.996388	-0.14111	0.000661826	0.0170425	0.786228	0.176682	8.29507e-06	0.357242	8.58324e-21
ENSMUSG00000039661.14,Dusp26,protein_coding	2488.87	0.369224	0.368678	0.038796	9.51706	0	1.78152e-21	6.35501e-21	0.139323	0.00170934	0.083404	0.744524	0.149677	0.000324562	-0.291301	1.03977e-12	0.379578	8.24843e-22	-0.00548087	0.902894
ENSMUSG00000028772.19,Zcchc17,protein_coding	1315.81	0.483702	0.482508	0.050838	9.51459	0	1.82435e-21	6.50501e-21	-0.127798	0.0431141	0.00567455	0.998041	-0.0732424	0.245858	-0.171233	0.00282389	0.538258	9.8817e-24	0.306794	5.68154e-09
ENSMUSG00000035640.18,Cbarp,protein_coding	10521.4	0.302116	0.301821	0.0317661	9.51062	0	1.89522e-21	6.75626e-21	-0.228539	1.39308e-11	0.0729942	0.66445	-0.160925	2.30986e-06	-0.192009	1.79565e-08	0.36973	1.34989e-29	0.0371131	0.284038
ENSMUSG00000037907.16,Ankrd13b,protein_coding	2157.67	0.393273	0.392623	0.0413731	9.50553	0	1.99035e-21	7.09388e-21	-0.00653596	0.926108	0.0624869	0.919523	-0.162227	0.000340537	-0.100076	0.0438547	0.237582	6.1604e-08	0.23071	6.15878e-08
ENSMUSG00000027080.6,Med19,protein_coding	1100.95	0.47774	0.476568	0.0502625	9.50489	0	2.00261e-21	7.13607e-21	0.090378	0.166935	-0.000886093	0.999721	-0.0206282	0.779898	-0.136436	0.0191511	0.366734	2.76688e-12	0.34219	4.42718e-11
ENSMUSG00000031376.15,Atp2b3,protein_coding	2609.33	0.380376	0.3798	0.04002	9.50465	0	2.00716e-21	7.15074e-21	-0.0743646	0.145671	-0.0204133	0.994089	-0.226317	1.08858e-07	-0.325958	8.33476e-15	0.228424	8.03331e-08	0.0748315	0.0850882
ENSMUSG00000021963.17,Sap18,protein_coding	2259.56	0.372239	0.37168	0.0391837	9.49986	0	2.10178e-21	7.48463e-21	0.0143634	0.820365	0.00324871	0.998041	0.0645475	0.174443	-0.0732254	0.140429	0.422423	1.84232e-25	0.295765	1.86071e-13
ENSMUSG00000027774.16,Gfm1,protein_coding	1374.88	0.538489	0.536784	0.0566975	9.49758	0	2.14819e-21	7.64504e-21	0.0978928	0.181108	-0.0770052	0.94842	0.117046	0.0748067	0.052653	0.519213	0.557642	6.33435e-22	0.668147	3.38271e-31
ENSMUSG00000032042.11,Srpr,protein_coding	2784.51	0.496039	0.494697	0.0522499	9.4936	0	2.23198e-21	7.93815e-21	0.255514	7.57645e-06	-0.00597628	0.998041	0.312711	7.21585e-09	-0.0440073	0.57323	0.553237	6.84254e-26	0.458008	7.87979e-18
ENSMUSG00000034574.10,Daam1,protein_coding	1569.59	-0.503395	-0.502029	0.0530615	-9.48701	0	2.37763e-21	8.44897e-21	-0.210628	0.000287753	-0.00344289	0.998281	-0.370514	4.80005e-10	-0.0387916	0.652759	-0.663281	3.40689e-31	-0.538744	3.98765e-23
ENSMUSG00000046138.15,9930021J03Rik,protein_coding	2576.04	-0.350788	-0.350321	0.0369898	-9.48337	0	2.4619e-21	8.74098e-21	0.0605259	0.185804	-0.0257886	0.984087	-0.0416769	0.414136	-0.230224	3.30668e-08	-0.452991	8.15912e-32	-0.555223	2.45514e-47
ENSMUSG00000034681.17,Rnps1,protein_coding	3173.26	0.367189	0.366655	0.0387282	9.48118	0	2.51427e-21	8.92501e-21	-0.0948025	0.0444176	0.0150503	0.998041	-0.0757852	0.102557	-0.0279403	0.639896	0.386206	1.12736e-21	0.324198	2.21239e-16
ENSMUSG00000018171.9,Vmp1,protein_coding	2950.85	0.399121	0.39837	0.0421139	9.47719	0	2.6123e-21	9.26899e-21	0.831384	4.20836e-86	0.00124705	0.999108	0.706421	2.88235e-67	0.0736546	0.170635	0.274158	1.49085e-11	0.471529	1.48747e-28
ENSMUSG00000053825.15,Ppfia2,protein_coding	2303.76	0.367804	0.367294	0.0388095	9.47717	0	2.61284e-21	9.26899e-21	-0.517051	1.09206e-33	-0.0382793	0.981099	-0.34229	4.14367e-17	-0.0688418	0.167363	0.542565	6.36744e-37	0.337241	2.31695e-17
ENSMUSG00000005417.17,Mprip,protein_coding	10464.5	0.403503	0.402785	0.0425772	9.47698	0	2.61753e-21	9.28367e-21	0.373385	3.13388e-17	-0.0637832	0.915984	0.253591	1.43458e-08	-0.161987	0.000762375	0.283709	5.82637e-11	0.3053	2.63215e-12
ENSMUSG00000048920.8,Fkrp,protein_coding	1443.57	0.431322	0.430453	0.0455655	9.46598	0	2.90822e-21	1.03081e-20	0.00405943	0.960279	0.0355701	0.984087	0.050867	0.383414	-0.17751	0.000435911	0.47813	5.42254e-24	0.218242	4.34788e-06
ENSMUSG00000032199.13,Polr2m,protein_coding	3827.27	-0.333889	-0.333488	0.0352732	-9.4658	0	2.91309e-21	1.03232e-20	-0.35243	9.11859e-22	-0.00195705	0.998324	-0.326605	1.23706e-17	-0.287481	6.90241e-14	-0.308064	4.7693e-16	-0.619413	4.37395e-65
ENSMUSG00000037434.7,Slc30a1,protein_coding	1702.45	0.526695	0.525089	0.0556769	9.45984	0	3.08422e-21	1.09227e-20	0.113951	0.100703	-0.0643176	0.976552	0.0875864	0.196091	0.0571629	0.469577	0.50033	1.52675e-18	0.648175	1.56524e-30
ENSMUSG00000040423.10,Rc3h1,protein_coding	1415.97	-0.487701	-0.486455	0.0515724	-9.45663	0	3.18018e-21	1.12577e-20	-0.247475	8.30108e-06	-0.0618752	0.966125	-0.184342	0.00249277	-0.212304	0.000507367	-0.424568	2.0699e-14	-0.63813	1.25752e-32
ENSMUSG00000050192.8,Eif5a2,protein_coding	1597.45	-0.437183	-0.436266	0.0462509	-9.45242	0	3.31072e-21	1.17124e-20	0.138318	0.00697705	-0.0151828	0.998041	0.254649	4.95207e-07	-0.204948	0.0001721	-0.320852	1.27192e-11	-0.626948	8.7271e-39
ENSMUSG00000026553.17,Copa,protein_coding	4547.82	0.32025	0.319898	0.033892	9.44915	0	3.41601e-21	1.20823e-20	-0.241001	5.69242e-11	-0.0444154	0.955099	-0.232946	7.06836e-11	0.021025	0.697343	0.328305	4.59016e-20	0.385691	3.74961e-29
ENSMUSG00000062590.13,Armc9,protein_coding	1155.61	0.498839	0.497494	0.0528127	9.44542	0	3.53977e-21	1.25147e-20	-0.0201353	0.815115	-0.0364773	0.98449	-0.0622306	0.356832	-0.0337032	0.679258	0.456743	1.76025e-16	0.501613	1.33363e-20
ENSMUSG00000021756.12,Il6st,protein_coding	2459.86	-0.392228	-0.391564	0.0415656	-9.43636	0	3.8597e-21	1.36343e-20	0.00797574	0.905576	-0.0307515	0.984087	-0.0123458	0.852878	0.22011	1.62233e-06	-0.41255	1.74755e-21	-0.141366	0.00101845
ENSMUSG00000003199.16,Mpnd,protein_coding	1663.64	0.47503	0.473854	0.0503417	9.43611	0	3.86878e-21	1.36635e-20	0.0332774	0.660129	0.105225	0.774538	0.0292446	0.680119	-0.160622	0.0051807	0.470997	1.27293e-19	0.209184	6.20257e-05
ENSMUSG00000041852.15,Tcf20,protein_coding	4902.03	0.493041	0.491731	0.0523273	9.42226	0	4.41499e-21	1.55728e-20	0.0594477	0.398836	-0.0907855	0.889256	-0.0844504	0.191418	-0.287265	3.87871e-07	0.349143	8.45653e-11	0.296562	4.21145e-08
ENSMUSG00000032086.12,Bace1,protein_coding	3279.75	0.333883	0.333472	0.0354379	9.42165	0	4.44068e-21	1.56601e-20	0.0440721	0.358621	0.0367435	0.981099	0.0153144	0.771632	-0.0365686	0.472865	0.305126	9.01667e-17	0.260571	6.21226e-13
ENSMUSG00000039000.8,Ube3c,protein_coding	3186.36	0.37995	0.379343	0.0403336	9.42019	0	4.50294e-21	1.58763e-20	0.0704019	0.170275	-0.0207471	0.993686	0.0434911	0.408991	0.00468032	0.950158	0.353039	1.69543e-17	0.405378	4.78668e-23
ENSMUSG00000025264.12,Tsr2,protein_coding	2225.32	0.37065	0.370109	0.0393474	9.41994	0	4.5134e-21	1.59098e-20	-0.197096	1.00909e-05	-0.00581086	0.998041	-0.195377	3.83843e-06	-0.154518	0.000422389	0.372369	9.03213e-19	0.221943	5.5686e-08
ENSMUSG00000021209.12,Ppp4r4,protein_coding	2050.66	0.524086	0.522384	0.0556523	9.41716	0	4.63469e-21	1.6327e-20	0.85766	3.05815e-52	0.0384585	0.984087	0.7681	8.43647e-46	0.112976	0.0986658	0.434526	6.39377e-16	0.598603	1.23857e-26
ENSMUSG00000024073.16,Birc6,protein_coding	3269.51	-0.539352	-0.537632	0.0572765	-9.41665	0	4.65716e-21	1.64027e-20	-0.177153	0.00621234	-0.0772987	0.934569	0.0415779	0.610933	-0.16111	0.0204935	-0.320622	7.04566e-08	-0.623163	2.14001e-26
ENSMUSG00000019951.10,Uhrf1bp1l,protein_coding	3272.14	0.394885	0.394195	0.0419505	9.41311	0	4.81671e-21	1.69611e-20	0.224607	8.03009e-07	-0.00554024	0.998041	0.219584	5.71793e-07	-0.0513581	0.381258	0.389861	4.07436e-20	0.349067	3.7352e-16
ENSMUSG00000003746.16,Man1a,protein_coding	3388.16	0.565434	0.563453	0.0600706	9.41282	0	4.83006e-21	1.70009e-20	0.0777397	0.328485	-0.0930998	0.90698	-0.200498	0.00270419	-0.0644845	0.455212	0.287196	4.13613e-06	0.594049	2.78007e-22
ENSMUSG00000028847.8,Trappc3,protein_coding	1346.68	0.474025	0.472819	0.0503813	9.40874	0	5.02125e-21	1.76664e-20	0.203221	0.000383613	0.037851	0.984087	0.174428	0.00121684	-0.0227975	0.782981	0.445232	2.91719e-18	0.413376	7.08045e-16
ENSMUSG00000029178.14,Klf3,protein_coding	832.26	-0.549223	-0.54736	0.0583858	-9.40678	0	5.11556e-21	1.79944e-20	0.280055	2.55651e-06	-0.107901	0.829208	0.480605	9.229e-15	-0.127201	0.109839	-0.348672	2.0196e-09	-0.568523	2.15735e-20
ENSMUSG00000061613.13,U2af1,protein_coding	1025.7	0.521418	0.519852	0.0554715	9.39976	0	5.46893e-21	1.92253e-20	0.063778	0.41186	0.0514029	0.981099	-0.0705494	0.312451	-0.044256	0.588155	0.387091	2.75665e-11	0.425759	4.68079e-14
ENSMUSG00000046364.14,Rpl27a,protein_coding	4797.21	-0.383714	-0.38309	0.0408312	-9.39757	0	5.58389e-21	1.96253e-20	-0.0718846	0.153603	-0.00759442	0.998041	0.0270688	0.646318	-0.0753117	0.16377	-0.284761	1.65253e-11	-0.451431	2.39557e-27
ENSMUSG00000024454.16,Hdac3,protein_coding	1562.78	0.394116	0.393443	0.0419549	9.39381	0	5.78692e-21	2.03303e-20	-0.0868542	0.107891	0.00809548	0.998041	-0.0492707	0.361518	0.0383316	0.526087	0.4317	2.75664e-22	0.424353	1.56039e-23
ENSMUSG00000024997.7,Prdx3,protein_coding	1543.56	0.444906	0.443915	0.0473653	9.39307	0	5.82753e-21	2.04687e-20	0.107275	0.0672076	0.0412273	0.983605	0.0607488	0.306697	0.0381959	0.585005	0.39838	3.27863e-16	0.441875	2.71496e-20
ENSMUSG00000005886.14,Ncoa2,protein_coding	4253.48	0.344464	0.344011	0.0366744	9.39249	0	5.85999e-21	2.05784e-20	0.0419738	0.399887	-0.019757	0.993595	0.0853696	0.0449807	-0.118264	0.00507687	0.38786	5.13771e-25	0.245957	7.31174e-11
ENSMUSG00000041712.7,Ubr7,protein_coding	1329.49	0.465732	0.464583	0.0495977	9.39018	0	5.98962e-21	2.10247e-20	0.225342	5.03012e-05	0.0225878	0.998041	0.033163	0.626641	0.111521	0.0570744	0.273552	9.09053e-08	0.554664	7.86805e-29
ENSMUSG00000001576.15,Ergic1,protein_coding	3997.5	0.296921	0.296627	0.0316232	9.38936	0	6.03636e-21	2.11843e-20	0.149816	1.75954e-05	0.0278719	0.981099	0.15059	6.79013e-06	-0.113256	0.00155334	0.297695	2.64196e-20	0.155794	2.0467e-06
ENSMUSG00000028184.12,Adgrl2,protein_coding	3414.27	0.394933	0.394238	0.0421042	9.37989	0	6.604e-21	2.3157e-20	0.450582	3.85258e-25	-0.030315	0.984087	0.20593	3.47053e-06	-0.213087	3.24337e-06	0.150281	0.000496026	0.212161	1.29525e-06
ENSMUSG00000054408.9,Spcs3,protein_coding	2764.17	0.373769	0.373165	0.0398603	9.37699	0	6.78814e-21	2.37927e-20	0.39418	2.07195e-21	-0.00981704	0.998041	0.309121	1.58275e-14	0.0348789	0.552647	0.28871	4.40322e-13	0.418465	3.95852e-25
ENSMUSG00000074030.3,Exoc8,protein_coding	1115.13	0.507905	0.506449	0.0542777	9.35752	0	8.16339e-21	2.8589e-20	-0.0405704	0.62047	-0.0285267	0.993686	0.00103337	0.988934	0.0145459	0.876272	0.549508	3.19938e-22	0.550977	1.59988e-23
ENSMUSG00000028397.13,Kdm4c,protein_coding	1043.99	0.502043	0.500603	0.053709	9.34747	0	8.97662e-21	3.14304e-20	0.129447	0.0510688	0.0364469	0.986092	0.0668759	0.317923	0.0340536	0.678259	0.439472	1.93216e-15	0.49965	3.18869e-20
ENSMUSG00000025439.5,Clns1a,protein_coding	1427.41	0.437461	0.436536	0.0468078	9.3459	0	9.11109e-21	3.18946e-20	-0.0243169	0.740997	0.0278685	0.992983	-0.0732622	0.202539	-0.113982	0.0407053	0.388516	3.24545e-15	0.295611	8.77723e-10
ENSMUSG00000020128.15,Vps54,protein_coding	708.539	-0.582284	-0.580076	0.0623434	-9.33995	0	9.63801e-21	3.37108e-20	0.0249418	0.786115	-0.0116069	0.998041	0.106518	0.194807	-0.112839	0.201914	-0.500708	1.86011e-14	-0.683516	6.34391e-26
ENSMUSG00000079037.9,Prnp,protein_coding	14999.6	0.268348	0.268133	0.0287455	9.33529	0	1.00719e-20	3.52136e-20	-0.273565	1.0745e-19	0.0185298	0.987946	-0.451971	4.80488e-53	0.188902	5.38179e-10	0.0899415	0.00333843	0.43872	6.75175e-52
ENSMUSG00000033287.16,Kctd17,protein_coding	5031.77	0.465933	0.464714	0.0499142	9.33468	0	1.01294e-20	3.54074e-20	1.42336	2.27095e-180	0.000788176	0.999721	1.44066	3.28035e-194	-0.0622578	0.371725	0.483236	8.98317e-24	0.402887	2.65476e-15
ENSMUSG00000044636.6,Csrnp2,protein_coding	861.887	0.562031	0.559993	0.0602129	9.33406	0	1.01892e-20	3.5609e-20	0.158148	0.0314823	0.0562709	0.981099	0.143319	0.0326469	0.00953182	0.92887	0.547202	4.6603e-19	0.515292	2.50714e-17
ENSMUSG00000024805.16,Pcgf5,protein_coding	675.981	-0.585178	-0.582967	0.0627706	-9.32248	0	1.13647e-20	3.96672e-20	-0.259757	0.000131682	0.00567725	0.998041	-0.152855	0.0587772	-0.0456845	0.6647	-0.478276	4.92838e-12	-0.63654	9.65877e-23
ENSMUSG00000007415.15,Gatad1,protein_coding	1907.5	-0.371722	-0.371134	0.0398772	-9.32168	0	1.14512e-20	3.99523e-20	0.419016	1.15597e-26	0.0273728	0.984087	0.401269	5.57737e-22	-0.145147	0.00261187	-0.38947	3.91837e-23	-0.544242	1.10126e-39
ENSMUSG00000021877.12,Arf4,protein_coding	3470.35	0.340678	0.340234	0.036631	9.30027	0	1.40086e-20	4.88036e-20	-0.0282519	0.598217	-0.0258429	0.984087	-0.0882213	0.0387279	0.0238819	0.677748	0.280708	2.22085e-13	0.390403	8.9098e-26
ENSMUSG00000078656.11,Vps25,protein_coding	1110.68	0.561027	0.558992	0.0603345	9.29862	0	1.42281e-20	4.95581e-20	0.188447	0.00786005	0.0385617	0.989173	0.163759	0.0139191	0.0140187	0.894611	0.536339	2.00301e-18	0.536484	1.64319e-18
ENSMUSG00000018909.15,Arrb1,protein_coding	13226.4	0.338128	0.33769	0.036387	9.29253	0	1.50659e-20	5.24103e-20	0.11473	0.00561869	-0.0189306	0.993595	0.0946017	0.0239817	-0.197534	5.61392e-07	0.318	9.33005e-18	0.159524	2.38214e-05
ENSMUSG00000076432.13,Ywhaq,protein_coding	9893.68	0.28101	0.280761	0.0302513	9.28918	0	1.55479e-20	5.40648e-20	-0.179014	4.15859e-08	0.0238886	0.984087	-0.330015	5.04598e-26	0.00164326	0.977556	0.130009	4.8577e-05	0.258764	4.43446e-17
ENSMUSG00000047842.7,Diras2,protein_coding	10569.6	0.472363	0.471157	0.0508901	9.28201	0	1.66304e-20	5.78049e-20	0.538581	8.47848e-25	-0.00670616	0.998041	0.569092	3.90053e-28	-0.0270595	0.748483	0.502874	1.0332e-22	0.45201	2.65788e-18
ENSMUSG00000025964.15,Adam23,protein_coding	7830.22	0.333561	0.333127	0.0359744	9.27218	0	1.82385e-20	6.33417e-20	0.551447	2.80916e-51	-0.0134073	0.998041	0.419708	6.36629e-31	0.0713213	0.117278	0.201823	2.78527e-08	0.41829	1.55592e-30
ENSMUSG00000024604.7,Rbm22,protein_coding	1027.19	0.566865	0.564778	0.0611519	9.26979	0	1.86521e-20	6.47511e-20	0.0608714	0.486301	0.0516412	0.984087	-0.0596391	0.456073	0.116542	0.120334	0.446354	2.44305e-12	0.631765	7.41837e-25
ENSMUSG00000001829.17,Clpb,protein_coding	1903.44	0.405839	0.405056	0.0437892	9.26802	0	1.89632e-20	6.58039e-20	0.221615	4.3475e-06	0.0023983	0.998859	0.256664	9.81194e-09	-0.0182664	0.804069	0.440889	1.44085e-23	0.385174	5.9493e-18
ENSMUSG00000034949.18,Zfr2,protein_coding	1344.19	0.461133	0.460056	0.0497805	9.26332	0	1.9818e-20	6.87557e-20	-0.171012	0.00391874	-0.106585	0.764454	-0.0125057	0.868999	-0.287827	6.27699e-08	0.619639	2.63896e-32	0.279891	9.85788e-08
ENSMUSG00000028106.13,Rprd2,protein_coding	2199.51	0.395358	0.394657	0.0426967	9.25971	0	2.04994e-20	7.10901e-20	-0.0109055	0.878507	-0.0317648	0.984087	0.0343368	0.554379	-0.057575	0.3231	0.440601	2.03787e-23	0.369548	2.76037e-17
ENSMUSG00000039275.9,Foxk2,protein_coding	3534.32	0.31175	0.311403	0.0336927	9.25276	0	2.18777e-20	7.58385e-20	0.127268	0.000853118	-0.0144033	0.998041	0.0744477	0.0583874	-0.131837	0.000470041	0.25893	8.03251e-14	0.194316	2.65101e-08
ENSMUSG00000035247.16,Hectd1,protein_coding	4133	0.366037	0.365483	0.0395602	9.25266	0	2.1898e-20	7.5893e-20	-0.0808755	0.0997974	-0.111438	0.442412	-0.0395916	0.451665	-0.0671444	0.195344	0.407321	2.00338e-23	0.410331	3.33902e-24
ENSMUSG00000056900.13,Usp13,protein_coding	1061.06	0.453868	0.452844	0.0490882	9.24596	0	2.33141e-20	8.07507e-20	-0.359919	1.97986e-10	-0.0511833	0.981099	-0.0855228	0.147508	-0.0117804	0.890436	0.728263	5.13447e-42	0.493271	7.25623e-23
ENSMUSG00000028232.13,Tmem68,protein_coding	1239.86	0.48216	0.480855	0.052149	9.2458	0	2.33481e-20	8.08516e-20	0.183932	0.00230469	-0.0371543	0.984087	0.136497	0.018572	0.00967524	0.917214	0.434724	2.82518e-16	0.528989	1.95549e-23
ENSMUSG00000029616.9,Erp29,protein_coding	1804.24	0.421482	0.420635	0.0456124	9.2405	0	2.45351e-20	8.49094e-20	-0.0914841	0.115587	0.031819	0.984087	-0.0485736	0.415455	-0.0970491	0.0840046	0.464392	2.48132e-22	0.292614	4.33184e-10
ENSMUSG00000074575.4,Kcng1,protein_coding	1277.07	0.572507	0.570285	0.0620107	9.2324	0	2.64631e-20	9.14109e-20	0.601042	1.13838e-20	0.0542643	0.982451	-0.286609	1.65454e-05	0.392018	5.05748e-10	-0.315144	8.0536e-07	0.910262	8.43533e-50
ENSMUSG00000031955.10,Bcar1,protein_coding	1549.45	0.410169	0.409397	0.0444306	9.23168	0	2.66417e-20	9.2009e-20	-0.154099	0.00359028	-0.0320406	0.984087	-0.200641	2.96271e-05	0.0520774	0.395258	0.363627	2.95606e-14	0.494287	4.57567e-28
ENSMUSG00000018965.11,Ywhah,protein_coding	14325.8	0.316584	0.316223	0.0343422	9.2185	0	3.01278e-20	1.03812e-19	-0.550219	3.8903e-54	0.0143944	0.998041	-0.556828	1.64119e-56	0.244647	1.32045e-11	0.309974	4.14912e-18	0.546836	2.38055e-56
ENSMUSG00000028882.13,Ppp1r8,protein_coding	1125.8	0.509837	0.508322	0.05536	9.20949	0	3.27686e-20	1.12865e-19	-0.0859601	0.248313	0.0667657	0.973214	-0.10408	0.114392	0.0107786	0.913796	0.491717	4.07143e-17	0.45385	5.58719e-16
ENSMUSG00000030105.8,Arl8b,protein_coding	6006.8	0.303046	0.302723	0.0329385	9.20038	0	3.56686e-20	1.22778e-19	0.103949	0.00603644	0.0223564	0.984375	0.0541112	0.181449	-0.0212663	0.683435	0.253208	6.98574e-14	0.259424	1.18111e-14
ENSMUSG00000047866.18,Lonp2,protein_coding	2192.93	0.463942	0.462775	0.0504508	9.19593	0	3.71773e-20	1.27892e-19	0.183165	0.00139053	-0.0903401	0.880905	0.199083	0.000227807	0.00207919	0.982246	0.479861	6.38552e-21	0.556361	2.45922e-27
ENSMUSG00000047731.17,Wbp1l,protein_coding	1066.37	-0.498999	-0.497537	0.0542909	-9.1912	0	3.88483e-20	1.33585e-19	0.21407	0.000186606	0.0331977	0.988047	0.295412	7.87725e-07	0.0458194	0.597715	-0.417657	3.38682e-14	-0.486377	1.83387e-18
ENSMUSG00000031299.10,Pdha1,protein_coding	6233.87	0.335988	0.335545	0.0365721	9.187	0	4.03964e-20	1.38851e-19	0.00468483	0.939359	0.0213725	0.992983	0.0154038	0.77874	0.200188	3.05699e-07	0.346707	2.41424e-20	0.514803	1.52756e-44
ENSMUSG00000065990.12,Aurkaip1,protein_coding	1209.82	0.481973	0.480665	0.0524912	9.18197	0	4.23268e-20	1.45397e-19	0.0806764	0.247227	0.0231487	0.998041	0.119077	0.0460606	-0.08445	0.215267	0.520374	4.36114e-22	0.374374	3.45925e-12
ENSMUSG00000027879.9,Sec22b,protein_coding	1843.4	0.407851	0.407054	0.0444377	9.17803	0	4.39063e-20	1.5076e-19	0.0434566	0.491647	-0.0401935	0.981099	0.151817	0.00161036	0.0376727	0.564276	0.516211	8.19948e-30	0.485717	4.70537e-27
ENSMUSG00000111375.4,Btbd8,protein_coding	3679.77	0.427428	0.426522	0.0466025	9.1718	0	4.6519e-20	1.59633e-19	0.0572857	0.35902	-0.0559311	0.97261	-0.0636412	0.281367	0.0624053	0.329484	0.306501	1.92461e-10	0.545765	6.8483e-31
ENSMUSG00000078716.10,Tmem8b,protein_coding	2648.77	0.318817	0.31845	0.0347626	9.17126	0	4.67501e-20	1.60393e-19	-0.127509	0.0016854	-0.00942716	0.998041	-0.0685888	0.0996846	-0.139443	0.000315003	0.377738	8.49071e-25	0.188801	1.78079e-07
ENSMUSG00000087370.3,Tmem170b,protein_coding	2310.06	-0.347815	-0.347323	0.0379311	-9.16964	0	4.74595e-20	1.62794e-19	0.156029	0.000123484	0.016316	0.998041	0.26218	1.08652e-10	-0.174604	7.70267e-05	-0.241664	4.91303e-10	-0.538734	6.90552e-43
ENSMUSG00000028804.20,Csmd2,protein_coding	1141.27	-0.580976	-0.578738	0.0633612	-9.16927	0	4.76243e-20	1.63325e-19	-0.36197	7.50134e-08	-0.0531178	0.982451	-0.214185	0.0044078	-0.126777	0.134979	-0.433191	2.34866e-10	-0.654635	1.45392e-23
ENSMUSG00000078851.4,Hist3h2a,protein_coding	1163.63	0.529739	0.527971	0.0577781	9.1685	0	4.7964e-20	1.64456e-19	0.272698	2.18863e-05	0.0194621	0.998041	0.360244	5.31654e-10	-0.219901	0.000598543	0.617285	7.37545e-27	0.290376	1.41532e-06
ENSMUSG00000021314.12,Amph,protein_coding	3104.89	0.3347	0.334272	0.0365102	9.1673	0	4.84993e-20	1.66258e-19	-0.300996	4.56179e-14	0.0928343	0.579366	-0.121803	0.00281381	-0.000664275	0.992453	0.513892	3.02155e-40	0.241201	8.9655e-11
ENSMUSG00000057193.8,Slc44a2,protein_coding	778.451	-0.562076	-0.559953	0.0613162	-9.16684	0	4.87102e-20	1.66946e-19	0.189086	0.00421667	0.0328588	0.992983	0.308227	6.848e-06	0.257226	0.000289918	-0.442935	1.17644e-12	-0.337708	5.01749e-08
ENSMUSG00000040928.15,S100pbp,protein_coding	2988.71	0.396724	0.395972	0.0433484	9.15198	0	5.58983e-20	1.91347e-19	0.417281	2.07003e-20	0.00775798	0.998041	0.442519	1.48667e-24	-0.136218	0.00637339	0.421962	1.09515e-22	0.252748	1.63849e-08
ENSMUSG00000021486.7,Prelid1,protein_coding	2806.67	0.317802	0.317419	0.0347424	9.14737	0	5.83352e-20	1.99648e-19	0.209093	2.65278e-08	0.0527178	0.91478	0.166144	5.40035e-06	-0.158444	3.27466e-05	0.274853	7.61804e-15	0.10664	0.00360559
ENSMUSG00000022141.7,Nipbl,protein_coding	860.515	-0.579584	-0.577333	0.0633653	-9.1467	0	5.86973e-20	2.00846e-19	-0.0171266	0.862706	-0.102227	0.894828	0.05943	0.511189	-0.210902	0.00730146	-0.503027	3.68438e-14	-0.688258	4.26555e-25
ENSMUSG00000056342.16,Usp34,protein_coding	3955.43	-0.418899	-0.418044	0.0458137	-9.14353	0	6.04487e-20	2.06754e-19	-0.275119	1.51043e-08	-0.0579378	0.962134	-0.0200571	0.77525	-0.13433	0.0149613	-0.163836	0.0007367	-0.495291	4.57582e-26
ENSMUSG00000030744.13,Rps3,protein_coding	4700.54	-0.340149	-0.339689	0.0372137	-9.14042	0	6.22106e-20	2.12736e-19	-0.0720584	0.111569	0.0148275	0.998041	-0.0623301	0.186549	-0.0353985	0.530822	-0.330421	1.26088e-17	-0.390375	8.30432e-25
ENSMUSG00000022679.13,Mpv17l,protein_coding	2223.35	0.379436	0.378775	0.0416214	9.11638	0	7.76787e-20	2.65143e-19	0.243733	6.43892e-08	-0.00882169	0.998041	0.180926	3.92759e-05	0.0373005	0.540028	0.316629	6.44113e-14	0.425558	6.44729e-24
ENSMUSG00000043881.9,Kbtbd7,protein_coding	1814.25	0.48839	0.487019	0.0536214	9.10811	0	8.38265e-20	2.85894e-19	-0.00925294	0.919144	-0.0399145	0.984087	-0.0131432	0.872668	0.0699484	0.338544	0.4845	2.36414e-18	0.598253	3.12361e-28
ENSMUSG00000039809.10,Gabbr2,protein_coding	4105.67	-0.461182	-0.460033	0.0506382	-9.10739	0	8.43885e-20	2.87752e-19	-0.679479	1.20345e-38	-0.0106517	0.998041	-0.0772956	0.232681	0.188516	0.00115367	0.141001	0.00963853	-0.262014	4.78093e-07
ENSMUSG00000001289.12,Pfdn5,protein_coding	2006.64	-0.396873	-0.396137	0.0435824	-9.10626	0	8.52722e-20	2.90587e-19	-0.0489295	0.395038	0.0385209	0.981099	0.055522	0.344005	-0.149559	0.00436049	-0.292421	1.65517e-10	-0.584953	6.89296e-39
ENSMUSG00000038187.14,Btbd10,protein_coding	1712.54	0.488648	0.48726	0.0537206	9.0961	0	9.36329e-20	3.18688e-19	0.0824679	0.241092	-0.0482709	0.981099	0.0708089	0.293352	0.0808229	0.254459	0.476989	5.00415e-18	0.617742	6.4527e-30
ENSMUSG00000025764.14,Jade1,protein_coding	2139.18	0.426227	0.425292	0.0468588	9.09598	0	9.374e-20	3.18987e-19	0.287914	1.10449e-08	0.0203978	0.998041	0.292516	1.03941e-09	-0.152296	0.00444872	0.430829	5.23966e-20	0.253533	1.73472e-07
ENSMUSG00000032625.14,Thsd7a,protein_coding	4981.24	0.546832	0.544854	0.0601206	9.09558	0	9.40832e-20	3.2009e-19	0.93163	1.37923e-52	-0.123384	0.788284	0.928135	5.53521e-54	-0.0151564	0.887434	0.543337	1.03848e-19	0.655059	8.51251e-27
ENSMUSG00000026764.15,Kif5c,protein_coding	26093.8	0.248207	0.248025	0.0272999	9.09185	0	9.73684e-20	3.31199e-19	0.263499	1.01645e-20	-0.0547116	0.807221	0.244905	2.93917e-18	-0.0755787	0.0200157	0.229613	1.17595e-16	0.22734	3.4295e-16
ENSMUSG00000030802.14,Bckdk,protein_coding	937.015	0.508441	0.506882	0.0559241	9.09163	0	9.75643e-20	3.31798e-19	0.0988182	0.175603	0.0508161	0.981099	0.0349073	0.650772	-0.123923	0.065316	0.44453	1.66014e-14	0.333702	6.86596e-09
ENSMUSG00000020776.18,Fbf1,protein_coding	2054	0.396807	0.396088	0.0436638	9.08779	0	1.01072e-19	3.43658e-19	-0.175154	0.000509712	-0.0318002	0.984087	-0.148243	0.00224999	-0.154532	0.00172576	0.423718	4.74211e-20	0.274076	1.3563e-09
ENSMUSG00000004631.15,Sgce,protein_coding	963.693	0.527978	0.526246	0.0581133	9.08533	0	1.03389e-19	3.51393e-19	0.0128986	0.897074	0.102103	0.889256	-0.190474	0.00303236	0.00931418	0.928674	0.324606	1.60806e-07	0.43519	1.27737e-13
ENSMUSG00000039205.16,Ciz1,protein_coding	885.341	0.526614	0.524901	0.0579825	9.0823	0	1.06306e-19	3.6116e-19	-0.0138075	0.889417	0.0472827	0.984087	-0.0999592	0.150733	-0.0496331	0.555884	0.440463	6.75307e-13	0.429699	3.54945e-13
ENSMUSG00000028013.16,Ppa2,protein_coding	933.124	0.570023	0.567702	0.0627623	9.08225	0	1.06353e-19	3.61244e-19	0.43061	1.60959e-10	0.0311784	0.996254	0.472985	1.18512e-14	0.0142716	0.895887	0.612398	1.53779e-23	0.553116	3.19426e-18
ENSMUSG00000003534.17,Ddr1,protein_coding	2108.64	-0.359155	-0.358599	0.039559	-9.07896	0	1.0962e-19	3.72191e-19	0.224981	3.73582e-08	0.026105	0.984087	0.0943424	0.050764	0.211307	1.37178e-06	-0.489794	1.2535e-33	-0.173953	1.69822e-05
ENSMUSG00000021892.14,Sh3bp5,protein_coding	1132.95	0.555176	0.553235	0.0611643	9.0768	0	1.11815e-19	3.79565e-19	-0.342821	7.82744e-07	-0.0259464	0.998041	-0.597853	1.09243e-20	0.0239665	0.816087	0.300144	9.74939e-06	0.605089	1.93148e-22
ENSMUSG00000041073.10,Nacad,protein_coding	1632.43	0.425022	0.424116	0.0468373	9.07443	0	1.14275e-19	3.87838e-19	0.14465	0.00845615	0.0371393	0.984087	0.0254024	0.703607	-0.296467	2.6883e-09	0.305775	2.73397e-10	0.091416	0.0711244
ENSMUSG00000017715.11,Pgs1,protein_coding	1671.1	0.39248	0.391764	0.0432683	9.07084	0	1.18102e-19	4.005e-19	-0.00274225	0.972731	0.0359364	0.984087	0.0540158	0.323961	-0.118609	0.0190455	0.449238	1.58076e-23	0.237934	1.05634e-07
ENSMUSG00000025208.9,Mrpl43,protein_coding	854.746	0.534631	0.532798	0.0589476	9.0696	0	1.19456e-19	4.05009e-19	0.119385	0.112587	0.128548	0.740889	0.0791057	0.273827	-0.171382	0.0109652	0.494352	3.63582e-16	0.234701	0.000123896
ENSMUSG00000014402.15,Tsg101,protein_coding	1763.31	0.413673	0.412831	0.0456222	9.06735	0	1.21945e-19	4.13365e-19	0.025855	0.713137	-0.0334661	0.984087	0.0157899	0.817677	-0.0119531	0.880732	0.403607	1.52857e-17	0.435185	8.20877e-21
ENSMUSG00000001415.10,Smg5,protein_coding	3596.78	0.400554	0.399756	0.0441811	9.06618	0	1.2326e-19	4.17653e-19	0.585575	1.73107e-38	-0.00167915	0.998859	0.644792	1.66925e-49	-0.057911	0.342626	0.459771	3.61381e-26	0.344322	2.49735e-14
ENSMUSG00000029101.16,Rgs12,protein_coding	1575.18	0.403754	0.402966	0.0445346	9.06607	0	1.23385e-19	4.17992e-19	-0.073338	0.214889	0.137256	0.337295	0.0444963	0.444503	-0.00983457	0.900441	0.521588	3.60792e-29	0.256664	1.43161e-08
ENSMUSG00000035891.16,Cerk,protein_coding	1296.85	-0.50468	-0.503156	0.0556748	-9.06479	0	1.24841e-19	4.22752e-19	0.00239125	0.979284	0.0170963	0.998041	0.0409601	0.615391	-0.13739	0.0547317	-0.466111	1.03532e-15	-0.659167	1.67458e-30
ENSMUSG00000027006.13,Dnajc10,protein_coding	2308.65	0.34312	0.342638	0.0378619	9.0624	0	1.2761e-19	4.31954e-19	-0.0156958	0.794612	0.0342957	0.981099	0.0558505	0.233296	-0.0478808	0.359654	0.414666	4.99073e-26	0.260943	1.69942e-11
ENSMUSG00000021716.14,Srek1ip1,protein_coding	772.826	0.537244	0.535387	0.0592935	9.06075	0	1.29551e-19	4.38258e-19	0.0391	0.669128	0.0312302	0.993686	-0.0193666	0.825799	0.0511497	0.545197	0.478778	1.29755e-14	0.557164	1.10363e-20
ENSMUSG00000004789.10,Dlst,protein_coding	3330.57	0.325476	0.325058	0.0359232	9.06034	0	1.30044e-19	4.39836e-19	0.109549	0.0089364	0.0291355	0.984087	0.132632	0.000669804	0.0767474	0.0816087	0.34856	2.25753e-21	0.373088	8.25727e-25
ENSMUSG00000025026.15,Add3,protein_coding	3216.71	-0.433409	-0.432439	0.0478395	-9.05963	0	1.30892e-19	4.42615e-19	0.018189	0.804207	-0.137772	0.373697	-0.185499	0.000645502	0.369025	3.03142e-13	-0.637096	6.89719e-38	0.0733882	0.150691
ENSMUSG00000053293.9,Pom121,protein_coding	2468.68	0.422069	0.421194	0.0465904	9.05912	0	1.31502e-19	4.44588e-19	-0.2073	8.15914e-05	-0.00363551	0.998281	-0.227118	5.73118e-06	-0.151847	0.00446294	0.402251	2.54871e-16	0.273857	1.26157e-08
ENSMUSG00000042642.13,Flad1,protein_coding	941.751	0.508979	0.507406	0.0562085	9.0552	0	1.36324e-19	4.60703e-19	0.188645	0.00413995	-0.02756	0.996388	0.0269469	0.7377	-0.150881	0.0207366	0.347281	2.20766e-09	0.385658	3.46153e-11
ENSMUSG00000042055.13,Wdr11,protein_coding	1277.16	0.454377	0.453268	0.0501861	9.05383	0	1.38033e-19	4.66386e-19	-0.0834617	0.210626	0.0804698	0.901025	-0.168147	0.00249861	0.0477028	0.5068	0.369691	5.21737e-12	0.42161	8.16925e-17
ENSMUSG00000025920.19,Stau2,protein_coding	3607.16	-0.336412	-0.335954	0.0371683	-9.05103	0	1.41623e-19	4.78224e-19	0.327574	3.60277e-18	-0.0444481	0.966125	0.250632	2.44559e-10	-0.0347414	0.542297	-0.413354	2.48437e-28	-0.326705	1.19143e-17
ENSMUSG00000037376.14,Trmt6,protein_coding	788.9	0.558114	0.556034	0.0616666	9.0505	0	1.42321e-19	4.80485e-19	0.0326642	0.737517	-0.00509951	0.998041	0.0470365	0.568298	-0.00178742	0.98742	0.572486	3.70784e-19	0.561426	3.20488e-19
ENSMUSG00000078440.10,Dohh,protein_coding	1130.64	0.488946	0.487561	0.0540261	9.05018	0	1.42734e-19	4.81685e-19	0.0740034	0.311581	0.0251834	0.997846	-0.022584	0.776667	-0.170586	0.00547208	0.392359	3.10615e-12	0.293176	1.6927e-07
ENSMUSG00000002395.14,Use1,protein_coding	773.087	-0.524158	-0.52246	0.0579232	-9.04918	0	1.44047e-19	4.86016e-19	-0.031451	0.707306	-0.0458711	0.984087	-0.0134108	0.888552	-0.20481	0.00454907	-0.506117	2.46513e-16	-0.683096	4.4985e-29
ENSMUSG00000091537.2,Tma7,protein_coding	1080.3	-0.449309	-0.448234	0.0496527	-9.04903	0	1.44249e-19	4.86601e-19	0.0461214	0.487717	-0.00852758	0.998041	-0.0329258	0.663064	-0.215934	0.000294891	-0.528356	7.9257e-24	-0.656715	1.82391e-36
ENSMUSG00000016831.12,Tox4,protein_coding	2418.31	0.418612	0.417734	0.0462669	9.04775	0	1.4594e-19	4.92204e-19	0.118267	0.0325199	-0.0336481	0.984087	0.0119674	0.86605	-0.0223551	0.76981	0.312313	6.04922e-11	0.429905	7.96666e-20
ENSMUSG00000028796.17,Phc2,protein_coding	2837.15	0.332627	0.33218	0.0367686	9.04651	0	1.47616e-19	4.97758e-19	0.206337	2.37465e-07	0.0206782	0.992983	0.1575	5.76608e-05	-0.111066	0.00909519	0.28379	3.53477e-14	0.200883	1.29394e-07
ENSMUSG00000033392.16,Clasp2,protein_coding	6722.51	-0.306367	-0.306023	0.0338675	-9.04605	0	1.48238e-19	4.99754e-19	-0.075524	0.0609929	-0.018335	0.992983	-0.0242463	0.616759	0.0251717	0.638118	-0.255089	3.70945e-13	-0.26286	3.27211e-14
ENSMUSG00000032356.12,Rasgrf1,protein_coding	11999.7	0.242607	0.242438	0.0268239	9.04443	0	1.50454e-19	5.07121e-19	-0.248089	1.73535e-18	0.0173776	0.987632	-0.187121	3.32296e-11	-0.0326586	0.389541	0.303576	9.33586e-28	0.192571	2.24235e-12
ENSMUSG00000054874.12,Pcnx3,protein_coding	1773.64	0.39459	0.393859	0.0436366	9.04263	0	1.52942e-19	5.15405e-19	0.0380334	0.548366	0.0729455	0.894828	-0.0274219	0.655228	-0.139724	0.00504222	0.329135	5.15557e-13	0.181921	6.10721e-05
ENSMUSG00000034424.5,Gcsh,protein_coding	852.984	-0.497323	-0.495865	0.0550004	-9.04218	0	1.53583e-19	5.17461e-19	-0.1951	0.00131256	-0.0589458	0.976552	0.00135137	0.987491	0.0564228	0.507489	-0.300872	4.99875e-07	-0.381955	1.7447e-11
ENSMUSG00000049100.15,Pcdh10,protein_coding	10020.5	0.280302	0.280044	0.0310461	9.02859	0	1.73901e-19	5.85184e-19	-0.324127	2.53705e-23	-0.0340551	0.979808	-0.480272	4.01806e-51	-0.124316	0.000362295	0.124157	0.000176641	0.190042	2.73915e-09
ENSMUSG00000052299.9,Ltn1,protein_coding	1701.67	-0.431329	-0.430361	0.0477738	-9.02857	0	1.73929e-19	5.85184e-19	0.151485	0.00403028	-0.00873348	0.998041	0.139286	0.0134225	0.0248674	0.76232	-0.443529	1.56825e-19	-0.397729	4.67558e-16
ENSMUSG00000029840.8,Mtpn,protein_coding	11884.6	0.326105	0.325686	0.0361277	9.02646	0	1.77312e-19	5.96445e-19	0.294221	5.81282e-15	-0.00512787	0.998041	0.11953	0.00296558	-0.0311394	0.567545	0.151414	4.87046e-05	0.300093	3.75207e-16
ENSMUSG00000031921.17,Terf2,protein_coding	1127.06	0.446749	0.445702	0.0495031	9.02467	0	1.80233e-19	6.06148e-19	-0.0932632	0.15105	-0.0486032	0.981099	-0.0299335	0.666167	-0.0986325	0.107412	0.510079	1.9371e-22	0.39672	7.83138e-15
ENSMUSG00000022587.14,Ly6e,protein_coding	1466.11	-0.57151	-0.569285	0.0633808	-9.01708	0	1.93172e-19	6.49142e-19	-0.176742	0.0146016	0.0859886	0.926918	-0.426504	1.66389e-09	0.159977	0.0417182	-0.821272	4.86838e-34	-0.497522	1.0658e-14
ENSMUSG00000031916.17,Cog8,protein_coding	946.472	0.498697	0.497199	0.0553081	9.01671	0	1.93817e-19	6.51179e-19	0.0806412	0.280374	0.0252207	0.998041	-0.0360215	0.637215	0.0135527	0.886871	0.382034	4.11148e-11	0.487029	3.6096e-18
ENSMUSG00000060679.14,Mrps9,protein_coding	840.035	0.509206	0.507588	0.0565143	9.01023	0	2.05633e-19	6.90462e-19	0.120375	0.0939391	0.00806606	0.998041	0.102666	0.118179	0.010542	0.916051	0.491498	2.67667e-17	0.511682	4.32547e-19
ENSMUSG00000039629.14,Strip2,protein_coding	7355.27	0.556665	0.554607	0.061832	9.00287	0	2.19898e-19	7.37618e-19	-0.50886	5.01886e-15	-0.0497853	0.984087	-0.879943	7.55662e-44	0.273118	6.44754e-05	0.185582	0.00468427	0.879569	4.20021e-45
ENSMUSG00000033931.9,Rbm34,protein_coding	932.259	0.526623	0.524802	0.05853	8.99749	0	2.30936e-19	7.7402e-19	0.236154	0.000403374	-0.0259544	0.998041	0.206624	0.000824404	0.079324	0.30358	0.497093	3.78368e-17	0.631901	1.09418e-26
ENSMUSG00000039607.15,Rbms3,protein_coding	1679.74	0.382855	0.382177	0.0425516	8.99742	0	2.31077e-19	7.74338e-19	0.121157	0.0169479	-0.0416259	0.981099	0.221635	4.35189e-07	-0.287267	1.91118e-10	0.483333	4.41843e-29	0.137214	0.00262928
ENSMUSG00000031750.15,Il34,protein_coding	1482.29	0.507169	0.505583	0.0563793	8.99567	0	2.34795e-19	7.86481e-19	0.118288	0.0917023	0.00853529	0.998041	0.11464	0.081283	-0.0583765	0.467082	0.503522	2.36127e-18	0.440257	2.11426e-14
ENSMUSG00000044715.7,Gskip,protein_coding	1163.16	0.521999	0.520281	0.0580628	8.99025	0	2.46666e-19	8.25583e-19	0.0917693	0.229428	0.0701126	0.973214	-0.072039	0.32924	-0.075307	0.340668	0.35819	3.35363e-09	0.376579	2.25551e-10
ENSMUSG00000032512.7,Wdr48,protein_coding	2441.76	0.410986	0.410142	0.0457171	8.98978	0	2.47737e-19	8.29e-19	0.115025	0.0358306	0.0690499	0.915984	0.00162089	0.981996	-0.0482767	0.460335	0.297582	3.01126e-10	0.29366	3.39566e-10
ENSMUSG00000021576.6,Pdcd6,protein_coding	1810.06	0.519522	0.517801	0.0578002	8.98824	0	2.51228e-19	8.40346e-19	0.304111	1.31017e-06	-0.0727122	0.965528	0.290215	1.43082e-06	-0.0900309	0.239567	0.505625	3.4456e-18	0.502203	2.22278e-17
ENSMUSG00000034312.14,Iqsec1,protein_coding	8901.59	0.304149	0.303808	0.0338639	8.98151	0	2.67086e-19	8.92855e-19	0.181801	6.07091e-07	-0.0697502	0.781169	0.253586	4.26356e-13	-0.354896	5.01664e-24	0.375934	4.89768e-28	0.0190034	0.620052
ENSMUSG00000063894.15,Zkscan8,protein_coding	933.114	-0.525299	-0.523551	0.0585159	-8.97703	0	2.78172e-19	9.29542e-19	-0.0264949	0.758585	-0.0758447	0.942382	0.0618313	0.451996	-0.106467	0.190857	-0.436973	1.27385e-12	-0.555921	7.5185e-20
ENSMUSG00000029036.18,Atad3a,protein_coding	684.459	0.567581	0.565408	0.0632332	8.97599	0	2.80813e-19	9.38179e-19	-0.0922907	0.292365	0.0230077	0.998041	-0.103475	0.173629	-0.0821933	0.330466	0.556397	1.5213e-16	0.46238	9.03497e-13
ENSMUSG00000008958.14,Vps72,protein_coding	815.336	0.536421	0.534558	0.059795	8.97099	0	2.9385e-19	9.81144e-19	0.0273464	0.775244	0.0503638	0.984087	0.0267084	0.756736	-0.166546	0.0155202	0.535783	7.41139e-18	0.319511	2.47816e-07
ENSMUSG00000024500.19,Ppp2r2b,protein_coding	3365.39	0.293353	0.293052	0.0327441	8.95894	0	3.27814e-19	1.09346e-18	-0.177707	1.18979e-06	0.0348149	0.981099	-0.251908	2.96459e-13	0.0453432	0.307022	0.219152	5.4672e-10	0.303881	5.11716e-20
ENSMUSG00000033342.13,Plppr5,protein_coding	2259.25	0.414963	0.414075	0.0463228	8.95807	0	3.30407e-19	1.10189e-18	0.382825	3.55581e-15	-0.0218141	0.997761	0.231899	1.63726e-06	-0.151749	0.00414724	0.264037	1.7365e-08	0.285027	2.69399e-09
ENSMUSG00000035047.9,Kri1,protein_coding	739.772	0.533083	0.531294	0.0595154	8.95707	0	3.3343e-19	1.11152e-18	-0.165406	0.0271341	-0.0892661	0.923114	-0.0589289	0.445975	-0.065812	0.423686	0.63956	9.09921e-24	0.556537	1.03369e-19
ENSMUSG00000017692.8,Rhbdl3,protein_coding	1638.39	0.470787	0.469482	0.0525737	8.9548	0	3.40361e-19	1.1344e-18	0.253717	1.21275e-05	0.133231	0.580887	0.043104	0.542801	0.120338	0.0549416	0.260175	1.5784e-06	0.457894	4.02555e-18
ENSMUSG00000009207.15,Lnpk,protein_coding	968.654	-0.554662	-0.552586	0.0619546	-8.95272	0	3.46844e-19	1.15555e-18	-0.100612	0.188063	-0.109993	0.869397	0.0439942	0.631658	0.171493	0.0244756	-0.410056	3.74469e-10	-0.273176	2.05485e-05
ENSMUSG00000036792.12,Mbd5,protein_coding	2594.54	0.404281	0.403486	0.0451619	8.95181	0	3.49699e-19	1.16459e-18	-0.0256484	0.709518	-0.113419	0.593804	0.0569464	0.322698	-0.256061	1.38564e-07	0.486875	1.03804e-25	0.261639	2.86132e-08
ENSMUSG00000056537.11,Rlim,protein_coding	2407.46	0.352989	0.352468	0.0394323	8.95178	0	3.49799e-19	1.16469e-18	-0.284249	7.04713e-11	-0.0838149	0.764454	-0.103411	0.0226291	-0.00247812	0.97291	0.533827	3.26906e-37	0.434326	3.57135e-27
ENSMUSG00000110185.2,Igip,protein_coding	3204.58	0.557371	0.555267	0.0622662	8.95142	0	3.50931e-19	1.16823e-18	-0.118864	0.125689	-0.0724598	0.975092	0.136068	0.0621489	-0.03505	0.728962	0.812304	1.42439e-37	0.594781	6.57358e-21
ENSMUSG00000031848.15,Lsm4,protein_coding	716.944	0.569369	0.567159	0.0636667	8.94297	0	3.78855e-19	1.26018e-18	-0.0527909	0.582647	0.0447355	0.984087	0.00632483	0.948097	-0.250633	0.00033505	0.628485	4.6592e-21	0.274001	4.05017e-05
ENSMUSG00000021913.8,Ogdhl,protein_coding	3499.93	0.410213	0.409363	0.0459099	8.93517	0	4.06549e-19	1.35123e-18	0.0372742	0.572422	-0.0348152	0.984087	0.111072	0.0359991	0.0942091	0.0998021	0.48401	5.28656e-25	0.539237	3.67728e-31
ENSMUSG00000026080.13,Chst10,protein_coding	2881.96	0.324298	0.323888	0.0363179	8.92941	0	4.28283e-19	1.42261e-18	-0.159836	0.000110482	-0.00238319	0.998281	-0.0335636	0.490853	-0.125649	0.00232867	0.45057	2.7047e-32	0.201031	9.30229e-08
ENSMUSG00000047824.13,Pygo2,protein_coding	1419.77	0.443872	0.442783	0.0497648	8.9194	0	4.68802e-19	1.55627e-18	0.12267	0.0429834	0.0752959	0.919568	0.0108456	0.885539	0.0184691	0.826605	0.332048	1.2343e-10	0.387045	1.61506e-14
ENSMUSG00000004567.16,Mcoln1,protein_coding	1257.07	0.473211	0.471903	0.0530598	8.91844	0	4.72914e-19	1.56961e-18	0.00475564	0.959855	0.109012	0.802029	-0.011417	0.886867	-0.0043707	0.964639	0.457038	1.41663e-16	0.359828	2.32618e-11
ENSMUSG00000078485.3,Plekhn1,protein_coding	648.747	-0.570794	-0.568527	0.064043	-8.91266	0	4.98211e-19	1.65259e-18	-0.0663827	0.42894	-0.0190266	0.998041	0.0438853	0.651993	-0.141553	0.104512	-0.460526	1.48576e-11	-0.69332	4.06738e-25
ENSMUSG00000058192.16,Zfp846,protein_coding	687.582	-0.58563	-0.58318	0.0657157	-8.91157	0	5.03165e-19	1.66836e-18	-0.100815	0.214161	-0.0566357	0.981099	0.0951648	0.282496	-0.114107	0.222531	-0.38965	2.36242e-08	-0.643102	6.794e-21
ENSMUSG00000035933.5,Cog5,protein_coding	1705.2	0.378104	0.377436	0.0424373	8.90972	0	5.11604e-19	1.696e-18	0.0771143	0.157244	0.0292924	0.984113	-0.00950801	0.88301	-0.0427054	0.481806	0.291482	4.85879e-11	0.306107	1.75807e-12
ENSMUSG00000061559.15,Wdr61,protein_coding	715.678	0.582475	0.580006	0.0654431	8.90048	0	5.5608e-19	1.84088e-18	0.0714027	0.44377	0.0339034	0.994389	0.0366879	0.685209	0.0863572	0.315157	0.54776	6.58459e-16	0.634928	4.66058e-22
ENSMUSG00000059003.12,Grin2a,protein_coding	5550.53	0.463033	0.461805	0.052053	8.89541	0	5.82033e-19	1.9249e-18	0.160447	0.00709538	-0.100047	0.835771	0.214412	0.000141245	-0.143229	0.0204522	0.516997	1.16679e-22	0.41985	3.24738e-15
ENSMUSG00000051331.15,Cacna1c,protein_coding	3911.84	0.558499	0.556359	0.0627993	8.8934	0	5.9267e-19	1.9593e-18	0.147798	0.0483989	-0.0451447	0.984087	0.0174654	0.85679	-0.370862	3.914e-08	0.428166	2.67795e-11	0.232782	0.000390933
ENSMUSG00000040506.16,Ambra1,protein_coding	2524.91	0.372537	0.371892	0.0418991	8.8913	0	6.03997e-19	1.99595e-18	0.0890334	0.0858849	-0.0328347	0.984087	0.0766929	0.126385	0.0501899	0.389138	0.360196	6.02477e-17	0.455561	7.93815e-27
ENSMUSG00000022680.14,Pdxdc1,protein_coding	2712.94	0.385972	0.385255	0.0434363	8.88593	0	6.33877e-19	2.09345e-18	0.123583	0.015465	-0.0171462	0.998041	0.0482965	0.391227	0.0178319	0.808374	0.310685	3.62543e-12	0.42095	1.51069e-21
ENSMUSG00000084883.2,Ccdc85c,protein_coding	4602.3	0.331612	0.331162	0.0373226	8.88501	0	6.39133e-19	2.10997e-18	0.133248	0.00159082	-0.016141	0.998041	0.0946591	0.027253	-0.322577	1.53472e-16	0.293023	1.68981e-14	0.0251763	0.549689
ENSMUSG00000031782.15,Coq9,protein_coding	1217.09	0.450467	0.449307	0.0507182	8.88177	0	6.58077e-19	2.17165e-18	0.174525	0.0030824	0.0303118	0.992983	0.133806	0.0175661	0.00949198	0.916549	0.409749	2.54361e-15	0.429647	6.8855e-17
ENSMUSG00000013663.7,Pten,protein_coding	7681.01	0.274072	0.273818	0.0308621	8.88054	0	6.65346e-19	2.19521e-18	0.114703	0.000919801	-0.0333863	0.980357	0.0439973	0.25851	-0.254809	3.66562e-15	0.203367	1.49322e-10	0.0526498	0.11427
ENSMUSG00000047037.5,Nipa1,protein_coding	1557.03	-0.469773	-0.46847	0.0529033	-8.87983	0	6.69615e-19	2.20886e-18	0.395239	1.19301e-13	-0.0100934	0.998041	0.279153	1.40305e-06	0.00349324	0.97291	-0.585858	2.39645e-28	-0.456186	4.39103e-17
ENSMUSG00000058230.12,Arhgap35,protein_coding	6745.87	0.231146	0.230996	0.0260346	8.87841	0	6.78258e-19	2.23648e-18	-0.163358	8.43995e-09	-0.0311007	0.973214	-0.0851976	0.00361433	-0.137462	1.19484e-06	0.309307	6.6332e-30	0.124785	4.22608e-06
ENSMUSG00000026554.15,Dcaf8,protein_coding	4168.65	0.294505	0.294188	0.0331825	8.87531	0	6.97359e-19	2.29901e-18	-0.0305247	0.517928	0.0189932	0.992983	0.0337476	0.442219	0.00585733	0.923099	0.358777	1.28488e-25	0.281369	8.18415e-17
ENSMUSG00000058454.15,Dhcr7,protein_coding	1021.86	0.461128	0.46006	0.05196	8.87467	0	7.01397e-19	2.31187e-18	-0.651041	5.51281e-28	0.0145036	0.998041	-1.21513	4.98912e-96	0.0213135	0.805799	-0.102961	0.126448	0.467938	6.72608e-19
ENSMUSG00000038398.8,Upf3a,protein_coding	1006.71	0.477383	0.476015	0.0537927	8.87449	0	7.02533e-19	2.31516e-18	0.0593349	0.435287	0.046692	0.984053	0.0901152	0.158294	-0.00239019	0.980498	0.508163	5.95653e-20	0.4283	4.25317e-15
ENSMUSG00000068551.12,Zfp467,protein_coding	1236.77	0.475088	0.473715	0.05354	8.87352	0	7.08693e-19	2.33499e-18	0.284875	1.24782e-06	0.0678399	0.963631	0.353561	4.11201e-11	-0.191359	0.00140246	0.543775	1.75245e-24	0.215889	0.000112539
ENSMUSG00000029516.19,Cit,protein_coding	6126.06	0.466776	0.465505	0.0526038	8.87342	0	7.09352e-19	2.3367e-18	0.300954	8.50858e-08	-0.10248	0.829208	0.49744	1.77605e-20	-0.149021	0.0164865	0.663262	4.27229e-36	0.420235	5.95318e-15
ENSMUSG00000040785.19,Ttc3,protein_coding	26255.3	0.218487	0.218358	0.0246249	8.87259	0	7.14665e-19	2.35374e-18	-0.154523	3.78881e-09	-0.000885436	0.998859	-0.0708542	0.0116361	-0.133442	6.0679e-07	0.302156	2.85272e-33	0.0859309	0.000825471
ENSMUSG00000059974.10,Ntm,protein_coding	5636.56	0.370178	0.36953	0.0417533	8.86584	0	7.59275e-19	2.49968e-18	0.280592	2.1923e-10	-0.0332528	0.984087	0.684223	4.06122e-61	0.113185	0.021553	0.773809	1.2405e-77	0.516616	1.89113e-34
ENSMUSG00000035478.14,Mbd3,protein_coding	2636.03	0.323801	0.323373	0.0365352	8.86271	0	7.8094e-19	2.5705e-18	0.113558	0.00780144	0.0441824	0.97246	0.109054	0.00729196	-0.0940128	0.0305581	0.319296	1.70699e-17	0.185606	9.04458e-07
ENSMUSG00000032131.16,Abcg4,protein_coding	1580.85	0.44285	0.441822	0.0500255	8.8525	0	8.55821e-19	2.81531e-18	-0.401212	4.61203e-13	0.047996	0.981099	-0.431275	2.13527e-16	-0.217864	7.67377e-05	0.412788	4.66502e-14	0.17699	0.000749111
ENSMUSG00000031878.18,Nae1,protein_coding	1024.59	0.462532	0.461289	0.0522857	8.84625	0	9.05116e-19	2.97571e-18	0.0303302	0.710537	-0.0483172	0.981099	0.094387	0.124111	0.0103097	0.912281	0.526589	2.28322e-22	0.521159	1.29962e-22
ENSMUSG00000022961.18,Son,protein_coding	10031.7	0.276433	0.27617	0.0312526	8.84512	0	9.14263e-19	3.00519e-18	-0.01207	0.805019	-0.0683786	0.709577	0.0200783	0.6507	-0.0890664	0.0158696	0.308581	5.08132e-22	0.255745	1.29361e-15
ENSMUSG00000034480.18,Diaph2,protein_coding	2340.69	0.453185	0.452004	0.0512401	8.84435	0	9.20629e-19	3.02493e-18	0.227781	5.79814e-05	-0.0943498	0.876586	0.101751	0.0926783	0.209342	0.000181523	0.327156	4.30813e-10	0.756878	1.03207e-48
ENSMUSG00000029993.16,Nfu1,protein_coding	991.11	0.561519	0.559297	0.063542	8.83697	0	9.83504e-19	3.22897e-18	-0.00494759	0.966162	0.028147	0.998041	0.0558168	0.505106	0.012497	0.912753	0.622283	2.68709e-21	0.545868	2.45822e-17
ENSMUSG00000050967.5,Creg2,protein_coding	3517.79	0.360769	0.360196	0.0408399	8.83375	0	1.01224e-18	3.32267e-18	-0.420807	8.20619e-22	-0.0138003	0.998041	-0.318418	1.04105e-13	0.0629201	0.247593	0.463158	1.31875e-26	0.437489	3.9634e-26
ENSMUSG00000028107.14,Tars2,protein_coding	752.713	0.552743	0.550668	0.0625822	8.83227	0	1.02575e-18	3.36635e-18	-0.0128743	0.905272	-0.0490053	0.984087	-0.06267	0.440198	-0.121973	0.114338	0.502947	2.28211e-14	0.479775	1.0995e-13
ENSMUSG00000029012.11,Orc5,protein_coding	610.822	0.561315	0.559165	0.0635762	8.829	0	1.05612e-18	3.46465e-18	-0.126386	0.135422	-0.0669804	0.981099	-0.112293	0.136619	-0.0482072	0.605081	0.575407	3.8847e-17	0.580088	5.99895e-19
ENSMUSG00000063334.16,Krr1,protein_coding	1327.06	0.544808	0.542781	0.0617071	8.82893	0	1.0568e-18	3.46619e-18	0.0465438	0.608437	-0.000644269	0.999746	0.0248235	0.785204	-0.0323833	0.746707	0.523087	1.90655e-16	0.513069	3.4439e-16
ENSMUSG00000006215.12,Zbtb17,protein_coding	1013.62	0.515464	0.513691	0.0583859	8.82856	0	1.0603e-18	3.47699e-18	0.378728	1.71782e-09	0.00470061	0.99819	0.267475	8.4314e-06	-0.129559	0.0658484	0.40421	4.03214e-12	0.381204	2.43813e-10
ENSMUSG00000039270.9,Megf9,protein_coding	3543.14	-0.295268	-0.294945	0.0334447	-8.82853	0	1.06058e-18	3.47725e-18	0.058749	0.152255	-0.0511924	0.901025	0.0484844	0.266957	0.00947385	0.876387	-0.305532	1.27215e-18	-0.234602	9.99766e-12
ENSMUSG00000024176.10,Sox8,protein_coding	2166.99	0.388834	0.388072	0.0440484	8.82743	0	1.07105e-18	3.50949e-18	0.258984	5.33107e-08	0.0710914	0.901025	0.110888	0.0267302	0.160288	0.000953721	0.240739	9.67985e-08	0.478031	2.26009e-27
ENSMUSG00000038181.16,Chpf2,protein_coding	1206.07	0.516684	0.514971	0.0585434	8.82565	0	1.08824e-18	3.56513e-18	0.0174135	0.857307	0.0513801	0.982451	-0.0108539	0.904103	-0.222508	0.000643308	0.488417	8.79941e-16	0.242796	7.10859e-05
ENSMUSG00000007659.18,Bcl2l1,protein_coding	2966.03	0.325393	0.324966	0.0368714	8.82509	0	1.0937e-18	3.58232e-18	-0.0434164	0.390867	0.0538385	0.922824	-0.0725599	0.101005	-0.118493	0.00516016	0.29625	1.74172e-14	0.153062	6.5674e-05
ENSMUSG00000024181.9,Mrpl28,protein_coding	811.19	0.510522	0.508824	0.057853	8.82447	0	1.09975e-18	3.6007e-18	0.199893	0.00316632	0.106453	0.879841	0.0561029	0.451665	-0.126644	0.068236	0.366732	7.4701e-10	0.277425	3.29309e-06
ENSMUSG00000009647.13,Mcu,protein_coding	1424.89	0.48397	0.482559	0.054848	8.82384	0	1.10599e-18	3.62042e-18	-0.0593206	0.441618	-0.021657	0.998041	-0.0125419	0.880265	-0.0580978	0.455352	0.530748	1.32743e-20	0.447529	1.50091e-15
ENSMUSG00000025607.15,Copg2,protein_coding	2455.14	0.392516	0.391744	0.0444861	8.82334	0	1.11097e-18	3.63602e-18	0.116195	0.0286045	-0.0113936	0.998041	0.18255	0.000123068	0.06914	0.238328	0.45887	3.67814e-24	0.473049	8.03919e-26
ENSMUSG00000067713.7,Prkag1,protein_coding	1041.94	0.456982	0.455792	0.0517949	8.82292	0	1.11514e-18	3.64896e-18	-0.0229363	0.783165	0.0733304	0.929084	-0.0544263	0.418531	-0.063526	0.369791	0.425492	7.3785e-15	0.320126	1.51578e-09
ENSMUSG00000075595.9,Zfp652,protein_coding	1877.56	-0.486471	-0.485016	0.0551592	-8.8194	0	1.15079e-18	3.76488e-18	0.150255	0.0161602	0.0212195	0.998041	0.331619	2.17076e-08	-0.0907176	0.235284	-0.305107	6.50504e-08	-0.598408	3.45559e-26
ENSMUSG00000034135.15,Sik3,protein_coding	9185.88	0.443421	0.442327	0.0502827	8.81856	0	1.15945e-18	3.79245e-18	0.187871	0.000786821	-0.129722	0.563485	0.0650412	0.312972	-0.229318	3.73342e-05	0.320591	4.60183e-10	0.343824	2.7261e-11
ENSMUSG00000024483.19,Ankhd1,protein_coding	1518.1	-0.429891	-0.42889	0.0487754	-8.81368	0	1.21101e-18	3.958e-18	0.0333285	0.629454	-0.0426958	0.981099	0.0196269	0.79923	0.0615818	0.387128	-0.443592	3.19746e-18	-0.325613	8.71219e-11
ENSMUSG00000021361.7,Tmem14c,protein_coding	808.794	0.5659	0.56361	0.0642321	8.81023	0	1.24885e-18	4.08088e-18	0.0653509	0.477616	0.0822258	0.963631	-0.0355297	0.694311	-0.0130135	0.909134	0.46502	3.85262e-12	0.470661	4.91595e-13
ENSMUSG00000027525.17,Phactr3,protein_coding	4501.48	-0.253895	-0.253688	0.0288288	-8.80697	0	1.28573e-18	4.19811e-18	0.144156	2.47281e-06	0.00275307	0.998041	0.121174	0.000167618	0.0102192	0.843724	-0.276876	8.60854e-21	-0.246429	6.92594e-17
ENSMUSG00000026775.9,Yme1l1,protein_coding	2689.47	0.343731	0.343216	0.03904	8.80458	0	1.31347e-18	4.28785e-18	0.049461	0.348837	-0.0220163	0.992983	0.0503232	0.310272	0.0110868	0.871259	0.344593	1.24418e-17	0.376834	2.4054e-21
ENSMUSG00000000134.17,Tfe3,protein_coding	1215.4	0.461573	0.46032	0.0524266	8.80416	0	1.31831e-18	4.30279e-18	0.0924657	0.17284	-0.0537602	0.981099	0.162743	0.00429473	-0.0293536	0.725564	0.53185	3.17349e-23	0.485979	1.25334e-19
ENSMUSG00000002413.15,Braf,protein_coding	5973.27	0.341343	0.340844	0.0388008	8.79734	0	1.40102e-18	4.57007e-18	0.000313557	0.996016	-0.0369068	0.981099	-0.0414303	0.418636	-0.110391	0.0158869	0.2996	6.39521e-14	0.267859	1.77458e-11
ENSMUSG00000001017.15,Chtop,protein_coding	4930.28	0.281977	0.28169	0.0320529	8.79724	0	1.40221e-18	4.57305e-18	0.148927	2.40137e-05	-0.0259744	0.984087	0.119972	0.000597688	-0.0383424	0.396706	0.253022	1.2102e-14	0.269609	1.95888e-16
ENSMUSG00000062762.16,Ei24,protein_coding	2082.36	-0.337988	-0.337499	0.0384329	-8.79422	0	1.44049e-18	4.69515e-18	0.0554437	0.252723	0.058859	0.901025	0.0275759	0.625267	-0.0631441	0.239697	-0.365855	8.74682e-20	-0.459991	1.48773e-31
ENSMUSG00000033938.5,Ndufb7,protein_coding	1339.67	0.410981	0.410098	0.0467454	8.79192	0	1.47025e-18	4.79122e-18	0.0402017	0.55813	0.0217444	0.997846	0.117851	0.0248303	-0.0881375	0.133224	0.488631	3.84103e-24	0.3011	3.87576e-10
ENSMUSG00000003154.15,Foxj2,protein_coding	1429.33	0.422229	0.421302	0.0480321	8.79057	0	1.48803e-18	4.84822e-18	-0.0171954	0.825917	-0.0395583	0.984087	-0.134358	0.0137152	-0.199193	0.000172234	0.305066	2.0863e-09	0.262595	1.67952e-07
ENSMUSG00000028382.15,Ptbp3,protein_coding	825.59	-0.555265	-0.552985	0.0632187	-8.78323	0	1.58843e-18	5.17232e-18	0.441647	1.2032e-12	-0.0907678	0.91478	0.844409	1.22407e-39	0.286964	6.95718e-05	-0.152503	0.0137654	-0.177533	0.00674217
ENSMUSG00000009630.10,Ppp2cb,protein_coding	2525.43	0.310166	0.309782	0.0353217	8.78116	0	1.61795e-18	5.2674e-18	0.1514	0.00013271	-0.00532717	0.998041	0.143655	0.00014173	-0.105239	0.010174	0.30242	5.65779e-17	0.210254	9.09721e-09
ENSMUSG00000025373.14,Rnf41,protein_coding	1883.09	0.338693	0.33821	0.0385706	8.7811	0	1.61878e-18	5.26908e-18	-0.120468	0.00946043	0.0687464	0.880905	-0.0842095	0.0640409	-0.100285	0.0279526	0.374951	7.49538e-20	0.169661	2.23659e-05
ENSMUSG00000034390.16,Cmip,protein_coding	4568	0.311228	0.310862	0.0354515	8.77897	0	1.64982e-18	5.36697e-18	-0.578685	6.18161e-53	0.0210516	0.99296	-0.585269	8.70587e-57	0.00666083	0.918461	0.304644	2.96522e-15	0.296837	1.99026e-16
ENSMUSG00000062352.14,Itgb1bp1,protein_coding	1322.91	0.508624	0.506906	0.0579448	8.77774	0	1.66789e-18	5.42472e-18	0.48339	1.95929e-15	0.036643	0.989173	0.205911	0.000910339	-0.110075	0.130703	0.231145	8.27624e-05	0.361907	1.22155e-09
ENSMUSG00000033014.12,Trim33,protein_coding	2542.55	0.376189	0.375511	0.0428879	8.77144	0	1.76396e-18	5.73046e-18	0.0860635	0.107329	-0.0369247	0.983828	0.0591452	0.272015	-0.0614151	0.290251	0.349271	2.48685e-15	0.351699	1.19705e-15
ENSMUSG00000039033.11,Tasp1,protein_coding	772.282	0.530455	0.528536	0.0604781	8.77102	0	1.77061e-18	5.75097e-18	0.0596628	0.49667	0.0491508	0.984087	0.0379823	0.646733	0.036731	0.691821	0.508774	5.71224e-16	0.518035	2.081e-17
ENSMUSG00000028729.15,Ebna1bp2,protein_coding	1250.51	0.464658	0.463394	0.0529793	8.77055	0	1.77796e-18	5.77369e-18	-0.0322927	0.692094	-0.0199655	0.998041	-0.0177931	0.823166	-0.0467684	0.546241	0.479157	4.86324e-18	0.437855	6.43294e-16
ENSMUSG00000033214.10,Slitrk5,protein_coding	2586.46	0.318765	0.318331	0.0363642	8.76591	0	1.85281e-18	6.01558e-18	0.319143	6.7092e-17	-0.0424219	0.976552	0.336289	1.58443e-20	0.0933783	0.0281264	0.335911	1.61314e-20	0.454566	3.50647e-35
ENSMUSG00000021957.7,Tkt,protein_coding	3483.48	0.30011	0.299769	0.0342421	8.76436	0	1.87832e-18	6.09607e-18	-0.114434	0.00421672	0.0502111	0.922824	-0.237982	5.00588e-11	0.159699	1.47968e-05	0.176563	1.58726e-06	0.409598	8.12176e-33
ENSMUSG00000081272.1,Gm13509,processed_pseudogene	1028.03	0.568174	0.565826	0.0648398	8.76273	0	1.90571e-18	6.18134e-18	0.155529	0.0493301	0.0723818	0.979808	0.106406	0.1706	-0.166688	0.0290539	0.519052	4.75451e-15	0.329104	9.00534e-07
ENSMUSG00000060036.14,Rpl3,protein_coding	12857.1	-0.230316	-0.23016	0.0262897	-8.76068	0	1.94076e-18	6.29259e-18	-0.166141	2.41676e-09	0.0381836	0.922824	-0.088052	0.00320154	-0.0152904	0.725564	-0.152227	2.92981e-08	-0.28379	2.43629e-26
ENSMUSG00000043531.16,Sorcs1,protein_coding	2252.1	0.45629	0.455059	0.0520921	8.7593	0	1.96461e-18	6.36745e-18	0.326193	4.70995e-09	-0.0340204	0.987946	0.198055	0.000416257	-0.00622382	0.948451	0.328153	5.42626e-10	0.484087	7.20108e-20
ENSMUSG00000025873.16,Faf2,protein_coding	1754.41	0.456234	0.455024	0.0520955	8.75765	0	1.99362e-18	6.4577e-18	0.0282468	0.723865	0.0257678	0.995294	0.0162312	0.836069	-0.0445331	0.564309	0.444218	1.52547e-16	0.385933	4.10483e-13
ENSMUSG00000004151.17,Etv1,protein_coding	1770.59	-0.483209	-0.481768	0.0551948	-8.75461	0	2.0481e-18	6.6329e-18	0.287351	6.21065e-07	-0.0229809	0.998041	-0.174737	0.00745784	0.101438	0.167712	-0.945298	8.34251e-62	-0.35879	2.27758e-10
ENSMUSG00000037111.9,Setd7,protein_coding	5382.34	-0.330537	-0.330074	0.0377599	-8.75365	0	2.06561e-18	6.68828e-18	0.290133	8.24074e-14	-0.0173919	0.997309	0.539999	8.20364e-45	-0.106338	0.0203328	-0.0806715	0.040217	-0.419484	1.75721e-27
ENSMUSG00000050705.15,2310061I04Rik,protein_coding	1277.21	0.473479	0.472137	0.0541333	8.74654	0	2.20003e-18	7.1194e-18	-0.0366639	0.654256	0.000287686	0.999746	-0.0458274	0.528728	-0.0787645	0.275905	0.464315	2.36445e-16	0.394427	1.20247e-12
ENSMUSG00000029878.6,Dbpht2,lincRNA	3847.59	0.354757	0.354196	0.0405759	8.74305	0	2.26898e-18	7.33827e-18	-0.166044	0.000287258	-0.0585844	0.923114	-0.246453	1.02433e-08	-0.0122518	0.863869	0.274347	1.32016e-10	0.40109	2.94846e-22
ENSMUSG00000053963.7,Stum,protein_coding	6027.52	0.475504	0.474138	0.0544159	8.73832	0	2.36596e-18	7.64896e-18	0.097625	0.149444	0.0389894	0.984087	-0.36047	2.97668e-10	-0.324418	2.90527e-08	0.0174093	0.779091	0.112096	0.0529628
ENSMUSG00000005069.12,Pex5,protein_coding	1226.33	0.501814	0.500189	0.0574455	8.73548	0	2.42624e-18	7.84231e-18	-0.190757	0.0054462	0.0607643	0.981099	0.0995506	0.145585	0.138639	0.039387	0.792121	5.43014e-40	0.579688	8.4991e-24
ENSMUSG00000028381.8,Ugcg,protein_coding	2816.77	0.315072	0.314665	0.0360684	8.7354	0	2.42795e-18	7.8463e-18	0.199914	3.45059e-07	-0.0326546	0.981099	0.168052	1.01901e-05	-0.119095	0.00389129	0.283209	1.25328e-14	0.228631	9.34087e-10
ENSMUSG00000025142.18,Aspscr1,protein_coding	707.54	0.550718	0.548553	0.0630645	8.73261	0	2.48863e-18	8.03929e-18	0.00945238	0.931829	0.0678672	0.981099	0.0834281	0.278964	0.021686	0.837446	0.624693	1.40167e-21	0.504536	2.25208e-15
ENSMUSG00000039037.5,St6galnac5,protein_coding	2987.94	0.395303	0.394517	0.0452917	8.72792	0	2.59406e-18	8.37664e-18	-0.111881	0.0409257	-0.0158678	0.998041	-0.244542	4.28896e-07	0.135305	0.00947538	0.262641	3.86952e-08	0.546475	5.91338e-33
ENSMUSG00000054263.12,Lifr,protein_coding	783.812	-0.579612	-0.577112	0.0664644	-8.72064	0	2.76641e-18	8.92973e-18	-0.00991833	0.925872	0.0333019	0.993595	-0.30285	0.000127686	0.326309	1.23327e-05	-0.872544	5.78522e-34	-0.286605	2.16576e-05
ENSMUSG00000064329.13,Scn1a,protein_coding	2981.45	-0.484395	-0.482938	0.0555714	-8.71662	0	2.86618e-18	9.24822e-18	0.0533785	0.478931	-0.0908639	0.894828	0.372346	2.40159e-10	-0.504249	4.07015e-17	-0.165428	0.00429561	-0.89778	5.32127e-55
ENSMUSG00000038351.14,Sgsm2,protein_coding	3641.34	0.382694	0.381978	0.043932	8.71106	0	3.01043e-18	9.70803e-18	0.0274872	0.673993	-0.0236397	0.993595	0.0157356	0.812836	-0.270981	8.33865e-09	0.370943	2.12042e-16	0.135352	0.00352474
ENSMUSG00000038332.13,Sesn1,protein_coding	1678.52	0.396811	0.396004	0.0455642	8.70884	0	3.07008e-18	9.89848e-18	-0.0985895	0.0872955	0.0122472	0.998041	-0.146079	0.00416048	0.27448	4.42997e-09	0.349322	5.89254e-13	0.659044	5.01357e-48
ENSMUSG00000022537.18,Tmem44,protein_coding	1898.38	-0.536272	-0.534246	0.0615823	-8.70821	0	3.08716e-18	9.95163e-18	0.565574	5.54413e-20	-0.0196999	0.998041	0.224331	0.00127879	0.494659	2.5446e-14	-0.877515	7.06547e-46	-0.0219122	0.750861
ENSMUSG00000021326.13,Trim27,protein_coding	703.695	0.541683	0.539684	0.0622356	8.70375	0	3.21105e-18	1.0345e-17	-0.244231	0.00116667	0.0102382	0.998041	-0.110553	0.135987	0.0390575	0.679503	0.675361	1.05156e-23	0.570502	1.25607e-19
ENSMUSG00000038650.15,Rnh1,protein_coding	824.991	0.50951	0.507734	0.0585601	8.70063	0	3.30036e-18	1.06307e-17	0.111339	0.141953	0.0842453	0.92587	0.226288	0.000197406	0.104553	0.14538	0.624459	8.70011e-26	0.529818	1.36979e-19
ENSMUSG00000001785.13,Pwp1,protein_coding	683.046	0.552419	0.550186	0.0635033	8.69906	0	3.34638e-18	1.07768e-17	0.175771	0.0227358	0.0732641	0.976552	0.0713854	0.369763	0.0400572	0.676467	0.448034	6.76303e-12	0.519213	4.50426e-16
ENSMUSG00000049191.12,Rtl5,protein_coding	1371.58	0.417953	0.417043	0.0480787	8.69311	0	3.52651e-18	1.13482e-17	-0.22345	5.732e-05	-0.00172964	0.998859	-0.122088	0.027257	-0.20018	0.00016179	0.519315	5.23778e-24	0.219503	1.31268e-05
ENSMUSG00000055692.21,Tmem191c,protein_coding	1482.13	0.414343	0.413394	0.0477263	8.68163	0	3.90125e-18	1.25372e-17	0.229082	1.51112e-05	0.0345583	0.984087	0.196132	9.75138e-05	-0.0320219	0.663115	0.381392	3.01451e-15	0.347762	9.5033e-13
ENSMUSG00000007987.12,Ift22,protein_coding	1250.23	0.457293	0.456092	0.0526809	8.68044	0	3.94247e-18	1.26647e-17	-0.154282	0.0157817	0.0645519	0.971391	-0.285893	3.71985e-07	-0.13536	0.0296808	0.325682	1.06999e-08	0.257382	2.34914e-06
ENSMUSG00000001964.14,Emd,protein_coding	833.757	0.492912	0.491393	0.0567904	8.6795	0	3.975e-18	1.27643e-17	-0.0823529	0.292651	-0.100919	0.890472	-0.0500544	0.505428	-0.0386981	0.653412	0.525211	2.80116e-18	0.555133	1.87981e-21
ENSMUSG00000032637.15,Atxn2l,protein_coding	3185.75	0.328155	0.327701	0.0378138	8.67817	0	4.022e-18	1.29128e-17	0.00190946	0.977153	-0.0480555	0.963631	-0.0155986	0.783002	-0.15739	0.000180858	0.310647	2.47799e-15	0.21882	2.4965e-08
ENSMUSG00000032050.17,Rdx,protein_coding	1972.1	-0.417715	-0.416774	0.0481473	-8.67578	0	4.10734e-18	1.31792e-17	-0.0763836	0.205236	-0.0146351	0.998041	-0.22612	3.63239e-05	0.027797	0.731324	-0.567451	7.07723e-29	-0.375283	2.90049e-14
ENSMUSG00000025227.14,Mfsd13a,protein_coding	984.4	0.465793	0.464425	0.0537071	8.67283	0	4.21517e-18	1.35096e-17	0.27503	3.86306e-06	0.0289447	0.993595	0.287766	1.06218e-07	-0.0629211	0.394325	0.478528	4.24926e-19	0.373927	1.05349e-11
ENSMUSG00000021712.15,Trim23,protein_coding	2009.29	0.401902	0.401042	0.046342	8.67252	0	4.22674e-18	1.35441e-17	0.0992471	0.0838415	0.00488055	0.998041	0.140278	0.00619054	0.131858	0.0131547	0.442933	8.75517e-21	0.528879	8.42785e-30
ENSMUSG00000007721.6,Ccdc124,protein_coding	1171.96	0.452095	0.450886	0.0521311	8.67227	0	4.23573e-18	1.35703e-17	0.112703	0.0842223	0.0540894	0.981099	0.140865	0.0147387	-0.186953	0.00135464	0.480256	2.25063e-19	0.211053	0.00010795
ENSMUSG00000038679.16,Trps1,protein_coding	963.75	-0.485005	-0.483536	0.0559418	-8.66981	0	4.32844e-18	1.38593e-17	-0.240562	7.63339e-05	-0.0158059	0.998041	-0.385271	2.90876e-09	0.340512	2.3963e-08	-0.629714	5.00526e-24	-0.128687	0.0263213
ENSMUSG00000023009.14,Nckap5l,protein_coding	918.475	0.527102	0.525099	0.0608332	8.66471	0	4.52645e-18	1.44878e-17	0.419945	1.17204e-10	0.0774541	0.963631	0.338104	3.0949e-08	-0.0498729	0.575781	0.44526	1.27691e-13	0.399775	1.13538e-10
ENSMUSG00000040236.4,Trappc5,protein_coding	1055.45	0.454973	0.453747	0.0525219	8.66253	0	4.6139e-18	1.47535e-17	-0.0974015	0.158658	-0.00446028	0.998041	0.086644	0.167246	0.0205496	0.814842	0.639018	2.63892e-31	0.479983	2.2438e-19
ENSMUSG00000018501.17,Ncor1,protein_coding	6368	0.451065	0.449876	0.0520718	8.66238	0	4.62021e-18	1.47709e-17	-0.0260183	0.741161	-0.137466	0.523216	0.00498542	0.951718	-0.150283	0.0143231	0.482069	1.18393e-19	0.438248	1.87888e-16
ENSMUSG00000025280.8,Polr3a,protein_coding	824.919	0.486711	0.485269	0.056192	8.66158	0	4.65289e-18	1.48725e-17	-0.090397	0.235271	-0.0314949	0.992983	-0.192944	0.00183808	-0.177198	0.00533822	0.384164	2.5143e-10	0.341008	5.84127e-09
ENSMUSG00000054469.14,Lclat1,protein_coding	1508.23	0.43475	0.433688	0.0501983	8.66065	0	4.69094e-18	1.49913e-17	-0.0374397	0.616797	-0.0481419	0.981099	0.0302273	0.668525	-0.0623126	0.368681	0.502417	5.55588e-22	0.420579	3.06822e-16
ENSMUSG00000031561.16,Tenm3,protein_coding	4297.18	0.379359	0.378646	0.0438053	8.66013	0	4.7124e-18	1.50569e-17	-0.0185672	0.784719	-0.0943972	0.734506	0.203526	1.29186e-05	0.0100068	0.89885	0.601452	1.36074e-41	0.483763	1.81513e-27
ENSMUSG00000057229.11,Dmac2,protein_coding	1070.22	0.444488	0.443341	0.051326	8.6601	0	4.7136e-18	1.50579e-17	0.00278956	0.976238	0.0185958	0.998041	0.191516	0.00040976	-0.172429	0.00286058	0.633214	3.36819e-33	0.253463	2.21667e-06
ENSMUSG00000037894.13,H2afz,protein_coding	2853.23	0.378825	0.378095	0.0437502	8.65883	0	4.76648e-18	1.5221e-17	0.366693	1.24243e-15	-0.0118615	0.998041	0.384237	2.66857e-18	-0.0622478	0.294538	0.39637	1.13692e-19	0.328439	2.35242e-13
ENSMUSG00000009035.15,Tmem184b,protein_coding	2439.31	0.349398	0.348853	0.0403607	8.6569	0	4.84762e-18	1.54712e-17	-0.0820737	0.106832	0.0333071	0.984087	-0.210583	1.16151e-06	-0.0965819	0.047629	0.220889	2.97383e-07	0.219509	1.38136e-07
ENSMUSG00000015461.15,Atf6b,protein_coding	1582	0.516569	0.514732	0.0597202	8.64981	0	5.15846e-18	1.6457e-17	0.321799	6.95394e-07	-0.0236304	0.998041	0.220774	0.00057442	0.0353504	0.709518	0.415544	5.90808e-12	0.575549	2.27663e-21
ENSMUSG00000102697.1,Pcdhac2,protein_coding	2306.57	0.391692	0.390912	0.0453214	8.64253	0	5.49793e-18	1.753e-17	-0.00718213	0.92583	0.00374033	0.998041	0.0215014	0.74614	-0.171006	0.000781575	0.420376	2.8557e-19	0.216945	4.20885e-06
ENSMUSG00000038416.15,Cdc16,protein_coding	1133.26	0.453714	0.452484	0.0525194	8.63898	0	5.67183e-18	1.80741e-17	-0.0137656	0.876938	0.0841629	0.901025	-0.0281953	0.706452	0.0519421	0.483958	0.439284	1.5948e-15	0.421493	1.72898e-15
ENSMUSG00000025035.9,Arl3,protein_coding	2599.33	0.341359	0.340823	0.039514	8.63894	0	5.67374e-18	1.80767e-17	0.326175	4.21468e-15	-0.00186992	0.998859	0.280333	3.0521e-12	-0.130307	0.00392726	0.295517	9.67392e-14	0.212922	2.06451e-07
ENSMUSG00000003299.10,Mrpl4,protein_coding	990.024	0.54364	0.541504	0.063005	8.62851	0	6.21542e-18	1.97874e-17	0.200053	0.00666686	0.0937335	0.922824	0.0727878	0.362253	-0.0901302	0.283235	0.416375	1.1442e-10	0.359776	2.5049e-08
ENSMUSG00000028703.14,Lrrc41,protein_coding	1096.02	0.45446	0.453241	0.0526696	8.62849	0	6.21671e-18	1.97878e-17	-0.0281596	0.733573	0.0596205	0.977269	-0.076238	0.243414	-0.0909288	0.176748	0.406381	2.77372e-13	0.30391	1.9925e-08
ENSMUSG00000004897.16,Hdgf,protein_coding	4036.32	0.319684	0.319253	0.0370614	8.62581	0	6.36408e-18	2.02491e-17	0.116173	0.00659136	-0.0102089	0.998041	0.0848389	0.0493814	-0.102691	0.0190455	0.28835	3.31809e-14	0.227203	2.73139e-09
ENSMUSG00000036615.6,Rfxap,protein_coding	741.154	0.505808	0.504161	0.058671	8.6211	0	6.63142e-18	2.10877e-17	-0.179508	0.0137199	0.101684	0.890472	-0.164666	0.0125397	-0.141676	0.0405206	0.52065	2.86636e-16	0.262448	1.53979e-05
ENSMUSG00000024712.9,Rfk,protein_coding	1422.6	-0.369433	-0.368774	0.0428609	-8.61936	0	6.73292e-18	2.14064e-17	-0.0478622	0.397404	-0.00378822	0.998041	0.00882332	0.900875	-0.136713	0.00986173	-0.312748	7.59359e-12	-0.502358	1.69764e-29
ENSMUSG00000024182.16,Axin1,protein_coding	928.114	0.466405	0.465077	0.0541135	8.61902	0	6.7532e-18	2.14668e-17	0.0928304	0.191323	0.00987937	0.998041	-0.00313662	0.970179	-0.1452	0.0210024	0.370438	5.54353e-11	0.311326	2.93647e-08
ENSMUSG00000020982.9,Nemf,protein_coding	1428.12	0.425179	0.424147	0.0493322	8.61868	0	6.77301e-18	2.15257e-17	0.0845081	0.187086	-0.0685679	0.938797	0.243597	1.76e-06	0.064686	0.330351	0.584268	1.96421e-31	0.558433	6.64951e-29
ENSMUSG00000021557.15,Agtpbp1,protein_coding	5151.6	0.275146	0.274863	0.0319303	8.61708	0	6.86807e-18	2.18236e-17	0.318931	6.3434e-22	-0.03586	0.976552	0.415147	7.15116e-39	-0.110035	0.00254448	0.371362	1.68387e-31	0.200971	1.10778e-09
ENSMUSG00000026024.14,Als2,protein_coding	1316.19	0.398866	0.398029	0.0463066	8.61358	0	7.0815e-18	2.24804e-17	-0.122834	0.032687	0.0147436	0.998041	0.0286423	0.657872	0.0945207	0.0921796	0.550342	1.81328e-29	0.478643	9.50591e-25
ENSMUSG00000023495.13,Pcbp4,protein_coding	1892.76	-0.412182	-0.411267	0.0478594	-8.61235	0	7.15792e-18	2.27144e-17	-0.0308039	0.654215	0.0527851	0.976552	-0.448679	2.71933e-17	0.0166144	0.84787	-0.830057	7.38928e-59	-0.448353	4.14727e-20
ENSMUSG00000032462.14,Pik3cb,protein_coding	1105.78	0.501468	0.499787	0.0582329	8.61142	0	7.21607e-18	2.28945e-17	0.172596	0.0122504	-0.067093	0.976552	0.2035	0.00107962	-0.080138	0.306358	0.532372	1.94994e-19	0.488423	3.30412e-16
ENSMUSG00000026816.14,Gtf3c5,protein_coding	703.442	0.555449	0.553218	0.0645242	8.60838	0	7.41003e-18	2.35054e-17	-0.00382233	0.974545	0.0418937	0.988739	-0.105481	0.175519	-0.083545	0.335045	0.45379	3.06443e-11	0.43001	7.6078e-11
ENSMUSG00000108358.1,Gm44509,TEC	914.458	0.518784	0.516828	0.0602798	8.60627	0	7.54733e-18	2.39273e-17	0.345454	1.55078e-07	0.0779809	0.963631	0.43617	1.48494e-13	0.0430405	0.632137	0.609501	6.86496e-25	0.483844	1.68539e-15
ENSMUSG00000038141.11,Tmem181a,protein_coding	3101.04	0.362688	0.362051	0.0421796	8.59865	0	8.06558e-18	2.55558e-17	0.140075	0.00375491	0.0250712	0.99296	0.0815149	0.105042	-0.0156167	0.830359	0.304128	2.10985e-12	0.322	7.33517e-14
ENSMUSG00000030056.8,Isy1,protein_coding	895.341	0.570661	0.56818	0.0663853	8.5962	0	8.24e-18	2.60985e-17	0.115332	0.180228	0.118195	0.883132	0.0563055	0.52122	-0.0606782	0.527554	0.511635	6.86025e-14	0.391787	7.22474e-09
ENSMUSG00000021180.9,Rps6ka5,protein_coding	2277.57	0.513921	0.512009	0.0597869	8.59589	0	8.26236e-18	2.61644e-17	0.951356	7.78243e-56	-0.0226418	0.998041	0.727948	4.56339e-35	0.331214	1.32345e-07	0.290513	8.08201e-07	0.867777	1.128e-47
ENSMUSG00000078591.1,Hs3st4,protein_coding	2118.32	0.471312	0.469882	0.0548454	8.59346	0	8.43884e-18	2.67131e-17	0.539801	2.08514e-21	0.132842	0.62326	0.413497	9.34562e-14	-0.212194	0.000542558	0.345008	2.99575e-10	0.126275	0.0296054
ENSMUSG00000022914.17,Brwd1,protein_coding	3389.51	-0.426597	-0.425571	0.0496734	-8.58804	0	8.84659e-18	2.79773e-17	0.0159376	0.836785	-0.0668192	0.93598	0.0430595	0.533286	-0.178317	0.00214289	-0.399475	5.65254e-15	-0.538095	4.66074e-26
ENSMUSG00000074656.12,Eif2s2,protein_coding	2208.16	0.378233	0.377512	0.0440484	8.58677	0	8.94495e-18	2.82777e-17	-0.00259782	0.974254	-0.0242867	0.992983	0.0981804	0.0546625	0.035048	0.596318	0.479012	4.28027e-26	0.437568	1.3568e-22
ENSMUSG00000001151.10,Pcnt,protein_coding	1206.42	0.552841	0.550644	0.0643981	8.58474	0	9.10455e-18	2.87713e-17	-0.185512	0.0167147	-0.00531734	0.998041	-0.0353249	0.700413	-0.22037	0.00249821	0.703027	1.15529e-25	0.337788	4.39431e-07
ENSMUSG00000035283.5,Adrb1,protein_coding	744.144	0.531928	0.529956	0.0620067	8.57856	0	9.60713e-18	3.03423e-17	-0.0651724	0.468628	-0.0530168	0.984087	0.143981	0.038072	-0.186776	0.00810498	0.741081	1.08766e-30	0.398169	7.26593e-10
ENSMUSG00000059119.9,Nap1l4,protein_coding	2705.2	0.314659	0.314251	0.0366871	8.57682	0	9.75304e-18	3.07915e-17	-0.112423	0.00993114	-0.0265351	0.984087	-0.102259	0.0147579	0.0278953	0.616109	0.324824	5.34676e-17	0.369089	4.27672e-23
ENSMUSG00000031446.14,Cul4a,protein_coding	2170.92	0.335752	0.335236	0.0391523	8.57555	0	9.86183e-18	3.11291e-17	0.167657	0.000134051	-0.0297145	0.984087	0.128916	0.00260269	0.0778824	0.107823	0.297011	1.2895e-13	0.443349	4.22232e-29
ENSMUSG00000035632.16,Cnot3,protein_coding	1241.78	0.445539	0.44438	0.0519709	8.57285	0	1.00953e-17	3.186e-17	-0.0725454	0.305091	0.00065103	0.999746	0.00246611	0.975754	-0.137372	0.0244609	0.520551	1.03743e-21	0.307516	1.08947e-08
ENSMUSG00000034850.15,Tmem127,protein_coding	3776.38	0.278045	0.277755	0.0324397	8.57112	0	1.0248e-17	3.23296e-17	0.098995	0.0088353	0.021267	0.987552	0.147926	1.82121e-05	-0.0634126	0.122918	0.326976	6.1897e-23	0.193365	7.113e-09
ENSMUSG00000032288.9,Imp3,protein_coding	666.659	0.556158	0.553836	0.0649332	8.56508	0	1.07998e-17	3.40576e-17	0.14595	0.0737724	0.0435295	0.987632	0.025933	0.783278	-0.00289823	0.98033	0.436141	8.78664e-11	0.50973	9.72525e-15
ENSMUSG00000061118.8,Dnajc30,protein_coding	1000.75	0.486177	0.48467	0.0567929	8.56052	0	1.12358e-17	3.54192e-17	0.0740932	0.339961	0.054131	0.981099	-0.0844529	0.228425	-0.285975	3.15505e-06	0.327631	4.08226e-08	0.146071	0.0160399
ENSMUSG00000039860.19,Srrm3,protein_coding	2125.74	0.370165	0.369468	0.0432451	8.5597	0	1.13164e-17	3.56666e-17	0.401321	5.99147e-19	-0.0111228	0.998041	0.271736	7.8043e-10	-0.168665	0.000477493	0.24058	3.18906e-08	0.212623	2.44248e-06
ENSMUSG00000047248.20,C2cd3,protein_coding	1311.84	0.517468	0.515661	0.0604657	8.55804	0	1.14801e-17	3.6162e-17	-0.0839794	0.301868	-0.167938	0.492626	-0.0373518	0.66044	-0.205835	0.00267361	0.564096	2.85714e-19	0.479571	2.12856e-14
ENSMUSG00000037608.16,Bclaf1,protein_coding	3957.05	0.273681	0.273409	0.0320098	8.5499	0	1.23196e-17	3.87846e-17	-0.0787941	0.0428624	-0.0911524	0.42615	0.0270929	0.533424	-0.017644	0.735067	0.379568	3.28954e-30	0.347189	2.58074e-26
ENSMUSG00000015357.10,Clpx,protein_coding	1018.85	0.561057	0.5587	0.0656258	8.54935	0	1.23786e-17	3.89628e-17	-0.012625	0.909922	-0.0169501	0.998041	0.0152176	0.878012	0.0294247	0.784871	0.5889	4.63329e-18	0.607432	7.7912e-20
ENSMUSG00000058407.12,Txndc9,protein_coding	1347.89	0.475087	0.473646	0.0555735	8.54881	0	1.24368e-17	3.91387e-17	0.134101	0.0471352	-0.0597048	0.981099	0.00262932	0.975854	0.0356405	0.679233	0.343615	2.34781e-09	0.570432	5.71171e-24
ENSMUSG00000030852.17,Tacc2,protein_coding	1927.3	0.363871	0.363235	0.0425708	8.54743	0	1.25862e-17	3.95938e-17	-0.093816	0.0790661	0.0357897	0.984087	-0.129734	0.00688791	-0.0260776	0.699362	0.327953	3.87299e-13	0.302003	3.81208e-12
ENSMUSG00000021987.9,Mtmr6,protein_coding	4400.95	0.286743	0.286426	0.0335855	8.53769	0	1.36928e-17	4.30183e-17	0.117111	0.00217882	-0.0259454	0.984087	-0.00390119	0.940499	-0.0458162	0.321509	0.165731	2.16122e-06	0.266872	8.5734e-15
ENSMUSG00000036112.15,Metap2,protein_coding	2368.89	0.31264	0.312236	0.0366408	8.53255	0	1.4316e-17	4.49679e-17	-0.0864708	0.0568878	0.00615039	0.998041	-0.12352	0.00255588	-0.0334602	0.534847	0.27559	1.62216e-12	0.273029	3.40233e-13
ENSMUSG00000018509.8,Cenpv,protein_coding	541.516	0.585572	0.582919	0.068643	8.53069	0	1.45479e-17	4.56876e-17	-0.0316715	0.777221	0.00948904	0.998041	-0.0125819	0.903576	-0.128991	0.126287	0.604662	6.53909e-17	0.447092	2.69154e-10
ENSMUSG00000039601.16,Rcan2,protein_coding	10800.6	0.247904	0.247698	0.029069	8.52812	0	1.48743e-17	4.67038e-17	0.1958	1.89169e-10	-0.0405725	0.926918	0.241321	7.13052e-16	-0.278836	3.2027e-20	0.293424	2.07033e-23	0.00963968	0.77353
ENSMUSG00000026987.16,Baz2b,protein_coding	645.006	-0.586759	-0.584153	0.0688269	-8.52514	0	1.52629e-17	4.7915e-17	-0.337134	5.02255e-06	-0.103946	0.901025	-0.450135	2.36517e-08	-0.381361	2.80929e-06	-0.699759	1.25507e-19	-0.864173	5.71642e-32
ENSMUSG00000020190.13,Mknk2,protein_coding	1053.45	0.499082	0.497347	0.0585766	8.52016	0	1.5933e-17	4.99903e-17	0.224349	0.000795624	0.0942805	0.901025	0.2217	0.000332915	0.0681851	0.395605	0.496433	4.76572e-17	0.472987	1.05279e-15
ENSMUSG00000021929.9,Kpna3,protein_coding	2668.43	0.316767	0.31634	0.0371933	8.51678	0	1.64057e-17	5.14349e-17	-0.144464	0.000776433	-0.03842	0.981099	-0.0370888	0.453166	0.15357	0.000147288	0.424142	1.98659e-27	0.508756	3.83624e-42
ENSMUSG00000024370.17,Cdc23,protein_coding	1523.15	0.401512	0.400626	0.0472113	8.50456	0	1.82278e-17	5.70834e-17	0.0899767	0.133984	0.0100065	0.998041	0.0223725	0.744939	0.0645941	0.3069	0.333907	9.70737e-12	0.456099	1.25085e-21
ENSMUSG00000034820.4,Cpsf7,protein_coding	2304.74	0.309146	0.308746	0.0363508	8.50453	0	1.8233e-17	5.70888e-17	0.0589261	0.214059	-0.011875	0.998041	0.0072364	0.897816	-0.0317007	0.555864	0.257456	1.22616e-11	0.28932	7.76769e-15
ENSMUSG00000031540.13,Kat6a,protein_coding	1736.49	-0.450764	-0.449536	0.0530378	-8.49892	0	1.9136e-17	5.98713e-17	-0.153591	0.0110947	-0.0885604	0.890472	-0.169831	0.00663249	-0.0471613	0.567208	-0.467004	8.2895e-17	-0.409365	7.69184e-14
ENSMUSG00000038384.16,Setd1b,protein_coding	2467.72	0.520643	0.518765	0.0612724	8.49719	0	1.94243e-17	6.07504e-17	-0.124516	0.100993	-0.140707	0.678358	-0.157033	0.0262013	-0.293775	1.21595e-05	0.488126	1.35079e-14	0.367575	7.1433e-09
ENSMUSG00000035078.6,Mtmr9,protein_coding	2563.99	0.349838	0.349256	0.041226	8.48586	0	2.14128e-17	6.6907e-17	0.143555	0.00231677	-0.00842646	0.998041	-0.0312628	0.583215	-0.0827312	0.110758	0.17502	5.01488e-05	0.275533	8.22182e-11
ENSMUSG00000003062.13,Stard3nl,protein_coding	689.888	-0.516513	-0.514659	0.0608923	-8.48241	0	2.20577e-17	6.88832e-17	-0.111617	0.128195	0.0161035	0.998041	-0.0952796	0.252872	-0.0111062	0.925736	-0.500175	3.75652e-14	-0.543723	4.51286e-18
ENSMUSG00000001052.15,Sec24b,protein_coding	1938.32	0.35497	0.354379	0.0418612	8.4797	0	2.25777e-17	7.04942e-17	-0.145192	0.00322152	-0.0394516	0.981099	-0.141202	0.00248581	-0.0844644	0.107024	0.35896	7.94832e-16	0.309957	6.55457e-13
ENSMUSG00000020069.16,Hnrnph3,protein_coding	1429.71	0.45467	0.453405	0.0536589	8.47334	0	2.3846e-17	7.44122e-17	-0.0828696	0.245008	-0.112031	0.788417	0.069078	0.306624	-0.067226	0.36386	0.606618	9.81586e-28	0.499475	1.28991e-19
ENSMUSG00000073616.10,Cops9,protein_coding	654.321	-0.583988	-0.581277	0.068924	-8.47292	0	2.3932e-17	7.46668e-17	0.0918712	0.284677	0.0143453	0.998041	0.0610073	0.543082	-0.089677	0.387211	-0.614852	1.29574e-17	-0.68801	5.73964e-22
ENSMUSG00000026904.17,Slc4a10,protein_coding	4721.01	0.364717	0.364069	0.0430458	8.47277	0	2.39628e-17	7.4749e-17	-0.350962	2.14004e-14	-0.0402648	0.981099	-0.352705	4.28461e-15	-0.0239035	0.734163	0.362974	8.9492e-16	0.381078	3.86922e-18
ENSMUSG00000061175.11,Fnip2,protein_coding	726.128	0.505489	0.503821	0.0596792	8.47011	0	2.45151e-17	7.64432e-17	-0.218365	0.00253799	0.0120322	0.998041	-0.13035	0.0602356	-0.328639	2.67369e-07	0.593504	3.75156e-20	0.164818	0.010284
ENSMUSG00000019790.17,Stxbp5,protein_coding	3232.45	0.301173	0.300811	0.0355627	8.46879	0	2.47949e-17	7.72867e-17	-0.228963	4.94271e-09	-0.0676771	0.864163	-0.149509	0.000121085	-0.0430506	0.388379	0.380627	5.36497e-24	0.325799	3.7559e-19
ENSMUSG00000102252.5,Snrpn,protein_coding	16456.5	0.256922	0.256689	0.0303461	8.46642	0	2.53051e-17	7.88624e-17	0.132687	6.4699e-05	0.0517497	0.890472	0.349718	9.41276e-30	-0.121689	0.00035991	0.473953	3.32122e-54	0.0834838	0.0088321
ENSMUSG00000022257.4,Laptm4b,protein_coding	930.576	-0.516118	-0.514283	0.0609654	-8.46576	0	2.54495e-17	7.92976e-17	-0.203831	0.00270328	-0.0332179	0.992983	-0.446722	1.72977e-10	-0.052808	0.585409	-0.759009	1.22036e-29	-0.535708	1.7877e-17
ENSMUSG00000030824.17,Nucb1,protein_coding	1961.47	0.352577	0.35197	0.041662	8.4628	0	2.61034e-17	8.132e-17	0.0181198	0.783165	0.0367466	0.981533	0.0515888	0.331001	0.10853	0.0251458	0.386046	4.31723e-19	0.424361	4.24757e-24
ENSMUSG00000038880.13,Mrps34,protein_coding	797.854	0.564612	0.562118	0.066719	8.46254	0	2.61626e-17	8.14892e-17	0.11681	0.17822	0.141381	0.764454	0.130848	0.0891919	-0.0914906	0.304916	0.578649	2.33056e-17	0.33174	1.20567e-06
ENSMUSG00000039477.16,Tnrc18,protein_coding	4342.16	0.563244	0.56083	0.0665685	8.46112	0	2.64812e-17	8.24508e-17	-0.128537	0.117838	-0.180576	0.49272	-0.0404852	0.669645	-0.377249	1.5412e-07	0.651296	9.46362e-22	0.366571	1.0294e-07
ENSMUSG00000022526.8,Zfp251,protein_coding	1280.18	0.402538	0.401686	0.0475753	8.46107	0	2.6494e-17	8.24753e-17	-0.299923	3.06667e-08	0.0162285	0.998041	-0.259169	3.63597e-07	-0.0354132	0.622332	0.443292	1.91908e-17	0.350896	5.46154e-13
ENSMUSG00000051934.5,Spats2,protein_coding	980.101	0.508569	0.506745	0.0601269	8.45827	0	2.71381e-17	8.44645e-17	0.163503	0.0236907	-0.0875633	0.924897	0.238237	0.000157759	-0.0320612	0.739355	0.583303	8.72986e-22	0.564071	5.4038e-20
ENSMUSG00000040648.14,Ppip5k2,protein_coding	748.053	-0.581237	-0.578565	0.0687806	-8.4506	0	2.89804e-17	9.01314e-17	0.033329	0.740205	-0.0274652	0.998041	0.117607	0.187195	-0.208999	0.0158672	-0.496959	4.09873e-12	-0.762771	2.68595e-26
ENSMUSG00000075054.5,Yae1d1,protein_coding	980.498	-0.486926	-0.485348	0.0576652	-8.44403	0	3.06592e-17	9.5317e-17	-0.00800205	0.931709	-0.0132154	0.998041	0.0263286	0.772807	-0.0522337	0.56675	-0.452596	9.01467e-14	-0.525945	1.03635e-18
ENSMUSG00000066278.6,Vps37b,protein_coding	880.565	0.577453	0.574657	0.0684004	8.44226	0	3.11272e-17	9.67538e-17	0.442164	1.78942e-09	0.0828029	0.973214	0.491003	2.93369e-13	0.0730897	0.440677	0.626293	8.28552e-21	0.56774	1.6524e-16
ENSMUSG00000031673.6,Cdh11,protein_coding	1877.62	0.359464	0.358841	0.0425912	8.43987	0	3.17703e-17	9.87345e-17	-0.0385354	0.531676	-0.0717417	0.894828	-0.0198437	0.751221	-0.209704	6.16929e-06	0.378156	2.15962e-17	0.221501	7.29018e-07
ENSMUSG00000004788.11,Eif2b2,protein_coding	667.151	0.583265	0.580492	0.0691283	8.43743	0	3.24402e-17	1.00779e-16	0.112112	0.221712	0.101701	0.923114	0.0715237	0.416235	0.0335904	0.760295	0.542676	2.55312e-14	0.515154	1.41008e-13
ENSMUSG00000039473.8,Ubn1,protein_coding	2071.02	0.42506	0.423999	0.0504162	8.43103	0	3.42645e-17	1.06407e-16	0.0319786	0.671759	0.0398538	0.984087	0.0476497	0.476955	0.0125699	0.887615	0.440731	2.07395e-17	0.397776	8.78437e-15
ENSMUSG00000017721.15,Pigt,protein_coding	2591.18	0.33934	0.33881	0.0402693	8.42678	0	3.55304e-17	1.10256e-16	-0.0697131	0.179686	0.0614208	0.91115	-0.14075	0.00166769	-0.086162	0.0843486	0.268303	2.81184e-10	0.191758	4.10365e-06
ENSMUSG00000063952.16,Brpf3,protein_coding	1531.14	0.384888	0.384122	0.0456843	8.42496	0	3.60879e-17	1.11944e-16	-0.0956027	0.100229	0.0162479	0.998041	-0.187389	0.000174081	-0.0741976	0.21424	0.293103	2.23888e-09	0.294443	3.65505e-10
ENSMUSG00000042207.17,Kdm5b,protein_coding	2610.9	0.377788	0.377043	0.0448485	8.42365	0	3.64936e-17	1.13182e-16	0.047152	0.447209	-0.0373492	0.984087	0.0325101	0.600992	0.036623	0.585752	0.363146	4.07406e-15	0.45176	3.62456e-23
ENSMUSG00000020431.5,Adcy1,protein_coding	6487.28	-0.514482	-0.512598	0.0610773	-8.42346	0	3.65534e-17	1.13346e-16	0.432908	9.12675e-12	-0.0201214	0.998041	0.85586	3.71659e-43	0.00322489	0.9783	-0.0915296	0.157882	-0.491136	3.44097e-15
ENSMUSG00000038517.15,Tbkbp1,protein_coding	1098.86	-0.431928	-0.430857	0.0512819	-8.42262	0	3.68169e-17	1.14142e-16	-0.618277	5.04525e-30	0.00975713	0.998041	-0.607417	5.83141e-25	-0.118801	0.0760283	-0.421067	2.32581e-12	-0.560486	4.0322e-26
ENSMUSG00000023277.13,Twf2,protein_coding	795.544	0.525144	0.523065	0.0623645	8.42057	0	3.74663e-17	1.16091e-16	0.10648	0.194429	0.079943	0.963631	0.152258	0.0279321	0.262928	5.30315e-05	0.570922	3.76147e-19	0.708129	1.17011e-30
ENSMUSG00000020658.10,Efr3b,protein_coding	6426.78	0.325391	0.324904	0.038643	8.42043	0	3.7509e-17	1.16201e-16	0.415731	1.60458e-25	-0.00987015	0.998041	0.451524	4.44386e-31	0.0582577	0.263386	0.361183	1.11721e-20	0.393519	1.03867e-23
ENSMUSG00000061313.8,Ddhd2,protein_coding	1758.99	0.391192	0.390344	0.0464654	8.419	0	3.79701e-17	1.17586e-16	0.16068	0.00267218	-0.00395657	0.998041	0.260011	5.19149e-08	0.0232831	0.75829	0.490523	1.45853e-25	0.418432	8.02561e-19
ENSMUSG00000040990.17,Sh3kbp1,protein_coding	2355.64	0.368426	0.367731	0.0437811	8.41519	0	3.92272e-17	1.21434e-16	0.142021	0.0049634	-0.0715341	0.897756	0.0412628	0.478875	0.047501	0.444021	0.267668	3.2479e-09	0.487461	6.06309e-28
ENSMUSG00000016933.17,Plcg1,protein_coding	2154.03	0.385605	0.384816	0.0458335	8.41316	0	3.991e-17	1.23502e-16	0.0104827	0.891358	-0.0203217	0.998041	0.0287787	0.655734	-0.0985742	0.0819238	0.403901	1.5556e-17	0.307352	7.38645e-11
ENSMUSG00000067787.10,Blcap,protein_coding	3145.4	0.362357	0.361744	0.0430714	8.41292	0	3.99922e-17	1.23711e-16	-0.807182	3.57482e-68	0.0255974	0.99296	-0.980743	8.75164e-104	-0.324616	9.65641e-13	0.188796	0.000111749	0.012143	0.807788
ENSMUSG00000036398.13,Ppp1r11,protein_coding	1442.07	0.40325	0.402342	0.0479367	8.41213	0	4.0263e-17	1.24479e-16	0.0592978	0.366683	-0.0163088	0.998041	0.151014	0.00391851	-0.145302	0.00846039	0.494966	7.60583e-24	0.274256	3.6449e-08
ENSMUSG00000038503.15,Mesd,protein_coding	1491.75	0.412777	0.41183	0.0490851	8.40943	0	4.12021e-17	1.27359e-16	-0.223242	7.62949e-05	0.054428	0.980357	-0.233787	1.00558e-05	-0.0161114	0.849662	0.402232	2.59987e-14	0.342238	8.03148e-12
ENSMUSG00000030101.15,Sumf1,protein_coding	826.657	0.485994	0.484437	0.0578203	8.40524	0	4.26981e-17	1.31959e-16	-0.124362	0.0968112	0.00994318	0.998041	-0.109099	0.112425	-0.0118719	0.907804	0.501256	5.53359e-16	0.464179	3.19864e-15
ENSMUSG00000053094.15,Tmem248,protein_coding	1543.09	0.355414	0.354793	0.0422888	8.40445	0	4.29858e-17	1.32823e-16	0.00905075	0.900307	0.0784855	0.873933	-0.00783675	0.904453	-0.0792847	0.137583	0.338527	2.58746e-14	0.197644	6.04049e-06
ENSMUSG00000042148.8,Cox10,protein_coding	903.507	0.455619	0.454265	0.0542207	8.40305	0	4.35045e-17	1.34401e-16	0.18435	0.00370883	0.0625252	0.976552	0.164907	0.00479909	0.0012542	0.990197	0.436176	2.75983e-15	0.394348	7.44421e-13
ENSMUSG00000010205.11,Raver1,protein_coding	1315.59	0.480913	0.479389	0.0572445	8.40104	0	4.42541e-17	1.36692e-16	0.0174768	0.85229	0.0133405	0.998041	-0.0273146	0.743572	-0.174567	0.00809831	0.436122	2.29628e-13	0.293006	8.16485e-07
ENSMUSG00000057963.9,Itpk1,protein_coding	1180.55	-0.44812	-0.446871	0.0533549	-8.39884	0	4.50899e-17	1.39222e-16	-0.13778	0.0254073	0.035163	0.984087	-0.135018	0.0422414	0.351738	9.71531e-10	-0.445358	8.59061e-15	-0.131545	0.0167159
ENSMUSG00000021311.9,Mtr,protein_coding	983.951	0.507708	0.505884	0.060453	8.39838	0	4.52678e-17	1.39745e-16	0.0891879	0.269114	-0.102758	0.894828	0.156725	0.0198001	-0.0139492	0.895472	0.575245	1.33834e-20	0.596517	5.43327e-22
ENSMUSG00000024558.12,Mapk4,protein_coding	3948.08	0.389949	0.389091	0.0464993	8.38613	0	5.02418e-17	1.54957e-16	0.670455	1.33092e-45	-0.0402492	0.982451	0.621607	3.53684e-41	0.0805627	0.181311	0.341101	1.42495e-13	0.510761	2.22224e-27
ENSMUSG00000021993.10,Mipep,protein_coding	764.188	0.531909	0.5298	0.0634414	8.38425	0	5.10517e-17	1.57426e-16	0.0815903	0.351313	0.000750356	0.999746	0.0917664	0.232421	-0.0215813	0.840538	0.542085	1.14701e-16	0.509577	3.2943e-15
ENSMUSG00000046865.7,Fbl,protein_coding	637.287	0.586737	0.58395	0.0700382	8.37739	0	5.41165e-17	1.66784e-16	-0.0922871	0.347642	0.0307253	0.998041	-0.0963642	0.266206	0.0670593	0.494481	0.58266	4.52798e-15	0.623071	1.12524e-18
ENSMUSG00000023915.5,Tnfrsf21,protein_coding	2448.64	0.384117	0.383371	0.0458565	8.37649	0	5.45299e-17	1.68027e-16	-0.601576	6.24144e-34	-0.0398312	0.982451	-0.67113	1.65526e-44	-0.114437	0.037902	0.314563	5.50982e-10	0.309511	5.5315e-11
ENSMUSG00000048106.5,4632415L05Rik,lincRNA	579.684	-0.551406	-0.549111	0.0658731	-8.37073	0	5.72605e-17	1.76344e-16	-0.186264	0.0123854	-0.0348263	0.992983	-0.101433	0.263568	-0.0966762	0.322112	-0.466575	1.01258e-10	-0.613256	4.8553e-19
ENSMUSG00000022545.13,Ercc4,protein_coding	942.042	0.466449	0.465071	0.0557285	8.37003	0	5.76042e-17	1.77337e-16	-0.0963142	0.193669	-0.0408572	0.984087	-0.155322	0.0137702	-0.0605745	0.438183	0.407441	8.79524e-12	0.446732	5.85593e-15
ENSMUSG00000020817.16,Rabep1,protein_coding	4819.54	0.266293	0.266026	0.0318162	8.36974	0	5.77475e-17	1.77712e-16	0.171753	6.28263e-07	-0.0368843	0.976243	0.216143	4.73537e-11	-0.0744996	0.0552384	0.310683	6.03139e-22	0.228678	2.7935e-12
ENSMUSG00000071649.6,B3gat3,protein_coding	1894.58	-0.364976	-0.364297	0.0436461	-8.36215	0	6.15845e-17	1.89346e-16	-0.0498876	0.386345	0.0597338	0.924897	0.083207	0.129368	-0.131201	0.0144122	-0.231881	4.74532e-07	-0.55591	2.79923e-35
ENSMUSG00000052310.9,Slc39a1,protein_coding	863.929	-0.495475	-0.493751	0.0592525	-8.3621	0	6.16136e-17	1.89401e-16	0.0984313	0.168563	0.0396206	0.984087	0.184711	0.00840354	0.182796	0.0108148	-0.409196	2.57974e-11	-0.3523	4.86704e-09
ENSMUSG00000019970.15,Sgk1,protein_coding	2069.05	0.392711	0.39181	0.0469752	8.35997	0	6.27344e-17	1.92775e-16	0.55236	2.32194e-30	0.106401	0.685951	0.380138	6.78406e-16	0.0971213	0.0919212	0.220489	2.50267e-06	0.383431	5.36602e-16
ENSMUSG00000039747.11,Orai2,protein_coding	2784.82	0.33199	0.331469	0.0397238	8.35745	0	6.40885e-17	1.969e-16	0.141002	0.00184768	0.101618	0.578696	0.0924204	0.0443568	-0.0406917	0.477447	0.283408	3.83955e-12	0.18968	3.47885e-06
ENSMUSG00000025474.9,Tubgcp2,protein_coding	818.327	0.522749	0.520746	0.062569	8.35476	0	6.5568e-17	2.01371e-16	-0.0427247	0.655903	0.0768715	0.972045	-0.00489476	0.960021	0.027811	0.784871	0.560578	1.24418e-17	0.473688	6.99975e-14
ENSMUSG00000049327.17,Kmt5a,protein_coding	1071.76	-0.436913	-0.435712	0.0523114	-8.35215	0	6.70333e-17	2.05795e-16	0.445826	3.70749e-18	0.0235603	0.996531	0.410452	1.46347e-13	0.0138111	0.888229	-0.472287	4.31522e-20	-0.446662	9.04224e-17
ENSMUSG00000000001.4,Gnai3,protein_coding	733.459	-0.584039	-0.581209	0.0699325	-8.35148	0	6.74142e-17	2.06851e-16	0.0628707	0.501093	-0.0178655	0.998041	0.108794	0.239157	0.417812	4.55982e-08	-0.538117	1.45853e-13	-0.148362	0.0402876
ENSMUSG00000018377.10,Vezf1,protein_coding	1052.15	-0.430144	-0.429034	0.0515057	-8.3514	0	6.746e-17	2.06915e-16	-0.0282994	0.706463	-0.0176751	0.998041	-0.0387275	0.614118	-0.0419176	0.614397	-0.440572	9.49699e-16	-0.454387	1.44134e-17
ENSMUSG00000046324.12,Ermp1,protein_coding	1551.92	-0.42615	-0.425051	0.0510305	-8.35089	0	6.77478e-17	2.0776e-16	0.313002	2.07686e-09	0.012293	0.998041	0.262147	2.77822e-06	0.0470699	0.551018	-0.477004	2.01622e-20	-0.391373	6.93438e-14
ENSMUSG00000063808.14,Gpatch1,protein_coding	802.113	0.489807	0.48818	0.0586542	8.35077	0	6.7821e-17	2.07946e-16	-0.0544946	0.529399	0.00164224	0.99916	0.00221354	0.980437	-0.076068	0.336172	0.546516	8.59344e-19	0.412097	7.87104e-12
ENSMUSG00000027797.15,Dclk1,protein_coding	23989.7	0.369723	0.369013	0.0442751	8.35059	0	6.79238e-17	2.08223e-16	0.0580191	0.315185	0.090508	0.781169	0.123346	0.0147016	0.244106	3.42732e-07	0.43505	3.74165e-22	0.523322	1.53328e-31
ENSMUSG00000004364.14,Cul3,protein_coding	4532.76	0.281741	0.281423	0.0337596	8.34551	0	7.09081e-17	2.17252e-16	0.129749	0.000622034	-0.067811	0.81886	0.143753	7.49618e-05	0.0451053	0.330466	0.295746	9.59163e-18	0.394658	1.15317e-30
ENSMUSG00000025423.16,Pias2,protein_coding	1262.67	-0.478846	-0.477304	0.0574589	-8.33372	0	7.83392e-17	2.39888e-16	0.0669521	0.369385	-0.0353422	0.988047	0.0468105	0.571893	-0.0684667	0.424339	-0.498988	6.06426e-17	-0.511971	5.9443e-18
ENSMUSG00000034902.17,Pip5k1c,protein_coding	8120.89	0.293907	0.293544	0.0352735	8.33222	0	7.93382e-17	2.42902e-16	0.262554	1.36109e-12	0.0593997	0.890472	0.348814	2.64389e-22	-0.11668	0.00410224	0.380166	1.03386e-26	0.117827	0.00138424
ENSMUSG00000031523.16,Dlc1,protein_coding	996.782	-0.450501	-0.449213	0.0541153	-8.32484	0	8.44438e-17	2.58344e-16	-0.157265	0.0105349	-0.0483783	0.981099	0.183786	0.0035258	0.0384416	0.665659	-0.10945	0.0641699	-0.363682	7.72108e-11
ENSMUSG00000036241.3,Ube2r2,protein_coding	2929.25	0.293049	0.292697	0.0352038	8.32437	0	8.47758e-17	2.59312e-16	-0.0217411	0.683469	0.0229035	0.987946	-0.00788898	0.883981	-0.103507	0.0117362	0.306902	6.75142e-17	0.166639	5.17104e-06
ENSMUSG00000042557.14,Sin3a,protein_coding	1527.68	0.40121	0.400293	0.0482001	8.32385	0	8.5151e-17	2.60412e-16	0.11139	0.0596858	-0.014559	0.998041	0.0387251	0.55337	-0.0197195	0.807919	0.328546	4.61717e-11	0.39605	8.65751e-16
ENSMUSG00000042810.14,Krba1,protein_coding	1491.65	-0.407785	-0.406826	0.0490002	-8.3221	0	8.64196e-17	2.64147e-16	0.0758879	0.211476	0.0740429	0.901025	-0.00162219	0.983499	-0.0228474	0.790964	-0.485295	2.21454e-21	-0.504675	6.5905e-24
ENSMUSG00000023307.14,March5,protein_coding	2014.48	0.368257	0.367541	0.0442829	8.31601	0	9.09749e-17	2.77765e-16	0.118469	0.024995	0.00555405	0.998041	0.119642	0.0162847	-0.00192091	0.981133	0.36943	4.00757e-16	0.360782	1.31822e-15
ENSMUSG00000022837.14,Iqcb1,protein_coding	809.575	0.549877	0.547548	0.066126	8.3156	0	9.12913e-17	2.78681e-16	-0.0708784	0.452918	-0.00361708	0.998859	-0.0805596	0.337443	0.0489539	0.61926	0.540196	8.90712e-15	0.602448	2.42238e-19
ENSMUSG00000060743.12,H3f3a,protein_coding	4447.81	0.322189	0.321712	0.038756	8.31326	0	9.31044e-17	2.84111e-16	0.110523	0.0145004	-0.0166264	0.998041	0.0434236	0.390243	0.0584313	0.261709	0.255089	1.6303e-10	0.397246	5.2682e-24
ENSMUSG00000026869.12,Psmd5,protein_coding	1549.65	0.405332	0.404394	0.0487639	8.31214	0	9.39915e-17	2.86661e-16	-0.0458797	0.513841	0.0250975	0.993686	-0.0558557	0.376813	0.0267364	0.732254	0.395356	1.11782e-14	0.406971	2.05911e-16
ENSMUSG00000062115.15,Rai1,protein_coding	3137.73	0.474728	0.473238	0.0571551	8.30596	0	9.90151e-17	3.01817e-16	-0.0920494	0.209131	-0.0947439	0.894828	-0.20852	0.000949463	-0.389668	1.41405e-10	0.358257	1.55095e-09	0.179804	0.00288505
ENSMUSG00000035772.11,Mrps2,protein_coding	984.869	0.482705	0.48108	0.0581196	8.30537	0	9.9509e-17	3.03267e-16	0.207714	0.00194793	0.125401	0.745653	0.0175537	0.839774	-0.0288562	0.758631	0.292544	1.2006e-06	0.328447	2.88145e-08
ENSMUSG00000006127.9,Inpp5k,protein_coding	809.246	0.477872	0.476297	0.0575423	8.3047	0	1.00069e-16	3.0492e-16	0.0293162	0.747775	0.0731144	0.965312	0.146535	0.0211729	-0.00222315	0.982983	0.595091	1.20419e-23	0.402534	5.2721e-12
ENSMUSG00000030313.15,Dennd5b,protein_coding	3233.73	0.360442	0.359771	0.0434127	8.30268	0	1.01787e-16	3.09926e-16	0.0887817	0.0977484	-0.0553269	0.963631	0.221698	1.20165e-06	0.0278703	0.68346	0.493359	4.29484e-29	0.443639	9.30267e-24
ENSMUSG00000014602.15,Kif1a,protein_coding	32870.7	0.316289	0.315842	0.0381025	8.30102	0	1.03224e-16	3.14074e-16	-0.156588	0.000186128	-0.0277359	0.984087	-0.189453	3.55105e-06	-0.118691	0.00761072	0.283424	3.51421e-13	0.225334	8.48004e-09
ENSMUSG00000071074.9,Yipf3,protein_coding	1332.46	0.419819	0.418732	0.0506546	8.28786	0	1.15304e-16	3.50318e-16	0.17125	0.00356027	0.0358737	0.984087	0.225306	2.02268e-05	0.0473077	0.516051	0.473874	2.54171e-20	0.431253	4.0527e-17
ENSMUSG00000025499.18,Hras,protein_coding	4556.82	0.359861	0.35917	0.0434225	8.28744	0	1.15715e-16	3.51504e-16	0.749166	2.62481e-65	0.051583	0.973214	0.636365	2.95185e-49	-0.103103	0.0512543	0.24706	1.0863e-08	0.205175	4.89054e-06
ENSMUSG00000022855.9,Senp2,protein_coding	3526.17	0.286227	0.285888	0.0345829	8.27655	0	1.26798e-16	3.84679e-16	0.207226	2.54267e-08	-0.0495908	0.923114	0.118724	0.00177511	-0.101536	0.0120268	0.197725	2.6254e-08	0.234282	5.45621e-11
ENSMUSG00000025512.15,Chid1,protein_coding	1727.2	0.3592	0.358542	0.0434059	8.27539	0	1.28039e-16	3.88372e-16	0.0312752	0.628967	0.0515126	0.973593	-0.0244743	0.693272	-0.111402	0.0306288	0.303451	2.51664e-11	0.196286	1.32568e-05
ENSMUSG00000021096.11,Ppm1a,protein_coding	8791.37	0.221885	0.221728	0.0268133	8.27518	0	1.28265e-16	3.88988e-16	0.183575	1.00238e-10	-0.0123317	0.997846	0.13541	2.06182e-06	-0.18488	9.0235e-11	0.17372	2.53068e-10	0.0493365	0.0870405
ENSMUSG00000054893.15,Zfp667,protein_coding	669.226	0.530379	0.528221	0.0641893	8.26272	0	1.42386e-16	4.30873e-16	0.112825	0.180349	0.073917	0.976552	0.0542824	0.518671	-0.0697478	0.433355	0.471837	1.24028e-12	0.386714	3.81e-09
ENSMUSG00000022814.6,Umps,protein_coding	579.296	0.547366	0.545042	0.0662525	8.26182	0	1.43471e-16	4.34e-16	-0.0351747	0.740997	-0.0375007	0.992983	0.0806031	0.324928	-0.0988327	0.250757	0.663144	1.00899e-21	0.486034	1.15667e-12
ENSMUSG00000053080.10,2700081O15Rik,protein_coding	896.904	0.464365	0.462964	0.05623	8.25831	0	1.47752e-16	4.46868e-16	-0.3814	4.17572e-09	0.176421	0.33156	-0.114069	0.0853928	0.0199204	0.834269	0.731696	1.08351e-32	0.307864	6.04132e-08
ENSMUSG00000035575.11,Utp6,protein_coding	1301.9	0.412617	0.411583	0.0499756	8.25638	0	1.5016e-16	4.53987e-16	0.135321	0.0242295	-0.028142	0.992983	0.114565	0.044584	0.162885	0.00319599	0.391861	2.22103e-14	0.603644	2.40291e-33
ENSMUSG00000074698.10,Csnk2a1,protein_coding	4019.08	0.277524	0.277212	0.0336231	8.25398	0	1.53201e-16	4.63015e-16	0.167075	5.52584e-06	-0.0205469	0.991473	0.0911354	0.0170413	0.0899011	0.022914	0.201584	5.87609e-09	0.387972	3.60403e-30
ENSMUSG00000094870.8,Zfp131,protein_coding	851.675	-0.543581	-0.541279	0.0658682	-8.25256	0	1.55041e-16	4.68489e-16	0.0427583	0.645825	-0.0486005	0.984087	0.0179637	0.86722	0.0615841	0.54795	-0.568376	1.59499e-16	-0.433397	1.70518e-10
ENSMUSG00000057060.7,Slc35f3,protein_coding	1107.54	0.467218	0.465686	0.0566413	8.24873	0	1.60089e-16	4.83567e-16	0.455446	2.46802e-14	-0.037337	0.988047	0.333136	5.55378e-09	-0.0323659	0.718602	0.344908	8.24892e-10	0.472189	3.74281e-16
ENSMUSG00000053141.16,Ptprt,protein_coding	4558.15	-0.450948	-0.44964	0.0546755	-8.24773	0	1.61429e-16	4.87528e-16	-0.464405	3.54623e-16	-0.00063297	0.999746	-0.664454	9.2604e-31	0.225502	0.00025305	-0.650998	5.29639e-30	-0.224814	6.92458e-05
ENSMUSG00000022280.9,Rnf19a,protein_coding	1088.64	0.414948	0.413918	0.0503379	8.24325	0	1.67589e-16	5.05949e-16	0.0411537	0.581997	-0.0396301	0.984087	-0.0431079	0.522575	0.0900936	0.15033	0.330687	4.69601e-10	0.544672	9.57682e-27
ENSMUSG00000064302.13,Clasp1,protein_coding	3595.01	0.349538	0.348931	0.0424041	8.24302	0	1.67911e-16	5.06828e-16	-0.124921	0.0121345	-0.0433603	0.981099	-0.145036	0.00213694	0.0122468	0.87	0.329424	9.62965e-14	0.405145	6.28875e-21
ENSMUSG00000016559.14,H3f3b,protein_coding	4718.08	0.336992	0.336444	0.0408824	8.24297	0	1.67984e-16	5.06956e-16	-0.0801104	0.11493	0.0228803	0.992983	-0.00273448	0.966294	-0.0735092	0.165344	0.414368	6.48396e-23	0.240603	1.04055e-08
ENSMUSG00000037260.8,Hgsnat,protein_coding	1326.36	0.392907	0.391996	0.0476676	8.24265	0	1.68443e-16	5.08251e-16	0.161934	0.00349447	0.0233736	0.996381	0.321691	1.54472e-11	0.0500122	0.453721	0.552664	7.13535e-31	0.419546	3.3669e-18
ENSMUSG00000041769.13,Ppp2r2d,protein_coding	1784.24	0.346259	0.345622	0.042036	8.2372	0	1.76287e-16	5.31534e-16	0.448224	7.42399e-25	0.0549034	0.961297	0.391463	3.34873e-21	-0.112277	0.023222	0.289497	2.49995e-12	0.179078	4.22561e-05
ENSMUSG00000031575.18,Ash2l,protein_coding	1502.3	0.426506	0.425381	0.0518186	8.23076	0	1.86031e-16	5.60714e-16	0.102643	0.11493	0.0434756	0.984087	-0.00141124	0.98571	-0.0211004	0.809204	0.322452	2.07442e-09	0.36193	7.72909e-12
ENSMUSG00000036285.10,Noa1,protein_coding	588.765	0.581076	0.578251	0.0706615	8.22338	0	1.97854e-16	5.96132e-16	-0.00629882	0.960882	-0.0105018	0.998041	-0.00494912	0.964031	0.0128711	0.917657	0.582426	3.68203e-15	0.604449	3.81336e-17
ENSMUSG00000035062.13,Zc4h2,protein_coding	547.275	0.557694	0.555102	0.0678187	8.22331	0	1.97957e-16	5.96336e-16	0.0885442	0.350388	0.109805	0.901025	0.0813265	0.330408	0.151687	0.050344	0.550477	4.5613e-15	0.599576	4.24662e-19
ENSMUSG00000059486.11,Kbtbd2,protein_coding	1903.15	0.361975	0.36126	0.0440209	8.2228	0	1.98808e-16	5.98792e-16	0.234978	1.02904e-06	0.0290635	0.987552	0.359708	2.88336e-16	0.019119	0.794457	0.486704	1.62011e-28	0.352031	3.65657e-15
ENSMUSG00000026820.5,Ptges2,protein_coding	762.738	0.544453	0.542082	0.0662703	8.21564	0	2.11041e-16	6.35292e-16	0.0582645	0.548889	0.143559	0.745653	0.0260367	0.788212	0.0426381	0.673209	0.512225	9.72842e-14	0.443532	3.04906e-11
ENSMUSG00000035268.14,Pkig,protein_coding	1443	-0.419543	-0.418482	0.0510735	-8.2145	0	2.13058e-16	6.41246e-16	-0.100345	0.103719	0.0937755	0.852358	-0.369311	1.41494e-10	0.038044	0.643503	-0.688509	9.86632e-36	-0.475274	5.77652e-20
ENSMUSG00000036636.10,Clcn7,protein_coding	1287.39	0.427067	0.425954	0.0519977	8.2132	0	2.15371e-16	6.48092e-16	-0.176259	0.00441126	0.0466981	0.981099	-0.0755975	0.243235	0.0153119	0.865134	0.527729	9.82368e-22	0.395681	6.91064e-14
ENSMUSG00000021062.15,Rab15,protein_coding	9338.86	0.317365	0.316903	0.0386416	8.21305	0	2.15647e-16	6.48807e-16	0.130748	0.00272998	-0.0188276	0.995417	-0.0435352	0.390042	-0.101025	0.0294874	0.143082	0.000375315	0.235168	3.18913e-09
ENSMUSG00000029578.15,Wipi2,protein_coding	3482.13	0.306686	0.306267	0.0373459	8.21205	0	2.17449e-16	6.5411e-16	0.000811646	0.990065	0.0364318	0.981099	0.0321431	0.524747	-0.0494808	0.337487	0.338017	1.95958e-18	0.220773	8.76759e-09
ENSMUSG00000037049.9,Smpd1,protein_coding	2795.92	0.298468	0.29808	0.0364226	8.19458	0	2.51472e-16	7.55094e-16	0.0376302	0.459473	0.0329643	0.981099	0.00784109	0.888139	-0.0413211	0.424079	0.268679	1.40273e-12	0.224183	2.03526e-09
ENSMUSG00000034610.14,Tut4,protein_coding	898.467	-0.530559	-0.528395	0.0647663	-8.19189	0	2.57148e-16	7.71999e-16	0.0223822	0.82062	-0.0566113	0.981099	0.00805959	0.939517	-0.0839964	0.380864	-0.544882	9.42168e-16	-0.557944	9.77119e-17
ENSMUSG00000029636.10,Wasf3,protein_coding	4501.77	-0.264882	-0.264613	0.0323402	-8.19048	0	2.60197e-16	7.80872e-16	-0.279252	1.77395e-16	-0.0814663	0.578696	-0.535561	2.29225e-53	-0.0879096	0.0263883	-0.521191	2.11481e-50	-0.271325	4.13012e-16
ENSMUSG00000025085.16,Ablim1,protein_coding	1846.48	-0.388225	-0.387394	0.0474085	-8.18893	0	2.63561e-16	7.90826e-16	-0.613831	5.61368e-35	0.0518031	0.976552	-1.29372	6.57957e-119	0.406693	2.59895e-16	-1.06811	5.11608e-79	-0.0333348	0.518484
ENSMUSG00000017778.14,Cox7c,protein_coding	2336.42	-0.378456	-0.377661	0.0462218	-8.18782	0	2.66001e-16	7.97858e-16	0.20642	2.80815e-05	0.0150236	0.998041	0.250281	5.87839e-07	-0.0532324	0.436946	-0.334595	1.23838e-12	-0.446712	4.13464e-21
ENSMUSG00000042570.14,Mier2,protein_coding	818.17	0.484326	0.482674	0.0591579	8.18702	0	2.67781e-16	8.03055e-16	0.115514	0.127138	-0.0383157	0.989173	0.037281	0.647765	-0.123028	0.0889147	0.406094	3.65623e-11	0.399614	6.85431e-11
ENSMUSG00000032405.10,Pias1,protein_coding	2486.62	0.392449	0.391551	0.0479499	8.18457	0	2.73285e-16	8.19268e-16	0.23594	6.7278e-06	-0.0676161	0.926918	0.309171	3.45565e-10	-0.0276859	0.720566	0.465679	5.17532e-22	0.432379	1.11227e-18
ENSMUSG00000031370.12,Zrsr2,protein_coding	1422.77	0.417257	0.416198	0.0509916	8.18286	0	2.77178e-16	8.30638e-16	0.0193869	0.813404	-0.00869625	0.998041	0.0511871	0.44302	-0.0595452	0.403813	0.449057	1.86278e-17	0.366408	2.48944e-12
ENSMUSG00000002393.14,Nr2f6,protein_coding	882.768	0.476246	0.474705	0.0582468	8.17634	0	2.92604e-16	8.76553e-16	-0.0379412	0.671576	0.137001	0.66445	-0.199995	0.00189661	-0.221312	0.00062767	0.314192	5.27307e-07	0.117933	0.057705
ENSMUSG00000031166.13,Wdr13,protein_coding	5738.15	0.279763	0.279444	0.0342175	8.17604	0	2.93326e-16	8.78399e-16	0.0598983	0.164705	0.0562467	0.894828	-0.0556842	0.188799	-0.124936	0.00129352	0.164181	4.2145e-06	0.0985804	0.0061079
ENSMUSG00000004221.16,Ikbkg,protein_coding	1296.77	0.430991	0.429815	0.0527446	8.17129	0	3.05122e-16	9.13396e-16	-0.0482965	0.528285	0.082962	0.901716	-0.0237429	0.759108	0.0693668	0.329527	0.455545	1.63015e-16	0.417396	4.51931e-15
ENSMUSG00000042628.8,Zfyve1,protein_coding	1687.65	0.373585	0.372813	0.0457292	8.1695	0	3.0967e-16	9.26846e-16	0.0637178	0.297718	0.0168373	0.998041	0.0958649	0.0722793	-0.00235251	0.9783	0.405732	7.48486e-18	0.354395	2.91158e-14
ENSMUSG00000107879.1,9330102E08Rik,lincRNA	731.027	0.529845	0.527642	0.0648777	8.16682	0	3.16619e-16	9.47473e-16	0.114311	0.176617	0.0366545	0.992983	0.0978666	0.209583	-0.0597905	0.520706	0.5134	1.45275e-14	0.4334	6.56721e-11
ENSMUSG00000024382.13,Ercc3,protein_coding	887.107	0.483445	0.481783	0.0592612	8.15787	0	3.40971e-16	1.01943e-15	-0.0334088	0.718812	0.0506021	0.984087	0.0348824	0.673372	-0.00195765	0.985915	0.551737	4.96531e-19	0.430886	8.46913e-13
ENSMUSG00000060314.13,Zfp941,protein_coding	1272.91	0.54414	0.541865	0.0667052	8.15739	0	3.42349e-16	1.02319e-15	-0.596735	4.41809e-16	-0.0701681	0.981099	-0.316443	1.02858e-05	-0.115312	0.181709	0.824432	1.00158e-30	0.498996	3.30551e-13
ENSMUSG00000001156.9,Mxd1,protein_coding	1365.3	0.536725	0.534323	0.0658082	8.1559	0	3.46594e-16	1.03569e-15	0.552187	1.0473e-15	0.179759	0.492626	0.564467	5.24593e-18	0.130756	0.107218	0.549005	2.13425e-17	0.487723	1.68467e-13
ENSMUSG00000066640.11,Fbxl18,protein_coding	1633.5	0.409692	0.408662	0.0502581	8.15177	0	3.58639e-16	1.0713e-15	0.149869	0.0110955	0.0527656	0.981099	0.142504	0.0108739	0.00696239	0.939459	0.402328	4.73117e-15	0.363889	1.12872e-12
ENSMUSG00000060992.9,Copz1,protein_coding	2186	0.32898	0.328445	0.040371	8.14892	0	3.67194e-16	1.09646e-15	0.181467	5.29494e-05	0.0621188	0.910347	0.111589	0.0138302	-0.0519958	0.350468	0.259102	4.18301e-10	0.214865	2.29989e-07
ENSMUSG00000048897.15,Zfp710,protein_coding	1101.29	0.443806	0.442499	0.0544682	8.14798	0	3.70048e-16	1.10479e-15	0.260374	1.64718e-05	-0.028515	0.993686	0.159968	0.00734969	-0.143113	0.0252908	0.3434	5.68428e-10	0.329208	5.82152e-09
ENSMUSG00000010154.7,Spire2,protein_coding	538.522	0.575019	0.572368	0.0705892	8.14599	0	3.76196e-16	1.12274e-15	-0.180722	0.0443387	0.0508596	0.984087	-0.270453	0.000427039	-0.317003	3.5513e-05	0.485289	3.26e-10	0.207156	0.00593391
ENSMUSG00000011877.13,Git1,protein_coding	10023	0.271916	0.271618	0.0333835	8.14523	0	3.78575e-16	1.12964e-15	0.246173	2.15664e-12	-0.0372388	0.976552	0.243185	2.12164e-12	-0.242137	7.64151e-12	0.268928	2.09308e-15	0.0670176	0.0604091
ENSMUSG00000057335.11,Cep170,protein_coding	1819.37	-0.449169	-0.447851	0.0551563	-8.14356	0	3.8382e-16	1.14508e-15	-0.39589	9.81041e-12	-0.0341799	0.988047	-0.311394	4.05254e-07	-0.0773587	0.324612	-0.364673	8.08077e-10	-0.492347	3.77823e-18
ENSMUSG00000022200.8,Golph3,protein_coding	2196.31	-0.329966	-0.329433	0.0405415	-8.13897	0	3.98668e-16	1.18874e-15	0.134368	0.00268614	-0.00575378	0.998041	0.0976167	0.046636	0.066155	0.235406	-0.366717	1.83248e-18	-0.258057	5.67982e-10
ENSMUSG00000022641.15,Bbx,protein_coding	1673.62	0.390233	0.389316	0.0479481	8.13865	0	3.997e-16	1.19161e-15	0.401113	1.66896e-15	-0.113699	0.66445	0.572058	1.30691e-34	-0.15281	0.00536354	0.561178	3.33594e-33	0.351122	1.95532e-12
ENSMUSG00000016619.10,Nup50,protein_coding	1437.02	0.373827	0.373068	0.0459457	8.13628	0	4.07604e-16	1.21495e-15	-0.16719	0.0021057	0.00501559	0.998041	-0.112829	0.0342097	0.0608931	0.32573	0.428188	3.00138e-18	0.429704	2.49251e-20
ENSMUSG00000006456.10,Rbm14,protein_coding	1079.68	0.497859	0.496037	0.0612155	8.13289	0	4.19191e-16	1.24904e-15	0.0358279	0.703223	0.0512674	0.984087	0.0238566	0.791766	-0.086876	0.290308	0.485888	1.8309e-14	0.359716	1.0597e-08
ENSMUSG00000036822.6,Topors,protein_coding	812.898	0.519731	0.517681	0.0639912	8.12192	0	4.5888e-16	1.36487e-15	-0.0192205	0.857624	-0.0424616	0.987946	-0.109109	0.157923	-0.0288351	0.78365	0.429843	2.07745e-10	0.533358	3.65981e-16
ENSMUSG00000000915.15,Hip1r,protein_coding	2142.26	0.368273	0.367531	0.0453557	8.11966	0	4.67482e-16	1.38971e-15	0.101781	0.0665069	0.0185362	0.998041	0.0880365	0.101841	-0.141287	0.00696596	0.354528	2.86873e-14	0.20845	9.93348e-06
ENSMUSG00000043557.16,Mdga1,protein_coding	1099.4	-0.424003	-0.42292	0.052225	-8.11878	0	4.70905e-16	1.39939e-15	-0.99742	2.69241e-69	-0.00594639	0.998041	-0.122661	0.0599777	-0.635197	4.12339e-27	0.450756	4.3176e-14	-1.05325	7.79016e-78
ENSMUSG00000027573.11,Gid8,protein_coding	1340.55	0.382076	0.381235	0.0470742	8.11645	0	4.80009e-16	1.42619e-15	0.0614739	0.338919	0.120678	0.578696	0.0938462	0.0879743	-0.0591832	0.359978	0.414448	1.67754e-17	0.202214	3.01201e-05
ENSMUSG00000029632.7,Ndufa4,protein_coding	3734.09	0.34129	0.340698	0.0420679	8.11284	0	4.94496e-16	1.46871e-15	0.084468	0.103965	0.00347922	0.998041	0.109406	0.022936	-0.0983862	0.0555763	0.366228	1.71979e-17	0.239425	3.39323e-08
ENSMUSG00000040859.14,Bsdc1,protein_coding	1806.8	0.350006	0.349353	0.0431574	8.10999	0	5.0624e-16	1.50306e-15	0.176537	0.000284116	0.0935886	0.730692	0.0958903	0.0548105	-0.0176664	0.808166	0.269359	1.3456e-09	0.238751	6.32322e-08
ENSMUSG00000018425.18,Dhx40,protein_coding	1280.3	0.431859	0.430673	0.0532523	8.10968	0	5.07522e-16	1.5066e-15	-0.0232693	0.783107	-0.00807906	0.998041	-0.166031	0.00544667	0.0671682	0.35463	0.289098	3.39435e-07	0.507106	5.34794e-21
ENSMUSG00000006435.16,Neurl1a,protein_coding	7377.68	0.305388	0.304967	0.0376617	8.10873	0	5.11518e-16	1.51819e-15	0.00493946	0.937782	-0.0132464	0.998041	-0.00554538	0.925698	-0.187379	5.49738e-06	0.294904	2.42565e-14	0.131256	0.000864195
ENSMUSG00000052296.7,Ppp6r1,protein_coding	5281.17	0.303777	0.303348	0.0374793	8.10519	0	5.26613e-16	1.56243e-15	0.431204	4.23331e-29	0.00754796	0.998041	0.432237	1.79371e-30	-0.0731233	0.125476	0.30481	4.56761e-16	0.223106	7.24162e-09
ENSMUSG00000019969.14,Psen1,protein_coding	2171.28	0.315435	0.314946	0.0389435	8.0998	0	5.50497e-16	1.63214e-15	0.244086	5.89873e-09	0.0175018	0.998041	0.26925	9.43632e-12	0.027034	0.651892	0.340598	3.44352e-18	0.324967	2.20901e-16
ENSMUSG00000075227.6,Znhit2,protein_coding	578.998	0.569033	0.566301	0.0702601	8.09895	0	5.54359e-16	1.6433e-15	0.058142	0.579974	0.101855	0.924897	0.0468913	0.62266	-0.22738	0.00399585	0.557782	2.09787e-14	0.239797	0.00113889
ENSMUSG00000035671.6,Zswim4,protein_coding	821.168	0.483962	0.482197	0.0597701	8.09707	0	5.63002e-16	1.66832e-15	0.36966	1.14914e-08	-0.0380869	0.989915	0.368626	4.85351e-10	-0.104868	0.164928	0.482929	2.31446e-16	0.417182	1.45872e-11
ENSMUSG00000037685.15,Atp8a1,protein_coding	9034.23	0.376695	0.375898	0.0465367	8.09458	0	5.74638e-16	1.7025e-15	0.126816	0.0189915	-0.0470246	0.981099	0.0440576	0.480915	-0.0569496	0.387128	0.293936	7.08528e-10	0.36677	1.19005e-14
ENSMUSG00000039713.16,Plekhg5,protein_coding	1553.47	0.529534	0.527288	0.065431	8.09301	0	5.8207e-16	1.72422e-15	0.231697	0.00183269	-0.0152398	0.998041	0.0613193	0.479488	0.204864	0.00568017	0.359156	9.05146e-08	0.749637	5.426e-30
ENSMUSG00000078566.8,Bnip3,protein_coding	2678.8	0.321369	0.320848	0.0397677	8.08116	0	6.41554e-16	1.89672e-15	0.341005	2.76315e-16	0.0248888	0.989173	0.395636	1.78476e-23	0.0267678	0.6647	0.376001	1.83361e-21	0.323248	1.30889e-15
ENSMUSG00000027739.9,Rab33b,protein_coding	602.851	-0.57275	-0.56995	0.0708838	-8.08013	0	6.46995e-16	1.91247e-15	-0.0110095	0.923152	-0.0410976	0.991233	-0.0872427	0.382819	0.10682	0.291977	-0.648983	9.53141e-18	-0.424833	5.78147e-09
ENSMUSG00000042203.8,Tbc1d22b,protein_coding	1647.92	0.384457	0.383612	0.0475957	8.07756	0	6.60766e-16	1.95283e-15	-0.0155505	0.841318	0.0896654	0.867943	-0.0533854	0.388555	-0.133862	0.0162509	0.346622	3.75697e-12	0.16093	0.0012134
ENSMUSG00000032262.13,Elovl4,protein_coding	1467.15	0.410989	0.409926	0.0508902	8.07599	0	6.69313e-16	1.97774e-15	0.124426	0.0440578	0.0329026	0.988047	0.141947	0.0121849	0.0728988	0.281228	0.42851	1.88584e-16	0.450985	1.85455e-18
ENSMUSG00000024993.15,Fam45a,protein_coding	713.297	-0.525038	-0.522875	0.0650508	-8.0712	0	6.961e-16	2.0558e-15	-0.0775908	0.356603	-0.0129425	0.998041	-0.00240142	0.982514	0.0387087	0.727861	-0.449849	8.95708e-11	-0.473387	1.56088e-12
ENSMUSG00000023827.8,Agpat4,protein_coding	830.947	-0.539653	-0.53734	0.0668651	-8.07077	0	6.98577e-16	2.06275e-15	-0.20829	0.00557027	0.0837589	0.952081	-0.737496	1.95688e-21	0.222778	0.00491366	-1.06886	2.16595e-45	-0.400634	3.41516e-09
ENSMUSG00000066189.9,Cacng3,protein_coding	4004.74	0.361843	0.361115	0.0448495	8.06793	0	7.15024e-16	2.11094e-15	0.585162	2.12784e-37	-0.00763729	0.998041	0.283169	1.14845e-09	-0.142909	0.00583101	0.0598488	0.207981	0.226571	1.06879e-06
ENSMUSG00000024325.8,Ring1,protein_coding	616.539	0.515057	0.513084	0.0638585	8.0656	0	7.28742e-16	2.15068e-15	-0.110353	0.200925	-0.0668776	0.981099	-0.168213	0.0201454	-0.114791	0.151287	0.457196	3.62956e-11	0.467144	1.68321e-12
ENSMUSG00000032030.16,Cul5,protein_coding	2397.65	0.362807	0.362071	0.0449907	8.06405	0	7.38075e-16	2.17784e-15	0.192701	0.000117778	0.00211786	0.998859	0.204661	1.70792e-05	0.124433	0.0171815	0.374767	2.33638e-16	0.485123	1.14151e-26
ENSMUSG00000024981.6,Acsl5,protein_coding	1014.18	0.470293	0.468768	0.0583438	8.06072	0	7.58487e-16	2.23728e-15	-0.147242	0.0421453	0.0128459	0.998041	-0.191243	0.00322365	-0.0703464	0.383356	0.426292	8.69397e-12	0.3871	1.01488e-10
ENSMUSG00000041220.10,Elovl6,protein_coding	1631.44	-0.384084	-0.383233	0.0476502	-8.06049	0	7.59864e-16	2.24094e-15	0.0261346	0.708177	0.0172152	0.998041	0.0333614	0.633065	-0.128547	0.0313442	-0.376857	3.76736e-14	-0.529846	4.1735e-27
ENSMUSG00000010936.11,Vac14,protein_coding	949.363	0.438622	0.437387	0.0544238	8.05937	0	7.66889e-16	2.26126e-15	-0.128144	0.0630206	0.0541361	0.981099	-0.149709	0.0154213	-0.120322	0.0681277	0.417056	1.02984e-12	0.264163	2.79277e-06
ENSMUSG00000016200.14,Syt14,protein_coding	907.819	-0.476289	-0.474617	0.0591142	-8.05709	0	7.81307e-16	2.30296e-15	0.395767	1.90963e-11	0.00939311	0.998041	0.485911	6.30344e-15	0.0433684	0.655317	-0.386145	3.77694e-11	-0.442314	3.18925e-13
ENSMUSG00000021190.14,Lgmn,protein_coding	2296.31	-0.340678	-0.340081	0.0422837	-8.05695	0	7.82224e-16	2.30526e-15	0.105443	0.0306284	0.0253726	0.989915	0.0694862	0.19961	0.0231035	0.748357	-0.376635	6.85087e-18	-0.342947	2.23916e-15
ENSMUSG00000019715.14,Gle1,protein_coding	1380.81	0.375292	0.374482	0.0465892	8.05533	0	7.92637e-16	2.33553e-15	0.154006	0.00453635	0.0136539	0.998041	0.156664	0.0018715	-0.108015	0.0547316	0.377949	2.06699e-15	0.253623	1.49559e-07
ENSMUSG00000033943.15,Mga,protein_coding	1525.49	-0.522516	-0.520391	0.0648669	-8.05521	0	7.9344e-16	2.33721e-15	-0.246627	0.000562364	-0.0948284	0.919568	-0.154521	0.0504805	-0.107365	0.229431	-0.43041	3.27334e-10	-0.535052	1.28609e-15
ENSMUSG00000025485.13,Ric8a,protein_coding	1182.94	0.396593	0.395645	0.0492344	8.0552	0	7.93488e-16	2.33721e-15	0.0322959	0.666576	0.0313016	0.989173	-0.018127	0.805425	0.0732584	0.254839	0.34617	2.22828e-11	0.43855	1.07955e-18
ENSMUSG00000109865.1,Hspa14,protein_coding	778.66	0.518551	0.516417	0.0643885	8.05348	0	8.04736e-16	2.36993e-15	0.167799	0.0319397	-0.00342195	0.998859	0.00932279	0.925082	0.099332	0.229202	0.360075	7.08543e-08	0.621305	1.08736e-21
ENSMUSG00000050199.13,Lgr4,protein_coding	665.656	-0.542793	-0.540464	0.0674024	-8.05302	0	8.07765e-16	2.37843e-15	-0.226426	0.00252715	-0.0903382	0.927513	-0.949711	2.24313e-31	0.230048	0.00397879	-1.26608	1.50202e-56	-0.222407	0.00147759
ENSMUSG00000019558.14,Slc6a8,protein_coding	2444.35	-0.362302	-0.361577	0.0450045	-8.05036	0	8.25538e-16	2.4299e-15	0.376876	1.31188e-16	0.0170938	0.998041	0.473536	2.07925e-24	-0.15759	0.00326033	-0.265642	4.0742e-09	-0.536986	4.39464e-31
ENSMUSG00000064145.12,Arih2,protein_coding	1348.05	0.381799	0.380977	0.0474609	8.04451	0	8.65898e-16	2.54645e-15	0.0230096	0.756879	0.0305045	0.988334	-0.135648	0.011842	-0.196187	0.000187872	0.223142	1.07909e-05	0.155108	0.00198148
ENSMUSG00000042111.9,Ccdc115,protein_coding	610.971	0.548051	0.545524	0.068128	8.04444	0	8.66412e-16	2.54752e-15	0.143761	0.0969589	0.0644638	0.981099	0.132394	0.0895185	-0.0813625	0.380376	0.536684	1.43577e-14	0.402225	8.31594e-09
ENSMUSG00000055401.14,Fbxo6,protein_coding	518.473	0.585482	0.582466	0.0727926	8.04315	0	8.7559e-16	2.5736e-15	0.0991572	0.322764	0.0914532	0.966125	-0.11425	0.193897	-0.0958688	0.32265	0.372074	1.38108e-06	0.39816	9.38164e-08
ENSMUSG00000037742.14,Eef1a1,protein_coding	62966.6	-0.207022	-0.206888	0.0257448	-8.04132	0	8.88772e-16	2.6105e-15	-0.033078	0.325764	0.0340762	0.94386	-0.0508005	0.102271	0.0648054	0.0383621	-0.224745	1.08917e-17	-0.176293	2.14368e-11
ENSMUSG00000032737.13,Inppl1,protein_coding	831.446	-0.587263	-0.584079	0.0730523	-8.03894	0	9.06206e-16	2.66124e-15	0.484416	3.17098e-11	0.0525843	0.984087	0.795998	2.30453e-26	0.174655	0.0600071	-0.27568	0.000127259	-0.465191	3.83476e-10
ENSMUSG00000026977.17,March7,protein_coding	1301.43	-0.553489	-0.550945	0.0688993	-8.0333	0	9.48817e-16	2.78491e-15	-0.19936	0.0110402	-0.0998723	0.919568	-0.159468	0.059438	0.0581976	0.587503	-0.513597	1.52676e-12	-0.395419	2.72643e-08
ENSMUSG00000018572.10,Phf23,protein_coding	1192.84	0.416169	0.415056	0.0519112	8.01693	0	1.08423e-15	3.17956e-15	0.183498	0.00216818	0.00101243	0.999721	0.174982	0.00175867	-0.130984	0.0331574	0.407653	1.23327e-14	0.284172	1.33236e-07
ENSMUSG00000028226.15,Mmp16,protein_coding	598.424	-0.578699	-0.575751	0.0722086	-8.01427	0	1.10796e-15	3.24745e-15	0.0928331	0.304762	-0.0022003	0.999058	0.291808	0.00038843	-0.296056	0.000833049	-0.379725	3.42687e-07	-0.872555	3.21271e-30
ENSMUSG00000024424.15,Ttc39c,protein_coding	978.408	0.452885	0.45163	0.0565391	8.01011	0	1.14606e-15	3.35676e-15	-0.867336	1.04144e-40	0.0554497	0.981099	-1.14523	4.62412e-75	0.0316477	0.725757	0.174992	0.0143598	0.429083	7.37795e-14
ENSMUSG00000054733.9,Msra,protein_coding	659.084	0.557625	0.554844	0.0697309	7.99681	0	1.27679e-15	3.73575e-15	0.544537	1.52863e-13	0.0724026	0.981099	0.237209	0.00122955	-0.10353	0.256308	0.250297	0.000329612	0.381693	9.99908e-08
ENSMUSG00000032869.15,Psmf1,protein_coding	901.323	0.414039	0.412969	0.0517799	7.99614	0	1.28379e-15	3.75489e-15	-0.0502801	0.508473	0.0617948	0.973593	-0.166243	0.00404861	0.0212765	0.804069	0.298076	1.12772e-07	0.373521	1.07368e-12
ENSMUSG00000040481.17,Bptf,protein_coding	4435.45	0.354582	0.353909	0.0443443	7.99611	0	1.28408e-15	3.75508e-15	-0.0896762	0.101452	-0.141434	0.298462	-0.0153241	0.820313	-0.211115	1.48851e-05	0.428935	4.94623e-21	0.284901	5.21435e-10
ENSMUSG00000033965.10,Slc16a2,protein_coding	1302.49	0.391026	0.390199	0.0489227	7.99273	0	1.31979e-15	3.8575e-15	-0.544708	3.15799e-23	0.0947683	0.838035	-1.33944	8.37586e-127	0.318922	1.51887e-10	-0.40371	2.52651e-11	0.615179	3.5421e-37
ENSMUSG00000025917.9,Cops5,protein_coding	1487	0.408537	0.407459	0.0511271	7.99062	0	1.34259e-15	3.92346e-15	0.167375	0.0047613	0.0740019	0.923114	0.165139	0.00304591	0.151397	0.00891089	0.406301	6.55043e-15	0.485932	2.52329e-21
ENSMUSG00000057134.5,Ado,protein_coding	2043.19	-0.354335	-0.353638	0.0443491	-7.98967	0	1.35296e-15	3.95305e-15	0.515708	3.82321e-32	-0.0316024	0.984087	0.613471	3.06029e-42	0.081823	0.167021	-0.256572	3.77331e-09	-0.24091	1.38528e-07
ENSMUSG00000079508.8,Apoo,protein_coding	898.987	0.494932	0.493075	0.0619813	7.98518	0	1.40313e-15	4.0982e-15	0.0237657	0.813181	-0.069484	0.980357	-0.00324846	0.972888	0.0765736	0.362006	0.467918	4.54965e-13	0.64099	2.17944e-24
ENSMUSG00000032087.10,Dscaml1,protein_coding	1732.82	0.367518	0.366806	0.0460364	7.98321	0	1.42574e-15	4.16134e-15	-0.404566	1.52751e-15	-0.00943717	0.998041	-0.306488	3.45288e-10	-0.43532	1.88508e-19	0.465596	1.27823e-20	-0.0583646	0.255049
ENSMUSG00000025823.9,Pdia4,protein_coding	1427.8	0.484428	0.482643	0.0606845	7.98274	0	1.43118e-15	4.17577e-15	0.184488	0.00914609	0.107543	0.883132	0.0911346	0.221333	0.212425	0.00155334	0.391075	3.27221e-10	0.58931	3.00609e-22
ENSMUSG00000014226.10,Cacybp,protein_coding	2193.13	0.403058	0.40206	0.0505048	7.98057	0	1.45653e-15	4.24676e-15	-0.0787195	0.233039	-0.0849486	0.894828	0.0982252	0.101588	-0.085458	0.195561	0.580002	5.76429e-29	0.402548	8.5219e-15
ENSMUSG00000035614.11,Togaram1,protein_coding	1942.29	0.315999	0.315535	0.0395974	7.98029	0	1.45991e-15	4.25586e-15	-0.152629	0.000933569	-0.110118	0.48634	-0.208541	1.00244e-06	-0.0897906	0.0632054	0.260087	1.2445e-09	0.336327	2.21239e-16
ENSMUSG00000026374.14,Tsn,protein_coding	2795.78	0.324328	0.323801	0.040647	7.97914	0	1.47357e-15	4.29419e-15	0.00638234	0.925872	0.0102771	0.998041	0.121684	0.00732664	-0.0314132	0.6117	0.43963	5.87973e-26	0.282638	1.1254e-11
ENSMUSG00000005615.15,Pcyt1a,protein_coding	903.928	-0.533875	-0.531515	0.0669251	-7.9772	0	1.49688e-15	4.36058e-15	0.0874578	0.301746	0.0826756	0.961297	0.112112	0.194807	0.204206	0.0112636	-0.50922	2.13498e-13	-0.412344	1.24439e-09
ENSMUSG00000057469.8,E2f6,protein_coding	825.161	-0.461759	-0.460231	0.0579087	-7.97391	0	1.53727e-15	4.47512e-15	0.202355	0.00108958	-0.0614792	0.978285	0.289247	6.84812e-06	-0.0894464	0.286804	-0.374868	2.09792e-10	-0.489726	5.88578e-16
ENSMUSG00000038126.17,Mphosph9,protein_coding	638.726	-0.571704	-0.568835	0.0717037	-7.97314	0	1.54695e-15	4.50253e-15	-0.0658295	0.495003	0.0618514	0.981099	0.0792214	0.430172	-0.0240763	0.856988	-0.426653	1.89018e-08	-0.657632	4.26331e-19
ENSMUSG00000030801.10,Kat8,protein_coding	532.792	0.582634	0.5796	0.0730855	7.97195	0	1.56191e-15	4.54449e-15	-0.0166992	0.895667	-0.0544573	0.984087	0.110448	0.203989	-0.0224021	0.856342	0.709781	8.57203e-21	0.614689	2.05258e-16
ENSMUSG00000029247.17,Paics,protein_coding	2577.64	0.327597	0.327047	0.0410976	7.9712	0	1.57139e-15	4.57048e-15	0.0446712	0.431474	0.0245419	0.99296	0.0741358	0.13382	0.179008	5.73809e-05	0.357062	3.61614e-17	0.482063	1.40795e-31
ENSMUSG00000043323.16,Fbrsl1,protein_coding	1154.65	-0.474549	-0.472913	0.0595421	-7.96999	0	1.58693e-15	4.61486e-15	-0.219014	0.000882884	0.0500025	0.981686	-0.1002	0.197262	0.158866	0.0300652	-0.355735	2.60382e-08	-0.365686	1.69377e-09
ENSMUSG00000026452.15,Syt2,protein_coding	2702.87	0.543479	0.540924	0.0681928	7.96974	0	1.59004e-15	4.62311e-15	0.868992	7.86104e-36	0.0430924	0.988918	0.874591	5.14047e-38	-0.0266033	0.820757	0.549079	4.05553e-16	0.473784	1.03248e-11
ENSMUSG00000029250.5,Polr2b,protein_coding	1961.27	0.397534	0.39657	0.0498894	7.9683	0	1.60878e-15	4.67598e-15	-0.0106871	0.898533	-0.00992809	0.998041	-0.00802063	0.918029	-0.0226358	0.785623	0.4002	1.05386e-14	0.384826	4.42871e-14
ENSMUSG00000025104.13,Hdgfl3,protein_coding	4474.77	0.248928	0.248694	0.0312407	7.96809	0	1.61141e-15	4.68279e-15	-0.0422054	0.31076	-0.0484679	0.907488	0.00132613	0.978773	-0.115765	0.00105758	0.29246	2.0364e-19	0.181631	2.06348e-08
ENSMUSG00000018537.16,Pcgf2,protein_coding	666.969	0.539171	0.536828	0.0676702	7.96764	0	1.61738e-15	4.69932e-15	-0.273044	0.000740303	0.098909	0.923114	-0.0600305	0.502387	-0.163565	0.0412487	0.752185	3.50003e-25	0.276697	8.19045e-05
ENSMUSG00000003031.14,Cdkn1b,protein_coding	1196.91	-0.41602	-0.414888	0.0522214	-7.96647	0	1.6327e-15	4.74218e-15	0.100828	0.10413	0.0178768	0.998041	0.407952	1.52015e-13	0.273221	2.36513e-06	-0.108896	0.046777	-0.160676	0.00276254
ENSMUSG00000039382.12,Wdr45,protein_coding	753.369	0.49704	0.495105	0.0623962	7.96586	0	1.64077e-15	4.7648e-15	0.0736155	0.39916	0.0333933	0.993595	0.259947	5.48707e-05	-0.0246387	0.812801	0.683371	4.57645e-27	0.439008	5.21645e-12
ENSMUSG00000027770.5,Dhx36,protein_coding	3042.03	0.400437	0.399443	0.0502782	7.96442	0	1.65999e-15	4.81979e-15	0.156713	0.00672978	-0.0303997	0.991798	0.0467746	0.486678	0.011967	0.894574	0.290498	1.98491e-08	0.442803	5.31794e-18
ENSMUSG00000024944.6,Arl2,protein_coding	1080.19	0.41416	0.413102	0.0520056	7.96376	0	1.66886e-15	4.84469e-15	-0.152295	0.0165322	0.0121494	0.998041	-0.166418	0.00423322	-0.14184	0.0196903	0.400037	8.98127e-13	0.260171	1.52288e-06
ENSMUSG00000050052.12,Tdrp,protein_coding	1168.13	0.538185	0.535721	0.0676521	7.9552	0	1.78848e-15	5.18923e-15	0.446195	5.95757e-10	-0.0931917	0.942382	0.320327	5.25006e-06	-0.0449721	0.667939	0.412317	1.21548e-09	0.586405	2.63903e-17
ENSMUSG00000017999.16,Ddx27,protein_coding	629.767	0.520111	0.517941	0.0653813	7.95504	0	1.79073e-15	5.19486e-15	0.0818067	0.368661	-0.0805149	0.973214	0.0244465	0.79847	-0.011086	0.923659	0.462751	1.10822e-11	0.58954	1.3828e-18
ENSMUSG00000038708.10,Golga4,protein_coding	4720.88	0.363272	0.362527	0.0456716	7.95401	0	1.80573e-15	5.23701e-15	0.216066	1.41537e-05	-0.170878	0.0991393	0.403215	4.75311e-18	-0.185241	0.000292833	0.550421	4.51399e-33	0.34891	1.21804e-13
ENSMUSG00000029066.12,Mrpl20,protein_coding	889.693	0.467046	0.465422	0.0587329	7.95205	0	1.83456e-15	5.31923e-15	0.168453	0.0164688	0.0790514	0.949266	0.204907	0.00101962	-0.00101871	0.99252	0.5035	3.0718e-17	0.386976	8.82645e-11
ENSMUSG00000033808.16,Tmem87a,protein_coding	1052.33	0.433497	0.432186	0.0545457	7.9474	0	1.90469e-15	5.52065e-15	0.188152	0.00295049	0.0570138	0.981099	0.193113	0.000890816	0.112495	0.0869621	0.438458	2.51179e-15	0.488978	4.26331e-19
ENSMUSG00000032097.10,Ddx6,protein_coding	7551.38	0.273476	0.27316	0.034411	7.94735	0	1.90548e-15	5.52199e-15	0.0323799	0.499555	-0.0237771	0.984087	0.0472876	0.27906	-0.0637767	0.151307	0.288384	2.94981e-16	0.233477	3.75027e-11
ENSMUSG00000024491.16,Rbm27,protein_coding	1702.19	0.364514	0.363764	0.0458789	7.94513	0	1.93981e-15	5.62051e-15	0.0889472	0.124192	-0.0182367	0.998041	-0.02557	0.697248	-0.036554	0.596427	0.249997	1.93941e-07	0.346197	1.79344e-13
ENSMUSG00000078676.9,Casc3,protein_coding	1880.96	0.317327	0.316827	0.0399494	7.94323	0	1.96988e-15	5.70665e-15	-0.00975473	0.88459	0.00260064	0.998281	0.122638	0.00544094	0.00360976	0.961641	0.44972	1.44779e-27	0.318336	5.67424e-15
ENSMUSG00000024276.7,Zfp397,protein_coding	1161.98	-0.443003	-0.441662	0.0557853	-7.94121	0	2.00222e-15	5.79932e-15	-0.0570651	0.44413	-0.0230571	0.998041	-0.0367081	0.660016	-0.0377762	0.682248	-0.422645	7.9271e-13	-0.457722	1.82452e-15
ENSMUSG00000022247.12,Brix1,protein_coding	601.232	0.581797	0.578698	0.0732801	7.93936	0	2.03219e-15	5.88511e-15	0.108477	0.27173	0.0386703	0.993686	0.118814	0.170104	0.0211488	0.865143	0.592134	3.52827e-15	0.564276	2.99317e-14
ENSMUSG00000042719.17,Naa25,protein_coding	1559.24	0.377276	0.376426	0.0475216	7.93903	0	2.03769e-15	5.90002e-15	0.121196	0.0345851	-0.0262297	0.992983	0.129091	0.0151713	0.0808048	0.183075	0.385171	2.75845e-15	0.48431	7.67967e-24
ENSMUSG00000056962.11,Jmjd6,protein_coding	663.293	0.49849	0.496519	0.0628343	7.93341	0	2.13218e-15	6.17145e-15	0.176191	0.0204006	0.0176578	0.998041	0.135611	0.0557668	-0.00735679	0.948082	0.45791	1.03911e-12	0.473475	1.34345e-13
ENSMUSG00000052852.8,Reep1,protein_coding	4604.29	0.274096	0.273767	0.034558	7.93148	0	2.16547e-15	6.26565e-15	0.214355	6.49549e-09	0.0164333	0.996388	0.400118	6.84588e-31	-0.070111	0.108104	0.459859	2.3532e-40	0.187552	1.44645e-07
ENSMUSG00000041837.4,Pdcd7,protein_coding	731.303	0.495174	0.493323	0.0624445	7.92982	0	2.1946e-15	6.34884e-15	-0.0984705	0.245171	0.0412094	0.987946	-0.0461718	0.587624	-0.13093	0.0857759	0.547473	1.36268e-16	0.323034	5.80947e-07
ENSMUSG00000056629.16,Fkbp2,protein_coding	1652.51	0.379684	0.378794	0.0478822	7.92956	0	2.19932e-15	6.36137e-15	0.348051	7.47775e-12	-0.0418231	0.983029	0.502403	9.55384e-27	-0.0997303	0.092847	0.534037	7.07171e-30	0.321777	7.87077e-11
ENSMUSG00000036333.11,Kidins220,protein_coding	12794.5	0.291964	0.291576	0.036822	7.92907	0	2.20789e-15	6.38506e-15	0.090804	0.0365864	-0.0965635	0.533406	0.186047	2.15073e-06	-0.0957998	0.0305667	0.387207	3.64775e-25	0.292728	7.67884e-15
ENSMUSG00000015094.16,Npdc1,protein_coding	3149.68	0.310381	0.309922	0.0391478	7.92845	0	2.21895e-15	6.41483e-15	-0.0975621	0.0394131	0.0831976	0.751647	-0.0713059	0.134056	-0.128839	0.00417835	0.336638	1.85151e-16	0.0983453	0.0172985
ENSMUSG00000024217.10,Snrpc,protein_coding	732.371	0.491362	0.489504	0.0620084	7.92413	0	2.29754e-15	6.63857e-15	0.000765053	0.994329	0.0693789	0.980357	0.124498	0.0803876	-0.0820161	0.325159	0.615095	1.01104e-21	0.339967	9.42279e-08
ENSMUSG00000039086.9,Ss18l1,protein_coding	1550.23	0.351874	0.351236	0.0444086	7.92355	0	2.30815e-15	6.66809e-15	-0.35437	8.74661e-13	0.0072646	0.998041	-0.311997	3.7119e-11	-0.191519	9.53767e-05	0.394247	7.35417e-16	0.15309	0.00109345
ENSMUSG00000105703.2,Gm43305,processed_transcript	582.377	-0.58123	-0.578295	0.0733553	-7.92349	0	2.30938e-15	6.67048e-15	-0.559453	5.97232e-13	-0.103164	0.922824	-0.476967	2.8461e-08	-0.136557	0.179336	-0.498743	2.97663e-09	-0.614623	1.19375e-15
ENSMUSG00000026740.12,Dnajc1,protein_coding	681.101	-0.559828	-0.557068	0.0706553	-7.92336	0	2.31174e-15	6.67613e-15	0.102641	0.238525	0.0266749	0.998041	0.102485	0.278546	0.23018	0.0064473	-0.559984	2.45652e-14	-0.356323	7.34733e-07
ENSMUSG00000041468.7,Gpr12,protein_coding	926.582	0.543134	0.540684	0.0685771	7.92005	0	2.37409e-15	6.85383e-15	-0.0516007	0.613568	-0.123922	0.880905	-0.226137	0.00297397	0.0716412	0.457673	0.368598	4.22714e-07	0.738698	3.50672e-26
ENSMUSG00000003352.14,Cacnb3,protein_coding	4495.52	0.426285	0.425063	0.0538278	7.91943	0	2.38601e-15	6.88704e-15	0.378823	2.29899e-11	0.0452407	0.984087	0.454008	1.58839e-16	-0.166295	0.00792525	0.501469	2.09417e-20	0.21475	0.000123142
ENSMUSG00000032393.15,Dpp8,protein_coding	5527.8	-0.289051	-0.288673	0.0365391	-7.91072	0	2.55896e-15	7.38116e-15	0.135941	0.000719846	-0.0381938	0.981099	0.0807272	0.0662963	-0.00977378	0.882776	-0.344265	3.29955e-20	-0.260631	3.74054e-12
ENSMUSG00000035232.8,Pdk3,protein_coding	1107.19	0.483939	0.482138	0.06119	7.90878	0	2.59925e-15	7.49478e-15	0.275208	5.21032e-05	0.054904	0.981099	0.161298	0.018254	-0.136348	0.0670245	0.370029	2.79846e-09	0.292687	3.85864e-06
ENSMUSG00000031578.5,Mak16,protein_coding	840.474	0.485816	0.483979	0.0614602	7.90457	0	2.68869e-15	7.75e-15	0.241088	0.000578549	0.0426441	0.984375	0.0714065	0.358116	0.0204073	0.844473	0.316134	5.83258e-07	0.463579	1.05183e-13
ENSMUSG00000033352.11,Map2k4,protein_coding	4359.56	0.266922	0.266631	0.03377	7.90411	0	2.69853e-15	7.77568e-15	-0.232975	2.12635e-10	0.0296141	0.981099	-0.116611	0.00197449	-0.108442	0.00543106	0.383286	2.85466e-27	0.128865	0.00025295
ENSMUSG00000118018.1,AC156546.1,lincRNA	591.078	0.583496	0.58041	0.0738238	7.9039	0	2.70313e-15	7.78759e-15	-0.0926746	0.372623	0.0271292	0.998041	0.0252722	0.816371	-0.0152763	0.906345	0.701443	1.33525e-19	0.54109	6.04224e-13
ENSMUSG00000072969.2,Armcx5,protein_coding	760.007	0.557128	0.554382	0.0704917	7.90345	0	2.71278e-15	7.81404e-15	0.0993257	0.295297	0.00478729	0.998281	0.114523	0.173208	0.104634	0.25316	0.572325	2.57749e-15	0.656976	2.52754e-20
ENSMUSG00000028890.13,Mtf1,protein_coding	1471.43	0.398688	0.397678	0.0504511	7.90248	0	2.73411e-15	7.87412e-15	0.237939	2.00986e-05	0.0174689	0.998041	0.129498	0.0229045	-0.0675632	0.325971	0.290247	1.91195e-08	0.313656	1.4752e-09
ENSMUSG00000027678.17,Ncoa3,protein_coding	1188.89	-0.418548	-0.417401	0.0529681	-7.90188	0	2.74733e-15	7.91084e-15	0.0482244	0.501093	-0.0447243	0.981185	0.0469618	0.534574	-0.0544008	0.504696	-0.41981	3.47548e-14	-0.428224	5.95207e-15
ENSMUSG00000059355.13,Wdr83os,protein_coding	939.582	0.483403	0.481602	0.0611919	7.89978	0	2.79392e-15	8.04361e-15	0.270647	7.62889e-05	0.0706588	0.976552	0.148688	0.0308016	-0.175247	0.0133396	0.361443	6.6213e-09	0.237496	0.000199972
ENSMUSG00000029056.13,Pank4,protein_coding	738.715	0.528824	0.526564	0.0669592	7.8977	0	2.84087e-15	8.17595e-15	-0.139647	0.106009	-0.0084063	0.998041	-0.0681914	0.434972	-0.151473	0.0603558	0.600279	2.49417e-17	0.385757	2.71535e-08
ENSMUSG00000038506.13,Dcun1d2,protein_coding	1345.66	0.373894	0.373047	0.0473736	7.89246	0	2.96288e-15	8.52121e-15	0.200178	0.000176394	0.0273467	0.992983	0.198962	6.52977e-05	-0.00859827	0.920023	0.372677	9.3342e-15	0.337949	2.74211e-12
ENSMUSG00000037419.9,Endod1,protein_coding	2039.25	-0.42751	-0.426298	0.0542089	-7.88633	0	3.112e-15	8.94238e-15	-0.196812	0.00107427	0.0359945	0.984113	-0.553504	7.06029e-21	-0.195604	0.00218727	-0.784202	7.48766e-42	-0.659109	2.10448e-32
ENSMUSG00000005686.17,Ampd3,protein_coding	733.469	-0.496974	-0.495063	0.0630615	-7.88079	0	3.25323e-15	9.34177e-15	-0.058494	0.491278	0.00237851	0.998859	-0.109502	0.191532	-0.082334	0.381666	-0.547982	5.67325e-16	-0.581687	5.59335e-19
ENSMUSG00000050812.18,Ecpas,protein_coding	2779.94	-0.363147	-0.362389	0.0460882	-7.8794	0	3.28966e-15	9.44315e-15	0.203289	3.82477e-05	-0.0339184	0.984087	0.339527	2.77063e-12	-0.0222602	0.779594	-0.226909	1.52287e-06	-0.351489	1.17469e-13
ENSMUSG00000027099.9,Mtx2,protein_coding	855.648	0.497001	0.495127	0.0631033	7.87598	0	3.38084e-15	9.70153e-15	-0.0977711	0.248604	-0.00335866	0.998859	-0.268228	9.1158e-05	-0.125171	0.111146	0.326543	1.6575e-06	0.375188	8.74267e-09
ENSMUSG00000019986.17,Ahi1,protein_coding	9659.83	0.435328	0.434049	0.0552812	7.87479	0	3.41302e-15	9.79221e-15	-1.03218	2.03254e-73	-0.028576	0.993595	-1.12933	4.88584e-89	-0.165021	0.0110431	0.338171	5.50145e-09	0.298883	1.5185e-07
ENSMUSG00000041341.10,Atg2b,protein_coding	1834.02	0.399897	0.398914	0.0507894	7.87362	0	3.44521e-15	9.88287e-15	-0.228032	7.59285e-05	-0.00499826	0.998041	-0.221466	6.08839e-05	-0.0765682	0.260854	0.406462	4.73569e-14	0.328327	3.19296e-10
ENSMUSG00000000282.12,Mnt,protein_coding	1135.98	0.406816	0.40584	0.0516708	7.87323	0	3.45592e-15	9.91186e-15	-0.490369	3.1719e-17	0.0732592	0.926918	-0.632331	1.30802e-30	-0.180386	0.00200334	0.264854	9.20111e-06	0.153171	0.0049227
ENSMUSG00000063273.11,Naa15,protein_coding	2219.1	0.312649	0.312166	0.0397261	7.87012	0	3.54304e-15	1.01565e-14	0.0442821	0.420182	-0.0649461	0.899962	0.045402	0.37758	0.00628902	0.930479	0.313769	2.77307e-14	0.383884	3.05822e-21
ENSMUSG00000021116.10,Eif2s1,protein_coding	1162.28	0.475427	0.473725	0.0604158	7.86926	0	3.56759e-15	1.02251e-14	0.121656	0.108133	-0.0432423	0.984087	0.0856184	0.251794	-0.0545882	0.537268	0.43939	1.4869e-12	0.464081	6.85903e-14
ENSMUSG00000024383.9,Map3k2,protein_coding	1158.12	-0.53434	-0.531948	0.0679165	-7.8676	0	3.61511e-15	1.03588e-14	-0.138698	0.0883817	-0.0655998	0.981099	-0.0752865	0.42078	0.0488212	0.656606	-0.470928	4.62064e-11	-0.419919	1.99841e-09
ENSMUSG00000032215.15,Rsl24d1,protein_coding	1174.11	0.4342	0.432915	0.0551942	7.86677	0	3.63929e-15	1.04253e-14	-0.000473467	0.995927	-0.022169	0.998041	0.0530939	0.464006	-0.107143	0.121895	0.487767	1.6403e-17	0.349226	8.9637e-10
ENSMUSG00000024579.7,Pcyox1l,protein_coding	670.046	0.551464	0.548817	0.0701267	7.86383	0	3.72564e-15	1.06708e-14	-0.0927802	0.342825	-0.000800774	0.999746	0.0717088	0.425289	0.0541499	0.599546	0.715953	1.44327e-22	0.606415	1.38398e-17
ENSMUSG00000026458.13,Ppfia4,protein_coding	3099.45	0.361001	0.36027	0.0459068	7.86379	0	3.72669e-15	1.0672e-14	-0.0503528	0.423728	-0.0682091	0.921284	-0.0771642	0.171511	-0.266206	7.36659e-08	0.33419	2.31888e-12	0.163005	0.000747818
ENSMUSG00000022474.15,Pmm1,protein_coding	2659.62	0.314805	0.314306	0.0400435	7.86158	0	3.79318e-15	1.08587e-14	0.0372195	0.512832	0.0506395	0.963631	0.0867198	0.0642727	0.0283256	0.646618	0.364306	1.05788e-18	0.292491	7.11519e-13
ENSMUSG00000011257.19,Pabpc4,protein_coding	1240.48	0.391374	0.390458	0.0497874	7.86091	0	3.81346e-15	1.09148e-14	-0.0959205	0.135919	-0.0321952	0.988047	-0.242068	6.72021e-06	-0.10007	0.107218	0.245226	5.72132e-06	0.323499	3.27136e-10
ENSMUSG00000026991.20,Pkp4,protein_coding	4513.07	-0.324509	-0.323973	0.0412858	-7.86006	0	3.8395e-15	1.09856e-14	-0.311784	6.30482e-13	-0.0590123	0.922824	-0.446451	2.48848e-24	-0.32743	1.76704e-13	-0.459176	4.61266e-26	-0.592927	1.97695e-44
ENSMUSG00000052752.15,Traf7,protein_coding	1013.1	0.448403	0.446927	0.0570564	7.85894	0	3.87412e-15	1.10827e-14	0.216239	0.000912357	0.0487433	0.984087	0.277285	2.20745e-06	-0.0223532	0.815935	0.509449	6.90507e-19	0.377306	9.20026e-11
ENSMUSG00000036693.12,Nop14,protein_coding	615.907	0.564718	0.561946	0.0719037	7.85381	0	4.03586e-15	1.15435e-14	-0.187564	0.037936	-0.0217442	0.998041	-0.162262	0.0511804	-0.0319459	0.785623	0.59002	2.11645e-14	0.554517	4.59473e-14
ENSMUSG00000028861.13,Mrps15,protein_coding	620.697	0.511698	0.509592	0.0651563	7.85339	0	4.04953e-15	1.15806e-14	-0.00381956	0.974825	-0.00546723	0.998041	0.0432071	0.625681	-0.102497	0.22354	0.558725	2.52324e-16	0.414668	6.99076e-10
ENSMUSG00000027746.13,Ufm1,protein_coding	1283.93	-0.429578	-0.428318	0.0547049	-7.85263	0	4.07392e-15	1.16483e-14	0.123274	0.0523198	-0.0412166	0.984087	0.255862	2.3622e-05	-0.161727	0.0171614	-0.296989	1.36161e-07	-0.550088	3.79843e-22
ENSMUSG00000030678.7,Maz,protein_coding	4012.44	0.260016	0.259743	0.0331146	7.85201	0	4.09418e-15	1.17043e-14	-0.145999	8.98859e-05	0.0228544	0.984087	-0.0545986	0.182614	-0.176201	9.76156e-07	0.351417	3.44715e-24	0.0609608	0.0870387
ENSMUSG00000036957.8,Lrfn3,protein_coding	924.96	0.452644	0.451185	0.0576726	7.84851	0	4.21006e-15	1.20273e-14	0.109618	0.137153	-0.00966695	0.998041	0.0323331	0.690607	-0.229346	0.000334048	0.375359	3.66041e-10	0.232965	0.000127888
ENSMUSG00000031985.9,Gnpat,protein_coding	1841.17	0.320578	0.320027	0.0408699	7.84388	0	4.36846e-15	1.24713e-14	0.335188	7.28357e-15	0.0341344	0.984087	0.369863	6.21351e-20	-0.116488	0.0145826	0.355253	1.63354e-18	0.169956	6.74754e-05
ENSMUSG00000051527.11,Usp29,protein_coding	3090.46	0.404872	0.403863	0.0516258	7.84244	0	4.41878e-15	1.26128e-14	-0.811087	2.05545e-49	-0.0355089	0.984087	-0.776748	1.23336e-47	-0.230298	5.59349e-05	0.439212	3.70687e-15	0.210083	9.52905e-05
ENSMUSG00000003848.14,Nob1,protein_coding	678.462	0.554328	0.551566	0.0706981	7.84077	0	4.4778e-15	1.27769e-14	0.126149	0.169115	0.0116754	0.998041	0.153617	0.0550875	0.0760615	0.43571	0.581796	8.28525e-16	0.618714	4.61995e-18
ENSMUSG00000025277.14,Abhd6,protein_coding	1111.79	0.406253	0.405192	0.0518288	7.83836	0	4.56459e-15	1.30201e-14	-0.0139074	0.873261	0.046833	0.981099	-0.260486	3.09679e-06	0.175915	0.00196656	0.159674	0.00503549	0.535335	4.47087e-25
ENSMUSG00000035790.15,Cep19,protein_coding	1797.63	0.374411	0.373548	0.0477741	7.83712	0	4.61014e-15	1.31433e-14	0.296775	7.20419e-09	0.00149125	0.999058	0.348223	5.03516e-13	-0.0739384	0.243707	0.425859	4.67735e-19	0.298981	1.21062e-09
ENSMUSG00000062075.13,Lmnb2,protein_coding	593.44	0.557238	0.55453	0.0711203	7.83515	0	4.68286e-15	1.33437e-14	-0.183227	0.0417749	0.0616318	0.984053	-0.0259723	0.80446	-0.0507527	0.634211	0.714493	3.52013e-21	0.444854	9.04593e-10
ENSMUSG00000058355.8,Abce1,protein_coding	2544.09	0.324841	0.324293	0.0414613	7.8348	0	4.69575e-15	1.33782e-14	0.0846548	0.100229	-0.00940988	0.998041	-0.0147361	0.814411	0.0171233	0.807545	0.22545	1.86568e-07	0.351374	8.94409e-17
ENSMUSG00000034336.3,Ina,protein_coding	5234.72	0.390705	0.389751	0.0498742	7.83381	0	4.73294e-15	1.34819e-14	0.142166	0.0138946	-0.0272999	0.992983	0.261493	7.16638e-07	-0.0835964	0.204727	0.510032	5.87431e-24	0.334408	6.2153e-11
ENSMUSG00000030243.16,Recql,protein_coding	522.504	0.563158	0.560272	0.0718983	7.8327	0	4.77505e-15	1.35972e-14	0.222887	0.00926985	-0.0384432	0.993686	0.126947	0.127146	-0.0844807	0.387431	0.467217	1.88499e-10	0.51712	2.96567e-12
ENSMUSG00000026792.16,Lrsam1,protein_coding	800.778	0.451124	0.449672	0.0576223	7.82897	0	4.91885e-15	1.39995e-14	-0.152265	0.0356003	0.00544684	0.998041	0.136797	0.0345319	-0.0687391	0.385318	0.740185	2.02245e-34	0.376938	2.00305e-10
ENSMUSG00000041642.18,Kif21b,protein_coding	1620.31	-0.464671	-0.463108	0.0593811	-7.82524	0	5.0668e-15	1.44132e-14	-0.651171	9.21404e-26	0.00553226	0.998041	-0.946543	7.23386e-47	0.00542423	0.962646	-0.760044	2.50425e-30	-0.464779	2.15612e-14
ENSMUSG00000030869.11,Ndufab1,protein_coding	1824.45	0.366737	0.365949	0.0468694	7.82467	0	5.09008e-15	1.44745e-14	0.0104388	0.894999	0.000551699	0.999746	0.0543245	0.368393	-0.0372144	0.598739	0.410623	2.59634e-17	0.328971	7.41801e-12
ENSMUSG00000078429.9,Ctdsp2,protein_coding	3094.91	-0.330801	-0.33022	0.0422808	-7.82391	0	5.12091e-15	1.45547e-14	0.23722	8.48954e-08	0.0445869	0.980357	0.259649	9.33959e-09	-0.054547	0.370696	-0.308372	7.56715e-13	-0.429935	2.50825e-23
ENSMUSG00000001674.11,Ddx18,protein_coding	746.42	0.491844	0.489918	0.062912	7.81796	0	5.3686e-15	1.52431e-14	0.0812068	0.349051	-0.064119	0.981099	0.0833281	0.282348	0.0990945	0.216292	0.493965	3.15057e-14	0.655057	8.26583e-25
ENSMUSG00000028403.15,Zdhhc21,protein_coding	1279.77	-0.470048	-0.468397	0.0601291	-7.81732	0	5.39593e-15	1.53181e-14	-0.136203	0.0547444	-0.0611173	0.981099	0.0467332	0.5899	-0.0568714	0.540347	-0.287113	6.41801e-06	-0.465802	6.45422e-14
ENSMUSG00000032370.8,Lactb,protein_coding	615.294	0.558238	0.55533	0.0714336	7.81478	0	5.50609e-15	1.56229e-14	0.208505	0.0148471	-0.0147489	0.998041	0.20862	0.00654266	0.26942	0.000343148	0.558352	1.12341e-14	0.842407	1.83854e-32
ENSMUSG00000049511.5,Htr1b,protein_coding	2870.4	0.464681	0.463037	0.059471	7.81357	0	5.55927e-15	1.57711e-14	0.728975	3.76193e-33	-0.0387906	0.987632	0.332723	8.38988e-08	0.0248577	0.806278	0.0684293	0.279413	0.528329	2.63689e-18
ENSMUSG00000024112.16,Cacna1h,protein_coding	3413.8	0.520131	0.517826	0.066574	7.81283	0	5.59195e-15	1.58611e-14	0.691662	5.94681e-24	-0.00693227	0.998041	0.783483	1.00204e-31	0.0210824	0.857091	0.611953	2.95108e-20	0.548146	6.26928e-16
ENSMUSG00000027247.16,Arhgap1,protein_coding	1893.17	0.313093	0.312612	0.0400793	7.81184	0	5.63605e-15	1.59835e-14	-0.176348	0.000134082	-0.0309027	0.984087	-0.271787	1.92405e-10	0.208484	7.08857e-07	0.217654	7.39921e-07	0.55248	3.25913e-43
ENSMUSG00000002728.14,Naa20,protein_coding	1069.02	0.456705	0.455194	0.0584668	7.81136	0	5.65721e-15	1.60408e-14	0.0129757	0.896034	-0.0851213	0.923114	0.0324493	0.694961	-0.0811405	0.30381	0.476179	4.45678e-15	0.460686	2.06646e-14
ENSMUSG00000042686.5,Jph1,protein_coding	661.456	0.538134	0.535372	0.0688998	7.81039	0	5.70134e-15	1.61632e-14	0.704684	4.05522e-23	-0.0248352	0.998041	0.499014	5.66185e-14	0.209116	0.00520714	0.332464	4.33721e-07	0.772086	3.07837e-29
ENSMUSG00000029128.12,Rab28,protein_coding	1267.89	-0.415847	-0.414698	0.0532451	-7.81004	0	5.71693e-15	1.62046e-14	0.106997	0.0901379	0.00433764	0.998041	-0.00136124	0.986914	-0.174873	0.00715263	-0.524204	3.14149e-21	-0.595058	4.45279e-27
ENSMUSG00000025728.16,Pigq,protein_coding	1820.29	-0.354923	-0.354208	0.045457	-7.80788	0	5.81581e-15	1.64793e-14	-0.0424525	0.49426	0.0875737	0.819961	-0.20988	5.62795e-05	0.0847429	0.160675	-0.52235	3.25172e-27	-0.357754	9.67527e-15
ENSMUSG00000063406.11,Tmed5,protein_coding	669.657	-0.563577	-0.560698	0.0721898	-7.80689	0	5.86176e-15	1.66067e-14	-0.0444225	0.665786	-0.11855	0.890472	0.155026	0.0853123	0.237651	0.0057238	-0.364128	1.64641e-06	-0.207376	0.00591891
ENSMUSG00000038296.14,Galnt18,protein_coding	1323.14	0.42816	0.426847	0.054849	7.80616	0	5.89551e-15	1.66966e-14	0.126008	0.0613832	0.0257743	0.997846	0.0883299	0.183196	0.491978	8.45829e-20	0.390482	4.69536e-12	0.894363	5.3251e-62
ENSMUSG00000024480.9,Ap3s1,protein_coding	1049.09	-0.424261	-0.423025	0.0543609	-7.80452	0	5.97275e-15	1.69096e-14	0.220162	0.000131032	0.0988985	0.851171	0.0749254	0.304887	-0.0192381	0.847471	-0.569498	2.80132e-24	-0.542397	1.56451e-22
ENSMUSG00000022620.14,Arsa,protein_coding	772.309	0.472579	0.47091	0.0606119	7.79681	0	6.34925e-15	1.79603e-14	-0.0437073	0.636054	0.0375721	0.991571	-0.169852	0.0132205	-0.0163889	0.875175	0.346434	1.06164e-07	0.418618	1.2523e-11
ENSMUSG00000025155.15,Dus1l,protein_coding	545.834	0.582299	0.579111	0.0747027	7.79488	0	6.4471e-15	1.82278e-14	0.0493932	0.667066	0.00859876	0.998041	0.126319	0.148538	-0.0704484	0.507489	0.659224	1.11506e-17	0.503252	5.01709e-11
ENSMUSG00000073423.10,Zfp414,protein_coding	556.411	0.543196	0.540656	0.0697014	7.79319	0	6.53373e-15	1.84696e-14	0.0252721	0.826382	0.138416	0.829208	-0.0684949	0.4501	-0.254574	0.000994644	0.449429	1.06615e-09	0.150206	0.0432763
ENSMUSG00000068284.14,Usf3,protein_coding	2163.58	-0.49126	-0.489358	0.0630657	-7.78965	0	6.71964e-15	1.89888e-14	0.017365	0.862411	-0.0562064	0.981099	0.0370142	0.68944	-0.149017	0.0611151	-0.471611	4.07877e-13	-0.58407	1.99144e-19
ENSMUSG00000032503.18,Arpp21,protein_coding	43346.8	0.34406	0.343402	0.0442027	7.78369	0	7.04403e-15	1.98785e-14	0.571079	1.15048e-36	0.00135626	0.999058	0.173639	0.000335647	-0.0562644	0.365949	-0.053381	0.263164	0.286439	2.49204e-10
ENSMUSG00000020902.12,Ntn1,protein_coding	1469.03	0.430768	0.429641	0.0553737	7.77928	0	7.29399e-15	2.05805e-14	-1.4803	8.19833e-118	0.043748	0.984087	-2.01001	5.23207e-211	0.205183	0.00081204	-0.0989366	0.197647	0.592203	1.89344e-26
ENSMUSG00000032549.7,Rab6b,protein_coding	28933.7	0.306958	0.30649	0.0394935	7.77238	0	7.70279e-15	2.17192e-14	0.242598	6.49549e-09	-0.0463666	0.973214	0.280227	1.04771e-11	-0.126142	0.00598511	0.344588	8.45409e-18	0.227183	2.19281e-08
ENSMUSG00000029500.16,Pgam5,protein_coding	1249.57	0.398411	0.397405	0.0512695	7.77092	0	7.7921e-15	2.19636e-14	-0.154925	0.0124127	0.0379305	0.984087	-0.146508	0.0118372	0.0150806	0.865143	0.406827	1.18853e-13	0.375561	6.07699e-13
ENSMUSG00000031732.12,Phlpp2,protein_coding	1745.74	0.395096	0.394147	0.0508627	7.76788	0	7.9811e-15	2.24888e-14	-0.579921	2.04345e-25	0.0200418	0.998041	-0.442881	1.19287e-16	-0.110466	0.0788408	0.532135	1.21321e-21	0.264588	4.84869e-07
ENSMUSG00000022012.9,Enox1,protein_coding	1131.64	0.453337	0.451812	0.0583745	7.766	0	8.10029e-15	2.28169e-14	0.123328	0.0901727	0.0182013	0.998041	0.12458	0.0646917	-0.0608645	0.463293	0.454589	3.05283e-14	0.374271	4.15611e-10
ENSMUSG00000040843.10,Tiprl,protein_coding	1262.65	0.400382	0.399346	0.0515562	7.76593	0	8.10493e-15	2.28223e-14	-0.0226671	0.781964	0.0248134	0.996388	-0.0553142	0.411796	0.0056891	0.952033	0.367735	1.26076e-11	0.381257	3.94243e-13
ENSMUSG00000020684.14,Rasl10b,protein_coding	13680.8	-0.354936	-0.35421	0.0457105	-7.76486	0	8.1737e-15	2.3012e-14	0.409535	3.4867e-18	-0.00801602	0.998041	0.376274	2.36902e-15	-0.36026	1.10894e-13	-0.388197	5.45968e-17	-0.70718	2.00848e-52
ENSMUSG00000025730.14,Rab40c,protein_coding	1263.32	0.392411	0.391405	0.0505659	7.76039	0	8.46706e-15	2.38259e-14	0.24333	1.38302e-05	0.0171218	0.998041	0.117009	0.0427992	-0.0108517	0.903971	0.26609	2.94899e-07	0.364438	1.69289e-12
ENSMUSG00000039838.11,Slc45a1,protein_coding	1262.09	0.399601	0.398561	0.0514961	7.75982	0	8.50512e-15	2.3929e-14	0.0700251	0.312681	0.0826051	0.901025	0.115986	0.0497878	-0.189016	0.0010776	0.445562	4.35257e-17	0.127979	0.0191302
ENSMUSG00000033813.15,Tcea1,protein_coding	2952.05	0.285416	0.285037	0.0367874	7.75853	0	8.59194e-15	2.41692e-14	0.0979785	0.025074	-0.057329	0.907488	-0.0182738	0.734513	0.0435169	0.398749	0.169164	1.16373e-05	0.386262	5.43914e-25
ENSMUSG00000018167.10,Stard3,protein_coding	808.201	0.493453	0.491484	0.0636188	7.75641	0	8.73676e-15	2.45724e-14	0.198864	0.00786614	0.0480837	0.984087	0.0677372	0.40601	-0.143234	0.0619979	0.362327	3.24281e-08	0.302135	4.70491e-06
ENSMUSG00000035566.7,Pcdh17,protein_coding	6017.26	0.387417	0.386491	0.0499595	7.75462	0	8.86057e-15	2.49122e-14	-0.631436	9.31672e-34	-0.0538462	0.980357	-0.580182	2.08431e-29	-0.164718	0.00428426	0.438671	4.1981e-17	0.276546	7.93969e-08
ENSMUSG00000022000.11,Zc3h13,protein_coding	1768.46	0.433665	0.432338	0.0559586	7.74974	0	9.20796e-15	2.58759e-14	0.058152	0.453727	-0.0843541	0.919568	0.0853171	0.215813	-0.0291135	0.750967	0.46083	1.06266e-15	0.488905	1.34349e-17
ENSMUSG00000032932.15,Hspa13,protein_coding	1901.95	0.420285	0.419086	0.0542562	7.7463	0	9.46114e-15	2.65784e-14	-0.151638	0.0192784	0.053179	0.981099	-0.241313	4.14842e-05	0.153958	0.0141622	0.330609	8.67491e-09	0.521063	1.64263e-21
ENSMUSG00000001767.5,Crnkl1,protein_coding	657.118	0.517116	0.514843	0.0667615	7.74572	0	9.50385e-15	2.66939e-14	0.127073	0.139366	-0.0905415	0.952081	0.045261	0.61816	0.0814768	0.362975	0.435304	3.14133e-10	0.689134	3.05669e-24
ENSMUSG00000048661.14,Lemd3,protein_coding	1396.22	0.412546	0.411403	0.0532662	7.74499	0	9.55916e-15	2.68447e-14	-0.0651499	0.374384	-0.00926019	0.998041	-0.00274264	0.973648	0.0841722	0.225553	0.474953	1.32759e-17	0.505979	6.44756e-21
ENSMUSG00000044024.16,Rell2,protein_coding	2200.78	-0.382823	-0.381912	0.0494351	-7.74394	0	9.63788e-15	2.70613e-14	-0.0435624	0.523087	0.0265873	0.992983	0.0509712	0.451501	-0.231723	4.22763e-05	-0.288289	2.35976e-08	-0.641133	2.16272e-36
ENSMUSG00000031634.13,Ufsp2,protein_coding	1019.92	0.47275	0.47099	0.0610689	7.74126	0	9.8439e-15	2.76304e-14	0.14113	0.0600489	-0.000256488	0.999746	0.242489	0.000164835	0.00955638	0.930479	0.57411	1.81074e-20	0.482563	8.64957e-15
ENSMUSG00000078681.10,Tm2d3,protein_coding	642.831	0.559981	0.557157	0.0723471	7.74021	0	9.92527e-15	2.78541e-14	-0.0148465	0.904973	0.0793259	0.980625	0.00438873	0.968816	-0.241213	0.00310211	0.579217	1.76385e-14	0.239442	0.00165217
ENSMUSG00000024983.10,Vti1a,protein_coding	1882.19	0.368754	0.367928	0.0476592	7.73732	0	1.01537e-14	2.84808e-14	0.127802	0.0241478	-0.0335038	0.984087	0.159118	0.00225537	-0.0621844	0.343526	0.40007	2.08311e-16	0.340074	3.84118e-12
ENSMUSG00000025862.14,Stag2,protein_coding	1826.53	-0.415604	-0.414429	0.05375	-7.73217	0	1.05732e-14	2.96475e-14	0.0729886	0.287172	-0.0836729	0.901025	0.121646	0.0617167	0.0273876	0.765783	-0.366946	3.90531e-11	-0.304543	4.34358e-08
ENSMUSG00000046711.16,Hmga1,protein_coding	1405.01	-0.385284	-0.384357	0.0499009	-7.72099	0	1.15425e-14	3.23439e-14	-0.165371	0.00318149	0.016861	0.998041	0.0235429	0.761078	-0.356293	2.44118e-10	-0.196371	0.000252727	-0.758438	1.24995e-47
ENSMUSG00000024426.17,Atat1,protein_coding	1386.34	0.337445	0.336845	0.04371	7.7201	0	1.1624e-14	3.25668e-14	-0.158793	0.00217645	0.0279711	0.988739	-0.259835	2.91975e-08	-0.163516	0.000854027	0.236403	8.93932e-07	0.145958	0.00155482
ENSMUSG00000046269.16,Usp27x,protein_coding	783.669	0.51123	0.509169	0.0662262	7.71946	0	1.16827e-14	3.27256e-14	-0.426115	1.7876e-08	-0.0494943	0.984087	-0.461141	5.17427e-11	-0.0903126	0.312382	0.476205	1.05275e-10	0.470412	5.29516e-12
ENSMUSG00000000296.8,Tpd52l1,protein_coding	969.563	0.511049	0.508618	0.066233	7.71592	0	1.20113e-14	3.36404e-14	1.01523	9.87903e-53	0.072261	0.980625	0.766501	5.30478e-34	-0.0704895	0.448604	0.262315	2.79048e-05	0.368298	5.91593e-08
ENSMUSG00000031660.13,Brd7,protein_coding	1435.83	0.398876	0.397826	0.0517269	7.71118	0	1.24657e-14	3.49015e-14	0.0426235	0.572422	-0.00510858	0.998041	0.124785	0.0344592	-0.0356623	0.655607	0.481037	1.52762e-19	0.368322	3.64756e-12
ENSMUSG00000022604.18,Cep97,protein_coding	706.348	-0.483552	-0.481692	0.062724	-7.70921	0	1.26601e-14	3.54398e-14	-0.00521741	0.960279	-0.100003	0.894828	0.105024	0.200958	0.0751854	0.423037	-0.373311	1.73378e-08	-0.308364	2.36154e-06
ENSMUSG00000026484.13,Rnf2,protein_coding	856.872	0.532458	0.530033	0.0690766	7.70823	0	1.27573e-14	3.57058e-14	-0.0593832	0.557791	0.0183043	0.998041	-0.36637	7.11968e-07	-0.00739933	0.953883	0.225472	0.00272492	0.506755	6.22171e-13
ENSMUSG00000060904.14,Arl1,protein_coding	2996.93	0.290318	0.289913	0.0376705	7.70676	0	1.29049e-14	3.61068e-14	0.0609603	0.209863	-0.00381637	0.998041	0.0878878	0.0443372	-0.0592372	0.237835	0.317245	2.944e-16	0.234897	1.38522e-09
ENSMUSG00000040451.18,Sgms1,protein_coding	877.787	-0.452733	-0.451196	0.0587463	-7.70658	0	1.29239e-14	3.6154e-14	0.161348	0.0137362	-0.0155701	0.998041	0.096369	0.209339	0.0270036	0.796282	-0.517711	1.69502e-17	-0.410159	1.27913e-11
ENSMUSG00000000787.12,Ddx3x,protein_coding	7474.44	0.393611	0.392609	0.051084	7.70517	0	1.30669e-14	3.65419e-14	0.012161	0.883347	-0.0522819	0.981099	0.0516993	0.447144	-0.0907403	0.173843	0.433149	9.61963e-17	0.355153	1.13942e-11
ENSMUSG00000073422.11,H2-Ke6,protein_coding	545.23	0.571981	0.568903	0.0742414	7.70434	0	1.31518e-14	3.67669e-14	0.0420805	0.717616	0.0263073	0.998041	0.104094	0.246553	-0.13448	0.147517	0.633994	1.44458e-16	0.411194	8.39871e-08
ENSMUSG00000040724.5,Kcna2,protein_coding	10154.7	0.266319	0.266002	0.0345699	7.70379	0	1.32088e-14	3.69201e-14	0.428806	8.53599e-34	-0.0372669	0.980357	0.744263	8.26124e-104	-0.265363	3.56019e-13	0.581777	2.23677e-64	0.0382236	0.314542
ENSMUSG00000053025.13,Sv2b,protein_coding	7404.18	0.507521	0.505361	0.0658985	7.70155	0	1.34431e-14	3.75686e-14	-0.0498134	0.597591	0.0415343	0.988334	0.218874	0.00282959	0.455815	5.50626e-11	0.776208	3.30751e-31	0.921801	8.09733e-44
ENSMUSG00000067889.5,Sptbn2,protein_coding	15275	0.446083	0.444617	0.0579663	7.69554	0	1.40893e-14	3.93549e-14	0.366358	2.1832e-09	-0.0328549	0.992983	0.328767	8.22934e-08	-0.210141	0.00146561	0.408492	4.51304e-12	0.268796	7.2883e-06
ENSMUSG00000051817.8,Sox12,protein_coding	830.137	-0.469799	-0.468097	0.0610596	-7.69411	0	1.4248e-14	3.97849e-14	-0.0642616	0.426896	0.00653405	0.998041	0.104542	0.185644	-0.171853	0.0266543	-0.300996	3.38455e-06	-0.648186	2.20955e-24
ENSMUSG00000051401.7,Kctd16,protein_coding	682.824	-0.541599	-0.538972	0.070402	-7.69295	0	1.43783e-14	4.0142e-14	0.236949	0.00173889	-0.00804988	0.998041	-0.0337487	0.762133	-0.0302471	0.812804	-0.812297	1.23464e-28	-0.563797	9.24494e-15
ENSMUSG00000020777.16,Acox1,protein_coding	6207.33	0.208679	0.208526	0.027127	7.69265	0	1.44123e-14	4.02233e-14	0.0223186	0.567269	-0.0286178	0.981099	0.0636989	0.0443568	0.223853	8.83451e-16	0.250059	4.23151e-19	0.46115	1.06518e-64
ENSMUSG00000038545.13,Cul7,protein_coding	965.486	0.453471	0.452003	0.0589686	7.69004	0	1.4709e-14	4.10446e-14	-0.393113	4.33606e-09	0.0523214	0.981099	-0.400226	1.66641e-10	-0.0263684	0.78679	0.446358	8.62727e-12	0.374781	4.98072e-10
ENSMUSG00000022350.7,Washc5,protein_coding	1281.81	0.363462	0.362662	0.0472692	7.68919	0	1.48066e-14	4.13101e-14	0.0776372	0.209863	0.0397827	0.984087	-0.00864959	0.905817	-0.0111488	0.893835	0.277175	2.34938e-08	0.312531	9.58993e-11
ENSMUSG00000005882.18,Uqcc1,protein_coding	1488.7	0.335467	0.334859	0.0436548	7.68452	0	1.53566e-14	4.28373e-14	-0.0311472	0.635442	-0.00317639	0.998281	-0.0401799	0.491691	-0.263975	1.74741e-08	0.326434	1.4892e-12	0.0746677	0.117873
ENSMUSG00000019828.13,Grm1,protein_coding	2943.93	0.433895	0.432491	0.0564666	7.6841	0	1.54081e-14	4.29737e-14	0.801664	2.1032e-44	-0.0149548	0.998041	0.776592	8.9686e-44	-0.182682	0.00496187	0.408823	2.30323e-13	0.266167	5.64174e-06
ENSMUSG00000039901.10,Armh3,protein_coding	735.154	0.511188	0.508975	0.0665272	7.6839	0	1.54321e-14	4.30337e-14	0.0294769	0.781506	-0.0399291	0.992983	0.0674978	0.431406	-0.00207401	0.98668	0.549209	1.72432e-15	0.549043	6.38514e-16
ENSMUSG00000059921.15,Unc5c,protein_coding	1112.86	0.411048	0.40999	0.0535049	7.68244	0	1.56089e-14	4.35193e-14	-0.413426	5.97528e-12	-0.0766612	0.92587	-0.159927	0.00811552	-0.649186	1.01122e-30	0.664547	1.90266e-30	-0.161477	0.00619144
ENSMUSG00000028821.8,Syf2,protein_coding	1126.3	0.396216	0.395168	0.0515873	7.68048	0	1.58492e-14	4.41599e-14	0.0839243	0.215151	-0.00472774	0.998041	0.101034	0.0939674	0.0419681	0.580732	0.413325	8.67464e-15	0.442911	2.79332e-17
ENSMUSG00000070953.13,Rabepk,protein_coding	482.696	0.583158	0.579795	0.075933	7.6799	0	1.59217e-14	4.43544e-14	0.150802	0.122945	0.0992326	0.963631	0.105619	0.247374	0.00467547	0.972772	0.537975	5.3096e-12	0.4886	1.97551e-10
ENSMUSG00000070695.4,Cntnap5a,protein_coding	2495.11	0.393988	0.393004	0.0513029	7.67964	0	1.59534e-14	4.44354e-14	-0.413654	8.74873e-14	0.034359	0.984989	-0.650116	5.99837e-34	0.147458	0.0133591	0.157525	0.00540053	0.507087	1.33002e-22
ENSMUSG00000072501.5,Phf20l1,protein_coding	1488.33	-0.41516	-0.413967	0.0540873	-7.67574	0	1.64468e-14	4.57945e-14	0.115855	0.0684116	-0.0456509	0.981866	0.164792	0.00890443	0.0885692	0.233497	-0.366223	5.15732e-11	-0.28094	4.88598e-07
ENSMUSG00000042109.8,Csdc2,protein_coding	2326.58	-0.373406	-0.372558	0.0486601	-7.67377	0	1.6701e-14	4.64944e-14	-0.488611	7.30321e-22	-0.00284819	0.998281	-0.796942	8.18924e-51	-0.182916	0.00128525	-0.681738	3.1071e-37	-0.553474	1.67222e-28
ENSMUSG00000011832.15,Evi5l,protein_coding	2949.35	0.289935	0.289523	0.0377891	7.67247	0	1.68714e-14	4.6961e-14	0.11825	0.00693536	0.0438397	0.975231	0.178758	7.81226e-06	-0.0442368	0.407717	0.350444	9.83687e-20	0.201859	2.13369e-07
ENSMUSG00000037138.17,Aff3,protein_coding	2762.19	0.382926	0.381923	0.0499256	7.66994	0	1.72076e-14	4.78729e-14	1.04158	4.79792e-97	-0.046471	0.981099	1.06941	3.1279e-109	-0.321967	1.59235e-09	0.410758	7.24169e-18	0.10743	0.045916
ENSMUSG00000037286.15,Stag1,protein_coding	1040.73	-0.415523	-0.414341	0.0541787	-7.6695	0	1.72671e-14	4.80302e-14	-0.0710171	0.307873	-0.0355093	0.984375	-0.0992641	0.159454	-0.0864212	0.261185	-0.44377	1.92752e-14	-0.466435	1.10363e-16
ENSMUSG00000038594.9,Cep85l,protein_coding	570.438	-0.563594	-0.560625	0.0735045	-7.66747	0	1.75418e-14	4.87783e-14	-0.0795212	0.408501	-0.0137279	0.998041	0.0395839	0.729002	0.0891473	0.417421	-0.444489	1.37237e-08	-0.460719	1.08194e-09
ENSMUSG00000001774.8,Chordc1,protein_coding	1647.42	-0.392556	-0.39155	0.0512005	-7.66703	0	1.7603e-14	4.89322e-14	-0.0534495	0.435454	-0.114259	0.678358	0.12732	0.0381424	0.0717695	0.323008	-0.211786	8.71218e-05	-0.206527	0.000110915
ENSMUSG00000013495.15,Tmem175,protein_coding	847.893	0.461318	0.459701	0.0601726	7.66657	0	1.76654e-14	4.90973e-14	0.0624752	0.464776	-0.00436496	0.998281	-0.0880276	0.237968	-0.0802608	0.323874	0.310815	1.04422e-06	0.385422	4.9713e-10
ENSMUSG00000024298.15,Zfp871,protein_coding	4248.46	-0.270199	-0.269871	0.0352508	-7.66506	0	1.78748e-14	4.96627e-14	-0.0678016	0.115273	-0.0108147	0.998041	-0.0336478	0.489937	0.0209563	0.72029	-0.236046	1.61404e-10	-0.238428	4.50118e-11
ENSMUSG00000066551.12,Hmgb1,protein_coding	4928.45	0.286112	0.285719	0.0373288	7.66465	0	1.7932e-14	4.98135e-14	-0.00721524	0.907551	0.0274079	0.984087	0.0120465	0.832165	0.194068	1.28257e-06	0.305374	2.15182e-15	0.452773	1.82501e-33
ENSMUSG00000038095.15,Sbno1,protein_coding	5141.91	0.239089	0.238858	0.0312066	7.66148	0	1.838e-14	5.10493e-14	0.0804782	0.029843	-0.0568406	0.879063	0.240496	5.87995e-14	-0.00489297	0.931905	0.399107	1.91526e-36	0.291037	6.68694e-20
ENSMUSG00000022681.15,Ntan1,protein_coding	678.182	-0.526741	-0.524299	0.0688164	-7.6543	0	1.94362e-14	5.39381e-14	0.132739	0.100864	-0.0519868	0.984087	0.24068	0.00251128	-0.180461	0.0429215	-0.4188	3.41854e-09	-0.655216	1.12583e-19
ENSMUSG00000020453.17,Patz1,protein_coding	1338.16	0.37806	0.377155	0.0494069	7.65198	0	1.97909e-14	5.49134e-14	0.00327765	0.971635	-0.0294305	0.992983	0.0736951	0.224692	0.0132212	0.87737	0.448478	2.26169e-18	0.420712	6.96031e-17
ENSMUSG00000017299.13,Dnttip1,protein_coding	541.652	0.54579	0.543048	0.0713556	7.64887	0	2.02752e-14	5.62292e-14	0.0427107	0.702714	0.0276265	0.998041	0.109485	0.196866	-0.0111648	0.929531	0.612564	1.10236e-16	0.506998	2.97489e-12
ENSMUSG00000037072.15,Selenof,protein_coding	2799.63	-0.330572	-0.329965	0.043236	-7.64576	0	2.07711e-14	5.75851e-14	0.184365	7.33796e-05	0.0111382	0.998041	0.173633	0.00031846	0.0354301	0.599766	-0.341303	1.17937e-14	-0.30628	4.78507e-12
ENSMUSG00000057497.8,Fam136a,protein_coding	708.403	0.48024	0.478331	0.0628518	7.64084	0	2.15812e-14	5.97815e-14	0.23463	0.00119073	0.0971048	0.912554	0.119472	0.100709	-0.0489792	0.598418	0.365083	1.37335e-08	0.334156	2.00092e-07
ENSMUSG00000018669.14,Cdk5rap3,protein_coding	532.734	0.555134	0.55229	0.0726927	7.63672	0	2.22823e-14	6.1693e-14	-0.22401	0.013488	0.173192	0.6579	-0.189065	0.0218665	0.177447	0.0316357	0.59008	9.83577e-14	0.559389	7.35215e-15
ENSMUSG00000028676.17,Srsf10,protein_coding	1749.09	-0.304361	-0.303884	0.0398566	-7.63641	0	2.23362e-14	6.18216e-14	0.102733	0.0241478	-0.0666533	0.890472	0.184015	3.431e-05	0.218755	5.98588e-07	-0.223079	7.22798e-08	-0.018953	0.670266
ENSMUSG00000036599.10,Chst12,protein_coding	649.038	0.556312	0.553301	0.0728537	7.63603	0	2.24029e-14	6.19961e-14	0.312293	0.000141857	0.00211953	0.999108	0.442014	8.5837e-10	-0.0360784	0.75764	0.686034	1.30622e-21	0.518115	3.51829e-12
ENSMUSG00000052949.14,Rnf157,protein_coding	8926.67	0.233488	0.233273	0.0305793	7.63548	0	2.24986e-14	6.22504e-14	0.145291	1.28358e-05	0.0312379	0.981099	0.160938	6.99115e-07	-0.171798	2.10599e-07	0.249135	1.33711e-15	0.0304521	0.365813
ENSMUSG00000037536.14,Fbxo34,protein_coding	1007.63	0.466875	0.465191	0.0611459	7.63543	0	2.25067e-14	6.22624e-14	-0.109463	0.169989	0.0842472	0.936343	-0.231663	0.0005615	0.0644572	0.453316	0.344675	1.49806e-07	0.447085	4.89689e-13
ENSMUSG00000007653.12,Gabrb2,protein_coding	3283.41	-0.372567	-0.371705	0.048798	-7.63489	0	2.26019e-14	6.25156e-14	-0.0502708	0.444572	0.0133752	0.998041	-0.256174	1.84646e-06	-0.222155	6.00364e-05	-0.57847	3.36124e-30	-0.608097	4.53546e-34
ENSMUSG00000028514.15,Usp24,protein_coding	2420.11	-0.369525	-0.368685	0.0483999	-7.63482	0	2.2614e-14	6.25386e-14	-0.252566	1.20694e-06	-0.0678101	0.923114	-0.201923	0.000230723	0.00351801	0.970159	-0.318883	5.62432e-10	-0.298197	2.36596e-09
ENSMUSG00000028541.14,B4galt2,protein_coding	1696.94	-0.38939	-0.388385	0.0510052	-7.63432	0	2.27018e-14	6.27712e-14	0.38067	1.70196e-13	0.0767782	0.901716	0.366997	1.10517e-11	-0.00800121	0.934238	-0.403062	3.11053e-15	-0.474169	8.65907e-20
ENSMUSG00000025221.15,Kcnip2,protein_coding	8168.45	0.417405	0.416176	0.0546897	7.63225	0	2.30695e-14	6.37667e-14	0.743151	1.5322e-40	-0.00447325	0.998041	0.377327	3.34844e-11	-0.228809	0.000180208	0.0515811	0.384167	0.19307	0.000714176
ENSMUSG00000048351.14,Coa7,protein_coding	514.254	0.567149	0.564018	0.0743744	7.6256	0	2.4291e-14	6.70765e-14	0.148012	0.12109	0.0354598	0.997846	0.187694	0.0209509	-0.0359242	0.761953	0.606831	1.12855e-15	0.495765	6.48638e-11
ENSMUSG00000022812.14,Gsk3b,protein_coding	10677.6	0.257249	0.256957	0.0337429	7.62379	0	2.4633e-14	6.80096e-14	0.399126	8.77358e-31	-0.0250413	0.984087	0.464617	1.83566e-42	-0.0402819	0.401472	0.32274	1.79594e-21	0.242008	2.45987e-12
ENSMUSG00000059970.7,Hspa2,protein_coding	996.193	0.522473	0.520061	0.068569	7.61966	0	2.54339e-14	7.0186e-14	-0.0417248	0.690926	-0.0473112	0.984375	-0.143494	0.0757333	0.399714	1.41748e-08	0.420703	5.78148e-09	0.969498	9.76476e-46
ENSMUSG00000008333.12,Snrpb2,protein_coding	642.694	0.509923	0.507696	0.0669395	7.61768	0	2.58282e-14	7.12386e-14	-0.0813396	0.390698	0.00172339	0.999721	0.0419518	0.648656	0.0371156	0.724174	0.633215	2.25142e-19	0.545315	9.94595e-16
ENSMUSG00000029190.19,D5Ertd579e,protein_coding	5918.7	0.322636	0.322054	0.0423746	7.61389	0	2.65965e-14	7.33337e-14	0.554722	1.18115e-37	-0.0515071	0.969093	0.623133	5.86879e-49	-0.0889064	0.0947951	0.391047	2.13567e-20	0.285236	5.64848e-11
ENSMUSG00000063887.13,Nlgn1,protein_coding	3275.36	0.371777	0.370878	0.0488533	7.61008	0	2.73925e-14	7.5491e-14	0.383312	6.9492e-14	-0.0407028	0.984087	0.497887	3.648e-24	0.261439	4.99404e-07	0.486352	1.89538e-23	0.673919	6.94503e-43
ENSMUSG00000020935.8,Dcakd,protein_coding	859.237	0.459652	0.458068	0.0604154	7.60818	0	2.77972e-14	7.65811e-14	-0.209309	0.00386136	0.0421854	0.984087	-0.294499	6.1389e-06	-0.0277929	0.779594	0.374462	1.43576e-08	0.389673	2.77214e-10
ENSMUSG00000020189.14,Osbpl8,protein_coding	8386.96	0.350862	0.350131	0.0461171	7.60807	0	2.78221e-14	7.66369e-14	0.419893	1.51489e-18	-0.149317	0.271335	0.1436	0.00553854	-0.1732	0.000919009	0.0745692	0.128692	0.326979	5.04873e-12
ENSMUSG00000020903.13,Stx8,protein_coding	509.095	0.5741	0.570889	0.0755301	7.60094	0	2.9398e-14	8.09379e-14	0.106148	0.302647	0.0319898	0.998041	0.0140406	0.90213	-0.0479086	0.677748	0.481993	8.66808e-10	0.494202	1.5432e-10
ENSMUSG00000038481.13,Cdk19,protein_coding	3641.11	0.311232	0.310681	0.0409478	7.60069	0	2.94563e-14	8.1085e-14	0.700727	1.55334e-64	0.0122612	0.998041	0.813914	9.00431e-93	0.0623791	0.253445	0.424419	8.87664e-27	0.361349	3.50467e-18
ENSMUSG00000026113.17,Inpp4a,protein_coding	5426.97	0.273558	0.273208	0.0360084	7.59704	0	3.0297e-14	8.33578e-14	0.116157	0.00476793	-0.0410484	0.976552	0.154469	6.88561e-05	0.0223368	0.69909	0.31187	2.0646e-17	0.336943	3.9421e-20
ENSMUSG00000089682.10,Bcl2l2,protein_coding	2887.51	-0.306439	-0.305952	0.0403484	-7.59481	0	3.08245e-14	8.47814e-14	-0.122845	0.00751776	0.00392871	0.998041	-0.0141404	0.823731	-0.0689855	0.208855	-0.197735	3.74016e-06	-0.379353	5.03564e-20
ENSMUSG00000037526.7,Atg14,protein_coding	795.713	0.483013	0.481018	0.0636046	7.594	0	3.10175e-14	8.52842e-14	0.287523	5.31112e-05	0.0767691	0.973214	0.230615	0.000585783	0.0644137	0.468317	0.426105	2.93302e-11	0.470658	2.20709e-13
ENSMUSG00000003929.11,Zfp81,protein_coding	806.847	0.436133	0.434755	0.0574335	7.59371	0	3.10883e-14	8.54646e-14	-0.0335068	0.710093	0.0134629	0.998041	-0.197875	0.00188703	-0.0123889	0.902539	0.271765	1.30414e-05	0.410281	2.63347e-12
ENSMUSG00000002949.15,Timm44,protein_coding	1087.81	0.41992	0.418608	0.0553403	7.58795	0	3.25015e-14	8.92762e-14	0.137042	0.0421022	0.11056	0.820354	0.221695	0.000141716	0.160484	0.00999557	0.504573	2.93372e-19	0.469843	1.80672e-17
ENSMUSG00000039630.10,Hnrnpu,protein_coding	13173.2	0.166291	0.166212	0.0219214	7.58577	0	3.30507e-14	9.07252e-14	0.0253441	0.390504	-0.0401276	0.873933	0.0893348	0.000185009	0.155863	1.19898e-11	0.230282	1.1221e-24	0.362281	1.32475e-60
ENSMUSG00000021540.16,Smad5,protein_coding	1347.52	-0.363184	-0.362372	0.0478797	-7.58534	0	3.3161e-14	9.10127e-14	-0.0842207	0.15304	-0.0368506	0.984087	-0.0698839	0.276385	0.126522	0.0321711	-0.348847	9.76619e-12	-0.199812	5.52976e-05
ENSMUSG00000022055.7,Nefl,protein_coding	9494.51	0.314017	0.313489	0.0414054	7.58395	0	3.35182e-14	9.19479e-14	0.0591784	0.26899	-0.0485879	0.973531	-0.121153	0.0100857	0.30819	1.19702e-12	0.133685	0.00205094	0.670795	2.61241e-58
[truncated: 15,013 more rows]
