# Supplementary material for: Functional and molecular heterogeneity of D2R neurons along dorsal ventral axis in the striatum
Source: Nat Commun. 2020 Apr 23;11:1957. doi: 10.1038/s41467-020-15716-9 (PMC7181842; doi:10.1038/s41467-020-15716-9)
Supplement: Supplementary file 5 — Supplementary Data 2 [file 41467_2020_15716_MOESM5_ESM.xlsx]

## Sheet: Enriched Acb D2 pellet vs input
			D2CreRiboTag_Acb_PELLET_vs_D2CreRiboTag_Acb_INPUT
			baseMean	log2FoldChange	shrunkenlfc	lfcSE	stat	filter	pvalue	padj
ENSMUSG00000045573.9	Penk	protein_coding	120855	2.70526	2.70085	0.0408314	66.2543	1	0	0
ENSMUSG00000020178.6	Adora2a	protein_coding	20620.7	2.33964	2.3345	0.0473821	49.3782	1	0	0
ENSMUSG00000046922.7	Gpr6	protein_coding	4805.11	2.23732	2.23025	0.0570288	39.2314	1	0	0
ENSMUSG00000023036.14	Pcdhgc4	protein_coding	8858.77	2.12125	2.11565	0.0518773	40.8897	1	0	0
ENSMUSG00000032259.8	Drd2	protein_coding	14018.9	1.83455	1.8313	0.0425344	43.131	1	0	0
ENSMUSG00000031386.14	Hcfc1	protein_coding	6329.81	1.68047	1.67733	0.0439569	38.23	1	0	0
ENSMUSG00000001985.9	Grik3	protein_coding	7422.71	1.4772	1.47535	0.0362899	40.7056	1	0	0
ENSMUSG00000000632.13	Sez6	protein_coding	25956.1	1.4737	1.47186	0.0356216	41.3708	1	0	0
ENSMUSG00000003469.9	Phyhip	protein_coding	31639.3	1.45301	1.45117	0.0359332	40.4365	1	0	0
ENSMUSG00000004936.8	Map2k1	protein_coding	14187.1	1.24104	1.24021	0.0263837	47.0382	1	0	0
ENSMUSG00000000881.12	Dlg3	protein_coding	8077.76	1.23212	1.23083	0.0327759	37.5922	1	0	0
ENSMUSG00000026959.13	Grin1	protein_coding	21116.5	1.21048	1.20935	0.030741	39.3767	1	0	0
ENSMUSG00000004267.16	Eno2	protein_coding	40407.1	1.207	1.206	0.0290517	41.5466	1	0	0
ENSMUSG00000032294.17	Pkm	protein_coding	47517.6	1.14673	1.14626	0.0202861	56.5277	1	0	0
ENSMUSG00000061032.9	Rrp1	protein_coding	11750.6	1.14126	1.14063	0.0236015	48.3555	1	0	0
ENSMUSG00000019179.10	Mdh2	protein_coding	9534.2	1.11816	1.11746	0.0252314	44.3163	1	0	0
ENSMUSG00000000308.14	Ckmt1	protein_coding	5716.32	1.11677	1.11585	0.0291216	38.3486	1	0	0
ENSMUSG00000029580.14	Actb	protein_coding	51575.1	1.1008	1.09992	0.028492	38.6353	1	0	0
ENSMUSG00000007564.15	Ppp2r1a	protein_coding	18203.3	1.09416	1.0935	0.0248584	44.0157	1	0	0
ENSMUSG00000026223.15	Itm2c	protein_coding	40557.9	1.08777	1.08729	0.021354	50.94	1	0	0
ENSMUSG00000025151.16	Maged1	protein_coding	21997.8	1.06136	1.06055	0.0281483	37.7061	1	0	0
ENSMUSG00000062825.15	Actg1	protein_coding	44068.9	1.04005	1.03954	0.0222387	46.7673	1	0	0
ENSMUSG00000015837.15	Sqstm1	protein_coding	14058.9	1.02542	1.02494	0.0219817	46.649	1	0	0
ENSMUSG00000040907.15	Atp1a3	protein_coding	95373.1	0.997476	0.996795	0.0264354	37.7326	1	0	0
ENSMUSG00000020297.10	Nsg2	protein_coding	37509.6	0.989519	0.988866	0.0259662	38.108	1	0	0
ENSMUSG00000020321.15	Mdh1	protein_coding	21605.3	0.985842	0.985197	0.0257858	38.232	1	0	0
ENSMUSG00000025428.15	Atp5a1	protein_coding	29617.8	0.982697	0.982382	0.0180036	54.5835	1	0	0
ENSMUSG00000021087.18	Rtn1	protein_coding	39767	0.982351	0.981743	0.0251378	39.0786	1	0	0
ENSMUSG00000029126.7	Nsg1	protein_coding	15681	0.976369	0.975897	0.0223298	43.7249	1	0	0
ENSMUSG00000022199.12	Slc22a17	protein_coding	22641.1	0.971465	0.9709	0.0244399	39.7492	1	0	0
ENSMUSG00000028452.7	Vcp	protein_coding	10715	0.961609	0.961019	0.0249635	38.5206	1	0	0
ENSMUSG00000004207.14	Psap	protein_coding	49662.1	0.932583	0.932243	0.019295	48.333	1	0	0
ENSMUSG00000006273.14	Atp6v1b2	protein_coding	19997.3	0.918899	0.918412	0.0233085	39.4233	1	0	0
ENSMUSG00000006651.8	Aplp1	protein_coding	47353.9	0.879953	0.879492	0.0231133	38.0713	1	0	0
ENSMUSG00000057897.14	Camk2b	protein_coding	54692.3	1.34932	1.34757	0.0364191	37.0498	1	1.80884e-300	2.1887e-298
ENSMUSG00000038805.10	Six3	protein_coding	3975.11	1.29674	1.29521	0.0350857	36.9591	1	5.19516e-299	6.19634e-297
ENSMUSG00000028833.13	Ncdn	protein_coding	79345.3	1.27022	1.26875	0.0343837	36.9427	1	9.54327e-299	1.13017e-296
ENSMUSG00000041380.13	Htr2c	protein_coding	5348.16	1.26726	1.26589	0.0343552	36.887	1	7.46146e-298	8.7127e-296
ENSMUSG00000004961.7	Syt5	protein_coding	6848.95	1.19159	1.1904	0.0324353	36.7374	1	1.84588e-295	2.11114e-293
ENSMUSG00000030695.16	Aldoa	protein_coding	51677.5	1.12187	1.12084	0.0306964	36.5474	1	1.9616e-292	2.18366e-290
ENSMUSG00000033161.10	Atp1a1	protein_coding	22629.7	1.04223	1.04139	0.0286087	36.4304	1	1.40749e-290	1.55644e-288
ENSMUSG00000024008.16	Cpne5	protein_coding	12781	1.27764	1.27609	0.0350861	36.4144	1	2.52222e-290	2.77079e-288
ENSMUSG00000021288.18	Klc1	protein_coding	15969.4	0.778714	0.778364	0.0214512	36.3017	1	1.52191e-288	1.66097e-286
ENSMUSG00000039953.13	Clstn1	protein_coding	37516.8	1.10433	1.10333	0.0305183	36.1859	1	1.01372e-286	1.09207e-284
ENSMUSG00000025468.15	Caly	protein_coding	6530.58	1.10214	1.10112	0.0308366	35.7414	1	9.00346e-280	9.39624e-278
ENSMUSG00000001270.9	Ckb	protein_coding	58917.2	1.17162	1.17037	0.0329495	35.5579	1	6.26467e-277	6.41764e-275
ENSMUSG00000016349.10	Eef1a2	protein_coding	36071.1	0.941699	0.941045	0.0266128	35.3852	1	2.88619e-274	2.93863e-272
ENSMUSG00000032174.5	Icam5	protein_coding	10370.8	1.30904	1.30728	0.037061	35.3212	1	2.77647e-273	2.80979e-271
ENSMUSG00000059456.13	Ptk2b	protein_coding	27564.5	1.40126	1.3991	0.0396985	35.2975	1	6.40562e-273	6.44343e-271
ENSMUSG00000031865.16	Dctn1	protein_coding	15207	0.981273	0.980528	0.0278661	35.2138	1	1.2283e-271	1.22815e-269
ENSMUSG00000022477.13	Aco2	protein_coding	15659.2	0.777976	0.777597	0.0221797	35.0761	1	1.56054e-269	1.55106e-267
ENSMUSG00000024359.10	Hspa9	protein_coding	7952.22	0.955141	0.954427	0.0273812	34.8831	1	1.34072e-266	1.30159e-264
ENSMUSG00000068859.5	Sp9	protein_coding	1900.18	1.60725	1.60403	0.046094	34.869	1	2.19708e-266	2.12062e-264
ENSMUSG00000027350.8	Chgb	protein_coding	9202.39	0.96416	0.963427	0.0277651	34.7256	1	3.23939e-264	3.05601e-262
ENSMUSG00000025393.12	Atp5b	protein_coding	35471.4	0.839186	0.838704	0.0241676	34.7237	1	3.46405e-264	3.24959e-262
ENSMUSG00000033910.13	Gucy1a1	protein_coding	9366.55	1.60332	1.59997	0.0465312	34.4568	1	3.55567e-260	3.28025e-258
ENSMUSG00000036564.17	Ndrg4	protein_coding	102526	1.14666	1.14541	0.0334126	34.3182	1	4.20534e-258	3.81635e-256
ENSMUSG00000058297.16	Spock2	protein_coding	40389.5	0.77998	0.779587	0.0227504	34.2842	1	1.35101e-257	1.21286e-255
ENSMUSG00000036966.15	Spryd3	protein_coding	5458.54	0.949681	0.948964	0.0278344	34.1189	1	3.86855e-255	3.45439e-253
ENSMUSG00000032120.11	C2cd2l	protein_coding	13926.8	1.09185	1.09075	0.0320403	34.0774	1	1.59232e-254	1.41428e-252
ENSMUSG00000029621.14	Arpc1a	protein_coding	7544.27	1.13149	1.13026	0.0332687	34.0107	1	1.54872e-253	1.36828e-251
ENSMUSG00000025190.13	Got1	protein_coding	10915.5	0.90489	0.904251	0.0266887	33.9054	1	5.54842e-252	4.87618e-250
ENSMUSG00000029713.15	Gnb2	protein_coding	15462.7	1.12878	1.12754	0.0333541	33.8424	1	4.69515e-251	4.10469e-249
ENSMUSG00000031153.16	Gripap1	protein_coding	4727.08	1.18522	1.18377	0.0350636	33.8021	1	1.83646e-250	1.59714e-248
ENSMUSG00000057666.18	Gapdh	protein_coding	63634	0.889114	0.888503	0.0264789	33.5782	1	3.49473e-247	2.94722e-245
ENSMUSG00000036427.5	Gpi1	protein_coding	18777.8	0.766444	0.766049	0.0229063	33.4599	1	1.84531e-245	1.53299e-243
ENSMUSG00000028161.17	Ppp3ca	protein_coding	95363	1.40933	1.40687	0.0421779	33.4139	1	8.59944e-245	7.07357e-243
ENSMUSG00000019505.7	Ubb	protein_coding	58607.2	1.06823	1.06716	0.0320345	33.3463	1	8.25557e-244	6.72446e-242
ENSMUSG00000051675.13	Trim32	protein_coding	6386.96	1.02031	1.01937	0.0307387	33.1932	1	1.3509e-241	1.07416e-239
ENSMUSG00000015568.16	Lpl	protein_coding	3255.18	1.37942	1.37701	0.0415694	33.1835	1	1.86046e-241	1.47232e-239
ENSMUSG00000022895.16	Ets2	protein_coding	4595.53	1.13198	1.13073	0.0341904	33.108	1	2.27933e-240	1.7953e-238
ENSMUSG00000040794.5	C1qtnf4	protein_coding	7776.36	1.50985	1.50675	0.0456666	33.0623	1	1.03389e-239	8.10509e-238
ENSMUSG00000021114.9	Atp6v1d	protein_coding	7456.59	0.984753	0.983893	0.0298654	32.973	1	1.98025e-238	1.54515e-236
ENSMUSG00000029166.14	Mapre3	protein_coding	6281.07	0.855996	0.855435	0.025966	32.966	1	2.49183e-238	1.92632e-236
ENSMUSG00000060279.14	Ap2a1	protein_coding	9520.38	0.975683	0.974843	0.0296629	32.8924	1	2.82601e-237	2.16462e-235
ENSMUSG00000027546.15	Atp9a	protein_coding	14060.9	0.806534	0.806057	0.0245893	32.8002	1	5.85027e-236	4.40035e-234
ENSMUSG00000023944.14	Hsp90ab1	protein_coding	54618.5	0.92869	0.927953	0.0284694	32.6206	1	2.0928e-233	1.53945e-231
ENSMUSG00000039108.14	Lsm14b	protein_coding	4578.27	0.999743	0.998809	0.0307686	32.4923	1	1.36924e-231	9.85496e-230
ENSMUSG00000028005.13	Gucy1b1	protein_coding	10778.8	1.32933	1.32712	0.041083	32.3571	1	1.10362e-229	7.80856e-228
ENSMUSG00000017740.17	Slc12a5	protein_coding	27398.3	1.03579	1.03473	0.0322335	32.1338	1	1.48687e-226	1.02172e-224
ENSMUSG00000024392.17	Bag6	protein_coding	8519.57	0.979351	0.978457	0.0305402	32.0675	1	1.25005e-225	8.55465e-224
ENSMUSG00000028430.14	Nol6	protein_coding	5345.02	1.06643	1.06527	0.0332994	32.0257	1	4.79261e-225	3.25313e-223
ENSMUSG00000020936.8	Nmt1	protein_coding	6595.76	0.996652	0.995699	0.0312189	31.9247	1	1.2145e-223	8.14446e-222
ENSMUSG00000026204.15	Ptprn	protein_coding	22175.6	1.01624	1.01523	0.0318348	31.9222	1	1.31273e-223	8.76796e-222
ENSMUSG00000027304.9	Rtf1	protein_coding	3996.1	0.948039	0.947223	0.0297821	31.8325	1	2.29712e-222	1.51013e-220
ENSMUSG00000038417.4	Fig4	protein_coding	2427.64	1.63697	1.6329	0.0514633	31.8085	1	4.94305e-222	3.23682e-220
ENSMUSG00000034187.18	Nsf	protein_coding	22943.3	0.868193	0.86756	0.0273447	31.7499	1	3.1814e-221	2.06705e-219
ENSMUSG00000061718.12	Ppp1r1b	protein_coding	74776.2	1.424	1.42119	0.0448826	31.7272	1	6.54632e-221	4.23684e-219
ENSMUSG00000038429.10	Usp5	protein_coding	7375.79	1.02796	1.0269	0.0324133	31.714	1	9.95145e-221	6.41581e-219
ENSMUSG00000026825.17	Dnm1	protein_coding	26836.6	0.831997	0.831435	0.0263391	31.5879	1	5.41004e-219	3.44797e-217
ENSMUSG00000019923.14	Zwint	protein_coding	23853.8	0.658741	0.658461	0.0209146	31.4967	1	9.63125e-218	6.09177e-216
ENSMUSG00000009394.13	Syn2	protein_coding	13326.5	0.854253	0.853651	0.0271259	31.4921	1	1.11419e-217	7.02063e-216
ENSMUSG00000030207.15	Fam234b	protein_coding	9143.23	0.846411	0.845806	0.026894	31.4721	1	2.09366e-217	1.31429e-215
ENSMUSG00000033900.13	Map9	protein_coding	5745.11	0.992223	0.991248	0.0316058	31.3937	1	2.46907e-216	1.53266e-214
ENSMUSG00000028785.13	Hpca	protein_coding	58159.4	1.58188	1.57792	0.0505429	31.2978	1	4.9999e-215	3.08075e-213
ENSMUSG00000000253.13	Gmpr	protein_coding	2179.32	1.35787	1.35524	0.0434314	31.2647	1	1.41005e-214	8.62456e-213
ENSMUSG00000029223.12	Uchl1	protein_coding	15610.7	0.883404	0.882707	0.0283054	31.2098	1	7.85669e-214	4.77058e-212
ENSMUSG00000003153.10	Slc2a3	protein_coding	5900.4	0.849394	0.848779	0.0273745	31.0287	1	2.21074e-211	1.32312e-209
ENSMUSG00000062044.16	Lmtk3	protein_coding	12080.3	1.29216	1.28997	0.041661	31.0161	1	3.27367e-211	1.95227e-209
ENSMUSG00000008153.11	Clstn3	protein_coding	12845.2	0.87078	0.870112	0.0280879	31.002	1	5.06655e-211	3.01072e-209
ENSMUSG00000035397.8	Klf16	protein_coding	4652.52	1.14838	1.1468	0.0370511	30.9945	1	6.39957e-211	3.78936e-209
ENSMUSG00000024853.10	Sf3b2	protein_coding	8584.08	0.872546	0.871865	0.0282044	30.9365	1	3.85601e-210	2.26717e-208
ENSMUSG00000038910.7	Plcl2	protein_coding	5461.34	1.18336	1.18166	0.0383109	30.8884	1	1.71213e-209	1.00313e-207
ENSMUSG00000024736.15	Tmem132a	protein_coding	6805.07	1.20709	1.2053	0.0391005	30.8716	1	2.87721e-209	1.67985e-207
ENSMUSG00000022285.17	Ywhaz	protein_coding	57094.1	0.935416	0.934569	0.0304142	30.7559	1	1.01936e-207	5.93076e-206
ENSMUSG00000038034.15	Igsf8	protein_coding	6324.82	1.00667	1.00561	0.0328919	30.6054	1	1.03857e-205	5.93904e-204
ENSMUSG00000021577.14	Sdha	protein_coding	12556.8	0.674936	0.674613	0.0220799	30.5679	1	3.26919e-205	1.86311e-203
ENSMUSG00000032936.13	Camkv	protein_coding	27755.6	1.22441	1.22247	0.0401437	30.5006	1	2.5559e-204	1.45165e-202
ENSMUSG00000054013.6	Tmem179	protein_coding	4791.97	0.901268	0.900503	0.0295686	30.4805	1	4.71879e-204	2.671e-202
ENSMUSG00000030007.8	Cct7	protein_coding	5783.44	0.970386	0.969407	0.0319285	30.3924	1	6.91661e-203	3.84979e-201
ENSMUSG00000028759.13	Hp1bp3	protein_coding	10739.6	0.820309	0.819725	0.0270031	30.3784	1	1.06122e-202	5.88711e-201
ENSMUSG00000022391.16	Rangap1	protein_coding	6751.09	0.884497	0.883768	0.0291323	30.3614	1	1.77933e-202	9.80569e-201
ENSMUSG00000032500.10	Dclk3	protein_coding	6944.07	1.17564	1.17393	0.0387407	30.3463	1	2.81063e-202	1.54381e-200
ENSMUSG00000071659.4	Hnrnpul2	protein_coding	10674.4	0.763997	0.76352	0.0251776	30.3443	1	2.98326e-202	1.63326e-200
ENSMUSG00000025372.16	Baiap2	protein_coding	20294.4	1.24339	1.24133	0.0410559	30.2854	1	1.78599e-201	9.74591e-200
ENSMUSG00000062070.12	Pgk1	protein_coding	9906.19	0.768911	0.768418	0.0254214	30.2466	1	5.78227e-201	3.12467e-199
ENSMUSG00000055932.15	Fto	protein_coding	7678.97	0.847784	0.847128	0.0281645	30.1011	1	4.68662e-199	2.50824e-197
ENSMUSG00000026234.12	Ncl	protein_coding	12352.3	0.824569	0.823954	0.0275103	29.9732	1	2.19715e-197	1.1647e-195
ENSMUSG00000021701.8	Plk2	protein_coding	9554.52	1.23552	1.23346	0.0412468	29.9543	1	3.86709e-197	2.03059e-195
ENSMUSG00000016541.10	Atxn10	protein_coding	6866.97	0.77221	0.771712	0.0258035	29.9266	1	8.87829e-197	4.64733e-195
ENSMUSG00000009894.15	Snap47	protein_coding	7364.42	0.825693	0.825085	0.0275918	29.9253	1	9.21766e-197	4.80989e-195
ENSMUSG00000046432.12	Bex3	protein_coding	4938.34	0.897528	0.896748	0.0300298	29.8879	1	2.8286e-196	1.46683e-194
ENSMUSG00000048076.14	Arf1	protein_coding	14548.5	0.848433	0.847763	0.0283945	29.8802	1	3.56316e-196	1.84203e-194
ENSMUSG00000002524.17	Puf60	protein_coding	4253.58	0.925043	0.924174	0.0309857	29.8539	1	7.82159e-196	4.00628e-194
ENSMUSG00000026797.16	Stxbp1	protein_coding	24926.8	0.682773	0.682423	0.0229078	29.8052	1	3.34274e-195	1.70695e-193
ENSMUSG00000067873.11	Htatsf1	protein_coding	3301.62	1.08123	1.07983	0.0363707	29.7279	1	3.34418e-194	1.70247e-192
ENSMUSG00000006998.16	Psmd2	protein_coding	7008.74	0.855392	0.854687	0.028776	29.7259	1	3.55755e-194	1.80559e-192
ENSMUSG00000032959.12	Pebp1	protein_coding	11282.9	0.812394	0.811791	0.0273741	29.6775	1	1.49852e-193	7.49173e-192
ENSMUSG00000054728.16	Phactr1	protein_coding	59133.5	1.44678	1.44341	0.0487835	29.6571	1	2.74586e-193	1.36867e-191
ENSMUSG00000008348.9	Ubc	protein_coding	17725.6	1.01118	1.01003	0.0341014	29.6523	1	3.17093e-193	1.57584e-191
ENSMUSG00000026443.3	Lrrn2	protein_coding	5926.73	1.08328	1.08187	0.0365487	29.6394	1	4.64383e-193	2.30097e-191
ENSMUSG00000030246.11	Ldhb	protein_coding	16105.1	0.833713	0.83306	0.0281329	29.6348	1	5.32979e-193	2.63304e-191
ENSMUSG00000001924.15	Uba1	protein_coding	10805.8	0.796077	0.795511	0.0269169	29.5753	1	3.10307e-192	1.5195e-190
ENSMUSG00000002957.11	Ap2a2	protein_coding	7462.84	0.883204	0.882438	0.0298655	29.5728	1	3.34844e-192	1.63486e-190
ENSMUSG00000052087.14	Rgs14	protein_coding	3960.03	1.3968	1.39375	0.047311	29.5239	1	1.42124e-191	6.8788e-190
ENSMUSG00000063446.4	Plppr1	protein_coding	3242.39	1.22476	1.2227	0.0414946	29.5161	1	1.78766e-191	8.62725e-190
ENSMUSG00000030216.12	Wbp11	protein_coding	3762.98	0.961986	0.960979	0.0326066	29.5028	1	2.6536e-191	1.27694e-189
ENSMUSG00000041141.7	Pnmal1	protein_coding	6793.68	0.882756	0.882001	0.0300411	29.3849	1	8.55776e-190	4.07115e-188
ENSMUSG00000059005.13	Hnrnpa3	protein_coding	12939.6	0.661368	0.661038	0.0226185	29.2402	1	5.98679e-188	2.80807e-186
ENSMUSG00000048895.13	Cdk5r1	protein_coding	13485.2	0.894538	0.893715	0.0306044	29.2291	1	8.28303e-188	3.86341e-186
ENSMUSG00000022564.7	Grina	protein_coding	14638.2	0.918006	0.91711	0.0314254	29.2123	1	1.35482e-187	6.30163e-186
ENSMUSG00000031066.10	Usp11	protein_coding	6895.92	1.02907	1.02784	0.0352298	29.2102	1	1.44094e-187	6.68358e-186
ENSMUSG00000020882.17	Cacnb1	protein_coding	8061.28	1.14743	1.14567	0.0392891	29.2047	1	1.68964e-187	7.8154e-186
ENSMUSG00000031409.1	Tceal6	protein_coding	3359.9	1.1954	1.1934	0.0409835	29.1677	1	4.98154e-187	2.29784e-185
ENSMUSG00000014195.15	Dnajc7	protein_coding	6019.77	0.85667	0.855928	0.0294312	29.1076	1	2.8771e-186	1.31621e-184
ENSMUSG00000058260.2	Serpina9	protein_coding	2320.64	1.46774	1.46409	0.0504743	29.0789	1	6.62896e-186	3.02433e-184
ENSMUSG00000003316.14	Glg1	protein_coding	11221.1	0.87753	0.876748	0.0302226	29.0355	1	2.34249e-185	1.06291e-183
ENSMUSG00000053838.14	Nudcd3	protein_coding	5749.18	0.90006	0.899203	0.0310185	29.0169	1	4.0307e-185	1.82398e-183
ENSMUSG00000044167.6	Foxo1	protein_coding	7024.71	1.09833	1.09677	0.0378883	28.9887	1	9.12527e-185	4.11821e-183
ENSMUSG00000002052.6	Supt6	protein_coding	8040.37	0.952176	0.951168	0.0329313	28.9141	1	7.94976e-184	3.55885e-182
ENSMUSG00000019087.13	Atp6ap1	protein_coding	9030.11	0.839499	0.838806	0.0290382	28.9102	1	8.89296e-184	3.97045e-182
ENSMUSG00000024767.11	Otub1	protein_coding	6496.65	0.911263	0.910372	0.0315283	28.9031	1	1.09259e-183	4.8651e-182
ENSMUSG00000026000.16	Lancl1	protein_coding	5735.33	0.897633	0.89677	0.0310936	28.8687	1	2.95089e-183	1.30354e-181
ENSMUSG00000042078.14	Svop	protein_coding	5697.96	0.824744	0.824093	0.0286341	28.8029	1	1.97292e-182	8.64665e-181
ENSMUSG00000033278.10	Ptprm	protein_coding	2154.66	1.35154	1.34879	0.0469249	28.8023	1	2.0096e-182	8.78436e-181
ENSMUSG00000031833.10	Mast3	protein_coding	12828.8	1.00818	1.00697	0.0350407	28.7718	1	4.83528e-182	2.10808e-180
ENSMUSG00000024012.18	Mtch1	protein_coding	14149.4	0.71308	0.712651	0.024803	28.7497	1	9.13707e-182	3.9732e-180
ENSMUSG00000028525.16	Pde4b	protein_coding	6950.43	0.926085	0.925153	0.0323212	28.6526	1	1.48925e-180	6.44235e-179
ENSMUSG00000017417.14	Plxdc1	protein_coding	1166.76	1.75573	1.74903	0.0613422	28.622	1	3.57945e-180	1.54443e-178
ENSMUSG00000051695.6	Pcbp1	protein_coding	6193.48	0.825416	0.824737	0.0288504	28.6102	1	5.01269e-180	2.15726e-178
ENSMUSG00000031672.8	Got2	protein_coding	9102.33	0.887329	0.886477	0.0311331	28.5012	1	1.13289e-178	4.8135e-177
ENSMUSG00000047379.7	B4gat1	protein_coding	3659.77	0.938242	0.937219	0.0329313	28.4908	1	1.52094e-178	6.44584e-177
ENSMUSG00000022892.11	App	protein_coding	57432.6	0.802557	0.801929	0.0282416	28.4175	1	1.22767e-177	5.17668e-176
ENSMUSG00000026259.14	Ngef	protein_coding	28750.8	1.45499	1.45125	0.0512343	28.3988	1	2.09158e-177	8.77518e-176
ENSMUSG00000030329.11	Pianp	protein_coding	8151.25	0.833138	0.832441	0.0293526	28.3838	1	3.20477e-177	1.34119e-175
ENSMUSG00000024059.10	Clip4	protein_coding	4955.32	1.09955	1.09794	0.03875	28.3754	1	4.07224e-177	1.69996e-175
ENSMUSG00000049313.8	Sorl1	protein_coding	10660.1	0.939241	0.938252	0.0331614	28.3233	1	1.7852e-176	7.43372e-175
ENSMUSG00000061911.15	Myt1l	protein_coding	16429.3	0.916519	0.915574	0.0323636	28.3194	1	1.99147e-176	8.27204e-175
ENSMUSG00000008658.16	Rbfox1	protein_coding	12554.4	1.08217	1.0806	0.0382229	28.312	1	2.46175e-176	1.02001e-174
ENSMUSG00000070802.5	Pnmal2	protein_coding	23812.2	1.13997	1.13817	0.040387	28.2262	1	2.79184e-175	1.15106e-173
ENSMUSG00000029020.13	Mfn2	protein_coding	8202.74	0.761347	0.760797	0.0270579	28.1377	1	3.38869e-174	1.38348e-172
ENSMUSG00000042750.7	Bex2	protein_coding	7600.18	0.933532	0.932539	0.0332145	28.1062	1	8.23781e-174	3.34684e-172
ENSMUSG00000027108.15	Ola1	protein_coding	3303.13	1.0048	1.00353	0.0357818	28.0813	1	1.65983e-173	6.71085e-172
ENSMUSG00000037916.14	Ndufv1	protein_coding	4168.82	0.913955	0.912994	0.032549	28.0794	1	1.75071e-173	7.06121e-172
ENSMUSG00000025854.15	Fam20c	protein_coding	2606.36	1.12168	1.11991	0.0399961	28.0446	1	4.64504e-173	1.86449e-171
ENSMUSG00000059361.6	Nrsn2	protein_coding	6255.78	0.921381	0.920424	0.0328605	28.0392	1	5.41604e-173	2.16875e-171
ENSMUSG00000021991.9	Cacna2d3	protein_coding	10122.1	1.17661	1.17455	0.0419683	28.0356	1	5.98469e-173	2.39073e-171
ENSMUSG00000037149.10	Ddx1	protein_coding	3911.07	0.842344	0.841582	0.0301653	27.9243	1	1.35432e-171	5.38439e-170
ENSMUSG00000001419.17	Mef2d	protein_coding	11220.2	0.893977	0.893081	0.0320512	27.8922	1	3.31804e-171	1.31291e-169
ENSMUSG00000027296.7	Itpka	protein_coding	5223.71	1.18672	1.18456	0.0425493	27.8906	1	3.4734e-171	1.37113e-169
ENSMUSG00000051853.10	Arf3	protein_coding	69627.1	0.897736	0.896823	0.0322264	27.8571	1	8.82467e-171	3.47534e-169
ENSMUSG00000031778.13	Cx3cl1	protein_coding	40440.8	1.18347	1.18138	0.0425315	27.8258	1	2.11257e-170	8.28068e-169
ENSMUSG00000004980.16	Hnrnpa2b1	protein_coding	13811.1	0.787775	0.787156	0.0283121	27.8246	1	2.18379e-170	8.53979e-169
ENSMUSG00000116165.1	Pdxp	protein_coding	5821.52	0.733292	0.7328	0.0263747	27.8029	1	3.99956e-170	1.55675e-168
ENSMUSG00000079184.10	Mphosph8	protein_coding	2551.33	1.06128	1.05974	0.038179	27.7976	1	4.64336e-170	1.80313e-168
ENSMUSG00000023236.7	Scg5	protein_coding	4943.98	1.01637	1.01501	0.0366304	27.7465	1	1.92147e-169	7.44424e-168
ENSMUSG00000061576.15	Dpp6	protein_coding	12947.2	1.00063	0.999352	0.0360652	27.7449	1	2.00553e-169	7.75194e-168
ENSMUSG00000030718.9	Ppme1	protein_coding	5686.97	0.866284	0.865453	0.0312405	27.7295	1	3.07582e-169	1.18341e-167
ENSMUSG00000027419.9	Pcsk2	protein_coding	15023.4	1.22907	1.2267	0.0443284	27.7265	1	3.345e-169	1.28402e-167
ENSMUSG00000029922.15	Mkrn1	protein_coding	5711.71	1.10459	1.10285	0.0399384	27.6574	1	2.27414e-168	8.66977e-167
ENSMUSG00000090125.3	Pou3f1	protein_coding	4544.01	1.39774	1.39412	0.0505572	27.6466	1	3.06366e-168	1.16531e-166
ENSMUSG00000032966.14	Fkbp1a	protein_coding	23804.4	0.862782	0.861961	0.0312577	27.6022	1	1.04583e-167	3.95993e-166
ENSMUSG00000034685.4	Fam171a2	protein_coding	4495.75	1.07641	1.0748	0.0390275	27.5808	1	1.89044e-167	7.10957e-166
ENSMUSG00000039419.17	Cntnap2	protein_coding	8608.43	0.920296	0.919297	0.0333768	27.5729	1	2.34985e-167	8.81747e-166
ENSMUSG00000019210.10	Atp6v1e1	protein_coding	8654.9	0.949528	0.948413	0.0344502	27.5623	1	3.14829e-167	1.17607e-165
ENSMUSG00000032850.16	Rnft2	protein_coding	4361.13	0.84512	0.844319	0.0306894	27.5379	1	6.18191e-167	2.30414e-165
ENSMUSG00000040097.16	Flywch1	protein_coding	12610.1	0.843969	0.843191	0.0306532	27.5328	1	7.11422e-167	2.64573e-165
ENSMUSG00000020496.9	Rnf187	protein_coding	12954.4	0.72003	0.719547	0.0261629	27.521	1	9.83884e-167	3.65086e-165
ENSMUSG00000034403.16	Pja1	protein_coding	6778.66	0.850205	0.849419	0.0309398	27.4793	1	3.10444e-166	1.14686e-164
ENSMUSG00000039989.7	Cbx4	protein_coding	3336.86	1.03033	1.02888	0.0375206	27.4604	1	5.22272e-166	1.92514e-164
ENSMUSG00000030435.16	U2af2	protein_coding	5739.78	0.869028	0.86817	0.0316993	27.4148	1	1.82947e-165	6.72874e-164
ENSMUSG00000032402.12	Smad3	protein_coding	3485.77	1.01382	1.01245	0.0370127	27.3911	1	3.49905e-165	1.28411e-163
ENSMUSG00000020015.10	Cdk17	protein_coding	11787.1	1.01084	1.00949	0.0369053	27.3901	1	3.59777e-165	1.31745e-163
ENSMUSG00000003363.15	Pld3	protein_coding	17584.5	0.981583	0.980323	0.0358446	27.3844	1	4.20825e-165	1.53762e-163
ENSMUSG00000020589.17	Fam49a	protein_coding	12515.8	0.959596	0.958441	0.0350613	27.3691	1	6.39845e-165	2.3277e-163
ENSMUSG00000021039.9	Snw1	protein_coding	2997.89	1.04064	1.03911	0.0380354	27.3598	1	8.25911e-165	2.99806e-163
ENSMUSG00000037771.11	Slc32a1	protein_coding	14021.9	1.09628	1.09454	0.0402629	27.2279	1	3.03548e-163	1.09003e-161
ENSMUSG00000029581.14	Fscn1	protein_coding	9659.84	0.941544	0.940417	0.0345857	27.2235	1	3.42449e-163	1.22708e-161
ENSMUSG00000049792.6	Bag5	protein_coding	2653.21	1.05568	1.05407	0.0388932	27.143	1	3.06477e-162	1.08423e-160
ENSMUSG00000020358.17	Hnrnpab	protein_coding	5618.41	0.817141	0.816405	0.0301141	27.1348	1	3.82651e-162	1.35085e-160
ENSMUSG00000028932.7	Psmc2	protein_coding	2976.53	0.959752	0.958547	0.035386	27.1223	1	5.36833e-162	1.89115e-160
ENSMUSG00000021259.5	Cyp46a1	protein_coding	8332.1	1.16686	1.1647	0.0430852	27.0827	1	1.57443e-161	5.51149e-160
ENSMUSG00000020402.11	Vdac1	protein_coding	16353	0.692747	0.692297	0.0255997	27.0607	1	2.85523e-161	9.93263e-160
ENSMUSG00000011752.7	Pgam1	protein_coding	13785.3	0.610679	0.610374	0.022583	27.0416	1	4.79742e-161	1.66198e-159
ENSMUSG00000035011.15	Zbtb7a	protein_coding	8442.82	0.75828	0.757684	0.0280436	27.0393	1	5.09642e-161	1.7619e-159
ENSMUSG00000033065.14	Pfkm	protein_coding	10646.6	0.705304	0.704828	0.0261541	26.9673	1	3.57545e-160	1.23099e-158
ENSMUSG00000023055.10	Calcoco1	protein_coding	3874.63	1.15057	1.14844	0.0427423	26.9188	1	1.32299e-159	4.54553e-158
ENSMUSG00000110195.1	Pde2a	protein_coding	27057.6	1.16998	1.1678	0.0435705	26.8525	1	7.88145e-159	2.69681e-157
ENSMUSG00000024617.16	Camk2a	protein_coding	69881.7	1.06528	1.06364	0.0396799	26.8468	1	9.18875e-159	3.1377e-157
ENSMUSG00000025576.17	Rbfox3	protein_coding	11846.8	1.1242	1.12225	0.0421002	26.703	1	4.33968e-157	1.47284e-155
ENSMUSG00000001783.3	Rtcb	protein_coding	3483.12	0.863934	0.863049	0.0323538	26.7027	1	4.37499e-157	1.48182e-155
ENSMUSG00000034898.16	Filip1	protein_coding	2362.54	1.29425	1.29143	0.048476	26.6988	1	4.85773e-157	1.64199e-155
ENSMUSG00000037679.9	Inf2	protein_coding	23589.8	1.505	1.5003	0.0563929	26.6877	1	6.54026e-157	2.20625e-155
ENSMUSG00000032875.8	Arhgef17	protein_coding	8983.14	0.794843	0.794138	0.0298038	26.6692	1	1.0727e-156	3.61127e-155
ENSMUSG00000030376.8	Slc8a2	protein_coding	13657.6	1.24628	1.2436	0.046736	26.6664	1	1.15491e-156	3.88022e-155
ENSMUSG00000020827.18	Mink1	protein_coding	19724.7	1.03249	1.03097	0.038723	26.6635	1	1.24818e-156	4.18516e-155
ENSMUSG00000039058.11	Ak5	protein_coding	3116.87	1.15695	1.15502	0.0434249	26.6426	1	2.17905e-156	7.24815e-155
ENSMUSG00000044667.12	Plppr4	protein_coding	17308.7	0.978288	0.976995	0.0367189	26.6427	1	2.17733e-156	7.24815e-155
ENSMUSG00000006024.13	Napa	protein_coding	5993.37	0.813736	0.812976	0.030578	26.6119	1	4.94798e-156	1.63931e-154
ENSMUSG00000039686.14	Zer1	protein_coding	6007.06	0.702581	0.702112	0.0264368	26.5759	1	1.29027e-155	4.26631e-154
ENSMUSG00000037331.15	Larp1	protein_coding	5733.04	0.954992	0.9538	0.0359369	26.5741	1	1.35194e-155	4.4614e-154
ENSMUSG00000025651.14	Uqcrc1	protein_coding	5964.05	0.747964	0.747372	0.0281558	26.5652	1	1.71372e-155	5.64411e-154
ENSMUSG00000028782.14	Adgrb2	protein_coding	13925.9	0.779854	0.779197	0.0293777	26.5457	1	2.8765e-155	9.45508e-154
ENSMUSG00000039100.10	2019-03-06	protein_coding	10833.7	0.698729	0.698254	0.0263236	26.5439	1	3.02375e-155	9.91955e-154
ENSMUSG00000026083.12	Eif5b	protein_coding	4178.84	0.956246	0.95502	0.0360438	26.5301	1	4.35557e-155	1.42607e-153
ENSMUSG00000029712.14	Actl6b	protein_coding	2761.82	1.16745	1.16524	0.044023	26.5191	1	5.83445e-155	1.90653e-153
ENSMUSG00000042506.15	Usp22	protein_coding	9079.59	0.707099	0.706607	0.0267047	26.4785	1	1.71397e-154	5.57892e-153
ENSMUSG00000025579.14	Gaa	protein_coding	19757.3	1.06283	1.06116	0.0401628	26.463	1	2.58247e-154	8.38952e-153
ENSMUSG00000068696.6	Gpr88	protein_coding	52325.9	1.47204	1.46757	0.0556877	26.4338	1	5.60177e-154	1.81276e-152
ENSMUSG00000036712.15	Cyld	protein_coding	16560	1.02442	1.0229	0.0387629	26.4278	1	6.56462e-154	2.12023e-152
ENSMUSG00000020802.8	Ube2o	protein_coding	4758.82	0.809365	0.808629	0.0306488	26.4078	1	1.11595e-153	3.59731e-152
ENSMUSG00000032788.15	Pdxk	protein_coding	13055.6	0.853192	0.852328	0.0323205	26.3979	1	1.44975e-153	4.66433e-152
ENSMUSG00000048814.10	Lonrf2	protein_coding	8925.22	0.731633	0.731094	0.0277175	26.3961	1	1.52049e-153	4.88254e-152
ENSMUSG00000051111.16	Sv2c	protein_coding	13505	1.229	1.2264	0.0465834	26.3827	1	2.16516e-153	6.93932e-152
ENSMUSG00000015291.10	Gdi1	protein_coding	16498.6	0.642746	0.642371	0.024403	26.3388	1	6.89262e-153	2.20063e-151
ENSMUSG00000022619.5	Mapk8ip2	protein_coding	10366.4	0.787932	0.78724	0.0299494	26.3088	1	1.52222e-152	4.82314e-151
ENSMUSG00000052698.15	Tln2	protein_coding	8958.54	1.04309	1.04148	0.0396674	26.2958	1	2.14073e-152	6.75726e-151
ENSMUSG00000040536.15	Necab1	protein_coding	6434.98	1.20955	1.20707	0.0459984	26.2955	1	2.1568e-152	6.79515e-151
ENSMUSG00000026090.16	2010300C02Rik	protein_coding	19106.7	1.1886	1.18621	0.0452603	26.2613	1	5.3042e-152	1.66172e-150
ENSMUSG00000006299.13	Aamp	protein_coding	4385.25	0.866315	0.865389	0.0329966	26.2547	1	6.32175e-152	1.97679e-150
ENSMUSG00000059409.9	Ppp2r5d	protein_coding	6504.54	0.8891	0.888081	0.0339084	26.2206	1	1.54597e-151	4.81616e-150
ENSMUSG00000020628.16	Trappc12	protein_coding	2993.33	1.01769	1.01618	0.0388238	26.213	1	1.89057e-151	5.87871e-150
ENSMUSG00000041351.16	Rap1gap	protein_coding	18421.8	1.04653	1.04489	0.039963	26.1875	1	3.68425e-151	1.14349e-149
ENSMUSG00000068923.14	Syt11	protein_coding	28028.4	0.639732	0.639355	0.0244619	26.1522	1	9.2988e-151	2.8754e-149
ENSMUSG00000026585.13	Kifap3	protein_coding	9715.22	0.81913	0.818341	0.0313695	26.1123	1	2.64202e-150	8.10964e-149
ENSMUSG00000037012.18	Hk1	protein_coding	9348.4	0.765717	0.765073	0.0293373	26.1004	1	3.6049e-150	1.10247e-148
ENSMUSG00000048826.7	Dact2	protein_coding	2181.88	1.20049	1.19794	0.0460187	26.0869	1	5.13215e-150	1.56667e-148
ENSMUSG00000018322.10	Tomm34	protein_coding	2764.39	0.939667	0.938464	0.0360493	26.0662	1	8.82425e-150	2.68882e-148
ENSMUSG00000095567.7	Noc2l	protein_coding	3148.89	0.971073	0.969713	0.0372815	26.047	1	1.45299e-149	4.41128e-148
ENSMUSG00000032192.9	Gnb5	protein_coding	10164.2	1.31358	1.3103	0.0504556	26.0344	1	2.01869e-149	6.11763e-148
ENSMUSG00000027765.6	P2ry1	protein_coding	1283.16	1.85187	1.84351	0.0713254	25.9637	1	1.2723e-148	3.82791e-147
ENSMUSG00000025855.13	Prkar1b	protein_coding	15737.7	0.713115	0.712596	0.0274894	25.9414	1	2.27236e-148	6.82445e-147
ENSMUSG00000030058.17	Copg1	protein_coding	10404.2	0.784864	0.784156	0.0303039	25.8998	1	6.69826e-148	2.00444e-146
ENSMUSG00000001300.16	Efnb2	protein_coding	4300.88	0.826625	0.825817	0.0321451	25.7155	1	7.85066e-146	2.32018e-144
ENSMUSG00000015176.11	Nolc1	protein_coding	2598.59	1.0805	1.0786	0.0420914	25.6702	1	2.51468e-145	7.40566e-144
ENSMUSG00000041645.14	Ddx24	protein_coding	5914.28	0.764926	0.764254	0.0298044	25.6649	1	2.88527e-145	8.46717e-144
ENSMUSG00000020785.17	Camkk1	protein_coding	3468.97	1.01365	1.01205	0.0395168	25.651	1	4.1157e-145	1.20568e-143
ENSMUSG00000030747.5	Dgat2	protein_coding	5252.43	1.2096	1.20693	0.0472362	25.6074	1	1.26176e-144	3.67693e-143
ENSMUSG00000031840.12	Rab3a	protein_coding	14805.4	0.846524	0.845618	0.0330763	25.5931	1	1.82076e-144	5.2967e-143
ENSMUSG00000045983.16	Eif4g1	protein_coding	8354.16	0.714833	0.714287	0.0279522	25.5734	1	3.01719e-144	8.74672e-143
ENSMUSG00000000532.11	Acvr1b	protein_coding	5063.98	0.847102	0.846174	0.0331953	25.5187	1	1.22223e-143	3.53094e-142
ENSMUSG00000024735.13	Prpf19	protein_coding	4952.47	0.847007	0.846083	0.0333266	25.4153	1	1.70725e-142	4.91511e-141
ENSMUSG00000047514.6	Tspyl1	protein_coding	8313.72	0.799436	0.798657	0.0314874	25.3891	1	3.33002e-142	9.57051e-141
ENSMUSG00000036306.13	Lzts1	protein_coding	5943.89	0.999517	0.997984	0.0393746	25.3848	1	3.70935e-142	1.06424e-140
ENSMUSG00000033981.14	Gria2	protein_coding	23484.2	0.693761	0.693254	0.0273344	25.3805	1	4.1374e-142	1.18501e-140
ENSMUSG00000022489.6	Pde1b	protein_coding	47657.1	1.2312	1.22836	0.0485557	25.3565	1	7.61942e-142	2.17486e-140
ENSMUSG00000002546.16	Golga2	protein_coding	3378.09	0.822696	0.821844	0.0324582	25.3463	1	9.86855e-142	2.81203e-140
ENSMUSG00000006675.10	P4htm	protein_coding	2272.47	0.937178	0.935964	0.037	25.3291	1	1.52692e-141	4.32877e-140
ENSMUSG00000035964.8	Tmem59l	protein_coding	4760.68	0.92424	0.923061	0.0365013	25.3207	1	1.88979e-141	5.34844e-140
ENSMUSG00000005566.14	Trim28	protein_coding	3903.39	0.967848	0.966465	0.0382333	25.3143	1	2.22465e-141	6.28549e-140
ENSMUSG00000029406.15	Pitpnm2	protein_coding	11836.1	0.950285	0.94899	0.0375654	25.2968	1	3.46022e-141	9.75992e-140
ENSMUSG00000031906.9	Smpd3	protein_coding	10870.2	1.03146	1.02974	0.0407992	25.2814	1	5.11715e-141	1.44091e-139
ENSMUSG00000030411.16	Nova2	protein_coding	6976.3	1.10142	1.09938	0.0435867	25.2697	1	6.87772e-141	1.93016e-139
ENSMUSG00000078137.1	Ankrd63	protein_coding	9933.83	1.14295	1.14066	0.0452716	25.2466	1	1.23338e-140	3.45553e-139
ENSMUSG00000024474.7	Ik	protein_coding	3755.41	0.880661	0.879604	0.0349276	25.2139	1	2.82091e-140	7.89003e-139
ENSMUSG00000050821.14	Fam131a	protein_coding	5140.39	0.969188	0.967784	0.038492	25.179	1	6.80685e-140	1.89435e-138
ENSMUSG00000027067.16	Ssrp1	protein_coding	2933.53	0.931551	0.930299	0.0370031	25.175	1	7.53192e-140	2.09264e-138
ENSMUSG00000033066.15	Gas7	protein_coding	25120	0.877114	0.87607	0.0348589	25.1618	1	1.04849e-139	2.90343e-138
ENSMUSG00000026235.14	Epha4	protein_coding	8378.09	0.994104	0.992555	0.0395092	25.1613	1	1.06225e-139	2.93182e-138
ENSMUSG00000030067.17	Foxp1	protein_coding	17390.6	1.24783	1.24481	0.0496663	25.1243	1	2.69802e-139	7.43424e-138
ENSMUSG00000030795.18	Fus	protein_coding	8527.12	0.730317	0.729708	0.0290692	25.1234	1	2.76409e-139	7.60375e-138
ENSMUSG00000028790.13	Khdrbs1	protein_coding	5285.22	0.694262	0.693738	0.0276469	25.1117	1	3.7026e-139	1.01688e-137
ENSMUSG00000002455.14	Prpf6	protein_coding	2509.95	0.984275	0.982769	0.0392173	25.098	1	5.23087e-139	1.43189e-137
ENSMUSG00000049119.14	Fam110b	protein_coding	2727.94	1.03881	1.03703	0.0414098	25.0861	1	7.05984e-139	1.92938e-137
ENSMUSG00000040731.13	Eif4h	protein_coding	11370.1	0.706195	0.705645	0.0281817	25.0586	1	1.40573e-138	3.82919e-137
ENSMUSG00000031391.18	L1cam	protein_coding	6489.39	0.916732	0.915537	0.0366829	24.9907	1	7.71207e-138	2.08713e-136
ENSMUSG00000021687.14	Scamp1	protein_coding	11797.3	0.686592	0.686078	0.0274889	24.977	1	1.08591e-137	2.92933e-136
ENSMUSG00000020111.15	Micu1	protein_coding	3752.41	0.927744	0.92643	0.0371554	24.9693	1	1.31687e-137	3.54663e-136
ENSMUSG00000020747.17	Tmem94	protein_coding	3538.59	0.905836	0.904666	0.0363293	24.934	1	3.18247e-137	8.54354e-136
ENSMUSG00000042671.12	Rgs8	protein_coding	10429.8	0.873396	0.872344	0.0350458	24.9216	1	4.34386e-137	1.16427e-135
ENSMUSG00000013160.7	Atp6v0d1	protein_coding	6053.51	0.776684	0.775939	0.0311856	24.9052	1	6.53669e-137	1.7464e-135
ENSMUSG00000037703.14	Lzts3	protein_coding	17760.4	1.00952	1.00788	0.040563	24.8876	1	1.01286e-136	2.6974e-135
ENSMUSG00000025170.13	Rab40b	protein_coding	2204.09	1.01932	1.01768	0.0409835	24.8716	1	1.51094e-136	4.01108e-135
ENSMUSG00000022176.11	Rem2	protein_coding	2184.59	1.29804	1.29439	0.0521955	24.8689	1	1.61484e-136	4.28009e-135
ENSMUSG00000037351.9	Actr1b	protein_coding	6590.15	0.660092	0.659633	0.0265574	24.8553	1	2.26846e-136	6.00296e-135
ENSMUSG00000041815.14	Poldip3	protein_coding	3543.44	0.906842	0.905652	0.03658	24.7907	1	1.13e-135	2.95748e-134
ENSMUSG00000020848.7	Doc2b	protein_coding	7164.95	0.996475	0.994904	0.0402044	24.7852	1	1.29453e-135	3.38278e-134
ENSMUSG00000049354.8	Dcaf7	protein_coding	8817.2	0.739964	0.739314	0.0298594	24.7816	1	1.41533e-135	3.69268e-134
ENSMUSG00000031837.14	Necab2	protein_coding	6728.52	0.907787	0.906565	0.0366673	24.7574	1	2.57932e-135	6.7191e-134
ENSMUSG00000013787.15	Ehmt2	protein_coding	6988.89	0.79847	0.79765	0.0322601	24.751	1	3.02181e-135	7.85952e-134
ENSMUSG00000032216.14	Nedd4	protein_coding	19310.6	0.673334	0.672847	0.0272121	24.7439	1	3.60977e-135	9.37418e-134
ENSMUSG00000020612.16	Prkar1a	protein_coding	22715.6	0.633762	0.633355	0.025637	24.7206	1	6.42175e-135	1.66507e-133
ENSMUSG00000052934.14	Fbxo31	protein_coding	4620.56	0.819941	0.81905	0.0331821	24.7103	1	8.28078e-135	2.14376e-133
ENSMUSG00000040945.13	Rcc2	protein_coding	4461.22	0.794702	0.793879	0.0321742	24.7	1	1.07014e-134	2.76613e-133
ENSMUSG00000007670.10	Khsrp	protein_coding	5073.37	0.923441	0.922167	0.0374725	24.6432	1	4.35432e-134	1.12378e-132
ENSMUSG00000037887.11	Dusp8	protein_coding	7879.21	0.784673	0.783892	0.0318451	24.6403	1	4.67499e-134	1.20467e-132
ENSMUSG00000063646.18	Jakmip1	protein_coding	4507.35	1.18775	1.18502	0.0482138	24.635	1	5.33231e-134	1.37194e-132
ENSMUSG00000045114.10	Prrt2	protein_coding	8312.78	1.06909	1.0671	0.0434453	24.6076	1	1.04635e-133	2.68799e-132
ENSMUSG00000059439.15	Bcas3	protein_coding	2201.29	0.990936	0.989341	0.0402972	24.5907	1	1.58759e-133	4.07213e-132
ENSMUSG00000109324.2	Prmt1	protein_coding	2278.92	0.959186	0.957737	0.0390723	24.549	1	4.43536e-133	1.13417e-131
ENSMUSG00000024163.17	Mapk8ip3	protein_coding	14125.4	0.721258	0.720648	0.0294172	24.5183	1	9.43162e-133	2.40441e-131
ENSMUSG00000010086.17	Rnf112	protein_coding	5568.08	1.07362	1.07158	0.0438273	24.4967	1	1.60279e-132	4.07977e-131
ENSMUSG00000018765.5	Fxr2	protein_coding	4085.58	0.767245	0.766507	0.0313688	24.4589	1	4.05019e-132	1.02781e-130
ENSMUSG00000032249.14	Anp32a	protein_coding	6606.48	0.764065	0.763339	0.0313238	24.3925	1	2.05408e-131	5.1733e-130
ENSMUSG00000042604.5	Kcna4	protein_coding	3294.48	1.05488	1.05289	0.0432508	24.3899	1	2.18829e-131	5.50302e-130
ENSMUSG00000027010.16	Slc25a12	protein_coding	5613.8	0.756469	0.75575	0.0310258	24.3819	1	2.66093e-131	6.6715e-130
ENSMUSG00000048251.15	Bcl11b	protein_coding	16387.4	1.10775	1.1055	0.0454367	24.3802	1	2.77641e-131	6.9506e-130
ENSMUSG00000020277.10	Pfkl	protein_coding	4440.06	1.09598	1.09382	0.044961	24.3763	1	3.05223e-131	7.62966e-130
ENSMUSG00000022841.15	Ap2m1	protein_coding	14553	0.694432	0.693879	0.0284938	24.3713	1	3.44701e-131	8.60361e-130
ENSMUSG00000039047.17	Pigk	protein_coding	2691.85	0.848168	0.847168	0.0348128	24.3637	1	4.152e-131	1.03478e-129
ENSMUSG00000028266.17	Lmo4	protein_coding	4054.68	0.771532	0.770787	0.0316862	24.3491	1	5.91927e-131	1.47303e-129
ENSMUSG00000020923.17	Ubtf	protein_coding	5617.89	1.00828	1.00656	0.0414384	24.332	1	8.99504e-131	2.23511e-129
ENSMUSG00000050148.9	Ubqln2	protein_coding	12377.9	0.822492	0.821572	0.0338238	24.3169	1	1.29771e-130	3.21979e-129
ENSMUSG00000019124.10	Scrn1	protein_coding	15066.4	0.844487	0.843474	0.0348019	24.2656	1	4.52703e-130	1.11989e-128
ENSMUSG00000022756.17	Slc7a4	protein_coding	2161.5	1.07718	1.07511	0.0443929	24.2647	1	4.62513e-130	1.14077e-128
ENSMUSG00000001525.10	Tubb5	protein_coding	13524.5	0.796672	0.795824	0.0328887	24.2233	1	1.26487e-129	3.10143e-128
ENSMUSG00000019777.16	Hdac2	protein_coding	3220.5	0.904089	0.90283	0.0373264	24.2212	1	1.33161e-129	3.26029e-128
ENSMUSG00000042292.16	Mrtfa	protein_coding	3256.3	0.999016	0.997374	0.0412612	24.212	1	1.66402e-129	4.06819e-128
ENSMUSG00000039103.12	Nexn	protein_coding	3170.16	1.49016	1.4842	0.0615969	24.1922	1	2.68799e-129	6.562e-128
ENSMUSG00000027575.19	Arfgap1	protein_coding	2699.25	0.951886	0.950427	0.0393638	24.1818	1	3.4595e-129	8.43309e-128
ENSMUSG00000032898.9	Fbxo21	protein_coding	5196.39	0.761928	0.761188	0.0315429	24.1553	1	6.56217e-129	1.59731e-127
ENSMUSG00000032946.16	Rasgrp2	protein_coding	5899.45	1.36539	1.36095	0.0565395	24.1493	1	7.58814e-129	1.84435e-127
ENSMUSG00000018326.9	Ywhab	protein_coding	20045	0.656972	0.656495	0.0272162	24.139	1	9.74776e-129	2.36582e-127
ENSMUSG00000025968.16	Ndufs1	protein_coding	4973.05	0.858207	0.857133	0.035605	24.1036	1	2.29376e-128	5.5509e-127
ENSMUSG00000028953.10	Abcf2	protein_coding	3009.58	0.912312	0.911008	0.0378731	24.0887	1	3.28722e-128	7.93208e-127
ENSMUSG00000089715.12	Cbx6	protein_coding	18684.6	0.819464	0.818525	0.0341041	24.0283	1	1.40672e-127	3.38463e-126
ENSMUSG00000049422.7	Chchd10	protein_coding	6448.53	0.869502	0.868363	0.0362089	24.0135	1	2.01175e-127	4.83342e-126
ENSMUSG00000000902.13	Smarcb1	protein_coding	2462.73	0.913182	0.911849	0.0380671	23.9887	1	3.6467e-127	8.74893e-126
ENSMUSG00000001424.14	Snd1	protein_coding	3083.57	0.968033	0.966483	0.0403643	23.9824	1	4.24776e-127	1.01763e-125
ENSMUSG00000020929.14	Eftud2	protein_coding	3153.99	0.843425	0.842392	0.0351726	23.9796	1	4.53572e-127	1.08506e-125
ENSMUSG00000042350.13	Arel1	protein_coding	11949.9	1.01985	1.01805	0.0425594	23.9631	1	6.75135e-127	1.61279e-125
ENSMUSG00000001227.12	Sema6b	protein_coding	4834.52	0.827103	0.826126	0.0345329	23.9511	1	8.99018e-127	2.14454e-125
ENSMUSG00000047921.16	Trappc9	protein_coding	2518.9	0.96223	0.960727	0.0402422	23.911	1	2.35616e-126	5.60445e-125
ENSMUSG00000041078.7	Grid1	protein_coding	4518.73	0.846098	0.845057	0.0353942	23.905	1	2.71694e-126	6.4534e-125
ENSMUSG00000054034.10	Tceal5	protein_coding	2509.83	1.03528	1.03339	0.0433086	23.9047	1	2.73662e-126	6.49092e-125
ENSMUSG00000024524.17	Gnal	protein_coding	42700.1	0.996368	0.994673	0.0416866	23.9014	1	2.96174e-126	7.0149e-125
ENSMUSG00000041028.16	Ghitm	protein_coding	14568.5	0.717222	0.716577	0.0300694	23.8522	1	9.61144e-126	2.26364e-124
ENSMUSG00000017221.14	Psmd3	protein_coding	4020.28	0.817012	0.816062	0.0343148	23.8093	1	2.67667e-125	6.26859e-124
ENSMUSG00000032599.12	Ip6k2	protein_coding	2908.99	0.906915	0.905595	0.0382096	23.7352	1	1.56085e-124	3.6401e-123
ENSMUSG00000074736.10	Syndig1	protein_coding	2439.25	0.940735	0.939333	0.0396635	23.7179	1	2.35672e-124	5.48084e-123
ENSMUSG00000037872.5	Ackr1	protein_coding	1440.21	1.273	1.26936	0.0537616	23.6786	1	5.99862e-124	1.38925e-122
ENSMUSG00000054871.5	Tmem158	protein_coding	9238.49	0.922663	0.921273	0.0389773	23.6718	1	7.04102e-124	1.62841e-122
ENSMUSG00000054309.9	Cpsf3	protein_coding	2273	0.939879	0.938385	0.0397071	23.6703	1	7.29966e-124	1.68589e-122
ENSMUSG00000005973.6	Rcn1	protein_coding	2728.44	1.12417	1.12167	0.0475351	23.6492	1	1.2018e-123	2.77177e-122
ENSMUSG00000002833.11	Hdgfl2	protein_coding	2369.15	0.951162	0.949636	0.0402241	23.6465	1	1.2814e-123	2.95127e-122
ENSMUSG00000005510.9	Ndufs3	protein_coding	3082.96	0.87946	0.878206	0.0372445	23.6132	1	2.82364e-123	6.45879e-122
ENSMUSG00000020456.17	Ogdh	protein_coding	10712.6	0.710685	0.710045	0.0301157	23.5985	1	3.99582e-123	9.12753e-122
ENSMUSG00000022982.10	Sod1	protein_coding	5471.31	0.64413	0.643657	0.0272968	23.5972	1	4.11416e-123	9.38501e-122
ENSMUSG00000029054.8	Gabrd	protein_coding	4429.35	1.37258	1.36794	0.0582138	23.5782	1	6.44419e-123	1.46801e-121
ENSMUSG00000032115.14	Hyou1	protein_coding	4465.98	0.747774	0.747038	0.0317287	23.5677	1	8.25941e-123	1.8764e-121
ENSMUSG00000027968.11	Larp7	protein_coding	1025.31	1.26303	1.25944	0.0536043	23.562	1	9.4467e-123	2.14031e-121
ENSMUSG00000027221.5	Chst1	protein_coding	10495.9	0.756646	0.755877	0.0321203	23.5566	1	1.07449e-122	2.43115e-121
ENSMUSG00000030120.14	Mlf2	protein_coding	14508.3	0.653093	0.652594	0.0277304	23.5515	1	1.2106e-122	2.73541e-121
ENSMUSG00000021270.13	Hsp90aa1	protein_coding	34944.9	0.811793	0.810849	0.0344737	23.5482	1	1.31038e-122	2.95685e-121
ENSMUSG00000036955.16	Kif1bp	protein_coding	4423.92	0.695251	0.694644	0.0295366	23.5386	1	1.64297e-122	3.70233e-121
ENSMUSG00000023456.15	Tpi1	protein_coding	13701.6	0.775059	0.774231	0.0329667	23.5104	1	3.19385e-122	7.18744e-121
ENSMUSG00000030942.8	Thumpd1	protein_coding	2392.81	0.96211	0.960516	0.0409475	23.4962	1	4.46041e-122	1.00242e-120
ENSMUSG00000005338.13	Cadm3	protein_coding	16777.4	0.7857	0.784837	0.033471	23.474	1	7.51212e-122	1.68372e-120
ENSMUSG00000021546.18	Hnrnpk	protein_coding	11709.4	0.61859	0.618168	0.0263531	23.4731	1	7.67676e-122	1.71832e-120
ENSMUSG00000070934.6	Rraga	protein_coding	3250.68	0.867973	0.866804	0.037026	23.4422	1	1.58665e-121	3.54197e-120
ENSMUSG00000075528.13	Aarsd1	protein_coding	1759.99	1.11058	1.10813	0.0474144	23.4228	1	2.50284e-121	5.57976e-120
ENSMUSG00000026275.13	Ppp1r7	protein_coding	9904.71	0.933331	0.931876	0.0398508	23.4206	1	2.63457e-121	5.86561e-120
ENSMUSG00000026933.17	Camsap1	protein_coding	5171.37	0.838846	0.837792	0.0358338	23.4093	1	3.43246e-121	7.62169e-120
ENSMUSG00000042535.9	Gtpbp1	protein_coding	2370.24	0.893073	0.891789	0.0381845	23.3884	1	5.615e-121	1.24349e-119
ENSMUSG00000045427.13	Hnrnph2	protein_coding	4375.01	0.760372	0.759586	0.0325125	23.3871	1	5.78502e-121	1.27945e-119
ENSMUSG00000068742.11	Cry2	protein_coding	5532.09	0.833202	0.832156	0.03566	23.3652	1	9.66603e-121	2.13215e-119
ENSMUSG00000036371.6	Serbp1	protein_coding	9161.84	0.661272	0.660751	0.0283045	23.3628	1	1.02131e-120	2.24984e-119
ENSMUSG00000021910.15	Nisch	protein_coding	16330.5	0.634383	0.633926	0.0271921	23.3297	1	2.21683e-120	4.85146e-119
ENSMUSG00000067242.11	Lgi1	protein_coding	5802.62	0.747069	0.74631	0.032085	23.2841	1	6.42509e-120	1.4006e-118
ENSMUSG00000020211.15	Sf3a2	protein_coding	1643.62	1.09976	1.09735	0.0472401	23.2801	1	7.04808e-120	1.5344e-118
ENSMUSG00000020524.16	Gria1	protein_coding	21316.6	0.721274	0.720597	0.0310155	23.2553	1	1.2586e-119	2.73291e-118
ENSMUSG00000040028.10	Elavl1	protein_coding	3825.87	0.799257	0.798328	0.0343867	23.2432	1	1.66727e-119	3.61091e-118
ENSMUSG00000030835.6	Nomo1	protein_coding	5596.76	0.635449	0.634978	0.0273468	23.2367	1	1.93998e-119	4.19609e-118
ENSMUSG00000053536.7	Cstf2t	protein_coding	3543.51	0.787837	0.786959	0.0339327	23.2176	1	3.02196e-119	6.5279e-118
ENSMUSG00000021285.15	Ppp1r13b	protein_coding	3102.28	0.757587	0.756809	0.0326612	23.1953	1	5.07834e-119	1.09276e-117
ENSMUSG00000016319.3	Slc25a5	protein_coding	7760.41	0.812859	0.811857	0.0350903	23.1648	1	1.03235e-118	2.21571e-117
ENSMUSG00000073079.6	Srp54a	protein_coding	3521.1	0.828036	0.826978	0.0357503	23.1617	1	1.10895e-118	2.37706e-117
ENSMUSG00000018340.13	Anxa6	protein_coding	3491.67	1.06186	1.05964	0.0458522	23.1583	1	1.19864e-118	2.56602e-117
ENSMUSG00000040276.15	Pacsin1	protein_coding	13334.1	0.666546	0.666005	0.028787	23.1544	1	1.31218e-118	2.80547e-117
ENSMUSG00000025867.8	Cplx2	protein_coding	82006.4	0.827041	0.826005	0.0357608	23.127	1	2.47723e-118	5.28961e-117
ENSMUSG00000038762.15	Abcf1	protein_coding	3105.07	0.905353	0.903963	0.0391522	23.1239	1	2.65941e-118	5.67137e-117
ENSMUSG00000030738.11	Eif3c	protein_coding	5837.7	0.748754	0.747982	0.0323806	23.1236	1	2.68335e-118	5.71513e-117
ENSMUSG00000063229.15	Ldha	protein_coding	7809.47	0.983468	0.981717	0.0426067	23.0825	1	6.94212e-118	1.47106e-116
ENSMUSG00000029559.15	2210016L21Rik	protein_coding	3155.13	0.860371	0.859202	0.0372856	23.0752	1	8.22237e-118	1.74014e-116
ENSMUSG00000029752.12	Asns	protein_coding	2955.82	0.940502	0.938956	0.0407596	23.0744	1	8.37513e-118	1.77023e-116
ENSMUSG00000036188.4	Ankmy2	protein_coding	1921.99	0.959519	0.957847	0.0415868	23.0727	1	8.70635e-118	1.83791e-116
ENSMUSG00000024855.10	Pacs1	protein_coding	3265.86	0.923958	0.92251	0.0400529	23.0684	1	9.60923e-118	2.02595e-116
ENSMUSG00000034951.10	Cog7	protein_coding	2141.23	1.00298	1.00112	0.0435635	23.0234	1	2.71669e-117	5.72046e-116
ENSMUSG00000039041.15	Adrm1	protein_coding	2309.2	0.895995	0.894619	0.0389487	23.0045	1	4.20632e-117	8.84599e-116
ENSMUSG00000038602.7	Slc35f1	protein_coding	4772.08	0.865134	0.863976	0.0376279	22.9918	1	5.6323e-117	1.18299e-115
ENSMUSG00000028931.11	Kcnab2	protein_coding	10537.9	0.867757	0.866538	0.0377636	22.9787	1	7.61889e-117	1.59824e-115
ENSMUSG00000004929.12	Thop1	protein_coding	1385.8	1.15412	1.15121	0.0502426	22.971	1	9.09658e-117	1.90583e-115
ENSMUSG00000066621.12	Tecpr1	protein_coding	3322.73	0.78756	0.786626	0.0343343	22.938	1	1.94198e-116	4.05848e-115
ENSMUSG00000070576.4	Mn1	protein_coding	3912.7	1.01697	1.01498	0.0443475	22.9318	1	2.24109e-116	4.67187e-115
ENSMUSG00000014606.14	Slc25a11	protein_coding	3243.57	0.780325	0.779436	0.034034	22.9278	1	2.45271e-116	5.10665e-115
ENSMUSG00000061689.15	Dlgap4	protein_coding	10374.4	0.694969	0.694352	0.0303242	22.9179	1	3.0786e-116	6.4018e-115
ENSMUSG00000030683.11	Sez6l2	protein_coding	11258.2	0.716621	0.715937	0.0312841	22.9069	1	3.9696e-116	8.24434e-115
ENSMUSG00000040640.11	Erc2	protein_coding	5979.49	0.805677	0.804709	0.0351823	22.9	1	4.64119e-116	9.6152e-115
ENSMUSG00000034818.16	Celf5	protein_coding	12886.2	0.820978	0.819949	0.0358691	22.8882	1	6.0918e-116	1.25892e-114
ENSMUSG00000042616.8	Oscp1	protein_coding	1711.29	0.961011	0.959364	0.0419953	22.8837	1	6.74608e-116	1.39069e-114
ENSMUSG00000030284.11	Creld1	protein_coding	3192.66	0.980011	0.978255	0.0428587	22.8661	1	1.01061e-115	2.08079e-114
ENSMUSG00000060371.12	Caln1	protein_coding	28314.2	0.805634	0.804656	0.0352476	22.8564	1	1.26166e-115	2.59449e-114
ENSMUSG00000027642.15	Rpn2	protein_coding	4610.23	0.759231	0.758413	0.0332526	22.8322	1	2.19606e-115	4.50489e-114
ENSMUSG00000026854.16	Usp20	protein_coding	2712.52	0.829498	0.828429	0.0363346	22.8294	1	2.34089e-115	4.7961e-114
ENSMUSG00000051375.15	Pcdh1	protein_coding	8014.5	0.754868	0.754069	0.0331074	22.8006	1	4.51995e-115	9.23795e-114
ENSMUSG00000020668.10	Kif3c	protein_coding	8441.21	0.646924	0.646412	0.0283955	22.7826	1	6.81421e-115	1.3893e-113
ENSMUSG00000002372.9	Ranbp3	protein_coding	2412.04	0.882249	0.880942	0.0387322	22.7782	1	7.54367e-115	1.53615e-113
ENSMUSG00000030410.16	Dmwd	protein_coding	4598.1	0.733085	0.732333	0.0322514	22.7304	1	2.24531e-114	4.55002e-113
ENSMUSG00000029147.11	Ppm1g	protein_coding	2264.01	0.934101	0.932559	0.0410976	22.7288	1	2.32519e-114	4.70618e-113
ENSMUSG00000024462.17	Gabbr1	protein_coding	33514.2	0.571434	0.57108	0.025145	22.7255	0	2.5051e-114	5.06418e-113
ENSMUSG00000020918.14	Kat2a	protein_coding	2550.28	0.90202	0.900609	0.0397575	22.688	1	5.87906e-114	1.18133e-112
ENSMUSG00000024740.10	Ddb1	protein_coding	7526.91	0.727265	0.726529	0.0320765	22.6728	1	8.31001e-114	1.6678e-112
ENSMUSG00000020440.13	Arf5	protein_coding	3716.89	0.841981	0.840807	0.0371418	22.6694	1	8.98277e-114	1.80065e-112
ENSMUSG00000003134.10	Tbc1d8	protein_coding	3703.93	1.13931	1.13641	0.0502589	22.6687	1	9.12301e-114	1.82657e-112
ENSMUSG00000015476.6	Prrt1	protein_coding	6730.69	0.953772	0.952102	0.0421405	22.6331	1	2.04542e-113	4.09035e-112
ENSMUSG00000026229.17	Psmd1	protein_coding	4709.64	0.790117	0.789169	0.0349215	22.6255	1	2.43106e-113	4.85572e-112
ENSMUSG00000051067.8	Lingo3	protein_coding	6035.5	1.08464	1.08215	0.0479506	22.6199	1	2.76265e-113	5.51143e-112
ENSMUSG00000030731.13	Syt3	protein_coding	1884.47	0.978869	0.976966	0.0433114	22.6007	1	4.26407e-113	8.48646e-112
ENSMUSG00000009079.16	Ewsr1	protein_coding	5982.07	0.675266	0.674669	0.0298819	22.5978	1	4.55542e-113	9.04476e-112
ENSMUSG00000058301.8	Upf1	protein_coding	3202.91	0.917287	0.915792	0.040643	22.5694	1	8.66855e-113	1.71299e-111
ENSMUSG00000036748.16	Cuedc2	protein_coding	2503.69	0.874186	0.872872	0.0387333	22.5694	1	8.66498e-113	1.71299e-111
ENSMUSG00000032998.16	Foxj3	protein_coding	3328.79	0.753102	0.752295	0.0334015	22.547	1	1.43865e-112	2.83285e-111
ENSMUSG00000019139.10	Isyna1	protein_coding	1681.07	1.17854	1.17537	0.0522781	22.5436	1	1.55149e-112	3.05145e-111
ENSMUSG00000052738.14	Suclg1	protein_coding	3320.68	0.865611	0.864329	0.0384079	22.5373	1	1.78963e-112	3.51568e-111
ENSMUSG00000021373.16	Cap2	protein_coding	10110.5	0.982613	0.980783	0.0436298	22.5216	1	2.55132e-112	5.00022e-111
ENSMUSG00000002658.9	Gtf2f1	protein_coding	1802.77	1.06539	1.06306	0.0473071	22.5208	1	2.59769e-112	5.07918e-111
ENSMUSG00000044030.4	Irf2bp1	protein_coding	2198.63	1.01759	1.01556	0.0451968	22.5147	1	2.98194e-112	5.81688e-111
ENSMUSG00000003435.9	Supt5	protein_coding	4814.27	0.747084	0.746275	0.0332032	22.5004	1	4.11742e-112	8.02249e-111
ENSMUSG00000028222.2	Calb1	protein_coding	9514.22	1.06306	1.0607	0.0472586	22.4945	1	4.70041e-112	9.14772e-111
ENSMUSG00000000568.15	Hnrnpd	protein_coding	8072.61	0.76768	0.766805	0.0341949	22.4502	1	1.27517e-111	2.46159e-110
ENSMUSG00000017314.12	Mpp2	protein_coding	4856.05	0.799912	0.798911	0.0357104	22.4	1	3.93799e-111	7.57565e-110
ENSMUSG00000031311.17	Nono	protein_coding	4619.14	0.701645	0.70097	0.0313238	22.3997	1	3.96099e-111	7.61112e-110
ENSMUSG00000069814.6	Ccdc92b	protein_coding	2170.52	1.01524	1.01311	0.0453497	22.387	1	5.26828e-111	1.00999e-109
ENSMUSG00000049680.17	Urgcp	protein_coding	2895.81	0.768753	0.76787	0.0343713	22.3661	1	8.41208e-111	1.61084e-109
ENSMUSG00000006356.10	Crip2	protein_coding	4111.47	0.855521	0.854264	0.0383068	22.3334	1	1.74983e-110	3.33928e-109
ENSMUSG00000025228.5	Actr1a	protein_coding	6231.98	0.660892	0.66032	0.0295996	22.3278	1	1.98552e-110	3.78473e-109
ENSMUSG00000014769.10	Psmb1	protein_coding	3509.3	0.796609	0.7956	0.0356877	22.3217	1	2.27518e-110	4.33192e-109
ENSMUSG00000020265.16	Sumo3	protein_coding	5117.6	0.707201	0.706506	0.0316901	22.3161	1	2.57572e-110	4.89299e-109
ENSMUSG00000001175.14	Calm1	protein_coding	90985.5	0.663896	0.663319	0.0298099	22.271	1	7.05876e-110	1.33485e-108
ENSMUSG00000031932.14	Gpr83	protein_coding	4324.26	0.950851	0.94916	0.042721	22.2572	1	9.605e-110	1.8143e-108
ENSMUSG00000032420.8	Nt5e	protein_coding	991.953	1.71022	1.70038	0.0768504	22.2539	1	1.03507e-109	1.95294e-108
ENSMUSG00000023353.14	Agap3	protein_coding	7515.19	0.658568	0.658005	0.0295949	22.2528	1	1.06005e-109	1.99782e-108
ENSMUSG00000008140.17	Emc10	protein_coding	5899.78	0.720965	0.720224	0.032419	22.239	1	1.44268e-109	2.71588e-108
ENSMUSG00000003410.8	Elavl3	protein_coding	11897	0.629429	0.628935	0.0283165	22.2283	1	1.82925e-109	3.43973e-108
ENSMUSG00000031539.6	Ap3m2	protein_coding	4294.09	0.761881	0.761008	0.0343037	22.2099	1	2.75591e-109	5.17059e-108
ENSMUSG00000037579.7	Kcnh3	protein_coding	4875.36	1.03521	1.03297	0.0466461	22.1928	1	4.03435e-109	7.54374e-108
ENSMUSG00000076441.9	Ass1	protein_coding	2708.22	1.02057	1.01845	0.0460081	22.1824	1	5.08262e-109	9.49324e-108
ENSMUSG00000062380.4	Tubb3	protein_coding	9622.8	0.735687	0.734887	0.0332383	22.1337	1	1.49839e-108	2.78931e-107
ENSMUSG00000032336.17	Nptn	protein_coding	24081	0.85944	0.858165	0.0388329	22.1317	1	1.56422e-108	2.90861e-107
ENSMUSG00000013593.12	Ndufs2	protein_coding	4967.7	0.665999	0.665393	0.0301278	22.1058	1	2.78097e-108	5.16537e-107
ENSMUSG00000031310.16	Zmym3	protein_coding	4638.77	0.791971	0.790989	0.0358307	22.1031	1	2.94886e-108	5.47111e-107
ENSMUSG00000031960.14	Aars	protein_coding	4445.65	0.692803	0.692138	0.0313537	22.0964	1	3.42591e-108	6.34211e-107
ENSMUSG00000024758.15	Rtn3	protein_coding	27541.2	0.45949	0.459295	0.020796	22.0951	0	3.52268e-108	6.51403e-107
ENSMUSG00000059923.13	Grb2	protein_coding	5697.84	0.72425	0.723498	0.0327926	22.0858	1	4.3322e-108	7.99327e-107
ENSMUSG00000017119.19	Nbr1	protein_coding	6198.3	0.701633	0.700928	0.031779	22.0785	1	5.08354e-108	9.3692e-107
ENSMUSG00000042390.9	Gatad2b	protein_coding	5386.71	0.760734	0.759847	0.0345004	22.05	1	9.5492e-108	1.7503e-106
ENSMUSG00000032773.9	Chrm1	protein_coding	7949.35	1.03579	1.03354	0.0469752	22.0497	1	9.62491e-108	1.76224e-106
ENSMUSG00000018395.19	Kif3a	protein_coding	4598.59	0.751893	0.751046	0.0341322	22.0289	1	1.52275e-107	2.78497e-106
ENSMUSG00000039485.8	Tspyl4	protein_coding	17997.7	0.638985	0.638461	0.0290133	22.0239	1	1.69949e-107	3.10482e-106
ENSMUSG00000020917.17	Acly	protein_coding	8145.68	0.576963	0.576563	0.0262026	22.0193	0	1.88215e-107	3.43477e-106
ENSMUSG00000022208.12	Jph4	protein_coding	18861.6	0.669985	0.669378	0.030428	22.0187	1	1.90671e-107	3.47579e-106
ENSMUSG00000030806.6	Stx1b	protein_coding	24035.6	0.628536	0.628035	0.0285731	21.9975	1	3.04414e-107	5.53714e-106
ENSMUSG00000031701.6	Dnaja2	protein_coding	5934.31	0.702805	0.702095	0.0319736	21.9808	1	4.39948e-107	7.98506e-106
ENSMUSG00000089762.3	Ier5l	protein_coding	1247.3	1.33641	1.33142	0.0609123	21.94	1	1.0799e-106	1.95576e-105
ENSMUSG00000031157.10	Pqbp1	protein_coding	1937.42	0.894302	0.892839	0.040781	21.9294	1	1.36218e-106	2.46432e-105
ENSMUSG00000013833.15	Med16	protein_coding	2309.63	0.976442	0.974554	0.0445424	21.9216	1	1.61573e-106	2.91986e-105
ENSMUSG00000036438.13	Calm2	protein_coding	44957.8	0.873933	0.87257	0.0398852	21.9112	1	2.03236e-106	3.66484e-105
ENSMUSG00000071454.13	Dtnb	protein_coding	2603.91	0.847255	0.846017	0.0386909	21.898	1	2.71344e-106	4.8877e-105
ENSMUSG00000021266.16	Wars	protein_coding	3023.82	0.740157	0.739333	0.0338111	21.8909	1	3.17133e-106	5.69408e-105
ENSMUSG00000026576.12	Atp1b1	protein_coding	42189.5	0.595501	0.59507	0.0272369	21.8638	1	5.74886e-106	1.02888e-104
ENSMUSG00000041986.16	Elmod1	protein_coding	17812.5	0.866865	0.865521	0.0396596	21.8576	1	6.57957e-106	1.17503e-104
ENSMUSG00000031144.15	Syp	protein_coding	27497.8	0.767148	0.766228	0.0351097	21.85	1	7.76996e-106	1.38466e-104
ENSMUSG00000024121.13	Atp6v0c	protein_coding	20530.4	0.705377	0.704656	0.0323078	21.8331	1	1.12618e-105	2.00266e-104
ENSMUSG00000024158.17	Hagh	protein_coding	1997.28	0.959997	0.958161	0.0439905	21.8229	1	1.40798e-105	2.50112e-104
ENSMUSG00000033916.5	Chmp2a	protein_coding	2148.29	0.895831	0.894316	0.0410589	21.8182	1	1.55809e-105	2.76482e-104
ENSMUSG00000058624.13	Gda	protein_coding	10782.2	0.774594	0.773662	0.0355082	21.8145	1	1.69092e-105	2.99734e-104
ENSMUSG00000003500.13	Impdh1	protein_coding	1928.1	0.919495	0.917796	0.0422646	21.7557	1	6.10064e-105	1.07797e-103
ENSMUSG00000027327.16	1700037H04Rik	protein_coding	3405.87	0.72633	0.72555	0.0333984	21.7474	1	7.30384e-105	1.28921e-103
ENSMUSG00000038615.17	Nfe2l1	protein_coding	12620.3	0.488482	0.488239	0.0224882	21.7217	0	1.2806e-104	2.25326e-103
ENSMUSG00000015981.12	Stk32c	protein_coding	5690.17	0.94526	0.94346	0.0435418	21.7093	1	1.67679e-104	2.94417e-103
ENSMUSG00000056222.15	Spock1	protein_coding	7724.38	0.667991	0.667377	0.0307754	21.7054	1	1.82561e-104	3.2021e-103
ENSMUSG00000008892.12	Vdac3	protein_coding	3817.12	0.704042	0.703313	0.0324444	21.7	1	2.05252e-104	3.59633e-103
ENSMUSG00000044216.7	Kcnj4	protein_coding	8324.1	1.09267	1.08994	0.0503605	21.6969	1	2.19287e-104	3.83822e-103
ENSMUSG00000039637.15	Coro7	protein_coding	3086.09	0.9722	0.970202	0.0448112	21.6955	1	2.26493e-104	3.95604e-103
ENSMUSG00000056076.13	Eif3b	protein_coding	3869.67	0.799617	0.798538	0.0368652	21.6903	1	2.53166e-104	4.4173e-103
ENSMUSG00000037217.15	Syn1	protein_coding	14651	0.828743	0.827562	0.0382165	21.6855	1	2.81364e-104	4.90419e-103
ENSMUSG00000044550.11	Tceal3	protein_coding	3497.2	0.83201	0.83084	0.0383868	21.6744	1	3.58056e-104	6.23442e-103
ENSMUSG00000041263.14	Rusc1	protein_coding	3510.61	0.792884	0.791852	0.0365915	21.6685	1	4.06746e-104	7.07484e-103
ENSMUSG00000023960.13	Enpp5	protein_coding	11790.9	0.691655	0.690957	0.0319471	21.65	1	6.07219e-104	1.05508e-102
ENSMUSG00000037902.18	Sirpa	protein_coding	13426.7	0.598395	0.597944	0.0276914	21.6094	1	1.465e-103	2.53498e-102
ENSMUSG00000025410.10	Dctn2	protein_coding	4310.85	0.654306	0.653714	0.0303268	21.5752	1	3.07203e-103	5.29925e-102
ENSMUSG00000006442.10	Srm	protein_coding	2074.59	0.977078	0.975027	0.0453381	21.551	1	5.18678e-103	8.92874e-102
ENSMUSG00000063358.17	Mapk1	protein_coding	26177	0.759372	0.758447	0.0352721	21.529	1	8.33438e-103	1.43029e-101
ENSMUSG00000022454.17	Nell2	protein_coding	12291.7	0.888669	0.887183	0.041354	21.4893	1	1.95879e-102	3.3581e-101
ENSMUSG00000016386.15	Mpped2	protein_coding	2494.84	0.942695	0.940936	0.0438876	21.4798	1	2.40693e-102	4.1137e-101
ENSMUSG00000070544.6	Top1	protein_coding	4460.69	0.818682	0.817504	0.0381794	21.443	1	5.30353e-102	9.03656e-101
ENSMUSG00000034675.17	Dbn1	protein_coding	6578.35	0.783829	0.782805	0.0365917	21.4209	1	8.52495e-102	1.45107e-100
ENSMUSG00000007783.10	Cpt1c	protein_coding	2623.44	0.752616	0.751715	0.0351443	21.415	1	9.68218e-102	1.64302e-100
ENSMUSG00000030062.7	Rpn1	protein_coding	4146.57	0.740704	0.739841	0.0346062	21.4038	1	1.23195e-101	2.08631e-100
ENSMUSG00000033430.10	Terf2ip	protein_coding	2589.65	0.869675	0.868254	0.0406665	21.3855	1	1.82165e-101	3.06941e-100
ENSMUSG00000032458.6	Copb2	protein_coding	3179.9	0.75522	0.754291	0.035333	21.3744	1	2.3138e-101	3.89083e-100
ENSMUSG00000028954.11	Nub1	protein_coding	4598.9	0.752317	0.75139	0.0352448	21.3455	1	4.29718e-101	7.21875e-100
ENSMUSG00000031834.15	Pik3r2	protein_coding	4027.83	0.845409	0.844098	0.0397567	21.2646	1	2.41559e-100	4.03355e-99
ENSMUSG00000033124.15	Atg9a	protein_coding	4797.44	0.723317	0.722481	0.0340233	21.2595	1	2.69365e-100	4.49337e-99
ENSMUSG00000027951.16	Adar	protein_coding	7498.7	0.635348	0.634801	0.0298895	21.2566	1	2.86703e-100	4.77782e-99
ENSMUSG00000002981.10	Clptm1	protein_coding	7474.62	0.666777	0.666121	0.0313864	21.2442	1	3.73306e-100	6.20863e-99
ENSMUSG00000029754.13	Dlx6	protein_coding	1688.93	1.10676	1.10376	0.0521436	21.2252	1	5.59033e-100	9.2883e-99
ENSMUSG00000010608.15	Rbm25	protein_coding	4618.34	0.788881	0.787812	0.0372651	21.1694	1	1.8275e-99	3.02434e-98
ENSMUSG00000002763.16	Pex6	protein_coding	2137.05	0.879786	0.878305	0.0416256	21.1357	1	3.73447e-99	6.16187e-98
ENSMUSG00000009569.14	Mrtfb	protein_coding	15313.9	0.964554	0.962593	0.0456389	21.1345	1	3.83483e-99	6.32122e-98
ENSMUSG00000039530.17	Tusc3	protein_coding	6663.99	0.851851	0.850487	0.0403224	21.126	1	4.5893e-99	7.54996e-98
ENSMUSG00000032127.9	Vps11	protein_coding	2453.07	0.832041	0.830761	0.0394438	21.0943	1	8.96414e-99	1.47326e-97
ENSMUSG00000022761.12	Lztr1	protein_coding	3344.43	0.770367	0.769361	0.036568	21.0667	1	1.60807e-98	2.63509e-97
ENSMUSG00000022031.6	Elp3	protein_coding	2540.95	0.801755	0.800613	0.038083	21.0529	1	2.15303e-98	3.52463e-97
ENSMUSG00000056486.18	Chn1	protein_coding	30198.4	0.949641	0.947742	0.0451785	21.0197	1	4.32843e-98	7.06511e-97
ENSMUSG00000029777.10	Gars	protein_coding	3710.5	0.818444	0.81721	0.0390214	20.9742	1	1.1282e-97	1.83613e-96
ENSMUSG00000018547.8	Pip4k2b	protein_coding	6722.47	0.550752	0.550378	0.0262668	20.9676	0	1.29684e-97	2.10853e-96
ENSMUSG00000033712.6	Ccar2	protein_coding	2752.72	0.768574	0.767572	0.0366681	20.9603	1	1.51141e-97	2.45502e-96
ENSMUSG00000041729.15	Coro2b	protein_coding	9864.46	0.793841	0.792716	0.0378783	20.9577	1	1.597e-97	2.589e-96
ENSMUSG00000001441.13	Npepps	protein_coding	6455.57	0.766771	0.76576	0.0365905	20.9555	1	1.67183e-97	2.70768e-96
ENSMUSG00000020849.13	Ywhae	protein_coding	23056.5	0.510971	0.510673	0.0243992	20.9421	0	2.21477e-97	3.58008e-96
ENSMUSG00000025980.14	Hspd1	protein_coding	5740.13	0.685196	0.68447	0.0327462	20.9244	1	3.20771e-97	5.1751e-96
ENSMUSG00000063524.13	Eno1	protein_coding	18578.5	0.778362	0.777306	0.0372061	20.9203	1	3.50094e-97	5.64273e-96
ENSMUSG00000051062.6	Fbll1	protein_coding	1510.75	1.04655	1.04404	0.050073	20.9005	1	5.29765e-97	8.52217e-96
ENSMUSG00000009681.10	Bcr	protein_coding	20927.8	0.91822	0.916483	0.043942	20.8962	1	5.79741e-97	9.31714e-96
ENSMUSG00000032827.15	Ppp1r9a	protein_coding	21428.8	0.90456	0.902894	0.0433039	20.8887	1	6.78748e-97	1.08769e-95
ENSMUSG00000025189.9	Cnnm1	protein_coding	4781.56	0.63936	0.638784	0.0306103	20.8871	1	7.01147e-97	1.12143e-95
ENSMUSG00000038486.9	Sv2a	protein_coding	13655.4	0.56635	0.565945	0.0271342	20.8722	0	9.59088e-97	1.53252e-95
ENSMUSG00000030127.15	Cops7a	protein_coding	3217.96	0.706337	0.705536	0.0338573	20.8622	1	1.18129e-96	1.88577e-95
ENSMUSG00000002997.15	Prkar2b	protein_coding	6408.68	0.715641	0.714822	0.0343272	20.8477	1	1.60065e-96	2.54549e-95
ENSMUSG00000033793.12	Atp6v1h	protein_coding	4651.23	0.682118	0.681388	0.0327198	20.8472	1	1.61468e-96	2.56536e-95
ENSMUSG00000025889.13	Snca	protein_coding	6047.69	1.05611	1.05348	0.0506613	20.8465	1	1.64013e-96	2.60085e-95
ENSMUSG00000005514.14	Por	protein_coding	3247.92	0.877048	0.875534	0.0421032	20.8309	1	2.27107e-96	3.59794e-95
ENSMUSG00000036733.16	Rbm42	protein_coding	2109.08	1.09131	1.08835	0.0524059	20.8242	1	2.6103e-96	4.13145e-95
ENSMUSG00000024642.17	Tle4	protein_coding	5058.76	0.930219	0.9284	0.0446974	20.8115	1	3.40703e-96	5.38737e-95
ENSMUSG00000039156.19	Stim2	protein_coding	2803.65	0.836559	0.835212	0.040217	20.8011	1	4.2267e-96	6.67715e-95
ENSMUSG00000108348.2	Gm42372	protein_coding	6229.32	0.555911	0.55553	0.0267285	20.7984	0	4.47466e-96	7.06217e-95
ENSMUSG00000038555.7	Reep2	protein_coding	3802.34	0.777409	0.776321	0.0374047	20.7837	1	6.07846e-96	9.57529e-95
ENSMUSG00000034216.12	Vps18	protein_coding	2153.96	0.889681	0.888055	0.0428807	20.7478	1	1.28248e-95	2.01457e-94
ENSMUSG00000035835.14	Plppr3	protein_coding	2607.14	0.904925	0.903235	0.0436498	20.7314	1	1.80277e-95	2.82654e-94
ENSMUSG00000066392.11	Nrxn3	protein_coding	12425.1	0.756466	0.755482	0.0365005	20.7248	1	2.06911e-95	3.24108e-94
ENSMUSG00000019261.3	Map1s	protein_coding	2491.05	1.01136	1.00899	0.0488445	20.7058	1	3.07218e-95	4.7988e-94
ENSMUSG00000031302.16	Nlgn3	protein_coding	6966.21	0.64644	0.645823	0.0312345	20.6964	1	3.73553e-95	5.82408e-94
ENSMUSG00000001416.13	Cct3	protein_coding	3803.72	0.838724	0.837362	0.0405473	20.6851	1	4.72166e-95	7.34783e-94
ENSMUSG00000027270.14	Lamp5	protein_coding	3809.85	1.12946	1.12609	0.0546307	20.6745	1	5.8722e-95	9.11283e-94
ENSMUSG00000036309.14	Skp1a	protein_coding	9598.1	0.576658	0.576216	0.0279021	20.6672	0	6.84202e-95	1.0608e-93
ENSMUSG00000032010.15	Usp2	protein_coding	3055.6	0.991605	0.989329	0.0479927	20.6616	1	7.67868e-95	1.18941e-93
ENSMUSG00000030161.8	Gabarapl1	protein_coding	19874.7	0.61562	0.615082	0.0298131	20.6493	1	9.90955e-95	1.53213e-93
ENSMUSG00000056367.14	Actr3b	protein_coding	3446.81	0.761958	0.760902	0.0369103	20.6435	1	1.11618e-94	1.72414e-93
ENSMUSG00000024883.8	Rin1	protein_coding	4070.11	1.04726	1.04462	0.0507439	20.6382	1	1.24559e-94	1.92049e-93
ENSMUSG00000009863.14	Sdhb	protein_coding	3316.19	0.699263	0.698473	0.0338963	20.6295	1	1.4919e-94	2.29813e-93
ENSMUSG00000059796.16	Eif4a1	protein_coding	7591.96	0.717065	0.716207	0.0347879	20.6125	1	2.11905e-94	3.2522e-93
ENSMUSG00000028851.6	Nudc	protein_coding	3876.98	0.646601	0.645971	0.0313747	20.609	1	2.27957e-94	3.49534e-93
ENSMUSG00000032118.16	Fez1	protein_coding	6549.39	0.612385	0.611855	0.029736	20.594	1	3.1042e-94	4.75106e-93
ENSMUSG00000018040.9	Rrp7a	protein_coding	3686.68	0.756629	0.755628	0.0367706	20.577	1	4.40964e-94	6.73055e-93
ENSMUSG00000035765.10	Dym	protein_coding	1924.23	0.916744	0.914929	0.0445552	20.5755	1	4.55377e-94	6.94419e-93
ENSMUSG00000040687.16	Madd	protein_coding	6024.34	0.699192	0.698399	0.0339887	20.5713	1	4.96133e-94	7.55189e-93
ENSMUSG00000067629.13	Syngap1	protein_coding	11868.6	0.77084	0.76978	0.037472	20.5711	1	4.9809e-94	7.57477e-93
ENSMUSG00000050751.14	Pgbd5	protein_coding	4595.83	0.851016	0.849566	0.0413947	20.5585	1	6.4542e-94	9.79748e-93
ENSMUSG00000034940.15	Synrg	protein_coding	3844.65	0.705542	0.70473	0.0343299	20.5518	1	7.41499e-94	1.12457e-92
ENSMUSG00000015747.5	Vps45	protein_coding	1195.5	1.02109	1.01863	0.0497085	20.5415	1	9.17106e-94	1.38964e-92
ENSMUSG00000002102.15	Psmc3	protein_coding	3449.99	0.760652	0.759607	0.0370603	20.5247	1	1.29577e-93	1.95986e-92
ENSMUSG00000034088.15	Hdlbp	protein_coding	7179.11	0.742647	0.741691	0.0362056	20.5119	1	1.68419e-93	2.54273e-92
ENSMUSG00000031227.8	Magee1	protein_coding	5382.14	0.728906	0.728011	0.0355471	20.5054	1	1.92702e-93	2.90672e-92
ENSMUSG00000016262.14	Sertad4	protein_coding	2241.67	1.0132	1.01075	0.0494433	20.4922	1	2.52791e-93	3.80623e-92
ENSMUSG00000036882.7	Arhgap33	protein_coding	11754.7	0.700649	0.69985	0.0341976	20.4883	1	2.73934e-93	4.12086e-92
ENSMUSG00000032011.5	Thy1	protein_coding	18555	0.703281	0.702466	0.0343545	20.4713	1	3.88171e-93	5.82885e-92
ENSMUSG00000019471.10	Cdc37	protein_coding	3627.44	0.746052	0.745082	0.0364532	20.466	1	4.32471e-93	6.48823e-92
ENSMUSG00000029014.14	Dnajc2	protein_coding	1796.89	0.916728	0.914832	0.0448041	20.4608	1	4.81323e-93	7.21466e-92
ENSMUSG00000029998.14	Pcyox1	protein_coding	4103.1	0.700814	0.700002	0.0342548	20.4588	1	5.01203e-93	7.49919e-92
ENSMUSG00000005625.15	Psmd4	protein_coding	2522.72	0.8257	0.824365	0.0403738	20.4514	1	5.83998e-93	8.73018e-92
ENSMUSG00000020361.13	Hspa4	protein_coding	8795.72	0.64904	0.648393	0.0317595	20.4361	1	7.98542e-93	1.19267e-91
ENSMUSG00000039656.17	Rxrb	protein_coding	2467.69	0.793969	0.792737	0.0388802	20.4209	1	1.0896e-92	1.62448e-91
ENSMUSG00000022463.8	Srebf2	protein_coding	8501.39	0.584177	0.583702	0.0286464	20.3927	0	1.9426e-92	2.89104e-91
ENSMUSG00000028137.9	Celf3	protein_coding	4745.53	0.641071	0.640458	0.0314401	20.3903	1	2.04074e-92	3.0344e-91
ENSMUSG00000048307.8	Ankrd46	protein_coding	5700.35	0.691966	0.691185	0.0339368	20.3899	1	2.05727e-92	3.05626e-91
ENSMUSG00000028409.11	Smu1	protein_coding	2063.12	0.926338	0.924427	0.0454336	20.3888	1	2.10114e-92	3.11865e-91
ENSMUSG00000051483.9	Cbr1	protein_coding	1700	1.01941	1.01688	0.0500124	20.3831	1	2.36004e-92	3.49672e-91
ENSMUSG00000043079.17	Synpo	protein_coding	7905.62	0.980127	0.977881	0.0481534	20.3543	1	4.25512e-92	6.28778e-91
ENSMUSG00000058756.13	Thra	protein_coding	20215.3	0.47964	0.479382	0.0235777	20.3429	0	5.36222e-92	7.90975e-91
ENSMUSG00000006576.16	Slc4a3	protein_coding	5459.65	0.587912	0.587434	0.0289094	20.3364	1	6.1313e-92	9.02826e-91
ENSMUSG00000014349.7	Ube2z	protein_coding	3190.48	0.686008	0.685253	0.0337424	20.3308	1	6.8736e-92	1.01124e-90
ENSMUSG00000030374.15	Strn4	protein_coding	5768.72	0.717347	0.716464	0.0352851	20.3301	1	6.97312e-92	1.02497e-90
ENSMUSG00000003437.14	Paf1	protein_coding	1812.46	0.913861	0.912034	0.0449772	20.3183	1	8.85173e-92	1.29882e-90
ENSMUSG00000030000.10	Add2	protein_coding	15791.7	0.78928	0.78811	0.0388789	20.301	1	1.25989e-91	1.84379e-90
ENSMUSG00000046844.6	Vat1l	protein_coding	9426.57	0.891415	0.889733	0.0439128	20.2997	1	1.29427e-91	1.89245e-90
ENSMUSG00000028656.14	Cap1	protein_coding	13334.6	0.89007	0.888377	0.043859	20.2939	1	1.45628e-91	2.12747e-90
ENSMUSG00000030327.8	Necap1	protein_coding	6040.19	0.661694	0.661011	0.0326173	20.2866	1	1.68829e-91	2.4621e-90
ENSMUSG00000049339.16	Retreg2	protein_coding	6474.3	0.651324	0.650661	0.0321077	20.2856	1	1.72308e-91	2.51064e-90
ENSMUSG00000024319.18	Vps52	protein_coding	2463.66	0.821222	0.819868	0.0404881	20.283	1	1.81545e-91	2.64293e-90
ENSMUSG00000050071.8	Bex1	protein_coding	2372.62	0.887146	0.88548	0.0437772	20.265	1	2.6193e-91	3.79992e-90
ENSMUSG00000024030.7	Abcg1	protein_coding	4129.71	0.775922	0.774795	0.0383031	20.2574	1	3.05768e-91	4.43204e-90
ENSMUSG00000010066.15	Cacna2d2	protein_coding	5001.06	0.944985	0.943017	0.0467027	20.2341	1	4.90756e-91	7.0888e-90
ENSMUSG00000024589.17	Nedd4l	protein_coding	11767.4	0.914031	0.912203	0.0451816	20.2301	1	5.31412e-91	7.66942e-90
ENSMUSG00000068882.13	Ssb	protein_coding	3685.91	0.84877	0.847301	0.0419825	20.2172	1	6.90488e-91	9.94804e-90
ENSMUSG00000003308.15	Keap1	protein_coding	2630.11	0.760465	0.75941	0.0376368	20.2054	1	8.78294e-91	1.26429e-89
ENSMUSG00000003575.13	Crtc1	protein_coding	10017.7	0.846018	0.844571	0.0418793	20.2013	1	9.5292e-91	1.37053e-89
ENSMUSG00000045180.13	Shroom2	protein_coding	3952.12	0.641384	0.640749	0.0317597	20.1949	1	1.08592e-90	1.56047e-89
ENSMUSG00000025630.8	Hprt	protein_coding	3195.58	0.769136	0.768038	0.0380895	20.1929	1	1.13118e-90	1.62411e-89
ENSMUSG00000033427.14	Upb1	protein_coding	358.675	2.27118	2.2466	0.112527	20.1834	1	1.37074e-90	1.96469e-89
ENSMUSG00000023809.10	Rps6ka2	protein_coding	3228.74	0.745149	0.744204	0.0369342	20.175	1	1.62307e-90	2.32435e-89
ENSMUSG00000031353.13	Rbbp7	protein_coding	4182.78	0.671909	0.671167	0.033305	20.1744	1	1.64318e-90	2.35114e-89
ENSMUSG00000052135.8	Foxo6	protein_coding	1392.97	1.43431	1.42752	0.0711101	20.1702	1	1.78843e-90	2.55679e-89
ENSMUSG00000022536.14	Glyr1	protein_coding	4949.4	0.575256	0.574802	0.0285519	20.1478	0	2.81571e-90	4.01509e-89
ENSMUSG00000033594.11	Spata2l	protein_coding	2887.82	1.16436	1.16043	0.0577996	20.1447	1	2.9941e-90	4.26583e-89
ENSMUSG00000025092.7	Hspa12a	protein_coding	5682.74	0.756154	0.75512	0.037541	20.1421	1	3.15836e-90	4.49219e-89
ENSMUSG00000059263.9	Usp47	protein_coding	3500.59	0.64245	0.641821	0.0319093	20.1337	1	3.74295e-90	5.31461e-89
ENSMUSG00000052139.18	Babam2	protein_coding	1117.86	1.06497	1.06193	0.0528978	20.1326	1	3.82323e-90	5.42398e-89
ENSMUSG00000060803.6	Gstp1	protein_coding	3889.85	0.621863	0.621276	0.0309079	20.1199	1	4.94079e-90	6.99164e-89
ENSMUSG00000027298.17	Tyro3	protein_coding	9030.43	0.893283	0.891563	0.0444193	20.1102	1	6.00219e-90	8.48642e-89
ENSMUSG00000031996.17	Aplp2	protein_coding	18380.7	0.574595	0.574132	0.0285952	20.0941	0	8.30751e-90	1.17359e-88
ENSMUSG00000024083.16	Pja2	protein_coding	24425.4	0.749709	0.748683	0.0373329	20.0817	1	1.06593e-89	1.50329e-88
ENSMUSG00000069227.4	Gprin1	protein_coding	2809.97	0.874875	0.873357	0.0435867	20.072	1	1.29582e-89	1.82596e-88
ENSMUSG00000049532.11	Sall2	protein_coding	3719.59	0.791896	0.790693	0.0394803	20.058	1	1.71875e-89	2.41988e-88
ENSMUSG00000050164.11	Mchr1	protein_coding	1962.48	1.2393	1.2347	0.0618425	20.0396	1	2.48914e-89	3.50157e-88
ENSMUSG00000061904.12	Slc25a3	protein_coding	11336.5	0.530107	0.529738	0.0264817	20.0179	0	3.84895e-89	5.40081e-88
ENSMUSG00000069662.5	Marcks	protein_coding	11402.3	0.615085	0.614529	0.0307346	20.0128	1	4.26017e-89	5.97282e-88
ENSMUSG00000038984.4	Tspyl5	protein_coding	2296.15	0.811725	0.810438	0.0405814	20.0024	1	5.24918e-89	7.34709e-88
ENSMUSG00000023018.5	Smarcd1	protein_coding	8198.03	0.766484	0.765357	0.0383531	19.9849	1	7.44825e-89	1.04076e-87
ENSMUSG00000040722.7	Scamp5	protein_coding	10298.5	0.517592	0.517252	0.0259065	19.9793	0	8.34174e-89	1.16464e-87
ENSMUSG00000033953.10	Ppp3r1	protein_coding	33723.7	0.807779	0.806482	0.0404348	19.9773	1	8.67401e-89	1.21001e-87
ENSMUSG00000025422.9	Agap2	protein_coding	53856.8	0.811536	0.810225	0.0406456	19.9662	1	1.08479e-88	1.512e-87
ENSMUSG00000022394.14	L3mbtl2	protein_coding	1486.87	0.892938	0.891166	0.0447361	19.9601	1	1.22388e-88	1.70445e-87
ENSMUSG00000063239.17	Grm4	protein_coding	3910.34	0.932124	0.930129	0.0467048	19.9578	1	1.28338e-88	1.78583e-87
ENSMUSG00000029757.16	Dync1i1	protein_coding	2537.43	0.750505	0.749485	0.0376062	19.9569	1	1.3046e-88	1.81384e-87
ENSMUSG00000035486.14	Plk5	protein_coding	687.562	1.46621	1.4584	0.0734962	19.9494	1	1.51609e-88	2.10612e-87
ENSMUSG00000022186.14	Oxct1	protein_coding	9757.11	0.622434	0.621831	0.0312065	19.9457	1	1.63437e-88	2.26856e-87
ENSMUSG00000028811.11	Yars	protein_coding	3075.04	0.735346	0.734332	0.0369286	19.9126	1	3.16209e-88	4.37453e-87
ENSMUSG00000020180.10	Snrpd3	protein_coding	1992.7	0.887309	0.885584	0.0445951	19.897	1	4.31841e-88	5.96433e-87
ENSMUSG00000028760.16	Eif4g3	protein_coding	6967.95	0.726394	0.725449	0.0365359	19.8817	1	5.86663e-88	8.08927e-87
ENSMUSG00000034341.17	Wbp2	protein_coding	10409.6	0.644825	0.64416	0.0324515	19.8704	1	7.34018e-88	1.01127e-86
ENSMUSG00000026489.13	Coq8a	protein_coding	1365.22	1.00416	1.00157	0.0506182	19.8378	1	1.40358e-87	1.92897e-86
ENSMUSG00000024393.14	Prrc2a	protein_coding	18722.3	0.766575	0.76546	0.0386427	19.8375	1	1.41247e-87	1.93959e-86
ENSMUSG00000034024.8	Cct2	protein_coding	4258.38	0.672792	0.67203	0.0339437	19.8208	1	1.96846e-87	2.69864e-86
ENSMUSG00000005299.6	Letm1	protein_coding	3248.65	0.749994	0.748932	0.0378698	19.8045	1	2.72135e-87	3.71554e-86
ENSMUSG00000047766.15	Lrrc49	protein_coding	2927.33	0.774454	0.773273	0.0391469	19.7833	1	4.14925e-87	5.65585e-86
ENSMUSG00000040667.11	Nup88	protein_coding	1698.17	0.919734	0.917744	0.0464928	19.7823	1	4.22866e-87	5.7594e-86
ENSMUSG00000023274.14	Cd4	protein_coding	2816.49	1.32243	1.31619	0.0668656	19.7774	1	4.66409e-87	6.34209e-86
ENSMUSG00000001383.9	Zmat2	protein_coding	4360.29	0.71373	0.712812	0.0361323	19.7532	1	7.52769e-87	1.02027e-85
ENSMUSG00000022750.18	Klhl22	protein_coding	2183.76	0.756059	0.754973	0.0383143	19.7331	1	1.12177e-86	1.51917e-85
ENSMUSG00000037032.16	Apbb1	protein_coding	8763	0.635487	0.634843	0.0322078	19.7309	1	1.17137e-86	1.58506e-85
ENSMUSG00000036667.14	Tcaf1	protein_coding	13711.1	0.717214	0.716291	0.0363702	19.7198	1	1.45729e-86	1.97036e-85
ENSMUSG00000006373.10	Pgrmc1	protein_coding	9686.23	0.58951	0.589002	0.0298978	19.7175	1	1.5244e-86	2.05941e-85
ENSMUSG00000032187.16	Smarca4	protein_coding	5486.46	0.676556	0.675779	0.0343175	19.7146	1	1.61463e-86	2.1778e-85
ENSMUSG00000039148.5	Sart1	protein_coding	2091.31	0.947914	0.945753	0.0481187	19.6995	1	2.17822e-86	2.92849e-85
ENSMUSG00000030987.5	Stim1	protein_coding	4520.85	0.653987	0.653272	0.0332094	19.6928	1	2.48325e-86	3.33322e-85
ENSMUSG00000024935.11	Slc1a1	protein_coding	4468.8	0.777627	0.776403	0.0395001	19.6867	1	2.80216e-86	3.75827e-85
ENSMUSG00000024797.14	Vps51	protein_coding	1617.06	1.00441	1.00182	0.0510697	19.6674	1	4.10161e-86	5.49228e-85
ENSMUSG00000062202.14	Btbd9	protein_coding	2325.21	0.776013	0.774864	0.0395196	19.6362	1	7.59038e-86	1.01395e-84
ENSMUSG00000028478.18	Clta	protein_coding	4793.74	0.736128	0.735117	0.0375537	19.602	1	1.4862e-85	1.98058e-84
ENSMUSG00000026470.14	Stx6	protein_coding	3091.35	0.749596	0.748485	0.0382716	19.5862	1	2.02641e-85	2.69832e-84
ENSMUSG00000035754.8	Wdr18	protein_coding	1961.59	0.805394	0.80403	0.0411219	19.5855	1	2.05411e-85	2.73303e-84
ENSMUSG00000042303.19	Sgsm3	protein_coding	1534.54	0.85332	0.851746	0.0435775	19.5817	1	2.21638e-85	2.94658e-84
ENSMUSG00000050511.1	Oprd1	protein_coding	1223.77	1.32612	1.32014	0.0677557	19.572	1	2.67793e-85	3.55454e-84
ENSMUSG00000025487.15	Psmd13	protein_coding	1873.29	0.918849	0.916838	0.0469555	19.5685	1	2.86891e-85	3.80501e-84
ENSMUSG00000022295.8	Atp6v1c1	protein_coding	6045.19	0.650521	0.649817	0.0332474	19.5661	1	3.00875e-85	3.98731e-84
ENSMUSG00000024862.16	Klc2	protein_coding	6183.8	0.730565	0.729564	0.0373488	19.5606	1	3.35031e-85	4.43643e-84
ENSMUSG00000029430.13	Ran	protein_coding	5593.12	0.638117	0.637455	0.0326343	19.5536	1	3.84724e-85	5.09043e-84
ENSMUSG00000049097.9	Ankrd34a	protein_coding	2302.26	0.849729	0.848178	0.0435067	19.531	1	5.98358e-85	7.90457e-84
ENSMUSG00000050530.14	Fam171a1	protein_coding	5256.37	0.708875	0.707955	0.0363264	19.514	1	8.34183e-85	1.10112e-83
ENSMUSG00000034285.15	Nipsnap1	protein_coding	1815.45	0.831478	0.82999	0.0426559	19.4927	1	1.26618e-84	1.66872e-83
ENSMUSG00000021939.8	Ctsb	protein_coding	15439.2	0.447448	0.447208	0.0229802	19.471	0	1.93459e-84	2.54762e-83
ENSMUSG00000020089.8	Ppa1	protein_coding	2125.19	0.787547	0.78626	0.0404714	19.4594	1	2.4283e-84	3.19273e-83
ENSMUSG00000022234.15	Cct5	protein_coding	4181.63	0.664401	0.663642	0.0341508	19.4549	1	2.64669e-84	3.47714e-83
ENSMUSG00000037259.15	Dzank1	protein_coding	11015.7	0.573193	0.572713	0.0294688	19.4508	0	2.86832e-84	3.76534e-83
ENSMUSG00000039375.16	Wdr17	protein_coding	2141.29	0.825419	0.82393	0.0424399	19.4492	1	2.96292e-84	3.88648e-83
ENSMUSG00000037428.14	Vgf	protein_coding	14590	1.02345	1.02068	0.0526479	19.4395	1	3.5746e-84	4.68514e-83
ENSMUSG00000021895.10	Arhgef3	protein_coding	2520.52	0.886555	0.884767	0.0456112	19.4372	1	3.73761e-84	4.89495e-83
ENSMUSG00000032036.15	Kirrel3	protein_coding	3045.12	0.736145	0.735118	0.0378978	19.4245	1	4.7922e-84	6.27117e-83
ENSMUSG00000040591.18	1110051M20Rik	protein_coding	2220.03	0.767177	0.766022	0.0394971	19.4236	1	4.87058e-84	6.36875e-83
ENSMUSG00000040389.15	Wdr47	protein_coding	4363.78	0.739594	0.738539	0.0380869	19.4186	1	5.37572e-84	7.02376e-83
ENSMUSG00000017210.14	Med24	protein_coding	2720.44	0.701594	0.70069	0.0361363	19.4152	1	5.73981e-84	7.48776e-83
ENSMUSG00000020900.15	Myh10	protein_coding	14997.7	0.965619	0.963278	0.0497394	19.4136	1	5.9277e-84	7.72683e-83
ENSMUSG00000001016.12	Ilf2	protein_coding	2336.88	0.818428	0.816985	0.0421699	19.4079	1	6.62104e-84	8.62388e-83
ENSMUSG00000030685.5	Kctd13	protein_coding	3288.58	0.681138	0.680326	0.0351293	19.3894	1	9.47453e-84	1.23213e-82
ENSMUSG00000019831.14	Wasf1	protein_coding	9080.75	0.79753	0.796215	0.0411368	19.3873	1	9.88131e-84	1.28403e-82
ENSMUSG00000025162.17	Csnk1d	protein_coding	4363.28	0.624124	0.623491	0.0322021	19.3815	1	1.10656e-83	1.43681e-82
ENSMUSG00000044352.6	Sowaha	protein_coding	7846.08	0.821887	0.82044	0.0424264	19.3721	1	1.3286e-83	1.72378e-82
ENSMUSG00000019578.11	Ubxn6	protein_coding	2445.42	0.746197	0.745095	0.038549	19.3571	1	1.77541e-83	2.2999e-82
ENSMUSG00000033628.15	Pik3c3	protein_coding	1984.5	0.77151	0.770286	0.0398828	19.3444	1	2.27243e-83	2.94147e-82
ENSMUSG00000004530.12	Coro1c	protein_coding	3392.5	0.666795	0.666025	0.0344814	19.3378	1	2.58361e-83	3.34169e-82
ENSMUSG00000020654.15	Adcy3	protein_coding	3021.18	0.747426	0.746308	0.0386521	19.3373	1	2.60953e-83	3.3726e-82
ENSMUSG00000028580.15	Pum1	protein_coding	4225.47	0.675773	0.674968	0.0349529	19.3338	1	2.78989e-83	3.6029e-82
ENSMUSG00000026750.6	Psmb7	protein_coding	2635.39	0.750581	0.749471	0.038829	19.3304	1	2.98045e-83	3.84602e-82
ENSMUSG00000031913.9	Vps4a	protein_coding	2970.63	0.685398	0.684538	0.0354676	19.3247	1	3.33191e-83	4.29624e-82
ENSMUSG00000045411.16	2410002F23Rik	protein_coding	2076.13	0.768286	0.7671	0.0397843	19.3113	1	4.31635e-83	5.5613e-82
ENSMUSG00000027406.12	Idh3b	protein_coding	5017.53	0.579304	0.578787	0.0300107	19.3032	0	5.04386e-83	6.48863e-82
ENSMUSG00000043683.4	Fem1a	protein_coding	2987.14	0.821104	0.819625	0.0425477	19.2985	1	5.53268e-83	7.11199e-82
ENSMUSG00000022043.19	Trim35	protein_coding	6750.67	0.669225	0.668426	0.034684	19.2949	1	5.92244e-83	7.60714e-82
ENSMUSG00000032301.13	Psma4	protein_coding	2172.39	0.929657	0.927495	0.0481939	19.2899	1	6.52373e-83	8.37304e-82
ENSMUSG00000029405.16	G3bp2	protein_coding	11760.2	0.701902	0.700994	0.0364226	19.271	1	9.40116e-83	1.20476e-81
ENSMUSG00000049303.10	Syt12	protein_coding	1917.68	1.05927	1.05609	0.0549675	19.2708	1	9.45414e-83	1.21062e-81
ENSMUSG00000028863.13	Meaf6	protein_coding	4002.84	0.628847	0.628219	0.032643	19.2644	1	1.06955e-82	1.36853e-81
ENSMUSG00000035007.5	Rundc1	protein_coding	2350.59	0.825386	0.823844	0.0428504	19.262	1	1.11919e-82	1.42986e-81
ENSMUSG00000070000.13	Fcho1	protein_coding	2762.52	0.818883	0.817382	0.0425193	19.2591	1	1.18454e-82	1.51219e-81
ENSMUSG00000029436.9	Mmp17	protein_coding	7570.85	0.801196	0.799823	0.0416049	19.2572	1	1.22737e-82	1.56566e-81
ENSMUSG00000019943.10	Atp2b1	protein_coding	43678.8	0.994776	0.992169	0.051672	19.2517	1	1.36488e-82	1.73975e-81
ENSMUSG00000002012.13	Pnck	protein_coding	2093.73	1.00192	0.999443	0.0520509	19.2489	1	1.4425e-82	1.83728e-81
ENSMUSG00000034974.13	Dapk3	protein_coding	1366.16	0.972121	0.969639	0.0505369	19.2359	1	1.85433e-82	2.36003e-81
ENSMUSG00000042523.12	Dnal1	protein_coding	4852.19	0.556303	0.555851	0.0289416	19.2215	0	2.44426e-82	3.10611e-81
ENSMUSG00000020476.14	Dbnl	protein_coding	2246.67	0.702158	0.701249	0.0365426	19.2148	1	2.78444e-82	3.53571e-81
ENSMUSG00000031948.14	Kars	protein_coding	3119.42	0.784509	0.783206	0.0408318	19.2132	1	2.87151e-82	3.64073e-81
ENSMUSG00000056812.14	St8sia3	protein_coding	17551.5	0.900817	0.898867	0.0469008	19.2069	1	3.24338e-82	4.1091e-81
ENSMUSG00000024969.15	Mark2	protein_coding	5721.64	0.793646	0.792303	0.0413243	19.2053	1	3.34092e-82	4.22947e-81
ENSMUSG00000019796.12	Lrp11	protein_coding	5450.88	0.564399	0.563919	0.0294167	19.1864	0	4.81148e-82	6.08192e-81
ENSMUSG00000029599.13	Ddx54	protein_coding	1665.12	0.912863	0.910803	0.0475794	19.1861	1	4.83659e-82	6.10903e-81
ENSMUSG00000049932.3	H2afx	protein_coding	1573.99	0.934165	0.931971	0.0487157	19.1759	1	5.88813e-82	7.42845e-81
ENSMUSG00000002844.9	Adprh	protein_coding	2294.52	0.787116	0.785823	0.0410472	19.1758	1	5.89008e-82	7.42845e-81
ENSMUSG00000070304.12	Scn2b	protein_coding	17514	0.786122	0.784826	0.0410105	19.1688	1	6.74753e-82	8.50341e-81
ENSMUSG00000034472.13	Rasd2	protein_coding	26276.8	1.19016	1.18565	0.0620967	19.1662	1	7.08669e-82	8.92409e-81
ENSMUSG00000047284.14	Neurl4	protein_coding	3261.05	0.769871	0.768666	0.0401984	19.1518	1	9.35243e-82	1.17596e-80
ENSMUSG00000029463.5	Fam216a	protein_coding	1788.59	0.87043	0.868683	0.0454733	19.1415	1	1.13847e-81	1.43042e-80
ENSMUSG00000048118.17	Arid4a	protein_coding	2124.87	0.870283	0.86852	0.0454664	19.1413	1	1.14486e-81	1.43735e-80
ENSMUSG00000034189.5	Hsdl1	protein_coding	2238.79	0.732898	0.731833	0.0383093	19.1311	1	1.39129e-81	1.74151e-80
ENSMUSG00000021737.4	Psmd6	protein_coding	1926.78	0.810757	0.809301	0.0423859	19.128	1	1.47631e-81	1.84655e-80
ENSMUSG00000025402.12	Nab2	protein_coding	1681.33	1.01614	1.01327	0.053144	19.1206	1	1.70239e-81	2.12615e-80
ENSMUSG00000024527.10	Afg3l2	protein_coding	2682.24	0.744915	0.743802	0.0389619	19.1191	1	1.75202e-81	2.18649e-80
ENSMUSG00000019302.16	Atp6v0a1	protein_coding	15188.8	0.55006	0.549616	0.0287889	19.1067	0	2.22042e-81	2.76897e-80
ENSMUSG00000026202.13	Tuba4a	protein_coding	11681.8	0.745624	0.744495	0.0390261	19.1058	1	2.2603e-81	2.8166e-80
ENSMUSG00000026860.16	Sh3glb2	protein_coding	4201.8	0.676343	0.675501	0.0354373	19.0857	1	3.32279e-81	4.13135e-80
ENSMUSG00000074892.9	B3galt5	protein_coding	3468.92	0.665499	0.664689	0.0348833	19.0778	1	3.85934e-81	4.79131e-80
ENSMUSG00000109372.1	Gm19410	protein_coding	1174.74	1.53229	1.51988	0.0803184	19.0777	1	3.87221e-81	4.80372e-80
ENSMUSG00000027597.15	Ahcy	protein_coding	1515.38	0.996655	0.993926	0.0523079	19.0536	1	6.13104e-81	7.6003e-80
ENSMUSG00000026914.15	Psmd14	protein_coding	2361.29	0.772671	0.771406	0.0405693	19.0457	1	7.1304e-81	8.8326e-80
ENSMUSG00000030020.13	Prickle2	protein_coding	7056.62	0.603174	0.602588	0.0316918	19.0325	1	9.1805e-81	1.13469e-79
ENSMUSG00000004937.6	Sgta	protein_coding	3346.79	0.656804	0.656038	0.0345102	19.0322	1	9.23431e-81	1.14049e-79
ENSMUSG00000021379.2	Id4	protein_coding	9829.73	0.756253	0.755074	0.0397574	19.0217	1	1.12852e-80	1.39173e-79
ENSMUSG00000033373.16	Fntb	protein_coding	1252.19	0.927852	0.925707	0.0487904	19.0171	1	1.23105e-80	1.51705e-79
ENSMUSG00000045534.4	Kcna5	protein_coding	1751.28	0.990066	0.987612	0.0520756	19.0121	1	1.35404e-80	1.66739e-79
ENSMUSG00000029722.15	Agfg2	protein_coding	2290.24	1.03182	1.0288	0.0542971	19.0032	1	1.60438e-80	1.96985e-79
ENSMUSG00000051177.16	Plcb1	protein_coding	14839.6	0.874316	0.872484	0.0460183	18.9993	1	1.72789e-80	2.11994e-79
ENSMUSG00000031078.15	Cttn	protein_coding	3096.04	0.663761	0.662969	0.034963	18.9847	1	2.28389e-80	2.79592e-79
ENSMUSG00000031703.8	Itfg1	protein_coding	8802.22	0.533853	0.533436	0.0281266	18.9803	0	2.47975e-80	3.03347e-79
ENSMUSG00000033732.10	Sf3b3	protein_coding	3255.73	0.791201	0.789846	0.0416886	18.9788	1	2.55175e-80	3.11926e-79
ENSMUSG00000018974.7	Sart3	protein_coding	1506.37	0.850629	0.848957	0.0448239	18.9771	1	2.63593e-80	3.21981e-79
ENSMUSG00000077450.13	Rab11b	protein_coding	6992.87	0.625889	0.625216	0.0330161	18.9571	1	3.85919e-80	4.70027e-79
ENSMUSG00000025580.15	Eif4a3	protein_coding	1571.72	0.96694	0.964429	0.0510814	18.9294	1	6.53338e-80	7.93413e-79
ENSMUSG00000061479.15	Snrpa	protein_coding	1876.27	0.864035	0.862284	0.0456477	18.9283	1	6.66514e-80	8.08826e-79
ENSMUSG00000020235.16	Fzr1	protein_coding	1955.3	0.808976	0.80754	0.0427514	18.9228	1	7.40362e-80	8.9779e-79
ENSMUSG00000056820.7	Tsnax	protein_coding	6546.49	0.69614	0.695221	0.0367947	18.9196	1	7.86902e-80	9.53534e-79
ENSMUSG00000027531.16	Impa1	protein_coding	2397.46	0.745182	0.744009	0.0393991	18.9137	1	8.80015e-80	1.06559e-78
ENSMUSG00000031618.13	Nr3c2	protein_coding	2278.26	0.827013	0.825524	0.0437351	18.9096	1	9.50558e-80	1.15017e-78
ENSMUSG00000056201.8	Cfl1	protein_coding	21033.5	0.666444	0.66563	0.0352538	18.9042	1	1.05403e-79	1.27445e-78
ENSMUSG00000024952.13	Rps6ka4	protein_coding	1725.49	0.936842	0.934504	0.0495669	18.9005	1	1.12884e-79	1.36391e-78
ENSMUSG00000036452.18	Arhgap26	protein_coding	4984.26	0.741382	0.740293	0.0392323	18.8972	1	1.20206e-79	1.45134e-78
ENSMUSG00000030079.15	Ruvbl1	protein_coding	1283.43	1.00819	1.0053	0.0533621	18.8933	1	1.29491e-79	1.56119e-78
ENSMUSG00000021360.16	Gcnt2	protein_coding	2889.6	1.02785	1.0245	0.0544239	18.886	1	1.48608e-79	1.79037e-78
ENSMUSG00000035620.15	Ric8b	protein_coding	4947.53	0.603674	0.603042	0.0319854	18.8734	1	1.88679e-79	2.27149e-78
ENSMUSG00000045038.14	Prkce	protein_coding	17561.4	0.709812	0.708824	0.0376206	18.8676	1	2.10457e-79	2.53106e-78
ENSMUSG00000005312.15	Ubqln1	protein_coding	6877.95	0.562775	0.56228	0.0298275	18.8676	0	2.10543e-79	2.53106e-78
ENSMUSG00000045078.12	Rnf216	protein_coding	1713.16	0.81194	0.810465	0.0430391	18.8651	1	2.20688e-79	2.65112e-78
ENSMUSG00000042751.14	Nmnat2	protein_coding	5195.09	0.61562	0.614985	0.0326405	18.8606	1	2.40367e-79	2.88337e-78
ENSMUSG00000027634.14	Ndrg3	protein_coding	10948	0.643482	0.642752	0.0341381	18.8494	1	2.97406e-79	3.56247e-78
ENSMUSG00000029345.13	Tfip11	protein_coding	1555.36	0.859977	0.858199	0.0456343	18.845	1	3.23079e-79	3.86722e-78
ENSMUSG00000013033.16	Adgrl1	protein_coding	22650.7	0.708716	0.707732	0.0376208	18.8384	1	3.65805e-79	4.37238e-78
ENSMUSG00000031007.2	Atp6ap2	protein_coding	6578.48	0.650991	0.650239	0.0345638	18.8345	1	3.9401e-79	4.70614e-78
ENSMUSG00000022752.9	Tomm70a	protein_coding	19142.7	0.845152	0.843484	0.0448782	18.8321	1	4.11857e-79	4.91579e-78
ENSMUSG00000036006.19	Ripor2	protein_coding	4423.33	0.733744	0.732675	0.0389692	18.8288	1	4.38526e-79	5.22663e-78
ENSMUSG00000017631.18	Abr	protein_coding	13913.2	0.499122	0.498786	0.0265094	18.8281	0	4.44713e-79	5.29659e-78
ENSMUSG00000004849.14	Ap1s1	protein_coding	8561.13	0.64106	0.640322	0.0340619	18.8204	1	5.13655e-79	6.10898e-78
ENSMUSG00000027430.12	Dtd1	protein_coding	1531.39	0.972812	0.970266	0.051716	18.8106	1	6.17792e-79	7.33705e-78
ENSMUSG00000033365.14	Ipo13	protein_coding	3160.9	0.640609	0.639869	0.0340562	18.8103	1	6.21512e-79	7.37598e-78
ENSMUSG00000040415.15	Dtx3	protein_coding	4674.85	0.585215	0.584654	0.0311342	18.7966	0	8.05721e-79	9.54856e-78
ENSMUSG00000024271.8	Elp2	protein_coding	2228.91	0.748084	0.746953	0.0398016	18.7953	1	8.24963e-79	9.76967e-78
ENSMUSG00000044813.15	Shb	protein_coding	1488.38	1.15969	1.15495	0.0617035	18.7945	1	8.38056e-79	9.91769e-78
ENSMUSG00000041781.9	Cpsf2	protein_coding	1916.69	0.979376	0.976751	0.0521117	18.7938	1	8.48796e-79	1.00377e-77
ENSMUSG00000032870.8	Smap2	protein_coding	7739.6	0.614581	0.613938	0.0327176	18.7844	1	1.01301e-78	1.19627e-77
ENSMUSG00000027455.16	Nsfl1c	protein_coding	2410.34	0.732665	0.73159	0.0390292	18.7722	1	1.2739e-78	1.50223e-77
ENSMUSG00000045039.9	Megf8	protein_coding	7567.37	0.75762	0.756416	0.0403684	18.7677	1	1.38883e-78	1.63545e-77
ENSMUSG00000024921.17	Smarca2	protein_coding	7693.86	0.604555	0.603951	0.0322652	18.737	1	2.47039e-78	2.90293e-77
ENSMUSG00000028803.18	Nipal3	protein_coding	5820.75	0.598249	0.59763	0.0319344	18.7337	1	2.63092e-78	3.08938e-77
ENSMUSG00000051391.9	Ywhag	protein_coding	24697.3	0.534164	0.533742	0.0285163	18.7319	0	2.72119e-78	3.1909e-77
ENSMUSG00000038949.8	Cnst	protein_coding	3819.17	0.902563	0.900444	0.048189	18.7297	1	2.83692e-78	3.32427e-77
ENSMUSG00000102543.5	Pcdhgc5	protein_coding	7704.28	0.82094	0.819397	0.0438628	18.7161	1	3.66082e-78	4.2867e-77
ENSMUSG00000034839.5	Larp6	protein_coding	1421.39	0.938583	0.936268	0.050157	18.7129	1	3.88516e-78	4.54621e-77
ENSMUSG00000030057.15	Cnbp	protein_coding	7874.08	0.615739	0.615085	0.0329156	18.7066	1	4.37292e-78	5.1098e-77
ENSMUSG00000068739.13	Sars	protein_coding	3990.89	0.633803	0.63309	0.0338912	18.7011	1	4.85111e-78	5.6646e-77
ENSMUSG00000029121.16	Crmp1	protein_coding	5124.7	0.667029	0.666184	0.0356876	18.6907	1	5.88812e-78	6.86591e-77
ENSMUSG00000029359.13	Tesc	protein_coding	3311.2	0.964811	0.962225	0.0516377	18.6842	1	6.65367e-78	7.75317e-77
ENSMUSG00000020705.6	Ddx42	protein_coding	3263.81	0.65844	0.657626	0.0352833	18.6615	1	1.01747e-77	1.18066e-76
ENSMUSG00000022212.15	Cpne6	protein_coding	2413.58	1.00287	1.00025	0.0538041	18.6393	1	1.5438e-77	1.79017e-76
ENSMUSG00000055745.4	Rtl6	protein_coding	3110.15	0.822848	0.821284	0.0441624	18.6323	1	1.75698e-77	2.03454e-76
ENSMUSG00000018770.9	Atp5g3	protein_coding	5389.41	0.657294	0.656485	0.0352788	18.6314	1	1.78693e-77	2.06779e-76
ENSMUSG00000022710.17	Usp7	protein_coding	4902.93	0.581513	0.580956	0.0312523	18.607	0	2.81829e-77	3.25448e-76
ENSMUSG00000033863.2	Klf9	protein_coding	10745.8	0.699298	0.69831	0.0376233	18.5868	1	4.10609e-77	4.72526e-76
ENSMUSG00000031155.16	Pim2	protein_coding	1311.21	0.862246	0.86048	0.0464051	18.5808	1	4.59179e-77	5.2733e-76
ENSMUSG00000026434.12	Nucks1	protein_coding	7137.8	0.552363	0.551879	0.0297763	18.5504	0	8.09361e-77	9.27571e-76
ENSMUSG00000039615.9	Stub1	protein_coding	3280.99	0.642748	0.64199	0.0346922	18.5271	1	1.24757e-76	1.42684e-75
ENSMUSG00000034958.11	Atcay	protein_coding	6835.5	0.579754	0.579201	0.0312943	18.5259	0	1.2775e-76	1.46008e-75
ENSMUSG00000052459.13	Atp6v1a	protein_coding	10203.1	0.538867	0.538426	0.0291274	18.5003	0	2.05269e-76	2.33965e-75
ENSMUSG00000025223.15	Ldb1	protein_coding	3649.44	0.640643	0.639889	0.0346318	18.4987	1	2.11623e-76	2.41042e-75
ENSMUSG00000047013.15	Fbxo41	protein_coding	4315.74	0.745773	0.744577	0.0403297	18.4919	1	2.39942e-76	2.7274e-75
ENSMUSG00000051790.15	Nlgn2	protein_coding	12446	0.687764	0.686831	0.0372122	18.4822	1	2.87096e-76	3.26118e-75
ENSMUSG00000070880.10	Gad1	protein_coding	21871.8	0.714651	0.713607	0.0386829	18.4746	1	3.30715e-76	3.7541e-75
ENSMUSG00000052337.15	Immt	protein_coding	3545.06	0.591414	0.590816	0.0320339	18.4621	1	4.16524e-76	4.72495e-75
ENSMUSG00000031971.15	Ccsap	protein_coding	2295.69	0.860648	0.858786	0.0466282	18.4577	1	4.52519e-76	5.12629e-75
ENSMUSG00000029103.16	Lrpap1	protein_coding	5849.5	0.510305	0.509922	0.0276545	18.4529	0	4.94442e-76	5.59742e-75
ENSMUSG00000045287.6	Rtn4rl1	protein_coding	1807.91	0.823143	0.821528	0.0446411	18.4391	1	6.37483e-76	7.19723e-75
ENSMUSG00000028949.13	Smarcd3	protein_coding	3776.68	0.722069	0.720977	0.0391701	18.4342	1	6.98648e-76	7.88245e-75
ENSMUSG00000022791.18	Tnk2	protein_coding	8702.72	0.526579	0.526162	0.0285671	18.4331	0	7.13336e-76	8.0373e-75
ENSMUSG00000034190.9	Chmp7	protein_coding	2803.5	0.681869	0.680943	0.0370451	18.4064	1	1.16647e-75	1.3134e-74
ENSMUSG00000028149.12	Rap1gds1	protein_coding	9254.96	0.533767	0.533319	0.0290285	18.3877	0	1.64867e-75	1.85134e-74
ENSMUSG00000019082.18	Slc25a22	protein_coding	5313.46	0.785867	0.784475	0.0427452	18.3849	1	1.73456e-75	1.94648e-74
ENSMUSG00000063063.12	Ctnna2	protein_coding	4377.4	0.60973	0.609058	0.033184	18.3742	1	2.11288e-75	2.36944e-74
ENSMUSG00000039568.6	Ubald1	protein_coding	4364.02	0.791396	0.789957	0.0430726	18.3735	1	2.13997e-75	2.3982e-74
ENSMUSG00000008690.15	Ncaph2	protein_coding	2901.29	0.641972	0.641203	0.0349606	18.3627	1	2.61231e-75	2.92558e-74
ENSMUSG00000073755.4	5730409E04Rik	protein_coding	2934.59	0.766332	0.765008	0.0417411	18.3592	1	2.7891e-75	3.12148e-74
ENSMUSG00000025314.16	Ptprj	protein_coding	4895.39	0.668559	0.66769	0.0364436	18.345	1	3.61911e-75	4.04769e-74
ENSMUSG00000027963.14	Extl2	protein_coding	3381.86	0.682552	0.681607	0.0372089	18.3438	1	3.70196e-75	4.13758e-74
ENSMUSG00000022305.13	Lrp12	protein_coding	2357.93	0.799351	0.797854	0.0435939	18.3363	1	4.24593e-75	4.73288e-74
ENSMUSG00000028467.15	Gba2	protein_coding	2527.54	0.747386	0.746148	0.0408536	18.2942	1	9.1976e-75	1.02048e-73
ENSMUSG00000039081.10	Zfp503	protein_coding	1254.71	1.09156	1.08791	0.0596937	18.286	1	1.06946e-74	1.18499e-73
ENSMUSG00000016253.12	Nelfcd	protein_coding	1035.85	0.985757	0.983099	0.0539155	18.2834	1	1.12286e-74	1.24251e-73
ENSMUSG00000024277.14	Mapre2	protein_coding	11841.4	0.541386	0.54092	0.0296454	18.2621	0	1.65836e-74	1.83023e-73
ENSMUSG00000021870.17	Slmap	protein_coding	9708.37	0.686209	0.685253	0.0376762	18.2133	1	4.04545e-74	4.45293e-73
ENSMUSG00000038324.13	Trpc4ap	protein_coding	4779.65	0.59035	0.589734	0.0324283	18.2048	1	4.73062e-74	5.20368e-73
ENSMUSG00000001472.17	Tcf25	protein_coding	14114.4	0.428583	0.42835	0.0235435	18.2039	0	4.8083e-74	5.28565e-73
ENSMUSG00000018865.9	Sult4a1	protein_coding	9722.54	0.55591	0.555402	0.0305622	18.1895	0	6.25269e-74	6.8644e-73
ENSMUSG00000070498.3	Tmem132b	protein_coding	7198.67	0.747517	0.746271	0.0411054	18.1854	1	6.74121e-74	7.39584e-73
ENSMUSG00000035585.16	Tsen34	protein_coding	1639.84	0.787068	0.78565	0.0432966	18.1785	1	7.63421e-74	8.37007e-73
ENSMUSG00000079562.7	Maea	protein_coding	2264.25	0.6754	0.674482	0.0371583	18.1763	1	7.95623e-74	8.71739e-73
ENSMUSG00000038502.17	Ptov1	protein_coding	4247.87	0.714599	0.713519	0.0393451	18.1624	1	1.02535e-73	1.12271e-72
ENSMUSG00000041199.3	Rpusd1	protein_coding	1689.23	0.903617	0.901388	0.0497536	18.1618	1	1.03489e-73	1.13241e-72
ENSMUSG00000024002.18	Brd4	protein_coding	4931.01	0.622966	0.622255	0.0343032	18.1606	1	1.05919e-73	1.15825e-72
ENSMUSG00000019428.16	Fkbp8	protein_coding	9039.44	0.641397	0.640608	0.0353371	18.1508	1	1.26464e-73	1.382e-72
ENSMUSG00000033423.16	Eri3	protein_coding	3147.7	0.619071	0.618372	0.0341263	18.1406	1	1.52349e-73	1.6627e-72
ENSMUSG00000061046.9	Haghl	protein_coding	1650.35	0.909425	0.90711	0.0501529	18.133	1	1.74829e-73	1.90679e-72
ENSMUSG00000026571.12	Dcaf6	protein_coding	3129.26	0.703047	0.701998	0.038778	18.13	1	1.84703e-73	2.01317e-72
ENSMUSG00000000861.15	Bcl11a	protein_coding	3092.16	0.704387	0.703383	0.0388728	18.1203	1	2.20334e-73	2.39996e-72
ENSMUSG00000063870.12	Chd4	protein_coding	9272.22	0.793988	0.792488	0.0438436	18.1095	1	2.6796e-73	2.91491e-72
ENSMUSG00000021057.15	Akap5	protein_coding	15072.7	0.755582	0.754296	0.0417432	18.1007	1	3.14514e-73	3.41689e-72
ENSMUSG00000037373.12	Ctbp1	protein_coding	6145.38	0.455753	0.45547	0.0251875	18.0944	0	3.52635e-73	3.82854e-72
ENSMUSG00000015143.15	Actn1	protein_coding	5346.42	0.843613	0.841753	0.0466589	18.0804	1	4.54549e-73	4.92541e-72
ENSMUSG00000037843.6	Vstm2l	protein_coding	4560.6	0.702483	0.701477	0.0388632	18.0758	1	4.94539e-73	5.35526e-72
ENSMUSG00000009090.17	Ap1b1	protein_coding	4929.49	0.589239	0.588626	0.0325991	18.0753	1	4.98781e-73	5.3977e-72
ENSMUSG00000020647.10	Ncoa1	protein_coding	5990.97	0.633787	0.633023	0.035075	18.0695	1	5.5421e-73	5.99365e-72
ENSMUSG00000022193.7	Psmb5	protein_coding	2176.65	0.855713	0.853814	0.0474114	18.0487	1	8.08213e-73	8.70681e-72
ENSMUSG00000022389.15	Tef	protein_coding	15065.2	0.590253	0.589632	0.0327454	18.0255	1	1.22877e-72	1.31948e-71
ENSMUSG00000018548.15	Trim37	protein_coding	11554.6	0.545692	0.545199	0.0303029	18.0079	0	1.68855e-72	1.81204e-71
ENSMUSG00000044628.4	Rnf208	protein_coding	3698.69	0.668009	0.667111	0.0370975	18.0068	1	1.72183e-72	1.84657e-71
ENSMUSG00000066839.12	Ecsit	protein_coding	1402.05	0.86869	0.866672	0.0482484	18.0045	1	1.79524e-72	1.92407e-71
ENSMUSG00000020886.17	Dlg4	protein_coding	35977.2	0.570499	0.569936	0.0316917	18.0015	0	1.89552e-72	2.02894e-71
ENSMUSG00000051379.12	Flrt3	protein_coding	2276.39	0.91333	0.911044	0.0507434	17.999	1	1.9848e-72	2.12313e-71
ENSMUSG00000022540.16	Rogdi	protein_coding	2669.99	0.737805	0.736605	0.0409928	17.9984	1	2.00532e-72	2.14372e-71
ENSMUSG00000020152.7	Actr2	protein_coding	11788.5	0.602775	0.602102	0.0334913	17.9979	1	2.02228e-72	2.16046e-71
ENSMUSG00000021559.14	Dapk1	protein_coding	5479.15	0.742907	0.741668	0.0412803	17.9967	1	2.06892e-72	2.20888e-71
ENSMUSG00000022024.10	Sugt1	protein_coding	3623.07	0.602157	0.601488	0.0334663	17.9929	1	2.21379e-72	2.36204e-71
ENSMUSG00000029050.15	Ski	protein_coding	8410.32	0.704526	0.703467	0.0391889	17.9777	1	2.91312e-72	3.10027e-71
ENSMUSG00000021990.15	Spata13	protein_coding	2881.62	0.896593	0.894451	0.0498754	17.9767	1	2.96845e-72	3.15715e-71
ENSMUSG00000027698.14	Nceh1	protein_coding	4413.92	0.554685	0.554162	0.0308755	17.9652	0	3.65019e-72	3.87975e-71
ENSMUSG00000030302.16	Atp2b2	protein_coding	34916.3	0.762723	0.761374	0.0424595	17.9635	1	3.76061e-72	3.99203e-71
ENSMUSG00000032047.5	Acat1	protein_coding	2752.04	0.65993	0.659033	0.0367959	17.9349	1	6.30022e-72	6.6583e-71
ENSMUSG00000024975.13	Pdcd4	protein_coding	2324.78	0.735066	0.7339	0.0410115	17.9234	1	7.74183e-72	8.16633e-71
ENSMUSG00000028745.18	Capzb	protein_coding	4972.55	0.53604	0.535563	0.0299106	17.9214	0	8.02791e-72	8.46276e-71
ENSMUSG00000037570.16	Mcrs1	protein_coding	1954.48	0.833835	0.832042	0.0465324	17.9195	1	8.31307e-72	8.75783e-71
ENSMUSG00000030816.8	Rnf40	protein_coding	2205.84	0.782843	0.781354	0.0436892	17.9184	1	8.46651e-72	8.91386e-71
ENSMUSG00000022840.9	Adcy5	protein_coding	57317.7	0.885507	0.883389	0.0494438	17.9094	1	9.96905e-72	1.04892e-70
ENSMUSG00000018287.12	Spag7	protein_coding	1463.06	0.82603	0.824315	0.0461246	17.9087	1	1.00926e-71	1.06125e-70
ENSMUSG00000024261.6	Syt4	protein_coding	7142.67	0.618211	0.617489	0.0345263	17.9055	1	1.06813e-71	1.12244e-70
ENSMUSG00000021194.6	Chga	protein_coding	5112.69	0.732777	0.731585	0.0409552	17.8922	1	1.35729e-71	1.42362e-70
ENSMUSG00000024851.14	Pitpnm1	protein_coding	5201.27	0.591063	0.590441	0.0330467	17.8857	1	1.52557e-71	1.59812e-70
ENSMUSG00000034781.5	Gna11	protein_coding	4459.9	0.550675	0.550164	0.030796	17.8814	0	1.64794e-71	1.72522e-70
ENSMUSG00000021400.8	Wrnip1	protein_coding	2070.86	0.774125	0.772714	0.0433091	17.8744	1	1.86612e-71	1.95241e-70
ENSMUSG00000036095.11	Dgkb	protein_coding	21515.8	0.997639	0.994595	0.0558405	17.8659	1	2.17508e-71	2.2728e-70
ENSMUSG00000029028.14	Lrrc47	protein_coding	2130.76	0.729367	0.728187	0.0408537	17.8531	1	2.73198e-71	2.85294e-70
ENSMUSG00000071054.12	Safb	protein_coding	4103.8	0.737044	0.735813	0.0412964	17.8477	1	3.01355e-71	3.14109e-70
ENSMUSG00000024222.17	Fkbp5	protein_coding	1960.84	1.0361	1.03266	0.058069	17.8426	1	3.30021e-71	3.43773e-70
ENSMUSG00000052374.16	Actn2	protein_coding	2554.19	1.00838	1.00499	0.0565224	17.8403	1	3.43673e-71	3.57772e-70
ENSMUSG00000056553.14	Ptprn2	protein_coding	8636.58	0.587148	0.586535	0.0329157	17.8379	1	3.58764e-71	3.73249e-70
ENSMUSG00000074227.12	Spint2	protein_coding	735.287	1.1047	1.1009	0.0619543	17.8309	1	4.07094e-71	4.23266e-70
ENSMUSG00000030967.15	Zranb1	protein_coding	2112.2	0.782788	0.781297	0.0439091	17.8275	1	4.32525e-71	4.49149e-70
ENSMUSG00000027998.11	Plrg1	protein_coding	1265.31	1.00221	0.999096	0.0562247	17.8252	1	4.50781e-71	4.67815e-70
ENSMUSG00000022010.19	Tsc22d1	protein_coding	13674.5	0.538962	0.538487	0.0302485	17.8178	0	5.14018e-71	5.3311e-70
ENSMUSG00000020457.13	Drg1	protein_coding	1913.02	0.774531	0.773084	0.0434923	17.8084	1	6.07839e-71	6.30024e-70
ENSMUSG00000035969.15	Rusc2	protein_coding	3880.5	0.665531	0.664627	0.0373814	17.8038	1	6.60191e-71	6.83439e-70
ENSMUSG00000021819.11	Zswim8	protein_coding	3422.57	0.658659	0.657787	0.0369965	17.8033	1	6.66176e-71	6.89207e-70
ENSMUSG00000045624.15	Esf1	protein_coding	1179.76	1.0018	0.998637	0.0562954	17.7954	1	7.66994e-71	7.92529e-70
ENSMUSG00000056091.12	St3gal5	protein_coding	3861.35	0.742508	0.741232	0.0417458	17.7864	1	9.00477e-71	9.2988e-70
ENSMUSG00000001440.5	Kpnb1	protein_coding	6909.89	0.519286	0.518847	0.0292026	17.7822	0	9.71541e-71	1.00264e-69
ENSMUSG00000046574.8	Prr12	protein_coding	4400.6	0.925478	0.923049	0.0520491	17.7809	1	9.94391e-71	1.02559e-69
ENSMUSG00000053333.15	Dis3l2	protein_coding	1005.77	1.0468	1.04313	0.0589263	17.7645	1	1.33152e-70	1.36991e-69
ENSMUSG00000024120.12	Lrpprc	protein_coding	2354.77	0.712139	0.711049	0.040092	17.7626	1	1.37659e-70	1.41541e-69
ENSMUSG00000055675.6	Kbtbd11	protein_coding	6404.24	0.652401	0.651534	0.0367392	17.7576	1	1.50527e-70	1.54581e-69
ENSMUSG00000090841.2	Myl6	protein_coding	5440.93	0.622427	0.621669	0.0350539	17.7563	1	1.54053e-70	1.58105e-69
ENSMUSG00000040007.8	Bahd1	protein_coding	1909.57	0.847844	0.845917	0.0477727	17.7475	1	1.80318e-70	1.84834e-69
ENSMUSG00000004455.16	Ppp1cc	protein_coding	6587.54	0.572105	0.571512	0.0322366	17.7471	0	1.81546e-70	1.85979e-69
ENSMUSG00000074671.6	Tspyl3	protein_coding	1490.64	0.933737	0.931227	0.0526266	17.7427	1	1.96285e-70	2.00954e-69
ENSMUSG00000046480.6	Scn4b	protein_coding	55333.2	1.33786	1.33041	0.0754385	17.7344	1	2.27334e-70	2.32599e-69
ENSMUSG00000068921.14	Dap3	protein_coding	1968.1	0.747907	0.74659	0.0421854	17.729	1	2.50251e-70	2.55891e-69
ENSMUSG00000029146.14	Snx17	protein_coding	2097.86	0.692507	0.691452	0.0390798	17.7203	1	2.92272e-70	2.98676e-69
ENSMUSG00000020737.12	Jpt1	protein_coding	1473.15	0.775791	0.774364	0.0438549	17.69	1	5.01147e-70	5.11813e-69
ENSMUSG00000022048.8	Dpysl2	protein_coding	7201.25	0.627022	0.626255	0.0354589	17.683	1	5.66519e-70	5.78223e-69
ENSMUSG00000041000.8	Trim62	protein_coding	1406.87	0.965435	0.962844	0.0546037	17.6808	1	5.8982e-70	6.01638e-69
ENSMUSG00000029673.17	Auts2	protein_coding	5239.04	0.805151	0.80351	0.0455598	17.6724	1	6.84489e-70	6.97352e-69
ENSMUSG00000028289.12	Epha7	protein_coding	2748	0.876918	0.874776	0.049666	17.6563	1	9.10016e-70	9.26552e-69
ENSMUSG00000040563.13	Plppr2	protein_coding	4526.48	0.613982	0.613274	0.0347973	17.6445	1	1.12172e-69	1.14141e-68
ENSMUSG00000030134.11	Rasgef1a	protein_coding	12789.8	0.590713	0.590059	0.0334839	17.6417	1	1.17922e-69	1.19919e-68
ENSMUSG00000035960.14	Apex1	protein_coding	1109.63	0.935115	0.93252	0.0530243	17.6356	1	1.31352e-69	1.33413e-68
ENSMUSG00000042873.11	Lhfpl4	protein_coding	6760.71	0.491809	0.49143	0.0278897	17.6341	0	1.3483e-69	1.36863e-68
ENSMUSG00000018286.6	Psmb6	protein_coding	2232.08	0.820562	0.818772	0.0465449	17.6295	1	1.46309e-69	1.48334e-68
ENSMUSG00000020198.8	Ap3d1	protein_coding	5373.31	0.532434	0.531963	0.0302129	17.6227	0	1.64885e-69	1.67066e-68
ENSMUSG00000022052.9	Ppp2r2a	protein_coding	7408.93	0.818273	0.81652	0.0464416	17.6194	1	1.74869e-69	1.77075e-68
ENSMUSG00000045284.9	Dcaf12l1	protein_coding	1949.5	0.861603	0.859639	0.0489051	17.6178	1	1.79763e-69	1.81921e-68
ENSMUSG00000031402.12	Mpp1	protein_coding	1274.3	0.945078	0.942306	0.0536481	17.6162	1	1.8489e-69	1.86996e-68
ENSMUSG00000014959.12	Gorasp2	protein_coding	3184.82	0.664706	0.663783	0.0377651	17.6011	1	2.41763e-69	2.44368e-68
ENSMUSG00000038991.17	Txndc5	protein_coding	2611.27	0.683239	0.682235	0.0388261	17.5974	1	2.57791e-69	2.60411e-68
ENSMUSG00000016554.9	Eif3d	protein_coding	1995.69	0.762279	0.760855	0.0433374	17.5894	1	2.96972e-69	2.99809e-68
ENSMUSG00000062995.12	Ica1	protein_coding	1526.94	0.782395	0.780856	0.0445196	17.5742	1	3.88453e-69	3.9169e-68
ENSMUSG00000027933.11	Ints3	protein_coding	2146.09	0.703357	0.702286	0.0400239	17.5734	1	3.93726e-69	3.96767e-68
ENSMUSG00000006932.17	Ctnnb1	protein_coding	12954.6	0.550354	0.549828	0.0313229	17.5703	0	4.15609e-69	4.18567e-68
ENSMUSG00000032329.4	Hmg20a	protein_coding	3385.95	0.628856	0.628064	0.0358364	17.548	1	6.16507e-69	6.20521e-68
ENSMUSG00000041720.14	Pi4ka	protein_coding	8867.33	0.593334	0.592666	0.0338316	17.5379	1	7.36388e-69	7.40289e-68
ENSMUSG00000031993.7	Snx19	protein_coding	3238.44	0.638559	0.637715	0.0364236	17.5314	1	8.24425e-69	8.28295e-68
ENSMUSG00000020889.11	Nr1d1	protein_coding	4071.3	0.738116	0.73677	0.0421143	17.5265	1	8.99521e-69	9.03199e-68
ENSMUSG00000015843.10	Rxrg	protein_coding	4276.7	0.969812	0.966844	0.055341	17.5243	1	9.35232e-69	9.38491e-68
ENSMUSG00000025156.17	Gps1	protein_coding	3182.07	0.567962	0.567361	0.0324221	17.5177	0	1.049e-68	1.05203e-67
ENSMUSG00000052833.9	Sae1	protein_coding	2423.99	0.675142	0.674153	0.0385492	17.5138	1	1.12457e-68	1.12713e-67
ENSMUSG00000021076.6	Actr10	protein_coding	3547.81	0.611216	0.610495	0.0349119	17.5074	1	1.25876e-68	1.26087e-67
ENSMUSG00000018659.12	Pnpo	protein_coding	1448.6	0.892744	0.890472	0.0509934	17.5071	1	1.26576e-68	1.26713e-67
ENSMUSG00000024429.9	Gnl1	protein_coding	5804.71	0.51364	0.5132	0.0293442	17.504	0	1.3366e-68	1.33724e-67
ENSMUSG00000050600.5	Zfp831	protein_coding	1553.54	0.989066	0.986057	0.0565208	17.4992	1	1.45414e-68	1.45396e-67
ENSMUSG00000057177.12	Gsk3a	protein_coding	7315.97	0.539882	0.539376	0.0308596	17.4948	0	1.56892e-68	1.56685e-67
ENSMUSG00000060780.2	Lrrtm1	protein_coding	2542.05	0.864472	0.862358	0.049432	17.4881	1	1.76567e-68	1.76124e-67
ENSMUSG00000002129.11	Sf3a1	protein_coding	3036.61	0.605819	0.605105	0.0346882	17.4647	1	2.66053e-68	2.64595e-67
ENSMUSG00000038365.8	Fbxo25	protein_coding	2101.15	0.710095	0.708919	0.0406607	17.4639	1	2.69718e-68	2.6808e-67
ENSMUSG00000042429.8	Adora1	protein_coding	6285.55	0.618379	0.61762	0.0354151	17.4609	1	2.84491e-68	2.82595e-67
ENSMUSG00000058793.14	Cds2	protein_coding	21751.2	0.540881	0.540376	0.0309843	17.4566	0	3.06701e-68	3.04476e-67
ENSMUSG00000033569.17	Adgrb3	protein_coding	4386.88	0.700695	0.699592	0.0401569	17.4489	1	3.50844e-68	3.48093e-67
ENSMUSG00000094626.1	Tmem121b	protein_coding	2906.46	0.862168	0.860086	0.0494214	17.4452	1	3.74185e-68	3.7103e-67
ENSMUSG00000038170.15	Pde4dip	protein_coding	9032.51	0.659932	0.659	0.0378663	17.4279	1	5.06325e-68	5.0057e-67
ENSMUSG00000029060.17	Mib2	protein_coding	2108.59	0.772197	0.770742	0.044314	17.4256	1	5.27693e-68	5.21386e-67
ENSMUSG00000020547.5	Bzw2	protein_coding	1307.67	0.952204	0.94944	0.0546501	17.4237	1	5.45804e-68	5.38962e-67
ENSMUSG00000032279.11	Idh3a	protein_coding	5108.64	0.507621	0.507204	0.0291369	17.4219	0	5.6254e-68	5.55159e-67
ENSMUSG00000007836.6	Hnrnpa0	protein_coding	6247.54	0.739142	0.737836	0.0424357	17.4179	1	6.03444e-68	5.94823e-67
ENSMUSG00000053119.11	Chmp3	protein_coding	4173.68	0.67655	0.675524	0.0388735	17.4039	1	7.71127e-68	7.59662e-67
ENSMUSG00000047649.9	Cd3eap	protein_coding	953.347	1.09648	1.09216	0.0630348	17.3949	1	9.02586e-68	8.88643e-67
ENSMUSG00000019907.10	Ppp1r12a	protein_coding	4223.09	0.554857	0.5543	0.0319036	17.3917	0	9.53834e-68	9.38546e-67
ENSMUSG00000000326.13	Comt	protein_coding	3288.59	0.640417	0.639561	0.036827	17.3899	1	9.8427e-68	9.67923e-67
ENSMUSG00000043857.16	Mgat5b	protein_coding	4301.02	0.728025	0.726715	0.0418652	17.3897	1	9.86664e-68	9.69707e-67
ENSMUSG00000038115.16	Ano2	protein_coding	1061.67	1.44104	1.43109	0.082904	17.382	1	1.12967e-67	1.1096e-66
ENSMUSG00000031633.4	Slc25a4	protein_coding	15059	0.473828	0.47348	0.027281	17.3684	0	1.43103e-67	1.40396e-66
ENSMUSG00000005262.13	Ufd1	protein_coding	2202.92	0.703907	0.702763	0.0405453	17.361	1	1.62811e-67	1.59637e-66
ENSMUSG00000039057.11	Myo16	protein_coding	1559.43	0.91753	0.915265	0.0528569	17.3588	1	1.69338e-67	1.65939e-66
ENSMUSG00000022378.14	Fam49b	protein_coding	5823.92	0.620714	0.619931	0.0357675	17.3541	1	1.83541e-67	1.79647e-66
ENSMUSG00000042032.13	Mat2b	protein_coding	3050.69	0.745156	0.743784	0.0429415	17.3528	1	1.87726e-67	1.83635e-66
ENSMUSG00000040356.16	Skiv2l	protein_coding	1694.49	0.782324	0.780759	0.0451065	17.3439	1	2.19178e-67	2.14025e-66
ENSMUSG00000023017.10	Asic1	protein_coding	4098.59	0.579194	0.578535	0.0334062	17.3379	0	2.43464e-67	2.37601e-66
ENSMUSG00000028964.14	Park7	protein_coding	2245.46	0.652862	0.651932	0.0376691	17.3315	1	2.72044e-67	2.65339e-66
ENSMUSG00000006304.14	Arpc2	protein_coding	6316.64	0.653576	0.65265	0.0377192	17.3274	1	2.9222e-67	2.84851e-66
ENSMUSG00000003731.13	Kpna6	protein_coding	3353.19	0.528433	0.527953	0.030515	17.3172	0	3.49217e-67	3.40211e-66
ENSMUSG00000060240.12	Cend1	protein_coding	7031.41	0.53109	0.530598	0.0306713	17.3156	0	3.59063e-67	3.49599e-66
ENSMUSG00000033256.14	Shf	protein_coding	1279.55	0.883941	0.88157	0.0510632	17.3107	1	3.90515e-67	3.80002e-66
ENSMUSG00000054766.13	Set	protein_coding	7127.12	0.50559	0.505166	0.0292113	17.308	0	4.09106e-67	3.97628e-66
ENSMUSG00000023050.9	Map3k12	protein_coding	3040.17	0.639582	0.638732	0.0369819	17.2944	1	5.18143e-67	5.03313e-66
ENSMUSG00000025503.5	Taldo1	protein_coding	2593.87	0.66725	0.666248	0.0385886	17.2914	1	5.4648e-67	5.30379e-66
ENSMUSG00000058655.9	Eif4b	protein_coding	7997.83	0.546067	0.545535	0.0315804	17.2913	0	5.46642e-67	5.30379e-66
ENSMUSG00000042133.16	Ppig	protein_coding	3790.63	0.687883	0.686817	0.0397899	17.2879	1	5.80541e-67	5.62943e-66
ENSMUSG00000019189.13	Rnf145	protein_coding	3923.57	0.62941	0.628573	0.0364129	17.2853	1	6.06653e-67	5.87921e-66
ENSMUSG00000020349.4	Ppp2ca	protein_coding	12624.5	0.486553	0.486172	0.0281673	17.2737	0	7.42248e-67	7.18913e-66
ENSMUSG00000032834.11	Pwp2	protein_coding	972.537	1.00618	1.00276	0.0582531	17.2726	1	7.56523e-67	7.32314e-66
ENSMUSG00000023932.9	Cdc5l	protein_coding	1909.4	0.766537	0.765052	0.0444302	17.2526	1	1.06949e-66	1.03347e-65
ENSMUSG00000022557.11	Bop1	protein_coding	1397.59	0.860646	0.858478	0.0498859	17.2523	1	1.07539e-66	1.03857e-65
ENSMUSG00000032571.14	Pik3r4	protein_coding	1977.83	0.790952	0.78923	0.0458945	17.2341	1	1.47226e-66	1.41775e-65
ENSMUSG00000030584.14	Dpf1	protein_coding	2304.56	0.77443	0.772899	0.0449688	17.2215	1	1.83183e-66	1.76198e-65
ENSMUSG00000015709.9	Arnt2	protein_coding	9978.77	0.481557	0.481196	0.028008	17.1936	0	2.96727e-66	2.8492e-65
ENSMUSG00000026817.14	Ak1	protein_coding	2734.64	0.67766	0.676639	0.039416	17.1925	1	3.0213e-66	2.89774e-65
ENSMUSG00000032997.16	Chpf	protein_coding	3081.05	0.675086	0.674065	0.0392725	17.1898	1	3.16627e-66	3.03503e-65
ENSMUSG00000008301.11	Phax	protein_coding	1302.09	0.804262	0.802517	0.0468052	17.1832	1	3.54903e-66	3.39803e-65
ENSMUSG00000019370.10	Calm3	protein_coding	36753.3	0.496727	0.49632	0.0289104	17.1816	0	3.64539e-66	3.4883e-65
ENSMUSG00000102440.1	Pcdhga9	protein_coding	1206.4	0.978422	0.975282	0.0569701	17.1743	1	4.13426e-66	3.95383e-65
ENSMUSG00000017670.16	Elmo2	protein_coding	4348.3	0.585809	0.585124	0.0341147	17.1717	1	4.32347e-66	4.13241e-65
ENSMUSG00000035152.14	Ap2b1	protein_coding	14403	0.67334	0.672327	0.0392145	17.1707	1	4.40138e-66	4.20207e-65
ENSMUSG00000041037.8	Irgq	protein_coding	3823.06	0.714941	0.713723	0.0416451	17.1675	1	4.65376e-66	4.44049e-65
ENSMUSG00000020458.16	Rtn4	protein_coding	19986.8	0.515374	0.514916	0.0300261	17.1642	0	4.92257e-66	4.69429e-65
ENSMUSG00000004069.17	Dnaja3	protein_coding	2074.44	0.683726	0.682656	0.039842	17.1609	1	5.20709e-66	4.96278e-65
ENSMUSG00000040385.7	Ppp1ca	protein_coding	9972.55	0.680777	0.679705	0.0396767	17.1581	1	5.46491e-66	5.20554e-65
ENSMUSG00000026930.15	Gpsm1	protein_coding	2023.31	0.739872	0.738529	0.0432079	17.1235	1	9.90912e-66	9.40663e-65
ENSMUSG00000072214.7	2019-09-05	protein_coding	21559.5	0.629519	0.628681	0.0367764	17.1175	1	1.09928e-65	1.04295e-64
ENSMUSG00000036613.8	Eipr1	protein_coding	1215.13	0.852035	0.84997	0.0497777	17.1168	1	1.11231e-65	1.05471e-64
ENSMUSG00000029093.14	Sorcs2	protein_coding	3599.16	0.733321	0.731949	0.0428496	17.1138	1	1.17039e-65	1.10914e-64
ENSMUSG00000068740.13	Celsr2	protein_coding	8523.61	0.865303	0.863148	0.0505729	17.11	1	1.2494e-65	1.18268e-64
ENSMUSG00000040652.16	Oaz2	protein_coding	5120.63	0.472052	0.4717	0.0275909	17.109	0	1.27166e-65	1.20307e-64
ENSMUSG00000036327.18	Qsox2	protein_coding	1364.27	0.822487	0.820616	0.0480854	17.1047	1	1.36863e-65	1.29334e-64
ENSMUSG00000035561.5	Aldh1b1	protein_coding	623.301	1.2662	1.25951	0.0740319	17.1034	1	1.39891e-65	1.32121e-64
ENSMUSG00000036894.3	Rap2b	protein_coding	3314.63	0.599468	0.598755	0.0350618	17.0975	1	1.54991e-65	1.46217e-64
ENSMUSG00000020780.15	Srp68	protein_coding	2206.45	0.657875	0.656914	0.0384892	17.0925	1	1.68877e-65	1.59227e-64
ENSMUSG00000035285.6	Nat14	protein_coding	2604.3	0.696528	0.695393	0.0407534	17.0913	1	1.72376e-65	1.62435e-64
ENSMUSG00000020153.14	Ndufs7	protein_coding	1963.59	0.731907	0.730569	0.042826	17.0902	1	1.75434e-65	1.65223e-64
ENSMUSG00000024966.9	Stip1	protein_coding	5530.72	0.717096	0.715868	0.041966	17.0875	1	1.83747e-65	1.72954e-64
ENSMUSG00000020840.10	Blmh	protein_coding	2097.6	0.721122	0.719822	0.0422182	17.0808	1	2.0619e-65	1.9397e-64
ENSMUSG00000036686.16	Cc2d1a	protein_coding	1470.83	0.821692	0.819858	0.0481182	17.0766	1	2.21848e-65	2.08582e-64
ENSMUSG00000050627.13	Gpd1l	protein_coding	3516.64	0.597124	0.596421	0.0349751	17.0728	1	2.36379e-65	2.22119e-64
ENSMUSG00000024498.16	Tcerg1	protein_coding	2196.65	0.686755	0.685668	0.0402293	17.071	1	2.43967e-65	2.29121e-64
ENSMUSG00000000399.10	Ndufa9	protein_coding	2915.9	0.719928	0.718667	0.0421732	17.0707	1	2.45086e-65	2.30042e-64
ENSMUSG00000031988.10	Vps26b	protein_coding	4591.7	0.591088	0.590383	0.0346364	17.0655	1	2.67976e-65	2.51385e-64
ENSMUSG00000022947.8	Cbr3	protein_coding	871.885	1.20185	1.1955	0.0704269	17.0652	1	2.69539e-65	2.5271e-64
ENSMUSG00000068039.13	Tcp1	protein_coding	6381.19	0.584914	0.584236	0.0342809	17.0624	0	2.82671e-65	2.64576e-64
ENSMUSG00000025178.9	Pi4k2a	protein_coding	2962.51	0.692947	0.691807	0.0406511	17.0462	1	3.73027e-65	3.48758e-64
ENSMUSG00000026209.15	Dnpep	protein_coding	1171.96	0.881109	0.878705	0.0517272	17.0338	1	4.61265e-65	4.30772e-64
ENSMUSG00000070866.4	Zfp804a	protein_coding	1482.81	0.806734	0.805093	0.0473773	17.0279	1	5.10436e-65	4.76426e-64
ENSMUSG00000000826.16	Dnajc5	protein_coding	12727.5	0.513716	0.513258	0.0301775	17.0231	0	5.53173e-65	5.15739e-64
ENSMUSG00000069744.7	Psmb3	protein_coding	1540.14	0.864969	0.862737	0.0508264	17.0181	1	6.02829e-65	5.61721e-64
ENSMUSG00000044927.6	H1fx	protein_coding	1794.94	1.01258	1.0091	0.0595035	17.0171	1	6.12842e-65	5.70732e-64
ENSMUSG00000029062.14	Cdk11b	protein_coding	1946.22	0.782495	0.78086	0.0459843	17.0166	1	6.18934e-65	5.76085e-64
ENSMUSG00000057788.13	Ddx49	protein_coding	772.443	1.0684	1.06414	0.0627962	17.0137	1	6.50045e-65	6.04368e-64
ENSMUSG00000017491.9	Rarb	protein_coding	4407.85	0.842104	0.840069	0.0494975	17.0131	1	6.56947e-65	6.10446e-64
ENSMUSG00000009640.11	Dmap1	protein_coding	789.115	1.09958	1.09506	0.0646467	17.009	1	7.03821e-65	6.53638e-64
ENSMUSG00000020340.16	Cyfip2	protein_coding	33615.1	0.677698	0.676642	0.0398518	17.0055	1	7.48095e-65	6.94369e-64
ENSMUSG00000071477.10	Zfp777	protein_coding	1132.98	0.86357	0.861391	0.0507967	17.0005	1	8.14265e-65	7.55366e-64
ENSMUSG00000022636.13	Alcam	protein_coding	12885.3	0.712279	0.711059	0.041911	16.9951	1	8.93454e-65	8.28367e-64
ENSMUSG00000040022.14	Rab11fip2	protein_coding	3106.01	0.615575	0.614786	0.0362539	16.9796	1	1.16369e-64	1.07832e-63
ENSMUSG00000058569.8	Tmed9	protein_coding	2414.49	0.686878	0.685749	0.0404541	16.9792	1	1.17065e-64	1.08416e-63
ENSMUSG00000034730.17	Adgrb1	protein_coding	12014.7	0.578221	0.577562	0.0340721	16.9705	0	1.35745e-64	1.25577e-63
ENSMUSG00000030881.15	Arfip2	protein_coding	2211.45	0.658454	0.657483	0.0388381	16.9538	1	1.80361e-64	1.66574e-63
ENSMUSG00000011751.16	Sptbn4	protein_coding	6550.71	0.648899	0.64797	0.0382811	16.9509	1	1.89596e-64	1.75007e-63
ENSMUSG00000032468.11	Armc8	protein_coding	2826.55	0.602014	0.601274	0.0355341	16.9419	1	2.2093e-64	2.03704e-63
ENSMUSG00000027255.14	Arfgap2	protein_coding	2041.68	0.73864	0.737249	0.0436208	16.9332	1	2.56088e-64	2.35991e-63
ENSMUSG00000062270.14	Morf4l1	protein_coding	12380.3	0.48118	0.480801	0.0284317	16.9241	0	2.99064e-64	2.75442e-63
ENSMUSG00000030884.12	Uqcrc2	protein_coding	4520.51	0.668231	0.667207	0.0394973	16.9184	1	3.29313e-64	3.02801e-63
ENSMUSG00000024091.9	Vapa	protein_coding	4676.56	0.597998	0.597262	0.0353531	16.915	1	3.48774e-64	3.20519e-63
ENSMUSG00000024403.16	Atp6v1g2	protein_coding	10221	0.557676	0.557088	0.0329786	16.9102	0	3.78151e-64	3.47325e-63
ENSMUSG00000021066.9	Atl1	protein_coding	3836.42	0.656727	0.655754	0.0388599	16.8998	1	4.51061e-64	4.14064e-63
ENSMUSG00000020387.15	Jade2	protein_coding	3994.6	0.659118	0.658133	0.0390266	16.8889	1	5.4298e-64	4.97896e-63
ENSMUSG00000002808.7	Epdr1	protein_coding	3476.18	0.595323	0.594589	0.0352789	16.8748	1	6.90122e-64	6.32126e-63
ENSMUSG00000025427.15	Rnf165	protein_coding	2864.45	0.771035	0.769484	0.0457194	16.8645	1	8.2072e-64	7.51336e-63
ENSMUSG00000034799.16	Unc13a	protein_coding	10599	0.700508	0.69932	0.0415596	16.8555	1	9.56218e-64	8.749e-63
ENSMUSG00000020599.13	Rgs9	protein_coding	18186.3	1.01209	1.0085	0.0600854	16.8442	1	1.15812e-63	1.05905e-62
ENSMUSG00000003402.14	Prkcsh	protein_coding	2424.79	0.740306	0.738893	0.0439783	16.8334	1	1.38832e-63	1.26886e-62
ENSMUSG00000027457.15	Snph	protein_coding	10269.3	0.601962	0.601204	0.0358298	16.8006	1	2.41683e-63	2.20165e-62
ENSMUSG00000037993.8	Dhx38	protein_coding	1309.47	0.817169	0.815279	0.0486826	16.7856	1	3.10931e-63	2.82939e-62
ENSMUSG00000052298.12	Cdc42se2	protein_coding	4989.02	0.514067	0.513601	0.0306318	16.7821	0	3.29695e-63	2.9985e-62
ENSMUSG00000078161.8	Erich3	protein_coding	2136.77	1.11298	1.1083	0.06633	16.7794	1	3.45499e-63	3.14052e-62
ENSMUSG00000067925.4	Rtl8a	protein_coding	4426.63	0.595012	0.594275	0.0354914	16.765	1	4.40312e-63	4.00018e-62
ENSMUSG00000031292.14	Cdkl5	protein_coding	8918.57	0.777125	0.775477	0.0464401	16.7339	1	7.41997e-63	6.73729e-62
ENSMUSG00000029408.13	Abcb9	protein_coding	2399.95	0.771383	0.769718	0.0460983	16.7334	1	7.4805e-63	6.78856e-62
ENSMUSG00000070462.4	Tlnrd1	protein_coding	3198.4	0.776139	0.774412	0.0463851	16.7325	1	7.59822e-63	6.89164e-62
ENSMUSG00000056854.4	Pou3f4	protein_coding	1361.72	0.840136	0.8382	0.0502187	16.7295	1	7.9863e-63	7.23577e-62
ENSMUSG00000026526.14	Fh1	protein_coding	2123.53	0.739748	0.738328	0.0442384	16.7219	1	9.08155e-63	8.21917e-62
ENSMUSG00000022205.15	Sub1	protein_coding	6313.32	0.488536	0.488118	0.0292159	16.7216	0	9.12417e-63	8.25327e-62
ENSMUSG00000026918.16	Brd3	protein_coding	2358.35	0.621736	0.620934	0.0371824	16.7213	1	9.17656e-63	8.29617e-62
ENSMUSG00000070319.6	Eif3g	protein_coding	1635.45	0.759365	0.757806	0.0454559	16.7055	1	1.19443e-62	1.07808e-61
ENSMUSG00000039145.16	Camk1d	protein_coding	6681.21	0.776667	0.774992	0.0465169	16.6964	1	1.39117e-62	1.25431e-61
ENSMUSG00000040462.13	Os9	protein_coding	3638.04	0.521192	0.52068	0.0312263	16.6908	0	1.52916e-62	1.37798e-61
ENSMUSG00000035864.14	Syt1	protein_coding	33479.4	0.393612	0.393399	0.023583	16.6905	0	1.53666e-62	1.38398e-61
ENSMUSG00000037070.10	Rbmxl1	protein_coding	1416.28	0.786404	0.784705	0.0471459	16.6802	1	1.82498e-62	1.64189e-61
ENSMUSG00000043241.14	Upf2	protein_coding	2483.71	0.732208	0.730822	0.0438991	16.6793	1	1.8527e-62	1.66594e-61
ENSMUSG00000041020.14	Map7d2	protein_coding	5155.15	0.576221	0.575552	0.0345934	16.657	0	2.6924e-62	2.41319e-61
ENSMUSG00000043460.7	Elfn2	protein_coding	6116.35	0.609867	0.609074	0.0366168	16.6554	1	2.76429e-62	2.47629e-61
ENSMUSG00000022016.16	Akap11	protein_coding	13066.1	0.682118	0.681002	0.0409565	16.6547	1	2.79688e-62	2.50415e-61
ENSMUSG00000003344.14	Btbd2	protein_coding	2751.03	0.612696	0.611885	0.0368071	16.6461	1	3.22823e-62	2.88725e-61
ENSMUSG00000030763.7	Lcmt1	protein_coding	1911.72	0.729866	0.728503	0.0438515	16.644	1	3.34318e-62	2.98846e-61
ENSMUSG00000028757.4	Ddost	protein_coding	3357.7	0.697541	0.696326	0.0419118	16.6431	1	3.3973e-62	3.03521e-61
ENSMUSG00000029602.11	Rasal1	protein_coding	1594.85	0.868908	0.866885	0.0522264	16.6373	1	3.73854e-62	3.3383e-61
ENSMUSG00000028849.17	Map7d1	protein_coding	8288.59	0.443428	0.443121	0.0266527	16.6373	0	3.74287e-62	3.34038e-61
ENSMUSG00000028793.15	Rnf19b	protein_coding	1439.8	0.869448	0.867122	0.0522992	16.6245	1	4.63334e-62	4.12847e-61
ENSMUSG00000049401.10	Ogfr	protein_coding	1542.08	0.75926	0.757649	0.0456845	16.6196	1	5.023e-62	4.47329e-61
ENSMUSG00000063430.9	Wscd2	protein_coding	3947.45	0.769277	0.767613	0.0463154	16.6095	1	5.94784e-62	5.29126e-61
ENSMUSG00000026799.15	Med27	protein_coding	788.559	1.09746	1.0926	0.0661742	16.5845	1	9.0272e-62	8.01788e-61
ENSMUSG00000025613.13	Cct8	protein_coding	4775.92	0.7105	0.709224	0.0428686	16.5739	1	1.07602e-61	9.55206e-61
ENSMUSG00000027849.18	Syt6	protein_coding	5956.1	0.825643	0.823619	0.0499193	16.5396	1	1.90428e-61	1.68777e-60
ENSMUSG00000055319.8	Sec23ip	protein_coding	1453.94	0.750573	0.749044	0.0455063	16.4938	1	4.06518e-61	3.5783e-60
ENSMUSG00000028975.16	Pex14	protein_coding	1375.55	0.870461	0.868129	0.0528277	16.4774	1	5.33483e-61	4.69094e-60
ENSMUSG00000018428.15	Akap1	protein_coding	2194.68	0.784165	0.782391	0.0475974	16.475	1	5.55235e-61	4.87964e-60
ENSMUSG00000059743.12	Fdps	protein_coding	1175.67	0.928783	0.925891	0.0564054	16.4662	1	6.41598e-61	5.63271e-60
ENSMUSG00000058799.16	Nap1l1	protein_coding	9773.38	0.671449	0.670357	0.0407875	16.4621	1	6.86549e-61	6.01784e-60
ENSMUSG00000003234.16	Abcf3	protein_coding	1753.72	0.689975	0.688783	0.0419241	16.4577	1	7.38088e-61	6.45943e-60
ENSMUSG00000033676.13	Gabrb3	protein_coding	13207.4	0.509412	0.508935	0.0309729	16.447	0	8.81159e-61	7.69942e-60
ENSMUSG00000051617.3	Krt9	protein_coding	1395.47	0.901301	0.898605	0.0548107	16.4439	1	9.27609e-61	8.10105e-60
ENSMUSG00000045009.9	Prrt3	protein_coding	1905.64	0.862981	0.860635	0.0524904	16.4407	1	9.77168e-61	8.52495e-60
ENSMUSG00000042699.11	Dhx9	protein_coding	4221.51	0.566993	0.56634	0.0344908	16.439	0	1.00645e-60	8.77585e-60
ENSMUSG00000035596.14	Mboat7	protein_coding	5839.68	0.548671	0.548084	0.033379	16.4376	0	1.0289e-60	8.96686e-60
ENSMUSG00000040712.16	Camta2	protein_coding	6523.71	0.638616	0.637671	0.038862	16.4329	1	1.11159e-60	9.6674e-60
ENSMUSG00000002319.16	Ipo4	protein_coding	2191.59	0.77802	0.776315	0.0473457	16.4328	1	1.11485e-60	9.69062e-60
ENSMUSG00000028423.15	Nfx1	protein_coding	3869.86	0.651368	0.650364	0.0397169	16.4003	1	1.90383e-60	1.65315e-59
ENSMUSG00000066643.12	Wdr35	protein_coding	1452.37	0.771759	0.770137	0.0470943	16.3875	1	2.34814e-60	2.03684e-59
ENSMUSG00000030603.16	Psmc4	protein_coding	2106.32	0.713096	0.711762	0.04355	16.3742	1	2.92325e-60	2.53045e-59
ENSMUSG00000003072.15	Atp5d	protein_coding	4396.73	0.611574	0.610727	0.0373592	16.3701	1	3.12676e-60	2.70381e-59
ENSMUSG00000047085.14	Lrrc4b	protein_coding	7473.32	0.451947	0.451615	0.0276137	16.3668	0	3.30081e-60	2.85284e-59
ENSMUSG00000041236.8	Vps41	protein_coding	4896.74	0.510184	0.509696	0.0311827	16.3612	0	3.62164e-60	3.1269e-59
ENSMUSG00000020528.14	Prpsap2	protein_coding	1482.27	0.776029	0.77428	0.0474354	16.3597	1	3.70786e-60	3.19968e-59
ENSMUSG00000043962.16	Thrap3	protein_coding	4251.84	0.585343	0.584617	0.0358135	16.3442	0	4.7856e-60	4.12545e-59
ENSMUSG00000027864.9	Ptgfrn	protein_coding	1432.46	0.767263	0.765585	0.0469564	16.3399	1	5.13461e-60	4.42403e-59
ENSMUSG00000059273.9	Zc3h4	protein_coding	2732.52	0.567623	0.56696	0.0347505	16.3343	0	5.6305e-60	4.8488e-59
ENSMUSG00000001642.18	Akr1b3	protein_coding	1296.33	0.824163	0.822075	0.0504842	16.3252	1	6.53465e-60	5.62162e-59
ENSMUSG00000025656.17	Arhgef9	protein_coding	22564.5	0.593684	0.592912	0.0363671	16.3247	1	6.58196e-60	5.6594e-59
ENSMUSG00000029624.10	Ptcd1	protein_coding	1464.53	0.874566	0.871995	0.0535756	16.324	1	6.66644e-60	5.72909e-59
ENSMUSG00000032252.14	Glce	protein_coding	2326.66	0.650993	0.650017	0.0399001	16.3156	1	7.6507e-60	6.5682e-59
ENSMUSG00000013921.15	Clip3	protein_coding	13371.2	0.446334	0.446008	0.027363	16.3116	0	8.16499e-60	6.99892e-59
ENSMUSG00000028484.16	Psip1	protein_coding	9138.02	0.66365	0.662575	0.0406887	16.3104	1	8.3182e-60	7.1266e-59
ENSMUSG00000017288.15	Vps53	protein_coding	2332.98	0.688912	0.687704	0.0422653	16.2997	1	9.91665e-60	8.47866e-59
ENSMUSG00000068205.14	Macrod2	protein_coding	2332.1	0.663831	0.662741	0.0407632	16.2851	1	1.25971e-59	1.07649e-58
ENSMUSG00000037601.11	Nme1	protein_coding	2435.28	0.681414	0.680262	0.041845	16.2842	1	1.27714e-59	1.09083e-58
ENSMUSG00000046093.9	Hpcal4	protein_coding	34834.7	0.611012	0.610175	0.0375512	16.2714	1	1.57405e-59	1.34374e-58
ENSMUSG00000047454.12	Gphn	protein_coding	2645.75	0.82421	0.822118	0.0506664	16.2674	1	1.68189e-59	1.43433e-58
ENSMUSG00000051768.9	Xrcc1	protein_coding	814.347	0.959609	0.956354	0.0589954	16.2658	1	1.72483e-59	1.4702e-58
ENSMUSG00000036295.5	Lrrn3	protein_coding	3137.16	0.779981	0.778334	0.0479716	16.2592	1	1.92174e-59	1.63637e-58
ENSMUSG00000005609.16	Ctr9	protein_coding	2033.96	0.656609	0.655564	0.0404019	16.252	1	2.16355e-59	1.83946e-58
ENSMUSG00000021771.14	Vdac2	protein_coding	4608.96	0.512299	0.511799	0.0315327	16.2466	0	2.36171e-59	2.00691e-58
ENSMUSG00000002984.17	Tomm40	protein_coding	2001.46	0.701783	0.700481	0.0432215	16.2369	1	2.76562e-59	2.34775e-58
ENSMUSG00000018474.17	Chd3	protein_coding	24519.2	0.455999	0.45565	0.0280868	16.2353	0	2.83658e-59	2.40677e-58
ENSMUSG00000002948.19	Map2k7	protein_coding	2916.27	0.652167	0.651124	0.0401907	16.2268	1	3.25835e-59	2.76323e-58
ENSMUSG00000025318.13	Jph3	protein_coding	9800.1	0.537769	0.537185	0.0331612	16.2168	0	3.83674e-59	3.25043e-58
ENSMUSG00000002010.17	Idh3g	protein_coding	2491.27	0.680034	0.678865	0.0419392	16.2148	1	3.96601e-59	3.35654e-58
ENSMUSG00000012114.17	Med15	protein_coding	1929.79	0.7012	0.699904	0.0432531	16.2116	1	4.17818e-59	3.53431e-58
ENSMUSG00000017760.16	Ctsa	protein_coding	2686.36	0.619024	0.618125	0.0381998	16.2049	1	4.65733e-59	3.93364e-58
ENSMUSG00000028854.9	Slc9a1	protein_coding	2855.75	0.69521	0.693937	0.042938	16.191	1	5.83644e-59	4.92704e-58
ENSMUSG00000038604.9	Ripor1	protein_coding	2999.92	0.655559	0.654508	0.0405058	16.1843	1	6.50728e-59	5.49058e-58
ENSMUSG00000007021.5	Syngr3	protein_coding	4483.86	0.533371	0.5328	0.0329762	16.1744	0	7.64149e-59	6.44107e-58
ENSMUSG00000002107.18	Celf2	protein_coding	20168.8	0.515116	0.514604	0.031859	16.1686	0	8.39892e-59	7.07594e-58
ENSMUSG00000030751.18	Psma1	protein_coding	1895.61	0.764798	0.763098	0.0473179	16.163	1	9.20033e-59	7.7433e-58
ENSMUSG00000004535.12	Tax1bp1	protein_coding	4918.99	0.51011	0.509603	0.031563	16.1617	0	9.39918e-59	7.90269e-58
ENSMUSG00000055003.14	Lrtm2	protein_coding	4116.09	0.730709	0.729192	0.0452153	16.1607	1	9.55346e-59	8.02837e-58
ENSMUSG00000094910.1	D430019H16Rik	protein_coding	9662.65	0.517365	0.516851	0.032018	16.1586	0	9.8858e-59	8.2993e-58
ENSMUSG00000029686.15	Cul1	protein_coding	3385.17	0.58111	0.58037	0.035973	16.154	0	1.0637e-58	8.92545e-58
ENSMUSG00000071866.12	Ppia	protein_coding	17548.9	0.545996	0.545383	0.0338228	16.1428	0	1.27517e-58	1.06892e-57
ENSMUSG00000046982.11	Tshz1	protein_coding	2856.42	0.752825	0.751324	0.0466398	16.1412	1	1.30866e-58	1.09644e-57
ENSMUSG00000020515.13	Cnot8	protein_coding	1532.7	0.790775	0.788937	0.0490518	16.1212	1	1.80967e-58	1.51316e-57
ENSMUSG00000030659.14	Nucb2	protein_coding	918.782	1.11485	1.10949	0.069179	16.1154	1	1.98756e-58	1.66107e-57
ENSMUSG00000022437.7	Samm50	protein_coding	2714.51	0.653055	0.651998	0.0405299	16.1129	1	2.06943e-58	1.72863e-57
ENSMUSG00000020257.13	Wdr82	protein_coding	4573.44	0.58254	0.581795	0.0362586	16.0662	0	4.39977e-58	3.66056e-57
ENSMUSG00000001120.15	Pcbp3	protein_coding	1507.17	0.792804	0.790919	0.0493847	16.0536	1	5.39202e-58	4.48386e-57
ENSMUSG00000025781.14	Atp5c1	protein_coding	5573.75	0.596634	0.59582	0.0371715	16.0508	1	5.63932e-58	4.68718e-57
ENSMUSG00000021108.18	Prkch	protein_coding	2575.11	0.786246	0.784431	0.0489956	16.0473	1	5.97192e-58	4.96115e-57
ENSMUSG00000028779.16	Pef1	protein_coding	1770.6	0.83347	0.831234	0.0519695	16.0377	1	6.96926e-58	5.78106e-57
ENSMUSG00000051243.14	Islr2	protein_coding	2654.57	1.05853	1.05426	0.0660239	16.0325	1	7.57733e-58	6.28233e-57
ENSMUSG00000001380.7	Hars	protein_coding	2094.56	0.71879	0.717382	0.0448442	16.0286	1	8.06793e-58	6.68246e-57
ENSMUSG00000000168.9	Dlat	protein_coding	3040.31	0.574554	0.573832	0.0358579	16.0231	0	8.81475e-58	7.29741e-57
ENSMUSG00000015217.11	Hmgb3	protein_coding	1712.3	0.862352	0.859931	0.0538397	16.017	1	9.71969e-58	8.04258e-57
ENSMUSG00000024750.11	Zfand5	protein_coding	5041.54	0.464783	0.464393	0.0290264	16.0124	0	1.0466e-57	8.65153e-57
ENSMUSG00000039770.6	Ypel5	protein_coding	3587.97	0.581529	0.580759	0.0363184	16.012	0	1.05429e-57	8.71077e-57
ENSMUSG00000038291.16	Snx25	protein_coding	2926.06	0.635963	0.634983	0.0397274	16.0082	1	1.12051e-57	9.25338e-57
ENSMUSG00000052889.11	Prkcb	protein_coding	28203.7	0.859208	0.856779	0.053702	15.9996	1	1.28699e-57	1.06229e-56
ENSMUSG00000036815.16	Dpp10	protein_coding	3668.58	0.748586	0.747076	0.0468366	15.9829	1	1.68027e-57	1.38622e-56
ENSMUSG00000036062.13	Phf24	protein_coding	13596.5	0.60122	0.600383	0.0376177	15.9824	1	1.69507e-57	1.39774e-56
ENSMUSG00000041777.12	Cir1	protein_coding	1260.86	0.914685	0.911714	0.0572347	15.9813	1	1.72518e-57	1.42186e-56
ENSMUSG00000032598.8	Nckipsd	protein_coding	1760.59	0.719996	0.718573	0.04507	15.975	1	1.90722e-57	1.57113e-56
ENSMUSG00000002900.16	Lamb1	protein_coding	1414.25	0.848482	0.846205	0.0531144	15.9746	1	1.92092e-57	1.58164e-56
ENSMUSG00000027823.9	Gmps	protein_coding	2933.2	0.637094	0.636134	0.0398928	15.9701	1	2.06315e-57	1.6954e-56
ENSMUSG00000027628.10	Aar2	protein_coding	1450.82	0.76153	0.759834	0.0477458	15.9497	1	2.86303e-57	2.34807e-56
ENSMUSG00000034220.7	Gpc1	protein_coding	3169.72	0.575798	0.575059	0.0361138	15.944	0	3.13737e-57	2.57181e-56
ENSMUSG00000039546.9	Ajap1	protein_coding	2487.15	0.656898	0.655774	0.0412239	15.9349	1	3.62862e-57	2.97305e-56
ENSMUSG00000020964.14	Sel1l	protein_coding	6680.22	0.54293	0.542311	0.0340769	15.9325	0	3.76804e-57	3.08576e-56
ENSMUSG00000037148.8	Arhgap10	protein_coding	1396.32	0.905924	0.902944	0.0568993	15.9215	1	4.49151e-57	3.67284e-56
ENSMUSG00000031169.13	Porcn	protein_coding	1237.53	0.817047	0.814828	0.0513206	15.9204	1	4.57161e-57	3.73468e-56
ENSMUSG00000026360.9	Rgs2	protein_coding	4959.59	0.920167	0.917143	0.0578323	15.9109	1	5.32019e-57	4.34196e-56
ENSMUSG00000039059.11	Hrh3	protein_coding	5239.65	0.82752	0.825314	0.0520603	15.8954	1	6.81606e-57	5.55464e-56
ENSMUSG00000024099.15	Ndufv2	protein_coding	3395.28	0.562207	0.561517	0.0353741	15.8932	0	7.06341e-57	5.75341e-56
ENSMUSG00000040697.10	Dnajc16	protein_coding	2631.03	0.584516	0.583744	0.0367815	15.8916	0	7.24721e-57	5.89736e-56
ENSMUSG00000034723.11	Tmx4	protein_coding	10428.6	0.53903	0.53843	0.0339388	15.8824	0	8.38987e-57	6.82387e-56
ENSMUSG00000020308.6	Tpgs1	protein_coding	1185.36	0.922103	0.919018	0.0580744	15.878	1	9.00727e-57	7.32246e-56
ENSMUSG00000065979.12	Cpped1	protein_coding	1668.61	0.720451	0.718938	0.0453896	15.8726	1	9.81002e-57	7.97118e-56
ENSMUSG00000078517.12	Emc1	protein_coding	2605.3	0.56219	0.56151	0.0354201	15.872	0	9.89592e-57	8.03707e-56
ENSMUSG00000062232.14	Rapgef2	protein_coding	5950.61	0.578512	0.577758	0.0364608	15.8667	0	1.07797e-56	8.7463e-56
ENSMUSG00000030306.14	Tmtc1	protein_coding	5560.61	0.647056	0.646013	0.0407872	15.8642	1	1.12177e-56	9.0929e-56
ENSMUSG00000057719.11	Sh3rf2	protein_coding	2750.78	1.17465	1.16806	0.0740462	15.8637	1	1.12945e-56	9.15071e-56
ENSMUSG00000056493.9	Foxk1	protein_coding	2963.87	0.6913	0.690013	0.0435806	15.8625	1	1.15125e-56	9.32278e-56
ENSMUSG00000023262.13	Acy1	protein_coding	632.418	1.21287	1.2054	0.0765395	15.8463	1	1.49018e-56	1.20557e-55
ENSMUSG00000030707.15	Coro1a	protein_coding	1498.34	0.805921	0.803897	0.050882	15.839	1	1.67397e-56	1.3536e-55
ENSMUSG00000031428.11	Zcchc18	protein_coding	8099.97	0.563682	0.562994	0.0355895	15.8384	0	1.68957e-56	1.36556e-55
ENSMUSG00000034863.9	Ano8	protein_coding	1882.35	0.812865	0.810728	0.0513576	15.8275	1	2.00939e-56	1.62247e-55
ENSMUSG00000036940.15	Kdm1a	protein_coding	1811.7	0.625465	0.624504	0.0395245	15.8248	1	2.09996e-56	1.69397e-55
ENSMUSG00000032594.11	Ip6k1	protein_coding	8315.13	0.475626	0.475209	0.0300601	15.8225	0	2.17714e-56	1.7552e-55
ENSMUSG00000014164.15	Klhl3	protein_coding	2496.05	0.661053	0.65995	0.0418143	15.8092	1	2.6866e-56	2.16301e-55
ENSMUSG00000060261.15	Gtf2i	protein_coding	7702.31	0.426951	0.426644	0.0270071	15.8088	0	2.70391e-56	2.1759e-55
ENSMUSG00000055681.14	Cope	protein_coding	1775.68	0.649057	0.647969	0.0410753	15.8016	1	3.03081e-56	2.43661e-55
ENSMUSG00000073838.10	Tufm	protein_coding	1678.32	0.765487	0.763738	0.048456	15.7976	1	3.2329e-56	2.59783e-55
ENSMUSG00000023964.15	Calcr	protein_coding	262.546	2.0685	2.04291	0.131021	15.7876	1	3.78716e-56	3.03883e-55
ENSMUSG00000027889.17	Ampd2	protein_coding	1993.62	0.736037	0.734444	0.046629	15.785	1	3.94826e-56	3.16657e-55
ENSMUSG00000060260.13	Pwwp2b	protein_coding	1171.41	1.05244	1.04769	0.0666896	15.7811	1	4.19546e-56	3.3616e-55
ENSMUSG00000036572.16	Upf3b	protein_coding	1052.48	0.805289	0.803326	0.0510316	15.7802	1	4.25931e-56	3.41112e-55
ENSMUSG00000029152.13	Ociad1	protein_coding	8297.14	0.613681	0.612772	0.0388996	15.776	1	4.55134e-56	3.64325e-55
ENSMUSG00000027433.5	Xrn2	protein_coding	1816.02	0.639215	0.638152	0.0405228	15.7742	1	4.68242e-56	3.74638e-55
ENSMUSG00000024892.17	Pcx	protein_coding	2562.52	0.614561	0.613636	0.0389696	15.7703	1	4.98421e-56	3.98594e-55
ENSMUSG00000005506.16	Celf1	protein_coding	12458.1	0.670152	0.668961	0.042512	15.7638	1	5.51967e-56	4.41204e-55
ENSMUSG00000024870.6	Rab1b	protein_coding	3718.61	0.515177	0.514629	0.0326813	15.7637	0	5.5336e-56	4.42106e-55
ENSMUSG00000068040.10	Tm9sf4	protein_coding	3181.48	0.579444	0.57868	0.0367726	15.7575	0	6.10013e-56	4.87135e-55
ENSMUSG00000043733.14	Ptpn11	protein_coding	8016.38	0.470962	0.470544	0.0299024	15.75	0	6.86951e-56	5.48051e-55
ENSMUSG00000042487.6	Leo1	protein_coding	1107.06	1.03956	1.03503	0.0660196	15.7462	1	7.29504e-56	5.81722e-55
ENSMUSG00000004070.15	Hmox2	protein_coding	2018.45	0.645898	0.64482	0.0410216	15.7453	1	7.39689e-56	5.89562e-55
ENSMUSG00000028108.15	Ecm1	protein_coding	296.707	1.53958	1.52706	0.0978185	15.7391	1	8.15853e-56	6.49958e-55
ENSMUSG00000046709.16	Mapk10	protein_coding	8666.99	0.495391	0.494916	0.0314855	15.734	0	8.8511e-56	7.04796e-55
ENSMUSG00000022099.17	Dmtn	protein_coding	11327.5	0.644155	0.643086	0.0409494	15.7305	1	9.34785e-56	7.43642e-55
ENSMUSG00000068823.10	Csde1	protein_coding	8482.01	0.440742	0.440401	0.0280226	15.7281	0	9.70707e-56	7.71851e-55
ENSMUSG00000037126.16	Psd	protein_coding	15296.3	0.544148	0.54351	0.0345994	15.7271	0	9.86693e-56	7.84188e-55
ENSMUSG00000021061.15	Sptb	protein_coding	8036.14	1.02857	1.02429	0.0654065	15.7258	1	1.00713e-55	8.00052e-55
ENSMUSG00000034586.14	Hid1	protein_coding	2278	0.612206	0.611291	0.0389395	15.722	1	1.06946e-55	8.4916e-55
ENSMUSG00000021196.14	Pfkp	protein_coding	9103.77	0.551387	0.550717	0.0350736	15.7209	0	1.08847e-55	8.6384e-55
ENSMUSG00000041168.10	Lonp1	protein_coding	2230.29	0.781651	0.779743	0.0497256	15.7193	1	1.11541e-55	8.84807e-55
ENSMUSG00000005034.15	Prkacb	protein_coding	20990.4	0.469354	0.468946	0.0298641	15.7163	0	1.16915e-55	9.26994e-55
ENSMUSG00000093904.2	Tomm20	protein_coding	16119.3	0.435364	0.435037	0.0277042	15.7147	0	1.19923e-55	9.50388e-55
ENSMUSG00000028684.14	Urod	protein_coding	1066.01	0.9286	0.925371	0.0590917	15.7146	1	1.2023e-55	9.5237e-55
ENSMUSG00000039768.16	Dnajc11	protein_coding	1850.57	0.643821	0.642749	0.0409786	15.7111	1	1.26888e-55	1.00464e-54
ENSMUSG00000042524.14	Sun2	protein_coding	2686.71	0.707079	0.705534	0.0450366	15.7001	1	1.51034e-55	1.19411e-54
ENSMUSG00000031432.3	Prps1	protein_coding	2123.37	0.680407	0.679168	0.0433531	15.6945	1	1.64857e-55	1.30216e-54
ENSMUSG00000053395.15	Cacng8	protein_coding	2507.27	0.694653	0.693339	0.0442617	15.6942	1	1.65653e-55	1.30783e-54
ENSMUSG00000026179.14	Pnkd	protein_coding	4983.27	0.554946	0.554271	0.0353895	15.6811	0	2.03771e-55	1.60574e-54
ENSMUSG00000027312.14	Atrn	protein_coding	9378.38	0.604257	0.603376	0.0385666	15.6679	1	2.5076e-55	1.97416e-54
ENSMUSG00000029651.16	Mtus2	protein_coding	1780.62	0.677117	0.675877	0.043217	15.6678	1	2.50946e-55	1.97469e-54
ENSMUSG00000035325.16	Sec31a	protein_coding	3239.56	0.524998	0.524417	0.0335468	15.6497	0	3.33539e-55	2.61967e-54
ENSMUSG00000024937.15	Ehbp1l1	protein_coding	1294.28	0.892403	0.889492	0.0570454	15.6437	1	3.66542e-55	2.87619e-54
ENSMUSG00000086040.8	Wipf3	protein_coding	13822.1	0.982484	0.978687	0.0628049	15.6434	1	3.68414e-55	2.88952e-54
ENSMUSG00000027016.17	Zfp385b	protein_coding	2448.34	0.72438	0.722796	0.0463071	15.643	1	3.71087e-55	2.90911e-54
ENSMUSG00000024456.16	Diaph1	protein_coding	2675.7	0.623672	0.6227	0.0398723	15.6417	1	3.78226e-55	2.96229e-54
ENSMUSG00000005469.10	Prkaca	protein_coding	6364.93	0.479476	0.47904	0.0306547	15.6412	0	3.81594e-55	2.98727e-54
ENSMUSG00000022255.16	Mtdh	protein_coding	4481.54	0.613398	0.612464	0.0392534	15.6266	1	4.79714e-55	3.75364e-54
ENSMUSG00000036270.16	Edc4	protein_coding	1619.55	0.691424	0.690095	0.0442737	15.617	1	5.57335e-55	4.35081e-54
ENSMUSG00000066979.6	Bub3	protein_coding	1963.54	0.646461	0.645362	0.0414214	15.607	1	6.52835e-55	5.09395e-54
ENSMUSG00000047710.8	Champ1	protein_coding	1451.72	0.737671	0.736051	0.0473509	15.5788	1	1.01433e-54	7.89247e-54
ENSMUSG00000003662.10	Ciao1	protein_coding	1541.37	0.790002	0.78797	0.0507132	15.5778	1	1.02978e-54	8.00898e-54
ENSMUSG00000031691.14	Tnpo2	protein_coding	4354.28	0.500723	0.500218	0.0321958	15.5524	0	1.53185e-54	1.18916e-53
ENSMUSG00000033578.7	Tmem35a	protein_coding	2142.3	0.682651	0.681427	0.0439387	15.5364	1	1.96652e-54	1.52588e-53
ENSMUSG00000071723.7	Gspt2	protein_coding	1118.28	0.873863	0.871256	0.0562572	15.5333	1	2.06334e-54	1.60026e-53
ENSMUSG00000025364.13	Pa2g4	protein_coding	2057.31	0.600314	0.599437	0.0386478	15.533	1	2.07584e-54	1.60921e-53
ENSMUSG00000034684.12	Sema3f	protein_coding	866.078	0.980614	0.976765	0.0631339	15.5323	1	2.09785e-54	1.62552e-53
ENSMUSG00000022075.7	Rhobtb2	protein_coding	6273.54	0.638154	0.637069	0.0411033	15.5256	1	2.32725e-54	1.8016e-53
ENSMUSG00000022577.17	Ly6h	protein_coding	4232.88	0.737345	0.735785	0.0474966	15.5242	1	2.38065e-54	1.84208e-53
ENSMUSG00000024947.17	Men1	protein_coding	1973.85	0.608	0.607072	0.039181	15.5177	1	2.63315e-54	2.03651e-53
ENSMUSG00000021748.9	Pdhb	protein_coding	2904.68	0.639737	0.638647	0.0412771	15.4986	1	3.54447e-54	2.7388e-53
ENSMUSG00000027091.14	Zc3h15	protein_coding	3507.34	0.698241	0.696846	0.0450638	15.4945	1	3.77881e-54	2.91448e-53
ENSMUSG00000002767.13	Mrpl2	protein_coding	724.219	0.970243	0.966463	0.0626192	15.4943	1	3.78917e-54	2.92112e-53
ENSMUSG00000015757.10	Ppil4	protein_coding	1687.87	0.745724	0.74403	0.0481352	15.4923	1	3.91168e-54	3.01417e-53
ENSMUSG00000006021.5	Kptn	protein_coding	717.049	1.04698	1.04232	0.0676087	15.4859	1	4.3198e-54	3.32713e-53
ENSMUSG00000046191.7	Pcdhb20	protein_coding	650.212	1.06646	1.06147	0.0688944	15.4796	1	4.76068e-54	3.665e-53
ENSMUSG00000034282.3	Evpl	protein_coding	455.273	1.60279	1.58711	0.10359	15.4725	1	5.32289e-54	4.09027e-53
ENSMUSG00000037624.15	Kcnk2	protein_coding	6202.13	0.873904	0.871133	0.0565184	15.4623	1	6.23496e-54	4.78673e-53
ENSMUSG00000033948.3	Zswim5	protein_coding	1597.69	0.892854	0.889916	0.0577676	15.456	1	6.87777e-54	5.2778e-53
ENSMUSG00000018921.11	Pelp1	protein_coding	1447.32	0.75068	0.748934	0.0485707	15.4554	1	6.93676e-54	5.32062e-53
ENSMUSG00000027593.15	Raly	protein_coding	2334.6	0.620391	0.619356	0.040163	15.4468	1	7.92503e-54	6.07586e-53
ENSMUSG00000036782.13	Klhl13	protein_coding	5807.87	0.693185	0.691795	0.0448843	15.4438	1	8.304e-54	6.36348e-53
ENSMUSG00000032366.15	Tpm1	protein_coding	10210.8	0.667059	0.665824	0.0432133	15.4364	1	9.30897e-54	7.12706e-53
ENSMUSG00000032388.7	Spg21	protein_coding	1269.16	0.740913	0.739219	0.0480044	15.4343	1	9.62599e-54	7.3664e-53
ENSMUSG00000055447.19	Cd47	protein_coding	9282.52	0.586661	0.585823	0.0380151	15.4323	1	9.92506e-54	7.59179e-53
ENSMUSG00000021596.16	Mctp1	protein_coding	6547.61	0.645647	0.644544	0.041888	15.4136	1	1.32538e-53	1.01287e-52
ENSMUSG00000017639.13	Rab11fip4	protein_coding	11147.7	0.499643	0.499132	0.0324174	15.4128	0	1.34279e-53	1.02571e-52
ENSMUSG00000079003.2	Samd1	protein_coding	1080.39	0.851276	0.848633	0.055235	15.4119	1	1.36179e-53	1.03974e-52
ENSMUSG00000000627.15	Sema4f	protein_coding	1358.54	0.829663	0.827296	0.0538342	15.4114	1	1.3714e-53	1.0466e-52
ENSMUSG00000021676.9	Iqgap2	protein_coding	1115.65	1.09971	1.09434	0.0713619	15.4103	1	1.3948e-53	1.06397e-52
ENSMUSG00000007656.13	Arpp19	protein_coding	16549.7	0.890147	0.887226	0.0577968	15.4013	1	1.60347e-53	1.22147e-52
ENSMUSG00000022771.17	Ppil2	protein_coding	1715.72	0.712694	0.711189	0.0463	15.3929	1	1.82521e-53	1.38976e-52
ENSMUSG00000068747.14	Sort1	protein_coding	15650.5	0.618301	0.617321	0.0401851	15.3863	1	2.02167e-53	1.53654e-52
ENSMUSG00000027566.15	Psma7	protein_coding	2010.21	0.675425	0.674131	0.0439072	15.383	1	2.12812e-53	1.61672e-52
ENSMUSG00000000751.13	Rpa1	protein_coding	1635.6	0.686402	0.685069	0.04465	15.3729	1	2.48616e-53	1.88785e-52
ENSMUSG00000025246.13	Tbl1x	protein_coding	3458.26	0.520401	0.519819	0.0338574	15.3704	0	2.58683e-53	1.9634e-52
ENSMUSG00000027894.14	Slc6a17	protein_coding	13505.2	0.478437	0.477989	0.0311389	15.3646	0	2.82615e-53	2.14407e-52
ENSMUSG00000020088.10	Sar1a	protein_coding	3643.71	0.502653	0.502122	0.0327196	15.3624	0	2.92338e-53	2.21683e-52
ENSMUSG00000052581.13	Lrrtm4	protein_coding	1531.11	0.69932	0.697922	0.0455253	15.3611	1	2.98359e-53	2.26146e-52
ENSMUSG00000036959.15	Bcorl1	protein_coding	1263	0.830687	0.828288	0.0540869	15.3584	1	3.11252e-53	2.35812e-52
ENSMUSG00000034152.6	Exoc3	protein_coding	3541.36	0.55966	0.558924	0.0364519	15.3534	0	3.36084e-53	2.54509e-52
ENSMUSG00000078307.3	AI593442	protein_coding	10931.4	0.784516	0.782466	0.0511183	15.3471	1	3.70618e-53	2.80534e-52
ENSMUSG00000022223.9	Sdr39u1	protein_coding	1536.42	0.706515	0.705044	0.0460387	15.3461	1	3.76177e-53	2.84613e-52
ENSMUSG00000015092.9	Edf1	protein_coding	2408.05	0.683452	0.682109	0.0445489	15.3416	1	4.03095e-53	3.04841e-52
ENSMUSG00000019254.16	Ppp1r12c	protein_coding	3511.9	0.617819	0.616801	0.040278	15.3389	1	4.20377e-53	3.17623e-52
ENSMUSG00000038909.16	Kat7	protein_coding	3253.36	0.577537	0.576745	0.0377033	15.3179	0	5.80462e-53	4.37785e-52
ENSMUSG00000052488.7	Cherp	protein_coding	2093.16	0.640102	0.639006	0.041815	15.308	1	6.76577e-53	5.10044e-52
ENSMUSG00000030854.17	Ptpn5	protein_coding	23411	0.847499	0.844955	0.0553749	15.3048	1	7.10645e-53	5.35485e-52
ENSMUSG00000037653.7	Kctd8	protein_coding	893.113	1.06476	1.05996	0.0695965	15.299	1	7.76475e-53	5.84825e-52
ENSMUSG00000049305.6	Ccdc71	protein_coding	1087.7	0.774907	0.772986	0.0507112	15.2808	1	1.02724e-52	7.72648e-52
ENSMUSG00000015656.17	Hspa8	protein_coding	58024.2	0.630072	0.629024	0.0412473	15.2755	1	1.11447e-52	8.37886e-52
ENSMUSG00000053310.11	Nrgn	protein_coding	33699.1	1.27031	1.2617	0.0831688	15.2739	1	1.14144e-52	8.57773e-52
ENSMUSG00000033096.7	Apmap	protein_coding	1489.55	0.764935	0.763057	0.0500816	15.2738	1	1.14352e-52	8.58953e-52
ENSMUSG00000058248.12	Kcnh1	protein_coding	3805.87	0.676675	0.675416	0.0443085	15.2719	1	1.17685e-52	8.83586e-52
ENSMUSG00000038462.3	Uqcrfs1	protein_coding	2913.34	0.531064	0.530421	0.0347833	15.2678	0	1.25361e-52	9.40797e-52
ENSMUSG00000033768.17	Nrxn2	protein_coding	13522.6	0.596684	0.5958	0.0390878	15.2652	1	1.30422e-52	9.78338e-52
ENSMUSG00000031367.15	Ap1s2	protein_coding	3397.12	0.64306	0.641961	0.0421424	15.2592	1	1.42988e-52	1.07212e-51
ENSMUSG00000021996.16	Esd	protein_coding	2121.49	0.648941	0.647757	0.04253	15.2584	1	1.44695e-52	1.08443e-51
ENSMUSG00000041164.15	Zmiz2	protein_coding	8457.63	0.53255	0.531916	0.034907	15.2562	0	1.49641e-52	1.121e-51
ENSMUSG00000015733.13	Capza2	protein_coding	6644.46	0.473307	0.472851	0.0310538	15.2415	0	1.87421e-52	1.4015e-51
ENSMUSG00000045174.10	Amer3	protein_coding	1126.07	0.800416	0.798269	0.0525334	15.2363	1	2.02904e-52	1.5166e-51
ENSMUSG00000004933.17	Matk	protein_coding	2856.89	0.705355	0.703856	0.0463412	15.2209	1	2.57027e-52	1.91857e-51
ENSMUSG00000071064.13	Zfp827	protein_coding	2683.35	0.600101	0.599202	0.0394412	15.2151	1	2.80845e-52	2.09542e-51
ENSMUSG00000021747.12	4930452B06Rik	protein_coding	405.342	1.25977	1.25292	0.0828569	15.2042	1	3.31862e-52	2.47385e-51
ENSMUSG00000066037.14	Hnrnpr	protein_coding	3567	0.629651	0.628592	0.0414875	15.1769	1	5.02973e-52	3.74438e-51
ENSMUSG00000048142.9	Nat8l	protein_coding	9868.16	0.503287	0.502742	0.0331615	15.1769	0	5.03381e-52	3.74575e-51
ENSMUSG00000002608.8	Ccdc97	protein_coding	2088.84	0.619151	0.618129	0.040804	15.1738	1	5.27348e-52	3.92234e-51
ENSMUSG00000030986.13	Dhx32	protein_coding	1682.35	0.763305	0.761297	0.0503092	15.1723	1	5.39688e-52	4.01234e-51
ENSMUSG00000004895.9	Prcc	protein_coding	1673.51	0.721884	0.720272	0.047592	15.1682	1	5.74304e-52	4.2659e-51
ENSMUSG00000035198.9	Tubg1	protein_coding	1034.26	0.80381	0.801582	0.0530567	15.15	1	7.57663e-52	5.62537e-51
ENSMUSG00000042502.10	Cd2bp2	protein_coding	2527.25	0.59366	0.592772	0.0391889	15.1487	1	7.73221e-52	5.73833e-51
ENSMUSG00000055407.14	Map6	protein_coding	4379.67	0.520751	0.520164	0.0343773	15.1481	0	7.79949e-52	5.78312e-51
ENSMUSG00000027210.20	Meis2	protein_coding	15993.6	0.507318	0.506759	0.0335072	15.1406	0	8.74381e-52	6.47756e-51
ENSMUSG00000021814.17	Anxa7	protein_coding	1928.68	0.61195	0.610972	0.0404513	15.1281	1	1.05734e-51	7.82602e-51
ENSMUSG00000021130.8	Galnt16	protein_coding	4194.96	0.64317	0.642082	0.0425292	15.123	1	1.14209e-51	8.44956e-51
ENSMUSG00000022066.16	Entpd4b	protein_coding	2302.42	0.620504	0.619477	0.041038	15.1202	1	1.19103e-51	8.80774e-51
ENSMUSG00000030045.10	Mrpl19	protein_coding	1133.75	0.7688	0.766803	0.0508568	15.117	1	1.25187e-51	9.25353e-51
ENSMUSG00000040412.16	5330417C22Rik	protein_coding	2738.88	0.733736	0.732058	0.0485473	15.1138	1	1.31268e-51	9.69876e-51
ENSMUSG00000011306.7	Sugp1	protein_coding	1408.26	0.754421	0.752581	0.0499255	15.1109	1	1.37195e-51	1.01322e-50
ENSMUSG00000025885.18	Myo5b	protein_coding	2423.47	0.820342	0.817964	0.0542977	15.1082	1	1.4291e-51	1.05449e-50
ENSMUSG00000056665.2	Them6	protein_coding	2096.53	0.842995	0.84028	0.055806	15.1058	1	1.48306e-51	1.09382e-50
ENSMUSG00000037692.14	Ahdc1	protein_coding	2604.5	0.686231	0.684868	0.0454783	15.0892	1	1.90762e-51	1.40633e-50
ENSMUSG00000001054.9	Rmnd5b	protein_coding	1373.37	0.850613	0.847872	0.0564023	15.0812	1	2.1544e-51	1.58687e-50
ENSMUSG00000018411.17	Mapt	protein_coding	14770.3	0.424582	0.424252	0.0281618	15.0765	0	2.31128e-51	1.70092e-50
ENSMUSG00000045349.15	Sh2d5	protein_coding	6781.8	0.824719	0.822298	0.0547059	15.0755	1	2.34705e-51	1.72648e-50
ENSMUSG00000056770.15	Setd3	protein_coding	5661.79	0.45188	0.451477	0.0299867	15.0694	0	2.57571e-51	1.89384e-50
ENSMUSG00000005779.12	Psmb4	protein_coding	2943.14	0.717311	0.715709	0.0476011	15.0692	1	2.58186e-51	1.89753e-50
ENSMUSG00000031787.8	Katnb1	protein_coding	1181.18	0.794988	0.792815	0.0527664	15.0662	1	2.70286e-51	1.98559e-50
ENSMUSG00000024613.16	Tcof1	protein_coding	962.327	0.846556	0.843999	0.0561946	15.0647	1	2.76358e-51	2.0293e-50
ENSMUSG00000063802.5	Hspbp1	protein_coding	1536.44	0.682351	0.680954	0.0453013	15.0625	1	2.85798e-51	2.09769e-50
ENSMUSG00000039556.16	Ppp1r3f	protein_coding	974.231	0.839759	0.83726	0.0558085	15.0472	1	3.6041e-51	2.64301e-50
ENSMUSG00000000531.5	Grasp	protein_coding	2308.29	0.962428	0.958487	0.0640445	15.0275	1	4.85143e-51	3.55303e-50
ENSMUSG00000096472.2	Cdkn2d	protein_coding	1143.38	0.815235	0.812895	0.0542568	15.0255	1	5.00005e-51	3.66027e-50
ENSMUSG00000018042.18	Cyb5r3	protein_coding	2344.84	0.61683	0.61583	0.0410768	15.0165	1	5.72624e-51	4.19005e-50
ENSMUSG00000026641.13	Usf1	protein_coding	1454.41	0.716726	0.715107	0.0477458	15.0113	1	6.19272e-51	4.52741e-50
ENSMUSG00000030122.12	Ptms	protein_coding	16948.8	0.531211	0.530558	0.0353991	15.0063	0	6.67458e-51	4.87542e-50
ENSMUSG00000025658.16	Cnksr2	protein_coding	8743.81	0.717946	0.716339	0.0478466	15.0052	1	6.79354e-51	4.96015e-50
ENSMUSG00000020250.10	Txnrd1	protein_coding	2884.93	0.675831	0.674469	0.0450525	15.001	1	7.23381e-51	5.27929e-50
ENSMUSG00000026578.6	Ccdc181	protein_coding	940.077	0.83415	0.831668	0.0556088	15.0003	1	7.30439e-51	5.32847e-50
ENSMUSG00000028426.10	Rad23b	protein_coding	6128.1	0.482909	0.482419	0.0321993	14.9975	0	7.62267e-51	5.5558e-50
ENSMUSG00000026787.3	Gad2	protein_coding	26797	0.663932	0.662666	0.044279	14.9943	1	8.00048e-51	5.82608e-50
ENSMUSG00000022044.14	Stmn4	protein_coding	4512.39	0.616882	0.61581	0.0411575	14.9883	1	8.75251e-51	6.37094e-50
ENSMUSG00000039262.16	Prrc2b	protein_coding	23333.4	0.680729	0.67936	0.0454237	14.9862	1	9.03593e-51	6.57151e-50
ENSMUSG00000038683.16	Pak1ip1	protein_coding	1208.87	0.842587	0.839947	0.0562319	14.9842	1	9.31987e-51	6.77506e-50
ENSMUSG00000031753.16	Cog4	protein_coding	1471.77	0.716649	0.715001	0.0478328	14.9824	1	9.56991e-51	6.95078e-50
ENSMUSG00000021811.7	Dnajc9	protein_coding	1049.09	0.797497	0.795282	0.0532555	14.9749	1	1.0709e-50	7.77135e-50
ENSMUSG00000042097.17	Zfp239	protein_coding	1481.37	0.71001	0.70844	0.0474185	14.9733	1	1.09779e-50	7.96301e-50
ENSMUSG00000027509.11	Rae1	protein_coding	907.152	0.915159	0.911836	0.0611242	14.9721	1	1.11703e-50	8.09906e-50
ENSMUSG00000027827.16	Kcnab1	protein_coding	13643	0.819655	0.817223	0.0547522	14.9703	1	1.1484e-50	8.32295e-50
ENSMUSG00000027411.17	Vps16	protein_coding	1153.27	0.783738	0.781598	0.0523629	14.9674	1	1.1988e-50	8.68442e-50
ENSMUSG00000029038.9	Ssu72	protein_coding	1609.66	0.679574	0.678212	0.045412	14.9646	1	1.25009e-50	9.05206e-50
ENSMUSG00000022324.15	Matn2	protein_coding	540.152	1.25478	1.24738	0.0840179	14.9347	1	1.95931e-50	1.41692e-49
ENSMUSG00000001552.14	Jup	protein_coding	2382.46	0.722877	0.721226	0.0484286	14.9266	1	2.21156e-50	1.59795e-49
ENSMUSG00000041040.12	Fam117b	protein_coding	3274.01	0.542688	0.541994	0.0363842	14.9155	0	2.61291e-50	1.88712e-49
ENSMUSG00000032965.11	Ift57	protein_coding	1521.59	0.728176	0.726468	0.048847	14.9073	1	2.95509e-50	2.13242e-49
ENSMUSG00000024953.17	Prdx5	protein_coding	3468.36	0.594509	0.593574	0.039893	14.9026	1	3.17151e-50	2.2876e-49
ENSMUSG00000024077.15	Strn	protein_coding	12758.4	0.790586	0.788388	0.0530688	14.8974	1	3.42709e-50	2.47088e-49
ENSMUSG00000063434.6	Sorcs3	protein_coding	2139.22	0.793275	0.791198	0.0532584	14.8948	1	3.56022e-50	2.56465e-49
ENSMUSG00000030663.12	1110004F10Rik	protein_coding	2503.32	0.564454	0.563653	0.0379191	14.8857	0	4.07939e-50	2.93737e-49
ENSMUSG00000071645.6	Tut1	protein_coding	971.262	0.837802	0.83512	0.0563106	14.8782	1	4.56283e-50	3.28264e-49
ENSMUSG00000052997.15	Uba2	protein_coding	2818.74	0.647996	0.646779	0.0435607	14.8757	1	4.73977e-50	3.40847e-49
ENSMUSG00000018451.6	6330403K07Rik	protein_coding	7109.34	0.555408	0.554676	0.0373409	14.874	0	4.86384e-50	3.49618e-49
ENSMUSG00000041926.15	Rnpep	protein_coding	1625.78	0.750124	0.748228	0.0504328	14.8737	1	4.88228e-50	3.50793e-49
ENSMUSG00000021610.8	Clptm1l	protein_coding	3421.08	0.519596	0.518966	0.03495	14.8668	0	5.4117e-50	3.88331e-49
ENSMUSG00000015087.14	Rabl6	protein_coding	5780.48	0.493624	0.493087	0.0332207	14.8589	0	6.08869e-50	4.36534e-49
ENSMUSG00000024309.15	Pfdn6	protein_coding	956.688	0.812711	0.810351	0.0547008	14.8574	1	6.23111e-50	4.46554e-49
ENSMUSG00000023800.15	Tiam2	protein_coding	3523.39	0.780018	0.777876	0.0525181	14.8524	1	6.71346e-50	4.80916e-49
ENSMUSG00000060882.5	Kcnd2	protein_coding	7877.26	0.69714	0.695613	0.0469635	14.8443	1	7.5721e-50	5.41959e-49
ENSMUSG00000021938.12	Pspc1	protein_coding	1551.82	0.689064	0.687612	0.0464302	14.8409	1	7.97174e-50	5.70318e-49
ENSMUSG00000040857.15	Erf	protein_coding	2642.61	0.773833	0.771735	0.0521726	14.8322	1	9.07446e-50	6.48375e-49
ENSMUSG00000039501.14	Znfx1	protein_coding	3031.28	0.669581	0.668215	0.0451467	14.8312	1	9.20383e-50	6.57338e-49
ENSMUSG00000029131.14	Dnajb6	protein_coding	3992.42	0.567639	0.56683	0.0383106	14.8168	0	1.14141e-49	8.14502e-49
ENSMUSG00000029106.14	Add1	protein_coding	14642	0.53287	0.532187	0.0359736	14.8128	0	1.21064e-49	8.62426e-49
ENSMUSG00000061759.15	Armt1	protein_coding	1013.02	0.846139	0.84332	0.0571273	14.8115	1	1.23526e-49	8.79588e-49
ENSMUSG00000027347.18	Rasgrp1	protein_coding	24896.8	0.741631	0.73981	0.0500761	14.8101	1	1.26095e-49	8.97502e-49
ENSMUSG00000006673.14	Qrich1	protein_coding	3222.98	0.589177	0.58825	0.0397884	14.8078	1	1.30488e-49	9.28371e-49
ENSMUSG00000020775.13	Mrpl38	protein_coding	1035.35	0.844276	0.84164	0.0570436	14.8006	1	1.45274e-49	1.03269e-48
ENSMUSG00000027184.14	Caprin1	protein_coding	8324.61	0.417981	0.417652	0.0282413	14.8003	0	1.45776e-49	1.03582e-48
ENSMUSG00000029726.16	Mepce	protein_coding	1675.54	0.710564	0.708947	0.0480567	14.7859	1	1.80516e-49	1.28103e-48
ENSMUSG00000028278.14	Rragd	protein_coding	9839.83	0.622878	0.621787	0.0421304	14.7845	1	1.84372e-49	1.30784e-48
ENSMUSG00000003863.18	Ppfia3	protein_coding	4041.53	0.560595	0.55981	0.0379241	14.782	0	1.9132e-49	1.35655e-48
ENSMUSG00000024201.12	Kdm4b	protein_coding	3198.7	0.781015	0.778804	0.0528514	14.7776	1	2.04402e-49	1.44746e-48
ENSMUSG00000031584.16	Gsr	protein_coding	1197.32	0.779024	0.776829	0.0527353	14.7723	1	2.20921e-49	1.56311e-48
ENSMUSG00000031516.11	Dctn6	protein_coding	1676.27	0.72301	0.721298	0.0489535	14.7693	1	2.3102e-49	1.63387e-48
ENSMUSG00000098557.1	Kctd12	protein_coding	5964.87	0.528328	0.527671	0.0357811	14.7656	0	2.44287e-49	1.72697e-48
ENSMUSG00000047714.14	Ppp1r2	protein_coding	12211.2	0.586852	0.585955	0.0397595	14.7601	1	2.65065e-49	1.87307e-48
ENSMUSG00000037098.18	Rab11fip3	protein_coding	4687.02	0.522255	0.521616	0.0353998	14.753	0	2.94079e-49	2.07634e-48
ENSMUSG00000020893.17	Per1	protein_coding	3940.97	0.913295	0.909874	0.0619069	14.7527	1	2.95566e-49	2.08595e-48
ENSMUSG00000019494.14	Cops6	protein_coding	2484.97	0.569989	0.569131	0.0386448	14.7494	0	3.10302e-49	2.1881e-48
ENSMUSG00000033419.15	Snap91	protein_coding	7202.74	0.491695	0.491171	0.0333532	14.7421	0	3.46041e-49	2.43909e-48
ENSMUSG00000030930.14	Chst15	protein_coding	4368.48	0.757107	0.755142	0.05136	14.7412	1	3.50657e-49	2.47057e-48
ENSMUSG00000027349.5	Fam98b	protein_coding	1448.51	0.699086	0.69755	0.0474329	14.7384	1	3.65174e-49	2.57069e-48
ENSMUSG00000028937.14	Acot7	protein_coding	4941.8	0.586597	0.585698	0.0398214	14.7307	1	4.0954e-49	2.87816e-48
ENSMUSG00000029714.11	Gigyf1	protein_coding	1843.24	0.735855	0.734045	0.0499612	14.7285	1	4.22846e-49	2.97042e-48
ENSMUSG00000022180.7	Slc7a8	protein_coding	2250.6	0.684751	0.683313	0.0464918	14.7284	1	4.23454e-49	2.97343e-48
ENSMUSG00000041560.12	Nop53	protein_coding	2287.66	0.594365	0.593422	0.0403787	14.7198	1	4.81264e-49	3.37654e-48
ENSMUSG00000031708.16	Tecr	protein_coding	7141.05	0.52967	0.528999	0.035986	14.7188	0	4.88278e-49	3.4243e-48
ENSMUSG00000023988.8	Bysl	protein_coding	963.409	0.878876	0.875733	0.0597321	14.7136	1	5.27127e-49	3.6952e-48
ENSMUSG00000003235.13	Eif2b5	protein_coding	1719.16	0.671922	0.670527	0.0457504	14.6867	1	7.84629e-49	5.48879e-48
ENSMUSG00000024268.16	Celf4	protein_coding	20804.2	0.455796	0.455373	0.0310364	14.6859	0	7.93999e-49	5.55201e-48
ENSMUSG00000034040.16	Galnt17	protein_coding	1986.45	0.752916	0.750894	0.0512934	14.6786	1	8.84069e-49	6.17665e-48
ENSMUSG00000027581.12	Stmn3	protein_coding	7122.76	0.553127	0.552361	0.0376895	14.6759	0	9.20217e-49	6.42651e-48
ENSMUSG00000033068.16	Entpd6	protein_coding	1810.47	0.701401	0.699862	0.0477971	14.6746	1	9.3813e-49	6.54887e-48
ENSMUSG00000039067.5	Psmd7	protein_coding	2738.83	0.534863	0.534155	0.0364491	14.6742	0	9.42639e-49	6.5776e-48
ENSMUSG00000032485.14	Scap	protein_coding	3223.01	0.57016	0.569315	0.0388639	14.6707	0	9.93479e-49	6.92656e-48
ENSMUSG00000028830.14	AU040320	protein_coding	3029.06	0.646077	0.644835	0.0440793	14.6572	1	1.21252e-48	8.44316e-48
ENSMUSG00000041695.2	Kcnj2	protein_coding	2278.86	0.858884	0.855929	0.0586309	14.649	1	1.3672e-48	9.50836e-48
ENSMUSG00000061410.6	Zcchc14	protein_coding	5301.63	0.689694	0.688209	0.0471149	14.6385	1	1.59437e-48	1.1079e-47
ENSMUSG00000017466.9	Timp2	protein_coding	11158.5	0.427016	0.42667	0.0291742	14.6368	0	1.63656e-48	1.13674e-47
ENSMUSG00000029634.15	Rnf6	protein_coding	2382.35	0.536925	0.536184	0.0367	14.6301	0	1.80505e-48	1.25273e-47
ENSMUSG00000035199.6	Arl6ip5	protein_coding	3641.22	0.546042	0.545275	0.0373514	14.6191	0	2.12339e-48	1.47244e-47
ENSMUSG00000039910.10	Cited2	protein_coding	1335.24	0.832031	0.829436	0.0569454	14.611	1	2.38909e-48	1.65558e-47
ENSMUSG00000042766.17	Trim46	protein_coding	2897.41	0.548809	0.548031	0.0375621	14.6107	0	2.40064e-48	1.66263e-47
ENSMUSG00000027950.7	Chrnb2	protein_coding	2313.33	0.601161	0.600185	0.0411535	14.6078	1	2.50485e-48	1.73408e-47
ENSMUSG00000033618.7	Map3k13	protein_coding	2095.34	0.720076	0.718364	0.0493145	14.6017	1	2.73883e-48	1.89528e-47
ENSMUSG00000048756.11	Foxo3	protein_coding	3819.58	0.691682	0.69013	0.0473806	14.5984	1	2.87342e-48	1.98759e-47
ENSMUSG00000062444.14	Ap3b2	protein_coding	3320.85	0.581881	0.580991	0.0399099	14.5798	0	3.77368e-48	2.60599e-47
ENSMUSG00000034667.8	Xpot	protein_coding	3121.58	0.49109	0.490557	0.033697	14.5737	0	4.13011e-48	2.84978e-47
ENSMUSG00000071650.6	Ganab	protein_coding	3730.48	0.517013	0.516372	0.0354955	14.5656	0	4.64861e-48	3.20489e-47
ENSMUSG00000005683.8	Cs	protein_coding	7785.58	0.385149	0.384885	0.0264698	14.5505	0	5.7973e-48	3.99189e-47
ENSMUSG00000043441.5	Gpr149	protein_coding	681.965	1.20059	1.19347	0.0825323	14.547	1	6.106e-48	4.19753e-47
ENSMUSG00000044528.5	Tram1l1	protein_coding	1299.7	0.680512	0.679051	0.0467822	14.5464	1	6.15794e-48	4.23149e-47
ENSMUSG00000030172.15	Erc1	protein_coding	1825.34	0.649899	0.648679	0.0446855	14.5439	1	6.38808e-48	4.38783e-47
ENSMUSG00000025066.10	Sfr1	protein_coding	2796.97	0.551327	0.550548	0.0379083	14.5437	0	6.40557e-48	4.39803e-47
ENSMUSG00000020708.12	Psmc5	protein_coding	3873.25	0.549665	0.54888	0.0378015	14.5408	0	6.6798e-48	4.58444e-47
ENSMUSG00000030032.12	Wdr54	protein_coding	554.41	1.05208	1.04636	0.0723644	14.5386	1	6.89517e-48	4.7303e-47
ENSMUSG00000062234.14	Gak	protein_coding	3264.52	0.514482	0.51385	0.0353921	14.5366	0	7.10004e-48	4.86885e-47
ENSMUSG00000029458.14	Brap	protein_coding	2151.5	0.599988	0.598961	0.0412757	14.5361	1	7.15388e-48	4.90375e-47
ENSMUSG00000026851.9	BC005624	protein_coding	2203.46	0.619829	0.618729	0.0426436	14.5351	1	7.26053e-48	4.97278e-47
ENSMUSG00000034928.16	Rnf44	protein_coding	7162.44	0.497865	0.497289	0.0342548	14.5342	0	7.3621e-48	5.04027e-47
ENSMUSG00000028902.4	Sf3a3	protein_coding	967.357	0.830553	0.827847	0.0571688	14.5281	1	8.04327e-48	5.50437e-47
ENSMUSG00000037316.9	Bag4	protein_coding	3043.81	0.548995	0.548224	0.0377936	14.5262	0	8.27228e-48	5.65877e-47
ENSMUSG00000042846.8	Lrrtm3	protein_coding	3889.06	0.631021	0.629867	0.0434486	14.5234	1	8.61316e-48	5.88954e-47
ENSMUSG00000060257.2	Scrt2	protein_coding	1643.56	0.942574	0.938541	0.0649431	14.5138	1	9.90113e-48	6.76469e-47
ENSMUSG00000033047.5	Eif3l	protein_coding	2086.86	0.543533	0.542772	0.037457	14.5108	0	1.03444e-47	7.06465e-47
ENSMUSG00000020173.17	Cobl	protein_coding	3981.7	0.709694	0.708	0.0489124	14.5095	1	1.05521e-47	7.20358e-47
ENSMUSG00000038406.17	Scaf1	protein_coding	5887.24	0.570259	0.569401	0.0393249	14.5012	0	1.19002e-47	8.11388e-47
ENSMUSG00000028039.11	Efna3	protein_coding	1490.48	0.650823	0.649483	0.0448872	14.4991	1	1.22765e-47	8.36706e-47
ENSMUSG00000018848.4	Rars	protein_coding	1303.51	0.803304	0.800877	0.0554263	14.4932	1	1.33762e-47	9.10912e-47
ENSMUSG00000056296.17	Synpr	protein_coding	6193.1	0.632307	0.631126	0.0436492	14.4861	1	1.4829e-47	1.00943e-46
ENSMUSG00000029328.15	Hnrnpdl	protein_coding	5397.87	0.628591	0.627425	0.043406	14.4817	1	1.58194e-47	1.07642e-46
ENSMUSG00000021024.14	Psma6	protein_coding	1950.56	0.641111	0.639874	0.0442706	14.4816	1	1.58289e-47	1.07662e-46
ENSMUSG00000056185.5	Snx32	protein_coding	1322.8	0.695137	0.693615	0.0480357	14.4713	1	1.84082e-47	1.25002e-46
ENSMUSG00000028249.15	Sdcbp	protein_coding	4945.98	0.515375	0.51473	0.0356256	14.4664	0	1.97489e-47	1.34052e-46
ENSMUSG00000003380.11	Rabac1	protein_coding	2275.6	0.55605	0.555238	0.0384393	14.4657	0	1.99653e-47	1.35466e-46
ENSMUSG00000003273.14	Car11	protein_coding	6012.96	0.558676	0.557853	0.0386221	14.4652	0	2.01103e-47	1.36394e-46
ENSMUSG00000022095.9	Fam160b2	protein_coding	2089.53	0.743015	0.741005	0.0513665	14.465	1	2.01688e-47	1.36735e-46
ENSMUSG00000006920.14	Ezh1	protein_coding	2008.43	0.615076	0.613967	0.0425582	14.4526	1	2.41433e-47	1.63547e-46
ENSMUSG00000046204.14	Pnma2	protein_coding	2942.97	0.632293	0.631134	0.0437698	14.4459	1	2.66156e-47	1.80003e-46
ENSMUSG00000041115.16	Iqsec2	protein_coding	5613.69	0.755605	0.753594	0.0523074	14.4455	1	2.67741e-47	1.81002e-46
ENSMUSG00000025130.11	P4hb	protein_coding	4017.79	0.528973	0.528259	0.0366278	14.4418	0	2.82225e-47	1.90716e-46
ENSMUSG00000078816.9	Prkcg	protein_coding	7043.42	0.808129	0.805632	0.0559783	14.4365	1	3.05078e-47	2.05992e-46
ENSMUSG00000037236.16	Matr3	protein_coding	15773.7	0.594276	0.593291	0.0411773	14.4321	1	3.24919e-47	2.19212e-46
ENSMUSG00000068373.15	D430041D05Rik	protein_coding	8423.1	0.764256	0.762132	0.0529881	14.4232	1	3.70015e-47	2.49536e-46
ENSMUSG00000050711.7	Scg2	protein_coding	18529.7	0.841216	0.83844	0.0583472	14.4174	1	4.02082e-47	2.71053e-46
ENSMUSG00000074797.11	Itpa	protein_coding	1335.78	0.793374	0.790983	0.0550377	14.4151	1	4.15777e-47	2.80171e-46
ENSMUSG00000049470.13	Aff4	protein_coding	10137.7	0.467506	0.467027	0.0324493	14.4073	0	4.65576e-47	3.13602e-46
ENSMUSG00000070923.4	Klhl9	protein_coding	4177.73	0.548777	0.547999	0.0380985	14.4041	0	4.87344e-47	3.28132e-46
ENSMUSG00000029474.7	Rnf34	protein_coding	2098.67	0.61349	0.612391	0.0425949	14.4029	1	4.96155e-47	3.3393e-46
ENSMUSG00000042155.3	Klhl23	protein_coding	2216.41	0.677966	0.676499	0.0470721	14.4027	1	4.97538e-47	3.34726e-46
ENSMUSG00000024122.16	Pdpk1	protein_coding	8502.18	0.501557	0.500959	0.0348269	14.4014	0	5.06706e-47	3.40756e-46
ENSMUSG00000068749.9	Psma5	protein_coding	1460.61	0.7339	0.732014	0.0509666	14.3996	1	5.20255e-47	3.49727e-46
ENSMUSG00000003872.9	Lin7b	protein_coding	907.458	0.953521	0.94923	0.0662241	14.3984	1	5.29593e-47	3.55861e-46
ENSMUSG00000047658.6	Gal3st3	protein_coding	1404.59	0.757203	0.755159	0.0526148	14.3914	1	5.8577e-47	3.93293e-46
ENSMUSG00000048222.3	Mfap1b	protein_coding	2609.45	0.630541	0.629357	0.0438282	14.3866	1	6.27724e-47	4.21291e-46
ENSMUSG00000021178.9	Psmc1	protein_coding	4234.49	0.570141	0.569255	0.0396472	14.3804	0	6.87163e-47	4.60628e-46
ENSMUSG00000054405.14	Dnajc8	protein_coding	2741.04	0.589796	0.588815	0.0410161	14.3796	1	6.94734e-47	4.65516e-46
ENSMUSG00000029053.16	Prkcz	protein_coding	10129.4	0.510927	0.510291	0.0355564	14.3695	0	8.04318e-47	5.38729e-46
ENSMUSG00000025791.18	Pgm1	protein_coding	2370.44	0.681385	0.679863	0.047442	14.3625	1	8.90023e-47	5.95417e-46
ENSMUSG00000036225.15	Kctd1	protein_coding	5147.8	0.658058	0.656689	0.0458524	14.3516	1	1.04045e-46	6.94935e-46
ENSMUSG00000010057.8	Nprl2	protein_coding	717.61	0.948958	0.944891	0.0661232	14.3514	1	1.04468e-46	6.97485e-46
ENSMUSG00000041444.14	Arhgap32	protein_coding	16603.2	0.811481	0.808948	0.0565453	14.351	1	1.05031e-46	7.0068e-46
ENSMUSG00000002006.12	Pdzd4	protein_coding	5391.93	0.407297	0.406974	0.0283812	14.3509	0	1.05107e-46	7.00907e-46
ENSMUSG00000056708.5	Ier5	protein_coding	2319.3	0.873444	0.870158	0.06088	14.347	1	1.11274e-46	7.4174e-46
ENSMUSG00000024357.10	Sil1	protein_coding	867.851	0.909981	0.906367	0.0634332	14.3455	1	1.13673e-46	7.57124e-46
ENSMUSG00000039431.16	Mtmr7	protein_coding	2245.98	0.626222	0.625044	0.043665	14.3415	1	1.2037e-46	8.01094e-46
ENSMUSG00000063439.7	B9d2	protein_coding	584.845	1.04634	1.04067	0.0729599	14.3413	1	1.20721e-46	8.03109e-46
ENSMUSG00000063160.12	Numbl	protein_coding	3175.69	0.537653	0.536916	0.0374946	14.3395	0	1.23931e-46	8.24132e-46
ENSMUSG00000018446.8	C1qbp	protein_coding	1625.86	0.628759	0.627557	0.0438825	14.3282	1	1.45775e-46	9.69009e-46
ENSMUSG00000025872.5	Thoc3	protein_coding	846.049	0.840537	0.83769	0.0586762	14.325	1	1.52707e-46	1.01469e-45
ENSMUSG00000018821.3	Avpi1	protein_coding	582.396	1.04054	1.03499	0.0726784	14.3171	1	1.71069e-46	1.13579e-45
ENSMUSG00000023011.8	Faim2	protein_coding	11994.4	0.561706	0.560875	0.0392431	14.3135	0	1.80234e-46	1.19569e-45
ENSMUSG00000028333.10	Anp32b	protein_coding	2456.75	0.627929	0.62676	0.0438845	14.3087	1	1.93178e-46	1.28003e-45
ENSMUSG00000042492.12	Tbc1d10b	protein_coding	2514.68	0.555205	0.554372	0.0388481	14.2917	0	2.46517e-46	1.63088e-45
ENSMUSG00000021816.11	Ppp3cb	protein_coding	10254.9	0.465743	0.465255	0.0325925	14.2899	0	2.5313e-46	1.6733e-45
ENSMUSG00000034936.2	Arl4d	protein_coding	969.75	1.25565	1.24563	0.0879498	14.2769	1	3.05003e-46	2.01382e-45
ENSMUSG00000046215.3	Rprml	protein_coding	1597.29	0.779463	0.777145	0.0546349	14.2668	1	3.52596e-46	2.32713e-45
ENSMUSG00000018583.5	G3bp1	protein_coding	2468.68	0.545825	0.54505	0.0382596	14.2664	0	3.54647e-46	2.33974e-45
ENSMUSG00000044068.7	Zrsr1	protein_coding	2743.78	0.541156	0.540398	0.0379621	14.2552	0	4.16298e-46	2.7454e-45
ENSMUSG00000039367.11	Sec24c	protein_coding	2327.83	0.503937	0.503325	0.0353517	14.255	0	4.17519e-46	2.75236e-45
ENSMUSG00000071073.5	Lrrc73	protein_coding	1142.04	0.733964	0.732073	0.0515114	14.2486	1	4.57565e-46	3.01516e-45
ENSMUSG00000052572.17	Dlg2	protein_coding	20301.7	0.57771	0.576779	0.040552	14.2461	0	4.73766e-46	3.12069e-45
ENSMUSG00000039427.14	Alg1	protein_coding	858.317	0.888274	0.884847	0.0624142	14.2319	1	5.80585e-46	3.81979e-45
ENSMUSG00000015971.5	Actr8	protein_coding	1614.56	0.679097	0.677568	0.0477491	14.2222	1	6.67304e-46	4.3886e-45
ENSMUSG00000048264.16	Dip2c	protein_coding	3989.86	0.629436	0.628242	0.0442617	14.2208	1	6.80811e-46	4.4739e-45
ENSMUSG00000103472.1	Pcdhga7	protein_coding	1855.81	0.987767	0.983107	0.0694785	14.2169	1	7.20019e-46	4.72597e-45
ENSMUSG00000028479.18	Gne	protein_coding	1449.2	0.677686	0.67619	0.047701	14.207	1	8.29417e-46	5.43548e-45
ENSMUSG00000029227.15	Fip1l1	protein_coding	2681.73	0.514165	0.513522	0.0362049	14.2016	0	8.96066e-46	5.86995e-45
ENSMUSG00000028973.18	Abcb8	protein_coding	1280.51	0.653715	0.652364	0.0460659	14.1909	1	1.04378e-45	6.83493e-45
ENSMUSG00000061755.10	Bod1l	protein_coding	2908.25	0.674035	0.67257	0.0475118	14.1867	1	1.10763e-45	7.24733e-45
ENSMUSG00000052837.6	Junb	protein_coding	3046.5	1.52817	1.51094	0.107738	14.184	1	1.15021e-45	7.52002e-45
ENSMUSG00000021275.16	Tecpr2	protein_coding	2710.92	0.614768	0.613635	0.0433515	14.181	1	1.20135e-45	7.8513e-45
ENSMUSG00000028431.11	Elp1	protein_coding	1834.82	0.598711	0.597662	0.0422401	14.174	1	1.32736e-45	8.66808e-45
ENSMUSG00000039197.10	Adk	protein_coding	1171.77	0.775915	0.773705	0.0547511	14.1717	1	1.37179e-45	8.95123e-45
ENSMUSG00000058503.11	Fam133b	protein_coding	1107.31	0.760929	0.758744	0.0536994	14.1702	1	1.40171e-45	9.14289e-45
ENSMUSG00000020448.16	Rnf185	protein_coding	1171.69	0.813967	0.811249	0.0574806	14.1607	1	1.60347e-45	1.04426e-44
ENSMUSG00000020719.14	Ddx5	protein_coding	29668.2	0.444339	0.443911	0.0313783	14.1607	0	1.60341e-45	1.04426e-44
ENSMUSG00000022110.13	Sucla2	protein_coding	3989.48	0.522206	0.521506	0.03688	14.1596	0	1.62928e-45	1.06065e-44
ENSMUSG00000024502.10	Jakmip2	protein_coding	2015.48	0.610858	0.609724	0.0431815	14.1463	1	1.9687e-45	1.28111e-44
ENSMUSG00000032480.17	Dhx30	protein_coding	3228.27	0.538977	0.538207	0.0381202	14.1389	0	2.18764e-45	1.42248e-44
ENSMUSG00000053093.16	Myh7	protein_coding	773.679	0.882657	0.879482	0.0624297	14.1384	1	2.20172e-45	1.43108e-44
ENSMUSG00000026878.17	Rab14	protein_coding	8399.49	0.392798	0.392499	0.0277969	14.131	0	2.44668e-45	1.58906e-44
ENSMUSG00000042046.15	Dstyk	protein_coding	3269.03	0.554157	0.553322	0.0392303	14.1257	0	2.63644e-45	1.71164e-44
ENSMUSG00000028670.14	Lypla2	protein_coding	1729.4	0.666095	0.664651	0.0471605	14.124	1	2.70231e-45	1.75372e-44
ENSMUSG00000052534.15	Pbx1	protein_coding	7475.17	0.425563	0.425193	0.0301451	14.1171	0	2.97837e-45	1.93212e-44
ENSMUSG00000041133.11	Smc1a	protein_coding	2139.26	0.751546	0.749461	0.0532459	14.1146	1	3.08598e-45	2.00116e-44
ENSMUSG00000037172.14	E330009J07Rik	protein_coding	4303.69	0.488272	0.48768	0.0346259	14.1014	0	3.72558e-45	2.4131e-44
ENSMUSG00000003660.10	Snrnp200	protein_coding	4457.23	0.595356	0.594323	0.0422293	14.0982	1	3.89761e-45	2.52355e-44
ENSMUSG00000053436.15	Mapk14	protein_coding	2815.87	0.555139	0.554289	0.0393905	14.0932	0	4.18014e-45	2.70438e-44
ENSMUSG00000015189.12	Casd1	protein_coding	2982.81	0.500908	0.500286	0.0355659	14.0839	0	4.76742e-45	3.08194e-44
ENSMUSG00000026289.15	Atg16l1	protein_coding	1840.75	0.658448	0.656998	0.0468257	14.0617	1	6.53222e-45	4.2179e-44
ENSMUSG00000029613.15	Eif2ak1	protein_coding	2457.09	0.573991	0.573045	0.0408442	14.0532	0	7.36231e-45	4.75022e-44
ENSMUSG00000089809.9	Rasgef1b	protein_coding	3089.67	0.845899	0.842735	0.0602167	14.0476	1	7.97113e-45	5.14105e-44
ENSMUSG00000055471.7	Alk	protein_coding	537.802	0.949716	0.946397	0.0676084	14.0473	1	8.00184e-45	5.15887e-44
ENSMUSG00000032470.17	Mras	protein_coding	7061.16	0.51626	0.515573	0.0367913	14.0321	0	9.91424e-45	6.38196e-44
ENSMUSG00000037958.13	Nsrp1	protein_coding	901.881	0.771046	0.768772	0.0549489	14.0321	1	9.92351e-45	6.38546e-44
ENSMUSG00000032185.15	Carm1	protein_coding	2676.91	0.526682	0.525955	0.0375361	14.0314	0	1.00208e-44	6.44559e-44
ENSMUSG00000022191.16	Drosha	protein_coding	4366.55	0.490409	0.489827	0.0349829	14.0185	0	1.20081e-44	7.71788e-44
ENSMUSG00000024644.17	Cndp2	protein_coding	1198.99	0.797219	0.794648	0.0568983	14.0113	1	1.32982e-44	8.53899e-44
ENSMUSG00000047879.17	Usp14	protein_coding	3896.68	0.528922	0.528183	0.0377779	14.0008	0	1.54066e-44	9.87941e-44
ENSMUSG00000034889.8	Cactin	protein_coding	977.573	0.769991	0.767742	0.0550385	13.99	1	1.79311e-44	1.1485e-43
ENSMUSG00000021684.17	Pde8b	protein_coding	5147.12	0.504464	0.503824	0.0361097	13.9703	0	2.36579e-44	1.51472e-43
ENSMUSG00000034245.10	Hdac11	protein_coding	6978.12	0.52365	0.522935	0.0374913	13.9672	0	2.47116e-44	1.58098e-43
ENSMUSG00000034930.16	Rtkn	protein_coding	1647.88	0.726776	0.724735	0.0520433	13.9648	1	2.5551e-44	1.6328e-43
ENSMUSG00000021218.10	Gdi2	protein_coding	6758.53	0.355938	0.355707	0.0255012	13.9577	0	2.82542e-44	1.80417e-43
ENSMUSG00000020894.16	Vamp2	protein_coding	33339.8	0.422635	0.422255	0.0303427	13.9287	0	4.23979e-44	2.70317e-43
ENSMUSG00000025544.13	Tm9sf2	protein_coding	4284.67	0.572516	0.571567	0.0411335	13.9185	0	4.89191e-44	3.11537e-43
ENSMUSG00000066235.7	Pomgnt2	protein_coding	1361.89	0.777295	0.774951	0.0558588	13.9153	1	5.11098e-44	3.25365e-43
ENSMUSG00000021764.8	Ndufs4	protein_coding	1820.1	0.779054	0.77661	0.0560099	13.9092	1	5.56744e-44	3.54153e-43
ENSMUSG00000046058.7	Eid2	protein_coding	1422.35	0.890676	0.887137	0.0640766	13.9002	1	6.31945e-44	4.01836e-43
ENSMUSG00000025217.15	Btrc	protein_coding	3344.74	0.461649	0.461148	0.0332139	13.8993	0	6.40041e-44	4.06829e-43
ENSMUSG00000039954.9	Stk32a	protein_coding	1361.22	0.875245	0.871562	0.0629789	13.8974	1	6.56502e-44	4.16975e-43
ENSMUSG00000022494.15	Shisa9	protein_coding	4774.08	0.516255	0.515561	0.0371582	13.8935	0	6.93992e-44	4.40451e-43
ENSMUSG00000019849.11	Prep	protein_coding	1129.57	0.781528	0.779016	0.0562627	13.8907	1	7.21462e-44	4.57538e-43
ENSMUSG00000020926.16	Adam11	protein_coding	2027.62	0.619109	0.617935	0.044611	13.8779	1	8.61836e-44	5.46353e-43
ENSMUSG00000002103.15	Acp2	protein_coding	2599.34	0.4958	0.495175	0.0357259	13.8779	0	8.62247e-44	5.46406e-43
ENSMUSG00000048481.15	Mypop	protein_coding	2004.32	0.612796	0.611621	0.0441618	13.8762	1	8.83474e-44	5.59645e-43
ENSMUSG00000070697.4	Utp3	protein_coding	1086.61	0.732437	0.730403	0.0528029	13.8712	1	9.47442e-44	5.99484e-43
ENSMUSG00000029088.16	Kcnip4	protein_coding	1646.34	0.694314	0.692707	0.0500682	13.8674	1	9.98606e-44	6.31619e-43
ENSMUSG00000002489.16	Tiam1	protein_coding	4784.9	0.652791	0.6514	0.0470998	13.8597	1	1.1107e-43	7.01988e-43
ENSMUSG00000036699.12	Zcchc12	protein_coding	5498.93	0.682407	0.680836	0.0492541	13.8548	1	1.18938e-43	7.51147e-43
ENSMUSG00000037151.8	Lrrc20	protein_coding	1138.99	0.716393	0.71441	0.0517092	13.8543	1	1.19893e-43	7.5689e-43
ENSMUSG00000059734.7	Ndufs8	protein_coding	1704.71	0.708393	0.706554	0.051204	13.8347	1	1.57374e-43	9.93133e-43
ENSMUSG00000035919.16	Bbs9	protein_coding	691.056	0.935174	0.931033	0.0676284	13.8281	1	1.72438e-43	1.08737e-42
ENSMUSG00000074968.11	Ano3	protein_coding	12892.7	0.687081	0.685389	0.049691	13.8271	1	1.74952e-43	1.10281e-42
ENSMUSG00000027394.13	Ttl	protein_coding	2937.3	0.556203	0.55528	0.0402293	13.8258	0	1.78096e-43	1.12178e-42
ENSMUSG00000053799.7	Exoc6	protein_coding	1597.9	0.823955	0.821092	0.0595967	13.8255	1	1.78788e-43	1.12572e-42
ENSMUSG00000024078.7	Ttc27	protein_coding	573.631	1.08631	1.07971	0.0785812	13.824	1	1.82571e-43	1.1491e-42
ENSMUSG00000045967.11	Gpr158	protein_coding	10475.3	0.800665	0.798019	0.0579224	13.8231	1	1.85037e-43	1.16418e-42
ENSMUSG00000028869.13	Gnl2	protein_coding	1192.91	0.677585	0.675975	0.049046	13.8153	1	2.06106e-43	1.29626e-42
ENSMUSG00000025812.17	Pard3	protein_coding	2169.49	0.723646	0.721684	0.0523861	13.8137	1	2.10712e-43	1.32473e-42
ENSMUSG00000024581.13	Napg	protein_coding	4345.81	0.477584	0.477027	0.0345751	13.8129	0	2.12971e-43	1.33842e-42
ENSMUSG00000032897.17	Nfyc	protein_coding	1271.52	0.684863	0.683178	0.0495837	13.8123	1	2.14954e-43	1.35038e-42
ENSMUSG00000028837.8	Psmb2	protein_coding	1425.01	0.751355	0.749149	0.0544427	13.8008	1	2.51893e-43	1.57946e-42
ENSMUSG00000060212.13	Pcnx2	protein_coding	3139.88	0.688463	0.686783	0.0498991	13.7971	1	2.65236e-43	1.6625e-42
ENSMUSG00000022962.15	Gart	protein_coding	1029.68	0.725993	0.72401	0.0526898	13.7786	1	3.42804e-43	2.14709e-42
ENSMUSG00000022682.8	Rrn3	protein_coding	2167.09	0.543665	0.542837	0.0394573	13.7786	0	3.42995e-43	2.14748e-42
ENSMUSG00000063904.4	Dpp3	protein_coding	984.055	0.820781	0.817834	0.0595775	13.7767	1	3.52048e-43	2.20333e-42
ENSMUSG00000113949.1	Scamp4	protein_coding	1255.37	0.65593	0.654475	0.0476225	13.7735	1	3.67719e-43	2.30055e-42
ENSMUSG00000034168.7	Irf2bpl	protein_coding	3526.49	0.574549	0.573579	0.0417336	13.767	0	4.02379e-43	2.51551e-42
ENSMUSG00000059824.12	Dbp	protein_coding	4758.17	0.863217	0.859837	0.0627652	13.7531	1	4.87861e-43	3.04762e-42
ENSMUSG00000030086.16	Chchd6	protein_coding	1088.93	0.81678	0.814002	0.0593994	13.7507	1	5.04712e-43	3.15172e-42
ENSMUSG00000023019.12	Gpd1	protein_coding	2909.57	0.844591	0.841343	0.0615118	13.7306	1	6.66218e-43	4.15714e-42
ENSMUSG00000019590.16	Cyb561	protein_coding	1866.73	0.612673	0.61148	0.0446303	13.7277	1	6.92581e-43	4.32003e-42
ENSMUSG00000024941.9	Scyl1	protein_coding	1995.16	0.634348	0.633024	0.0462355	13.72	1	7.71177e-43	4.80669e-42
ENSMUSG00000030298.10	Sec13	protein_coding	1363.17	0.749573	0.747333	0.054646	13.7169	1	8.04578e-43	5.00927e-42
ENSMUSG00000042606.9	Hirip3	protein_coding	967.114	0.80691	0.804191	0.058835	13.7148	1	8.27874e-43	5.15046e-42
ENSMUSG00000041763.14	Tpp2	protein_coding	1668.03	0.631925	0.630583	0.0460793	13.7139	1	8.38707e-43	5.21591e-42
ENSMUSG00000055022.14	Cntn1	protein_coding	11512.2	0.393351	0.393036	0.0286906	13.7101	0	8.83171e-43	5.48835e-42
ENSMUSG00000009535.13	Rnmt	protein_coding	1953.16	0.554485	0.553597	0.0404484	13.7085	0	9.03483e-43	5.61249e-42
ENSMUSG00000006731.10	B4galnt1	protein_coding	3617.63	0.527952	0.527173	0.0385295	13.7025	0	9.80383e-43	6.08793e-42
ENSMUSG00000028328.13	Tmod1	protein_coding	3057.01	0.706726	0.704859	0.0515832	13.7007	1	1.00558e-42	6.24205e-42
ENSMUSG00000036442.8	Thap11	protein_coding	933.176	0.847116	0.843915	0.0618317	13.7003	1	1.01039e-42	6.26958e-42
ENSMUSG00000041216.15	Clvs1	protein_coding	3244.35	0.513551	0.512831	0.0374939	13.6969	0	1.05921e-42	6.57009e-42
ENSMUSG00000026917.15	Wdr5	protein_coding	871.128	0.779757	0.777286	0.0569322	13.6962	1	1.06935e-42	6.63055e-42
ENSMUSG00000056050.12	Mia3	protein_coding	1934.07	0.586598	0.585555	0.0428328	13.6951	1	1.0865e-42	6.73438e-42
ENSMUSG00000028878.11	Fam76a	protein_coding	2291.64	0.569023	0.56806	0.0415549	13.6933	0	1.11389e-42	6.90158e-42
ENSMUSG00000029033.16	Acap3	protein_coding	3272.36	0.64994	0.648458	0.0474905	13.6857	1	1.23632e-42	7.65443e-42
ENSMUSG00000000305.12	Cdh4	protein_coding	1907.53	0.720107	0.718247	0.0526325	13.6818	1	1.30436e-42	8.07271e-42
ENSMUSG00000051726.6	Kcnf1	protein_coding	3675.24	0.750405	0.748218	0.0548593	13.6787	1	1.36075e-42	8.41859e-42
ENSMUSG00000038020.5	Rapgefl1	protein_coding	2836.14	0.715625	0.713769	0.0523486	13.6704	1	1.52575e-42	9.43241e-42
ENSMUSG00000028969.10	Cdk5	protein_coding	1912.66	0.606049	0.604873	0.0443434	13.6672	1	1.59478e-42	9.8555e-42
ENSMUSG00000019877.10	Serinc1	protein_coding	22915.7	0.472709	0.472154	0.0346065	13.6596	0	1.77046e-42	1.09372e-41
ENSMUSG00000055720.10	Ubl7	protein_coding	1630.46	0.672861	0.671237	0.0492636	13.6584	1	1.7993e-42	1.11112e-41
ENSMUSG00000020109.13	Dnajb12	protein_coding	2145.09	0.600831	0.599672	0.0439969	13.6562	1	1.85359e-42	1.14422e-41
ENSMUSG00000031517.8	Gpm6a	protein_coding	28754.8	0.399528	0.399194	0.0292649	13.6521	0	1.96046e-42	1.2093e-41
ENSMUSG00000028822.11	Tmem50a	protein_coding	2128.57	0.585678	0.584593	0.0429134	13.6479	0	2.07732e-42	1.28068e-41
ENSMUSG00000029434.12	Vps33a	protein_coding	3638.28	0.494372	0.493727	0.0362233	13.6479	0	2.07771e-42	1.28068e-41
ENSMUSG00000003360.15	Ddx23	protein_coding	1978.06	0.564065	0.563136	0.0413314	13.6474	0	2.09311e-42	1.2897e-41
ENSMUSG00000025060.14	Slk	protein_coding	4825.88	0.464959	0.464425	0.0340735	13.6458	0	2.13882e-42	1.31738e-41
ENSMUSG00000026077.15	Npas2	protein_coding	3466.99	0.739459	0.737345	0.0542163	13.6391	1	2.34556e-42	1.44418e-41
ENSMUSG00000031917.12	Nip7	protein_coding	1035.71	0.825716	0.822752	0.0606025	13.6251	1	2.83966e-42	1.74583e-41
ENSMUSG00000026020.9	Nop58	protein_coding	1603.77	0.747575	0.745386	0.0549058	13.6156	1	3.23575e-42	1.98715e-41
ENSMUSG00000047126.17	Cltc	protein_coding	18866.1	0.468759	0.468214	0.0344457	13.6086	0	3.5581e-42	2.18431e-41
ENSMUSG00000022442.16	Ttll1	protein_coding	1297.75	0.701826	0.700106	0.0515791	13.6068	1	3.64974e-42	2.23974e-41
ENSMUSG00000030741.15	Spns1	protein_coding	1599.81	0.663059	0.661458	0.0487642	13.5972	1	4.15804e-42	2.55074e-41
ENSMUSG00000021500.17	Ddx46	protein_coding	2196.58	0.612931	0.611723	0.0451461	13.5766	1	5.51253e-42	3.37792e-41
ENSMUSG00000022340.15	Sybu	protein_coding	2611.87	0.602524	0.601331	0.0443954	13.5718	1	5.88743e-42	3.60632e-41
ENSMUSG00000000743.9	Chmp1a	protein_coding	2550.13	0.520037	0.519284	0.0383213	13.5705	0	5.99517e-42	3.67097e-41
ENSMUSG00000026260.12	Ndufa10	protein_coding	3494.26	0.533735	0.532924	0.0393331	13.5696	0	6.06459e-42	3.71211e-41
ENSMUSG00000032435.9	Dync1li1	protein_coding	2770.15	0.666863	0.665275	0.0492003	13.554	1	7.49817e-42	4.58457e-41
ENSMUSG00000032481.17	Smarcc1	protein_coding	3016.74	0.604598	0.603405	0.0446222	13.5493	1	8.00198e-42	4.89081e-41
ENSMUSG00000040003.18	Magi2	protein_coding	4365.95	0.460791	0.460268	0.0340137	13.5472	0	8.23107e-42	5.02716e-41
ENSMUSG00000005161.15	Prdx2	protein_coding	4795.72	0.58222	0.581169	0.0429825	13.5455	0	8.42196e-42	5.13998e-41
ENSMUSG00000039706.11	Ldb2	protein_coding	1037.77	0.800475	0.797878	0.059111	13.5419	1	8.84727e-42	5.39758e-41
ENSMUSG00000029918.9	Mrps33	protein_coding	1534.69	0.635	0.633609	0.0469055	13.5379	1	9.34748e-42	5.70067e-41
ENSMUSG00000032009.8	Sesn3	protein_coding	15291.9	0.46238	0.461855	0.0341587	13.5362	0	9.55552e-42	5.82541e-41
ENSMUSG00000031605.8	Klhl2	protein_coding	9800.64	0.556647	0.555715	0.0411376	13.5314	0	1.0213e-41	6.2217e-41
ENSMUSG00000032777.9	Gtf3c1	protein_coding	6036.22	0.479898	0.479309	0.0354716	13.5291	0	1.05335e-41	6.41463e-41
ENSMUSG00000022109.6	Med4	protein_coding	754.867	0.809417	0.806524	0.0598323	13.5281	1	1.06747e-41	6.49824e-41
ENSMUSG00000068856.3	Sf3b4	protein_coding	1642.9	0.648344	0.646892	0.0479513	13.5209	1	1.17756e-41	7.16317e-41
ENSMUSG00000025272.16	Tro	protein_coding	5606.03	0.603877	0.60272	0.0446911	13.5122	1	1.32441e-41	8.05351e-41
ENSMUSG00000000631.20	Myo18a	protein_coding	5723.6	0.652727	0.651238	0.04831	13.5112	1	1.34311e-41	8.16427e-41
ENSMUSG00000040860.16	Crocc	protein_coding	2088.28	1.07717	1.07056	0.0797637	13.5046	1	1.4699e-41	8.92526e-41
ENSMUSG00000040560.10	Wdr7	protein_coding	5828.66	0.552633	0.551732	0.0409233	13.5041	0	1.47918e-41	8.9783e-41
ENSMUSG00000040699.13	Limd2	protein_coding	1854.57	0.627892	0.626554	0.0465142	13.4989	1	1.58645e-41	9.61194e-41
ENSMUSG00000006005.18	Tpr	protein_coding	4118.63	0.635297	0.633926	0.0471213	13.4822	1	1.99152e-41	1.20443e-40
ENSMUSG00000027649.15	Ctnnbl1	protein_coding	1111.43	0.771454	0.769001	0.0572359	13.4785	1	2.09282e-41	1.26524e-40
ENSMUSG00000027498.14	Cstf1	protein_coding	776.384	0.872174	0.868536	0.0647136	13.4774	1	2.12381e-41	1.28351e-40
ENSMUSG00000048878.6	Hexim1	protein_coding	1883.26	0.615753	0.614463	0.0457052	13.4723	1	2.27769e-41	1.37551e-40
ENSMUSG00000027404.15	Snrpb	protein_coding	1243.57	0.687237	0.685454	0.0510117	13.4721	1	2.28196e-41	1.37759e-40
ENSMUSG00000031820.9	Babam1	protein_coding	1673.55	0.556398	0.555474	0.0413004	13.472	0	2.28642e-41	1.37978e-40
ENSMUSG00000056004.16	9330182L06Rik	protein_coding	2305.48	0.653988	0.652498	0.0485679	13.4654	1	2.49891e-41	1.50747e-40
ENSMUSG00000041608.8	Entpd3	protein_coding	878.181	1.00467	0.99916	0.0746845	13.4522	1	2.98882e-41	1.80171e-40
ENSMUSG00000029095.17	Ablim2	protein_coding	9613.53	0.495213	0.494536	0.0368593	13.4352	0	3.75963e-41	2.26065e-40
ENSMUSG00000018796.13	Acsl1	protein_coding	1786.44	0.591555	0.590423	0.0440312	13.4349	1	3.77481e-41	2.26896e-40
ENSMUSG00000028330.8	Ncbp1	protein_coding	1850.26	0.598984	0.5978	0.0446152	13.4256	1	4.28328e-41	2.57274e-40
ENSMUSG00000039130.18	Zc3hc1	protein_coding	624.317	0.907525	0.903512	0.067604	13.4241	1	4.36615e-41	2.62063e-40
ENSMUSG00000039849.5	Pcif1	protein_coding	1959.57	0.590562	0.589446	0.0440017	13.4213	1	4.53425e-41	2.71958e-40
ENSMUSG00000009293.17	Ube2g2	protein_coding	1603.48	0.697313	0.695415	0.0519628	13.4195	1	4.65117e-41	2.7887e-40
ENSMUSG00000048930.12	Tada3	protein_coding	1052.56	0.71563	0.713613	0.0533352	13.4176	1	4.76872e-41	2.85815e-40
ENSMUSG00000026123.11	Plekhb2	protein_coding	9514.26	0.419519	0.419119	0.0312698	13.4161	0	4.86393e-41	2.91417e-40
ENSMUSG00000015889.8	Lta4h	protein_coding	1170.41	0.772151	0.769527	0.0575579	13.4152	1	4.9262e-41	2.95042e-40
ENSMUSG00000007036.15	Abhd16a	protein_coding	1646.89	0.637333	0.635911	0.0475095	13.4149	1	4.94836e-41	2.96263e-40
ENSMUSG00000079481.11	Nhsl2	protein_coding	4306.75	0.711826	0.709866	0.0530672	13.4137	1	5.02861e-41	3.0096e-40
ENSMUSG00000020741.17	Cluh	protein_coding	3279.84	0.529768	0.528967	0.0395131	13.4074	0	5.47037e-41	3.27164e-40
ENSMUSG00000011589.9	Fsd1	protein_coding	885.819	0.821602	0.818583	0.0612798	13.4074	1	5.47236e-41	3.27166e-40
ENSMUSG00000104346.1	Pcdhga3	protein_coding	1242.39	0.954843	0.950164	0.0712279	13.4055	1	5.61682e-41	3.35682e-40
ENSMUSG00000020114.12	Cand1	protein_coding	4779.26	0.428244	0.427824	0.0319714	13.3946	0	6.50397e-41	3.88563e-40
ENSMUSG00000020577.17	Tspan13	protein_coding	4482.38	0.456717	0.456196	0.0340987	13.394	0	6.55604e-41	3.91534e-40
ENSMUSG00000034432.11	Cops8	protein_coding	2446.29	0.49692	0.49624	0.0371014	13.3936	0	6.59462e-41	3.93697e-40
ENSMUSG00000004393.10	Ddx56	protein_coding	893.824	0.781954	0.779368	0.0583907	13.3917	1	6.75784e-41	4.03297e-40
ENSMUSG00000026341.16	Actr3	protein_coding	8079.45	0.501126	0.500431	0.0374559	13.3791	0	8.01353e-41	4.77552e-40
ENSMUSG00000024639.5	Gnaq	protein_coding	6489.42	0.323904	0.323724	0.0242101	13.3789	0	8.03629e-41	4.78737e-40
ENSMUSG00000051344.13	Plekhm3	protein_coding	2187.36	0.537209	0.536381	0.0402284	13.354	0	1.12312e-40	6.67395e-40
ENSMUSG00000020435.17	Osbp2	protein_coding	2930.23	0.748085	0.745694	0.0560382	13.3495	1	1.19176e-40	7.07933e-40
ENSMUSG00000026377.12	Nifk	protein_coding	744.537	0.883339	0.87944	0.0662412	13.3352	1	1.44502e-40	8.57157e-40
ENSMUSG00000022658.10	Tagln3	protein_coding	3838.18	0.500961	0.500277	0.0375774	13.3314	0	1.51937e-40	9.00618e-40
ENSMUSG00000028086.15	Fbxw7	protein_coding	3755.38	0.630501	0.629122	0.0473035	13.3288	1	1.57316e-40	9.32174e-40
ENSMUSG00000020205.8	Phlda1	protein_coding	1266.07	0.739546	0.737476	0.055485	13.3287	1	1.57528e-40	9.33099e-40
ENSMUSG00000055067.15	Smyd3	protein_coding	1501.1	0.690304	0.688506	0.0518181	13.3217	1	1.73163e-40	1.02499e-39
ENSMUSG00000093752.1	Gm20716	protein_coding	3462.28	0.837109	0.833891	0.0628732	13.3142	1	1.91317e-40	1.13124e-39
ENSMUSG00000001986.16	Gria3	protein_coding	6337.89	0.523102	0.522303	0.0393003	13.3104	0	2.01388e-40	1.19036e-39
ENSMUSG00000015165.16	Hnrnpl	protein_coding	6949.54	0.420619	0.420208	0.0316058	13.3083	0	2.07208e-40	1.22433e-39
ENSMUSG00000031954.6	Cfdp1	protein_coding	2093.47	0.719418	0.71737	0.0540604	13.3077	1	2.08898e-40	1.23344e-39
ENSMUSG00000023110.12	Prmt5	protein_coding	1720.52	0.624392	0.623031	0.046989	13.288	1	2.71618e-40	1.60207e-39
ENSMUSG00000030557.17	Mef2a	protein_coding	7819.59	0.512009	0.511261	0.0385473	13.2826	0	2.91937e-40	1.7201e-39
ENSMUSG00000021779.17	Thrb	protein_coding	2175.3	0.549541	0.548659	0.0413808	13.2801	0	3.02045e-40	1.77903e-39
ENSMUSG00000014786.8	Slc9a5	protein_coding	1659.85	0.715178	0.713013	0.0539198	13.2637	1	3.75701e-40	2.20974e-39
ENSMUSG00000047261.9	Gap43	protein_coding	7372.47	0.423125	0.422716	0.0319036	13.2626	0	3.81472e-40	2.24211e-39
ENSMUSG00000030093.7	Wnt7a	protein_coding	787.991	0.892031	0.888491	0.0672701	13.2604	1	3.92628e-40	2.30686e-39
ENSMUSG00000036510.17	Cdh8	protein_coding	2748.84	0.602365	0.601075	0.0454264	13.2603	1	3.93542e-40	2.31142e-39
ENSMUSG00000062661.6	Ncs1	protein_coding	11558.4	0.393342	0.393012	0.0296812	13.2523	0	4.3786e-40	2.56991e-39
ENSMUSG00000024082.5	Ndufaf7	protein_coding	959.134	0.711037	0.709042	0.0536556	13.2519	1	4.40064e-40	2.58194e-39
ENSMUSG00000039716.12	Dock3	protein_coding	11341.9	0.662009	0.660394	0.0499613	13.2504	1	4.48626e-40	2.63125e-39
ENSMUSG00000060950.12	Trmt61a	protein_coding	757.476	0.925439	0.920875	0.0698469	13.2495	1	4.54029e-40	2.66107e-39
ENSMUSG00000021125.6	Arg2	protein_coding	301.321	1.71939	1.68672	0.129809	13.2455	1	4.78867e-40	2.80468e-39
ENSMUSG00000038370.6	Pcp4l1	protein_coding	15463.2	0.645223	0.64372	0.0487125	13.2455	1	4.78829e-40	2.80468e-39
ENSMUSG00000062867.13	Impdh2	protein_coding	1342.69	0.806981	0.804082	0.0609603	13.2378	1	5.30762e-40	3.10426e-39
ENSMUSG00000037204.7	Atg101	protein_coding	674.771	0.981182	0.975648	0.0741241	13.237	1	5.36388e-40	3.13497e-39
ENSMUSG00000028879.4	Stx12	protein_coding	3450.28	0.44839	0.447896	0.0338753	13.2365	0	5.40269e-40	3.15655e-39
ENSMUSG00000040537.17	Adam22	protein_coding	8406.61	0.499756	0.499051	0.0377704	13.2314	0	5.78072e-40	3.37269e-39
ENSMUSG00000049804.9	Armcx4	protein_coding	2478.06	0.573085	0.572089	0.043318	13.2297	0	5.91159e-40	3.44784e-39
ENSMUSG00000055026.13	Gabrg3	protein_coding	2858.66	0.696788	0.69495	0.0526728	13.2286	1	5.99853e-40	3.49733e-39
ENSMUSG00000024387.13	Csnk2b	protein_coding	1874.73	0.545593	0.544683	0.0412462	13.2277	0	6.0711e-40	3.5384e-39
ENSMUSG00000005371.15	Fbxo11	protein_coding	4558.1	0.47781	0.477194	0.0361411	13.2207	0	6.66549e-40	3.88347e-39
ENSMUSG00000047187.9	Rab2a	protein_coding	8065.59	0.443594	0.443105	0.0335671	13.2151	0	7.17443e-40	4.17417e-39
ENSMUSG00000051703.14	Tmem198	protein_coding	1416.99	0.709366	0.707315	0.0537054	13.2085	1	7.83945e-40	4.55632e-39
ENSMUSG00000025858.12	Get4	protein_coding	1616.81	0.620927	0.619563	0.0470114	13.208	1	7.8873e-40	4.58094e-39
ENSMUSG00000039474.13	Wfs1	protein_coding	21193.7	1.06804	1.06127	0.080872	13.2065	1	8.04747e-40	4.67104e-39
ENSMUSG00000035726.8	Supt16	protein_coding	2316.01	0.573127	0.572081	0.0434069	13.2036	0	8.3661e-40	4.85228e-39
ENSMUSG00000006699.17	Cdc42	protein_coding	7033.68	0.360395	0.360127	0.0273109	13.196	0	9.2501e-40	5.36127e-39
ENSMUSG00000037275.14	Gemin5	protein_coding	906.893	0.736771	0.734555	0.0558357	13.1954	1	9.33182e-40	5.40676e-39
ENSMUSG00000029563.16	Foxp2	protein_coding	3434.4	0.55082	0.549903	0.041749	13.1936	0	9.54948e-40	5.52903e-39
ENSMUSG00000070003.7	Ssbp4	protein_coding	3934.76	0.478402	0.477784	0.0362623	13.1928	0	9.64935e-40	5.58491e-39
ENSMUSG00000051403.9	Ppp1r37	protein_coding	4701.11	0.494926	0.494241	0.0375171	13.192	0	9.7539e-40	5.64347e-39
ENSMUSG00000037979.13	Ccdc92	protein_coding	2887.29	0.544096	0.543186	0.0412579	13.1877	0	1.03332e-39	5.97655e-39
ENSMUSG00000078235.3	Fam43b	protein_coding	841.142	0.802802	0.799871	0.0608765	13.1874	1	1.03725e-39	5.99721e-39
ENSMUSG00000024974.10	Smc3	protein_coding	1983.89	0.703621	0.701686	0.0533583	13.1867	1	1.0465e-39	6.04864e-39
ENSMUSG00000048458.8	Inka2	protein_coding	4089.18	0.743352	0.740976	0.0563721	13.1865	1	1.04932e-39	6.06284e-39
ENSMUSG00000049001.5	Ndnf	protein_coding	1970.21	2.50701	2.42226	0.190158	13.1838	1	1.08793e-39	6.28375e-39
ENSMUSG00000074102.4	Rbm15b	protein_coding	2379.36	0.53144	0.530595	0.0403194	13.1808	0	1.13254e-39	6.53913e-39
ENSMUSG00000020792.15	Exoc7	protein_coding	1958.75	0.529148	0.528286	0.0401731	13.1717	0	1.27689e-39	7.36749e-39
ENSMUSG00000031388.14	Naa10	protein_coding	691.831	0.844231	0.8408	0.0641278	13.1648	1	1.39844e-39	8.06323e-39
ENSMUSG00000040365.14	Trim41	protein_coding	1625.7	0.602378	0.601139	0.0457612	13.1635	1	1.42295e-39	8.20172e-39
ENSMUSG00000043671.14	Dpy19l3	protein_coding	4304.21	0.672985	0.67126	0.0511494	13.1572	1	1.54627e-39	8.90636e-39
ENSMUSG00000004071.13	Cdip1	protein_coding	6757.88	0.396046	0.395695	0.0301126	13.1521	0	1.65412e-39	9.521e-39
ENSMUSG00000038677.14	Scube3	protein_coding	1217.58	0.993646	0.98788	0.0755549	13.1513	1	1.67253e-39	9.6237e-39
ENSMUSG00000020823.16	Sec14l1	protein_coding	10353.7	0.530262	0.529392	0.0403515	13.1411	0	1.91455e-39	1.10087e-38
ENSMUSG00000020950.10	Foxg1	protein_coding	6321.74	0.484416	0.483767	0.0368906	13.1312	0	2.18271e-39	1.25419e-38
ENSMUSG00000006930.15	Hap1	protein_coding	9745.29	1.07473	1.0678	0.0819107	13.1207	1	2.50563e-39	1.43826e-38
ENSMUSG00000059714.13	Flot1	protein_coding	1418.05	0.630082	0.628688	0.0480265	13.1195	1	2.54775e-39	1.46144e-38
ENSMUSG00000021595.18	Nsun2	protein_coding	2130.83	0.509634	0.508857	0.0388663	13.1125	0	2.79332e-39	1.6012e-38
ENSMUSG00000027189.16	Trim44	protein_coding	12494.4	0.41666	0.416249	0.0317782	13.1115	0	2.82933e-39	1.62128e-38
ENSMUSG00000026965.12	Anapc2	protein_coding	2191.01	0.52462	0.523803	0.0400179	13.1096	0	2.9008e-39	1.66166e-38
ENSMUSG00000031532.6	Saraf	protein_coding	6107.87	0.493309	0.492627	0.0376604	13.0989	0	3.34113e-39	1.91128e-38
ENSMUSG00000027193.12	Api5	protein_coding	2913.91	0.474842	0.474222	0.0362529	13.098	0	3.37934e-39	1.93248e-38
ENSMUSG00000024571.15	Gm16286	protein_coding	2666.17	0.60804	0.606736	0.0464275	13.0965	1	3.44599e-39	1.96991e-38
ENSMUSG00000022629.17	Kif21a	protein_coding	6121.22	0.368166	0.367887	0.0281127	13.0961	0	3.46671e-39	1.98108e-38
ENSMUSG00000029623.14	Pdap1	protein_coding	2537.19	0.517363	0.516574	0.0395065	13.0957	0	3.48637e-39	1.99163e-38
ENSMUSG00000046229.9	Scand1	protein_coding	1111.99	0.731137	0.728891	0.0558449	13.0923	1	3.64479e-39	2.08142e-38
ENSMUSG00000016179.11	Camk1g	protein_coding	1309.22	0.829625	0.826473	0.0633781	13.0901	1	3.75129e-39	2.14077e-38
ENSMUSG00000004934.14	Pias4	protein_coding	789.359	0.894104	0.889855	0.068311	13.0887	1	3.81971e-39	2.17833e-38
ENSMUSG00000049583.15	Grm5	protein_coding	14384.6	0.58236	0.58123	0.0444983	13.0872	0	3.8959e-39	2.22102e-38
ENSMUSG00000004341.8	Gpx6	protein_coding	175.678	2.55083	2.43839	0.195017	13.08	1	4.28173e-39	2.44015e-38
ENSMUSG00000061702.10	Tmem91	protein_coding	835.547	0.744441	0.742237	0.0569795	13.0651	1	5.21398e-39	2.96738e-38
ENSMUSG00000034868.9	Myl12b	protein_coding	4773.38	0.619933	0.618559	0.047455	13.0636	1	5.31603e-39	3.02237e-38
ENSMUSG00000000563.17	Atp5f1	protein_coding	5905.69	0.512673	0.511894	0.0392482	13.0623	0	5.40399e-39	3.07133e-38
ENSMUSG00000062184.11	Hs6st2	protein_coding	3193.8	0.676124	0.674387	0.0517662	13.0611	1	5.49071e-39	3.11956e-38
ENSMUSG00000041096.13	Tspyl2	protein_coding	3568.29	0.612226	0.610928	0.0468781	13.06	1	5.57563e-39	3.16673e-38
ENSMUSG00000020607.7	Fam84a	protein_coding	3042.38	0.541591	0.540702	0.0414874	13.0543	0	6.00236e-39	3.40678e-38
ENSMUSG00000024019.18	Cmtr1	protein_coding	3118.11	0.512349	0.511594	0.0392588	13.0506	0	6.30846e-39	3.57808e-38
ENSMUSG00000044864.16	Ankrd50	protein_coding	2745.58	0.465612	0.465044	0.0356825	13.0488	0	6.45957e-39	3.66006e-38
ENSMUSG00000103793.1	Pcdhga6	protein_coding	2204.63	0.937237	0.932463	0.0718281	13.0483	1	6.49548e-39	3.67916e-38
ENSMUSG00000046387.5	Pcdhb17	protein_coding	821.54	0.898125	0.894029	0.0688308	13.0483	1	6.49812e-39	3.6794e-38
ENSMUSG00000029755.10	Dlx5	protein_coding	877.872	0.864985	0.861325	0.0663392	13.0388	1	7.35891e-39	4.16257e-38
ENSMUSG00000017428.16	Psmd11	protein_coding	2484.35	0.575451	0.574342	0.0441425	13.0362	0	7.61635e-39	4.30673e-38
ENSMUSG00000034570.12	Inpp5j	protein_coding	2173.41	0.715018	0.712823	0.0548709	13.0309	1	8.16195e-39	4.61368e-38
ENSMUSG00000038845.11	Phb	protein_coding	2138.06	0.563736	0.562699	0.0432733	13.0273	0	8.55366e-39	4.83347e-38
ENSMUSG00000055639.16	Dach1	protein_coding	2300.08	0.832798	0.829211	0.0639328	13.0261	1	8.6898e-39	4.90874e-38
ENSMUSG00000022420.16	Dnal4	protein_coding	1491.26	0.609139	0.607801	0.0467993	13.016	1	9.92525e-39	5.60473e-38
ENSMUSG00000071341.4	Egr4	protein_coding	2253.64	1.32803	1.31439	0.102034	13.0156	1	9.9748e-39	5.6308e-38
ENSMUSG00000028136.15	Snx27	protein_coding	6731.68	0.439824	0.439334	0.0338011	13.0121	0	1.04409e-38	5.88991e-38
ENSMUSG00000036989.16	Trim3	protein_coding	2037.96	0.548664	0.547736	0.0421703	13.0107	0	1.06409e-38	6.00076e-38
ENSMUSG00000022023.6	Wbp4	protein_coding	2096.57	0.487163	0.486484	0.0374688	13.0018	0	1.19436e-38	6.72402e-38
ENSMUSG00000059981.12	Taok2	protein_coding	5128.03	0.424177	0.423736	0.0326249	13.0016	0	1.19757e-38	6.73982e-38
ENSMUSG00000024942.17	Capn1	protein_coding	625.286	0.976488	0.971003	0.0751561	12.9928	1	1.34428e-38	7.56294e-38
ENSMUSG00000055302.5	Mrfap1	protein_coding	10876.7	0.380615	0.380296	0.0293085	12.9865	0	1.45897e-38	8.19989e-38
ENSMUSG00000031154.15	Otud5	protein_coding	2996.53	0.546392	0.545439	0.0420956	12.9798	0	1.59307e-38	8.95054e-38
ENSMUSG00000051851.5	Rtl8c	protein_coding	1303.42	0.760247	0.757688	0.0586353	12.9657	1	1.91493e-38	1.07553e-37
ENSMUSG00000035228.15	Ccdc106	protein_coding	1300.54	0.698841	0.696841	0.0539026	12.9649	1	1.93525e-38	1.08657e-37
ENSMUSG00000037503.12	Fam168b	protein_coding	10765.6	0.346387	0.346143	0.0267186	12.9643	0	1.95014e-38	1.09457e-37
ENSMUSG00000103088.1	Pcdhgb6	protein_coding	1890.91	0.823095	0.819836	0.063516	12.9589	1	2.09305e-38	1.17399e-37
ENSMUSG00000027599.9	Armc1	protein_coding	2849.67	0.455798	0.455235	0.0351801	12.9561	0	2.16969e-38	1.21616e-37
ENSMUSG00000047417.17	Rexo1	protein_coding	2055.34	0.689374	0.687448	0.0532253	12.952	1	2.28922e-38	1.28273e-37
ENSMUSG00000028033.16	Kcnq5	protein_coding	5871.53	0.629571	0.62812	0.0486604	12.9381	1	2.74502e-38	1.53556e-37
ENSMUSG00000028439.14	Fam219a	protein_coding	7512.52	0.409101	0.408698	0.0316254	12.9358	0	2.82522e-38	1.57989e-37
ENSMUSG00000048240.14	Gng7	protein_coding	41243	0.581316	0.580166	0.0449467	12.9334	0	2.91481e-38	1.62944e-37
ENSMUSG00000046861.9	Hectd3	protein_coding	1417.46	0.617435	0.616067	0.0477425	12.9326	1	2.94666e-38	1.6467e-37
ENSMUSG00000030223.14	Ptpro	protein_coding	1764.08	0.678026	0.676289	0.0524287	12.9323	1	2.9573e-38	1.65209e-37
ENSMUSG00000057531.14	Dtnbp1	protein_coding	1387.51	0.643182	0.641659	0.0497393	12.931	1	3.00694e-38	1.67926e-37
ENSMUSG00000117679.1	Apbb3	protein_coding	834.418	0.91496	0.910389	0.0707673	12.9291	1	3.08232e-38	1.72078e-37
ENSMUSG00000054364.5	Rhob	protein_coding	8669.32	0.363678	0.363388	0.0281294	12.9287	0	3.09874e-38	1.72937e-37
ENSMUSG00000031770.16	Herpud1	protein_coding	1345.71	0.609579	0.608227	0.0471627	12.925	1	3.25282e-38	1.81354e-37
ENSMUSG00000024896.9	Minpp1	protein_coding	1929.95	0.539347	0.538441	0.0417916	12.9056	0	4.18375e-38	2.33101e-37
ENSMUSG00000031400.10	G6pdx	protein_coding	1250.08	0.710893	0.708717	0.0551171	12.8979	1	4.62657e-38	2.57687e-37
ENSMUSG00000000605.9	Clcn4	protein_coding	5876.55	0.422648	0.4222	0.0327729	12.8963	0	4.72402e-38	2.63027e-37
ENSMUSG00000028789.16	Azin2	protein_coding	753.327	0.845865	0.842421	0.065592	12.8959	1	4.74948e-38	2.64356e-37
ENSMUSG00000025738.8	Fbxl16	protein_coding	62313.2	0.578561	0.577419	0.0448825	12.8906	0	5.08625e-38	2.82912e-37
ENSMUSG00000042348.10	Arl15	protein_coding	1667.28	0.639178	0.637562	0.0495852	12.8905	1	5.09113e-38	2.83089e-37
ENSMUSG00000053617.12	Sh3pxd2a	protein_coding	2684.89	0.636978	0.635434	0.0494222	12.8885	1	5.22517e-38	2.90252e-37
ENSMUSG00000032244.9	Fem1b	protein_coding	5576.9	0.452883	0.452344	0.0351677	12.8778	0	6.00059e-38	3.33105e-37
ENSMUSG00000033499.14	Larp4b	protein_coding	3074.98	0.467077	0.466483	0.0362763	12.8755	0	6.17992e-38	3.42945e-37
ENSMUSG00000030591.17	Psmd8	protein_coding	2332.64	0.585803	0.584612	0.0455513	12.8603	0	7.52752e-38	4.17174e-37
ENSMUSG00000021810.3	Ecd	protein_coding	1390.66	0.678761	0.676842	0.052786	12.8587	1	7.68434e-38	4.25724e-37
ENSMUSG00000075318.12	Scn2a	protein_coding	11920	0.481024	0.480364	0.0374161	12.8561	0	7.95152e-38	4.4038e-37
ENSMUSG00000022553.16	Maf1	protein_coding	1636.99	0.556529	0.555498	0.0432932	12.8549	0	8.07643e-38	4.47149e-37
ENSMUSG00000028646.16	Rragc	protein_coding	2299.54	0.465095	0.464481	0.0361879	12.8522	0	8.35667e-38	4.62512e-37
ENSMUSG00000013858.14	Tmem259	protein_coding	3102.68	0.545414	0.544442	0.0424469	12.8493	0	8.67666e-38	4.80062e-37
ENSMUSG00000029836.15	Cbx3	protein_coding	4060.39	0.434347	0.433862	0.0338071	12.8478	0	8.84898e-38	4.89434e-37
ENSMUSG00000025437.15	Usp33	protein_coding	4186.95	0.481093	0.480423	0.0374494	12.8465	0	9.00148e-38	4.97704e-37
ENSMUSG00000024622.8	Hmgxb3	protein_coding	1845.26	0.577041	0.575881	0.0449244	12.8447	0	9.20918e-38	5.08851e-37
ENSMUSG00000074748.3	Atxn7l3b	protein_coding	7053.59	0.327903	0.327691	0.0255411	12.8383	0	1.00085e-37	5.52652e-37
ENSMUSG00000029502.14	Golga3	protein_coding	2108.32	0.527415	0.526539	0.0410866	12.8367	0	1.02189e-37	5.64084e-37
ENSMUSG00000009907.17	Vps4b	protein_coding	1618.18	0.546609	0.545617	0.0425841	12.836	0	1.03103e-37	5.68941e-37
ENSMUSG00000028447.11	Dctn3	protein_coding	1705.67	0.640958	0.639331	0.0499731	12.8261	1	1.17169e-37	6.46345e-37
ENSMUSG00000032212.10	Sltm	protein_coding	2411.54	0.581584	0.580417	0.0453501	12.8243	0	1.19861e-37	6.60979e-37
ENSMUSG00000039483.10	Asb6	protein_coding	722.054	0.789255	0.786268	0.0615529	12.8224	1	1.22853e-37	6.77255e-37
ENSMUSG00000034022.8	Cpsf1	protein_coding	1460.48	0.666851	0.665112	0.0520336	12.8158	1	1.33791e-37	7.37308e-37
ENSMUSG00000024906.10	Mus81	protein_coding	579.696	0.931133	0.926261	0.0726737	12.8125	1	1.3954e-37	7.68736e-37
ENSMUSG00000019990.15	Pde7b	protein_coding	10046.7	0.794346	0.791351	0.0620125	12.8094	1	1.45167e-37	7.99206e-37
ENSMUSG00000003099.11	Ppp5c	protein_coding	2263.55	0.511775	0.510988	0.0399552	12.8087	0	1.4654e-37	8.06504e-37
ENSMUSG00000115987.1	Vps28	protein_coding	1647.32	0.574784	0.573655	0.0448846	12.8058	0	1.5211e-37	8.36882e-37
ENSMUSG00000028758.12	Kif17	protein_coding	1824.46	0.721277	0.719039	0.0563286	12.8048	1	1.5414e-37	8.47771e-37
ENSMUSG00000020739.11	Nup85	protein_coding	736.735	0.797003	0.794006	0.0622472	12.8038	1	1.56043e-37	8.57955e-37
ENSMUSG00000075703.15	Selenoi	protein_coding	3544.79	0.545366	0.544387	0.0426037	12.8009	0	1.62006e-37	8.90447e-37
ENSMUSG00000029467.15	Atp2a2	protein_coding	31981.1	0.560226	0.559173	0.043777	12.7973	0	1.69785e-37	9.3259e-37
ENSMUSG00000025212.17	Sfxn3	protein_coding	3830.87	0.530435	0.529524	0.0414508	12.7967	0	1.70959e-37	9.38347e-37
ENSMUSG00000024160.16	Spsb3	protein_coding	1205.77	0.775405	0.772522	0.0606033	12.7948	1	1.75387e-37	9.62092e-37
ENSMUSG00000003421.13	Nosip	protein_coding	1369.9	0.774995	0.772154	0.0606119	12.7862	1	1.95851e-37	1.074e-36
ENSMUSG00000017764.2	Zswim1	protein_coding	769.83	0.757964	0.755434	0.0593014	12.7816	1	2.07878e-37	1.13957e-36
ENSMUSG00000030682.4	Cdipt	protein_coding	3009.28	0.586041	0.584829	0.0458586	12.7793	0	2.13991e-37	1.1727e-36
ENSMUSG00000060681.15	Slc9a6	protein_coding	4104.2	0.380993	0.380666	0.0298174	12.7775	0	2.18858e-37	1.19898e-36
ENSMUSG00000021901.10	Bap1	protein_coding	3993.91	0.459887	0.459296	0.0360043	12.7731	0	2.31696e-37	1.26848e-36
ENSMUSG00000003166.20	Dgcr2	protein_coding	3920.85	0.419274	0.418836	0.0328362	12.7686	0	2.45382e-37	1.34252e-36
ENSMUSG00000046822.13	Slc39a3	protein_coding	2901.4	0.48719	0.486479	0.0381928	12.7561	0	2.88357e-37	1.5761e-36
ENSMUSG00000028883.17	Sema3a	protein_coding	862.166	0.81605	0.812668	0.064062	12.7384	1	3.61606e-37	1.97388e-36
ENSMUSG00000072875.2	Gpr27	protein_coding	2096.8	0.553382	0.552367	0.043451	12.7358	0	3.74144e-37	2.04099e-36
ENSMUSG00000045733.7	Sprn	protein_coding	2840.85	0.546822	0.545861	0.0429411	12.7342	0	3.81531e-37	2.0806e-36
ENSMUSG00000035314.10	Gdpd5	protein_coding	1975.03	0.73792	0.73542	0.0579546	12.7327	1	3.89021e-37	2.12075e-36
ENSMUSG00000049939.6	Lrrc4	protein_coding	2508.99	0.475408	0.474746	0.0373378	12.7326	0	3.89519e-37	2.12278e-36
ENSMUSG00000027799.12	Nbea	protein_coding	10110	0.678723	0.676841	0.0533068	12.7324	1	3.90617e-37	2.12737e-36
ENSMUSG00000064225.6	Paqr9	protein_coding	3049.58	0.626416	0.624917	0.0492039	12.731	1	3.97583e-37	2.1646e-36
ENSMUSG00000032786.16	Alas1	protein_coding	1265.36	0.657231	0.655469	0.0516493	12.7249	1	4.30195e-37	2.34139e-36
ENSMUSG00000031242.7	2610002M06Rik	protein_coding	2689.24	0.462448	0.461869	0.0363765	12.7128	0	5.01951e-37	2.73015e-36
ENSMUSG00000019470.12	Xab2	protein_coding	1112.95	0.698854	0.696776	0.0549739	12.7125	1	5.04202e-37	2.74151e-36
ENSMUSG00000036104.12	Rab3gap1	protein_coding	3222.29	0.497202	0.496469	0.0391143	12.7115	0	5.10377e-37	2.77418e-36
ENSMUSG00000035517.17	Tdrd7	protein_coding	1808.99	0.654788	0.653022	0.0515383	12.7049	1	5.55655e-37	3.01833e-36
ENSMUSG00000026864.13	Hspa5	protein_coding	9924.78	0.761956	0.759279	0.0599912	12.7011	1	5.82788e-37	3.16365e-36
ENSMUSG00000027198.16	Ext2	protein_coding	1422.79	0.580921	0.579702	0.0457501	12.6977	0	6.09034e-37	3.30506e-36
ENSMUSG00000069072.9	Slc7a14	protein_coding	6656.42	0.49653	0.495785	0.0391056	12.6972	0	6.13157e-37	3.32635e-36
ENSMUSG00000020475.3	Pgam2	protein_coding	268.899	1.58517	1.56187	0.124951	12.6863	1	7.03954e-37	3.81768e-36
ENSMUSG00000028351.5	Brinp1	protein_coding	6556.75	0.666051	0.664243	0.0525214	12.6815	1	7.4862e-37	4.05727e-36
ENSMUSG00000025583.15	Rptor	protein_coding	2543.48	0.529422	0.528529	0.041753	12.6798	0	7.64811e-37	4.14368e-36
ENSMUSG00000031105.16	Slc25a14	protein_coding	1790.07	0.728963	0.726595	0.0574997	12.6777	1	7.86053e-37	4.25738e-36
ENSMUSG00000038132.6	Rbm24	protein_coding	1218.19	0.678403	0.676525	0.0535213	12.6754	1	8.0951e-37	4.38159e-36
ENSMUSG00000021037.7	Ahsa1	protein_coding	2990.36	0.674291	0.672421	0.0532003	12.6746	1	8.18104e-37	4.42667e-36
ENSMUSG00000031889.9	D230025D16Rik	protein_coding	1171.51	0.637982	0.636374	0.0503696	12.666	1	9.12387e-37	4.93522e-36
ENSMUSG00000059208.15	Hnrnpm	protein_coding	3691.28	0.581218	0.580014	0.0458886	12.6658	0	9.14381e-37	4.94441e-36
ENSMUSG00000033060.15	Lmo7	protein_coding	4786.65	0.637211	0.635628	0.0503282	12.6611	1	9.71279e-37	5.25038e-36
ENSMUSG00000025369.15	Smarcc2	protein_coding	9099.36	0.329543	0.329324	0.0260368	12.6568	0	1.02572e-36	5.5393e-36
ENSMUSG00000047591.5	Mafa	protein_coding	366.507	1.21383	1.20299	0.0959197	12.6547	1	1.05418e-36	5.69113e-36
ENSMUSG00000027131.3	Emc4	protein_coding	1855.27	0.579879	0.57865	0.0458317	12.6524	0	1.08555e-36	5.85672e-36
ENSMUSG00000006586.15	Runx1t1	protein_coding	1762.42	0.566885	0.565806	0.0448077	12.6515	0	1.0975e-36	5.91928e-36
ENSMUSG00000033565.18	Rbfox2	protein_coding	9203.91	0.367956	0.367654	0.0290906	12.6486	0	1.1383e-36	6.13732e-36
ENSMUSG00000035863.14	Palm	protein_coding	7501.8	0.377983	0.377655	0.0298837	12.6485	0	1.14038e-36	6.14654e-36
ENSMUSG00000090083.11	Rnf8	protein_coding	1009.59	0.688064	0.686026	0.0544501	12.6366	1	1.3266e-36	7.14569e-36
ENSMUSG00000016346.17	Kcnq2	protein_coding	21805.2	0.445844	0.4453	0.0352873	12.6347	0	1.35947e-36	7.32037e-36
ENSMUSG00000042700.16	Sipa1l1	protein_coding	20203.5	0.515705	0.514865	0.0408484	12.6248	0	1.54046e-36	8.29229e-36
ENSMUSG00000073096.11	Lrrc61	protein_coding	1204.78	0.744487	0.741901	0.0590044	12.6175	1	1.69131e-36	9.10136e-36
ENSMUSG00000024687.11	Osbp	protein_coding	2751.25	0.511526	0.51068	0.0405593	12.6118	0	1.8176e-36	9.77465e-36
ENSMUSG00000039478.15	Micu3	protein_coding	3183.76	0.493526	0.492786	0.0391443	12.6078	0	1.91144e-36	1.0276e-35
ENSMUSG00000027248.13	Pdia3	protein_coding	5956.44	0.532801	0.531864	0.0423167	12.5908	0	2.37223e-36	1.2745e-35
ENSMUSG00000047388.10	Atmin	protein_coding	3123.94	0.53459	0.533657	0.0425104	12.5755	0	2.87951e-36	1.54605e-35
ENSMUSG00000018882.12	Mrpl45	protein_coding	936.408	0.71068	0.708415	0.0565339	12.5709	1	3.05349e-36	1.6384e-35
ENSMUSG00000000276.11	Dgke	protein_coding	2523.16	0.482143	0.481455	0.0383558	12.5703	0	3.07652e-36	1.65023e-35
ENSMUSG00000040037.13	Negr1	protein_coding	8382.23	0.404844	0.404437	0.0322236	12.5636	0	3.34744e-36	1.79325e-35
ENSMUSG00000041836.10	Ptpre	protein_coding	1696.31	0.647682	0.646018	0.0515798	12.5569	1	3.64306e-36	1.95036e-35
ENSMUSG00000025231.17	Sufu	protein_coding	906.285	0.825306	0.821773	0.065732	12.5556	1	3.70287e-36	1.98175e-35
ENSMUSG00000036533.9	Cdc42ep3	protein_coding	1117.15	0.872375	0.868114	0.0695005	12.5521	1	3.87273e-36	2.07199e-35
ENSMUSG00000064264.14	Zfp428	protein_coding	1073.61	0.717894	0.71554	0.0571967	12.5513	1	3.9086e-36	2.09051e-35
ENSMUSG00000039220.16	Ppp1r10	protein_coding	1849.8	0.635377	0.633802	0.050635	12.5482	1	4.06813e-36	2.17514e-35
ENSMUSG00000042772.15	Smg7	protein_coding	3399.04	0.404544	0.404131	0.0322413	12.5474	0	4.10893e-36	2.19625e-35
ENSMUSG00000038319.14	Kcnh2	protein_coding	1340.03	0.605862	0.604573	0.0483132	12.5403	1	4.49237e-36	2.39967e-35
ENSMUSG00000024772.9	Ehd1	protein_coding	1351.77	0.57401	0.57278	0.0457776	12.5391	0	4.56157e-36	2.43507e-35
ENSMUSG00000038084.16	Opa1	protein_coding	6601.95	0.451445	0.450869	0.0360074	12.5376	0	4.65056e-36	2.48178e-35
ENSMUSG00000024807.18	Syvn1	protein_coding	1660.06	0.592288	0.59097	0.0472691	12.5301	1	5.10697e-36	2.72448e-35
ENSMUSG00000032977.9	Fam207a	protein_coding	1152.48	0.633807	0.632217	0.0506059	12.5244	1	5.49392e-36	2.92904e-35
ENSMUSG00000078622.8	Ccdc47	protein_coding	3665.26	0.491651	0.49091	0.0392706	12.5196	0	5.83458e-36	3.10966e-35
ENSMUSG00000037643.14	Prkci	protein_coding	2138.7	0.524501	0.523516	0.0418998	12.518	0	5.9529e-36	3.17171e-35
ENSMUSG00000032527.13	Pccb	protein_coding	1501.38	0.5922	0.590863	0.0473609	12.504	1	7.10012e-36	3.78175e-35
ENSMUSG00000024949.17	Sf1	protein_coding	5923.85	0.434766	0.434255	0.0347859	12.4983	0	7.62241e-36	4.05735e-35
ENSMUSG00000046434.16	Hnrnpa1	protein_coding	7944.96	0.414227	0.413785	0.0331528	12.4945	0	8.00109e-36	4.25756e-35
ENSMUSG00000028710.17	Atpaf1	protein_coding	1973.51	0.546659	0.5456	0.043768	12.4899	0	8.47472e-36	4.50528e-35
ENSMUSG00000058761.5	Rnf169	protein_coding	2367.08	0.559654	0.558565	0.0448155	12.488	0	8.68513e-36	4.61567e-35
ENSMUSG00000071855.5	Ccdc112	protein_coding	603.871	0.917805	0.91294	0.0735467	12.4792	1	9.69443e-36	5.15042e-35
ENSMUSG00000046182.8	Gsg1l	protein_coding	5429.28	0.604557	0.60314	0.0484673	12.4735	1	1.04158e-35	5.52838e-35
ENSMUSG00000040612.13	Ildr2	protein_coding	3277.51	0.426094	0.425679	0.0341613	12.473	0	1.04783e-35	5.55978e-35
ENSMUSG00000035629.19	Rubcn	protein_coding	3270.18	0.443049	0.442502	0.0355239	12.4719	0	1.06322e-35	5.63785e-35
ENSMUSG00000041355.13	Ssr2	protein_coding	1295.44	0.634449	0.632845	0.0508984	12.465	1	1.15836e-35	6.14039e-35
ENSMUSG00000052253.6	Zfp622	protein_coding	1405.65	0.624584	0.623051	0.0501481	12.4548	1	1.31698e-35	6.97016e-35
ENSMUSG00000041773.8	Enc1	protein_coding	11752.6	0.627438	0.625866	0.0504191	12.4445	1	1.49901e-35	7.92354e-35
ENSMUSG00000016018.4	Mtrex	protein_coding	2253.69	0.65048	0.648725	0.0522929	12.4392	1	1.60186e-35	8.46451e-35
ENSMUSG00000029765.12	Plxna4	protein_coding	3714.83	0.551065	0.550064	0.0443165	12.4348	0	1.69211e-35	8.93856e-35
ENSMUSG00000027603.15	Ggt7	protein_coding	2019.76	0.599275	0.597899	0.0482232	12.4271	1	1.86233e-35	9.83467e-35
ENSMUSG00000017167.6	Cntnap1	protein_coding	9285.8	0.612868	0.611385	0.0493248	12.4252	1	1.90864e-35	1.0076e-34
ENSMUSG00000042770.8	Hebp1	protein_coding	765.848	0.863159	0.85871	0.0694729	12.4244	1	1.92675e-35	1.01684e-34
ENSMUSG00000029438.9	Bcl7a	protein_coding	2725.43	0.453455	0.45287	0.0365087	12.4205	0	2.02359e-35	1.06728e-34
ENSMUSG00000027244.14	Atg13	protein_coding	3002.39	0.478579	0.477865	0.0385391	12.418	0	2.08663e-35	1.09983e-34
ENSMUSG00000044465.19	Fam160a2	protein_coding	3135.14	0.485877	0.485152	0.0391521	12.41	0	2.30722e-35	1.21571e-34
ENSMUSG00000020135.13	Apc2	protein_coding	5142.31	0.614041	0.612579	0.0494835	12.409	1	2.33541e-35	1.23018e-34
ENSMUSG00000033706.13	Smyd5	protein_coding	1454.11	0.69314	0.690992	0.0558602	12.4085	1	2.35059e-35	1.23778e-34
ENSMUSG00000028126.16	Pip5k1a	protein_coding	2258.06	0.57841	0.577161	0.0466146	12.4083	0	2.35488e-35	1.23965e-34
ENSMUSG00000010797.6	Wnt2	protein_coding	472.383	1.00691	1.0008	0.0811504	12.4079	1	2.36748e-35	1.24589e-34
ENSMUSG00000063576.12	Klhdc3	protein_coding	3490.28	0.494772	0.494001	0.039892	12.4028	0	2.524e-35	1.32785e-34
ENSMUSG00000032604.16	Qars	protein_coding	1172.61	0.65501	0.653164	0.0528557	12.3924	1	2.87252e-35	1.51056e-34
ENSMUSG00000028838.11	Extl1	protein_coding	1227.32	0.660487	0.658584	0.0533001	12.3919	1	2.89291e-35	1.52049e-34
ENSMUSG00000032078.17	Zpr1	protein_coding	932.401	0.66347	0.661571	0.0535723	12.3846	1	3.16761e-35	1.66382e-34
ENSMUSG00000060450.14	Rnf14	protein_coding	8195.65	0.360571	0.360272	0.0291206	12.382	0	3.27157e-35	1.71734e-34
ENSMUSG00000027502.11	Rtf2	protein_coding	2135.37	0.713974	0.711606	0.0576659	12.3812	1	3.30309e-35	1.7328e-34
ENSMUSG00000019861.15	Gopc	protein_coding	1934.91	0.560323	0.559197	0.0452561	12.3812	0	3.3051e-35	1.73331e-34
ENSMUSG00000074088.6	Snrnp40	protein_coding	648.409	0.829703	0.825968	0.0670527	12.3739	1	3.61852e-35	1.89708e-34
ENSMUSG00000022905.12	Kpna1	protein_coding	4910.6	0.432741	0.432217	0.0349925	12.3667	0	3.95942e-35	2.0745e-34
ENSMUSG00000008226.14	Scrn3	protein_coding	1219.24	0.680651	0.678557	0.0550599	12.362	1	4.1963e-35	2.19655e-34
ENSMUSG00000021427.10	Ssr1	protein_coding	5625.15	0.337478	0.337237	0.0273239	12.351	0	4.81057e-35	2.51572e-34
ENSMUSG00000034686.8	Prr7	protein_coding	1875.93	0.723067	0.720631	0.0585556	12.3484	1	4.97039e-35	2.59848e-34
ENSMUSG00000027170.12	Eif3m	protein_coding	1735.94	0.531817	0.530837	0.0430844	12.3436	0	5.27443e-35	2.75571e-34
ENSMUSG00000001910.4	Nacc1	protein_coding	4608.05	0.40447	0.404035	0.0327711	12.3423	0	5.36141e-35	2.80028e-34
ENSMUSG00000020701.12	Tmem132e	protein_coding	961.417	0.814989	0.811713	0.0660922	12.3311	1	6.16049e-35	3.21663e-34
ENSMUSG00000055409.14	Nell1	protein_coding	1257.17	0.715766	0.71344	0.0580943	12.3208	1	7.00254e-35	3.65173e-34
ENSMUSG00000039449.14	Prpf18	protein_coding	1711.14	0.534648	0.533664	0.0433993	12.3193	0	7.13146e-35	3.7178e-34
ENSMUSG00000064068.14	Mtx1	protein_coding	669.135	0.862787	0.858551	0.0700851	12.3106	1	7.94634e-35	4.14003e-34
ENSMUSG00000027706.8	Sec62	protein_coding	6434.38	0.392009	0.391618	0.0318557	12.3057	0	8.43537e-35	4.3907e-34
ENSMUSG00000020720.13	Psmd12	protein_coding	1865.04	0.563526	0.562369	0.0458033	12.3032	0	8.70931e-35	4.53047e-34
ENSMUSG00000109511.1	Nup62	protein_coding	936.829	0.727869	0.72529	0.0591917	12.2968	1	9.42155e-35	4.89944e-34
ENSMUSG00000027405.16	Nop56	protein_coding	1647.38	0.533663	0.53268	0.0434122	12.2929	0	9.88627e-35	5.13951e-34
ENSMUSG00000040855.15	Reps2	protein_coding	8619.36	0.429378	0.428868	0.034929	12.2929	0	9.89173e-35	5.14074e-34
ENSMUSG00000029141.16	Slc4a1ap	protein_coding	1096.22	0.624995	0.623414	0.0508465	12.2918	1	1.0025e-34	5.20516e-34
ENSMUSG00000032839.13	Trpc1	protein_coding	1966.7	0.618496	0.616927	0.0503417	12.286	1	1.07759e-34	5.59328e-34
ENSMUSG00000045193.13	Cirbp	protein_coding	1613.43	0.855763	0.851729	0.0697759	12.2644	1	1.40589e-34	7.28727e-34
ENSMUSG00000025198.16	Erlin1	protein_coding	1466.71	0.714496	0.712123	0.0582577	12.2644	1	1.40613e-34	7.28727e-34
ENSMUSG00000029465.14	Arpc3	protein_coding	2828.81	0.630617	0.628963	0.0514496	12.257	1	1.54099e-34	7.98371e-34
ENSMUSG00000029657.15	Hsph1	protein_coding	11896.9	0.643379	0.641648	0.0525127	12.2519	1	1.64166e-34	8.49998e-34
ENSMUSG00000040502.5	2019-03-09	protein_coding	1230.78	0.678725	0.676679	0.0554123	12.2486	1	1.70881e-34	8.84215e-34
ENSMUSG00000045538.6	Ddx28	protein_coding	432.338	1.06526	1.05728	0.0869737	12.2481	1	1.71913e-34	8.89283e-34
ENSMUSG00000027207.15	Galk2	protein_coding	702.268	0.813162	0.809637	0.0663994	12.2465	1	1.75328e-34	9.06665e-34
ENSMUSG00000031403.14	Dkc1	protein_coding	990.388	0.723912	0.721373	0.0591229	12.2442	1	1.80463e-34	9.32934e-34
ENSMUSG00000024924.14	Vldlr	protein_coding	3951.35	0.414461	0.413999	0.0338531	12.2429	0	1.83293e-34	9.47267e-34
ENSMUSG00000036298.10	Slc2a13	protein_coding	9534.85	0.56137	0.560222	0.0458651	12.2396	0	1.91016e-34	9.86879e-34
ENSMUSG00000024785.7	Rcl1	protein_coding	672.781	0.837153	0.833299	0.0684016	12.2388	1	1.92859e-34	9.9609e-34
ENSMUSG00000024150.12	Mcfd2	protein_coding	2242.98	0.473274	0.472582	0.038678	12.2362	0	1.99031e-34	1.02733e-33
ENSMUSG00000026463.17	Atp2b4	protein_coding	6141.06	0.551431	0.550389	0.0450707	12.2348	0	2.0261e-34	1.04548e-33
ENSMUSG00000034566.10	Atp5h	protein_coding	3836.48	0.527163	0.526197	0.0431233	12.2246	0	2.29828e-34	1.18483e-33
ENSMUSG00000027475.9	Kif3b	protein_coding	2517.82	0.500713	0.499893	0.0409621	12.2238	0	2.31933e-34	1.19531e-33
ENSMUSG00000020238.14	Ncln	protein_coding	1604.76	0.614829	0.61327	0.0502981	12.2237	1	2.32251e-34	1.19659e-33
ENSMUSG00000038102.15	Trappc11	protein_coding	2030.31	0.491369	0.4906	0.0402055	12.2214	0	2.3879e-34	1.22989e-33
ENSMUSG00000060373.15	Hnrnpc	protein_coding	6806.31	0.560633	0.559483	0.0458734	12.2213	0	2.39191e-34	1.23158e-33
ENSMUSG00000027273.13	Snap25	protein_coding	51420.4	0.502834	0.502001	0.0411623	12.2159	0	2.55703e-34	1.31619e-33
ENSMUSG00000048078.16	Tenm4	protein_coding	7292.46	0.647211	0.645464	0.0530062	12.2101	1	2.74567e-34	1.41199e-33
ENSMUSG00000020530.14	Ggnbp2	protein_coding	2671.27	0.483228	0.482482	0.0395763	12.21	0	2.74791e-34	1.4127e-33
ENSMUSG00000036430.8	Tbcc	protein_coding	497.195	1.03376	1.02648	0.0847718	12.1947	1	3.31911e-34	1.70321e-33
ENSMUSG00000022956.11	Atp5o	protein_coding	3659.69	0.478123	0.477394	0.0392715	12.1748	0	4.2344e-34	2.17023e-33
ENSMUSG00000042763.9	Maneal	protein_coding	2100.14	0.511941	0.51103	0.0420525	12.1739	0	4.28336e-34	2.19465e-33
ENSMUSG00000038025.8	Phf2	protein_coding	2425.36	0.424303	0.423823	0.0348676	12.169	0	4.54711e-34	2.32836e-33
ENSMUSG00000034931.15	Dhx8	protein_coding	1381.43	0.584723	0.583404	0.0480579	12.167	0	4.65621e-34	2.38349e-33
ENSMUSG00000032657.15	Fam189b	protein_coding	1293.86	0.67459	0.672442	0.0554648	12.1625	1	4.92321e-34	2.51708e-33
ENSMUSG00000008305.18	Tle1	protein_coding	1868.69	0.54647	0.545372	0.0449572	12.1554	0	5.37251e-34	2.74511e-33
ENSMUSG00000011114.18	Tbrg1	protein_coding	1079.01	0.666386	0.664341	0.0548451	12.1503	1	5.71338e-34	2.91571e-33
ENSMUSG00000040811.15	Eml2	protein_coding	4401.4	0.56988	0.568647	0.0469178	12.1463	0	5.99895e-34	3.06051e-33
ENSMUSG00000024130.16	Abca3	protein_coding	3305.14	0.514154	0.513252	0.0423458	12.1418	0	6.3429e-34	3.23499e-33
ENSMUSG00000025132.13	Arhgdia	protein_coding	8571.04	0.352519	0.352225	0.0290352	12.1411	0	6.39548e-34	3.26082e-33
ENSMUSG00000055013.15	Agap1	protein_coding	6997.9	0.41735	0.416869	0.0343782	12.14	0	6.48451e-34	3.3052e-33
ENSMUSG00000031284.16	Pak3	protein_coding	4800.19	0.477841	0.477143	0.0393724	12.1365	0	6.76881e-34	3.44906e-33
ENSMUSG00000018427.7	Ypel2	protein_coding	5008.14	0.499929	0.499096	0.0412088	12.1316	0	7.18315e-34	3.65684e-33
ENSMUSG00000028885.8	Smpdl3b	protein_coding	383.127	1.10687	1.0984	0.0912984	12.1236	1	7.9197e-34	4.02689e-33
ENSMUSG00000002324.8	Rec8	protein_coding	238.617	1.45298	1.43439	0.119888	12.1195	1	8.32769e-34	4.23305e-33
ENSMUSG00000029466.11	Anapc7	protein_coding	970.991	0.77084	0.767824	0.0636094	12.1183	1	8.44564e-34	4.2904e-33
ENSMUSG00000022561.13	Gpaa1	protein_coding	807.826	0.704382	0.70209	0.0581485	12.1135	1	8.95879e-34	4.54693e-33
ENSMUSG00000090071.4	Cdk5r2	protein_coding	13827.2	0.536333	0.535293	0.044281	12.112	0	9.12064e-34	4.62766e-33
ENSMUSG00000052423.14	B4galt3	protein_coding	1290.2	0.570526	0.569265	0.0471058	12.1116	0	9.17093e-34	4.65177e-33
ENSMUSG00000022516.10	Nudt16l1	protein_coding	1280.11	0.644257	0.642448	0.053201	12.1099	1	9.36445e-34	4.74849e-33
ENSMUSG00000030515.9	Tarsl2	protein_coding	1612.41	0.584256	0.582902	0.048256	12.1074	0	9.64697e-34	4.88877e-33
ENSMUSG00000011837.4	Snapc2	protein_coding	814.964	0.69753	0.695241	0.0576162	12.1065	1	9.75898e-34	4.94254e-33
ENSMUSG00000033009.15	Ogfod1	protein_coding	3636.63	0.42843	0.427926	0.0353897	12.1061	0	9.80891e-34	4.96632e-33
ENSMUSG00000001229.9	Dpp9	protein_coding	2294.75	0.615713	0.614139	0.0508743	12.1026	1	1.02276e-33	5.17672e-33
ENSMUSG00000055493.4	Epm2a	protein_coding	1170.5	0.624646	0.623035	0.0516633	12.0907	1	1.18269e-33	5.9808e-33
ENSMUSG00000032582.14	Rbm6	protein_coding	1724.55	0.541781	0.540732	0.044843	12.0818	0	1.31882e-33	6.66515e-33
ENSMUSG00000070687.11	Htr1d	protein_coding	604.355	0.927667	0.92214	0.0768263	12.0749	1	1.43404e-33	7.24527e-33
ENSMUSG00000021262.15	Evl	protein_coding	4563.91	0.346974	0.346696	0.0287476	12.0697	0	1.52763e-33	7.71578e-33
ENSMUSG00000012117.13	Dhdds	protein_coding	1776.2	0.506215	0.505356	0.0419464	12.0681	0	1.55629e-33	7.85816e-33
ENSMUSG00000023328.14	Ache	protein_coding	2904.65	0.50946	0.508575	0.0422881	12.0474	0	2.00242e-33	1.00894e-32
ENSMUSG00000041774.16	Ydjc	protein_coding	467.763	0.935463	0.929742	0.0776523	12.0468	1	2.01579e-33	1.01537e-32
ENSMUSG00000031903.7	Pla2g15	protein_coding	777.176	0.720228	0.717612	0.0598115	12.0416	1	2.14684e-33	1.08074e-32
ENSMUSG00000022466.6	Rpap3	protein_coding	814.844	0.722931	0.720404	0.0600539	12.038	1	2.24217e-33	1.1277e-32
ENSMUSG00000067924.4	Rtl8b	protein_coding	4648.84	0.466985	0.466292	0.0388402	12.0232	0	2.6823e-33	1.34704e-32
ENSMUSG00000003458.12	Ncstn	protein_coding	1666.17	0.561519	0.56029	0.0467236	12.0179	0	2.86166e-33	1.43625e-32
ENSMUSG00000027254.13	Map1a	protein_coding	54789.9	0.5886	0.58722	0.0489882	12.0151	1	2.95844e-33	1.48393e-32
ENSMUSG00000020441.6	2310033P09Rik	protein_coding	536.912	0.876413	0.871789	0.0729452	12.0147	1	2.97576e-33	1.49217e-32
ENSMUSG00000071359.13	Tbpl1	protein_coding	1750.9	0.515816	0.514935	0.0429333	12.0144	0	2.9869e-33	1.49731e-32
ENSMUSG00000022100.14	Xpo7	protein_coding	3368.51	0.407332	0.406872	0.0339277	12.0059	0	3.30915e-33	1.65835e-32
ENSMUSG00000022789.15	Dnm1l	protein_coding	7043.48	0.325372	0.325139	0.027111	12.0015	0	3.49061e-33	1.74824e-32
ENSMUSG00000030357.10	Fkbp4	protein_coding	3070.2	0.528997	0.527997	0.0441279	11.9878	0	4.11665e-33	2.06055e-32
ENSMUSG00000022884.15	Eif4a2	protein_coding	16484.9	0.3626	0.362275	0.0302661	11.9804	0	4.50156e-33	2.25118e-32
ENSMUSG00000071652.8	Ints5	protein_coding	713.195	0.752349	0.749361	0.062819	11.9764	1	4.72115e-33	2.35888e-32
ENSMUSG00000035354.9	Uvrag	protein_coding	1263.69	0.615968	0.614345	0.0514744	11.9665	1	5.323e-33	2.65721e-32
ENSMUSG00000050963.7	Kcns2	protein_coding	2063.23	0.701078	0.698668	0.0585931	11.9652	1	5.40679e-33	2.69822e-32
ENSMUSG00000024902.5	Mrpl11	protein_coding	995.765	0.673751	0.671653	0.0563324	11.9603	1	5.73728e-33	2.8623e-32
ENSMUSG00000042388.14	Dlgap3	protein_coding	20882.9	0.614344	0.612751	0.0513766	11.9577	1	5.92077e-33	2.95207e-32
ENSMUSG00000020430.12	Pes1	protein_coding	1119.39	0.654308	0.652378	0.0547259	11.9561	1	6.03322e-33	3.00724e-32
ENSMUSG00000038520.15	Tbc1d17	protein_coding	1226.45	0.582839	0.581477	0.0487565	11.9541	0	6.18156e-33	3.08026e-32
ENSMUSG00000003131.7	Pafah1b2	protein_coding	6355.59	0.35773	0.357417	0.029926	11.9538	0	6.2006e-33	3.08883e-32
ENSMUSG00000023087.15	Noct	protein_coding	2240.19	0.550143	0.548987	0.046087	11.9371	0	7.5852e-33	3.76733e-32
ENSMUSG00000068036.15	Afdn	protein_coding	3224.44	0.408538	0.408082	0.0342322	11.9343	0	7.83869e-33	3.89207e-32
ENSMUSG00000001847.14	Rac1	protein_coding	9628.83	0.311137	0.310929	0.0260749	11.9324	0	8.01882e-33	3.98033e-32
ENSMUSG00000030256.11	Bhlhe41	protein_coding	2377.41	0.542031	0.540943	0.0454265	11.9321	0	8.05617e-33	3.99768e-32
ENSMUSG00000024901.15	Peli3	protein_coding	1080	0.708134	0.705709	0.0593766	11.9262	1	8.64809e-33	4.28758e-32
ENSMUSG00000027782.10	Kpna4	protein_coding	3121.33	0.46362	0.462936	0.0388747	11.926	0	8.6654e-33	4.29489e-32
ENSMUSG00000020580.10	Rock2	protein_coding	7625.81	0.475509	0.474767	0.0398723	11.9258	0	8.68338e-33	4.30253e-32
ENSMUSG00000028488.15	Sh3gl2	protein_coding	4476.97	0.428122	0.427597	0.035907	11.9231	0	8.97284e-33	4.44331e-32
ENSMUSG00000045062.4	Pcdhb7	protein_coding	429.174	1.02214	1.01485	0.0857854	11.9151	1	9.87872e-33	4.889e-32
ENSMUSG00000103332.1	Pcdhga2	protein_coding	826.384	0.946656	0.94088	0.0795085	11.9063	1	1.09675e-32	5.42624e-32
ENSMUSG00000024587.10	Nars	protein_coding	4568.44	0.410216	0.409738	0.0344591	11.9044	0	1.12204e-32	5.54969e-32
ENSMUSG00000025478.15	Dpysl4	protein_coding	844.6	0.710026	0.707591	0.0596581	11.9016	1	1.16109e-32	5.74115e-32
ENSMUSG00000022195.7	6030458C11Rik	protein_coding	1599.12	0.585906	0.584489	0.0492316	11.901	0	1.16945e-32	5.78079e-32
ENSMUSG00000089872.10	Rps6kc1	protein_coding	1493.26	0.568118	0.566848	0.0477529	11.897	0	1.22634e-32	6.05662e-32
ENSMUSG00000026663.6	Atf6	protein_coding	3792.96	0.666994	0.664904	0.0560759	11.8945	1	1.2643e-32	6.2404e-32
ENSMUSG00000030036.8	Mogs	protein_coding	750.492	0.724049	0.721441	0.0609085	11.8875	1	1.37473e-32	6.78147e-32
ENSMUSG00000003814.8	Calr	protein_coding	13508.2	0.572238	0.570941	0.0481444	11.8859	0	1.40188e-32	6.91337e-32
ENSMUSG00000024570.7	Rbfa	protein_coding	728.787	0.718834	0.716117	0.0604991	11.8817	1	1.47281e-32	7.25883e-32
ENSMUSG00000025417.8	Pip4k2c	protein_coding	2877.14	0.689202	0.686887	0.0580571	11.8711	1	1.67249e-32	8.23324e-32
ENSMUSG00000023572.16	Ccndbp1	protein_coding	1335	0.5865	0.585085	0.0494544	11.8594	1	1.92355e-32	9.4608e-32
ENSMUSG00000035203.16	Epn1	protein_coding	9578.27	0.371695	0.371338	0.0313424	11.8592	0	1.92809e-32	9.48037e-32
ENSMUSG00000068206.13	Pick1	protein_coding	1130.77	0.662352	0.660335	0.0558548	11.8585	1	1.94534e-32	9.56237e-32
ENSMUSG00000004667.18	Polr2e	protein_coding	1145.28	0.60844	0.606839	0.0513106	11.858	1	1.9563e-32	9.61338e-32
ENSMUSG00000040118.15	Cacna2d1	protein_coding	4775.68	0.535943	0.534869	0.0451993	11.8573	0	1.9716e-32	9.6857e-32
ENSMUSG00000049281.16	Scn3b	protein_coding	5381.52	0.386413	0.386009	0.0325998	11.8532	0	2.07061e-32	1.01632e-31
ENSMUSG00000033902.12	Mapkbp1	protein_coding	2101.29	0.570774	0.569486	0.0481685	11.8495	0	2.16428e-32	1.06198e-31
ENSMUSG00000035297.14	Cops4	protein_coding	1789.23	0.498715	0.497846	0.0420877	11.8494	0	2.16622e-32	1.06262e-31
ENSMUSG00000038533.15	Cbfa2t2	protein_coding	2046.98	0.488914	0.48808	0.0412619	11.849	0	2.17671e-32	1.06745e-31
ENSMUSG00000033128.9	Gga1	protein_coding	1933.9	0.524437	0.523444	0.0442672	11.8471	0	2.2283e-32	1.09211e-31
ENSMUSG00000027438.14	Napb	protein_coding	11374.9	0.390444	0.390032	0.0329774	11.8398	0	2.43144e-32	1.19062e-31
[truncated: 9,638 more rows]

## Sheet: Enriched Acb D2R FC 1.5
			D2CreRiboTag_Acb_PELLET FC > 1.5
			baseMean	log2FoldChange	shrunkenlfc	lfcSE	stat	filter	pvalue	padj
ENSMUSG00000057897.14	Camk2b	protein_coding	54692.3	1.34932	1.34757	0.0364191	37.0498	1	1.80884e-300	2.1887e-298
ENSMUSG00000038805.10	Six3	protein_coding	3975.11	1.29674	1.29521	0.0350857	36.9591	1	5.19516e-299	6.19634e-297
ENSMUSG00000028833.13	Ncdn	protein_coding	79345.3	1.27022	1.26875	0.0343837	36.9427	1	9.54327e-299	1.13017e-296
ENSMUSG00000041380.13	Htr2c	protein_coding	5348.16	1.26726	1.26589	0.0343552	36.887	1	7.46146e-298	8.7127e-296
ENSMUSG00000004961.7	Syt5	protein_coding	6848.95	1.19159	1.1904	0.0324353	36.7374	1	1.84588e-295	2.11114e-293
ENSMUSG00000030695.16	Aldoa	protein_coding	51677.5	1.12187	1.12084	0.0306964	36.5474	1	1.9616e-292	2.18366e-290
ENSMUSG00000033161.10	Atp1a1	protein_coding	22629.7	1.04223	1.04139	0.0286087	36.4304	1	1.40749e-290	1.55644e-288
ENSMUSG00000024008.16	Cpne5	protein_coding	12781	1.27764	1.27609	0.0350861	36.4144	1	2.52222e-290	2.77079e-288
ENSMUSG00000021288.18	Klc1	protein_coding	15969.4	0.778714	0.778364	0.0214512	36.3017	1	1.52191e-288	1.66097e-286
ENSMUSG00000039953.13	Clstn1	protein_coding	37516.8	1.10433	1.10333	0.0305183	36.1859	1	1.01372e-286	1.09207e-284
ENSMUSG00000025468.15	Caly	protein_coding	6530.58	1.10214	1.10112	0.0308366	35.7414	1	9.00346e-280	9.39624e-278
ENSMUSG00000001270.9	Ckb	protein_coding	58917.2	1.17162	1.17037	0.0329495	35.5579	1	6.26467e-277	6.41764e-275
ENSMUSG00000016349.10	Eef1a2	protein_coding	36071.1	0.941699	0.941045	0.0266128	35.3852	1	2.88619e-274	2.93863e-272
ENSMUSG00000032174.5	Icam5	protein_coding	10370.8	1.30904	1.30728	0.037061	35.3212	1	2.77647e-273	2.80979e-271
ENSMUSG00000059456.13	Ptk2b	protein_coding	27564.5	1.40126	1.3991	0.0396985	35.2975	1	6.40562e-273	6.44343e-271
ENSMUSG00000031865.16	Dctn1	protein_coding	15207	0.981273	0.980528	0.0278661	35.2138	1	1.2283e-271	1.22815e-269
ENSMUSG00000022477.13	Aco2	protein_coding	15659.2	0.777976	0.777597	0.0221797	35.0761	1	1.56054e-269	1.55106e-267
ENSMUSG00000024359.10	Hspa9	protein_coding	7952.22	0.955141	0.954427	0.0273812	34.8831	1	1.34072e-266	1.30159e-264
ENSMUSG00000068859.5	Sp9	protein_coding	1900.18	1.60725	1.60403	0.046094	34.869	1	2.19708e-266	2.12062e-264
ENSMUSG00000027350.8	Chgb	protein_coding	9202.39	0.96416	0.963427	0.0277651	34.7256	1	3.23939e-264	3.05601e-262
ENSMUSG00000025393.12	Atp5b	protein_coding	35471.4	0.839186	0.838704	0.0241676	34.7237	1	3.46405e-264	3.24959e-262
ENSMUSG00000033910.13	Gucy1a1	protein_coding	9366.55	1.60332	1.59997	0.0465312	34.4568	1	3.55567e-260	3.28025e-258
ENSMUSG00000036564.17	Ndrg4	protein_coding	102526	1.14666	1.14541	0.0334126	34.3182	1	4.20534e-258	3.81635e-256
ENSMUSG00000058297.16	Spock2	protein_coding	40389.5	0.77998	0.779587	0.0227504	34.2842	1	1.35101e-257	1.21286e-255
ENSMUSG00000036966.15	Spryd3	protein_coding	5458.54	0.949681	0.948964	0.0278344	34.1189	1	3.86855e-255	3.45439e-253
ENSMUSG00000032120.11	C2cd2l	protein_coding	13926.8	1.09185	1.09075	0.0320403	34.0774	1	1.59232e-254	1.41428e-252
ENSMUSG00000029621.14	Arpc1a	protein_coding	7544.27	1.13149	1.13026	0.0332687	34.0107	1	1.54872e-253	1.36828e-251
ENSMUSG00000025190.13	Got1	protein_coding	10915.5	0.90489	0.904251	0.0266887	33.9054	1	5.54842e-252	4.87618e-250
ENSMUSG00000029713.15	Gnb2	protein_coding	15462.7	1.12878	1.12754	0.0333541	33.8424	1	4.69515e-251	4.10469e-249
ENSMUSG00000031153.16	Gripap1	protein_coding	4727.08	1.18522	1.18377	0.0350636	33.8021	1	1.83646e-250	1.59714e-248
ENSMUSG00000057666.18	Gapdh	protein_coding	63634	0.889114	0.888503	0.0264789	33.5782	1	3.49473e-247	2.94722e-245
ENSMUSG00000036427.5	Gpi1	protein_coding	18777.8	0.766444	0.766049	0.0229063	33.4599	1	1.84531e-245	1.53299e-243
ENSMUSG00000028161.17	Ppp3ca	protein_coding	95363	1.40933	1.40687	0.0421779	33.4139	1	8.59944e-245	7.07357e-243
ENSMUSG00000019505.7	Ubb	protein_coding	58607.2	1.06823	1.06716	0.0320345	33.3463	1	8.25557e-244	6.72446e-242
ENSMUSG00000051675.13	Trim32	protein_coding	6386.96	1.02031	1.01937	0.0307387	33.1932	1	1.3509e-241	1.07416e-239
ENSMUSG00000015568.16	Lpl	protein_coding	3255.18	1.37942	1.37701	0.0415694	33.1835	1	1.86046e-241	1.47232e-239
ENSMUSG00000022895.16	Ets2	protein_coding	4595.53	1.13198	1.13073	0.0341904	33.108	1	2.27933e-240	1.7953e-238
ENSMUSG00000040794.5	C1qtnf4	protein_coding	7776.36	1.50985	1.50675	0.0456666	33.0623	1	1.03389e-239	8.10509e-238
ENSMUSG00000021114.9	Atp6v1d	protein_coding	7456.59	0.984753	0.983893	0.0298654	32.973	1	1.98025e-238	1.54515e-236
ENSMUSG00000029166.14	Mapre3	protein_coding	6281.07	0.855996	0.855435	0.025966	32.966	1	2.49183e-238	1.92632e-236
ENSMUSG00000060279.14	Ap2a1	protein_coding	9520.38	0.975683	0.974843	0.0296629	32.8924	1	2.82601e-237	2.16462e-235
ENSMUSG00000027546.15	Atp9a	protein_coding	14060.9	0.806534	0.806057	0.0245893	32.8002	1	5.85027e-236	4.40035e-234
ENSMUSG00000023944.14	Hsp90ab1	protein_coding	54618.5	0.92869	0.927953	0.0284694	32.6206	1	2.0928e-233	1.53945e-231
ENSMUSG00000039108.14	Lsm14b	protein_coding	4578.27	0.999743	0.998809	0.0307686	32.4923	1	1.36924e-231	9.85496e-230
ENSMUSG00000028005.13	Gucy1b1	protein_coding	10778.8	1.32933	1.32712	0.041083	32.3571	1	1.10362e-229	7.80856e-228
ENSMUSG00000017740.17	Slc12a5	protein_coding	27398.3	1.03579	1.03473	0.0322335	32.1338	1	1.48687e-226	1.02172e-224
ENSMUSG00000024392.17	Bag6	protein_coding	8519.57	0.979351	0.978457	0.0305402	32.0675	1	1.25005e-225	8.55465e-224
ENSMUSG00000028430.14	Nol6	protein_coding	5345.02	1.06643	1.06527	0.0332994	32.0257	1	4.79261e-225	3.25313e-223
ENSMUSG00000020936.8	Nmt1	protein_coding	6595.76	0.996652	0.995699	0.0312189	31.9247	1	1.2145e-223	8.14446e-222
ENSMUSG00000026204.15	Ptprn	protein_coding	22175.6	1.01624	1.01523	0.0318348	31.9222	1	1.31273e-223	8.76796e-222
ENSMUSG00000027304.9	Rtf1	protein_coding	3996.1	0.948039	0.947223	0.0297821	31.8325	1	2.29712e-222	1.51013e-220
ENSMUSG00000038417.4	Fig4	protein_coding	2427.64	1.63697	1.6329	0.0514633	31.8085	1	4.94305e-222	3.23682e-220
ENSMUSG00000034187.18	Nsf	protein_coding	22943.3	0.868193	0.86756	0.0273447	31.7499	1	3.1814e-221	2.06705e-219
ENSMUSG00000061718.12	Ppp1r1b	protein_coding	74776.2	1.424	1.42119	0.0448826	31.7272	1	6.54632e-221	4.23684e-219
ENSMUSG00000038429.10	Usp5	protein_coding	7375.79	1.02796	1.0269	0.0324133	31.714	1	9.95145e-221	6.41581e-219
ENSMUSG00000026825.17	Dnm1	protein_coding	26836.6	0.831997	0.831435	0.0263391	31.5879	1	5.41004e-219	3.44797e-217
ENSMUSG00000019923.14	Zwint	protein_coding	23853.8	0.658741	0.658461	0.0209146	31.4967	1	9.63125e-218	6.09177e-216
ENSMUSG00000009394.13	Syn2	protein_coding	13326.5	0.854253	0.853651	0.0271259	31.4921	1	1.11419e-217	7.02063e-216
ENSMUSG00000030207.15	Fam234b	protein_coding	9143.23	0.846411	0.845806	0.026894	31.4721	1	2.09366e-217	1.31429e-215
ENSMUSG00000033900.13	Map9	protein_coding	5745.11	0.992223	0.991248	0.0316058	31.3937	1	2.46907e-216	1.53266e-214
ENSMUSG00000028785.13	Hpca	protein_coding	58159.4	1.58188	1.57792	0.0505429	31.2978	1	4.9999e-215	3.08075e-213
ENSMUSG00000000253.13	Gmpr	protein_coding	2179.32	1.35787	1.35524	0.0434314	31.2647	1	1.41005e-214	8.62456e-213
ENSMUSG00000029223.12	Uchl1	protein_coding	15610.7	0.883404	0.882707	0.0283054	31.2098	1	7.85669e-214	4.77058e-212
ENSMUSG00000003153.10	Slc2a3	protein_coding	5900.4	0.849394	0.848779	0.0273745	31.0287	1	2.21074e-211	1.32312e-209
ENSMUSG00000062044.16	Lmtk3	protein_coding	12080.3	1.29216	1.28997	0.041661	31.0161	1	3.27367e-211	1.95227e-209
ENSMUSG00000008153.11	Clstn3	protein_coding	12845.2	0.87078	0.870112	0.0280879	31.002	1	5.06655e-211	3.01072e-209
ENSMUSG00000035397.8	Klf16	protein_coding	4652.52	1.14838	1.1468	0.0370511	30.9945	1	6.39957e-211	3.78936e-209
ENSMUSG00000024853.10	Sf3b2	protein_coding	8584.08	0.872546	0.871865	0.0282044	30.9365	1	3.85601e-210	2.26717e-208
ENSMUSG00000038910.7	Plcl2	protein_coding	5461.34	1.18336	1.18166	0.0383109	30.8884	1	1.71213e-209	1.00313e-207
ENSMUSG00000024736.15	Tmem132a	protein_coding	6805.07	1.20709	1.2053	0.0391005	30.8716	1	2.87721e-209	1.67985e-207
ENSMUSG00000022285.17	Ywhaz	protein_coding	57094.1	0.935416	0.934569	0.0304142	30.7559	1	1.01936e-207	5.93076e-206
ENSMUSG00000038034.15	Igsf8	protein_coding	6324.82	1.00667	1.00561	0.0328919	30.6054	1	1.03857e-205	5.93904e-204
ENSMUSG00000021577.14	Sdha	protein_coding	12556.8	0.674936	0.674613	0.0220799	30.5679	1	3.26919e-205	1.86311e-203
ENSMUSG00000032936.13	Camkv	protein_coding	27755.6	1.22441	1.22247	0.0401437	30.5006	1	2.5559e-204	1.45165e-202
ENSMUSG00000054013.6	Tmem179	protein_coding	4791.97	0.901268	0.900503	0.0295686	30.4805	1	4.71879e-204	2.671e-202
ENSMUSG00000030007.8	Cct7	protein_coding	5783.44	0.970386	0.969407	0.0319285	30.3924	1	6.91661e-203	3.84979e-201
ENSMUSG00000028759.13	Hp1bp3	protein_coding	10739.6	0.820309	0.819725	0.0270031	30.3784	1	1.06122e-202	5.88711e-201
ENSMUSG00000022391.16	Rangap1	protein_coding	6751.09	0.884497	0.883768	0.0291323	30.3614	1	1.77933e-202	9.80569e-201
ENSMUSG00000032500.10	Dclk3	protein_coding	6944.07	1.17564	1.17393	0.0387407	30.3463	1	2.81063e-202	1.54381e-200
ENSMUSG00000071659.4	Hnrnpul2	protein_coding	10674.4	0.763997	0.76352	0.0251776	30.3443	1	2.98326e-202	1.63326e-200
ENSMUSG00000025372.16	Baiap2	protein_coding	20294.4	1.24339	1.24133	0.0410559	30.2854	1	1.78599e-201	9.74591e-200
ENSMUSG00000062070.12	Pgk1	protein_coding	9906.19	0.768911	0.768418	0.0254214	30.2466	1	5.78227e-201	3.12467e-199
ENSMUSG00000055932.15	Fto	protein_coding	7678.97	0.847784	0.847128	0.0281645	30.1011	1	4.68662e-199	2.50824e-197
ENSMUSG00000026234.12	Ncl	protein_coding	12352.3	0.824569	0.823954	0.0275103	29.9732	1	2.19715e-197	1.1647e-195
ENSMUSG00000021701.8	Plk2	protein_coding	9554.52	1.23552	1.23346	0.0412468	29.9543	1	3.86709e-197	2.03059e-195
ENSMUSG00000016541.10	Atxn10	protein_coding	6866.97	0.77221	0.771712	0.0258035	29.9266	1	8.87829e-197	4.64733e-195
ENSMUSG00000009894.15	Snap47	protein_coding	7364.42	0.825693	0.825085	0.0275918	29.9253	1	9.21766e-197	4.80989e-195
ENSMUSG00000046432.12	Bex3	protein_coding	4938.34	0.897528	0.896748	0.0300298	29.8879	1	2.8286e-196	1.46683e-194
ENSMUSG00000048076.14	Arf1	protein_coding	14548.5	0.848433	0.847763	0.0283945	29.8802	1	3.56316e-196	1.84203e-194
ENSMUSG00000002524.17	Puf60	protein_coding	4253.58	0.925043	0.924174	0.0309857	29.8539	1	7.82159e-196	4.00628e-194
ENSMUSG00000026797.16	Stxbp1	protein_coding	24926.8	0.682773	0.682423	0.0229078	29.8052	1	3.34274e-195	1.70695e-193
ENSMUSG00000067873.11	Htatsf1	protein_coding	3301.62	1.08123	1.07983	0.0363707	29.7279	1	3.34418e-194	1.70247e-192
ENSMUSG00000006998.16	Psmd2	protein_coding	7008.74	0.855392	0.854687	0.028776	29.7259	1	3.55755e-194	1.80559e-192
ENSMUSG00000032959.12	Pebp1	protein_coding	11282.9	0.812394	0.811791	0.0273741	29.6775	1	1.49852e-193	7.49173e-192
ENSMUSG00000054728.16	Phactr1	protein_coding	59133.5	1.44678	1.44341	0.0487835	29.6571	1	2.74586e-193	1.36867e-191
ENSMUSG00000008348.9	Ubc	protein_coding	17725.6	1.01118	1.01003	0.0341014	29.6523	1	3.17093e-193	1.57584e-191
ENSMUSG00000026443.3	Lrrn2	protein_coding	5926.73	1.08328	1.08187	0.0365487	29.6394	1	4.64383e-193	2.30097e-191
ENSMUSG00000030246.11	Ldhb	protein_coding	16105.1	0.833713	0.83306	0.0281329	29.6348	1	5.32979e-193	2.63304e-191
ENSMUSG00000001924.15	Uba1	protein_coding	10805.8	0.796077	0.795511	0.0269169	29.5753	1	3.10307e-192	1.5195e-190
ENSMUSG00000002957.11	Ap2a2	protein_coding	7462.84	0.883204	0.882438	0.0298655	29.5728	1	3.34844e-192	1.63486e-190
ENSMUSG00000052087.14	Rgs14	protein_coding	3960.03	1.3968	1.39375	0.047311	29.5239	1	1.42124e-191	6.8788e-190
ENSMUSG00000063446.4	Plppr1	protein_coding	3242.39	1.22476	1.2227	0.0414946	29.5161	1	1.78766e-191	8.62725e-190
ENSMUSG00000030216.12	Wbp11	protein_coding	3762.98	0.961986	0.960979	0.0326066	29.5028	1	2.6536e-191	1.27694e-189
ENSMUSG00000041141.7	Pnmal1	protein_coding	6793.68	0.882756	0.882001	0.0300411	29.3849	1	8.55776e-190	4.07115e-188
ENSMUSG00000059005.13	Hnrnpa3	protein_coding	12939.6	0.661368	0.661038	0.0226185	29.2402	1	5.98679e-188	2.80807e-186
ENSMUSG00000048895.13	Cdk5r1	protein_coding	13485.2	0.894538	0.893715	0.0306044	29.2291	1	8.28303e-188	3.86341e-186
ENSMUSG00000022564.7	Grina	protein_coding	14638.2	0.918006	0.91711	0.0314254	29.2123	1	1.35482e-187	6.30163e-186
ENSMUSG00000031066.10	Usp11	protein_coding	6895.92	1.02907	1.02784	0.0352298	29.2102	1	1.44094e-187	6.68358e-186
ENSMUSG00000020882.17	Cacnb1	protein_coding	8061.28	1.14743	1.14567	0.0392891	29.2047	1	1.68964e-187	7.8154e-186
ENSMUSG00000031409.1	Tceal6	protein_coding	3359.9	1.1954	1.1934	0.0409835	29.1677	1	4.98154e-187	2.29784e-185
ENSMUSG00000014195.15	Dnajc7	protein_coding	6019.77	0.85667	0.855928	0.0294312	29.1076	1	2.8771e-186	1.31621e-184
ENSMUSG00000058260.2	Serpina9	protein_coding	2320.64	1.46774	1.46409	0.0504743	29.0789	1	6.62896e-186	3.02433e-184
ENSMUSG00000003316.14	Glg1	protein_coding	11221.1	0.87753	0.876748	0.0302226	29.0355	1	2.34249e-185	1.06291e-183
ENSMUSG00000053838.14	Nudcd3	protein_coding	5749.18	0.90006	0.899203	0.0310185	29.0169	1	4.0307e-185	1.82398e-183
ENSMUSG00000044167.6	Foxo1	protein_coding	7024.71	1.09833	1.09677	0.0378883	28.9887	1	9.12527e-185	4.11821e-183
ENSMUSG00000002052.6	Supt6	protein_coding	8040.37	0.952176	0.951168	0.0329313	28.9141	1	7.94976e-184	3.55885e-182
ENSMUSG00000019087.13	Atp6ap1	protein_coding	9030.11	0.839499	0.838806	0.0290382	28.9102	1	8.89296e-184	3.97045e-182
ENSMUSG00000024767.11	Otub1	protein_coding	6496.65	0.911263	0.910372	0.0315283	28.9031	1	1.09259e-183	4.8651e-182
ENSMUSG00000026000.16	Lancl1	protein_coding	5735.33	0.897633	0.89677	0.0310936	28.8687	1	2.95089e-183	1.30354e-181
ENSMUSG00000042078.14	Svop	protein_coding	5697.96	0.824744	0.824093	0.0286341	28.8029	1	1.97292e-182	8.64665e-181
ENSMUSG00000033278.10	Ptprm	protein_coding	2154.66	1.35154	1.34879	0.0469249	28.8023	1	2.0096e-182	8.78436e-181
ENSMUSG00000031833.10	Mast3	protein_coding	12828.8	1.00818	1.00697	0.0350407	28.7718	1	4.83528e-182	2.10808e-180
ENSMUSG00000024012.18	Mtch1	protein_coding	14149.4	0.71308	0.712651	0.024803	28.7497	1	9.13707e-182	3.9732e-180
ENSMUSG00000028525.16	Pde4b	protein_coding	6950.43	0.926085	0.925153	0.0323212	28.6526	1	1.48925e-180	6.44235e-179
ENSMUSG00000017417.14	Plxdc1	protein_coding	1166.76	1.75573	1.74903	0.0613422	28.622	1	3.57945e-180	1.54443e-178
ENSMUSG00000051695.6	Pcbp1	protein_coding	6193.48	0.825416	0.824737	0.0288504	28.6102	1	5.01269e-180	2.15726e-178
ENSMUSG00000031672.8	Got2	protein_coding	9102.33	0.887329	0.886477	0.0311331	28.5012	1	1.13289e-178	4.8135e-177
ENSMUSG00000047379.7	B4gat1	protein_coding	3659.77	0.938242	0.937219	0.0329313	28.4908	1	1.52094e-178	6.44584e-177
ENSMUSG00000022892.11	App	protein_coding	57432.6	0.802557	0.801929	0.0282416	28.4175	1	1.22767e-177	5.17668e-176
ENSMUSG00000026259.14	Ngef	protein_coding	28750.8	1.45499	1.45125	0.0512343	28.3988	1	2.09158e-177	8.77518e-176
ENSMUSG00000030329.11	Pianp	protein_coding	8151.25	0.833138	0.832441	0.0293526	28.3838	1	3.20477e-177	1.34119e-175
ENSMUSG00000024059.10	Clip4	protein_coding	4955.32	1.09955	1.09794	0.03875	28.3754	1	4.07224e-177	1.69996e-175
ENSMUSG00000049313.8	Sorl1	protein_coding	10660.1	0.939241	0.938252	0.0331614	28.3233	1	1.7852e-176	7.43372e-175
ENSMUSG00000061911.15	Myt1l	protein_coding	16429.3	0.916519	0.915574	0.0323636	28.3194	1	1.99147e-176	8.27204e-175
ENSMUSG00000008658.16	Rbfox1	protein_coding	12554.4	1.08217	1.0806	0.0382229	28.312	1	2.46175e-176	1.02001e-174
ENSMUSG00000070802.5	Pnmal2	protein_coding	23812.2	1.13997	1.13817	0.040387	28.2262	1	2.79184e-175	1.15106e-173
ENSMUSG00000029020.13	Mfn2	protein_coding	8202.74	0.761347	0.760797	0.0270579	28.1377	1	3.38869e-174	1.38348e-172
ENSMUSG00000042750.7	Bex2	protein_coding	7600.18	0.933532	0.932539	0.0332145	28.1062	1	8.23781e-174	3.34684e-172
ENSMUSG00000027108.15	Ola1	protein_coding	3303.13	1.0048	1.00353	0.0357818	28.0813	1	1.65983e-173	6.71085e-172
ENSMUSG00000037916.14	Ndufv1	protein_coding	4168.82	0.913955	0.912994	0.032549	28.0794	1	1.75071e-173	7.06121e-172
ENSMUSG00000025854.15	Fam20c	protein_coding	2606.36	1.12168	1.11991	0.0399961	28.0446	1	4.64504e-173	1.86449e-171
ENSMUSG00000059361.6	Nrsn2	protein_coding	6255.78	0.921381	0.920424	0.0328605	28.0392	1	5.41604e-173	2.16875e-171
ENSMUSG00000021991.9	Cacna2d3	protein_coding	10122.1	1.17661	1.17455	0.0419683	28.0356	1	5.98469e-173	2.39073e-171
ENSMUSG00000037149.10	Ddx1	protein_coding	3911.07	0.842344	0.841582	0.0301653	27.9243	1	1.35432e-171	5.38439e-170
ENSMUSG00000001419.17	Mef2d	protein_coding	11220.2	0.893977	0.893081	0.0320512	27.8922	1	3.31804e-171	1.31291e-169
ENSMUSG00000027296.7	Itpka	protein_coding	5223.71	1.18672	1.18456	0.0425493	27.8906	1	3.4734e-171	1.37113e-169
ENSMUSG00000051853.10	Arf3	protein_coding	69627.1	0.897736	0.896823	0.0322264	27.8571	1	8.82467e-171	3.47534e-169
ENSMUSG00000031778.13	Cx3cl1	protein_coding	40440.8	1.18347	1.18138	0.0425315	27.8258	1	2.11257e-170	8.28068e-169
ENSMUSG00000004980.16	Hnrnpa2b1	protein_coding	13811.1	0.787775	0.787156	0.0283121	27.8246	1	2.18379e-170	8.53979e-169
ENSMUSG00000116165.1	Pdxp	protein_coding	5821.52	0.733292	0.7328	0.0263747	27.8029	1	3.99956e-170	1.55675e-168
ENSMUSG00000079184.10	Mphosph8	protein_coding	2551.33	1.06128	1.05974	0.038179	27.7976	1	4.64336e-170	1.80313e-168
ENSMUSG00000023236.7	Scg5	protein_coding	4943.98	1.01637	1.01501	0.0366304	27.7465	1	1.92147e-169	7.44424e-168
ENSMUSG00000061576.15	Dpp6	protein_coding	12947.2	1.00063	0.999352	0.0360652	27.7449	1	2.00553e-169	7.75194e-168
ENSMUSG00000030718.9	Ppme1	protein_coding	5686.97	0.866284	0.865453	0.0312405	27.7295	1	3.07582e-169	1.18341e-167
ENSMUSG00000027419.9	Pcsk2	protein_coding	15023.4	1.22907	1.2267	0.0443284	27.7265	1	3.345e-169	1.28402e-167
ENSMUSG00000029922.15	Mkrn1	protein_coding	5711.71	1.10459	1.10285	0.0399384	27.6574	1	2.27414e-168	8.66977e-167
ENSMUSG00000090125.3	Pou3f1	protein_coding	4544.01	1.39774	1.39412	0.0505572	27.6466	1	3.06366e-168	1.16531e-166
ENSMUSG00000032966.14	Fkbp1a	protein_coding	23804.4	0.862782	0.861961	0.0312577	27.6022	1	1.04583e-167	3.95993e-166
ENSMUSG00000034685.4	Fam171a2	protein_coding	4495.75	1.07641	1.0748	0.0390275	27.5808	1	1.89044e-167	7.10957e-166
ENSMUSG00000039419.17	Cntnap2	protein_coding	8608.43	0.920296	0.919297	0.0333768	27.5729	1	2.34985e-167	8.81747e-166
ENSMUSG00000019210.10	Atp6v1e1	protein_coding	8654.9	0.949528	0.948413	0.0344502	27.5623	1	3.14829e-167	1.17607e-165
ENSMUSG00000032850.16	Rnft2	protein_coding	4361.13	0.84512	0.844319	0.0306894	27.5379	1	6.18191e-167	2.30414e-165
ENSMUSG00000040097.16	Flywch1	protein_coding	12610.1	0.843969	0.843191	0.0306532	27.5328	1	7.11422e-167	2.64573e-165
ENSMUSG00000020496.9	Rnf187	protein_coding	12954.4	0.72003	0.719547	0.0261629	27.521	1	9.83884e-167	3.65086e-165
ENSMUSG00000034403.16	Pja1	protein_coding	6778.66	0.850205	0.849419	0.0309398	27.4793	1	3.10444e-166	1.14686e-164
ENSMUSG00000039989.7	Cbx4	protein_coding	3336.86	1.03033	1.02888	0.0375206	27.4604	1	5.22272e-166	1.92514e-164
ENSMUSG00000030435.16	U2af2	protein_coding	5739.78	0.869028	0.86817	0.0316993	27.4148	1	1.82947e-165	6.72874e-164
ENSMUSG00000032402.12	Smad3	protein_coding	3485.77	1.01382	1.01245	0.0370127	27.3911	1	3.49905e-165	1.28411e-163
ENSMUSG00000020015.10	Cdk17	protein_coding	11787.1	1.01084	1.00949	0.0369053	27.3901	1	3.59777e-165	1.31745e-163
ENSMUSG00000003363.15	Pld3	protein_coding	17584.5	0.981583	0.980323	0.0358446	27.3844	1	4.20825e-165	1.53762e-163
ENSMUSG00000020589.17	Fam49a	protein_coding	12515.8	0.959596	0.958441	0.0350613	27.3691	1	6.39845e-165	2.3277e-163
ENSMUSG00000021039.9	Snw1	protein_coding	2997.89	1.04064	1.03911	0.0380354	27.3598	1	8.25911e-165	2.99806e-163
ENSMUSG00000037771.11	Slc32a1	protein_coding	14021.9	1.09628	1.09454	0.0402629	27.2279	1	3.03548e-163	1.09003e-161
ENSMUSG00000029581.14	Fscn1	protein_coding	9659.84	0.941544	0.940417	0.0345857	27.2235	1	3.42449e-163	1.22708e-161
ENSMUSG00000049792.6	Bag5	protein_coding	2653.21	1.05568	1.05407	0.0388932	27.143	1	3.06477e-162	1.08423e-160
ENSMUSG00000020358.17	Hnrnpab	protein_coding	5618.41	0.817141	0.816405	0.0301141	27.1348	1	3.82651e-162	1.35085e-160
ENSMUSG00000028932.7	Psmc2	protein_coding	2976.53	0.959752	0.958547	0.035386	27.1223	1	5.36833e-162	1.89115e-160
ENSMUSG00000021259.5	Cyp46a1	protein_coding	8332.1	1.16686	1.1647	0.0430852	27.0827	1	1.57443e-161	5.51149e-160
ENSMUSG00000020402.11	Vdac1	protein_coding	16353	0.692747	0.692297	0.0255997	27.0607	1	2.85523e-161	9.93263e-160
ENSMUSG00000011752.7	Pgam1	protein_coding	13785.3	0.610679	0.610374	0.022583	27.0416	1	4.79742e-161	1.66198e-159
ENSMUSG00000035011.15	Zbtb7a	protein_coding	8442.82	0.75828	0.757684	0.0280436	27.0393	1	5.09642e-161	1.7619e-159
ENSMUSG00000033065.14	Pfkm	protein_coding	10646.6	0.705304	0.704828	0.0261541	26.9673	1	3.57545e-160	1.23099e-158
ENSMUSG00000023055.10	Calcoco1	protein_coding	3874.63	1.15057	1.14844	0.0427423	26.9188	1	1.32299e-159	4.54553e-158
ENSMUSG00000110195.1	Pde2a	protein_coding	27057.6	1.16998	1.1678	0.0435705	26.8525	1	7.88145e-159	2.69681e-157
ENSMUSG00000024617.16	Camk2a	protein_coding	69881.7	1.06528	1.06364	0.0396799	26.8468	1	9.18875e-159	3.1377e-157
ENSMUSG00000025576.17	Rbfox3	protein_coding	11846.8	1.1242	1.12225	0.0421002	26.703	1	4.33968e-157	1.47284e-155
ENSMUSG00000001783.3	Rtcb	protein_coding	3483.12	0.863934	0.863049	0.0323538	26.7027	1	4.37499e-157	1.48182e-155
ENSMUSG00000034898.16	Filip1	protein_coding	2362.54	1.29425	1.29143	0.048476	26.6988	1	4.85773e-157	1.64199e-155
ENSMUSG00000037679.9	Inf2	protein_coding	23589.8	1.505	1.5003	0.0563929	26.6877	1	6.54026e-157	2.20625e-155
ENSMUSG00000032875.8	Arhgef17	protein_coding	8983.14	0.794843	0.794138	0.0298038	26.6692	1	1.0727e-156	3.61127e-155
ENSMUSG00000030376.8	Slc8a2	protein_coding	13657.6	1.24628	1.2436	0.046736	26.6664	1	1.15491e-156	3.88022e-155
ENSMUSG00000020827.18	Mink1	protein_coding	19724.7	1.03249	1.03097	0.038723	26.6635	1	1.24818e-156	4.18516e-155
ENSMUSG00000039058.11	Ak5	protein_coding	3116.87	1.15695	1.15502	0.0434249	26.6426	1	2.17905e-156	7.24815e-155
ENSMUSG00000044667.12	Plppr4	protein_coding	17308.7	0.978288	0.976995	0.0367189	26.6427	1	2.17733e-156	7.24815e-155
ENSMUSG00000006024.13	Napa	protein_coding	5993.37	0.813736	0.812976	0.030578	26.6119	1	4.94798e-156	1.63931e-154
ENSMUSG00000039686.14	Zer1	protein_coding	6007.06	0.702581	0.702112	0.0264368	26.5759	1	1.29027e-155	4.26631e-154
ENSMUSG00000037331.15	Larp1	protein_coding	5733.04	0.954992	0.9538	0.0359369	26.5741	1	1.35194e-155	4.4614e-154
ENSMUSG00000025651.14	Uqcrc1	protein_coding	5964.05	0.747964	0.747372	0.0281558	26.5652	1	1.71372e-155	5.64411e-154
ENSMUSG00000028782.14	Adgrb2	protein_coding	13925.9	0.779854	0.779197	0.0293777	26.5457	1	2.8765e-155	9.45508e-154
ENSMUSG00000039100.10	2019-03-06	protein_coding	10833.7	0.698729	0.698254	0.0263236	26.5439	1	3.02375e-155	9.91955e-154
ENSMUSG00000026083.12	Eif5b	protein_coding	4178.84	0.956246	0.95502	0.0360438	26.5301	1	4.35557e-155	1.42607e-153
ENSMUSG00000029712.14	Actl6b	protein_coding	2761.82	1.16745	1.16524	0.044023	26.5191	1	5.83445e-155	1.90653e-153
ENSMUSG00000042506.15	Usp22	protein_coding	9079.59	0.707099	0.706607	0.0267047	26.4785	1	1.71397e-154	5.57892e-153
ENSMUSG00000025579.14	Gaa	protein_coding	19757.3	1.06283	1.06116	0.0401628	26.463	1	2.58247e-154	8.38952e-153
ENSMUSG00000068696.6	Gpr88	protein_coding	52325.9	1.47204	1.46757	0.0556877	26.4338	1	5.60177e-154	1.81276e-152
ENSMUSG00000036712.15	Cyld	protein_coding	16560	1.02442	1.0229	0.0387629	26.4278	1	6.56462e-154	2.12023e-152
ENSMUSG00000020802.8	Ube2o	protein_coding	4758.82	0.809365	0.808629	0.0306488	26.4078	1	1.11595e-153	3.59731e-152
ENSMUSG00000032788.15	Pdxk	protein_coding	13055.6	0.853192	0.852328	0.0323205	26.3979	1	1.44975e-153	4.66433e-152
ENSMUSG00000048814.10	Lonrf2	protein_coding	8925.22	0.731633	0.731094	0.0277175	26.3961	1	1.52049e-153	4.88254e-152
ENSMUSG00000051111.16	Sv2c	protein_coding	13505	1.229	1.2264	0.0465834	26.3827	1	2.16516e-153	6.93932e-152
ENSMUSG00000015291.10	Gdi1	protein_coding	16498.6	0.642746	0.642371	0.024403	26.3388	1	6.89262e-153	2.20063e-151
ENSMUSG00000022619.5	Mapk8ip2	protein_coding	10366.4	0.787932	0.78724	0.0299494	26.3088	1	1.52222e-152	4.82314e-151
ENSMUSG00000052698.15	Tln2	protein_coding	8958.54	1.04309	1.04148	0.0396674	26.2958	1	2.14073e-152	6.75726e-151
ENSMUSG00000040536.15	Necab1	protein_coding	6434.98	1.20955	1.20707	0.0459984	26.2955	1	2.1568e-152	6.79515e-151
ENSMUSG00000026090.16	2010300C02Rik	protein_coding	19106.7	1.1886	1.18621	0.0452603	26.2613	1	5.3042e-152	1.66172e-150
ENSMUSG00000006299.13	Aamp	protein_coding	4385.25	0.866315	0.865389	0.0329966	26.2547	1	6.32175e-152	1.97679e-150
ENSMUSG00000059409.9	Ppp2r5d	protein_coding	6504.54	0.8891	0.888081	0.0339084	26.2206	1	1.54597e-151	4.81616e-150
ENSMUSG00000020628.16	Trappc12	protein_coding	2993.33	1.01769	1.01618	0.0388238	26.213	1	1.89057e-151	5.87871e-150
ENSMUSG00000041351.16	Rap1gap	protein_coding	18421.8	1.04653	1.04489	0.039963	26.1875	1	3.68425e-151	1.14349e-149
ENSMUSG00000068923.14	Syt11	protein_coding	28028.4	0.639732	0.639355	0.0244619	26.1522	1	9.2988e-151	2.8754e-149
ENSMUSG00000026585.13	Kifap3	protein_coding	9715.22	0.81913	0.818341	0.0313695	26.1123	1	2.64202e-150	8.10964e-149
ENSMUSG00000037012.18	Hk1	protein_coding	9348.4	0.765717	0.765073	0.0293373	26.1004	1	3.6049e-150	1.10247e-148
ENSMUSG00000048826.7	Dact2	protein_coding	2181.88	1.20049	1.19794	0.0460187	26.0869	1	5.13215e-150	1.56667e-148
ENSMUSG00000018322.10	Tomm34	protein_coding	2764.39	0.939667	0.938464	0.0360493	26.0662	1	8.82425e-150	2.68882e-148
ENSMUSG00000095567.7	Noc2l	protein_coding	3148.89	0.971073	0.969713	0.0372815	26.047	1	1.45299e-149	4.41128e-148
ENSMUSG00000032192.9	Gnb5	protein_coding	10164.2	1.31358	1.3103	0.0504556	26.0344	1	2.01869e-149	6.11763e-148
ENSMUSG00000027765.6	P2ry1	protein_coding	1283.16	1.85187	1.84351	0.0713254	25.9637	1	1.2723e-148	3.82791e-147
ENSMUSG00000025855.13	Prkar1b	protein_coding	15737.7	0.713115	0.712596	0.0274894	25.9414	1	2.27236e-148	6.82445e-147
ENSMUSG00000030058.17	Copg1	protein_coding	10404.2	0.784864	0.784156	0.0303039	25.8998	1	6.69826e-148	2.00444e-146
ENSMUSG00000001300.16	Efnb2	protein_coding	4300.88	0.826625	0.825817	0.0321451	25.7155	1	7.85066e-146	2.32018e-144
ENSMUSG00000015176.11	Nolc1	protein_coding	2598.59	1.0805	1.0786	0.0420914	25.6702	1	2.51468e-145	7.40566e-144
ENSMUSG00000041645.14	Ddx24	protein_coding	5914.28	0.764926	0.764254	0.0298044	25.6649	1	2.88527e-145	8.46717e-144
ENSMUSG00000020785.17	Camkk1	protein_coding	3468.97	1.01365	1.01205	0.0395168	25.651	1	4.1157e-145	1.20568e-143
ENSMUSG00000030747.5	Dgat2	protein_coding	5252.43	1.2096	1.20693	0.0472362	25.6074	1	1.26176e-144	3.67693e-143
ENSMUSG00000031840.12	Rab3a	protein_coding	14805.4	0.846524	0.845618	0.0330763	25.5931	1	1.82076e-144	5.2967e-143
ENSMUSG00000045983.16	Eif4g1	protein_coding	8354.16	0.714833	0.714287	0.0279522	25.5734	1	3.01719e-144	8.74672e-143
ENSMUSG00000000532.11	Acvr1b	protein_coding	5063.98	0.847102	0.846174	0.0331953	25.5187	1	1.22223e-143	3.53094e-142
ENSMUSG00000024735.13	Prpf19	protein_coding	4952.47	0.847007	0.846083	0.0333266	25.4153	1	1.70725e-142	4.91511e-141
ENSMUSG00000047514.6	Tspyl1	protein_coding	8313.72	0.799436	0.798657	0.0314874	25.3891	1	3.33002e-142	9.57051e-141
ENSMUSG00000036306.13	Lzts1	protein_coding	5943.89	0.999517	0.997984	0.0393746	25.3848	1	3.70935e-142	1.06424e-140
ENSMUSG00000033981.14	Gria2	protein_coding	23484.2	0.693761	0.693254	0.0273344	25.3805	1	4.1374e-142	1.18501e-140
ENSMUSG00000022489.6	Pde1b	protein_coding	47657.1	1.2312	1.22836	0.0485557	25.3565	1	7.61942e-142	2.17486e-140
ENSMUSG00000002546.16	Golga2	protein_coding	3378.09	0.822696	0.821844	0.0324582	25.3463	1	9.86855e-142	2.81203e-140
ENSMUSG00000006675.10	P4htm	protein_coding	2272.47	0.937178	0.935964	0.037	25.3291	1	1.52692e-141	4.32877e-140
ENSMUSG00000035964.8	Tmem59l	protein_coding	4760.68	0.92424	0.923061	0.0365013	25.3207	1	1.88979e-141	5.34844e-140
ENSMUSG00000005566.14	Trim28	protein_coding	3903.39	0.967848	0.966465	0.0382333	25.3143	1	2.22465e-141	6.28549e-140
ENSMUSG00000029406.15	Pitpnm2	protein_coding	11836.1	0.950285	0.94899	0.0375654	25.2968	1	3.46022e-141	9.75992e-140
ENSMUSG00000031906.9	Smpd3	protein_coding	10870.2	1.03146	1.02974	0.0407992	25.2814	1	5.11715e-141	1.44091e-139
ENSMUSG00000030411.16	Nova2	protein_coding	6976.3	1.10142	1.09938	0.0435867	25.2697	1	6.87772e-141	1.93016e-139
ENSMUSG00000078137.1	Ankrd63	protein_coding	9933.83	1.14295	1.14066	0.0452716	25.2466	1	1.23338e-140	3.45553e-139
ENSMUSG00000024474.7	Ik	protein_coding	3755.41	0.880661	0.879604	0.0349276	25.2139	1	2.82091e-140	7.89003e-139
ENSMUSG00000050821.14	Fam131a	protein_coding	5140.39	0.969188	0.967784	0.038492	25.179	1	6.80685e-140	1.89435e-138
ENSMUSG00000027067.16	Ssrp1	protein_coding	2933.53	0.931551	0.930299	0.0370031	25.175	1	7.53192e-140	2.09264e-138
ENSMUSG00000033066.15	Gas7	protein_coding	25120	0.877114	0.87607	0.0348589	25.1618	1	1.04849e-139	2.90343e-138
ENSMUSG00000026235.14	Epha4	protein_coding	8378.09	0.994104	0.992555	0.0395092	25.1613	1	1.06225e-139	2.93182e-138
ENSMUSG00000030067.17	Foxp1	protein_coding	17390.6	1.24783	1.24481	0.0496663	25.1243	1	2.69802e-139	7.43424e-138
ENSMUSG00000030795.18	Fus	protein_coding	8527.12	0.730317	0.729708	0.0290692	25.1234	1	2.76409e-139	7.60375e-138
ENSMUSG00000028790.13	Khdrbs1	protein_coding	5285.22	0.694262	0.693738	0.0276469	25.1117	1	3.7026e-139	1.01688e-137
ENSMUSG00000002455.14	Prpf6	protein_coding	2509.95	0.984275	0.982769	0.0392173	25.098	1	5.23087e-139	1.43189e-137
ENSMUSG00000049119.14	Fam110b	protein_coding	2727.94	1.03881	1.03703	0.0414098	25.0861	1	7.05984e-139	1.92938e-137
ENSMUSG00000040731.13	Eif4h	protein_coding	11370.1	0.706195	0.705645	0.0281817	25.0586	1	1.40573e-138	3.82919e-137
ENSMUSG00000031391.18	L1cam	protein_coding	6489.39	0.916732	0.915537	0.0366829	24.9907	1	7.71207e-138	2.08713e-136
ENSMUSG00000021687.14	Scamp1	protein_coding	11797.3	0.686592	0.686078	0.0274889	24.977	1	1.08591e-137	2.92933e-136
ENSMUSG00000020111.15	Micu1	protein_coding	3752.41	0.927744	0.92643	0.0371554	24.9693	1	1.31687e-137	3.54663e-136
ENSMUSG00000020747.17	Tmem94	protein_coding	3538.59	0.905836	0.904666	0.0363293	24.934	1	3.18247e-137	8.54354e-136
ENSMUSG00000042671.12	Rgs8	protein_coding	10429.8	0.873396	0.872344	0.0350458	24.9216	1	4.34386e-137	1.16427e-135
ENSMUSG00000013160.7	Atp6v0d1	protein_coding	6053.51	0.776684	0.775939	0.0311856	24.9052	1	6.53669e-137	1.7464e-135
ENSMUSG00000037703.14	Lzts3	protein_coding	17760.4	1.00952	1.00788	0.040563	24.8876	1	1.01286e-136	2.6974e-135
ENSMUSG00000025170.13	Rab40b	protein_coding	2204.09	1.01932	1.01768	0.0409835	24.8716	1	1.51094e-136	4.01108e-135
ENSMUSG00000022176.11	Rem2	protein_coding	2184.59	1.29804	1.29439	0.0521955	24.8689	1	1.61484e-136	4.28009e-135
ENSMUSG00000037351.9	Actr1b	protein_coding	6590.15	0.660092	0.659633	0.0265574	24.8553	1	2.26846e-136	6.00296e-135
ENSMUSG00000041815.14	Poldip3	protein_coding	3543.44	0.906842	0.905652	0.03658	24.7907	1	1.13e-135	2.95748e-134
ENSMUSG00000020848.7	Doc2b	protein_coding	7164.95	0.996475	0.994904	0.0402044	24.7852	1	1.29453e-135	3.38278e-134
ENSMUSG00000049354.8	Dcaf7	protein_coding	8817.2	0.739964	0.739314	0.0298594	24.7816	1	1.41533e-135	3.69268e-134
ENSMUSG00000031837.14	Necab2	protein_coding	6728.52	0.907787	0.906565	0.0366673	24.7574	1	2.57932e-135	6.7191e-134
ENSMUSG00000013787.15	Ehmt2	protein_coding	6988.89	0.79847	0.79765	0.0322601	24.751	1	3.02181e-135	7.85952e-134
ENSMUSG00000032216.14	Nedd4	protein_coding	19310.6	0.673334	0.672847	0.0272121	24.7439	1	3.60977e-135	9.37418e-134
ENSMUSG00000020612.16	Prkar1a	protein_coding	22715.6	0.633762	0.633355	0.025637	24.7206	1	6.42175e-135	1.66507e-133
ENSMUSG00000052934.14	Fbxo31	protein_coding	4620.56	0.819941	0.81905	0.0331821	24.7103	1	8.28078e-135	2.14376e-133
ENSMUSG00000040945.13	Rcc2	protein_coding	4461.22	0.794702	0.793879	0.0321742	24.7	1	1.07014e-134	2.76613e-133
ENSMUSG00000007670.10	Khsrp	protein_coding	5073.37	0.923441	0.922167	0.0374725	24.6432	1	4.35432e-134	1.12378e-132
ENSMUSG00000037887.11	Dusp8	protein_coding	7879.21	0.784673	0.783892	0.0318451	24.6403	1	4.67499e-134	1.20467e-132
ENSMUSG00000063646.18	Jakmip1	protein_coding	4507.35	1.18775	1.18502	0.0482138	24.635	1	5.33231e-134	1.37194e-132
ENSMUSG00000045114.10	Prrt2	protein_coding	8312.78	1.06909	1.0671	0.0434453	24.6076	1	1.04635e-133	2.68799e-132
ENSMUSG00000059439.15	Bcas3	protein_coding	2201.29	0.990936	0.989341	0.0402972	24.5907	1	1.58759e-133	4.07213e-132
ENSMUSG00000109324.2	Prmt1	protein_coding	2278.92	0.959186	0.957737	0.0390723	24.549	1	4.43536e-133	1.13417e-131
ENSMUSG00000024163.17	Mapk8ip3	protein_coding	14125.4	0.721258	0.720648	0.0294172	24.5183	1	9.43162e-133	2.40441e-131
ENSMUSG00000010086.17	Rnf112	protein_coding	5568.08	1.07362	1.07158	0.0438273	24.4967	1	1.60279e-132	4.07977e-131
ENSMUSG00000018765.5	Fxr2	protein_coding	4085.58	0.767245	0.766507	0.0313688	24.4589	1	4.05019e-132	1.02781e-130
ENSMUSG00000032249.14	Anp32a	protein_coding	6606.48	0.764065	0.763339	0.0313238	24.3925	1	2.05408e-131	5.1733e-130
ENSMUSG00000042604.5	Kcna4	protein_coding	3294.48	1.05488	1.05289	0.0432508	24.3899	1	2.18829e-131	5.50302e-130
ENSMUSG00000027010.16	Slc25a12	protein_coding	5613.8	0.756469	0.75575	0.0310258	24.3819	1	2.66093e-131	6.6715e-130
ENSMUSG00000048251.15	Bcl11b	protein_coding	16387.4	1.10775	1.1055	0.0454367	24.3802	1	2.77641e-131	6.9506e-130
ENSMUSG00000020277.10	Pfkl	protein_coding	4440.06	1.09598	1.09382	0.044961	24.3763	1	3.05223e-131	7.62966e-130
ENSMUSG00000022841.15	Ap2m1	protein_coding	14553	0.694432	0.693879	0.0284938	24.3713	1	3.44701e-131	8.60361e-130
ENSMUSG00000039047.17	Pigk	protein_coding	2691.85	0.848168	0.847168	0.0348128	24.3637	1	4.152e-131	1.03478e-129
ENSMUSG00000028266.17	Lmo4	protein_coding	4054.68	0.771532	0.770787	0.0316862	24.3491	1	5.91927e-131	1.47303e-129
ENSMUSG00000020923.17	Ubtf	protein_coding	5617.89	1.00828	1.00656	0.0414384	24.332	1	8.99504e-131	2.23511e-129
ENSMUSG00000050148.9	Ubqln2	protein_coding	12377.9	0.822492	0.821572	0.0338238	24.3169	1	1.29771e-130	3.21979e-129
ENSMUSG00000019124.10	Scrn1	protein_coding	15066.4	0.844487	0.843474	0.0348019	24.2656	1	4.52703e-130	1.11989e-128
ENSMUSG00000022756.17	Slc7a4	protein_coding	2161.5	1.07718	1.07511	0.0443929	24.2647	1	4.62513e-130	1.14077e-128
ENSMUSG00000001525.10	Tubb5	protein_coding	13524.5	0.796672	0.795824	0.0328887	24.2233	1	1.26487e-129	3.10143e-128
ENSMUSG00000019777.16	Hdac2	protein_coding	3220.5	0.904089	0.90283	0.0373264	24.2212	1	1.33161e-129	3.26029e-128
ENSMUSG00000042292.16	Mrtfa	protein_coding	3256.3	0.999016	0.997374	0.0412612	24.212	1	1.66402e-129	4.06819e-128
ENSMUSG00000039103.12	Nexn	protein_coding	3170.16	1.49016	1.4842	0.0615969	24.1922	1	2.68799e-129	6.562e-128
ENSMUSG00000027575.19	Arfgap1	protein_coding	2699.25	0.951886	0.950427	0.0393638	24.1818	1	3.4595e-129	8.43309e-128
ENSMUSG00000032898.9	Fbxo21	protein_coding	5196.39	0.761928	0.761188	0.0315429	24.1553	1	6.56217e-129	1.59731e-127
ENSMUSG00000032946.16	Rasgrp2	protein_coding	5899.45	1.36539	1.36095	0.0565395	24.1493	1	7.58814e-129	1.84435e-127
ENSMUSG00000018326.9	Ywhab	protein_coding	20045	0.656972	0.656495	0.0272162	24.139	1	9.74776e-129	2.36582e-127
ENSMUSG00000025968.16	Ndufs1	protein_coding	4973.05	0.858207	0.857133	0.035605	24.1036	1	2.29376e-128	5.5509e-127
ENSMUSG00000028953.10	Abcf2	protein_coding	3009.58	0.912312	0.911008	0.0378731	24.0887	1	3.28722e-128	7.93208e-127
ENSMUSG00000089715.12	Cbx6	protein_coding	18684.6	0.819464	0.818525	0.0341041	24.0283	1	1.40672e-127	3.38463e-126
ENSMUSG00000049422.7	Chchd10	protein_coding	6448.53	0.869502	0.868363	0.0362089	24.0135	1	2.01175e-127	4.83342e-126
ENSMUSG00000000902.13	Smarcb1	protein_coding	2462.73	0.913182	0.911849	0.0380671	23.9887	1	3.6467e-127	8.74893e-126
ENSMUSG00000001424.14	Snd1	protein_coding	3083.57	0.968033	0.966483	0.0403643	23.9824	1	4.24776e-127	1.01763e-125
ENSMUSG00000020929.14	Eftud2	protein_coding	3153.99	0.843425	0.842392	0.0351726	23.9796	1	4.53572e-127	1.08506e-125
ENSMUSG00000042350.13	Arel1	protein_coding	11949.9	1.01985	1.01805	0.0425594	23.9631	1	6.75135e-127	1.61279e-125
ENSMUSG00000001227.12	Sema6b	protein_coding	4834.52	0.827103	0.826126	0.0345329	23.9511	1	8.99018e-127	2.14454e-125
ENSMUSG00000047921.16	Trappc9	protein_coding	2518.9	0.96223	0.960727	0.0402422	23.911	1	2.35616e-126	5.60445e-125
ENSMUSG00000041078.7	Grid1	protein_coding	4518.73	0.846098	0.845057	0.0353942	23.905	1	2.71694e-126	6.4534e-125
ENSMUSG00000054034.10	Tceal5	protein_coding	2509.83	1.03528	1.03339	0.0433086	23.9047	1	2.73662e-126	6.49092e-125
ENSMUSG00000024524.17	Gnal	protein_coding	42700.1	0.996368	0.994673	0.0416866	23.9014	1	2.96174e-126	7.0149e-125
ENSMUSG00000041028.16	Ghitm	protein_coding	14568.5	0.717222	0.716577	0.0300694	23.8522	1	9.61144e-126	2.26364e-124
ENSMUSG00000017221.14	Psmd3	protein_coding	4020.28	0.817012	0.816062	0.0343148	23.8093	1	2.67667e-125	6.26859e-124
ENSMUSG00000032599.12	Ip6k2	protein_coding	2908.99	0.906915	0.905595	0.0382096	23.7352	1	1.56085e-124	3.6401e-123
ENSMUSG00000074736.10	Syndig1	protein_coding	2439.25	0.940735	0.939333	0.0396635	23.7179	1	2.35672e-124	5.48084e-123
ENSMUSG00000037872.5	Ackr1	protein_coding	1440.21	1.273	1.26936	0.0537616	23.6786	1	5.99862e-124	1.38925e-122
ENSMUSG00000054871.5	Tmem158	protein_coding	9238.49	0.922663	0.921273	0.0389773	23.6718	1	7.04102e-124	1.62841e-122
ENSMUSG00000054309.9	Cpsf3	protein_coding	2273	0.939879	0.938385	0.0397071	23.6703	1	7.29966e-124	1.68589e-122
ENSMUSG00000005973.6	Rcn1	protein_coding	2728.44	1.12417	1.12167	0.0475351	23.6492	1	1.2018e-123	2.77177e-122
ENSMUSG00000002833.11	Hdgfl2	protein_coding	2369.15	0.951162	0.949636	0.0402241	23.6465	1	1.2814e-123	2.95127e-122
ENSMUSG00000005510.9	Ndufs3	protein_coding	3082.96	0.87946	0.878206	0.0372445	23.6132	1	2.82364e-123	6.45879e-122
ENSMUSG00000020456.17	Ogdh	protein_coding	10712.6	0.710685	0.710045	0.0301157	23.5985	1	3.99582e-123	9.12753e-122
ENSMUSG00000022982.10	Sod1	protein_coding	5471.31	0.64413	0.643657	0.0272968	23.5972	1	4.11416e-123	9.38501e-122
ENSMUSG00000029054.8	Gabrd	protein_coding	4429.35	1.37258	1.36794	0.0582138	23.5782	1	6.44419e-123	1.46801e-121
ENSMUSG00000032115.14	Hyou1	protein_coding	4465.98	0.747774	0.747038	0.0317287	23.5677	1	8.25941e-123	1.8764e-121
ENSMUSG00000027968.11	Larp7	protein_coding	1025.31	1.26303	1.25944	0.0536043	23.562	1	9.4467e-123	2.14031e-121
ENSMUSG00000027221.5	Chst1	protein_coding	10495.9	0.756646	0.755877	0.0321203	23.5566	1	1.07449e-122	2.43115e-121
ENSMUSG00000030120.14	Mlf2	protein_coding	14508.3	0.653093	0.652594	0.0277304	23.5515	1	1.2106e-122	2.73541e-121
ENSMUSG00000021270.13	Hsp90aa1	protein_coding	34944.9	0.811793	0.810849	0.0344737	23.5482	1	1.31038e-122	2.95685e-121
ENSMUSG00000036955.16	Kif1bp	protein_coding	4423.92	0.695251	0.694644	0.0295366	23.5386	1	1.64297e-122	3.70233e-121
ENSMUSG00000023456.15	Tpi1	protein_coding	13701.6	0.775059	0.774231	0.0329667	23.5104	1	3.19385e-122	7.18744e-121
ENSMUSG00000030942.8	Thumpd1	protein_coding	2392.81	0.96211	0.960516	0.0409475	23.4962	1	4.46041e-122	1.00242e-120
ENSMUSG00000005338.13	Cadm3	protein_coding	16777.4	0.7857	0.784837	0.033471	23.474	1	7.51212e-122	1.68372e-120
ENSMUSG00000021546.18	Hnrnpk	protein_coding	11709.4	0.61859	0.618168	0.0263531	23.4731	1	7.67676e-122	1.71832e-120
ENSMUSG00000070934.6	Rraga	protein_coding	3250.68	0.867973	0.866804	0.037026	23.4422	1	1.58665e-121	3.54197e-120
ENSMUSG00000075528.13	Aarsd1	protein_coding	1759.99	1.11058	1.10813	0.0474144	23.4228	1	2.50284e-121	5.57976e-120
ENSMUSG00000026275.13	Ppp1r7	protein_coding	9904.71	0.933331	0.931876	0.0398508	23.4206	1	2.63457e-121	5.86561e-120
ENSMUSG00000026933.17	Camsap1	protein_coding	5171.37	0.838846	0.837792	0.0358338	23.4093	1	3.43246e-121	7.62169e-120
ENSMUSG00000042535.9	Gtpbp1	protein_coding	2370.24	0.893073	0.891789	0.0381845	23.3884	1	5.615e-121	1.24349e-119
ENSMUSG00000045427.13	Hnrnph2	protein_coding	4375.01	0.760372	0.759586	0.0325125	23.3871	1	5.78502e-121	1.27945e-119
ENSMUSG00000068742.11	Cry2	protein_coding	5532.09	0.833202	0.832156	0.03566	23.3652	1	9.66603e-121	2.13215e-119
ENSMUSG00000036371.6	Serbp1	protein_coding	9161.84	0.661272	0.660751	0.0283045	23.3628	1	1.02131e-120	2.24984e-119
ENSMUSG00000021910.15	Nisch	protein_coding	16330.5	0.634383	0.633926	0.0271921	23.3297	1	2.21683e-120	4.85146e-119
ENSMUSG00000067242.11	Lgi1	protein_coding	5802.62	0.747069	0.74631	0.032085	23.2841	1	6.42509e-120	1.4006e-118
ENSMUSG00000020211.15	Sf3a2	protein_coding	1643.62	1.09976	1.09735	0.0472401	23.2801	1	7.04808e-120	1.5344e-118
ENSMUSG00000020524.16	Gria1	protein_coding	21316.6	0.721274	0.720597	0.0310155	23.2553	1	1.2586e-119	2.73291e-118
ENSMUSG00000040028.10	Elavl1	protein_coding	3825.87	0.799257	0.798328	0.0343867	23.2432	1	1.66727e-119	3.61091e-118
ENSMUSG00000030835.6	Nomo1	protein_coding	5596.76	0.635449	0.634978	0.0273468	23.2367	1	1.93998e-119	4.19609e-118
ENSMUSG00000053536.7	Cstf2t	protein_coding	3543.51	0.787837	0.786959	0.0339327	23.2176	1	3.02196e-119	6.5279e-118
ENSMUSG00000021285.15	Ppp1r13b	protein_coding	3102.28	0.757587	0.756809	0.0326612	23.1953	1	5.07834e-119	1.09276e-117
ENSMUSG00000016319.3	Slc25a5	protein_coding	7760.41	0.812859	0.811857	0.0350903	23.1648	1	1.03235e-118	2.21571e-117
ENSMUSG00000073079.6	Srp54a	protein_coding	3521.1	0.828036	0.826978	0.0357503	23.1617	1	1.10895e-118	2.37706e-117
ENSMUSG00000018340.13	Anxa6	protein_coding	3491.67	1.06186	1.05964	0.0458522	23.1583	1	1.19864e-118	2.56602e-117
ENSMUSG00000040276.15	Pacsin1	protein_coding	13334.1	0.666546	0.666005	0.028787	23.1544	1	1.31218e-118	2.80547e-117
ENSMUSG00000025867.8	Cplx2	protein_coding	82006.4	0.827041	0.826005	0.0357608	23.127	1	2.47723e-118	5.28961e-117
ENSMUSG00000038762.15	Abcf1	protein_coding	3105.07	0.905353	0.903963	0.0391522	23.1239	1	2.65941e-118	5.67137e-117
ENSMUSG00000030738.11	Eif3c	protein_coding	5837.7	0.748754	0.747982	0.0323806	23.1236	1	2.68335e-118	5.71513e-117
ENSMUSG00000063229.15	Ldha	protein_coding	7809.47	0.983468	0.981717	0.0426067	23.0825	1	6.94212e-118	1.47106e-116
ENSMUSG00000029559.15	2210016L21Rik	protein_coding	3155.13	0.860371	0.859202	0.0372856	23.0752	1	8.22237e-118	1.74014e-116
ENSMUSG00000029752.12	Asns	protein_coding	2955.82	0.940502	0.938956	0.0407596	23.0744	1	8.37513e-118	1.77023e-116
ENSMUSG00000036188.4	Ankmy2	protein_coding	1921.99	0.959519	0.957847	0.0415868	23.0727	1	8.70635e-118	1.83791e-116
ENSMUSG00000024855.10	Pacs1	protein_coding	3265.86	0.923958	0.92251	0.0400529	23.0684	1	9.60923e-118	2.02595e-116
ENSMUSG00000034951.10	Cog7	protein_coding	2141.23	1.00298	1.00112	0.0435635	23.0234	1	2.71669e-117	5.72046e-116
ENSMUSG00000039041.15	Adrm1	protein_coding	2309.2	0.895995	0.894619	0.0389487	23.0045	1	4.20632e-117	8.84599e-116
ENSMUSG00000038602.7	Slc35f1	protein_coding	4772.08	0.865134	0.863976	0.0376279	22.9918	1	5.6323e-117	1.18299e-115
ENSMUSG00000028931.11	Kcnab2	protein_coding	10537.9	0.867757	0.866538	0.0377636	22.9787	1	7.61889e-117	1.59824e-115
ENSMUSG00000004929.12	Thop1	protein_coding	1385.8	1.15412	1.15121	0.0502426	22.971	1	9.09658e-117	1.90583e-115
ENSMUSG00000066621.12	Tecpr1	protein_coding	3322.73	0.78756	0.786626	0.0343343	22.938	1	1.94198e-116	4.05848e-115
ENSMUSG00000070576.4	Mn1	protein_coding	3912.7	1.01697	1.01498	0.0443475	22.9318	1	2.24109e-116	4.67187e-115
ENSMUSG00000014606.14	Slc25a11	protein_coding	3243.57	0.780325	0.779436	0.034034	22.9278	1	2.45271e-116	5.10665e-115
ENSMUSG00000061689.15	Dlgap4	protein_coding	10374.4	0.694969	0.694352	0.0303242	22.9179	1	3.0786e-116	6.4018e-115
ENSMUSG00000030683.11	Sez6l2	protein_coding	11258.2	0.716621	0.715937	0.0312841	22.9069	1	3.9696e-116	8.24434e-115
ENSMUSG00000040640.11	Erc2	protein_coding	5979.49	0.805677	0.804709	0.0351823	22.9	1	4.64119e-116	9.6152e-115
ENSMUSG00000034818.16	Celf5	protein_coding	12886.2	0.820978	0.819949	0.0358691	22.8882	1	6.0918e-116	1.25892e-114
ENSMUSG00000042616.8	Oscp1	protein_coding	1711.29	0.961011	0.959364	0.0419953	22.8837	1	6.74608e-116	1.39069e-114
ENSMUSG00000030284.11	Creld1	protein_coding	3192.66	0.980011	0.978255	0.0428587	22.8661	1	1.01061e-115	2.08079e-114
ENSMUSG00000060371.12	Caln1	protein_coding	28314.2	0.805634	0.804656	0.0352476	22.8564	1	1.26166e-115	2.59449e-114
ENSMUSG00000027642.15	Rpn2	protein_coding	4610.23	0.759231	0.758413	0.0332526	22.8322	1	2.19606e-115	4.50489e-114
ENSMUSG00000026854.16	Usp20	protein_coding	2712.52	0.829498	0.828429	0.0363346	22.8294	1	2.34089e-115	4.7961e-114
ENSMUSG00000051375.15	Pcdh1	protein_coding	8014.5	0.754868	0.754069	0.0331074	22.8006	1	4.51995e-115	9.23795e-114
ENSMUSG00000020668.10	Kif3c	protein_coding	8441.21	0.646924	0.646412	0.0283955	22.7826	1	6.81421e-115	1.3893e-113
ENSMUSG00000002372.9	Ranbp3	protein_coding	2412.04	0.882249	0.880942	0.0387322	22.7782	1	7.54367e-115	1.53615e-113
ENSMUSG00000030410.16	Dmwd	protein_coding	4598.1	0.733085	0.732333	0.0322514	22.7304	1	2.24531e-114	4.55002e-113
ENSMUSG00000029147.11	Ppm1g	protein_coding	2264.01	0.934101	0.932559	0.0410976	22.7288	1	2.32519e-114	4.70618e-113
ENSMUSG00000020918.14	Kat2a	protein_coding	2550.28	0.90202	0.900609	0.0397575	22.688	1	5.87906e-114	1.18133e-112
ENSMUSG00000024740.10	Ddb1	protein_coding	7526.91	0.727265	0.726529	0.0320765	22.6728	1	8.31001e-114	1.6678e-112
ENSMUSG00000020440.13	Arf5	protein_coding	3716.89	0.841981	0.840807	0.0371418	22.6694	1	8.98277e-114	1.80065e-112
ENSMUSG00000003134.10	Tbc1d8	protein_coding	3703.93	1.13931	1.13641	0.0502589	22.6687	1	9.12301e-114	1.82657e-112
ENSMUSG00000015476.6	Prrt1	protein_coding	6730.69	0.953772	0.952102	0.0421405	22.6331	1	2.04542e-113	4.09035e-112
ENSMUSG00000026229.17	Psmd1	protein_coding	4709.64	0.790117	0.789169	0.0349215	22.6255	1	2.43106e-113	4.85572e-112
ENSMUSG00000051067.8	Lingo3	protein_coding	6035.5	1.08464	1.08215	0.0479506	22.6199	1	2.76265e-113	5.51143e-112
ENSMUSG00000030731.13	Syt3	protein_coding	1884.47	0.978869	0.976966	0.0433114	22.6007	1	4.26407e-113	8.48646e-112
ENSMUSG00000009079.16	Ewsr1	protein_coding	5982.07	0.675266	0.674669	0.0298819	22.5978	1	4.55542e-113	9.04476e-112
ENSMUSG00000058301.8	Upf1	protein_coding	3202.91	0.917287	0.915792	0.040643	22.5694	1	8.66855e-113	1.71299e-111
ENSMUSG00000036748.16	Cuedc2	protein_coding	2503.69	0.874186	0.872872	0.0387333	22.5694	1	8.66498e-113	1.71299e-111
ENSMUSG00000032998.16	Foxj3	protein_coding	3328.79	0.753102	0.752295	0.0334015	22.547	1	1.43865e-112	2.83285e-111
ENSMUSG00000019139.10	Isyna1	protein_coding	1681.07	1.17854	1.17537	0.0522781	22.5436	1	1.55149e-112	3.05145e-111
ENSMUSG00000052738.14	Suclg1	protein_coding	3320.68	0.865611	0.864329	0.0384079	22.5373	1	1.78963e-112	3.51568e-111
ENSMUSG00000021373.16	Cap2	protein_coding	10110.5	0.982613	0.980783	0.0436298	22.5216	1	2.55132e-112	5.00022e-111
ENSMUSG00000002658.9	Gtf2f1	protein_coding	1802.77	1.06539	1.06306	0.0473071	22.5208	1	2.59769e-112	5.07918e-111
ENSMUSG00000044030.4	Irf2bp1	protein_coding	2198.63	1.01759	1.01556	0.0451968	22.5147	1	2.98194e-112	5.81688e-111
ENSMUSG00000003435.9	Supt5	protein_coding	4814.27	0.747084	0.746275	0.0332032	22.5004	1	4.11742e-112	8.02249e-111
ENSMUSG00000028222.2	Calb1	protein_coding	9514.22	1.06306	1.0607	0.0472586	22.4945	1	4.70041e-112	9.14772e-111
ENSMUSG00000000568.15	Hnrnpd	protein_coding	8072.61	0.76768	0.766805	0.0341949	22.4502	1	1.27517e-111	2.46159e-110
ENSMUSG00000017314.12	Mpp2	protein_coding	4856.05	0.799912	0.798911	0.0357104	22.4	1	3.93799e-111	7.57565e-110
ENSMUSG00000031311.17	Nono	protein_coding	4619.14	0.701645	0.70097	0.0313238	22.3997	1	3.96099e-111	7.61112e-110
ENSMUSG00000069814.6	Ccdc92b	protein_coding	2170.52	1.01524	1.01311	0.0453497	22.387	1	5.26828e-111	1.00999e-109
ENSMUSG00000049680.17	Urgcp	protein_coding	2895.81	0.768753	0.76787	0.0343713	22.3661	1	8.41208e-111	1.61084e-109
ENSMUSG00000006356.10	Crip2	protein_coding	4111.47	0.855521	0.854264	0.0383068	22.3334	1	1.74983e-110	3.33928e-109
ENSMUSG00000025228.5	Actr1a	protein_coding	6231.98	0.660892	0.66032	0.0295996	22.3278	1	1.98552e-110	3.78473e-109
ENSMUSG00000014769.10	Psmb1	protein_coding	3509.3	0.796609	0.7956	0.0356877	22.3217	1	2.27518e-110	4.33192e-109
ENSMUSG00000020265.16	Sumo3	protein_coding	5117.6	0.707201	0.706506	0.0316901	22.3161	1	2.57572e-110	4.89299e-109
ENSMUSG00000001175.14	Calm1	protein_coding	90985.5	0.663896	0.663319	0.0298099	22.271	1	7.05876e-110	1.33485e-108
ENSMUSG00000031932.14	Gpr83	protein_coding	4324.26	0.950851	0.94916	0.042721	22.2572	1	9.605e-110	1.8143e-108
ENSMUSG00000032420.8	Nt5e	protein_coding	991.953	1.71022	1.70038	0.0768504	22.2539	1	1.03507e-109	1.95294e-108
ENSMUSG00000023353.14	Agap3	protein_coding	7515.19	0.658568	0.658005	0.0295949	22.2528	1	1.06005e-109	1.99782e-108
ENSMUSG00000008140.17	Emc10	protein_coding	5899.78	0.720965	0.720224	0.032419	22.239	1	1.44268e-109	2.71588e-108
ENSMUSG00000003410.8	Elavl3	protein_coding	11897	0.629429	0.628935	0.0283165	22.2283	1	1.82925e-109	3.43973e-108
ENSMUSG00000031539.6	Ap3m2	protein_coding	4294.09	0.761881	0.761008	0.0343037	22.2099	1	2.75591e-109	5.17059e-108
ENSMUSG00000037579.7	Kcnh3	protein_coding	4875.36	1.03521	1.03297	0.0466461	22.1928	1	4.03435e-109	7.54374e-108
ENSMUSG00000076441.9	Ass1	protein_coding	2708.22	1.02057	1.01845	0.0460081	22.1824	1	5.08262e-109	9.49324e-108
ENSMUSG00000062380.4	Tubb3	protein_coding	9622.8	0.735687	0.734887	0.0332383	22.1337	1	1.49839e-108	2.78931e-107
ENSMUSG00000032336.17	Nptn	protein_coding	24081	0.85944	0.858165	0.0388329	22.1317	1	1.56422e-108	2.90861e-107
ENSMUSG00000013593.12	Ndufs2	protein_coding	4967.7	0.665999	0.665393	0.0301278	22.1058	1	2.78097e-108	5.16537e-107
ENSMUSG00000031310.16	Zmym3	protein_coding	4638.77	0.791971	0.790989	0.0358307	22.1031	1	2.94886e-108	5.47111e-107
ENSMUSG00000031960.14	Aars	protein_coding	4445.65	0.692803	0.692138	0.0313537	22.0964	1	3.42591e-108	6.34211e-107
ENSMUSG00000059923.13	Grb2	protein_coding	5697.84	0.72425	0.723498	0.0327926	22.0858	1	4.3322e-108	7.99327e-107
ENSMUSG00000017119.19	Nbr1	protein_coding	6198.3	0.701633	0.700928	0.031779	22.0785	1	5.08354e-108	9.3692e-107
ENSMUSG00000042390.9	Gatad2b	protein_coding	5386.71	0.760734	0.759847	0.0345004	22.05	1	9.5492e-108	1.7503e-106
ENSMUSG00000032773.9	Chrm1	protein_coding	7949.35	1.03579	1.03354	0.0469752	22.0497	1	9.62491e-108	1.76224e-106
ENSMUSG00000018395.19	Kif3a	protein_coding	4598.59	0.751893	0.751046	0.0341322	22.0289	1	1.52275e-107	2.78497e-106
ENSMUSG00000039485.8	Tspyl4	protein_coding	17997.7	0.638985	0.638461	0.0290133	22.0239	1	1.69949e-107	3.10482e-106
ENSMUSG00000022208.12	Jph4	protein_coding	18861.6	0.669985	0.669378	0.030428	22.0187	1	1.90671e-107	3.47579e-106
ENSMUSG00000030806.6	Stx1b	protein_coding	24035.6	0.628536	0.628035	0.0285731	21.9975	1	3.04414e-107	5.53714e-106
ENSMUSG00000031701.6	Dnaja2	protein_coding	5934.31	0.702805	0.702095	0.0319736	21.9808	1	4.39948e-107	7.98506e-106
ENSMUSG00000089762.3	Ier5l	protein_coding	1247.3	1.33641	1.33142	0.0609123	21.94	1	1.0799e-106	1.95576e-105
ENSMUSG00000031157.10	Pqbp1	protein_coding	1937.42	0.894302	0.892839	0.040781	21.9294	1	1.36218e-106	2.46432e-105
ENSMUSG00000013833.15	Med16	protein_coding	2309.63	0.976442	0.974554	0.0445424	21.9216	1	1.61573e-106	2.91986e-105
ENSMUSG00000036438.13	Calm2	protein_coding	44957.8	0.873933	0.87257	0.0398852	21.9112	1	2.03236e-106	3.66484e-105
ENSMUSG00000071454.13	Dtnb	protein_coding	2603.91	0.847255	0.846017	0.0386909	21.898	1	2.71344e-106	4.8877e-105
ENSMUSG00000021266.16	Wars	protein_coding	3023.82	0.740157	0.739333	0.0338111	21.8909	1	3.17133e-106	5.69408e-105
ENSMUSG00000026576.12	Atp1b1	protein_coding	42189.5	0.595501	0.59507	0.0272369	21.8638	1	5.74886e-106	1.02888e-104
ENSMUSG00000041986.16	Elmod1	protein_coding	17812.5	0.866865	0.865521	0.0396596	21.8576	1	6.57957e-106	1.17503e-104
ENSMUSG00000031144.15	Syp	protein_coding	27497.8	0.767148	0.766228	0.0351097	21.85	1	7.76996e-106	1.38466e-104
ENSMUSG00000024121.13	Atp6v0c	protein_coding	20530.4	0.705377	0.704656	0.0323078	21.8331	1	1.12618e-105	2.00266e-104
ENSMUSG00000024158.17	Hagh	protein_coding	1997.28	0.959997	0.958161	0.0439905	21.8229	1	1.40798e-105	2.50112e-104
ENSMUSG00000033916.5	Chmp2a	protein_coding	2148.29	0.895831	0.894316	0.0410589	21.8182	1	1.55809e-105	2.76482e-104
ENSMUSG00000058624.13	Gda	protein_coding	10782.2	0.774594	0.773662	0.0355082	21.8145	1	1.69092e-105	2.99734e-104
ENSMUSG00000003500.13	Impdh1	protein_coding	1928.1	0.919495	0.917796	0.0422646	21.7557	1	6.10064e-105	1.07797e-103
ENSMUSG00000027327.16	1700037H04Rik	protein_coding	3405.87	0.72633	0.72555	0.0333984	21.7474	1	7.30384e-105	1.28921e-103
ENSMUSG00000015981.12	Stk32c	protein_coding	5690.17	0.94526	0.94346	0.0435418	21.7093	1	1.67679e-104	2.94417e-103
ENSMUSG00000056222.15	Spock1	protein_coding	7724.38	0.667991	0.667377	0.0307754	21.7054	1	1.82561e-104	3.2021e-103
ENSMUSG00000008892.12	Vdac3	protein_coding	3817.12	0.704042	0.703313	0.0324444	21.7	1	2.05252e-104	3.59633e-103
ENSMUSG00000044216.7	Kcnj4	protein_coding	8324.1	1.09267	1.08994	0.0503605	21.6969	1	2.19287e-104	3.83822e-103
ENSMUSG00000039637.15	Coro7	protein_coding	3086.09	0.9722	0.970202	0.0448112	21.6955	1	2.26493e-104	3.95604e-103
ENSMUSG00000056076.13	Eif3b	protein_coding	3869.67	0.799617	0.798538	0.0368652	21.6903	1	2.53166e-104	4.4173e-103
ENSMUSG00000037217.15	Syn1	protein_coding	14651	0.828743	0.827562	0.0382165	21.6855	1	2.81364e-104	4.90419e-103
ENSMUSG00000044550.11	Tceal3	protein_coding	3497.2	0.83201	0.83084	0.0383868	21.6744	1	3.58056e-104	6.23442e-103
ENSMUSG00000041263.14	Rusc1	protein_coding	3510.61	0.792884	0.791852	0.0365915	21.6685	1	4.06746e-104	7.07484e-103
ENSMUSG00000023960.13	Enpp5	protein_coding	11790.9	0.691655	0.690957	0.0319471	21.65	1	6.07219e-104	1.05508e-102
ENSMUSG00000037902.18	Sirpa	protein_coding	13426.7	0.598395	0.597944	0.0276914	21.6094	1	1.465e-103	2.53498e-102
ENSMUSG00000025410.10	Dctn2	protein_coding	4310.85	0.654306	0.653714	0.0303268	21.5752	1	3.07203e-103	5.29925e-102
ENSMUSG00000006442.10	Srm	protein_coding	2074.59	0.977078	0.975027	0.0453381	21.551	1	5.18678e-103	8.92874e-102
ENSMUSG00000063358.17	Mapk1	protein_coding	26177	0.759372	0.758447	0.0352721	21.529	1	8.33438e-103	1.43029e-101
ENSMUSG00000022454.17	Nell2	protein_coding	12291.7	0.888669	0.887183	0.041354	21.4893	1	1.95879e-102	3.3581e-101
ENSMUSG00000016386.15	Mpped2	protein_coding	2494.84	0.942695	0.940936	0.0438876	21.4798	1	2.40693e-102	4.1137e-101
ENSMUSG00000070544.6	Top1	protein_coding	4460.69	0.818682	0.817504	0.0381794	21.443	1	5.30353e-102	9.03656e-101
ENSMUSG00000034675.17	Dbn1	protein_coding	6578.35	0.783829	0.782805	0.0365917	21.4209	1	8.52495e-102	1.45107e-100
ENSMUSG00000007783.10	Cpt1c	protein_coding	2623.44	0.752616	0.751715	0.0351443	21.415	1	9.68218e-102	1.64302e-100
ENSMUSG00000030062.7	Rpn1	protein_coding	4146.57	0.740704	0.739841	0.0346062	21.4038	1	1.23195e-101	2.08631e-100
ENSMUSG00000033430.10	Terf2ip	protein_coding	2589.65	0.869675	0.868254	0.0406665	21.3855	1	1.82165e-101	3.06941e-100
ENSMUSG00000032458.6	Copb2	protein_coding	3179.9	0.75522	0.754291	0.035333	21.3744	1	2.3138e-101	3.89083e-100
ENSMUSG00000028954.11	Nub1	protein_coding	4598.9	0.752317	0.75139	0.0352448	21.3455	1	4.29718e-101	7.21875e-100
ENSMUSG00000031834.15	Pik3r2	protein_coding	4027.83	0.845409	0.844098	0.0397567	21.2646	1	2.41559e-100	4.03355e-99
ENSMUSG00000033124.15	Atg9a	protein_coding	4797.44	0.723317	0.722481	0.0340233	21.2595	1	2.69365e-100	4.49337e-99
ENSMUSG00000027951.16	Adar	protein_coding	7498.7	0.635348	0.634801	0.0298895	21.2566	1	2.86703e-100	4.77782e-99
ENSMUSG00000002981.10	Clptm1	protein_coding	7474.62	0.666777	0.666121	0.0313864	21.2442	1	3.73306e-100	6.20863e-99
ENSMUSG00000029754.13	Dlx6	protein_coding	1688.93	1.10676	1.10376	0.0521436	21.2252	1	5.59033e-100	9.2883e-99
ENSMUSG00000010608.15	Rbm25	protein_coding	4618.34	0.788881	0.787812	0.0372651	21.1694	1	1.8275e-99	3.02434e-98
ENSMUSG00000002763.16	Pex6	protein_coding	2137.05	0.879786	0.878305	0.0416256	21.1357	1	3.73447e-99	6.16187e-98
ENSMUSG00000009569.14	Mrtfb	protein_coding	15313.9	0.964554	0.962593	0.0456389	21.1345	1	3.83483e-99	6.32122e-98
ENSMUSG00000039530.17	Tusc3	protein_coding	6663.99	0.851851	0.850487	0.0403224	21.126	1	4.5893e-99	7.54996e-98
ENSMUSG00000032127.9	Vps11	protein_coding	2453.07	0.832041	0.830761	0.0394438	21.0943	1	8.96414e-99	1.47326e-97
ENSMUSG00000022761.12	Lztr1	protein_coding	3344.43	0.770367	0.769361	0.036568	21.0667	1	1.60807e-98	2.63509e-97
ENSMUSG00000022031.6	Elp3	protein_coding	2540.95	0.801755	0.800613	0.038083	21.0529	1	2.15303e-98	3.52463e-97
ENSMUSG00000056486.18	Chn1	protein_coding	30198.4	0.949641	0.947742	0.0451785	21.0197	1	4.32843e-98	7.06511e-97
ENSMUSG00000029777.10	Gars	protein_coding	3710.5	0.818444	0.81721	0.0390214	20.9742	1	1.1282e-97	1.83613e-96
ENSMUSG00000033712.6	Ccar2	protein_coding	2752.72	0.768574	0.767572	0.0366681	20.9603	1	1.51141e-97	2.45502e-96
ENSMUSG00000041729.15	Coro2b	protein_coding	9864.46	0.793841	0.792716	0.0378783	20.9577	1	1.597e-97	2.589e-96
ENSMUSG00000001441.13	Npepps	protein_coding	6455.57	0.766771	0.76576	0.0365905	20.9555	1	1.67183e-97	2.70768e-96
ENSMUSG00000025980.14	Hspd1	protein_coding	5740.13	0.685196	0.68447	0.0327462	20.9244	1	3.20771e-97	5.1751e-96
ENSMUSG00000063524.13	Eno1	protein_coding	18578.5	0.778362	0.777306	0.0372061	20.9203	1	3.50094e-97	5.64273e-96
ENSMUSG00000051062.6	Fbll1	protein_coding	1510.75	1.04655	1.04404	0.050073	20.9005	1	5.29765e-97	8.52217e-96
ENSMUSG00000009681.10	Bcr	protein_coding	20927.8	0.91822	0.916483	0.043942	20.8962	1	5.79741e-97	9.31714e-96
ENSMUSG00000032827.15	Ppp1r9a	protein_coding	21428.8	0.90456	0.902894	0.0433039	20.8887	1	6.78748e-97	1.08769e-95
ENSMUSG00000025189.9	Cnnm1	protein_coding	4781.56	0.63936	0.638784	0.0306103	20.8871	1	7.01147e-97	1.12143e-95
ENSMUSG00000030127.15	Cops7a	protein_coding	3217.96	0.706337	0.705536	0.0338573	20.8622	1	1.18129e-96	1.88577e-95
ENSMUSG00000002997.15	Prkar2b	protein_coding	6408.68	0.715641	0.714822	0.0343272	20.8477	1	1.60065e-96	2.54549e-95
ENSMUSG00000033793.12	Atp6v1h	protein_coding	4651.23	0.682118	0.681388	0.0327198	20.8472	1	1.61468e-96	2.56536e-95
ENSMUSG00000025889.13	Snca	protein_coding	6047.69	1.05611	1.05348	0.0506613	20.8465	1	1.64013e-96	2.60085e-95
ENSMUSG00000005514.14	Por	protein_coding	3247.92	0.877048	0.875534	0.0421032	20.8309	1	2.27107e-96	3.59794e-95
ENSMUSG00000036733.16	Rbm42	protein_coding	2109.08	1.09131	1.08835	0.0524059	20.8242	1	2.6103e-96	4.13145e-95
ENSMUSG00000024642.17	Tle4	protein_coding	5058.76	0.930219	0.9284	0.0446974	20.8115	1	3.40703e-96	5.38737e-95
ENSMUSG00000039156.19	Stim2	protein_coding	2803.65	0.836559	0.835212	0.040217	20.8011	1	4.2267e-96	6.67715e-95
ENSMUSG00000038555.7	Reep2	protein_coding	3802.34	0.777409	0.776321	0.0374047	20.7837	1	6.07846e-96	9.57529e-95
ENSMUSG00000034216.12	Vps18	protein_coding	2153.96	0.889681	0.888055	0.0428807	20.7478	1	1.28248e-95	2.01457e-94
ENSMUSG00000035835.14	Plppr3	protein_coding	2607.14	0.904925	0.903235	0.0436498	20.7314	1	1.80277e-95	2.82654e-94
ENSMUSG00000066392.11	Nrxn3	protein_coding	12425.1	0.756466	0.755482	0.0365005	20.7248	1	2.06911e-95	3.24108e-94
ENSMUSG00000019261.3	Map1s	protein_coding	2491.05	1.01136	1.00899	0.0488445	20.7058	1	3.07218e-95	4.7988e-94
ENSMUSG00000031302.16	Nlgn3	protein_coding	6966.21	0.64644	0.645823	0.0312345	20.6964	1	3.73553e-95	5.82408e-94
ENSMUSG00000001416.13	Cct3	protein_coding	3803.72	0.838724	0.837362	0.0405473	20.6851	1	4.72166e-95	7.34783e-94
ENSMUSG00000027270.14	Lamp5	protein_coding	3809.85	1.12946	1.12609	0.0546307	20.6745	1	5.8722e-95	9.11283e-94
ENSMUSG00000032010.15	Usp2	protein_coding	3055.6	0.991605	0.989329	0.0479927	20.6616	1	7.67868e-95	1.18941e-93
ENSMUSG00000030161.8	Gabarapl1	protein_coding	19874.7	0.61562	0.615082	0.0298131	20.6493	1	9.90955e-95	1.53213e-93
ENSMUSG00000056367.14	Actr3b	protein_coding	3446.81	0.761958	0.760902	0.0369103	20.6435	1	1.11618e-94	1.72414e-93
ENSMUSG00000024883.8	Rin1	protein_coding	4070.11	1.04726	1.04462	0.0507439	20.6382	1	1.24559e-94	1.92049e-93
ENSMUSG00000009863.14	Sdhb	protein_coding	3316.19	0.699263	0.698473	0.0338963	20.6295	1	1.4919e-94	2.29813e-93
ENSMUSG00000059796.16	Eif4a1	protein_coding	7591.96	0.717065	0.716207	0.0347879	20.6125	1	2.11905e-94	3.2522e-93
ENSMUSG00000028851.6	Nudc	protein_coding	3876.98	0.646601	0.645971	0.0313747	20.609	1	2.27957e-94	3.49534e-93
ENSMUSG00000032118.16	Fez1	protein_coding	6549.39	0.612385	0.611855	0.029736	20.594	1	3.1042e-94	4.75106e-93
ENSMUSG00000018040.9	Rrp7a	protein_coding	3686.68	0.756629	0.755628	0.0367706	20.577	1	4.40964e-94	6.73055e-93
ENSMUSG00000035765.10	Dym	protein_coding	1924.23	0.916744	0.914929	0.0445552	20.5755	1	4.55377e-94	6.94419e-93
ENSMUSG00000040687.16	Madd	protein_coding	6024.34	0.699192	0.698399	0.0339887	20.5713	1	4.96133e-94	7.55189e-93
ENSMUSG00000067629.13	Syngap1	protein_coding	11868.6	0.77084	0.76978	0.037472	20.5711	1	4.9809e-94	7.57477e-93
ENSMUSG00000050751.14	Pgbd5	protein_coding	4595.83	0.851016	0.849566	0.0413947	20.5585	1	6.4542e-94	9.79748e-93
ENSMUSG00000034940.15	Synrg	protein_coding	3844.65	0.705542	0.70473	0.0343299	20.5518	1	7.41499e-94	1.12457e-92
ENSMUSG00000015747.5	Vps45	protein_coding	1195.5	1.02109	1.01863	0.0497085	20.5415	1	9.17106e-94	1.38964e-92
ENSMUSG00000002102.15	Psmc3	protein_coding	3449.99	0.760652	0.759607	0.0370603	20.5247	1	1.29577e-93	1.95986e-92
ENSMUSG00000034088.15	Hdlbp	protein_coding	7179.11	0.742647	0.741691	0.0362056	20.5119	1	1.68419e-93	2.54273e-92
ENSMUSG00000031227.8	Magee1	protein_coding	5382.14	0.728906	0.728011	0.0355471	20.5054	1	1.92702e-93	2.90672e-92
ENSMUSG00000016262.14	Sertad4	protein_coding	2241.67	1.0132	1.01075	0.0494433	20.4922	1	2.52791e-93	3.80623e-92
ENSMUSG00000036882.7	Arhgap33	protein_coding	11754.7	0.700649	0.69985	0.0341976	20.4883	1	2.73934e-93	4.12086e-92
ENSMUSG00000032011.5	Thy1	protein_coding	18555	0.703281	0.702466	0.0343545	20.4713	1	3.88171e-93	5.82885e-92
ENSMUSG00000019471.10	Cdc37	protein_coding	3627.44	0.746052	0.745082	0.0364532	20.466	1	4.32471e-93	6.48823e-92
ENSMUSG00000029014.14	Dnajc2	protein_coding	1796.89	0.916728	0.914832	0.0448041	20.4608	1	4.81323e-93	7.21466e-92
ENSMUSG00000029998.14	Pcyox1	protein_coding	4103.1	0.700814	0.700002	0.0342548	20.4588	1	5.01203e-93	7.49919e-92
ENSMUSG00000005625.15	Psmd4	protein_coding	2522.72	0.8257	0.824365	0.0403738	20.4514	1	5.83998e-93	8.73018e-92
ENSMUSG00000020361.13	Hspa4	protein_coding	8795.72	0.64904	0.648393	0.0317595	20.4361	1	7.98542e-93	1.19267e-91
ENSMUSG00000039656.17	Rxrb	protein_coding	2467.69	0.793969	0.792737	0.0388802	20.4209	1	1.0896e-92	1.62448e-91
ENSMUSG00000028137.9	Celf3	protein_coding	4745.53	0.641071	0.640458	0.0314401	20.3903	1	2.04074e-92	3.0344e-91
ENSMUSG00000048307.8	Ankrd46	protein_coding	5700.35	0.691966	0.691185	0.0339368	20.3899	1	2.05727e-92	3.05626e-91
ENSMUSG00000028409.11	Smu1	protein_coding	2063.12	0.926338	0.924427	0.0454336	20.3888	1	2.10114e-92	3.11865e-91
ENSMUSG00000051483.9	Cbr1	protein_coding	1700	1.01941	1.01688	0.0500124	20.3831	1	2.36004e-92	3.49672e-91
ENSMUSG00000043079.17	Synpo	protein_coding	7905.62	0.980127	0.977881	0.0481534	20.3543	1	4.25512e-92	6.28778e-91
ENSMUSG00000006576.16	Slc4a3	protein_coding	5459.65	0.587912	0.587434	0.0289094	20.3364	1	6.1313e-92	9.02826e-91
ENSMUSG00000014349.7	Ube2z	protein_coding	3190.48	0.686008	0.685253	0.0337424	20.3308	1	6.8736e-92	1.01124e-90
ENSMUSG00000030374.15	Strn4	protein_coding	5768.72	0.717347	0.716464	0.0352851	20.3301	1	6.97312e-92	1.02497e-90
ENSMUSG00000003437.14	Paf1	protein_coding	1812.46	0.913861	0.912034	0.0449772	20.3183	1	8.85173e-92	1.29882e-90
ENSMUSG00000030000.10	Add2	protein_coding	15791.7	0.78928	0.78811	0.0388789	20.301	1	1.25989e-91	1.84379e-90
ENSMUSG00000046844.6	Vat1l	protein_coding	9426.57	0.891415	0.889733	0.0439128	20.2997	1	1.29427e-91	1.89245e-90
ENSMUSG00000028656.14	Cap1	protein_coding	13334.6	0.89007	0.888377	0.043859	20.2939	1	1.45628e-91	2.12747e-90
ENSMUSG00000030327.8	Necap1	protein_coding	6040.19	0.661694	0.661011	0.0326173	20.2866	1	1.68829e-91	2.4621e-90
ENSMUSG00000049339.16	Retreg2	protein_coding	6474.3	0.651324	0.650661	0.0321077	20.2856	1	1.72308e-91	2.51064e-90
ENSMUSG00000024319.18	Vps52	protein_coding	2463.66	0.821222	0.819868	0.0404881	20.283	1	1.81545e-91	2.64293e-90
ENSMUSG00000050071.8	Bex1	protein_coding	2372.62	0.887146	0.88548	0.0437772	20.265	1	2.6193e-91	3.79992e-90
ENSMUSG00000024030.7	Abcg1	protein_coding	4129.71	0.775922	0.774795	0.0383031	20.2574	1	3.05768e-91	4.43204e-90
ENSMUSG00000010066.15	Cacna2d2	protein_coding	5001.06	0.944985	0.943017	0.0467027	20.2341	1	4.90756e-91	7.0888e-90
ENSMUSG00000024589.17	Nedd4l	protein_coding	11767.4	0.914031	0.912203	0.0451816	20.2301	1	5.31412e-91	7.66942e-90
ENSMUSG00000068882.13	Ssb	protein_coding	3685.91	0.84877	0.847301	0.0419825	20.2172	1	6.90488e-91	9.94804e-90
ENSMUSG00000003308.15	Keap1	protein_coding	2630.11	0.760465	0.75941	0.0376368	20.2054	1	8.78294e-91	1.26429e-89
ENSMUSG00000003575.13	Crtc1	protein_coding	10017.7	0.846018	0.844571	0.0418793	20.2013	1	9.5292e-91	1.37053e-89
ENSMUSG00000045180.13	Shroom2	protein_coding	3952.12	0.641384	0.640749	0.0317597	20.1949	1	1.08592e-90	1.56047e-89
ENSMUSG00000025630.8	Hprt	protein_coding	3195.58	0.769136	0.768038	0.0380895	20.1929	1	1.13118e-90	1.62411e-89
ENSMUSG00000033427.14	Upb1	protein_coding	358.675	2.27118	2.2466	0.112527	20.1834	1	1.37074e-90	1.96469e-89
ENSMUSG00000023809.10	Rps6ka2	protein_coding	3228.74	0.745149	0.744204	0.0369342	20.175	1	1.62307e-90	2.32435e-89
ENSMUSG00000031353.13	Rbbp7	protein_coding	4182.78	0.671909	0.671167	0.033305	20.1744	1	1.64318e-90	2.35114e-89
ENSMUSG00000052135.8	Foxo6	protein_coding	1392.97	1.43431	1.42752	0.0711101	20.1702	1	1.78843e-90	2.55679e-89
ENSMUSG00000033594.11	Spata2l	protein_coding	2887.82	1.16436	1.16043	0.0577996	20.1447	1	2.9941e-90	4.26583e-89
ENSMUSG00000025092.7	Hspa12a	protein_coding	5682.74	0.756154	0.75512	0.037541	20.1421	1	3.15836e-90	4.49219e-89
ENSMUSG00000059263.9	Usp47	protein_coding	3500.59	0.64245	0.641821	0.0319093	20.1337	1	3.74295e-90	5.31461e-89
ENSMUSG00000052139.18	Babam2	protein_coding	1117.86	1.06497	1.06193	0.0528978	20.1326	1	3.82323e-90	5.42398e-89
ENSMUSG00000060803.6	Gstp1	protein_coding	3889.85	0.621863	0.621276	0.0309079	20.1199	1	4.94079e-90	6.99164e-89
ENSMUSG00000027298.17	Tyro3	protein_coding	9030.43	0.893283	0.891563	0.0444193	20.1102	1	6.00219e-90	8.48642e-89
ENSMUSG00000024083.16	Pja2	protein_coding	24425.4	0.749709	0.748683	0.0373329	20.0817	1	1.06593e-89	1.50329e-88
ENSMUSG00000069227.4	Gprin1	protein_coding	2809.97	0.874875	0.873357	0.0435867	20.072	1	1.29582e-89	1.82596e-88
ENSMUSG00000049532.11	Sall2	protein_coding	3719.59	0.791896	0.790693	0.0394803	20.058	1	1.71875e-89	2.41988e-88
ENSMUSG00000050164.11	Mchr1	protein_coding	1962.48	1.2393	1.2347	0.0618425	20.0396	1	2.48914e-89	3.50157e-88
ENSMUSG00000069662.5	Marcks	protein_coding	11402.3	0.615085	0.614529	0.0307346	20.0128	1	4.26017e-89	5.97282e-88
ENSMUSG00000038984.4	Tspyl5	protein_coding	2296.15	0.811725	0.810438	0.0405814	20.0024	1	5.24918e-89	7.34709e-88
ENSMUSG00000023018.5	Smarcd1	protein_coding	8198.03	0.766484	0.765357	0.0383531	19.9849	1	7.44825e-89	1.04076e-87
ENSMUSG00000033953.10	Ppp3r1	protein_coding	33723.7	0.807779	0.806482	0.0404348	19.9773	1	8.67401e-89	1.21001e-87
ENSMUSG00000025422.9	Agap2	protein_coding	53856.8	0.811536	0.810225	0.0406456	19.9662	1	1.08479e-88	1.512e-87
ENSMUSG00000022394.14	L3mbtl2	protein_coding	1486.87	0.892938	0.891166	0.0447361	19.9601	1	1.22388e-88	1.70445e-87
ENSMUSG00000063239.17	Grm4	protein_coding	3910.34	0.932124	0.930129	0.0467048	19.9578	1	1.28338e-88	1.78583e-87
ENSMUSG00000029757.16	Dync1i1	protein_coding	2537.43	0.750505	0.749485	0.0376062	19.9569	1	1.3046e-88	1.81384e-87
ENSMUSG00000035486.14	Plk5	protein_coding	687.562	1.46621	1.4584	0.0734962	19.9494	1	1.51609e-88	2.10612e-87
ENSMUSG00000022186.14	Oxct1	protein_coding	9757.11	0.622434	0.621831	0.0312065	19.9457	1	1.63437e-88	2.26856e-87
ENSMUSG00000028811.11	Yars	protein_coding	3075.04	0.735346	0.734332	0.0369286	19.9126	1	3.16209e-88	4.37453e-87
ENSMUSG00000020180.10	Snrpd3	protein_coding	1992.7	0.887309	0.885584	0.0445951	19.897	1	4.31841e-88	5.96433e-87
ENSMUSG00000028760.16	Eif4g3	protein_coding	6967.95	0.726394	0.725449	0.0365359	19.8817	1	5.86663e-88	8.08927e-87
ENSMUSG00000034341.17	Wbp2	protein_coding	10409.6	0.644825	0.64416	0.0324515	19.8704	1	7.34018e-88	1.01127e-86
ENSMUSG00000026489.13	Coq8a	protein_coding	1365.22	1.00416	1.00157	0.0506182	19.8378	1	1.40358e-87	1.92897e-86
ENSMUSG00000024393.14	Prrc2a	protein_coding	18722.3	0.766575	0.76546	0.0386427	19.8375	1	1.41247e-87	1.93959e-86
ENSMUSG00000034024.8	Cct2	protein_coding	4258.38	0.672792	0.67203	0.0339437	19.8208	1	1.96846e-87	2.69864e-86
ENSMUSG00000005299.6	Letm1	protein_coding	3248.65	0.749994	0.748932	0.0378698	19.8045	1	2.72135e-87	3.71554e-86
ENSMUSG00000047766.15	Lrrc49	protein_coding	2927.33	0.774454	0.773273	0.0391469	19.7833	1	4.14925e-87	5.65585e-86
ENSMUSG00000040667.11	Nup88	protein_coding	1698.17	0.919734	0.917744	0.0464928	19.7823	1	4.22866e-87	5.7594e-86
ENSMUSG00000023274.14	Cd4	protein_coding	2816.49	1.32243	1.31619	0.0668656	19.7774	1	4.66409e-87	6.34209e-86
ENSMUSG00000001383.9	Zmat2	protein_coding	4360.29	0.71373	0.712812	0.0361323	19.7532	1	7.52769e-87	1.02027e-85
ENSMUSG00000022750.18	Klhl22	protein_coding	2183.76	0.756059	0.754973	0.0383143	19.7331	1	1.12177e-86	1.51917e-85
ENSMUSG00000037032.16	Apbb1	protein_coding	8763	0.635487	0.634843	0.0322078	19.7309	1	1.17137e-86	1.58506e-85
ENSMUSG00000036667.14	Tcaf1	protein_coding	13711.1	0.717214	0.716291	0.0363702	19.7198	1	1.45729e-86	1.97036e-85
ENSMUSG00000006373.10	Pgrmc1	protein_coding	9686.23	0.58951	0.589002	0.0298978	19.7175	1	1.5244e-86	2.05941e-85
ENSMUSG00000032187.16	Smarca4	protein_coding	5486.46	0.676556	0.675779	0.0343175	19.7146	1	1.61463e-86	2.1778e-85
ENSMUSG00000039148.5	Sart1	protein_coding	2091.31	0.947914	0.945753	0.0481187	19.6995	1	2.17822e-86	2.92849e-85
ENSMUSG00000030987.5	Stim1	protein_coding	4520.85	0.653987	0.653272	0.0332094	19.6928	1	2.48325e-86	3.33322e-85
ENSMUSG00000024935.11	Slc1a1	protein_coding	4468.8	0.777627	0.776403	0.0395001	19.6867	1	2.80216e-86	3.75827e-85
ENSMUSG00000024797.14	Vps51	protein_coding	1617.06	1.00441	1.00182	0.0510697	19.6674	1	4.10161e-86	5.49228e-85
ENSMUSG00000062202.14	Btbd9	protein_coding	2325.21	0.776013	0.774864	0.0395196	19.6362	1	7.59038e-86	1.01395e-84
ENSMUSG00000028478.18	Clta	protein_coding	4793.74	0.736128	0.735117	0.0375537	19.602	1	1.4862e-85	1.98058e-84
ENSMUSG00000026470.14	Stx6	protein_coding	3091.35	0.749596	0.748485	0.0382716	19.5862	1	2.02641e-85	2.69832e-84
ENSMUSG00000035754.8	Wdr18	protein_coding	1961.59	0.805394	0.80403	0.0411219	19.5855	1	2.05411e-85	2.73303e-84
ENSMUSG00000042303.19	Sgsm3	protein_coding	1534.54	0.85332	0.851746	0.0435775	19.5817	1	2.21638e-85	2.94658e-84
ENSMUSG00000050511.1	Oprd1	protein_coding	1223.77	1.32612	1.32014	0.0677557	19.572	1	2.67793e-85	3.55454e-84
ENSMUSG00000025487.15	Psmd13	protein_coding	1873.29	0.918849	0.916838	0.0469555	19.5685	1	2.86891e-85	3.80501e-84
ENSMUSG00000022295.8	Atp6v1c1	protein_coding	6045.19	0.650521	0.649817	0.0332474	19.5661	1	3.00875e-85	3.98731e-84
ENSMUSG00000024862.16	Klc2	protein_coding	6183.8	0.730565	0.729564	0.0373488	19.5606	1	3.35031e-85	4.43643e-84
ENSMUSG00000029430.13	Ran	protein_coding	5593.12	0.638117	0.637455	0.0326343	19.5536	1	3.84724e-85	5.09043e-84
ENSMUSG00000049097.9	Ankrd34a	protein_coding	2302.26	0.849729	0.848178	0.0435067	19.531	1	5.98358e-85	7.90457e-84
ENSMUSG00000050530.14	Fam171a1	protein_coding	5256.37	0.708875	0.707955	0.0363264	19.514	1	8.34183e-85	1.10112e-83
ENSMUSG00000034285.15	Nipsnap1	protein_coding	1815.45	0.831478	0.82999	0.0426559	19.4927	1	1.26618e-84	1.66872e-83
ENSMUSG00000020089.8	Ppa1	protein_coding	2125.19	0.787547	0.78626	0.0404714	19.4594	1	2.4283e-84	3.19273e-83
ENSMUSG00000022234.15	Cct5	protein_coding	4181.63	0.664401	0.663642	0.0341508	19.4549	1	2.64669e-84	3.47714e-83
ENSMUSG00000039375.16	Wdr17	protein_coding	2141.29	0.825419	0.82393	0.0424399	19.4492	1	2.96292e-84	3.88648e-83
ENSMUSG00000037428.14	Vgf	protein_coding	14590	1.02345	1.02068	0.0526479	19.4395	1	3.5746e-84	4.68514e-83
ENSMUSG00000021895.10	Arhgef3	protein_coding	2520.52	0.886555	0.884767	0.0456112	19.4372	1	3.73761e-84	4.89495e-83
ENSMUSG00000032036.15	Kirrel3	protein_coding	3045.12	0.736145	0.735118	0.0378978	19.4245	1	4.7922e-84	6.27117e-83
ENSMUSG00000040591.18	1110051M20Rik	protein_coding	2220.03	0.767177	0.766022	0.0394971	19.4236	1	4.87058e-84	6.36875e-83
ENSMUSG00000040389.15	Wdr47	protein_coding	4363.78	0.739594	0.738539	0.0380869	19.4186	1	5.37572e-84	7.02376e-83
ENSMUSG00000017210.14	Med24	protein_coding	2720.44	0.701594	0.70069	0.0361363	19.4152	1	5.73981e-84	7.48776e-83
ENSMUSG00000020900.15	Myh10	protein_coding	14997.7	0.965619	0.963278	0.0497394	19.4136	1	5.9277e-84	7.72683e-83
ENSMUSG00000001016.12	Ilf2	protein_coding	2336.88	0.818428	0.816985	0.0421699	19.4079	1	6.62104e-84	8.62388e-83
ENSMUSG00000030685.5	Kctd13	protein_coding	3288.58	0.681138	0.680326	0.0351293	19.3894	1	9.47453e-84	1.23213e-82
ENSMUSG00000019831.14	Wasf1	protein_coding	9080.75	0.79753	0.796215	0.0411368	19.3873	1	9.88131e-84	1.28403e-82
ENSMUSG00000025162.17	Csnk1d	protein_coding	4363.28	0.624124	0.623491	0.0322021	19.3815	1	1.10656e-83	1.43681e-82
ENSMUSG00000044352.6	Sowaha	protein_coding	7846.08	0.821887	0.82044	0.0424264	19.3721	1	1.3286e-83	1.72378e-82
ENSMUSG00000019578.11	Ubxn6	protein_coding	2445.42	0.746197	0.745095	0.038549	19.3571	1	1.77541e-83	2.2999e-82
ENSMUSG00000033628.15	Pik3c3	protein_coding	1984.5	0.77151	0.770286	0.0398828	19.3444	1	2.27243e-83	2.94147e-82
ENSMUSG00000004530.12	Coro1c	protein_coding	3392.5	0.666795	0.666025	0.0344814	19.3378	1	2.58361e-83	3.34169e-82
ENSMUSG00000020654.15	Adcy3	protein_coding	3021.18	0.747426	0.746308	0.0386521	19.3373	1	2.60953e-83	3.3726e-82
ENSMUSG00000028580.15	Pum1	protein_coding	4225.47	0.675773	0.674968	0.0349529	19.3338	1	2.78989e-83	3.6029e-82
ENSMUSG00000026750.6	Psmb7	protein_coding	2635.39	0.750581	0.749471	0.038829	19.3304	1	2.98045e-83	3.84602e-82
ENSMUSG00000031913.9	Vps4a	protein_coding	2970.63	0.685398	0.684538	0.0354676	19.3247	1	3.33191e-83	4.29624e-82
ENSMUSG00000045411.16	2410002F23Rik	protein_coding	2076.13	0.768286	0.7671	0.0397843	19.3113	1	4.31635e-83	5.5613e-82
ENSMUSG00000043683.4	Fem1a	protein_coding	2987.14	0.821104	0.819625	0.0425477	19.2985	1	5.53268e-83	7.11199e-82
ENSMUSG00000022043.19	Trim35	protein_coding	6750.67	0.669225	0.668426	0.034684	19.2949	1	5.92244e-83	7.60714e-82
ENSMUSG00000032301.13	Psma4	protein_coding	2172.39	0.929657	0.927495	0.0481939	19.2899	1	6.52373e-83	8.37304e-82
ENSMUSG00000029405.16	G3bp2	protein_coding	11760.2	0.701902	0.700994	0.0364226	19.271	1	9.40116e-83	1.20476e-81
ENSMUSG00000049303.10	Syt12	protein_coding	1917.68	1.05927	1.05609	0.0549675	19.2708	1	9.45414e-83	1.21062e-81
ENSMUSG00000028863.13	Meaf6	protein_coding	4002.84	0.628847	0.628219	0.032643	19.2644	1	1.06955e-82	1.36853e-81
ENSMUSG00000035007.5	Rundc1	protein_coding	2350.59	0.825386	0.823844	0.0428504	19.262	1	1.11919e-82	1.42986e-81
ENSMUSG00000070000.13	Fcho1	protein_coding	2762.52	0.818883	0.817382	0.0425193	19.2591	1	1.18454e-82	1.51219e-81
ENSMUSG00000029436.9	Mmp17	protein_coding	7570.85	0.801196	0.799823	0.0416049	19.2572	1	1.22737e-82	1.56566e-81
ENSMUSG00000019943.10	Atp2b1	protein_coding	43678.8	0.994776	0.992169	0.051672	19.2517	1	1.36488e-82	1.73975e-81
ENSMUSG00000002012.13	Pnck	protein_coding	2093.73	1.00192	0.999443	0.0520509	19.2489	1	1.4425e-82	1.83728e-81
ENSMUSG00000034974.13	Dapk3	protein_coding	1366.16	0.972121	0.969639	0.0505369	19.2359	1	1.85433e-82	2.36003e-81
ENSMUSG00000020476.14	Dbnl	protein_coding	2246.67	0.702158	0.701249	0.0365426	19.2148	1	2.78444e-82	3.53571e-81
ENSMUSG00000031948.14	Kars	protein_coding	3119.42	0.784509	0.783206	0.0408318	19.2132	1	2.87151e-82	3.64073e-81
ENSMUSG00000056812.14	St8sia3	protein_coding	17551.5	0.900817	0.898867	0.0469008	19.2069	1	3.24338e-82	4.1091e-81
ENSMUSG00000024969.15	Mark2	protein_coding	5721.64	0.793646	0.792303	0.0413243	19.2053	1	3.34092e-82	4.22947e-81
ENSMUSG00000029599.13	Ddx54	protein_coding	1665.12	0.912863	0.910803	0.0475794	19.1861	1	4.83659e-82	6.10903e-81
ENSMUSG00000049932.3	H2afx	protein_coding	1573.99	0.934165	0.931971	0.0487157	19.1759	1	5.88813e-82	7.42845e-81
ENSMUSG00000002844.9	Adprh	protein_coding	2294.52	0.787116	0.785823	0.0410472	19.1758	1	5.89008e-82	7.42845e-81
ENSMUSG00000070304.12	Scn2b	protein_coding	17514	0.786122	0.784826	0.0410105	19.1688	1	6.74753e-82	8.50341e-81
ENSMUSG00000034472.13	Rasd2	protein_coding	26276.8	1.19016	1.18565	0.0620967	19.1662	1	7.08669e-82	8.92409e-81
ENSMUSG00000047284.14	Neurl4	protein_coding	3261.05	0.769871	0.768666	0.0401984	19.1518	1	9.35243e-82	1.17596e-80
ENSMUSG00000029463.5	Fam216a	protein_coding	1788.59	0.87043	0.868683	0.0454733	19.1415	1	1.13847e-81	1.43042e-80
ENSMUSG00000048118.17	Arid4a	protein_coding	2124.87	0.870283	0.86852	0.0454664	19.1413	1	1.14486e-81	1.43735e-80
ENSMUSG00000034189.5	Hsdl1	protein_coding	2238.79	0.732898	0.731833	0.0383093	19.1311	1	1.39129e-81	1.74151e-80
ENSMUSG00000021737.4	Psmd6	protein_coding	1926.78	0.810757	0.809301	0.0423859	19.128	1	1.47631e-81	1.84655e-80
ENSMUSG00000025402.12	Nab2	protein_coding	1681.33	1.01614	1.01327	0.053144	19.1206	1	1.70239e-81	2.12615e-80
ENSMUSG00000024527.10	Afg3l2	protein_coding	2682.24	0.744915	0.743802	0.0389619	19.1191	1	1.75202e-81	2.18649e-80
ENSMUSG00000026202.13	Tuba4a	protein_coding	11681.8	0.745624	0.744495	0.0390261	19.1058	1	2.2603e-81	2.8166e-80
ENSMUSG00000026860.16	Sh3glb2	protein_coding	4201.8	0.676343	0.675501	0.0354373	19.0857	1	3.32279e-81	4.13135e-80
ENSMUSG00000074892.9	B3galt5	protein_coding	3468.92	0.665499	0.664689	0.0348833	19.0778	1	3.85934e-81	4.79131e-80
ENSMUSG00000109372.1	Gm19410	protein_coding	1174.74	1.53229	1.51988	0.0803184	19.0777	1	3.87221e-81	4.80372e-80
ENSMUSG00000027597.15	Ahcy	protein_coding	1515.38	0.996655	0.993926	0.0523079	19.0536	1	6.13104e-81	7.6003e-80
ENSMUSG00000026914.15	Psmd14	protein_coding	2361.29	0.772671	0.771406	0.0405693	19.0457	1	7.1304e-81	8.8326e-80
ENSMUSG00000030020.13	Prickle2	protein_coding	7056.62	0.603174	0.602588	0.0316918	19.0325	1	9.1805e-81	1.13469e-79
ENSMUSG00000004937.6	Sgta	protein_coding	3346.79	0.656804	0.656038	0.0345102	19.0322	1	9.23431e-81	1.14049e-79
ENSMUSG00000021379.2	Id4	protein_coding	9829.73	0.756253	0.755074	0.0397574	19.0217	1	1.12852e-80	1.39173e-79
ENSMUSG00000033373.16	Fntb	protein_coding	1252.19	0.927852	0.925707	0.0487904	19.0171	1	1.23105e-80	1.51705e-79
ENSMUSG00000045534.4	Kcna5	protein_coding	1751.28	0.990066	0.987612	0.0520756	19.0121	1	1.35404e-80	1.66739e-79
ENSMUSG00000029722.15	Agfg2	protein_coding	2290.24	1.03182	1.0288	0.0542971	19.0032	1	1.60438e-80	1.96985e-79
ENSMUSG00000051177.16	Plcb1	protein_coding	14839.6	0.874316	0.872484	0.0460183	18.9993	1	1.72789e-80	2.11994e-79
ENSMUSG00000031078.15	Cttn	protein_coding	3096.04	0.663761	0.662969	0.034963	18.9847	1	2.28389e-80	2.79592e-79
ENSMUSG00000033732.10	Sf3b3	protein_coding	3255.73	0.791201	0.789846	0.0416886	18.9788	1	2.55175e-80	3.11926e-79
ENSMUSG00000018974.7	Sart3	protein_coding	1506.37	0.850629	0.848957	0.0448239	18.9771	1	2.63593e-80	3.21981e-79
ENSMUSG00000077450.13	Rab11b	protein_coding	6992.87	0.625889	0.625216	0.0330161	18.9571	1	3.85919e-80	4.70027e-79
ENSMUSG00000025580.15	Eif4a3	protein_coding	1571.72	0.96694	0.964429	0.0510814	18.9294	1	6.53338e-80	7.93413e-79
ENSMUSG00000061479.15	Snrpa	protein_coding	1876.27	0.864035	0.862284	0.0456477	18.9283	1	6.66514e-80	8.08826e-79
ENSMUSG00000020235.16	Fzr1	protein_coding	1955.3	0.808976	0.80754	0.0427514	18.9228	1	7.40362e-80	8.9779e-79
ENSMUSG00000056820.7	Tsnax	protein_coding	6546.49	0.69614	0.695221	0.0367947	18.9196	1	7.86902e-80	9.53534e-79
ENSMUSG00000027531.16	Impa1	protein_coding	2397.46	0.745182	0.744009	0.0393991	18.9137	1	8.80015e-80	1.06559e-78
ENSMUSG00000031618.13	Nr3c2	protein_coding	2278.26	0.827013	0.825524	0.0437351	18.9096	1	9.50558e-80	1.15017e-78
ENSMUSG00000056201.8	Cfl1	protein_coding	21033.5	0.666444	0.66563	0.0352538	18.9042	1	1.05403e-79	1.27445e-78
ENSMUSG00000024952.13	Rps6ka4	protein_coding	1725.49	0.936842	0.934504	0.0495669	18.9005	1	1.12884e-79	1.36391e-78
ENSMUSG00000036452.18	Arhgap26	protein_coding	4984.26	0.741382	0.740293	0.0392323	18.8972	1	1.20206e-79	1.45134e-78
ENSMUSG00000030079.15	Ruvbl1	protein_coding	1283.43	1.00819	1.0053	0.0533621	18.8933	1	1.29491e-79	1.56119e-78
ENSMUSG00000021360.16	Gcnt2	protein_coding	2889.6	1.02785	1.0245	0.0544239	18.886	1	1.48608e-79	1.79037e-78
ENSMUSG00000035620.15	Ric8b	protein_coding	4947.53	0.603674	0.603042	0.0319854	18.8734	1	1.88679e-79	2.27149e-78
ENSMUSG00000045038.14	Prkce	protein_coding	17561.4	0.709812	0.708824	0.0376206	18.8676	1	2.10457e-79	2.53106e-78
ENSMUSG00000045078.12	Rnf216	protein_coding	1713.16	0.81194	0.810465	0.0430391	18.8651	1	2.20688e-79	2.65112e-78
ENSMUSG00000042751.14	Nmnat2	protein_coding	5195.09	0.61562	0.614985	0.0326405	18.8606	1	2.40367e-79	2.88337e-78
ENSMUSG00000027634.14	Ndrg3	protein_coding	10948	0.643482	0.642752	0.0341381	18.8494	1	2.97406e-79	3.56247e-78
ENSMUSG00000029345.13	Tfip11	protein_coding	1555.36	0.859977	0.858199	0.0456343	18.845	1	3.23079e-79	3.86722e-78
ENSMUSG00000013033.16	Adgrl1	protein_coding	22650.7	0.708716	0.707732	0.0376208	18.8384	1	3.65805e-79	4.37238e-78
ENSMUSG00000031007.2	Atp6ap2	protein_coding	6578.48	0.650991	0.650239	0.0345638	18.8345	1	3.9401e-79	4.70614e-78
ENSMUSG00000022752.9	Tomm70a	protein_coding	19142.7	0.845152	0.843484	0.0448782	18.8321	1	4.11857e-79	4.91579e-78
ENSMUSG00000036006.19	Ripor2	protein_coding	4423.33	0.733744	0.732675	0.0389692	18.8288	1	4.38526e-79	5.22663e-78
ENSMUSG00000004849.14	Ap1s1	protein_coding	8561.13	0.64106	0.640322	0.0340619	18.8204	1	5.13655e-79	6.10898e-78
ENSMUSG00000027430.12	Dtd1	protein_coding	1531.39	0.972812	0.970266	0.051716	18.8106	1	6.17792e-79	7.33705e-78
ENSMUSG00000033365.14	Ipo13	protein_coding	3160.9	0.640609	0.639869	0.0340562	18.8103	1	6.21512e-79	7.37598e-78
ENSMUSG00000040415.15	Dtx3	protein_coding	4674.85	0.585215	0.584654	0.0311342	18.7966	0	8.05721e-79	9.54856e-78
ENSMUSG00000024271.8	Elp2	protein_coding	2228.91	0.748084	0.746953	0.0398016	18.7953	1	8.24963e-79	9.76967e-78
ENSMUSG00000044813.15	Shb	protein_coding	1488.38	1.15969	1.15495	0.0617035	18.7945	1	8.38056e-79	9.91769e-78
ENSMUSG00000041781.9	Cpsf2	protein_coding	1916.69	0.979376	0.976751	0.0521117	18.7938	1	8.48796e-79	1.00377e-77
ENSMUSG00000032870.8	Smap2	protein_coding	7739.6	0.614581	0.613938	0.0327176	18.7844	1	1.01301e-78	1.19627e-77
ENSMUSG00000027455.16	Nsfl1c	protein_coding	2410.34	0.732665	0.73159	0.0390292	18.7722	1	1.2739e-78	1.50223e-77
ENSMUSG00000045039.9	Megf8	protein_coding	7567.37	0.75762	0.756416	0.0403684	18.7677	1	1.38883e-78	1.63545e-77
ENSMUSG00000024921.17	Smarca2	protein_coding	7693.86	0.604555	0.603951	0.0322652	18.737	1	2.47039e-78	2.90293e-77
ENSMUSG00000028803.18	Nipal3	protein_coding	5820.75	0.598249	0.59763	0.0319344	18.7337	1	2.63092e-78	3.08938e-77
ENSMUSG00000038949.8	Cnst	protein_coding	3819.17	0.902563	0.900444	0.048189	18.7297	1	2.83692e-78	3.32427e-77
ENSMUSG00000102543.5	Pcdhgc5	protein_coding	7704.28	0.82094	0.819397	0.0438628	18.7161	1	3.66082e-78	4.2867e-77
ENSMUSG00000034839.5	Larp6	protein_coding	1421.39	0.938583	0.936268	0.050157	18.7129	1	3.88516e-78	4.54621e-77
ENSMUSG00000030057.15	Cnbp	protein_coding	7874.08	0.615739	0.615085	0.0329156	18.7066	1	4.37292e-78	5.1098e-77
ENSMUSG00000068739.13	Sars	protein_coding	3990.89	0.633803	0.63309	0.0338912	18.7011	1	4.85111e-78	5.6646e-77
ENSMUSG00000029121.16	Crmp1	protein_coding	5124.7	0.667029	0.666184	0.0356876	18.6907	1	5.88812e-78	6.86591e-77
ENSMUSG00000029359.13	Tesc	protein_coding	3311.2	0.964811	0.962225	0.0516377	18.6842	1	6.65367e-78	7.75317e-77
ENSMUSG00000020705.6	Ddx42	protein_coding	3263.81	0.65844	0.657626	0.0352833	18.6615	1	1.01747e-77	1.18066e-76
ENSMUSG00000022212.15	Cpne6	protein_coding	2413.58	1.00287	1.00025	0.0538041	18.6393	1	1.5438e-77	1.79017e-76
ENSMUSG00000055745.4	Rtl6	protein_coding	3110.15	0.822848	0.821284	0.0441624	18.6323	1	1.75698e-77	2.03454e-76
ENSMUSG00000018770.9	Atp5g3	protein_coding	5389.41	0.657294	0.656485	0.0352788	18.6314	1	1.78693e-77	2.06779e-76
ENSMUSG00000033863.2	Klf9	protein_coding	10745.8	0.699298	0.69831	0.0376233	18.5868	1	4.10609e-77	4.72526e-76
ENSMUSG00000031155.16	Pim2	protein_coding	1311.21	0.862246	0.86048	0.0464051	18.5808	1	4.59179e-77	5.2733e-76
ENSMUSG00000039615.9	Stub1	protein_coding	3280.99	0.642748	0.64199	0.0346922	18.5271	1	1.24757e-76	1.42684e-75
ENSMUSG00000025223.15	Ldb1	protein_coding	3649.44	0.640643	0.639889	0.0346318	18.4987	1	2.11623e-76	2.41042e-75
ENSMUSG00000047013.15	Fbxo41	protein_coding	4315.74	0.745773	0.744577	0.0403297	18.4919	1	2.39942e-76	2.7274e-75
ENSMUSG00000051790.15	Nlgn2	protein_coding	12446	0.687764	0.686831	0.0372122	18.4822	1	2.87096e-76	3.26118e-75
ENSMUSG00000070880.10	Gad1	protein_coding	21871.8	0.714651	0.713607	0.0386829	18.4746	1	3.30715e-76	3.7541e-75
ENSMUSG00000052337.15	Immt	protein_coding	3545.06	0.591414	0.590816	0.0320339	18.4621	1	4.16524e-76	4.72495e-75
ENSMUSG00000031971.15	Ccsap	protein_coding	2295.69	0.860648	0.858786	0.0466282	18.4577	1	4.52519e-76	5.12629e-75
ENSMUSG00000045287.6	Rtn4rl1	protein_coding	1807.91	0.823143	0.821528	0.0446411	18.4391	1	6.37483e-76	7.19723e-75
ENSMUSG00000028949.13	Smarcd3	protein_coding	3776.68	0.722069	0.720977	0.0391701	18.4342	1	6.98648e-76	7.88245e-75
ENSMUSG00000034190.9	Chmp7	protein_coding	2803.5	0.681869	0.680943	0.0370451	18.4064	1	1.16647e-75	1.3134e-74
ENSMUSG00000019082.18	Slc25a22	protein_coding	5313.46	0.785867	0.784475	0.0427452	18.3849	1	1.73456e-75	1.94648e-74
ENSMUSG00000063063.12	Ctnna2	protein_coding	4377.4	0.60973	0.609058	0.033184	18.3742	1	2.11288e-75	2.36944e-74
ENSMUSG00000039568.6	Ubald1	protein_coding	4364.02	0.791396	0.789957	0.0430726	18.3735	1	2.13997e-75	2.3982e-74
ENSMUSG00000008690.15	Ncaph2	protein_coding	2901.29	0.641972	0.641203	0.0349606	18.3627	1	2.61231e-75	2.92558e-74
ENSMUSG00000073755.4	5730409E04Rik	protein_coding	2934.59	0.766332	0.765008	0.0417411	18.3592	1	2.7891e-75	3.12148e-74
ENSMUSG00000025314.16	Ptprj	protein_coding	4895.39	0.668559	0.66769	0.0364436	18.345	1	3.61911e-75	4.04769e-74
ENSMUSG00000027963.14	Extl2	protein_coding	3381.86	0.682552	0.681607	0.0372089	18.3438	1	3.70196e-75	4.13758e-74
ENSMUSG00000022305.13	Lrp12	protein_coding	2357.93	0.799351	0.797854	0.0435939	18.3363	1	4.24593e-75	4.73288e-74
ENSMUSG00000028467.15	Gba2	protein_coding	2527.54	0.747386	0.746148	0.0408536	18.2942	1	9.1976e-75	1.02048e-73
ENSMUSG00000039081.10	Zfp503	protein_coding	1254.71	1.09156	1.08791	0.0596937	18.286	1	1.06946e-74	1.18499e-73
ENSMUSG00000016253.12	Nelfcd	protein_coding	1035.85	0.985757	0.983099	0.0539155	18.2834	1	1.12286e-74	1.24251e-73
ENSMUSG00000021870.17	Slmap	protein_coding	9708.37	0.686209	0.685253	0.0376762	18.2133	1	4.04545e-74	4.45293e-73
ENSMUSG00000038324.13	Trpc4ap	protein_coding	4779.65	0.59035	0.589734	0.0324283	18.2048	1	4.73062e-74	5.20368e-73
ENSMUSG00000070498.3	Tmem132b	protein_coding	7198.67	0.747517	0.746271	0.0411054	18.1854	1	6.74121e-74	7.39584e-73
ENSMUSG00000035585.16	Tsen34	protein_coding	1639.84	0.787068	0.78565	0.0432966	18.1785	1	7.63421e-74	8.37007e-73
ENSMUSG00000079562.7	Maea	protein_coding	2264.25	0.6754	0.674482	0.0371583	18.1763	1	7.95623e-74	8.71739e-73
ENSMUSG00000038502.17	Ptov1	protein_coding	4247.87	0.714599	0.713519	0.0393451	18.1624	1	1.02535e-73	1.12271e-72
ENSMUSG00000041199.3	Rpusd1	protein_coding	1689.23	0.903617	0.901388	0.0497536	18.1618	1	1.03489e-73	1.13241e-72
ENSMUSG00000024002.18	Brd4	protein_coding	4931.01	0.622966	0.622255	0.0343032	18.1606	1	1.05919e-73	1.15825e-72
ENSMUSG00000019428.16	Fkbp8	protein_coding	9039.44	0.641397	0.640608	0.0353371	18.1508	1	1.26464e-73	1.382e-72
ENSMUSG00000033423.16	Eri3	protein_coding	3147.7	0.619071	0.618372	0.0341263	18.1406	1	1.52349e-73	1.6627e-72
ENSMUSG00000061046.9	Haghl	protein_coding	1650.35	0.909425	0.90711	0.0501529	18.133	1	1.74829e-73	1.90679e-72
ENSMUSG00000026571.12	Dcaf6	protein_coding	3129.26	0.703047	0.701998	0.038778	18.13	1	1.84703e-73	2.01317e-72
ENSMUSG00000000861.15	Bcl11a	protein_coding	3092.16	0.704387	0.703383	0.0388728	18.1203	1	2.20334e-73	2.39996e-72
ENSMUSG00000063870.12	Chd4	protein_coding	9272.22	0.793988	0.792488	0.0438436	18.1095	1	2.6796e-73	2.91491e-72
ENSMUSG00000021057.15	Akap5	protein_coding	15072.7	0.755582	0.754296	0.0417432	18.1007	1	3.14514e-73	3.41689e-72
ENSMUSG00000015143.15	Actn1	protein_coding	5346.42	0.843613	0.841753	0.0466589	18.0804	1	4.54549e-73	4.92541e-72
ENSMUSG00000037843.6	Vstm2l	protein_coding	4560.6	0.702483	0.701477	0.0388632	18.0758	1	4.94539e-73	5.35526e-72
ENSMUSG00000009090.17	Ap1b1	protein_coding	4929.49	0.589239	0.588626	0.0325991	18.0753	1	4.98781e-73	5.3977e-72
ENSMUSG00000020647.10	Ncoa1	protein_coding	5990.97	0.633787	0.633023	0.035075	18.0695	1	5.5421e-73	5.99365e-72
ENSMUSG00000022193.7	Psmb5	protein_coding	2176.65	0.855713	0.853814	0.0474114	18.0487	1	8.08213e-73	8.70681e-72
ENSMUSG00000022389.15	Tef	protein_coding	15065.2	0.590253	0.589632	0.0327454	18.0255	1	1.22877e-72	1.31948e-71
ENSMUSG00000044628.4	Rnf208	protein_coding	3698.69	0.668009	0.667111	0.0370975	18.0068	1	1.72183e-72	1.84657e-71
ENSMUSG00000066839.12	Ecsit	protein_coding	1402.05	0.86869	0.866672	0.0482484	18.0045	1	1.79524e-72	1.92407e-71
ENSMUSG00000051379.12	Flrt3	protein_coding	2276.39	0.91333	0.911044	0.0507434	17.999	1	1.9848e-72	2.12313e-71
ENSMUSG00000022540.16	Rogdi	protein_coding	2669.99	0.737805	0.736605	0.0409928	17.9984	1	2.00532e-72	2.14372e-71
ENSMUSG00000020152.7	Actr2	protein_coding	11788.5	0.602775	0.602102	0.0334913	17.9979	1	2.02228e-72	2.16046e-71
ENSMUSG00000021559.14	Dapk1	protein_coding	5479.15	0.742907	0.741668	0.0412803	17.9967	1	2.06892e-72	2.20888e-71
ENSMUSG00000022024.10	Sugt1	protein_coding	3623.07	0.602157	0.601488	0.0334663	17.9929	1	2.21379e-72	2.36204e-71
ENSMUSG00000029050.15	Ski	protein_coding	8410.32	0.704526	0.703467	0.0391889	17.9777	1	2.91312e-72	3.10027e-71
ENSMUSG00000021990.15	Spata13	protein_coding	2881.62	0.896593	0.894451	0.0498754	17.9767	1	2.96845e-72	3.15715e-71
ENSMUSG00000030302.16	Atp2b2	protein_coding	34916.3	0.762723	0.761374	0.0424595	17.9635	1	3.76061e-72	3.99203e-71
ENSMUSG00000032047.5	Acat1	protein_coding	2752.04	0.65993	0.659033	0.0367959	17.9349	1	6.30022e-72	6.6583e-71
ENSMUSG00000024975.13	Pdcd4	protein_coding	2324.78	0.735066	0.7339	0.0410115	17.9234	1	7.74183e-72	8.16633e-71
ENSMUSG00000037570.16	Mcrs1	protein_coding	1954.48	0.833835	0.832042	0.0465324	17.9195	1	8.31307e-72	8.75783e-71
ENSMUSG00000030816.8	Rnf40	protein_coding	2205.84	0.782843	0.781354	0.0436892	17.9184	1	8.46651e-72	8.91386e-71
ENSMUSG00000022840.9	Adcy5	protein_coding	57317.7	0.885507	0.883389	0.0494438	17.9094	1	9.96905e-72	1.04892e-70
ENSMUSG00000018287.12	Spag7	protein_coding	1463.06	0.82603	0.824315	0.0461246	17.9087	1	1.00926e-71	1.06125e-70
ENSMUSG00000024261.6	Syt4	protein_coding	7142.67	0.618211	0.617489	0.0345263	17.9055	1	1.06813e-71	1.12244e-70
ENSMUSG00000021194.6	Chga	protein_coding	5112.69	0.732777	0.731585	0.0409552	17.8922	1	1.35729e-71	1.42362e-70
ENSMUSG00000024851.14	Pitpnm1	protein_coding	5201.27	0.591063	0.590441	0.0330467	17.8857	1	1.52557e-71	1.59812e-70
ENSMUSG00000021400.8	Wrnip1	protein_coding	2070.86	0.774125	0.772714	0.0433091	17.8744	1	1.86612e-71	1.95241e-70
ENSMUSG00000036095.11	Dgkb	protein_coding	21515.8	0.997639	0.994595	0.0558405	17.8659	1	2.17508e-71	2.2728e-70
ENSMUSG00000029028.14	Lrrc47	protein_coding	2130.76	0.729367	0.728187	0.0408537	17.8531	1	2.73198e-71	2.85294e-70
ENSMUSG00000071054.12	Safb	protein_coding	4103.8	0.737044	0.735813	0.0412964	17.8477	1	3.01355e-71	3.14109e-70
ENSMUSG00000024222.17	Fkbp5	protein_coding	1960.84	1.0361	1.03266	0.058069	17.8426	1	3.30021e-71	3.43773e-70
ENSMUSG00000052374.16	Actn2	protein_coding	2554.19	1.00838	1.00499	0.0565224	17.8403	1	3.43673e-71	3.57772e-70
ENSMUSG00000056553.14	Ptprn2	protein_coding	8636.58	0.587148	0.586535	0.0329157	17.8379	1	3.58764e-71	3.73249e-70
ENSMUSG00000074227.12	Spint2	protein_coding	735.287	1.1047	1.1009	0.0619543	17.8309	1	4.07094e-71	4.23266e-70
ENSMUSG00000030967.15	Zranb1	protein_coding	2112.2	0.782788	0.781297	0.0439091	17.8275	1	4.32525e-71	4.49149e-70
ENSMUSG00000027998.11	Plrg1	protein_coding	1265.31	1.00221	0.999096	0.0562247	17.8252	1	4.50781e-71	4.67815e-70
ENSMUSG00000020457.13	Drg1	protein_coding	1913.02	0.774531	0.773084	0.0434923	17.8084	1	6.07839e-71	6.30024e-70
ENSMUSG00000035969.15	Rusc2	protein_coding	3880.5	0.665531	0.664627	0.0373814	17.8038	1	6.60191e-71	6.83439e-70
ENSMUSG00000021819.11	Zswim8	protein_coding	3422.57	0.658659	0.657787	0.0369965	17.8033	1	6.66176e-71	6.89207e-70
ENSMUSG00000045624.15	Esf1	protein_coding	1179.76	1.0018	0.998637	0.0562954	17.7954	1	7.66994e-71	7.92529e-70
ENSMUSG00000056091.12	St3gal5	protein_coding	3861.35	0.742508	0.741232	0.0417458	17.7864	1	9.00477e-71	9.2988e-70
ENSMUSG00000046574.8	Prr12	protein_coding	4400.6	0.925478	0.923049	0.0520491	17.7809	1	9.94391e-71	1.02559e-69
ENSMUSG00000053333.15	Dis3l2	protein_coding	1005.77	1.0468	1.04313	0.0589263	17.7645	1	1.33152e-70	1.36991e-69
ENSMUSG00000024120.12	Lrpprc	protein_coding	2354.77	0.712139	0.711049	0.040092	17.7626	1	1.37659e-70	1.41541e-69
ENSMUSG00000055675.6	Kbtbd11	protein_coding	6404.24	0.652401	0.651534	0.0367392	17.7576	1	1.50527e-70	1.54581e-69
ENSMUSG00000090841.2	Myl6	protein_coding	5440.93	0.622427	0.621669	0.0350539	17.7563	1	1.54053e-70	1.58105e-69
ENSMUSG00000040007.8	Bahd1	protein_coding	1909.57	0.847844	0.845917	0.0477727	17.7475	1	1.80318e-70	1.84834e-69
ENSMUSG00000074671.6	Tspyl3	protein_coding	1490.64	0.933737	0.931227	0.0526266	17.7427	1	1.96285e-70	2.00954e-69
ENSMUSG00000046480.6	Scn4b	protein_coding	55333.2	1.33786	1.33041	0.0754385	17.7344	1	2.27334e-70	2.32599e-69
ENSMUSG00000068921.14	Dap3	protein_coding	1968.1	0.747907	0.74659	0.0421854	17.729	1	2.50251e-70	2.55891e-69
ENSMUSG00000029146.14	Snx17	protein_coding	2097.86	0.692507	0.691452	0.0390798	17.7203	1	2.92272e-70	2.98676e-69
ENSMUSG00000020737.12	Jpt1	protein_coding	1473.15	0.775791	0.774364	0.0438549	17.69	1	5.01147e-70	5.11813e-69
ENSMUSG00000022048.8	Dpysl2	protein_coding	7201.25	0.627022	0.626255	0.0354589	17.683	1	5.66519e-70	5.78223e-69
ENSMUSG00000041000.8	Trim62	protein_coding	1406.87	0.965435	0.962844	0.0546037	17.6808	1	5.8982e-70	6.01638e-69
ENSMUSG00000029673.17	Auts2	protein_coding	5239.04	0.805151	0.80351	0.0455598	17.6724	1	6.84489e-70	6.97352e-69
ENSMUSG00000028289.12	Epha7	protein_coding	2748	0.876918	0.874776	0.049666	17.6563	1	9.10016e-70	9.26552e-69
ENSMUSG00000040563.13	Plppr2	protein_coding	4526.48	0.613982	0.613274	0.0347973	17.6445	1	1.12172e-69	1.14141e-68
ENSMUSG00000030134.11	Rasgef1a	protein_coding	12789.8	0.590713	0.590059	0.0334839	17.6417	1	1.17922e-69	1.19919e-68
ENSMUSG00000035960.14	Apex1	protein_coding	1109.63	0.935115	0.93252	0.0530243	17.6356	1	1.31352e-69	1.33413e-68
ENSMUSG00000018286.6	Psmb6	protein_coding	2232.08	0.820562	0.818772	0.0465449	17.6295	1	1.46309e-69	1.48334e-68
ENSMUSG00000022052.9	Ppp2r2a	protein_coding	7408.93	0.818273	0.81652	0.0464416	17.6194	1	1.74869e-69	1.77075e-68
ENSMUSG00000045284.9	Dcaf12l1	protein_coding	1949.5	0.861603	0.859639	0.0489051	17.6178	1	1.79763e-69	1.81921e-68
ENSMUSG00000031402.12	Mpp1	protein_coding	1274.3	0.945078	0.942306	0.0536481	17.6162	1	1.8489e-69	1.86996e-68
ENSMUSG00000014959.12	Gorasp2	protein_coding	3184.82	0.664706	0.663783	0.0377651	17.6011	1	2.41763e-69	2.44368e-68
ENSMUSG00000038991.17	Txndc5	protein_coding	2611.27	0.683239	0.682235	0.0388261	17.5974	1	2.57791e-69	2.60411e-68
ENSMUSG00000016554.9	Eif3d	protein_coding	1995.69	0.762279	0.760855	0.0433374	17.5894	1	2.96972e-69	2.99809e-68
ENSMUSG00000062995.12	Ica1	protein_coding	1526.94	0.782395	0.780856	0.0445196	17.5742	1	3.88453e-69	3.9169e-68
ENSMUSG00000027933.11	Ints3	protein_coding	2146.09	0.703357	0.702286	0.0400239	17.5734	1	3.93726e-69	3.96767e-68
ENSMUSG00000032329.4	Hmg20a	protein_coding	3385.95	0.628856	0.628064	0.0358364	17.548	1	6.16507e-69	6.20521e-68
ENSMUSG00000041720.14	Pi4ka	protein_coding	8867.33	0.593334	0.592666	0.0338316	17.5379	1	7.36388e-69	7.40289e-68
ENSMUSG00000031993.7	Snx19	protein_coding	3238.44	0.638559	0.637715	0.0364236	17.5314	1	8.24425e-69	8.28295e-68
ENSMUSG00000020889.11	Nr1d1	protein_coding	4071.3	0.738116	0.73677	0.0421143	17.5265	1	8.99521e-69	9.03199e-68
ENSMUSG00000015843.10	Rxrg	protein_coding	4276.7	0.969812	0.966844	0.055341	17.5243	1	9.35232e-69	9.38491e-68
ENSMUSG00000052833.9	Sae1	protein_coding	2423.99	0.675142	0.674153	0.0385492	17.5138	1	1.12457e-68	1.12713e-67
ENSMUSG00000021076.6	Actr10	protein_coding	3547.81	0.611216	0.610495	0.0349119	17.5074	1	1.25876e-68	1.26087e-67
ENSMUSG00000018659.12	Pnpo	protein_coding	1448.6	0.892744	0.890472	0.0509934	17.5071	1	1.26576e-68	1.26713e-67
ENSMUSG00000050600.5	Zfp831	protein_coding	1553.54	0.989066	0.986057	0.0565208	17.4992	1	1.45414e-68	1.45396e-67
ENSMUSG00000060780.2	Lrrtm1	protein_coding	2542.05	0.864472	0.862358	0.049432	17.4881	1	1.76567e-68	1.76124e-67
ENSMUSG00000002129.11	Sf3a1	protein_coding	3036.61	0.605819	0.605105	0.0346882	17.4647	1	2.66053e-68	2.64595e-67
ENSMUSG00000038365.8	Fbxo25	protein_coding	2101.15	0.710095	0.708919	0.0406607	17.4639	1	2.69718e-68	2.6808e-67
ENSMUSG00000042429.8	Adora1	protein_coding	6285.55	0.618379	0.61762	0.0354151	17.4609	1	2.84491e-68	2.82595e-67
ENSMUSG00000033569.17	Adgrb3	protein_coding	4386.88	0.700695	0.699592	0.0401569	17.4489	1	3.50844e-68	3.48093e-67
ENSMUSG00000094626.1	Tmem121b	protein_coding	2906.46	0.862168	0.860086	0.0494214	17.4452	1	3.74185e-68	3.7103e-67
ENSMUSG00000038170.15	Pde4dip	protein_coding	9032.51	0.659932	0.659	0.0378663	17.4279	1	5.06325e-68	5.0057e-67
ENSMUSG00000029060.17	Mib2	protein_coding	2108.59	0.772197	0.770742	0.044314	17.4256	1	5.27693e-68	5.21386e-67
ENSMUSG00000020547.5	Bzw2	protein_coding	1307.67	0.952204	0.94944	0.0546501	17.4237	1	5.45804e-68	5.38962e-67
ENSMUSG00000007836.6	Hnrnpa0	protein_coding	6247.54	0.739142	0.737836	0.0424357	17.4179	1	6.03444e-68	5.94823e-67
ENSMUSG00000053119.11	Chmp3	protein_coding	4173.68	0.67655	0.675524	0.0388735	17.4039	1	7.71127e-68	7.59662e-67
ENSMUSG00000047649.9	Cd3eap	protein_coding	953.347	1.09648	1.09216	0.0630348	17.3949	1	9.02586e-68	8.88643e-67
ENSMUSG00000000326.13	Comt	protein_coding	3288.59	0.640417	0.639561	0.036827	17.3899	1	9.8427e-68	9.67923e-67
ENSMUSG00000043857.16	Mgat5b	protein_coding	4301.02	0.728025	0.726715	0.0418652	17.3897	1	9.86664e-68	9.69707e-67
ENSMUSG00000038115.16	Ano2	protein_coding	1061.67	1.44104	1.43109	0.082904	17.382	1	1.12967e-67	1.1096e-66
ENSMUSG00000005262.13	Ufd1	protein_coding	2202.92	0.703907	0.702763	0.0405453	17.361	1	1.62811e-67	1.59637e-66
ENSMUSG00000039057.11	Myo16	protein_coding	1559.43	0.91753	0.915265	0.0528569	17.3588	1	1.69338e-67	1.65939e-66
ENSMUSG00000022378.14	Fam49b	protein_coding	5823.92	0.620714	0.619931	0.0357675	17.3541	1	1.83541e-67	1.79647e-66
ENSMUSG00000042032.13	Mat2b	protein_coding	3050.69	0.745156	0.743784	0.0429415	17.3528	1	1.87726e-67	1.83635e-66
ENSMUSG00000040356.16	Skiv2l	protein_coding	1694.49	0.782324	0.780759	0.0451065	17.3439	1	2.19178e-67	2.14025e-66
ENSMUSG00000028964.14	Park7	protein_coding	2245.46	0.652862	0.651932	0.0376691	17.3315	1	2.72044e-67	2.65339e-66
ENSMUSG00000006304.14	Arpc2	protein_coding	6316.64	0.653576	0.65265	0.0377192	17.3274	1	2.9222e-67	2.84851e-66
ENSMUSG00000033256.14	Shf	protein_coding	1279.55	0.883941	0.88157	0.0510632	17.3107	1	3.90515e-67	3.80002e-66
ENSMUSG00000023050.9	Map3k12	protein_coding	3040.17	0.639582	0.638732	0.0369819	17.2944	1	5.18143e-67	5.03313e-66
ENSMUSG00000025503.5	Taldo1	protein_coding	2593.87	0.66725	0.666248	0.0385886	17.2914	1	5.4648e-67	5.30379e-66
ENSMUSG00000042133.16	Ppig	protein_coding	3790.63	0.687883	0.686817	0.0397899	17.2879	1	5.80541e-67	5.62943e-66
ENSMUSG00000019189.13	Rnf145	protein_coding	3923.57	0.62941	0.628573	0.0364129	17.2853	1	6.06653e-67	5.87921e-66
ENSMUSG00000032834.11	Pwp2	protein_coding	972.537	1.00618	1.00276	0.0582531	17.2726	1	7.56523e-67	7.32314e-66
ENSMUSG00000023932.9	Cdc5l	protein_coding	1909.4	0.766537	0.765052	0.0444302	17.2526	1	1.06949e-66	1.03347e-65
ENSMUSG00000022557.11	Bop1	protein_coding	1397.59	0.860646	0.858478	0.0498859	17.2523	1	1.07539e-66	1.03857e-65
ENSMUSG00000032571.14	Pik3r4	protein_coding	1977.83	0.790952	0.78923	0.0458945	17.2341	1	1.47226e-66	1.41775e-65
ENSMUSG00000030584.14	Dpf1	protein_coding	2304.56	0.77443	0.772899	0.0449688	17.2215	1	1.83183e-66	1.76198e-65
ENSMUSG00000026817.14	Ak1	protein_coding	2734.64	0.67766	0.676639	0.039416	17.1925	1	3.0213e-66	2.89774e-65
ENSMUSG00000032997.16	Chpf	protein_coding	3081.05	0.675086	0.674065	0.0392725	17.1898	1	3.16627e-66	3.03503e-65
ENSMUSG00000008301.11	Phax	protein_coding	1302.09	0.804262	0.802517	0.0468052	17.1832	1	3.54903e-66	3.39803e-65
ENSMUSG00000102440.1	Pcdhga9	protein_coding	1206.4	0.978422	0.975282	0.0569701	17.1743	1	4.13426e-66	3.95383e-65
ENSMUSG00000017670.16	Elmo2	protein_coding	4348.3	0.585809	0.585124	0.0341147	17.1717	1	4.32347e-66	4.13241e-65
ENSMUSG00000035152.14	Ap2b1	protein_coding	14403	0.67334	0.672327	0.0392145	17.1707	1	4.40138e-66	4.20207e-65
ENSMUSG00000041037.8	Irgq	protein_coding	3823.06	0.714941	0.713723	0.0416451	17.1675	1	4.65376e-66	4.44049e-65
ENSMUSG00000004069.17	Dnaja3	protein_coding	2074.44	0.683726	0.682656	0.039842	17.1609	1	5.20709e-66	4.96278e-65
ENSMUSG00000040385.7	Ppp1ca	protein_coding	9972.55	0.680777	0.679705	0.0396767	17.1581	1	5.46491e-66	5.20554e-65
ENSMUSG00000026930.15	Gpsm1	protein_coding	2023.31	0.739872	0.738529	0.0432079	17.1235	1	9.90912e-66	9.40663e-65
ENSMUSG00000072214.7	2019-09-05	protein_coding	21559.5	0.629519	0.628681	0.0367764	17.1175	1	1.09928e-65	1.04295e-64
ENSMUSG00000036613.8	Eipr1	protein_coding	1215.13	0.852035	0.84997	0.0497777	17.1168	1	1.11231e-65	1.05471e-64
ENSMUSG00000029093.14	Sorcs2	protein_coding	3599.16	0.733321	0.731949	0.0428496	17.1138	1	1.17039e-65	1.10914e-64
ENSMUSG00000068740.13	Celsr2	protein_coding	8523.61	0.865303	0.863148	0.0505729	17.11	1	1.2494e-65	1.18268e-64
ENSMUSG00000036327.18	Qsox2	protein_coding	1364.27	0.822487	0.820616	0.0480854	17.1047	1	1.36863e-65	1.29334e-64
ENSMUSG00000035561.5	Aldh1b1	protein_coding	623.301	1.2662	1.25951	0.0740319	17.1034	1	1.39891e-65	1.32121e-64
ENSMUSG00000036894.3	Rap2b	protein_coding	3314.63	0.599468	0.598755	0.0350618	17.0975	1	1.54991e-65	1.46217e-64
ENSMUSG00000020780.15	Srp68	protein_coding	2206.45	0.657875	0.656914	0.0384892	17.0925	1	1.68877e-65	1.59227e-64
ENSMUSG00000035285.6	Nat14	protein_coding	2604.3	0.696528	0.695393	0.0407534	17.0913	1	1.72376e-65	1.62435e-64
ENSMUSG00000020153.14	Ndufs7	protein_coding	1963.59	0.731907	0.730569	0.042826	17.0902	1	1.75434e-65	1.65223e-64
ENSMUSG00000024966.9	Stip1	protein_coding	5530.72	0.717096	0.715868	0.041966	17.0875	1	1.83747e-65	1.72954e-64
ENSMUSG00000020840.10	Blmh	protein_coding	2097.6	0.721122	0.719822	0.0422182	17.0808	1	2.0619e-65	1.9397e-64
ENSMUSG00000036686.16	Cc2d1a	protein_coding	1470.83	0.821692	0.819858	0.0481182	17.0766	1	2.21848e-65	2.08582e-64
ENSMUSG00000050627.13	Gpd1l	protein_coding	3516.64	0.597124	0.596421	0.0349751	17.0728	1	2.36379e-65	2.22119e-64
ENSMUSG00000024498.16	Tcerg1	protein_coding	2196.65	0.686755	0.685668	0.0402293	17.071	1	2.43967e-65	2.29121e-64
ENSMUSG00000000399.10	Ndufa9	protein_coding	2915.9	0.719928	0.718667	0.0421732	17.0707	1	2.45086e-65	2.30042e-64
ENSMUSG00000031988.10	Vps26b	protein_coding	4591.7	0.591088	0.590383	0.0346364	17.0655	1	2.67976e-65	2.51385e-64
ENSMUSG00000022947.8	Cbr3	protein_coding	871.885	1.20185	1.1955	0.0704269	17.0652	1	2.69539e-65	2.5271e-64
ENSMUSG00000025178.9	Pi4k2a	protein_coding	2962.51	0.692947	0.691807	0.0406511	17.0462	1	3.73027e-65	3.48758e-64
ENSMUSG00000026209.15	Dnpep	protein_coding	1171.96	0.881109	0.878705	0.0517272	17.0338	1	4.61265e-65	4.30772e-64
ENSMUSG00000070866.4	Zfp804a	protein_coding	1482.81	0.806734	0.805093	0.0473773	17.0279	1	5.10436e-65	4.76426e-64
ENSMUSG00000069744.7	Psmb3	protein_coding	1540.14	0.864969	0.862737	0.0508264	17.0181	1	6.02829e-65	5.61721e-64
ENSMUSG00000044927.6	H1fx	protein_coding	1794.94	1.01258	1.0091	0.0595035	17.0171	1	6.12842e-65	5.70732e-64
ENSMUSG00000029062.14	Cdk11b	protein_coding	1946.22	0.782495	0.78086	0.0459843	17.0166	1	6.18934e-65	5.76085e-64
ENSMUSG00000057788.13	Ddx49	protein_coding	772.443	1.0684	1.06414	0.0627962	17.0137	1	6.50045e-65	6.04368e-64
ENSMUSG00000017491.9	Rarb	protein_coding	4407.85	0.842104	0.840069	0.0494975	17.0131	1	6.56947e-65	6.10446e-64
ENSMUSG00000009640.11	Dmap1	protein_coding	789.115	1.09958	1.09506	0.0646467	17.009	1	7.03821e-65	6.53638e-64
ENSMUSG00000020340.16	Cyfip2	protein_coding	33615.1	0.677698	0.676642	0.0398518	17.0055	1	7.48095e-65	6.94369e-64
ENSMUSG00000071477.10	Zfp777	protein_coding	1132.98	0.86357	0.861391	0.0507967	17.0005	1	8.14265e-65	7.55366e-64
ENSMUSG00000022636.13	Alcam	protein_coding	12885.3	0.712279	0.711059	0.041911	16.9951	1	8.93454e-65	8.28367e-64
ENSMUSG00000040022.14	Rab11fip2	protein_coding	3106.01	0.615575	0.614786	0.0362539	16.9796	1	1.16369e-64	1.07832e-63
ENSMUSG00000058569.8	Tmed9	protein_coding	2414.49	0.686878	0.685749	0.0404541	16.9792	1	1.17065e-64	1.08416e-63
ENSMUSG00000030881.15	Arfip2	protein_coding	2211.45	0.658454	0.657483	0.0388381	16.9538	1	1.80361e-64	1.66574e-63
ENSMUSG00000011751.16	Sptbn4	protein_coding	6550.71	0.648899	0.64797	0.0382811	16.9509	1	1.89596e-64	1.75007e-63
ENSMUSG00000032468.11	Armc8	protein_coding	2826.55	0.602014	0.601274	0.0355341	16.9419	1	2.2093e-64	2.03704e-63
ENSMUSG00000027255.14	Arfgap2	protein_coding	2041.68	0.73864	0.737249	0.0436208	16.9332	1	2.56088e-64	2.35991e-63
ENSMUSG00000030884.12	Uqcrc2	protein_coding	4520.51	0.668231	0.667207	0.0394973	16.9184	1	3.29313e-64	3.02801e-63
ENSMUSG00000024091.9	Vapa	protein_coding	4676.56	0.597998	0.597262	0.0353531	16.915	1	3.48774e-64	3.20519e-63
ENSMUSG00000021066.9	Atl1	protein_coding	3836.42	0.656727	0.655754	0.0388599	16.8998	1	4.51061e-64	4.14064e-63
ENSMUSG00000020387.15	Jade2	protein_coding	3994.6	0.659118	0.658133	0.0390266	16.8889	1	5.4298e-64	4.97896e-63
ENSMUSG00000002808.7	Epdr1	protein_coding	3476.18	0.595323	0.594589	0.0352789	16.8748	1	6.90122e-64	6.32126e-63
ENSMUSG00000025427.15	Rnf165	protein_coding	2864.45	0.771035	0.769484	0.0457194	16.8645	1	8.2072e-64	7.51336e-63
ENSMUSG00000034799.16	Unc13a	protein_coding	10599	0.700508	0.69932	0.0415596	16.8555	1	9.56218e-64	8.749e-63
ENSMUSG00000020599.13	Rgs9	protein_coding	18186.3	1.01209	1.0085	0.0600854	16.8442	1	1.15812e-63	1.05905e-62
ENSMUSG00000003402.14	Prkcsh	protein_coding	2424.79	0.740306	0.738893	0.0439783	16.8334	1	1.38832e-63	1.26886e-62
ENSMUSG00000027457.15	Snph	protein_coding	10269.3	0.601962	0.601204	0.0358298	16.8006	1	2.41683e-63	2.20165e-62
ENSMUSG00000037993.8	Dhx38	protein_coding	1309.47	0.817169	0.815279	0.0486826	16.7856	1	3.10931e-63	2.82939e-62
ENSMUSG00000078161.8	Erich3	protein_coding	2136.77	1.11298	1.1083	0.06633	16.7794	1	3.45499e-63	3.14052e-62
ENSMUSG00000067925.4	Rtl8a	protein_coding	4426.63	0.595012	0.594275	0.0354914	16.765	1	4.40312e-63	4.00018e-62
ENSMUSG00000031292.14	Cdkl5	protein_coding	8918.57	0.777125	0.775477	0.0464401	16.7339	1	7.41997e-63	6.73729e-62
ENSMUSG00000029408.13	Abcb9	protein_coding	2399.95	0.771383	0.769718	0.0460983	16.7334	1	7.4805e-63	6.78856e-62
ENSMUSG00000070462.4	Tlnrd1	protein_coding	3198.4	0.776139	0.774412	0.0463851	16.7325	1	7.59822e-63	6.89164e-62
ENSMUSG00000056854.4	Pou3f4	protein_coding	1361.72	0.840136	0.8382	0.0502187	16.7295	1	7.9863e-63	7.23577e-62
ENSMUSG00000026526.14	Fh1	protein_coding	2123.53	0.739748	0.738328	0.0442384	16.7219	1	9.08155e-63	8.21917e-62
ENSMUSG00000026918.16	Brd3	protein_coding	2358.35	0.621736	0.620934	0.0371824	16.7213	1	9.17656e-63	8.29617e-62
ENSMUSG00000070319.6	Eif3g	protein_coding	1635.45	0.759365	0.757806	0.0454559	16.7055	1	1.19443e-62	1.07808e-61
ENSMUSG00000039145.16	Camk1d	protein_coding	6681.21	0.776667	0.774992	0.0465169	16.6964	1	1.39117e-62	1.25431e-61
ENSMUSG00000037070.10	Rbmxl1	protein_coding	1416.28	0.786404	0.784705	0.0471459	16.6802	1	1.82498e-62	1.64189e-61
ENSMUSG00000043241.14	Upf2	protein_coding	2483.71	0.732208	0.730822	0.0438991	16.6793	1	1.8527e-62	1.66594e-61
ENSMUSG00000043460.7	Elfn2	protein_coding	6116.35	0.609867	0.609074	0.0366168	16.6554	1	2.76429e-62	2.47629e-61
ENSMUSG00000022016.16	Akap11	protein_coding	13066.1	0.682118	0.681002	0.0409565	16.6547	1	2.79688e-62	2.50415e-61
ENSMUSG00000003344.14	Btbd2	protein_coding	2751.03	0.612696	0.611885	0.0368071	16.6461	1	3.22823e-62	2.88725e-61
ENSMUSG00000030763.7	Lcmt1	protein_coding	1911.72	0.729866	0.728503	0.0438515	16.644	1	3.34318e-62	2.98846e-61
ENSMUSG00000028757.4	Ddost	protein_coding	3357.7	0.697541	0.696326	0.0419118	16.6431	1	3.3973e-62	3.03521e-61
ENSMUSG00000029602.11	Rasal1	protein_coding	1594.85	0.868908	0.866885	0.0522264	16.6373	1	3.73854e-62	3.3383e-61
ENSMUSG00000028793.15	Rnf19b	protein_coding	1439.8	0.869448	0.867122	0.0522992	16.6245	1	4.63334e-62	4.12847e-61
ENSMUSG00000049401.10	Ogfr	protein_coding	1542.08	0.75926	0.757649	0.0456845	16.6196	1	5.023e-62	4.47329e-61
ENSMUSG00000063430.9	Wscd2	protein_coding	3947.45	0.769277	0.767613	0.0463154	16.6095	1	5.94784e-62	5.29126e-61
ENSMUSG00000026799.15	Med27	protein_coding	788.559	1.09746	1.0926	0.0661742	16.5845	1	9.0272e-62	8.01788e-61
ENSMUSG00000025613.13	Cct8	protein_coding	4775.92	0.7105	0.709224	0.0428686	16.5739	1	1.07602e-61	9.55206e-61
ENSMUSG00000027849.18	Syt6	protein_coding	5956.1	0.825643	0.823619	0.0499193	16.5396	1	1.90428e-61	1.68777e-60
ENSMUSG00000055319.8	Sec23ip	protein_coding	1453.94	0.750573	0.749044	0.0455063	16.4938	1	4.06518e-61	3.5783e-60
ENSMUSG00000028975.16	Pex14	protein_coding	1375.55	0.870461	0.868129	0.0528277	16.4774	1	5.33483e-61	4.69094e-60
ENSMUSG00000018428.15	Akap1	protein_coding	2194.68	0.784165	0.782391	0.0475974	16.475	1	5.55235e-61	4.87964e-60
ENSMUSG00000059743.12	Fdps	protein_coding	1175.67	0.928783	0.925891	0.0564054	16.4662	1	6.41598e-61	5.63271e-60
ENSMUSG00000058799.16	Nap1l1	protein_coding	9773.38	0.671449	0.670357	0.0407875	16.4621	1	6.86549e-61	6.01784e-60
ENSMUSG00000003234.16	Abcf3	protein_coding	1753.72	0.689975	0.688783	0.0419241	16.4577	1	7.38088e-61	6.45943e-60
ENSMUSG00000051617.3	Krt9	protein_coding	1395.47	0.901301	0.898605	0.0548107	16.4439	1	9.27609e-61	8.10105e-60
ENSMUSG00000045009.9	Prrt3	protein_coding	1905.64	0.862981	0.860635	0.0524904	16.4407	1	9.77168e-61	8.52495e-60
ENSMUSG00000040712.16	Camta2	protein_coding	6523.71	0.638616	0.637671	0.038862	16.4329	1	1.11159e-60	9.6674e-60
ENSMUSG00000002319.16	Ipo4	protein_coding	2191.59	0.77802	0.776315	0.0473457	16.4328	1	1.11485e-60	9.69062e-60
ENSMUSG00000028423.15	Nfx1	protein_coding	3869.86	0.651368	0.650364	0.0397169	16.4003	1	1.90383e-60	1.65315e-59
ENSMUSG00000066643.12	Wdr35	protein_coding	1452.37	0.771759	0.770137	0.0470943	16.3875	1	2.34814e-60	2.03684e-59
ENSMUSG00000030603.16	Psmc4	protein_coding	2106.32	0.713096	0.711762	0.04355	16.3742	1	2.92325e-60	2.53045e-59
ENSMUSG00000003072.15	Atp5d	protein_coding	4396.73	0.611574	0.610727	0.0373592	16.3701	1	3.12676e-60	2.70381e-59
ENSMUSG00000020528.14	Prpsap2	protein_coding	1482.27	0.776029	0.77428	0.0474354	16.3597	1	3.70786e-60	3.19968e-59
ENSMUSG00000043962.16	Thrap3	protein_coding	4251.84	0.585343	0.584617	0.0358135	16.3442	0	4.7856e-60	4.12545e-59
ENSMUSG00000027864.9	Ptgfrn	protein_coding	1432.46	0.767263	0.765585	0.0469564	16.3399	1	5.13461e-60	4.42403e-59
ENSMUSG00000001642.18	Akr1b3	protein_coding	1296.33	0.824163	0.822075	0.0504842	16.3252	1	6.53465e-60	5.62162e-59
ENSMUSG00000025656.17	Arhgef9	protein_coding	22564.5	0.593684	0.592912	0.0363671	16.3247	1	6.58196e-60	5.6594e-59
ENSMUSG00000029624.10	Ptcd1	protein_coding	1464.53	0.874566	0.871995	0.0535756	16.324	1	6.66644e-60	5.72909e-59
ENSMUSG00000032252.14	Glce	protein_coding	2326.66	0.650993	0.650017	0.0399001	16.3156	1	7.6507e-60	6.5682e-59
ENSMUSG00000028484.16	Psip1	protein_coding	9138.02	0.66365	0.662575	0.0406887	16.3104	1	8.3182e-60	7.1266e-59
ENSMUSG00000017288.15	Vps53	protein_coding	2332.98	0.688912	0.687704	0.0422653	16.2997	1	9.91665e-60	8.47866e-59
ENSMUSG00000068205.14	Macrod2	protein_coding	2332.1	0.663831	0.662741	0.0407632	16.2851	1	1.25971e-59	1.07649e-58
ENSMUSG00000037601.11	Nme1	protein_coding	2435.28	0.681414	0.680262	0.041845	16.2842	1	1.27714e-59	1.09083e-58
ENSMUSG00000046093.9	Hpcal4	protein_coding	34834.7	0.611012	0.610175	0.0375512	16.2714	1	1.57405e-59	1.34374e-58
ENSMUSG00000047454.12	Gphn	protein_coding	2645.75	0.82421	0.822118	0.0506664	16.2674	1	1.68189e-59	1.43433e-58
ENSMUSG00000051768.9	Xrcc1	protein_coding	814.347	0.959609	0.956354	0.0589954	16.2658	1	1.72483e-59	1.4702e-58
ENSMUSG00000036295.5	Lrrn3	protein_coding	3137.16	0.779981	0.778334	0.0479716	16.2592	1	1.92174e-59	1.63637e-58
ENSMUSG00000005609.16	Ctr9	protein_coding	2033.96	0.656609	0.655564	0.0404019	16.252	1	2.16355e-59	1.83946e-58
ENSMUSG00000002984.17	Tomm40	protein_coding	2001.46	0.701783	0.700481	0.0432215	16.2369	1	2.76562e-59	2.34775e-58
ENSMUSG00000002948.19	Map2k7	protein_coding	2916.27	0.652167	0.651124	0.0401907	16.2268	1	3.25835e-59	2.76323e-58
ENSMUSG00000002010.17	Idh3g	protein_coding	2491.27	0.680034	0.678865	0.0419392	16.2148	1	3.96601e-59	3.35654e-58
ENSMUSG00000012114.17	Med15	protein_coding	1929.79	0.7012	0.699904	0.0432531	16.2116	1	4.17818e-59	3.53431e-58
ENSMUSG00000017760.16	Ctsa	protein_coding	2686.36	0.619024	0.618125	0.0381998	16.2049	1	4.65733e-59	3.93364e-58
ENSMUSG00000028854.9	Slc9a1	protein_coding	2855.75	0.69521	0.693937	0.042938	16.191	1	5.83644e-59	4.92704e-58
ENSMUSG00000038604.9	Ripor1	protein_coding	2999.92	0.655559	0.654508	0.0405058	16.1843	1	6.50728e-59	5.49058e-58
ENSMUSG00000030751.18	Psma1	protein_coding	1895.61	0.764798	0.763098	0.0473179	16.163	1	9.20033e-59	7.7433e-58
ENSMUSG00000055003.14	Lrtm2	protein_coding	4116.09	0.730709	0.729192	0.0452153	16.1607	1	9.55346e-59	8.02837e-58
ENSMUSG00000046982.11	Tshz1	protein_coding	2856.42	0.752825	0.751324	0.0466398	16.1412	1	1.30866e-58	1.09644e-57
ENSMUSG00000020515.13	Cnot8	protein_coding	1532.7	0.790775	0.788937	0.0490518	16.1212	1	1.80967e-58	1.51316e-57
ENSMUSG00000030659.14	Nucb2	protein_coding	918.782	1.11485	1.10949	0.069179	16.1154	1	1.98756e-58	1.66107e-57
ENSMUSG00000022437.7	Samm50	protein_coding	2714.51	0.653055	0.651998	0.0405299	16.1129	1	2.06943e-58	1.72863e-57
ENSMUSG00000001120.15	Pcbp3	protein_coding	1507.17	0.792804	0.790919	0.0493847	16.0536	1	5.39202e-58	4.48386e-57
ENSMUSG00000025781.14	Atp5c1	protein_coding	5573.75	0.596634	0.59582	0.0371715	16.0508	1	5.63932e-58	4.68718e-57
ENSMUSG00000021108.18	Prkch	protein_coding	2575.11	0.786246	0.784431	0.0489956	16.0473	1	5.97192e-58	4.96115e-57
ENSMUSG00000028779.16	Pef1	protein_coding	1770.6	0.83347	0.831234	0.0519695	16.0377	1	6.96926e-58	5.78106e-57
ENSMUSG00000051243.14	Islr2	protein_coding	2654.57	1.05853	1.05426	0.0660239	16.0325	1	7.57733e-58	6.28233e-57
ENSMUSG00000001380.7	Hars	protein_coding	2094.56	0.71879	0.717382	0.0448442	16.0286	1	8.06793e-58	6.68246e-57
ENSMUSG00000015217.11	Hmgb3	protein_coding	1712.3	0.862352	0.859931	0.0538397	16.017	1	9.71969e-58	8.04258e-57
ENSMUSG00000038291.16	Snx25	protein_coding	2926.06	0.635963	0.634983	0.0397274	16.0082	1	1.12051e-57	9.25338e-57
ENSMUSG00000052889.11	Prkcb	protein_coding	28203.7	0.859208	0.856779	0.053702	15.9996	1	1.28699e-57	1.06229e-56
ENSMUSG00000036815.16	Dpp10	protein_coding	3668.58	0.748586	0.747076	0.0468366	15.9829	1	1.68027e-57	1.38622e-56
ENSMUSG00000036062.13	Phf24	protein_coding	13596.5	0.60122	0.600383	0.0376177	15.9824	1	1.69507e-57	1.39774e-56
ENSMUSG00000041777.12	Cir1	protein_coding	1260.86	0.914685	0.911714	0.0572347	15.9813	1	1.72518e-57	1.42186e-56
ENSMUSG00000032598.8	Nckipsd	protein_coding	1760.59	0.719996	0.718573	0.04507	15.975	1	1.90722e-57	1.57113e-56
ENSMUSG00000002900.16	Lamb1	protein_coding	1414.25	0.848482	0.846205	0.0531144	15.9746	1	1.92092e-57	1.58164e-56
ENSMUSG00000027823.9	Gmps	protein_coding	2933.2	0.637094	0.636134	0.0398928	15.9701	1	2.06315e-57	1.6954e-56
ENSMUSG00000027628.10	Aar2	protein_coding	1450.82	0.76153	0.759834	0.0477458	15.9497	1	2.86303e-57	2.34807e-56
ENSMUSG00000039546.9	Ajap1	protein_coding	2487.15	0.656898	0.655774	0.0412239	15.9349	1	3.62862e-57	2.97305e-56
ENSMUSG00000037148.8	Arhgap10	protein_coding	1396.32	0.905924	0.902944	0.0568993	15.9215	1	4.49151e-57	3.67284e-56
ENSMUSG00000031169.13	Porcn	protein_coding	1237.53	0.817047	0.814828	0.0513206	15.9204	1	4.57161e-57	3.73468e-56
ENSMUSG00000026360.9	Rgs2	protein_coding	4959.59	0.920167	0.917143	0.0578323	15.9109	1	5.32019e-57	4.34196e-56
ENSMUSG00000039059.11	Hrh3	protein_coding	5239.65	0.82752	0.825314	0.0520603	15.8954	1	6.81606e-57	5.55464e-56
ENSMUSG00000020308.6	Tpgs1	protein_coding	1185.36	0.922103	0.919018	0.0580744	15.878	1	9.00727e-57	7.32246e-56
ENSMUSG00000065979.12	Cpped1	protein_coding	1668.61	0.720451	0.718938	0.0453896	15.8726	1	9.81002e-57	7.97118e-56
ENSMUSG00000030306.14	Tmtc1	protein_coding	5560.61	0.647056	0.646013	0.0407872	15.8642	1	1.12177e-56	9.0929e-56
ENSMUSG00000057719.11	Sh3rf2	protein_coding	2750.78	1.17465	1.16806	0.0740462	15.8637	1	1.12945e-56	9.15071e-56
ENSMUSG00000056493.9	Foxk1	protein_coding	2963.87	0.6913	0.690013	0.0435806	15.8625	1	1.15125e-56	9.32278e-56
ENSMUSG00000023262.13	Acy1	protein_coding	632.418	1.21287	1.2054	0.0765395	15.8463	1	1.49018e-56	1.20557e-55
ENSMUSG00000030707.15	Coro1a	protein_coding	1498.34	0.805921	0.803897	0.050882	15.839	1	1.67397e-56	1.3536e-55
ENSMUSG00000034863.9	Ano8	protein_coding	1882.35	0.812865	0.810728	0.0513576	15.8275	1	2.00939e-56	1.62247e-55
ENSMUSG00000036940.15	Kdm1a	protein_coding	1811.7	0.625465	0.624504	0.0395245	15.8248	1	2.09996e-56	1.69397e-55
ENSMUSG00000014164.15	Klhl3	protein_coding	2496.05	0.661053	0.65995	0.0418143	15.8092	1	2.6866e-56	2.16301e-55
ENSMUSG00000055681.14	Cope	protein_coding	1775.68	0.649057	0.647969	0.0410753	15.8016	1	3.03081e-56	2.43661e-55
ENSMUSG00000073838.10	Tufm	protein_coding	1678.32	0.765487	0.763738	0.048456	15.7976	1	3.2329e-56	2.59783e-55
ENSMUSG00000023964.15	Calcr	protein_coding	262.546	2.0685	2.04291	0.131021	15.7876	1	3.78716e-56	3.03883e-55
ENSMUSG00000027889.17	Ampd2	protein_coding	1993.62	0.736037	0.734444	0.046629	15.785	1	3.94826e-56	3.16657e-55
ENSMUSG00000060260.13	Pwwp2b	protein_coding	1171.41	1.05244	1.04769	0.0666896	15.7811	1	4.19546e-56	3.3616e-55
ENSMUSG00000036572.16	Upf3b	protein_coding	1052.48	0.805289	0.803326	0.0510316	15.7802	1	4.25931e-56	3.41112e-55
ENSMUSG00000029152.13	Ociad1	protein_coding	8297.14	0.613681	0.612772	0.0388996	15.776	1	4.55134e-56	3.64325e-55
ENSMUSG00000027433.5	Xrn2	protein_coding	1816.02	0.639215	0.638152	0.0405228	15.7742	1	4.68242e-56	3.74638e-55
ENSMUSG00000024892.17	Pcx	protein_coding	2562.52	0.614561	0.613636	0.0389696	15.7703	1	4.98421e-56	3.98594e-55
ENSMUSG00000005506.16	Celf1	protein_coding	12458.1	0.670152	0.668961	0.042512	15.7638	1	5.51967e-56	4.41204e-55
ENSMUSG00000042487.6	Leo1	protein_coding	1107.06	1.03956	1.03503	0.0660196	15.7462	1	7.29504e-56	5.81722e-55
ENSMUSG00000004070.15	Hmox2	protein_coding	2018.45	0.645898	0.64482	0.0410216	15.7453	1	7.39689e-56	5.89562e-55
ENSMUSG00000028108.15	Ecm1	protein_coding	296.707	1.53958	1.52706	0.0978185	15.7391	1	8.15853e-56	6.49958e-55
ENSMUSG00000022099.17	Dmtn	protein_coding	11327.5	0.644155	0.643086	0.0409494	15.7305	1	9.34785e-56	7.43642e-55
ENSMUSG00000021061.15	Sptb	protein_coding	8036.14	1.02857	1.02429	0.0654065	15.7258	1	1.00713e-55	8.00052e-55
ENSMUSG00000034586.14	Hid1	protein_coding	2278	0.612206	0.611291	0.0389395	15.722	1	1.06946e-55	8.4916e-55
ENSMUSG00000041168.10	Lonp1	protein_coding	2230.29	0.781651	0.779743	0.0497256	15.7193	1	1.11541e-55	8.84807e-55
ENSMUSG00000028684.14	Urod	protein_coding	1066.01	0.9286	0.925371	0.0590917	15.7146	1	1.2023e-55	9.5237e-55
ENSMUSG00000039768.16	Dnajc11	protein_coding	1850.57	0.643821	0.642749	0.0409786	15.7111	1	1.26888e-55	1.00464e-54
ENSMUSG00000042524.14	Sun2	protein_coding	2686.71	0.707079	0.705534	0.0450366	15.7001	1	1.51034e-55	1.19411e-54
ENSMUSG00000031432.3	Prps1	protein_coding	2123.37	0.680407	0.679168	0.0433531	15.6945	1	1.64857e-55	1.30216e-54
ENSMUSG00000053395.15	Cacng8	protein_coding	2507.27	0.694653	0.693339	0.0442617	15.6942	1	1.65653e-55	1.30783e-54
ENSMUSG00000027312.14	Atrn	protein_coding	9378.38	0.604257	0.603376	0.0385666	15.6679	1	2.5076e-55	1.97416e-54
ENSMUSG00000029651.16	Mtus2	protein_coding	1780.62	0.677117	0.675877	0.043217	15.6678	1	2.50946e-55	1.97469e-54
ENSMUSG00000024937.15	Ehbp1l1	protein_coding	1294.28	0.892403	0.889492	0.0570454	15.6437	1	3.66542e-55	2.87619e-54
ENSMUSG00000086040.8	Wipf3	protein_coding	13822.1	0.982484	0.978687	0.0628049	15.6434	1	3.68414e-55	2.88952e-54
ENSMUSG00000027016.17	Zfp385b	protein_coding	2448.34	0.72438	0.722796	0.0463071	15.643	1	3.71087e-55	2.90911e-54
ENSMUSG00000024456.16	Diaph1	protein_coding	2675.7	0.623672	0.6227	0.0398723	15.6417	1	3.78226e-55	2.96229e-54
ENSMUSG00000022255.16	Mtdh	protein_coding	4481.54	0.613398	0.612464	0.0392534	15.6266	1	4.79714e-55	3.75364e-54
ENSMUSG00000036270.16	Edc4	protein_coding	1619.55	0.691424	0.690095	0.0442737	15.617	1	5.57335e-55	4.35081e-54
ENSMUSG00000066979.6	Bub3	protein_coding	1963.54	0.646461	0.645362	0.0414214	15.607	1	6.52835e-55	5.09395e-54
ENSMUSG00000047710.8	Champ1	protein_coding	1451.72	0.737671	0.736051	0.0473509	15.5788	1	1.01433e-54	7.89247e-54
ENSMUSG00000003662.10	Ciao1	protein_coding	1541.37	0.790002	0.78797	0.0507132	15.5778	1	1.02978e-54	8.00898e-54
ENSMUSG00000033578.7	Tmem35a	protein_coding	2142.3	0.682651	0.681427	0.0439387	15.5364	1	1.96652e-54	1.52588e-53
ENSMUSG00000071723.7	Gspt2	protein_coding	1118.28	0.873863	0.871256	0.0562572	15.5333	1	2.06334e-54	1.60026e-53
ENSMUSG00000025364.13	Pa2g4	protein_coding	2057.31	0.600314	0.599437	0.0386478	15.533	1	2.07584e-54	1.60921e-53
ENSMUSG00000034684.12	Sema3f	protein_coding	866.078	0.980614	0.976765	0.0631339	15.5323	1	2.09785e-54	1.62552e-53
ENSMUSG00000022075.7	Rhobtb2	protein_coding	6273.54	0.638154	0.637069	0.0411033	15.5256	1	2.32725e-54	1.8016e-53
ENSMUSG00000022577.17	Ly6h	protein_coding	4232.88	0.737345	0.735785	0.0474966	15.5242	1	2.38065e-54	1.84208e-53
ENSMUSG00000024947.17	Men1	protein_coding	1973.85	0.608	0.607072	0.039181	15.5177	1	2.63315e-54	2.03651e-53
ENSMUSG00000021748.9	Pdhb	protein_coding	2904.68	0.639737	0.638647	0.0412771	15.4986	1	3.54447e-54	2.7388e-53
ENSMUSG00000027091.14	Zc3h15	protein_coding	3507.34	0.698241	0.696846	0.0450638	15.4945	1	3.77881e-54	2.91448e-53
ENSMUSG00000002767.13	Mrpl2	protein_coding	724.219	0.970243	0.966463	0.0626192	15.4943	1	3.78917e-54	2.92112e-53
ENSMUSG00000015757.10	Ppil4	protein_coding	1687.87	0.745724	0.74403	0.0481352	15.4923	1	3.91168e-54	3.01417e-53
ENSMUSG00000006021.5	Kptn	protein_coding	717.049	1.04698	1.04232	0.0676087	15.4859	1	4.3198e-54	3.32713e-53
ENSMUSG00000046191.7	Pcdhb20	protein_coding	650.212	1.06646	1.06147	0.0688944	15.4796	1	4.76068e-54	3.665e-53
ENSMUSG00000034282.3	Evpl	protein_coding	455.273	1.60279	1.58711	0.10359	15.4725	1	5.32289e-54	4.09027e-53
ENSMUSG00000037624.15	Kcnk2	protein_coding	6202.13	0.873904	0.871133	0.0565184	15.4623	1	6.23496e-54	4.78673e-53
ENSMUSG00000033948.3	Zswim5	protein_coding	1597.69	0.892854	0.889916	0.0577676	15.456	1	6.87777e-54	5.2778e-53
ENSMUSG00000018921.11	Pelp1	protein_coding	1447.32	0.75068	0.748934	0.0485707	15.4554	1	6.93676e-54	5.32062e-53
ENSMUSG00000027593.15	Raly	protein_coding	2334.6	0.620391	0.619356	0.040163	15.4468	1	7.92503e-54	6.07586e-53
ENSMUSG00000036782.13	Klhl13	protein_coding	5807.87	0.693185	0.691795	0.0448843	15.4438	1	8.304e-54	6.36348e-53
ENSMUSG00000032366.15	Tpm1	protein_coding	10210.8	0.667059	0.665824	0.0432133	15.4364	1	9.30897e-54	7.12706e-53
ENSMUSG00000032388.7	Spg21	protein_coding	1269.16	0.740913	0.739219	0.0480044	15.4343	1	9.62599e-54	7.3664e-53
ENSMUSG00000055447.19	Cd47	protein_coding	9282.52	0.586661	0.585823	0.0380151	15.4323	1	9.92506e-54	7.59179e-53
ENSMUSG00000021596.16	Mctp1	protein_coding	6547.61	0.645647	0.644544	0.041888	15.4136	1	1.32538e-53	1.01287e-52
ENSMUSG00000079003.2	Samd1	protein_coding	1080.39	0.851276	0.848633	0.055235	15.4119	1	1.36179e-53	1.03974e-52
ENSMUSG00000000627.15	Sema4f	protein_coding	1358.54	0.829663	0.827296	0.0538342	15.4114	1	1.3714e-53	1.0466e-52
ENSMUSG00000021676.9	Iqgap2	protein_coding	1115.65	1.09971	1.09434	0.0713619	15.4103	1	1.3948e-53	1.06397e-52
ENSMUSG00000007656.13	Arpp19	protein_coding	16549.7	0.890147	0.887226	0.0577968	15.4013	1	1.60347e-53	1.22147e-52
ENSMUSG00000022771.17	Ppil2	protein_coding	1715.72	0.712694	0.711189	0.0463	15.3929	1	1.82521e-53	1.38976e-52
ENSMUSG00000068747.14	Sort1	protein_coding	15650.5	0.618301	0.617321	0.0401851	15.3863	1	2.02167e-53	1.53654e-52
ENSMUSG00000027566.15	Psma7	protein_coding	2010.21	0.675425	0.674131	0.0439072	15.383	1	2.12812e-53	1.61672e-52
ENSMUSG00000000751.13	Rpa1	protein_coding	1635.6	0.686402	0.685069	0.04465	15.3729	1	2.48616e-53	1.88785e-52
ENSMUSG00000052581.13	Lrrtm4	protein_coding	1531.11	0.69932	0.697922	0.0455253	15.3611	1	2.98359e-53	2.26146e-52
ENSMUSG00000036959.15	Bcorl1	protein_coding	1263	0.830687	0.828288	0.0540869	15.3584	1	3.11252e-53	2.35812e-52
ENSMUSG00000078307.3	AI593442	protein_coding	10931.4	0.784516	0.782466	0.0511183	15.3471	1	3.70618e-53	2.80534e-52
ENSMUSG00000022223.9	Sdr39u1	protein_coding	1536.42	0.706515	0.705044	0.0460387	15.3461	1	3.76177e-53	2.84613e-52
ENSMUSG00000015092.9	Edf1	protein_coding	2408.05	0.683452	0.682109	0.0445489	15.3416	1	4.03095e-53	3.04841e-52
ENSMUSG00000019254.16	Ppp1r12c	protein_coding	3511.9	0.617819	0.616801	0.040278	15.3389	1	4.20377e-53	3.17623e-52
ENSMUSG00000052488.7	Cherp	protein_coding	2093.16	0.640102	0.639006	0.041815	15.308	1	6.76577e-53	5.10044e-52
ENSMUSG00000030854.17	Ptpn5	protein_coding	23411	0.847499	0.844955	0.0553749	15.3048	1	7.10645e-53	5.35485e-52
ENSMUSG00000037653.7	Kctd8	protein_coding	893.113	1.06476	1.05996	0.0695965	15.299	1	7.76475e-53	5.84825e-52
ENSMUSG00000049305.6	Ccdc71	protein_coding	1087.7	0.774907	0.772986	0.0507112	15.2808	1	1.02724e-52	7.72648e-52
ENSMUSG00000015656.17	Hspa8	protein_coding	58024.2	0.630072	0.629024	0.0412473	15.2755	1	1.11447e-52	8.37886e-52
ENSMUSG00000053310.11	Nrgn	protein_coding	33699.1	1.27031	1.2617	0.0831688	15.2739	1	1.14144e-52	8.57773e-52
ENSMUSG00000033096.7	Apmap	protein_coding	1489.55	0.764935	0.763057	0.0500816	15.2738	1	1.14352e-52	8.58953e-52
ENSMUSG00000058248.12	Kcnh1	protein_coding	3805.87	0.676675	0.675416	0.0443085	15.2719	1	1.17685e-52	8.83586e-52
ENSMUSG00000033768.17	Nrxn2	protein_coding	13522.6	0.596684	0.5958	0.0390878	15.2652	1	1.30422e-52	9.78338e-52
ENSMUSG00000031367.15	Ap1s2	protein_coding	3397.12	0.64306	0.641961	0.0421424	15.2592	1	1.42988e-52	1.07212e-51
ENSMUSG00000021996.16	Esd	protein_coding	2121.49	0.648941	0.647757	0.04253	15.2584	1	1.44695e-52	1.08443e-51
ENSMUSG00000045174.10	Amer3	protein_coding	1126.07	0.800416	0.798269	0.0525334	15.2363	1	2.02904e-52	1.5166e-51
ENSMUSG00000004933.17	Matk	protein_coding	2856.89	0.705355	0.703856	0.0463412	15.2209	1	2.57027e-52	1.91857e-51
ENSMUSG00000071064.13	Zfp827	protein_coding	2683.35	0.600101	0.599202	0.0394412	15.2151	1	2.80845e-52	2.09542e-51
ENSMUSG00000021747.12	4930452B06Rik	protein_coding	405.342	1.25977	1.25292	0.0828569	15.2042	1	3.31862e-52	2.47385e-51
ENSMUSG00000066037.14	Hnrnpr	protein_coding	3567	0.629651	0.628592	0.0414875	15.1769	1	5.02973e-52	3.74438e-51
ENSMUSG00000002608.8	Ccdc97	protein_coding	2088.84	0.619151	0.618129	0.040804	15.1738	1	5.27348e-52	3.92234e-51
ENSMUSG00000030986.13	Dhx32	protein_coding	1682.35	0.763305	0.761297	0.0503092	15.1723	1	5.39688e-52	4.01234e-51
ENSMUSG00000004895.9	Prcc	protein_coding	1673.51	0.721884	0.720272	0.047592	15.1682	1	5.74304e-52	4.2659e-51
ENSMUSG00000035198.9	Tubg1	protein_coding	1034.26	0.80381	0.801582	0.0530567	15.15	1	7.57663e-52	5.62537e-51
ENSMUSG00000042502.10	Cd2bp2	protein_coding	2527.25	0.59366	0.592772	0.0391889	15.1487	1	7.73221e-52	5.73833e-51
ENSMUSG00000021814.17	Anxa7	protein_coding	1928.68	0.61195	0.610972	0.0404513	15.1281	1	1.05734e-51	7.82602e-51
ENSMUSG00000021130.8	Galnt16	protein_coding	4194.96	0.64317	0.642082	0.0425292	15.123	1	1.14209e-51	8.44956e-51
ENSMUSG00000022066.16	Entpd4b	protein_coding	2302.42	0.620504	0.619477	0.041038	15.1202	1	1.19103e-51	8.80774e-51
ENSMUSG00000030045.10	Mrpl19	protein_coding	1133.75	0.7688	0.766803	0.0508568	15.117	1	1.25187e-51	9.25353e-51
ENSMUSG00000040412.16	5330417C22Rik	protein_coding	2738.88	0.733736	0.732058	0.0485473	15.1138	1	1.31268e-51	9.69876e-51
ENSMUSG00000011306.7	Sugp1	protein_coding	1408.26	0.754421	0.752581	0.0499255	15.1109	1	1.37195e-51	1.01322e-50
ENSMUSG00000025885.18	Myo5b	protein_coding	2423.47	0.820342	0.817964	0.0542977	15.1082	1	1.4291e-51	1.05449e-50
ENSMUSG00000056665.2	Them6	protein_coding	2096.53	0.842995	0.84028	0.055806	15.1058	1	1.48306e-51	1.09382e-50
ENSMUSG00000037692.14	Ahdc1	protein_coding	2604.5	0.686231	0.684868	0.0454783	15.0892	1	1.90762e-51	1.40633e-50
ENSMUSG00000001054.9	Rmnd5b	protein_coding	1373.37	0.850613	0.847872	0.0564023	15.0812	1	2.1544e-51	1.58687e-50
ENSMUSG00000045349.15	Sh2d5	protein_coding	6781.8	0.824719	0.822298	0.0547059	15.0755	1	2.34705e-51	1.72648e-50
ENSMUSG00000005779.12	Psmb4	protein_coding	2943.14	0.717311	0.715709	0.0476011	15.0692	1	2.58186e-51	1.89753e-50
ENSMUSG00000031787.8	Katnb1	protein_coding	1181.18	0.794988	0.792815	0.0527664	15.0662	1	2.70286e-51	1.98559e-50
ENSMUSG00000024613.16	Tcof1	protein_coding	962.327	0.846556	0.843999	0.0561946	15.0647	1	2.76358e-51	2.0293e-50
ENSMUSG00000063802.5	Hspbp1	protein_coding	1536.44	0.682351	0.680954	0.0453013	15.0625	1	2.85798e-51	2.09769e-50
ENSMUSG00000039556.16	Ppp1r3f	protein_coding	974.231	0.839759	0.83726	0.0558085	15.0472	1	3.6041e-51	2.64301e-50
ENSMUSG00000000531.5	Grasp	protein_coding	2308.29	0.962428	0.958487	0.0640445	15.0275	1	4.85143e-51	3.55303e-50
ENSMUSG00000096472.2	Cdkn2d	protein_coding	1143.38	0.815235	0.812895	0.0542568	15.0255	1	5.00005e-51	3.66027e-50
ENSMUSG00000018042.18	Cyb5r3	protein_coding	2344.84	0.61683	0.61583	0.0410768	15.0165	1	5.72624e-51	4.19005e-50
ENSMUSG00000026641.13	Usf1	protein_coding	1454.41	0.716726	0.715107	0.0477458	15.0113	1	6.19272e-51	4.52741e-50
ENSMUSG00000025658.16	Cnksr2	protein_coding	8743.81	0.717946	0.716339	0.0478466	15.0052	1	6.79354e-51	4.96015e-50
ENSMUSG00000020250.10	Txnrd1	protein_coding	2884.93	0.675831	0.674469	0.0450525	15.001	1	7.23381e-51	5.27929e-50
ENSMUSG00000026578.6	Ccdc181	protein_coding	940.077	0.83415	0.831668	0.0556088	15.0003	1	7.30439e-51	5.32847e-50
ENSMUSG00000026787.3	Gad2	protein_coding	26797	0.663932	0.662666	0.044279	14.9943	1	8.00048e-51	5.82608e-50
ENSMUSG00000022044.14	Stmn4	protein_coding	4512.39	0.616882	0.61581	0.0411575	14.9883	1	8.75251e-51	6.37094e-50
ENSMUSG00000039262.16	Prrc2b	protein_coding	23333.4	0.680729	0.67936	0.0454237	14.9862	1	9.03593e-51	6.57151e-50
ENSMUSG00000038683.16	Pak1ip1	protein_coding	1208.87	0.842587	0.839947	0.0562319	14.9842	1	9.31987e-51	6.77506e-50
ENSMUSG00000031753.16	Cog4	protein_coding	1471.77	0.716649	0.715001	0.0478328	14.9824	1	9.56991e-51	6.95078e-50
ENSMUSG00000021811.7	Dnajc9	protein_coding	1049.09	0.797497	0.795282	0.0532555	14.9749	1	1.0709e-50	7.77135e-50
ENSMUSG00000042097.17	Zfp239	protein_coding	1481.37	0.71001	0.70844	0.0474185	14.9733	1	1.09779e-50	7.96301e-50
ENSMUSG00000027509.11	Rae1	protein_coding	907.152	0.915159	0.911836	0.0611242	14.9721	1	1.11703e-50	8.09906e-50
ENSMUSG00000027827.16	Kcnab1	protein_coding	13643	0.819655	0.817223	0.0547522	14.9703	1	1.1484e-50	8.32295e-50
ENSMUSG00000027411.17	Vps16	protein_coding	1153.27	0.783738	0.781598	0.0523629	14.9674	1	1.1988e-50	8.68442e-50
ENSMUSG00000029038.9	Ssu72	protein_coding	1609.66	0.679574	0.678212	0.045412	14.9646	1	1.25009e-50	9.05206e-50
ENSMUSG00000022324.15	Matn2	protein_coding	540.152	1.25478	1.24738	0.0840179	14.9347	1	1.95931e-50	1.41692e-49
ENSMUSG00000001552.14	Jup	protein_coding	2382.46	0.722877	0.721226	0.0484286	14.9266	1	2.21156e-50	1.59795e-49
ENSMUSG00000032965.11	Ift57	protein_coding	1521.59	0.728176	0.726468	0.048847	14.9073	1	2.95509e-50	2.13242e-49
ENSMUSG00000024953.17	Prdx5	protein_coding	3468.36	0.594509	0.593574	0.039893	14.9026	1	3.17151e-50	2.2876e-49
ENSMUSG00000024077.15	Strn	protein_coding	12758.4	0.790586	0.788388	0.0530688	14.8974	1	3.42709e-50	2.47088e-49
ENSMUSG00000063434.6	Sorcs3	protein_coding	2139.22	0.793275	0.791198	0.0532584	14.8948	1	3.56022e-50	2.56465e-49
ENSMUSG00000071645.6	Tut1	protein_coding	971.262	0.837802	0.83512	0.0563106	14.8782	1	4.56283e-50	3.28264e-49
ENSMUSG00000052997.15	Uba2	protein_coding	2818.74	0.647996	0.646779	0.0435607	14.8757	1	4.73977e-50	3.40847e-49
ENSMUSG00000041926.15	Rnpep	protein_coding	1625.78	0.750124	0.748228	0.0504328	14.8737	1	4.88228e-50	3.50793e-49
ENSMUSG00000024309.15	Pfdn6	protein_coding	956.688	0.812711	0.810351	0.0547008	14.8574	1	6.23111e-50	4.46554e-49
ENSMUSG00000023800.15	Tiam2	protein_coding	3523.39	0.780018	0.777876	0.0525181	14.8524	1	6.71346e-50	4.80916e-49
ENSMUSG00000060882.5	Kcnd2	protein_coding	7877.26	0.69714	0.695613	0.0469635	14.8443	1	7.5721e-50	5.41959e-49
ENSMUSG00000021938.12	Pspc1	protein_coding	1551.82	0.689064	0.687612	0.0464302	14.8409	1	7.97174e-50	5.70318e-49
ENSMUSG00000040857.15	Erf	protein_coding	2642.61	0.773833	0.771735	0.0521726	14.8322	1	9.07446e-50	6.48375e-49
ENSMUSG00000039501.14	Znfx1	protein_coding	3031.28	0.669581	0.668215	0.0451467	14.8312	1	9.20383e-50	6.57338e-49
ENSMUSG00000061759.15	Armt1	protein_coding	1013.02	0.846139	0.84332	0.0571273	14.8115	1	1.23526e-49	8.79588e-49
ENSMUSG00000027347.18	Rasgrp1	protein_coding	24896.8	0.741631	0.73981	0.0500761	14.8101	1	1.26095e-49	8.97502e-49
ENSMUSG00000006673.14	Qrich1	protein_coding	3222.98	0.589177	0.58825	0.0397884	14.8078	1	1.30488e-49	9.28371e-49
ENSMUSG00000020775.13	Mrpl38	protein_coding	1035.35	0.844276	0.84164	0.0570436	14.8006	1	1.45274e-49	1.03269e-48
ENSMUSG00000029726.16	Mepce	protein_coding	1675.54	0.710564	0.708947	0.0480567	14.7859	1	1.80516e-49	1.28103e-48
ENSMUSG00000028278.14	Rragd	protein_coding	9839.83	0.622878	0.621787	0.0421304	14.7845	1	1.84372e-49	1.30784e-48
ENSMUSG00000024201.12	Kdm4b	protein_coding	3198.7	0.781015	0.778804	0.0528514	14.7776	1	2.04402e-49	1.44746e-48
ENSMUSG00000031584.16	Gsr	protein_coding	1197.32	0.779024	0.776829	0.0527353	14.7723	1	2.20921e-49	1.56311e-48
ENSMUSG00000031516.11	Dctn6	protein_coding	1676.27	0.72301	0.721298	0.0489535	14.7693	1	2.3102e-49	1.63387e-48
ENSMUSG00000047714.14	Ppp1r2	protein_coding	12211.2	0.586852	0.585955	0.0397595	14.7601	1	2.65065e-49	1.87307e-48
ENSMUSG00000020893.17	Per1	protein_coding	3940.97	0.913295	0.909874	0.0619069	14.7527	1	2.95566e-49	2.08595e-48
ENSMUSG00000030930.14	Chst15	protein_coding	4368.48	0.757107	0.755142	0.05136	14.7412	1	3.50657e-49	2.47057e-48
ENSMUSG00000027349.5	Fam98b	protein_coding	1448.51	0.699086	0.69755	0.0474329	14.7384	1	3.65174e-49	2.57069e-48
ENSMUSG00000028937.14	Acot7	protein_coding	4941.8	0.586597	0.585698	0.0398214	14.7307	1	4.0954e-49	2.87816e-48
ENSMUSG00000029714.11	Gigyf1	protein_coding	1843.24	0.735855	0.734045	0.0499612	14.7285	1	4.22846e-49	2.97042e-48
ENSMUSG00000022180.7	Slc7a8	protein_coding	2250.6	0.684751	0.683313	0.0464918	14.7284	1	4.23454e-49	2.97343e-48
ENSMUSG00000041560.12	Nop53	protein_coding	2287.66	0.594365	0.593422	0.0403787	14.7198	1	4.81264e-49	3.37654e-48
ENSMUSG00000023988.8	Bysl	protein_coding	963.409	0.878876	0.875733	0.0597321	14.7136	1	5.27127e-49	3.6952e-48
ENSMUSG00000003235.13	Eif2b5	protein_coding	1719.16	0.671922	0.670527	0.0457504	14.6867	1	7.84629e-49	5.48879e-48
ENSMUSG00000034040.16	Galnt17	protein_coding	1986.45	0.752916	0.750894	0.0512934	14.6786	1	8.84069e-49	6.17665e-48
ENSMUSG00000033068.16	Entpd6	protein_coding	1810.47	0.701401	0.699862	0.0477971	14.6746	1	9.3813e-49	6.54887e-48
ENSMUSG00000028830.14	AU040320	protein_coding	3029.06	0.646077	0.644835	0.0440793	14.6572	1	1.21252e-48	8.44316e-48
ENSMUSG00000041695.2	Kcnj2	protein_coding	2278.86	0.858884	0.855929	0.0586309	14.649	1	1.3672e-48	9.50836e-48
ENSMUSG00000061410.6	Zcchc14	protein_coding	5301.63	0.689694	0.688209	0.0471149	14.6385	1	1.59437e-48	1.1079e-47
ENSMUSG00000039910.10	Cited2	protein_coding	1335.24	0.832031	0.829436	0.0569454	14.611	1	2.38909e-48	1.65558e-47
ENSMUSG00000027950.7	Chrnb2	protein_coding	2313.33	0.601161	0.600185	0.0411535	14.6078	1	2.50485e-48	1.73408e-47
ENSMUSG00000033618.7	Map3k13	protein_coding	2095.34	0.720076	0.718364	0.0493145	14.6017	1	2.73883e-48	1.89528e-47
ENSMUSG00000048756.11	Foxo3	protein_coding	3819.58	0.691682	0.69013	0.0473806	14.5984	1	2.87342e-48	1.98759e-47
ENSMUSG00000043441.5	Gpr149	protein_coding	681.965	1.20059	1.19347	0.0825323	14.547	1	6.106e-48	4.19753e-47
ENSMUSG00000044528.5	Tram1l1	protein_coding	1299.7	0.680512	0.679051	0.0467822	14.5464	1	6.15794e-48	4.23149e-47
ENSMUSG00000030172.15	Erc1	protein_coding	1825.34	0.649899	0.648679	0.0446855	14.5439	1	6.38808e-48	4.38783e-47
ENSMUSG00000030032.12	Wdr54	protein_coding	554.41	1.05208	1.04636	0.0723644	14.5386	1	6.89517e-48	4.7303e-47
ENSMUSG00000029458.14	Brap	protein_coding	2151.5	0.599988	0.598961	0.0412757	14.5361	1	7.15388e-48	4.90375e-47
ENSMUSG00000026851.9	BC005624	protein_coding	2203.46	0.619829	0.618729	0.0426436	14.5351	1	7.26053e-48	4.97278e-47
ENSMUSG00000028902.4	Sf3a3	protein_coding	967.357	0.830553	0.827847	0.0571688	14.5281	1	8.04327e-48	5.50437e-47
ENSMUSG00000042846.8	Lrrtm3	protein_coding	3889.06	0.631021	0.629867	0.0434486	14.5234	1	8.61316e-48	5.88954e-47
ENSMUSG00000060257.2	Scrt2	protein_coding	1643.56	0.942574	0.938541	0.0649431	14.5138	1	9.90113e-48	6.76469e-47
ENSMUSG00000020173.17	Cobl	protein_coding	3981.7	0.709694	0.708	0.0489124	14.5095	1	1.05521e-47	7.20358e-47
ENSMUSG00000028039.11	Efna3	protein_coding	1490.48	0.650823	0.649483	0.0448872	14.4991	1	1.22765e-47	8.36706e-47
ENSMUSG00000018848.4	Rars	protein_coding	1303.51	0.803304	0.800877	0.0554263	14.4932	1	1.33762e-47	9.10912e-47
ENSMUSG00000056296.17	Synpr	protein_coding	6193.1	0.632307	0.631126	0.0436492	14.4861	1	1.4829e-47	1.00943e-46
ENSMUSG00000029328.15	Hnrnpdl	protein_coding	5397.87	0.628591	0.627425	0.043406	14.4817	1	1.58194e-47	1.07642e-46
ENSMUSG00000021024.14	Psma6	protein_coding	1950.56	0.641111	0.639874	0.0442706	14.4816	1	1.58289e-47	1.07662e-46
ENSMUSG00000056185.5	Snx32	protein_coding	1322.8	0.695137	0.693615	0.0480357	14.4713	1	1.84082e-47	1.25002e-46
ENSMUSG00000022095.9	Fam160b2	protein_coding	2089.53	0.743015	0.741005	0.0513665	14.465	1	2.01688e-47	1.36735e-46
ENSMUSG00000006920.14	Ezh1	protein_coding	2008.43	0.615076	0.613967	0.0425582	14.4526	1	2.41433e-47	1.63547e-46
ENSMUSG00000046204.14	Pnma2	protein_coding	2942.97	0.632293	0.631134	0.0437698	14.4459	1	2.66156e-47	1.80003e-46
ENSMUSG00000041115.16	Iqsec2	protein_coding	5613.69	0.755605	0.753594	0.0523074	14.4455	1	2.67741e-47	1.81002e-46
ENSMUSG00000078816.9	Prkcg	protein_coding	7043.42	0.808129	0.805632	0.0559783	14.4365	1	3.05078e-47	2.05992e-46
ENSMUSG00000037236.16	Matr3	protein_coding	15773.7	0.594276	0.593291	0.0411773	14.4321	1	3.24919e-47	2.19212e-46
ENSMUSG00000068373.15	D430041D05Rik	protein_coding	8423.1	0.764256	0.762132	0.0529881	14.4232	1	3.70015e-47	2.49536e-46
ENSMUSG00000050711.7	Scg2	protein_coding	18529.7	0.841216	0.83844	0.0583472	14.4174	1	4.02082e-47	2.71053e-46
ENSMUSG00000074797.11	Itpa	protein_coding	1335.78	0.793374	0.790983	0.0550377	14.4151	1	4.15777e-47	2.80171e-46
ENSMUSG00000029474.7	Rnf34	protein_coding	2098.67	0.61349	0.612391	0.0425949	14.4029	1	4.96155e-47	3.3393e-46
ENSMUSG00000042155.3	Klhl23	protein_coding	2216.41	0.677966	0.676499	0.0470721	14.4027	1	4.97538e-47	3.34726e-46
ENSMUSG00000068749.9	Psma5	protein_coding	1460.61	0.7339	0.732014	0.0509666	14.3996	1	5.20255e-47	3.49727e-46
ENSMUSG00000003872.9	Lin7b	protein_coding	907.458	0.953521	0.94923	0.0662241	14.3984	1	5.29593e-47	3.55861e-46
ENSMUSG00000047658.6	Gal3st3	protein_coding	1404.59	0.757203	0.755159	0.0526148	14.3914	1	5.8577e-47	3.93293e-46
ENSMUSG00000048222.3	Mfap1b	protein_coding	2609.45	0.630541	0.629357	0.0438282	14.3866	1	6.27724e-47	4.21291e-46
ENSMUSG00000054405.14	Dnajc8	protein_coding	2741.04	0.589796	0.588815	0.0410161	14.3796	1	6.94734e-47	4.65516e-46
ENSMUSG00000025791.18	Pgm1	protein_coding	2370.44	0.681385	0.679863	0.047442	14.3625	1	8.90023e-47	5.95417e-46
ENSMUSG00000036225.15	Kctd1	protein_coding	5147.8	0.658058	0.656689	0.0458524	14.3516	1	1.04045e-46	6.94935e-46
ENSMUSG00000010057.8	Nprl2	protein_coding	717.61	0.948958	0.944891	0.0661232	14.3514	1	1.04468e-46	6.97485e-46
ENSMUSG00000041444.14	Arhgap32	protein_coding	16603.2	0.811481	0.808948	0.0565453	14.351	1	1.05031e-46	7.0068e-46
ENSMUSG00000056708.5	Ier5	protein_coding	2319.3	0.873444	0.870158	0.06088	14.347	1	1.11274e-46	7.4174e-46
ENSMUSG00000024357.10	Sil1	protein_coding	867.851	0.909981	0.906367	0.0634332	14.3455	1	1.13673e-46	7.57124e-46
ENSMUSG00000039431.16	Mtmr7	protein_coding	2245.98	0.626222	0.625044	0.043665	14.3415	1	1.2037e-46	8.01094e-46
ENSMUSG00000063439.7	B9d2	protein_coding	584.845	1.04634	1.04067	0.0729599	14.3413	1	1.20721e-46	8.03109e-46
ENSMUSG00000018446.8	C1qbp	protein_coding	1625.86	0.628759	0.627557	0.0438825	14.3282	1	1.45775e-46	9.69009e-46
ENSMUSG00000025872.5	Thoc3	protein_coding	846.049	0.840537	0.83769	0.0586762	14.325	1	1.52707e-46	1.01469e-45
ENSMUSG00000018821.3	Avpi1	protein_coding	582.396	1.04054	1.03499	0.0726784	14.3171	1	1.71069e-46	1.13579e-45
ENSMUSG00000028333.10	Anp32b	protein_coding	2456.75	0.627929	0.62676	0.0438845	14.3087	1	1.93178e-46	1.28003e-45
ENSMUSG00000034936.2	Arl4d	protein_coding	969.75	1.25565	1.24563	0.0879498	14.2769	1	3.05003e-46	2.01382e-45
ENSMUSG00000046215.3	Rprml	protein_coding	1597.29	0.779463	0.777145	0.0546349	14.2668	1	3.52596e-46	2.32713e-45
ENSMUSG00000071073.5	Lrrc73	protein_coding	1142.04	0.733964	0.732073	0.0515114	14.2486	1	4.57565e-46	3.01516e-45
ENSMUSG00000039427.14	Alg1	protein_coding	858.317	0.888274	0.884847	0.0624142	14.2319	1	5.80585e-46	3.81979e-45
ENSMUSG00000015971.5	Actr8	protein_coding	1614.56	0.679097	0.677568	0.0477491	14.2222	1	6.67304e-46	4.3886e-45
ENSMUSG00000048264.16	Dip2c	protein_coding	3989.86	0.629436	0.628242	0.0442617	14.2208	1	6.80811e-46	4.4739e-45
ENSMUSG00000103472.1	Pcdhga7	protein_coding	1855.81	0.987767	0.983107	0.0694785	14.2169	1	7.20019e-46	4.72597e-45
ENSMUSG00000028479.18	Gne	protein_coding	1449.2	0.677686	0.67619	0.047701	14.207	1	8.29417e-46	5.43548e-45
ENSMUSG00000028973.18	Abcb8	protein_coding	1280.51	0.653715	0.652364	0.0460659	14.1909	1	1.04378e-45	6.83493e-45
ENSMUSG00000061755.10	Bod1l	protein_coding	2908.25	0.674035	0.67257	0.0475118	14.1867	1	1.10763e-45	7.24733e-45
ENSMUSG00000052837.6	Junb	protein_coding	3046.5	1.52817	1.51094	0.107738	14.184	1	1.15021e-45	7.52002e-45
ENSMUSG00000021275.16	Tecpr2	protein_coding	2710.92	0.614768	0.613635	0.0433515	14.181	1	1.20135e-45	7.8513e-45
ENSMUSG00000028431.11	Elp1	protein_coding	1834.82	0.598711	0.597662	0.0422401	14.174	1	1.32736e-45	8.66808e-45
ENSMUSG00000039197.10	Adk	protein_coding	1171.77	0.775915	0.773705	0.0547511	14.1717	1	1.37179e-45	8.95123e-45
ENSMUSG00000058503.11	Fam133b	protein_coding	1107.31	0.760929	0.758744	0.0536994	14.1702	1	1.40171e-45	9.14289e-45
ENSMUSG00000020448.16	Rnf185	protein_coding	1171.69	0.813967	0.811249	0.0574806	14.1607	1	1.60347e-45	1.04426e-44
ENSMUSG00000024502.10	Jakmip2	protein_coding	2015.48	0.610858	0.609724	0.0431815	14.1463	1	1.9687e-45	1.28111e-44
ENSMUSG00000053093.16	Myh7	protein_coding	773.679	0.882657	0.879482	0.0624297	14.1384	1	2.20172e-45	1.43108e-44
ENSMUSG00000028670.14	Lypla2	protein_coding	1729.4	0.666095	0.664651	0.0471605	14.124	1	2.70231e-45	1.75372e-44
ENSMUSG00000041133.11	Smc1a	protein_coding	2139.26	0.751546	0.749461	0.0532459	14.1146	1	3.08598e-45	2.00116e-44
ENSMUSG00000003660.10	Snrnp200	protein_coding	4457.23	0.595356	0.594323	0.0422293	14.0982	1	3.89761e-45	2.52355e-44
ENSMUSG00000026289.15	Atg16l1	protein_coding	1840.75	0.658448	0.656998	0.0468257	14.0617	1	6.53222e-45	4.2179e-44
ENSMUSG00000089809.9	Rasgef1b	protein_coding	3089.67	0.845899	0.842735	0.0602167	14.0476	1	7.97113e-45	5.14105e-44
ENSMUSG00000055471.7	Alk	protein_coding	537.802	0.949716	0.946397	0.0676084	14.0473	1	8.00184e-45	5.15887e-44
ENSMUSG00000037958.13	Nsrp1	protein_coding	901.881	0.771046	0.768772	0.0549489	14.0321	1	9.92351e-45	6.38546e-44
ENSMUSG00000024644.17	Cndp2	protein_coding	1198.99	0.797219	0.794648	0.0568983	14.0113	1	1.32982e-44	8.53899e-44
ENSMUSG00000034889.8	Cactin	protein_coding	977.573	0.769991	0.767742	0.0550385	13.99	1	1.79311e-44	1.1485e-43
ENSMUSG00000034930.16	Rtkn	protein_coding	1647.88	0.726776	0.724735	0.0520433	13.9648	1	2.5551e-44	1.6328e-43
ENSMUSG00000066235.7	Pomgnt2	protein_coding	1361.89	0.777295	0.774951	0.0558588	13.9153	1	5.11098e-44	3.25365e-43
ENSMUSG00000021764.8	Ndufs4	protein_coding	1820.1	0.779054	0.77661	0.0560099	13.9092	1	5.56744e-44	3.54153e-43
ENSMUSG00000046058.7	Eid2	protein_coding	1422.35	0.890676	0.887137	0.0640766	13.9002	1	6.31945e-44	4.01836e-43
ENSMUSG00000039954.9	Stk32a	protein_coding	1361.22	0.875245	0.871562	0.0629789	13.8974	1	6.56502e-44	4.16975e-43
ENSMUSG00000019849.11	Prep	protein_coding	1129.57	0.781528	0.779016	0.0562627	13.8907	1	7.21462e-44	4.57538e-43
ENSMUSG00000020926.16	Adam11	protein_coding	2027.62	0.619109	0.617935	0.044611	13.8779	1	8.61836e-44	5.46353e-43
ENSMUSG00000048481.15	Mypop	protein_coding	2004.32	0.612796	0.611621	0.0441618	13.8762	1	8.83474e-44	5.59645e-43
ENSMUSG00000070697.4	Utp3	protein_coding	1086.61	0.732437	0.730403	0.0528029	13.8712	1	9.47442e-44	5.99484e-43
ENSMUSG00000029088.16	Kcnip4	protein_coding	1646.34	0.694314	0.692707	0.0500682	13.8674	1	9.98606e-44	6.31619e-43
ENSMUSG00000002489.16	Tiam1	protein_coding	4784.9	0.652791	0.6514	0.0470998	13.8597	1	1.1107e-43	7.01988e-43
ENSMUSG00000036699.12	Zcchc12	protein_coding	5498.93	0.682407	0.680836	0.0492541	13.8548	1	1.18938e-43	7.51147e-43
ENSMUSG00000037151.8	Lrrc20	protein_coding	1138.99	0.716393	0.71441	0.0517092	13.8543	1	1.19893e-43	7.5689e-43
ENSMUSG00000059734.7	Ndufs8	protein_coding	1704.71	0.708393	0.706554	0.051204	13.8347	1	1.57374e-43	9.93133e-43
ENSMUSG00000035919.16	Bbs9	protein_coding	691.056	0.935174	0.931033	0.0676284	13.8281	1	1.72438e-43	1.08737e-42
ENSMUSG00000074968.11	Ano3	protein_coding	12892.7	0.687081	0.685389	0.049691	13.8271	1	1.74952e-43	1.10281e-42
ENSMUSG00000053799.7	Exoc6	protein_coding	1597.9	0.823955	0.821092	0.0595967	13.8255	1	1.78788e-43	1.12572e-42
ENSMUSG00000024078.7	Ttc27	protein_coding	573.631	1.08631	1.07971	0.0785812	13.824	1	1.82571e-43	1.1491e-42
ENSMUSG00000045967.11	Gpr158	protein_coding	10475.3	0.800665	0.798019	0.0579224	13.8231	1	1.85037e-43	1.16418e-42
ENSMUSG00000028869.13	Gnl2	protein_coding	1192.91	0.677585	0.675975	0.049046	13.8153	1	2.06106e-43	1.29626e-42
ENSMUSG00000025812.17	Pard3	protein_coding	2169.49	0.723646	0.721684	0.0523861	13.8137	1	2.10712e-43	1.32473e-42
ENSMUSG00000032897.17	Nfyc	protein_coding	1271.52	0.684863	0.683178	0.0495837	13.8123	1	2.14954e-43	1.35038e-42
ENSMUSG00000028837.8	Psmb2	protein_coding	1425.01	0.751355	0.749149	0.0544427	13.8008	1	2.51893e-43	1.57946e-42
ENSMUSG00000060212.13	Pcnx2	protein_coding	3139.88	0.688463	0.686783	0.0498991	13.7971	1	2.65236e-43	1.6625e-42
ENSMUSG00000022962.15	Gart	protein_coding	1029.68	0.725993	0.72401	0.0526898	13.7786	1	3.42804e-43	2.14709e-42
ENSMUSG00000063904.4	Dpp3	protein_coding	984.055	0.820781	0.817834	0.0595775	13.7767	1	3.52048e-43	2.20333e-42
ENSMUSG00000113949.1	Scamp4	protein_coding	1255.37	0.65593	0.654475	0.0476225	13.7735	1	3.67719e-43	2.30055e-42
ENSMUSG00000059824.12	Dbp	protein_coding	4758.17	0.863217	0.859837	0.0627652	13.7531	1	4.87861e-43	3.04762e-42
ENSMUSG00000030086.16	Chchd6	protein_coding	1088.93	0.81678	0.814002	0.0593994	13.7507	1	5.04712e-43	3.15172e-42
ENSMUSG00000023019.12	Gpd1	protein_coding	2909.57	0.844591	0.841343	0.0615118	13.7306	1	6.66218e-43	4.15714e-42
ENSMUSG00000019590.16	Cyb561	protein_coding	1866.73	0.612673	0.61148	0.0446303	13.7277	1	6.92581e-43	4.32003e-42
ENSMUSG00000024941.9	Scyl1	protein_coding	1995.16	0.634348	0.633024	0.0462355	13.72	1	7.71177e-43	4.80669e-42
ENSMUSG00000030298.10	Sec13	protein_coding	1363.17	0.749573	0.747333	0.054646	13.7169	1	8.04578e-43	5.00927e-42
ENSMUSG00000042606.9	Hirip3	protein_coding	967.114	0.80691	0.804191	0.058835	13.7148	1	8.27874e-43	5.15046e-42
ENSMUSG00000041763.14	Tpp2	protein_coding	1668.03	0.631925	0.630583	0.0460793	13.7139	1	8.38707e-43	5.21591e-42
ENSMUSG00000028328.13	Tmod1	protein_coding	3057.01	0.706726	0.704859	0.0515832	13.7007	1	1.00558e-42	6.24205e-42
ENSMUSG00000036442.8	Thap11	protein_coding	933.176	0.847116	0.843915	0.0618317	13.7003	1	1.01039e-42	6.26958e-42
ENSMUSG00000026917.15	Wdr5	protein_coding	871.128	0.779757	0.777286	0.0569322	13.6962	1	1.06935e-42	6.63055e-42
ENSMUSG00000056050.12	Mia3	protein_coding	1934.07	0.586598	0.585555	0.0428328	13.6951	1	1.0865e-42	6.73438e-42
ENSMUSG00000029033.16	Acap3	protein_coding	3272.36	0.64994	0.648458	0.0474905	13.6857	1	1.23632e-42	7.65443e-42
ENSMUSG00000000305.12	Cdh4	protein_coding	1907.53	0.720107	0.718247	0.0526325	13.6818	1	1.30436e-42	8.07271e-42
ENSMUSG00000051726.6	Kcnf1	protein_coding	3675.24	0.750405	0.748218	0.0548593	13.6787	1	1.36075e-42	8.41859e-42
ENSMUSG00000038020.5	Rapgefl1	protein_coding	2836.14	0.715625	0.713769	0.0523486	13.6704	1	1.52575e-42	9.43241e-42
ENSMUSG00000028969.10	Cdk5	protein_coding	1912.66	0.606049	0.604873	0.0443434	13.6672	1	1.59478e-42	9.8555e-42
ENSMUSG00000055720.10	Ubl7	protein_coding	1630.46	0.672861	0.671237	0.0492636	13.6584	1	1.7993e-42	1.11112e-41
ENSMUSG00000020109.13	Dnajb12	protein_coding	2145.09	0.600831	0.599672	0.0439969	13.6562	1	1.85359e-42	1.14422e-41
ENSMUSG00000028822.11	Tmem50a	protein_coding	2128.57	0.585678	0.584593	0.0429134	13.6479	0	2.07732e-42	1.28068e-41
ENSMUSG00000026077.15	Npas2	protein_coding	3466.99	0.739459	0.737345	0.0542163	13.6391	1	2.34556e-42	1.44418e-41
ENSMUSG00000031917.12	Nip7	protein_coding	1035.71	0.825716	0.822752	0.0606025	13.6251	1	2.83966e-42	1.74583e-41
ENSMUSG00000026020.9	Nop58	protein_coding	1603.77	0.747575	0.745386	0.0549058	13.6156	1	3.23575e-42	1.98715e-41
ENSMUSG00000022442.16	Ttll1	protein_coding	1297.75	0.701826	0.700106	0.0515791	13.6068	1	3.64974e-42	2.23974e-41
ENSMUSG00000030741.15	Spns1	protein_coding	1599.81	0.663059	0.661458	0.0487642	13.5972	1	4.15804e-42	2.55074e-41
ENSMUSG00000021500.17	Ddx46	protein_coding	2196.58	0.612931	0.611723	0.0451461	13.5766	1	5.51253e-42	3.37792e-41
ENSMUSG00000022340.15	Sybu	protein_coding	2611.87	0.602524	0.601331	0.0443954	13.5718	1	5.88743e-42	3.60632e-41
ENSMUSG00000032435.9	Dync1li1	protein_coding	2770.15	0.666863	0.665275	0.0492003	13.554	1	7.49817e-42	4.58457e-41
ENSMUSG00000032481.17	Smarcc1	protein_coding	3016.74	0.604598	0.603405	0.0446222	13.5493	1	8.00198e-42	4.89081e-41
ENSMUSG00000039706.11	Ldb2	protein_coding	1037.77	0.800475	0.797878	0.059111	13.5419	1	8.84727e-42	5.39758e-41
ENSMUSG00000029918.9	Mrps33	protein_coding	1534.69	0.635	0.633609	0.0469055	13.5379	1	9.34748e-42	5.70067e-41
ENSMUSG00000022109.6	Med4	protein_coding	754.867	0.809417	0.806524	0.0598323	13.5281	1	1.06747e-41	6.49824e-41
ENSMUSG00000068856.3	Sf3b4	protein_coding	1642.9	0.648344	0.646892	0.0479513	13.5209	1	1.17756e-41	7.16317e-41
ENSMUSG00000025272.16	Tro	protein_coding	5606.03	0.603877	0.60272	0.0446911	13.5122	1	1.32441e-41	8.05351e-41
ENSMUSG00000000631.20	Myo18a	protein_coding	5723.6	0.652727	0.651238	0.04831	13.5112	1	1.34311e-41	8.16427e-41
ENSMUSG00000040860.16	Crocc	protein_coding	2088.28	1.07717	1.07056	0.0797637	13.5046	1	1.4699e-41	8.92526e-41
ENSMUSG00000040699.13	Limd2	protein_coding	1854.57	0.627892	0.626554	0.0465142	13.4989	1	1.58645e-41	9.61194e-41
ENSMUSG00000006005.18	Tpr	protein_coding	4118.63	0.635297	0.633926	0.0471213	13.4822	1	1.99152e-41	1.20443e-40
ENSMUSG00000027649.15	Ctnnbl1	protein_coding	1111.43	0.771454	0.769001	0.0572359	13.4785	1	2.09282e-41	1.26524e-40
ENSMUSG00000027498.14	Cstf1	protein_coding	776.384	0.872174	0.868536	0.0647136	13.4774	1	2.12381e-41	1.28351e-40
ENSMUSG00000048878.6	Hexim1	protein_coding	1883.26	0.615753	0.614463	0.0457052	13.4723	1	2.27769e-41	1.37551e-40
ENSMUSG00000027404.15	Snrpb	protein_coding	1243.57	0.687237	0.685454	0.0510117	13.4721	1	2.28196e-41	1.37759e-40
ENSMUSG00000056004.16	9330182L06Rik	protein_coding	2305.48	0.653988	0.652498	0.0485679	13.4654	1	2.49891e-41	1.50747e-40
ENSMUSG00000041608.8	Entpd3	protein_coding	878.181	1.00467	0.99916	0.0746845	13.4522	1	2.98882e-41	1.80171e-40
ENSMUSG00000018796.13	Acsl1	protein_coding	1786.44	0.591555	0.590423	0.0440312	13.4349	1	3.77481e-41	2.26896e-40
ENSMUSG00000028330.8	Ncbp1	protein_coding	1850.26	0.598984	0.5978	0.0446152	13.4256	1	4.28328e-41	2.57274e-40
ENSMUSG00000039130.18	Zc3hc1	protein_coding	624.317	0.907525	0.903512	0.067604	13.4241	1	4.36615e-41	2.62063e-40
ENSMUSG00000039849.5	Pcif1	protein_coding	1959.57	0.590562	0.589446	0.0440017	13.4213	1	4.53425e-41	2.71958e-40
ENSMUSG00000009293.17	Ube2g2	protein_coding	1603.48	0.697313	0.695415	0.0519628	13.4195	1	4.65117e-41	2.7887e-40
ENSMUSG00000048930.12	Tada3	protein_coding	1052.56	0.71563	0.713613	0.0533352	13.4176	1	4.76872e-41	2.85815e-40
ENSMUSG00000015889.8	Lta4h	protein_coding	1170.41	0.772151	0.769527	0.0575579	13.4152	1	4.9262e-41	2.95042e-40
ENSMUSG00000007036.15	Abhd16a	protein_coding	1646.89	0.637333	0.635911	0.0475095	13.4149	1	4.94836e-41	2.96263e-40
ENSMUSG00000079481.11	Nhsl2	protein_coding	4306.75	0.711826	0.709866	0.0530672	13.4137	1	5.02861e-41	3.0096e-40
ENSMUSG00000011589.9	Fsd1	protein_coding	885.819	0.821602	0.818583	0.0612798	13.4074	1	5.47236e-41	3.27166e-40
ENSMUSG00000104346.1	Pcdhga3	protein_coding	1242.39	0.954843	0.950164	0.0712279	13.4055	1	5.61682e-41	3.35682e-40
ENSMUSG00000004393.10	Ddx56	protein_coding	893.824	0.781954	0.779368	0.0583907	13.3917	1	6.75784e-41	4.03297e-40
ENSMUSG00000020435.17	Osbp2	protein_coding	2930.23	0.748085	0.745694	0.0560382	13.3495	1	1.19176e-40	7.07933e-40
ENSMUSG00000026377.12	Nifk	protein_coding	744.537	0.883339	0.87944	0.0662412	13.3352	1	1.44502e-40	8.57157e-40
ENSMUSG00000028086.15	Fbxw7	protein_coding	3755.38	0.630501	0.629122	0.0473035	13.3288	1	1.57316e-40	9.32174e-40
ENSMUSG00000020205.8	Phlda1	protein_coding	1266.07	0.739546	0.737476	0.055485	13.3287	1	1.57528e-40	9.33099e-40
ENSMUSG00000055067.15	Smyd3	protein_coding	1501.1	0.690304	0.688506	0.0518181	13.3217	1	1.73163e-40	1.02499e-39
ENSMUSG00000093752.1	Gm20716	protein_coding	3462.28	0.837109	0.833891	0.0628732	13.3142	1	1.91317e-40	1.13124e-39
ENSMUSG00000031954.6	Cfdp1	protein_coding	2093.47	0.719418	0.71737	0.0540604	13.3077	1	2.08898e-40	1.23344e-39
ENSMUSG00000023110.12	Prmt5	protein_coding	1720.52	0.624392	0.623031	0.046989	13.288	1	2.71618e-40	1.60207e-39
ENSMUSG00000014786.8	Slc9a5	protein_coding	1659.85	0.715178	0.713013	0.0539198	13.2637	1	3.75701e-40	2.20974e-39
ENSMUSG00000030093.7	Wnt7a	protein_coding	787.991	0.892031	0.888491	0.0672701	13.2604	1	3.92628e-40	2.30686e-39
ENSMUSG00000036510.17	Cdh8	protein_coding	2748.84	0.602365	0.601075	0.0454264	13.2603	1	3.93542e-40	2.31142e-39
ENSMUSG00000024082.5	Ndufaf7	protein_coding	959.134	0.711037	0.709042	0.0536556	13.2519	1	4.40064e-40	2.58194e-39
ENSMUSG00000039716.12	Dock3	protein_coding	11341.9	0.662009	0.660394	0.0499613	13.2504	1	4.48626e-40	2.63125e-39
ENSMUSG00000060950.12	Trmt61a	protein_coding	757.476	0.925439	0.920875	0.0698469	13.2495	1	4.54029e-40	2.66107e-39
ENSMUSG00000021125.6	Arg2	protein_coding	301.321	1.71939	1.68672	0.129809	13.2455	1	4.78867e-40	2.80468e-39
ENSMUSG00000038370.6	Pcp4l1	protein_coding	15463.2	0.645223	0.64372	0.0487125	13.2455	1	4.78829e-40	2.80468e-39
ENSMUSG00000062867.13	Impdh2	protein_coding	1342.69	0.806981	0.804082	0.0609603	13.2378	1	5.30762e-40	3.10426e-39
ENSMUSG00000037204.7	Atg101	protein_coding	674.771	0.981182	0.975648	0.0741241	13.237	1	5.36388e-40	3.13497e-39
ENSMUSG00000055026.13	Gabrg3	protein_coding	2858.66	0.696788	0.69495	0.0526728	13.2286	1	5.99853e-40	3.49733e-39
ENSMUSG00000051703.14	Tmem198	protein_coding	1416.99	0.709366	0.707315	0.0537054	13.2085	1	7.83945e-40	4.55632e-39
ENSMUSG00000025858.12	Get4	protein_coding	1616.81	0.620927	0.619563	0.0470114	13.208	1	7.8873e-40	4.58094e-39
ENSMUSG00000039474.13	Wfs1	protein_coding	21193.7	1.06804	1.06127	0.080872	13.2065	1	8.04747e-40	4.67104e-39
ENSMUSG00000037275.14	Gemin5	protein_coding	906.893	0.736771	0.734555	0.0558357	13.1954	1	9.33182e-40	5.40676e-39
ENSMUSG00000078235.3	Fam43b	protein_coding	841.142	0.802802	0.799871	0.0608765	13.1874	1	1.03725e-39	5.99721e-39
ENSMUSG00000024974.10	Smc3	protein_coding	1983.89	0.703621	0.701686	0.0533583	13.1867	1	1.0465e-39	6.04864e-39
ENSMUSG00000048458.8	Inka2	protein_coding	4089.18	0.743352	0.740976	0.0563721	13.1865	1	1.04932e-39	6.06284e-39
ENSMUSG00000049001.5	Ndnf	protein_coding	1970.21	2.50701	2.42226	0.190158	13.1838	1	1.08793e-39	6.28375e-39
ENSMUSG00000031388.14	Naa10	protein_coding	691.831	0.844231	0.8408	0.0641278	13.1648	1	1.39844e-39	8.06323e-39
ENSMUSG00000040365.14	Trim41	protein_coding	1625.7	0.602378	0.601139	0.0457612	13.1635	1	1.42295e-39	8.20172e-39
ENSMUSG00000043671.14	Dpy19l3	protein_coding	4304.21	0.672985	0.67126	0.0511494	13.1572	1	1.54627e-39	8.90636e-39
ENSMUSG00000038677.14	Scube3	protein_coding	1217.58	0.993646	0.98788	0.0755549	13.1513	1	1.67253e-39	9.6237e-39
ENSMUSG00000006930.15	Hap1	protein_coding	9745.29	1.07473	1.0678	0.0819107	13.1207	1	2.50563e-39	1.43826e-38
ENSMUSG00000059714.13	Flot1	protein_coding	1418.05	0.630082	0.628688	0.0480265	13.1195	1	2.54775e-39	1.46144e-38
ENSMUSG00000024571.15	Gm16286	protein_coding	2666.17	0.60804	0.606736	0.0464275	13.0965	1	3.44599e-39	1.96991e-38
ENSMUSG00000046229.9	Scand1	protein_coding	1111.99	0.731137	0.728891	0.0558449	13.0923	1	3.64479e-39	2.08142e-38
ENSMUSG00000016179.11	Camk1g	protein_coding	1309.22	0.829625	0.826473	0.0633781	13.0901	1	3.75129e-39	2.14077e-38
ENSMUSG00000004934.14	Pias4	protein_coding	789.359	0.894104	0.889855	0.068311	13.0887	1	3.81971e-39	2.17833e-38
ENSMUSG00000004341.8	Gpx6	protein_coding	175.678	2.55083	2.43839	0.195017	13.08	1	4.28173e-39	2.44015e-38
ENSMUSG00000061702.10	Tmem91	protein_coding	835.547	0.744441	0.742237	0.0569795	13.0651	1	5.21398e-39	2.96738e-38
ENSMUSG00000034868.9	Myl12b	protein_coding	4773.38	0.619933	0.618559	0.047455	13.0636	1	5.31603e-39	3.02237e-38
ENSMUSG00000062184.11	Hs6st2	protein_coding	3193.8	0.676124	0.674387	0.0517662	13.0611	1	5.49071e-39	3.11956e-38
ENSMUSG00000041096.13	Tspyl2	protein_coding	3568.29	0.612226	0.610928	0.0468781	13.06	1	5.57563e-39	3.16673e-38
ENSMUSG00000103793.1	Pcdhga6	protein_coding	2204.63	0.937237	0.932463	0.0718281	13.0483	1	6.49548e-39	3.67916e-38
ENSMUSG00000046387.5	Pcdhb17	protein_coding	821.54	0.898125	0.894029	0.0688308	13.0483	1	6.49812e-39	3.6794e-38
ENSMUSG00000029755.10	Dlx5	protein_coding	877.872	0.864985	0.861325	0.0663392	13.0388	1	7.35891e-39	4.16257e-38
ENSMUSG00000034570.12	Inpp5j	protein_coding	2173.41	0.715018	0.712823	0.0548709	13.0309	1	8.16195e-39	4.61368e-38
ENSMUSG00000055639.16	Dach1	protein_coding	2300.08	0.832798	0.829211	0.0639328	13.0261	1	8.6898e-39	4.90874e-38
ENSMUSG00000022420.16	Dnal4	protein_coding	1491.26	0.609139	0.607801	0.0467993	13.016	1	9.92525e-39	5.60473e-38
ENSMUSG00000071341.4	Egr4	protein_coding	2253.64	1.32803	1.31439	0.102034	13.0156	1	9.9748e-39	5.6308e-38
ENSMUSG00000024942.17	Capn1	protein_coding	625.286	0.976488	0.971003	0.0751561	12.9928	1	1.34428e-38	7.56294e-38
ENSMUSG00000051851.5	Rtl8c	protein_coding	1303.42	0.760247	0.757688	0.0586353	12.9657	1	1.91493e-38	1.07553e-37
ENSMUSG00000035228.15	Ccdc106	protein_coding	1300.54	0.698841	0.696841	0.0539026	12.9649	1	1.93525e-38	1.08657e-37
ENSMUSG00000103088.1	Pcdhgb6	protein_coding	1890.91	0.823095	0.819836	0.063516	12.9589	1	2.09305e-38	1.17399e-37
ENSMUSG00000047417.17	Rexo1	protein_coding	2055.34	0.689374	0.687448	0.0532253	12.952	1	2.28922e-38	1.28273e-37
ENSMUSG00000028033.16	Kcnq5	protein_coding	5871.53	0.629571	0.62812	0.0486604	12.9381	1	2.74502e-38	1.53556e-37
ENSMUSG00000046861.9	Hectd3	protein_coding	1417.46	0.617435	0.616067	0.0477425	12.9326	1	2.94666e-38	1.6467e-37
ENSMUSG00000030223.14	Ptpro	protein_coding	1764.08	0.678026	0.676289	0.0524287	12.9323	1	2.9573e-38	1.65209e-37
ENSMUSG00000057531.14	Dtnbp1	protein_coding	1387.51	0.643182	0.641659	0.0497393	12.931	1	3.00694e-38	1.67926e-37
ENSMUSG00000117679.1	Apbb3	protein_coding	834.418	0.91496	0.910389	0.0707673	12.9291	1	3.08232e-38	1.72078e-37
ENSMUSG00000031770.16	Herpud1	protein_coding	1345.71	0.609579	0.608227	0.0471627	12.925	1	3.25282e-38	1.81354e-37
ENSMUSG00000031400.10	G6pdx	protein_coding	1250.08	0.710893	0.708717	0.0551171	12.8979	1	4.62657e-38	2.57687e-37
ENSMUSG00000028789.16	Azin2	protein_coding	753.327	0.845865	0.842421	0.065592	12.8959	1	4.74948e-38	2.64356e-37
ENSMUSG00000042348.10	Arl15	protein_coding	1667.28	0.639178	0.637562	0.0495852	12.8905	1	5.09113e-38	2.83089e-37
ENSMUSG00000053617.12	Sh3pxd2a	protein_coding	2684.89	0.636978	0.635434	0.0494222	12.8885	1	5.22517e-38	2.90252e-37
ENSMUSG00000030591.17	Psmd8	protein_coding	2332.64	0.585803	0.584612	0.0455513	12.8603	0	7.52752e-38	4.17174e-37
ENSMUSG00000021810.3	Ecd	protein_coding	1390.66	0.678761	0.676842	0.052786	12.8587	1	7.68434e-38	4.25724e-37
ENSMUSG00000028447.11	Dctn3	protein_coding	1705.67	0.640958	0.639331	0.0499731	12.8261	1	1.17169e-37	6.46345e-37
ENSMUSG00000039483.10	Asb6	protein_coding	722.054	0.789255	0.786268	0.0615529	12.8224	1	1.22853e-37	6.77255e-37
ENSMUSG00000034022.8	Cpsf1	protein_coding	1460.48	0.666851	0.665112	0.0520336	12.8158	1	1.33791e-37	7.37308e-37
ENSMUSG00000024906.10	Mus81	protein_coding	579.696	0.931133	0.926261	0.0726737	12.8125	1	1.3954e-37	7.68736e-37
ENSMUSG00000019990.15	Pde7b	protein_coding	10046.7	0.794346	0.791351	0.0620125	12.8094	1	1.45167e-37	7.99206e-37
ENSMUSG00000028758.12	Kif17	protein_coding	1824.46	0.721277	0.719039	0.0563286	12.8048	1	1.5414e-37	8.47771e-37
ENSMUSG00000020739.11	Nup85	protein_coding	736.735	0.797003	0.794006	0.0622472	12.8038	1	1.56043e-37	8.57955e-37
ENSMUSG00000024160.16	Spsb3	protein_coding	1205.77	0.775405	0.772522	0.0606033	12.7948	1	1.75387e-37	9.62092e-37
ENSMUSG00000003421.13	Nosip	protein_coding	1369.9	0.774995	0.772154	0.0606119	12.7862	1	1.95851e-37	1.074e-36
ENSMUSG00000017764.2	Zswim1	protein_coding	769.83	0.757964	0.755434	0.0593014	12.7816	1	2.07878e-37	1.13957e-36
ENSMUSG00000030682.4	Cdipt	protein_coding	3009.28	0.586041	0.584829	0.0458586	12.7793	0	2.13991e-37	1.1727e-36
ENSMUSG00000028883.17	Sema3a	protein_coding	862.166	0.81605	0.812668	0.064062	12.7384	1	3.61606e-37	1.97388e-36
ENSMUSG00000035314.10	Gdpd5	protein_coding	1975.03	0.73792	0.73542	0.0579546	12.7327	1	3.89021e-37	2.12075e-36
ENSMUSG00000027799.12	Nbea	protein_coding	10110	0.678723	0.676841	0.0533068	12.7324	1	3.90617e-37	2.12737e-36
ENSMUSG00000064225.6	Paqr9	protein_coding	3049.58	0.626416	0.624917	0.0492039	12.731	1	3.97583e-37	2.1646e-36
ENSMUSG00000032786.16	Alas1	protein_coding	1265.36	0.657231	0.655469	0.0516493	12.7249	1	4.30195e-37	2.34139e-36
ENSMUSG00000019470.12	Xab2	protein_coding	1112.95	0.698854	0.696776	0.0549739	12.7125	1	5.04202e-37	2.74151e-36
ENSMUSG00000035517.17	Tdrd7	protein_coding	1808.99	0.654788	0.653022	0.0515383	12.7049	1	5.55655e-37	3.01833e-36
ENSMUSG00000026864.13	Hspa5	protein_coding	9924.78	0.761956	0.759279	0.0599912	12.7011	1	5.82788e-37	3.16365e-36
ENSMUSG00000020475.3	Pgam2	protein_coding	268.899	1.58517	1.56187	0.124951	12.6863	1	7.03954e-37	3.81768e-36
ENSMUSG00000028351.5	Brinp1	protein_coding	6556.75	0.666051	0.664243	0.0525214	12.6815	1	7.4862e-37	4.05727e-36
ENSMUSG00000031105.16	Slc25a14	protein_coding	1790.07	0.728963	0.726595	0.0574997	12.6777	1	7.86053e-37	4.25738e-36
ENSMUSG00000038132.6	Rbm24	protein_coding	1218.19	0.678403	0.676525	0.0535213	12.6754	1	8.0951e-37	4.38159e-36
ENSMUSG00000021037.7	Ahsa1	protein_coding	2990.36	0.674291	0.672421	0.0532003	12.6746	1	8.18104e-37	4.42667e-36
ENSMUSG00000031889.9	D230025D16Rik	protein_coding	1171.51	0.637982	0.636374	0.0503696	12.666	1	9.12387e-37	4.93522e-36
ENSMUSG00000033060.15	Lmo7	protein_coding	4786.65	0.637211	0.635628	0.0503282	12.6611	1	9.71279e-37	5.25038e-36
ENSMUSG00000047591.5	Mafa	protein_coding	366.507	1.21383	1.20299	0.0959197	12.6547	1	1.05418e-36	5.69113e-36
ENSMUSG00000090083.11	Rnf8	protein_coding	1009.59	0.688064	0.686026	0.0544501	12.6366	1	1.3266e-36	7.14569e-36
ENSMUSG00000073096.11	Lrrc61	protein_coding	1204.78	0.744487	0.741901	0.0590044	12.6175	1	1.69131e-36	9.10136e-36
ENSMUSG00000018882.12	Mrpl45	protein_coding	936.408	0.71068	0.708415	0.0565339	12.5709	1	3.05349e-36	1.6384e-35
ENSMUSG00000041836.10	Ptpre	protein_coding	1696.31	0.647682	0.646018	0.0515798	12.5569	1	3.64306e-36	1.95036e-35
ENSMUSG00000025231.17	Sufu	protein_coding	906.285	0.825306	0.821773	0.065732	12.5556	1	3.70287e-36	1.98175e-35
ENSMUSG00000036533.9	Cdc42ep3	protein_coding	1117.15	0.872375	0.868114	0.0695005	12.5521	1	3.87273e-36	2.07199e-35
ENSMUSG00000064264.14	Zfp428	protein_coding	1073.61	0.717894	0.71554	0.0571967	12.5513	1	3.9086e-36	2.09051e-35
ENSMUSG00000039220.16	Ppp1r10	protein_coding	1849.8	0.635377	0.633802	0.050635	12.5482	1	4.06813e-36	2.17514e-35
ENSMUSG00000038319.14	Kcnh2	protein_coding	1340.03	0.605862	0.604573	0.0483132	12.5403	1	4.49237e-36	2.39967e-35
ENSMUSG00000024807.18	Syvn1	protein_coding	1660.06	0.592288	0.59097	0.0472691	12.5301	1	5.10697e-36	2.72448e-35
ENSMUSG00000032977.9	Fam207a	protein_coding	1152.48	0.633807	0.632217	0.0506059	12.5244	1	5.49392e-36	2.92904e-35
ENSMUSG00000032527.13	Pccb	protein_coding	1501.38	0.5922	0.590863	0.0473609	12.504	1	7.10012e-36	3.78175e-35
ENSMUSG00000071855.5	Ccdc112	protein_coding	603.871	0.917805	0.91294	0.0735467	12.4792	1	9.69443e-36	5.15042e-35
ENSMUSG00000046182.8	Gsg1l	protein_coding	5429.28	0.604557	0.60314	0.0484673	12.4735	1	1.04158e-35	5.52838e-35
ENSMUSG00000041355.13	Ssr2	protein_coding	1295.44	0.634449	0.632845	0.0508984	12.465	1	1.15836e-35	6.14039e-35
ENSMUSG00000052253.6	Zfp622	protein_coding	1405.65	0.624584	0.623051	0.0501481	12.4548	1	1.31698e-35	6.97016e-35
ENSMUSG00000041773.8	Enc1	protein_coding	11752.6	0.627438	0.625866	0.0504191	12.4445	1	1.49901e-35	7.92354e-35
ENSMUSG00000016018.4	Mtrex	protein_coding	2253.69	0.65048	0.648725	0.0522929	12.4392	1	1.60186e-35	8.46451e-35
ENSMUSG00000027603.15	Ggt7	protein_coding	2019.76	0.599275	0.597899	0.0482232	12.4271	1	1.86233e-35	9.83467e-35
ENSMUSG00000017167.6	Cntnap1	protein_coding	9285.8	0.612868	0.611385	0.0493248	12.4252	1	1.90864e-35	1.0076e-34
ENSMUSG00000042770.8	Hebp1	protein_coding	765.848	0.863159	0.85871	0.0694729	12.4244	1	1.92675e-35	1.01684e-34
ENSMUSG00000020135.13	Apc2	protein_coding	5142.31	0.614041	0.612579	0.0494835	12.409	1	2.33541e-35	1.23018e-34
ENSMUSG00000033706.13	Smyd5	protein_coding	1454.11	0.69314	0.690992	0.0558602	12.4085	1	2.35059e-35	1.23778e-34
ENSMUSG00000010797.6	Wnt2	protein_coding	472.383	1.00691	1.0008	0.0811504	12.4079	1	2.36748e-35	1.24589e-34
ENSMUSG00000032604.16	Qars	protein_coding	1172.61	0.65501	0.653164	0.0528557	12.3924	1	2.87252e-35	1.51056e-34
ENSMUSG00000028838.11	Extl1	protein_coding	1227.32	0.660487	0.658584	0.0533001	12.3919	1	2.89291e-35	1.52049e-34
ENSMUSG00000032078.17	Zpr1	protein_coding	932.401	0.66347	0.661571	0.0535723	12.3846	1	3.16761e-35	1.66382e-34
ENSMUSG00000027502.11	Rtf2	protein_coding	2135.37	0.713974	0.711606	0.0576659	12.3812	1	3.30309e-35	1.7328e-34
ENSMUSG00000074088.6	Snrnp40	protein_coding	648.409	0.829703	0.825968	0.0670527	12.3739	1	3.61852e-35	1.89708e-34
ENSMUSG00000008226.14	Scrn3	protein_coding	1219.24	0.680651	0.678557	0.0550599	12.362	1	4.1963e-35	2.19655e-34
ENSMUSG00000034686.8	Prr7	protein_coding	1875.93	0.723067	0.720631	0.0585556	12.3484	1	4.97039e-35	2.59848e-34
ENSMUSG00000020701.12	Tmem132e	protein_coding	961.417	0.814989	0.811713	0.0660922	12.3311	1	6.16049e-35	3.21663e-34
ENSMUSG00000055409.14	Nell1	protein_coding	1257.17	0.715766	0.71344	0.0580943	12.3208	1	7.00254e-35	3.65173e-34
ENSMUSG00000064068.14	Mtx1	protein_coding	669.135	0.862787	0.858551	0.0700851	12.3106	1	7.94634e-35	4.14003e-34
ENSMUSG00000109511.1	Nup62	protein_coding	936.829	0.727869	0.72529	0.0591917	12.2968	1	9.42155e-35	4.89944e-34
ENSMUSG00000029141.16	Slc4a1ap	protein_coding	1096.22	0.624995	0.623414	0.0508465	12.2918	1	1.0025e-34	5.20516e-34
ENSMUSG00000032839.13	Trpc1	protein_coding	1966.7	0.618496	0.616927	0.0503417	12.286	1	1.07759e-34	5.59328e-34
ENSMUSG00000045193.13	Cirbp	protein_coding	1613.43	0.855763	0.851729	0.0697759	12.2644	1	1.40589e-34	7.28727e-34
ENSMUSG00000025198.16	Erlin1	protein_coding	1466.71	0.714496	0.712123	0.0582577	12.2644	1	1.40613e-34	7.28727e-34
ENSMUSG00000029465.14	Arpc3	protein_coding	2828.81	0.630617	0.628963	0.0514496	12.257	1	1.54099e-34	7.98371e-34
ENSMUSG00000029657.15	Hsph1	protein_coding	11896.9	0.643379	0.641648	0.0525127	12.2519	1	1.64166e-34	8.49998e-34
ENSMUSG00000040502.5	2019-03-09	protein_coding	1230.78	0.678725	0.676679	0.0554123	12.2486	1	1.70881e-34	8.84215e-34
ENSMUSG00000045538.6	Ddx28	protein_coding	432.338	1.06526	1.05728	0.0869737	12.2481	1	1.71913e-34	8.89283e-34
ENSMUSG00000027207.15	Galk2	protein_coding	702.268	0.813162	0.809637	0.0663994	12.2465	1	1.75328e-34	9.06665e-34
ENSMUSG00000031403.14	Dkc1	protein_coding	990.388	0.723912	0.721373	0.0591229	12.2442	1	1.80463e-34	9.32934e-34
ENSMUSG00000024785.7	Rcl1	protein_coding	672.781	0.837153	0.833299	0.0684016	12.2388	1	1.92859e-34	9.9609e-34
ENSMUSG00000020238.14	Ncln	protein_coding	1604.76	0.614829	0.61327	0.0502981	12.2237	1	2.32251e-34	1.19659e-33
ENSMUSG00000048078.16	Tenm4	protein_coding	7292.46	0.647211	0.645464	0.0530062	12.2101	1	2.74567e-34	1.41199e-33
ENSMUSG00000036430.8	Tbcc	protein_coding	497.195	1.03376	1.02648	0.0847718	12.1947	1	3.31911e-34	1.70321e-33
ENSMUSG00000032657.15	Fam189b	protein_coding	1293.86	0.67459	0.672442	0.0554648	12.1625	1	4.92321e-34	2.51708e-33
ENSMUSG00000011114.18	Tbrg1	protein_coding	1079.01	0.666386	0.664341	0.0548451	12.1503	1	5.71338e-34	2.91571e-33
ENSMUSG00000028885.8	Smpdl3b	protein_coding	383.127	1.10687	1.0984	0.0912984	12.1236	1	7.9197e-34	4.02689e-33
ENSMUSG00000002324.8	Rec8	protein_coding	238.617	1.45298	1.43439	0.119888	12.1195	1	8.32769e-34	4.23305e-33
ENSMUSG00000029466.11	Anapc7	protein_coding	970.991	0.77084	0.767824	0.0636094	12.1183	1	8.44564e-34	4.2904e-33
ENSMUSG00000022561.13	Gpaa1	protein_coding	807.826	0.704382	0.70209	0.0581485	12.1135	1	8.95879e-34	4.54693e-33
ENSMUSG00000022516.10	Nudt16l1	protein_coding	1280.11	0.644257	0.642448	0.053201	12.1099	1	9.36445e-34	4.74849e-33
ENSMUSG00000011837.4	Snapc2	protein_coding	814.964	0.69753	0.695241	0.0576162	12.1065	1	9.75898e-34	4.94254e-33
ENSMUSG00000001229.9	Dpp9	protein_coding	2294.75	0.615713	0.614139	0.0508743	12.1026	1	1.02276e-33	5.17672e-33
ENSMUSG00000055493.4	Epm2a	protein_coding	1170.5	0.624646	0.623035	0.0516633	12.0907	1	1.18269e-33	5.9808e-33
ENSMUSG00000070687.11	Htr1d	protein_coding	604.355	0.927667	0.92214	0.0768263	12.0749	1	1.43404e-33	7.24527e-33
ENSMUSG00000041774.16	Ydjc	protein_coding	467.763	0.935463	0.929742	0.0776523	12.0468	1	2.01579e-33	1.01537e-32
ENSMUSG00000031903.7	Pla2g15	protein_coding	777.176	0.720228	0.717612	0.0598115	12.0416	1	2.14684e-33	1.08074e-32
ENSMUSG00000022466.6	Rpap3	protein_coding	814.844	0.722931	0.720404	0.0600539	12.038	1	2.24217e-33	1.1277e-32
ENSMUSG00000027254.13	Map1a	protein_coding	54789.9	0.5886	0.58722	0.0489882	12.0151	1	2.95844e-33	1.48393e-32
ENSMUSG00000020441.6	2310033P09Rik	protein_coding	536.912	0.876413	0.871789	0.0729452	12.0147	1	2.97576e-33	1.49217e-32
[truncated: 790 more rows]

## Sheet: Enriched DS D2 pellet vs input
			D2CreRiboTag_DS_PELLET_vs_D2CreRiboTag_DS_INPUT
[truncated: 11,510 more rows]

[truncated: 8 more sheets: Enriched DS D2R FC 1.5, Exclusively Enriched Acb D2R , Exclusively Enriched DS D2R, Gokce et al D2-SPNs, Enriched DS D2 vs Acb D2 pellet, Enriched DS vs Acb pellet >1.5, Enriched Acb D2 vs DS D2 pellet, Enriched Acb vs DS pellet >1.5]
