# Supplementary material for: Functional and molecular heterogeneity of D2R neurons along dorsal ventral axis in the striatum
Source: Nat Commun. 2020 Apr 23;11:1957. doi: 10.1038/s41467-020-15716-9 (PMC7181842; doi:10.1038/s41467-020-15716-9)
Supplement: Supplementary file 6 — Supplementary Data 3 [file 41467_2020_15716_MOESM6_ESM.xlsx]

## Sheet: Mito Translation
	Mitochondrial genes (Translation)
	DS D2R enriched			Acb D2R enriched			not enriched			not found
Dual ribosomal protein	Genes: 0			Genes: 1			Genes: 5			Genes: 0
				Rps15a			Rpl10a
							Rpl34
							Rpl35a
							Rps14
							Rps18
Large mitochondrial ribosomal protein	Genes: 13			Genes: 1			Genes: 37			Genes: 0
	Mrpl12			Mrpl1			Mrpl9
	Mrpl16						Mrpl10
	Mrpl18						Mrpl11
	Mrpl19						Mrpl13
	Mrpl20						Mrpl14
	Mrpl30						Mrpl15
	Mrpl36						Mrpl17
	Mrpl38						Mrpl2
	Mrpl45						Mrpl21
	Mrpl47						Mrpl22
	Mrpl49						Mrpl23
	Lactb						Mrpl24
	Lactb2						Mrpl27
							Mrpl28
							Mrpl3
							Mrpl32
							Mrpl33
							Mrpl34
							Mrpl35
							Mrpl37
							Mrpl39
							Mrpl4
							Mrpl40
							Mrpl41
							Mrpl42
							Mrpl43
							Mrpl44
							Mrpl46
							Mrpl48
							Mrpl50
							Mrpl51
							Mrpl52
							Mrpl53
							Mrpl54
							Mrpl55
							Mrpl57
							Mrpl58
Small mitochondrial ribosomal protein	Genes: 4			Genes: 3			Genes: 23			Genes: 0
	Mrps18b			Mrps6			Mrps2
	Mrps21			Mrps22			Mrps5
	Dap3			Mrps25			Mrps7
	Mrps33						Mrps9
							Mrps10
							Mrps11
							Mrps12
							Mrps14
							Mrps15
							Mrps16
							Mrps17
							Mrps18a
							Mrps18c
							Mrps23
							Mrps24
							Mrps26
							Mrps27
							Mrps28
							Mrps30
							Mrps31
							Mrps34
							Mrps35
							Mrps36
Eukaryotic translation initiation factor	Genes: 0			Genes: 0			Genes: 3			Genes: 0
							Mto1
							Mtif2
							Mtif3
Eukaryotic translation elongation factor	Genes: 0			Genes: 0			Genes: 2			Genes: 0
							Tsfm
							Tufm
Eukaryotic translation termination factor	Genes: 0			Genes: 0			Genes: 2			Genes: 0
							Mtrf1
							Mtrf1l

## Sheet: Mito Translocase
	Mitochondrial genes (Translocase)
	DS D2R enriched			Acb D2R enriched			not enriched			not found
Translocase of outer mitochondrial membrane complex	Genes: 6			Genes: 0			Genes: 3			Genes: 0
	Tomm7						Tomm5
	Tomm22						Tomm6
	Tomm34						Tomm20
	Tomm40
	Tomm40l
	Tomm70a
Translocase of inner mitochondrial membrane complex	Genes: 6			Genes: 0			Genes: 8			Genes: 1
	Timm13						Timm8a1			Timm8a2
	Timm17a						Timm8b
	Timm21						Timm9
	Timm23						Timm10
	Timm44						Timm10b
	Timm50						Timm17b
							Timm22
							Timm29

## Sheet: Mito Transporter
	Mitochondrial genes (Transporter)
	DS D2R enriched			Acb D2R enriched			not enriched			not found
mitochondrial di and tri-carboxylic acid transporter subfamily	Genes: 2			Genes: 0			Genes: 4			Genes: 0
	Slc25a1						Slc25a10
	Slc25a35						Slc25a11
							Slc25a21
							Slc25a34
mitochondrial amino acid transporter subfamily	Genes: 4			Genes: 3			Genes: 6			Genes: 2
	Slc25a12			Slc25a18			Slc25a47			Slc25a2
	Slc25a15			Slc25a22			Slc25a13			Slc25a48
	Slc25a39			Slc25a39			Slc25a20
	Slc25a45						Slc25a38
							Slc25a40
							Slc25a44
mitochondrial phosphate transporters	Genes: 1			Genes: 0			Genes: 0			Genes: 0
	Slc25a3
mitochondrial nucleotide transporter subfamily	Genes: 7			Genes: 1			Genes: 5			Genes: 3
	Slc25a4			Slc25a42			Slc25a17			Slc25a31
	Slc24a5						Slc25a24			Slc25a41
	Slc25a16						Slc25a25			Slc25a43
	Slc25a19						Slc25a32
	Slc25a26						Slc25a36
	Slc25a23
	Slc25a33
mitochondrial uncoupling proteins	Genes: 1			Genes: 0			Genes: 4			Genes: 1
	Slc25a27						Ucp2			Ucp1
							Ucp3
							Slc25a14
							Slc25a30
miscellaneous SLC25 mitochondrial transporters	Genes: 2			Genes: 0			Genes: 4			Genes: 1
	Slc25a37						Mtch1			Mtch2
	Slc25a53						Slc25a51
							Slc25a28
							Slc25a30
Dual transporters	Genes: 2			Genes: 0			Genes: 3			Genes: 0
	Slc30a9						Slc16a1
	Slc37a4						Slc22a4
							Slc30a6

## Sheet: Mito Respiratory Chain 
	Mitochondrial genes (Translation)
	DS D2R enriched			Acb D2R enriched			not enriched			not found
Mitochondrial complex I: NADH dehydrogenase (ubiquinone) subunits	Genes: 26			Genes: 2			Genes: 16			Genes: 0
NADH:ubiquinone oxidoreductase core subunits	Ndufs1			mt-Nd1			mt-Nd2
	Ndufs2			mt-Nd5			mt-Nd3
	Ndufs3						mt-Nd4
	Ndufs7						mt-Nd4l
	Ndufs8						mt-Nd6
	Ndufv1
	Ndufv2
NADH:ubiquinone oxidoreductase supernumerary subunits	Ndufa1						Ndufab1
	Ndufa3						Ndufa2
	Ndufa4						Ndufa5
	Ndufa6						Ndufa8
	Ndufa7						Ndufa9
	Ndufa10						Ndufb2
	Ndufa11						Ndufb3
	Ndufa12						Ndufb4
	Ndufa13						Ndufb6
	Ndufb5						Ndufb11
	Ndufb7						Ndufc2
	Ndufb8
	Ndufb9
	Ndufb10
	Ndufc1
	Ndufs4
	Ndufs5
	Ndufs6
	Ndufv3
Mitochondrial complex II: succinate dehydrogenase subunits	Genes: 2			Genes: 0			Genes: 2			Genes: 0
	Sdha						Sdhb
	Sdhc						Sdhd
Mitochondrial complex III: ubiquinol-cytochrome c reductase complex subunits	Genes: 6			Genes: 1			Genes: 3			Genes: 0
	Uqcrb			mt-cytb			Cyc1
	Uqcrc1						Uqcrc2
	Uqcrfs1						Uqcrq
	Uqcrh
	Uqcr10
	Uqcr11
Mitochondrial complex IV: cytochrome c oxidase subunits	Genes: 11			Genes: 1			Genes: 5			Genes: 3
	Cox4i1			mt-Co2			Cox4i2			Cox7a1
	Cox5a						Cox6a2			Cox8b
	Cox5b						Cox6b2			Cox8c
	Cox6a1						Cox7a2l
	Cox6b1						mt-Co3
	Cox6c
	Cox7a2
	Cox7b
	Cox7c
	Cox8a
	mt-Co1
Mitochondrial complex V: ATP synthase subunits	Genes: 12			Genes: 0			Genes: 7			Genes: 0
	Atp5a1						Atpif1
	Atp5b						Atp5e
	Atp5c1						Atp5g1
	Atp5d						Atp5g2
	Atp5f1						Atp5s
	Atp5g3						mt-Atp6
	Atp5h						mt-Atp8
	Atp5k
	Atp5j
	Atp5j2
	Atp5l
	Atp5o
Mitochondrial respiratory chain complex assembly factors	Genes: 12			Genes: 0			Genes: 21			Genes: 1
	Atpaf1						Acad9			Faxred1
	Coa3						Atpaf2
	Coa5						Bcs1l
	Coa7						Coa4
	Cox10						Coa6
	Cox14						Cox11
	Cox17						Cox15
	Ecsit						Cox18
	Ndufaf1						Cox19
	Ndufaf2						Ndufaf3
	Sdhaf1						Ndufaf4
	Timmdc1						Ndufaf5
							Ndufaf6
							Ndufaf7
							Ndufaf8
							Sco1
							Sco2
							Sdhaf2
							Surf1
							Uqcc1
							Uqcc2

## Sheet: Imprinted genes
Imprinted genes
DS D2R enriched			Acb D2R enriched			not enriched			not found
Genes: 19			Genes: 42			Genes: 29			Genes: 27
Adam23			Zdbf2			Gpr1			Tfpi2
Gatm			Sfmbt2			Mcts2			Klrb1f
Jade1			Wt1			Bcl2l1			Zim3
Ppp1r9a			H13			Zfp64			lpw
Copg2			Blcap			Htra3			Peg12
Snurf			Nnat			Casd1			Art5
Snrpn			Gnas			Pon2			Ins2
Mkrn3			Calcr			Pon3			Ascl2
Gab1			Sgce			Axl			Tspan32
Snx14			Peg10			Ndn			Kcnq1
Cobl			Asb4			Ampd3			Slc22a18
Mapt			Dlx5			Igf2			Phlda2
Kcnk9			Mest			Cd81			Scin
Peg13			Klf14			Tssc4			Cmah
Fbxo40			Nap1l5			Cdkn1c			Eif2c2
Pde10a			Cntn3			Tnfrsf23			Slc22a2
Slc22a3			Zim1			Osbpl5			Ins1
Tbc1d12			Peg3			Ano1			Fthl17a
Mcts1			Usp29			Mst1r			Xlr4b
			Atp10a			Dcn			Xlr4c
			Ube3a			Commd1			Zim2
			Magel2			Zrsr1			Zfp264
			lnpp5f			Ccdc40			Plhit
			Th			Wars			Pec2
			Nap1l4			Rian			Pec3
			Dhcr7			Pde4d			Snord115
			Rasgrf1			Slc38a4			Rhox5
			Plagl1			Xlr3a
			Phactr2			Xlr3b
			Ddc
			Grb10
			Begain
			Dlk1
			Meg3
			Rtl1
			Dio3
			Drd1
			Htr1a
			Trappc9
			Igf2r
			Qpct
			Impact
