# Supplementary material for: Functional and molecular heterogeneity of D2R neurons along dorsal ventral axis in the striatum
Source: Nat Commun. 2020 Apr 23;11:1957. doi: 10.1038/s41467-020-15716-9 (PMC7181842; doi:10.1038/s41467-020-15716-9)
Supplement: Supplementary file 7 — Supplementary Data 4 [file 41467_2020_15716_MOESM7_ESM.xlsx]

## Sheet: Saunders et al 2018 CINs
Saunders et al (ChAT-INs) 53 genes
DS D2R enriched			Acb D2R enriched			not enriched
Genes: 32			Genes: 12			Genes: 9
Slc5a7			Elfn1			Cpne4
Ecel1			Tshz2			Nrip3
Slc17a8			Sphkap			Gm4980
Chat			Syt13			Adcy2
Slc10a4			Cpne7			Dscam
Trpc3			Grin3a			Asic2
Tacr1			Sez6l			Glra2
Zic1			C530008M17Rik			Ctif
Clstn2			Ccdc136			Vat1
Chrm2			Ptchd4
Tacr3			Bcat1
Ntrk1			Camk2n2
Slc18a3
Kcnt2
C130060K24Rik
Ndnf
Lhx8
Tnfaip8l3
Drd5
Crabp2
Pde3a
Gdnf
Ufsp1
Rgs6
Tshz3
Homer2
Mxra7
Hspb8
Oprd1
Chml
Mmgt2
Prima1
