# Supplementary material for: Functional and molecular heterogeneity of D2R neurons along dorsal ventral axis in the striatum
Source: Nat Commun. 2020 Apr 23;11:1957. doi: 10.1038/s41467-020-15716-9 (PMC7181842; doi:10.1038/s41467-020-15716-9)
Supplement: Supplementary file 8 — Supplementary Data 5 [file 41467_2020_15716_MOESM8_ESM.xlsx]

## Sheet: Acb D2R pellet vs input BP
query.number	significant	p.value	term.size	query.size	overlap.size	precision	recall	term.id	domain	subgraph.number	term.name	relative.depth	intersection
V1	TRUE	0.000271	18	6054	16	0.003	0.889	GO:0000028	BP	159	ribosomal small subunit assembly	1	ENSMUSG00000009927,ENSMUSG00000018040,ENSMUSG00000024608,ENSMUSG00000032518,ENSMUSG00000032834,ENSMUSG00000036376,ENSMUSG00000036781,ENSMUSG00000040952,ENSMUSG00000044533,ENSMUSG00000050621,ENSMUSG00000052146,ENSMUSG00000057322,ENSMUSG00000061787,ENSMUSG00000063457,ENSMUSG00000067288,ENSMUSG00000090733
V1	TRUE	1.42e-09	7993	6054	2432	0.402	0.304	GO:0032501	BP	312	multicellular organismal process	1	ENSMUSG00000000058,ENSMUSG00000000093,ENSMUSG00000000125,ENSMUSG00000000126,ENSMUSG00000000149,ENSMUSG00000000214,ENSMUSG00000000247,ENSMUSG00000000290,ENSMUSG00000000305,ENSMUSG00000000318,ENSMUSG00000000320,ENSMUSG00000000326,ENSMUSG00000000402,ENSMUSG00000000440,ENSMUSG00000000486,ENSMUSG00000000532,ENSMUSG00000000555,ENSMUSG00000000567,ENSMUSG00000000568,ENSMUSG00000000579,ENSMUSG00000000594,…
NSMUSG00000040055,ENSMUSG00000040136,ENSMUSG00000040138,ENSMUSG00000040254,ENSMUSG00000040260,ENSMUSG00000040274,ENSMUSG00000040276,ENSMUSG00000040296,ENSMUSG00000040312,ENSMUSG00000040373,ENSMUSG00000040385,ENSMUSG00000040387,ENSMUSG00000040389,ENSMUSG00000040447,ENSMUSG00000040552,ENSMUSG00000040564,ENSMUSG00000040584,ENSMUSG00000040631,ENSMUSG00000040663,ENSMUSG00000040675,ENSMUSG00000040680,E…
V1	TRUE	7.04e-10	282	6054	135	0.022	0.479	GO:0090130	BP	312	tissue migration	2	ENSMUSG00000000290,ENSMUSG00000000320,ENSMUSG00000000440,ENSMUSG00000000567,ENSMUSG00000001280,ENSMUSG00000001300,ENSMUSG00000001552,ENSMUSG00000001672,ENSMUSG00000002250,ENSMUSG00000002603,ENSMUSG00000002633,ENSMUSG00000002985,ENSMUSG00000003032,ENSMUSG00000004530,ENSMUSG00000004591,ENSMUSG00000004951,ENSMUSG00000005413,ENSMUSG00000005583,ENSMUSG00000005672,ENSMUSG00000006386,ENSMUSG00000006445,…
V1	TRUE	1.42e-09	276	6054	132	0.022	0.478	GO:0090132	BP	312	epithelium migration	3	ENSMUSG00000000290,ENSMUSG00000000320,ENSMUSG00000000440,ENSMUSG00000000567,ENSMUSG00000001280,ENSMUSG00000001300,ENSMUSG00000001552,ENSMUSG00000001672,ENSMUSG00000002250,ENSMUSG00000002603,ENSMUSG00000002633,ENSMUSG00000002985,ENSMUSG00000003032,ENSMUSG00000004530,ENSMUSG00000004591,ENSMUSG00000004951,ENSMUSG00000005413,ENSMUSG00000005583,ENSMUSG00000005672,ENSMUSG00000006386,ENSMUSG00000006445,…
V1	TRUE	0.0014	192	6054	85	0.014	0.443	GO:0048771	BP	312	tissue remodeling	2	ENSMUSG00000000318,ENSMUSG00000000957,ENSMUSG00000002602,ENSMUSG00000002603,ENSMUSG00000005583,ENSMUSG00000006445,ENSMUSG00000006931,ENSMUSG00000007655,ENSMUSG00000009681,ENSMUSG00000014361,ENSMUSG00000015133,ENSMUSG00000019087,ENSMUSG00000019577,ENSMUSG00000019880,ENSMUSG00000020007,ENSMUSG00000020053,ENSMUSG00000020122,ENSMUSG00000020357,ENSMUSG00000020689,ENSMUSG00000021457,ENSMUSG00000021702,…
V1	TRUE	4.48e-08	354	6054	156	0.026	0.441	GO:0001503	BP	312	ossification	2	ENSMUSG00000000125,ENSMUSG00000000567,ENSMUSG00000000957,ENSMUSG00000001280,ENSMUSG00000001419,ENSMUSG00000001506,ENSMUSG00000001761,ENSMUSG00000002603,ENSMUSG00000002633,ENSMUSG00000002881,ENSMUSG00000004473,ENSMUSG00000005583,ENSMUSG00000006386,ENSMUSG00000006445,ENSMUSG00000006724,ENSMUSG00000007041,ENSMUSG00000007279,ENSMUSG00000007872,ENSMUSG00000008136,ENSMUSG00000014599,ENSMUSG00000014813,…
V1	TRUE	1.8e-09	661	6054	266	0.044	0.402	GO:0001816	BP	312	cytokine production	2	ENSMUSG00000000732,ENSMUSG00000000791,ENSMUSG00000001123,ENSMUSG00000002325,ENSMUSG00000002602,ENSMUSG00000002603,ENSMUSG00000002897,ENSMUSG00000002944,ENSMUSG00000003032,ENSMUSG00000003573,ENSMUSG00000004558,ENSMUSG00000004707,ENSMUSG00000004951,ENSMUSG00000005262,ENSMUSG00000005413,ENSMUSG00000005465,ENSMUSG00000005672,ENSMUSG00000006369,ENSMUSG00000006386,ENSMUSG00000006445,ENSMUSG00000006519,…
V1	TRUE	0.000138	138	6054	68	0.011	0.493	GO:0071706	BP	312	tumor necrosis factor superfamily cytokine production	3	ENSMUSG00000001123,ENSMUSG00000002602,ENSMUSG00000002944,ENSMUSG00000004951,ENSMUSG00000006519,ENSMUSG00000015340,ENSMUSG00000016024,ENSMUSG00000016494,ENSMUSG00000016496,ENSMUSG00000016528,ENSMUSG00000019777,ENSMUSG00000019850,ENSMUSG00000020101,ENSMUSG00000020227,ENSMUSG00000020399,ENSMUSG00000021125,ENSMUSG00000021408,ENSMUSG00000022037,ENSMUSG00000022309,ENSMUSG00000022892,ENSMUSG00000023411,…
V1	TRUE	0.000315	135	6054	66	0.011	0.489	GO:0032640	BP	312	tumor necrosis factor production	4	ENSMUSG00000001123,ENSMUSG00000002602,ENSMUSG00000002944,ENSMUSG00000004951,ENSMUSG00000006519,ENSMUSG00000015340,ENSMUSG00000016024,ENSMUSG00000016494,ENSMUSG00000016528,ENSMUSG00000019777,ENSMUSG00000019850,ENSMUSG00000020101,ENSMUSG00000020227,ENSMUSG00000020399,ENSMUSG00000021125,ENSMUSG00000021408,ENSMUSG00000022037,ENSMUSG00000022309,ENSMUSG00000022892,ENSMUSG00000023411,ENSMUSG00000025980,…
V1	TRUE	0.0175	131	6054	60	0.01	0.458	GO:0032635	BP	312	interleukin-6 production	3	ENSMUSG00000001123,ENSMUSG00000002944,ENSMUSG00000006519,ENSMUSG00000016024,ENSMUSG00000016528,ENSMUSG00000018500,ENSMUSG00000019850,ENSMUSG00000020227,ENSMUSG00000020399,ENSMUSG00000020826,ENSMUSG00000022488,ENSMUSG00000022514,ENSMUSG00000024256,ENSMUSG00000024810,ENSMUSG00000025083,ENSMUSG00000025980,ENSMUSG00000026234,ENSMUSG00000026288,ENSMUSG00000026896,ENSMUSG00000026928,ENSMUSG00000027399,…
V1	TRUE	7.25e-08	9442	6054	2819	0.466	0.299	GO:0050896	BP	312	response to stimulus	1	ENSMUSG00000000058,ENSMUSG00000000093,ENSMUSG00000000125,ENSMUSG00000000126,ENSMUSG00000000149,ENSMUSG00000000214,ENSMUSG00000000247,ENSMUSG00000000290,ENSMUSG00000000305,ENSMUSG00000000317,ENSMUSG00000000318,ENSMUSG00000000320,ENSMUSG00000000326,ENSMUSG00000000355,ENSMUSG00000000359,ENSMUSG00000000399,ENSMUSG00000000440,ENSMUSG00000000531,ENSMUSG00000000532,ENSMUSG00000000555,ENSMUSG00000000560,…
NSMUSG00000034259,ENSMUSG00000034274,ENSMUSG00000034275,ENSMUSG00000034317,ENSMUSG00000034327,ENSMUSG00000034330,ENSMUSG00000034341,ENSMUSG00000034361,ENSMUSG00000034371,ENSMUSG00000034394,ENSMUSG00000034413,ENSMUSG00000034422,ENSMUSG00000034459,ENSMUSG00000034472,ENSMUSG00000034485,ENSMUSG00000034573,ENSMUSG00000034579,ENSMUSG00000034586,ENSMUSG00000034601,ENSMUSG00000034652,ENSMUSG00000034659,E…
V1	TRUE	4.29e-29	1530	6054	629	0.104	0.411	GO:0009719	BP	312	response to endogenous stimulus	2	ENSMUSG00000000058,ENSMUSG00000000214,ENSMUSG00000000440,ENSMUSG00000000567,ENSMUSG00000000568,ENSMUSG00000000708,ENSMUSG00000000766,ENSMUSG00000000792,ENSMUSG00000000861,ENSMUSG00000000957,ENSMUSG00000001240,ENSMUSG00000001280,ENSMUSG00000001496,ENSMUSG00000001506,ENSMUSG00000001552,ENSMUSG00000001642,ENSMUSG00000001663,ENSMUSG00000001870,ENSMUSG00000002108,ENSMUSG00000002250,ENSMUSG00000002307,…
V1	TRUE	2e-23	1244	6054	513	0.085	0.412	GO:0071495	BP	312	cellular response to endogenous stimulus	3	ENSMUSG00000000058,ENSMUSG00000000214,ENSMUSG00000000440,ENSMUSG00000000567,ENSMUSG00000000568,ENSMUSG00000000708,ENSMUSG00000000766,ENSMUSG00000000792,ENSMUSG00000000861,ENSMUSG00000001240,ENSMUSG00000001280,ENSMUSG00000001496,ENSMUSG00000001506,ENSMUSG00000001552,ENSMUSG00000001642,ENSMUSG00000001870,ENSMUSG00000002108,ENSMUSG00000002250,ENSMUSG00000002307,ENSMUSG00000002603,ENSMUSG00000002944,…
V1	TRUE	1.25e-22	2341	6054	866	0.143	0.37	GO:0009605	BP	312	response to external stimulus	2	ENSMUSG00000000125,ENSMUSG00000000214,ENSMUSG00000000247,ENSMUSG00000000305,ENSMUSG00000000317,ENSMUSG00000000320,ENSMUSG00000000326,ENSMUSG00000000440,ENSMUSG00000000567,ENSMUSG00000000627,ENSMUSG00000000766,ENSMUSG00000000791,ENSMUSG00000000861,ENSMUSG00000000957,ENSMUSG00000001123,ENSMUSG00000001300,ENSMUSG00000001496,ENSMUSG00000001506,ENSMUSG00000001552,ENSMUSG00000001663,ENSMUSG00000001741,…
V1	TRUE	0.00667	319	6054	126	0.021	0.395	GO:0071496	BP	312	cellular response to external stimulus	3	ENSMUSG00000000326,ENSMUSG00000000440,ENSMUSG00000000567,ENSMUSG00000000861,ENSMUSG00000001506,ENSMUSG00000002289,ENSMUSG00000002602,ENSMUSG00000002603,ENSMUSG00000004451,ENSMUSG00000004665,ENSMUSG00000005089,ENSMUSG00000005413,ENSMUSG00000006021,ENSMUSG00000006519,ENSMUSG00000006611,ENSMUSG00000006724,ENSMUSG00000007097,ENSMUSG00000007655,ENSMUSG00000009772,ENSMUSG00000010057,ENSMUSG00000010064,…
V1	TRUE	1.28e-17	1113	6054	448	0.074	0.403	GO:0009628	BP	312	response to abiotic stimulus	2	ENSMUSG00000000214,ENSMUSG00000000440,ENSMUSG00000000567,ENSMUSG00000000568,ENSMUSG00000000766,ENSMUSG00000000957,ENSMUSG00000001240,ENSMUSG00000001441,ENSMUSG00000001496,ENSMUSG00000001506,ENSMUSG00000001552,ENSMUSG00000001642,ENSMUSG00000001672,ENSMUSG00000002028,ENSMUSG00000002083,ENSMUSG00000002109,ENSMUSG00000002250,ENSMUSG00000002280,ENSMUSG00000002289,ENSMUSG00000002307,ENSMUSG00000002603,…
V1	TRUE	1.67e-09	345	6054	157	0.026	0.455	GO:0070482	BP	312	response to oxygen levels	3	ENSMUSG00000000214,ENSMUSG00000000440,ENSMUSG00000000957,ENSMUSG00000001240,ENSMUSG00000001441,ENSMUSG00000001506,ENSMUSG00000002250,ENSMUSG00000002280,ENSMUSG00000002289,ENSMUSG00000002603,ENSMUSG00000004070,ENSMUSG00000004328,ENSMUSG00000004936,ENSMUSG00000005125,ENSMUSG00000005413,ENSMUSG00000006386,ENSMUSG00000006519,ENSMUSG00000007655,ENSMUSG00000009876,ENSMUSG00000013160,ENSMUSG00000014813,…
V1	TRUE	6.74e-09	322	6054	147	0.024	0.457	GO:0036293	BP	312	response to decreased oxygen levels	4	ENSMUSG00000000214,ENSMUSG00000000957,ENSMUSG00000001240,ENSMUSG00000001441,ENSMUSG00000002250,ENSMUSG00000002280,ENSMUSG00000002289,ENSMUSG00000002603,ENSMUSG00000004070,ENSMUSG00000004328,ENSMUSG00000004936,ENSMUSG00000005125,ENSMUSG00000005413,ENSMUSG00000006386,ENSMUSG00000006519,ENSMUSG00000007655,ENSMUSG00000009876,ENSMUSG00000014813,ENSMUSG00000015149,ENSMUSG00000015337,ENSMUSG00000015340,…
V1	TRUE	0.000175	221	6054	98	0.016	0.443	GO:0009612	BP	312	response to mechanical stimulus	3	ENSMUSG00000000440,ENSMUSG00000000567,ENSMUSG00000000957,ENSMUSG00000001506,ENSMUSG00000001552,ENSMUSG00000002603,ENSMUSG00000002944,ENSMUSG00000004665,ENSMUSG00000005360,ENSMUSG00000005672,ENSMUSG00000006519,ENSMUSG00000007097,ENSMUSG00000007655,ENSMUSG00000014503,ENSMUSG00000015337,ENSMUSG00000018899,ENSMUSG00000019929,ENSMUSG00000020053,ENSMUSG00000020122,ENSMUSG00000020689,ENSMUSG00000021250,…
V1	TRUE	5.33e-24	3552	6054	1248	0.206	0.351	GO:0006950	BP	312	response to stress	2	ENSMUSG00000000093,ENSMUSG00000000214,ENSMUSG00000000290,ENSMUSG00000000317,ENSMUSG00000000318,ENSMUSG00000000320,ENSMUSG00000000326,ENSMUSG00000000355,ENSMUSG00000000440,ENSMUSG00000000555,ENSMUSG00000000568,ENSMUSG00000000628,ENSMUSG00000000631,ENSMUSG00000000693,ENSMUSG00000000751,ENSMUSG00000000766,ENSMUSG00000000791,ENSMUSG00000000902,ENSMUSG00000000957,ENSMUSG00000001123,ENSMUSG00000001128,…
V1	TRUE	7.39e-05	1524	6054	514	0.085	0.337	GO:0006952	BP	312	defense response	3	ENSMUSG00000000290,ENSMUSG00000000317,ENSMUSG00000000318,ENSMUSG00000000440,ENSMUSG00000000631,ENSMUSG00000000693,ENSMUSG00000000766,ENSMUSG00000000791,ENSMUSG00000001123,ENSMUSG00000001128,ENSMUSG00000001761,ENSMUSG00000002108,ENSMUSG00000002250,ENSMUSG00000002602,ENSMUSG00000002603,ENSMUSG00000002897,ENSMUSG00000002944,ENSMUSG00000002985,ENSMUSG00000003234,ENSMUSG00000003283,ENSMUSG00000004069,…
V1	TRUE	4.17e-11	646	6054	267	0.044	0.413	GO:0006954	BP	312	inflammatory response	4	ENSMUSG00000000290,ENSMUSG00000000317,ENSMUSG00000000318,ENSMUSG00000000440,ENSMUSG00000000693,ENSMUSG00000000766,ENSMUSG00000001123,ENSMUSG00000001761,ENSMUSG00000002108,ENSMUSG00000002250,ENSMUSG00000002602,ENSMUSG00000002603,ENSMUSG00000002897,ENSMUSG00000002985,ENSMUSG00000003283,ENSMUSG00000005413,ENSMUSG00000005672,ENSMUSG00000005779,ENSMUSG00000005951,ENSMUSG00000006344,ENSMUSG00000006345,…
V1	TRUE	2.92e-16	495	6054	230	0.038	0.465	GO:0009611	BP	312	response to wounding	3	ENSMUSG00000000318,ENSMUSG00000000320,ENSMUSG00000000555,ENSMUSG00000000766,ENSMUSG00000001506,ENSMUSG00000001930,ENSMUSG00000002233,ENSMUSG00000002250,ENSMUSG00000002602,ENSMUSG00000002603,ENSMUSG00000002633,ENSMUSG00000002944,ENSMUSG00000002948,ENSMUSG00000002985,ENSMUSG00000003032,ENSMUSG00000004266,ENSMUSG00000004665,ENSMUSG00000004936,ENSMUSG00000005087,ENSMUSG00000005089,ENSMUSG00000005360,…
V1	TRUE	4.2e-10	382	6054	172	0.028	0.45	GO:0042060	BP	312	wound healing	4	ENSMUSG00000000318,ENSMUSG00000000320,ENSMUSG00000000555,ENSMUSG00000000766,ENSMUSG00000001506,ENSMUSG00000001930,ENSMUSG00000002233,ENSMUSG00000002250,ENSMUSG00000002602,ENSMUSG00000002603,ENSMUSG00000002633,ENSMUSG00000002944,ENSMUSG00000002985,ENSMUSG00000004266,ENSMUSG00000004665,ENSMUSG00000005087,ENSMUSG00000005413,ENSMUSG00000006369,ENSMUSG00000007655,ENSMUSG00000008398,ENSMUSG00000014361,…
V1	TRUE	0.00118	443	6054	170	0.028	0.384	GO:0006979	BP	312	response to oxidative stress	3	ENSMUSG00000000568,ENSMUSG00000000957,ENSMUSG00000001280,ENSMUSG00000001506,ENSMUSG00000001642,ENSMUSG00000002602,ENSMUSG00000002944,ENSMUSG00000002985,ENSMUSG00000003032,ENSMUSG00000004070,ENSMUSG00000004207,ENSMUSG00000004341,ENSMUSG00000004936,ENSMUSG00000004951,ENSMUSG00000005413,ENSMUSG00000006235,ENSMUSG00000008540,ENSMUSG00000009356,ENSMUSG00000009376,ENSMUSG00000010051,ENSMUSG00000010086,…
V1	TRUE	4.04e-09	312	6054	144	0.024	0.462	GO:0001666	BP	312	response to hypoxia	3	ENSMUSG00000000214,ENSMUSG00000000957,ENSMUSG00000001240,ENSMUSG00000001441,ENSMUSG00000002250,ENSMUSG00000002280,ENSMUSG00000002289,ENSMUSG00000002603,ENSMUSG00000004070,ENSMUSG00000004328,ENSMUSG00000004936,ENSMUSG00000005125,ENSMUSG00000005413,ENSMUSG00000006386,ENSMUSG00000006519,ENSMUSG00000007655,ENSMUSG00000009876,ENSMUSG00000014813,ENSMUSG00000015149,ENSMUSG00000015337,ENSMUSG00000015340,…
V1	TRUE	0.00456	87	6054	45	0.007	0.517	GO:0043627	BP	312	response to estrogen	2	ENSMUSG00000000326,ENSMUSG00000000440,ENSMUSG00000000957,ENSMUSG00000005413,ENSMUSG00000006050,ENSMUSG00000006386,ENSMUSG00000006724,ENSMUSG00000006764,ENSMUSG00000007613,ENSMUSG00000007655,ENSMUSG00000017146,ENSMUSG00000018921,ENSMUSG00000019768,ENSMUSG00000021270,ENSMUSG00000021318,ENSMUSG00000021594,ENSMUSG00000021680,ENSMUSG00000024620,ENSMUSG00000025980,ENSMUSG00000026204,ENSMUSG00000027562,…
V1	TRUE	1.6e-25	1994	6054	768	0.127	0.385	GO:0008283	BP	312	cell proliferation	1	ENSMUSG00000000058,ENSMUSG00000000093,ENSMUSG00000000125,ENSMUSG00000000126,ENSMUSG00000000247,ENSMUSG00000000317,ENSMUSG00000000320,ENSMUSG00000000326,ENSMUSG00000000440,ENSMUSG00000000562,ENSMUSG00000000567,ENSMUSG00000000708,ENSMUSG00000000732,ENSMUSG00000000751,ENSMUSG00000000791,ENSMUSG00000000902,ENSMUSG00000000957,ENSMUSG00000001123,ENSMUSG00000001228,ENSMUSG00000001280,ENSMUSG00000001300,…
V1	TRUE	3.82e-07	167	6054	85	0.014	0.509	GO:0061351	BP	312	neural precursor cell proliferation	2	ENSMUSG00000000247,ENSMUSG00000001761,ENSMUSG00000002249,ENSMUSG00000002603,ENSMUSG00000002633,ENSMUSG00000004891,ENSMUSG00000010175,ENSMUSG00000010797,ENSMUSG00000015053,ENSMUSG00000015149,ENSMUSG00000018395,ENSMUSG00000018698,ENSMUSG00000019803,ENSMUSG00000019874,ENSMUSG00000020052,ENSMUSG00000020053,ENSMUSG00000020333,ENSMUSG00000020644,ENSMUSG00000021318,ENSMUSG00000021379,ENSMUSG00000022297,…
V1	TRUE	5.72e-08	392	6054	169	0.028	0.431	GO:0050673	BP	312	epithelial cell proliferation	2	ENSMUSG00000000058,ENSMUSG00000000440,ENSMUSG00000000567,ENSMUSG00000000957,ENSMUSG00000001280,ENSMUSG00000001300,ENSMUSG00000001672,ENSMUSG00000001761,ENSMUSG00000002250,ENSMUSG00000002603,ENSMUSG00000002633,ENSMUSG00000002985,ENSMUSG00000003644,ENSMUSG00000004936,ENSMUSG00000005413,ENSMUSG00000005583,ENSMUSG00000005672,ENSMUSG00000006205,ENSMUSG00000006386,ENSMUSG00000006445,ENSMUSG00000006519,…
V1	TRUE	0.0118	138	6054	63	0.01	0.457	GO:0001935	BP	312	endothelial cell proliferation	3	ENSMUSG00000000058,ENSMUSG00000000440,ENSMUSG00000000957,ENSMUSG00000001280,ENSMUSG00000002985,ENSMUSG00000005413,ENSMUSG00000005583,ENSMUSG00000006386,ENSMUSG00000006445,ENSMUSG00000006519,ENSMUSG00000007613,ENSMUSG00000007655,ENSMUSG00000010175,ENSMUSG00000010797,ENSMUSG00000013584,ENSMUSG00000015053,ENSMUSG00000016494,ENSMUSG00000016918,ENSMUSG00000018593,ENSMUSG00000020053,ENSMUSG00000020357,…
V1	TRUE	1.62e-07	239	6054	113	0.019	0.473	GO:0033002	BP	312	muscle cell proliferation	2	ENSMUSG00000000093,ENSMUSG00000000320,ENSMUSG00000000326,ENSMUSG00000000440,ENSMUSG00000001419,ENSMUSG00000001642,ENSMUSG00000002250,ENSMUSG00000002633,ENSMUSG00000003032,ENSMUSG00000004558,ENSMUSG00000005124,ENSMUSG00000005413,ENSMUSG00000005583,ENSMUSG00000006519,ENSMUSG00000007613,ENSMUSG00000007655,ENSMUSG00000010797,ENSMUSG00000011171,ENSMUSG00000015405,ENSMUSG00000016918,ENSMUSG00000019768,…
V1	TRUE	4.17e-05	172	6054	82	0.014	0.477	GO:0048659	BP	312	smooth muscle cell proliferation	3	ENSMUSG00000000320,ENSMUSG00000000326,ENSMUSG00000000440,ENSMUSG00000001419,ENSMUSG00000001642,ENSMUSG00000002250,ENSMUSG00000003032,ENSMUSG00000004558,ENSMUSG00000005124,ENSMUSG00000005413,ENSMUSG00000005583,ENSMUSG00000006519,ENSMUSG00000007655,ENSMUSG00000011171,ENSMUSG00000015405,ENSMUSG00000016918,ENSMUSG00000019768,ENSMUSG00000019850,ENSMUSG00000019982,ENSMUSG00000020053,ENSMUSG00000020122,…
V1	TRUE	0.00693	128	6054	60	0.01	0.469	GO:0072089	BP	312	stem cell proliferation	2	ENSMUSG00000000125,ENSMUSG00000001761,ENSMUSG00000002249,ENSMUSG00000002603,ENSMUSG00000002633,ENSMUSG00000006369,ENSMUSG00000016494,ENSMUSG00000018604,ENSMUSG00000018974,ENSMUSG00000019803,ENSMUSG00000020052,ENSMUSG00000020333,ENSMUSG00000020898,ENSMUSG00000021127,ENSMUSG00000021318,ENSMUSG00000021379,ENSMUSG00000021611,ENSMUSG00000021835,ENSMUSG00000022382,ENSMUSG00000022394,ENSMUSG00000022676,…
V1	TRUE	2.78e-13	2421	6054	842	0.139	0.348	GO:0002376	BP	312	immune system process	1	ENSMUSG00000000290,ENSMUSG00000000317,ENSMUSG00000000440,ENSMUSG00000000532,ENSMUSG00000000567,ENSMUSG00000000631,ENSMUSG00000000693,ENSMUSG00000000732,ENSMUSG00000000751,ENSMUSG00000000766,ENSMUSG00000000791,ENSMUSG00000000861,ENSMUSG00000000957,ENSMUSG00000001016,ENSMUSG00000001123,ENSMUSG00000001128,ENSMUSG00000001280,ENSMUSG00000001300,ENSMUSG00000001493,ENSMUSG00000001741,ENSMUSG00000002028,…
V1	TRUE	9.27e-44	1627	6054	709	0.117	0.436	GO:0040011	BP	312	locomotion	1	ENSMUSG00000000058,ENSMUSG00000000125,ENSMUSG00000000149,ENSMUSG00000000247,ENSMUSG00000000290,ENSMUSG00000000305,ENSMUSG00000000320,ENSMUSG00000000440,ENSMUSG00000000532,ENSMUSG00000000555,ENSMUSG00000000562,ENSMUSG00000000567,ENSMUSG00000000627,ENSMUSG00000000631,ENSMUSG00000000957,ENSMUSG00000001123,ENSMUSG00000001280,ENSMUSG00000001300,ENSMUSG00000001435,ENSMUSG00000001496,ENSMUSG00000001506,…
V1	TRUE	1.22e-12	527	6054	231	0.038	0.438	GO:0042330	BP	312	taxis	2	ENSMUSG00000000125,ENSMUSG00000000247,ENSMUSG00000000305,ENSMUSG00000000627,ENSMUSG00000001123,ENSMUSG00000001300,ENSMUSG00000001496,ENSMUSG00000001741,ENSMUSG00000001761,ENSMUSG00000002489,ENSMUSG00000002603,ENSMUSG00000002633,ENSMUSG00000002897,ENSMUSG00000004951,ENSMUSG00000005672,ENSMUSG00000005958,ENSMUSG00000006445,ENSMUSG00000008575,ENSMUSG00000009281,ENSMUSG00000009376,ENSMUSG00000010751,…
V1	TRUE	3.2e-12	525	6054	229	0.038	0.436	GO:0006935	BP	312	chemotaxis	3	ENSMUSG00000000125,ENSMUSG00000000247,ENSMUSG00000000305,ENSMUSG00000000627,ENSMUSG00000001123,ENSMUSG00000001300,ENSMUSG00000001496,ENSMUSG00000001741,ENSMUSG00000001761,ENSMUSG00000002489,ENSMUSG00000002603,ENSMUSG00000002633,ENSMUSG00000002897,ENSMUSG00000004951,ENSMUSG00000005672,ENSMUSG00000005958,ENSMUSG00000006445,ENSMUSG00000008575,ENSMUSG00000009281,ENSMUSG00000009376,ENSMUSG00000010751,…
V1	TRUE	7.11e-18	988	6054	407	0.067	0.412	GO:0040007	BP	312	growth	1	ENSMUSG00000000093,ENSMUSG00000000125,ENSMUSG00000000247,ENSMUSG00000000305,ENSMUSG00000000355,ENSMUSG00000000440,ENSMUSG00000000532,ENSMUSG00000000567,ENSMUSG00000000627,ENSMUSG00000000861,ENSMUSG00000000957,ENSMUSG00000001313,ENSMUSG00000001761,ENSMUSG00000002010,ENSMUSG00000002083,ENSMUSG00000002250,ENSMUSG00000002489,ENSMUSG00000002603,ENSMUSG00000002633,ENSMUSG00000002833,ENSMUSG00000002944,…
V1	TRUE	7.69e-50	5661	6054	2012	0.332	0.355	GO:0051179	BP	312	localization	1	ENSMUSG00000000037,ENSMUSG00000000058,ENSMUSG00000000125,ENSMUSG00000000149,ENSMUSG00000000214,ENSMUSG00000000290,ENSMUSG00000000320,ENSMUSG00000000326,ENSMUSG00000000359,ENSMUSG00000000440,ENSMUSG00000000486,ENSMUSG00000000531,ENSMUSG00000000532,ENSMUSG00000000555,ENSMUSG00000000560,ENSMUSG00000000562,ENSMUSG00000000567,ENSMUSG00000000579,ENSMUSG00000000594,ENSMUSG00000000628,ENSMUSG00000000631,…
NSMUSG00000050953,ENSMUSG00000050963,ENSMUSG00000050989,ENSMUSG00000051111,ENSMUSG00000051177,ENSMUSG00000051212,ENSMUSG00000051329,ENSMUSG00000051379,ENSMUSG00000051439,ENSMUSG00000051497,ENSMUSG00000051498,ENSMUSG00000051504,ENSMUSG00000051517,ENSMUSG00000051675,ENSMUSG00000051726,ENSMUSG00000051735,ENSMUSG00000051747,ENSMUSG00000051790,ENSMUSG00000051853,ENSMUSG00000051855,ENSMUSG00000052085,E…
V1	TRUE	1.27e-37	1420	6054	619	0.102	0.436	GO:0051674	BP	312	localization of cell	2	ENSMUSG00000000149,ENSMUSG00000000290,ENSMUSG00000000320,ENSMUSG00000000440,ENSMUSG00000000532,ENSMUSG00000000555,ENSMUSG00000000562,ENSMUSG00000000567,ENSMUSG00000000631,ENSMUSG00000000957,ENSMUSG00000001123,ENSMUSG00000001280,ENSMUSG00000001300,ENSMUSG00000001435,ENSMUSG00000001496,ENSMUSG00000001506,ENSMUSG00000001552,ENSMUSG00000001672,ENSMUSG00000001741,ENSMUSG00000001761,ENSMUSG00000002233,…
V1	TRUE	1.27e-17	2298	6054	828	0.137	0.36	GO:0051641	BP	312	cellular localization	2	ENSMUSG00000000037,ENSMUSG00000000058,ENSMUSG00000000214,ENSMUSG00000000486,ENSMUSG00000000531,ENSMUSG00000000567,ENSMUSG00000000579,ENSMUSG00000000628,ENSMUSG00000000751,ENSMUSG00000000881,ENSMUSG00000001018,ENSMUSG00000001175,ENSMUSG00000001240,ENSMUSG00000001416,ENSMUSG00000001506,ENSMUSG00000001521,ENSMUSG00000001552,ENSMUSG00000001761,ENSMUSG00000001998,ENSMUSG00000002052,ENSMUSG00000002055,…
V1	TRUE	2.67e-27	4388	6054	1519	0.251	0.346	GO:0051234	BP	312	establishment of localization	2	ENSMUSG00000000058,ENSMUSG00000000214,ENSMUSG00000000326,ENSMUSG00000000359,ENSMUSG00000000440,ENSMUSG00000000486,ENSMUSG00000000531,ENSMUSG00000000560,ENSMUSG00000000579,ENSMUSG00000000594,ENSMUSG00000000628,ENSMUSG00000000631,ENSMUSG00000000693,ENSMUSG00000000766,ENSMUSG00000000792,ENSMUSG00000000805,ENSMUSG00000000958,ENSMUSG00000001018,ENSMUSG00000001025,ENSMUSG00000001123,ENSMUSG00000001175,…
V1	TRUE	4.41e-24	4258	6054	1462	0.241	0.343	GO:0006810	BP	312	transport	3	ENSMUSG00000000058,ENSMUSG00000000214,ENSMUSG00000000326,ENSMUSG00000000359,ENSMUSG00000000440,ENSMUSG00000000531,ENSMUSG00000000560,ENSMUSG00000000594,ENSMUSG00000000628,ENSMUSG00000000631,ENSMUSG00000000693,ENSMUSG00000000766,ENSMUSG00000000792,ENSMUSG00000000805,ENSMUSG00000000958,ENSMUSG00000001018,ENSMUSG00000001025,ENSMUSG00000001123,ENSMUSG00000001175,ENSMUSG00000001240,ENSMUSG00000001247,…
V1	TRUE	1.04e-10	1992	6054	695	0.115	0.349	GO:0071705	BP	312	nitrogen compound transport	4	ENSMUSG00000000214,ENSMUSG00000000440,ENSMUSG00000000531,ENSMUSG00000000631,ENSMUSG00000000766,ENSMUSG00000000958,ENSMUSG00000001018,ENSMUSG00000001123,ENSMUSG00000001240,ENSMUSG00000001247,ENSMUSG00000001506,ENSMUSG00000001552,ENSMUSG00000001761,ENSMUSG00000001918,ENSMUSG00000001998,ENSMUSG00000002052,ENSMUSG00000002058,ENSMUSG00000002108,ENSMUSG00000002250,ENSMUSG00000002319,ENSMUSG00000002372,…
V1	TRUE	1.22e-05	1687	6054	569	0.094	0.337	GO:0042886	BP	312	amide transport	5	ENSMUSG00000000440,ENSMUSG00000000531,ENSMUSG00000000631,ENSMUSG00000000766,ENSMUSG00000001018,ENSMUSG00000001123,ENSMUSG00000001240,ENSMUSG00000001247,ENSMUSG00000001506,ENSMUSG00000001552,ENSMUSG00000001761,ENSMUSG00000001998,ENSMUSG00000002052,ENSMUSG00000002058,ENSMUSG00000002108,ENSMUSG00000002250,ENSMUSG00000002319,ENSMUSG00000002372,ENSMUSG00000002489,ENSMUSG00000002603,ENSMUSG00000002633,…
V1	TRUE	3.82e-13	1076	6054	418	0.069	0.388	GO:0046903	BP	312	secretion	4	ENSMUSG00000000326,ENSMUSG00000000628,ENSMUSG00000000631,ENSMUSG00000000766,ENSMUSG00000001018,ENSMUSG00000001123,ENSMUSG00000001918,ENSMUSG00000002108,ENSMUSG00000002250,ENSMUSG00000002489,ENSMUSG00000002602,ENSMUSG00000002603,ENSMUSG00000002897,ENSMUSG00000002944,ENSMUSG00000003283,ENSMUSG00000003872,ENSMUSG00000004451,ENSMUSG00000004961,ENSMUSG00000005268,ENSMUSG00000005413,ENSMUSG00000005583,…
V1	TRUE	8.71e-13	1567	6054	574	0.095	0.366	GO:0006811	BP	312	ion transport	4	ENSMUSG00000000359,ENSMUSG00000000560,ENSMUSG00000000766,ENSMUSG00000000792,ENSMUSG00000000805,ENSMUSG00000000958,ENSMUSG00000001025,ENSMUSG00000001175,ENSMUSG00000001240,ENSMUSG00000001260,ENSMUSG00000001741,ENSMUSG00000001750,ENSMUSG00000001918,ENSMUSG00000001985,ENSMUSG00000002083,ENSMUSG00000002250,ENSMUSG00000002603,ENSMUSG00000002944,ENSMUSG00000002984,ENSMUSG00000002985,ENSMUSG00000003072,…
V1	TRUE	2.23e-11	1112	6054	422	0.07	0.379	GO:0006812	BP	312	cation transport	5	ENSMUSG00000000359,ENSMUSG00000000766,ENSMUSG00000001175,ENSMUSG00000001240,ENSMUSG00000001741,ENSMUSG00000001750,ENSMUSG00000001918,ENSMUSG00000002083,ENSMUSG00000002603,ENSMUSG00000002984,ENSMUSG00000003072,ENSMUSG00000003617,ENSMUSG00000004035,ENSMUSG00000004266,ENSMUSG00000005299,ENSMUSG00000005360,ENSMUSG00000005583,ENSMUSG00000006273,ENSMUSG00000006519,ENSMUSG00000006567,ENSMUSG00000006611,…
V1	TRUE	3.44e-08	468	6054	196	0.032	0.419	GO:0072511	BP	312	divalent inorganic cation transport	6	ENSMUSG00000000359,ENSMUSG00000000766,ENSMUSG00000001175,ENSMUSG00000001240,ENSMUSG00000001741,ENSMUSG00000002083,ENSMUSG00000002603,ENSMUSG00000004035,ENSMUSG00000004266,ENSMUSG00000005299,ENSMUSG00000006519,ENSMUSG00000006724,ENSMUSG00000006930,ENSMUSG00000007097,ENSMUSG00000007122,ENSMUSG00000007655,ENSMUSG00000010066,ENSMUSG00000012819,ENSMUSG00000014503,ENSMUSG00000014813,ENSMUSG00000015968,…
V1	TRUE	3.82e-10	849	6054	331	0.055	0.39	GO:0030001	BP	312	metal ion transport	6	ENSMUSG00000000359,ENSMUSG00000000766,ENSMUSG00000001175,ENSMUSG00000001240,ENSMUSG00000001741,ENSMUSG00000002083,ENSMUSG00000002603,ENSMUSG00000003617,ENSMUSG00000004035,ENSMUSG00000004266,ENSMUSG00000005299,ENSMUSG00000005360,ENSMUSG00000006519,ENSMUSG00000006567,ENSMUSG00000006611,ENSMUSG00000006724,ENSMUSG00000006930,ENSMUSG00000007097,ENSMUSG00000007122,ENSMUSG00000007655,ENSMUSG00000009687,…
V1	TRUE	3.38e-08	465	6054	195	0.032	0.419	GO:0070838	BP	312	divalent metal ion transport	7	ENSMUSG00000000359,ENSMUSG00000000766,ENSMUSG00000001175,ENSMUSG00000001240,ENSMUSG00000001741,ENSMUSG00000002083,ENSMUSG00000002603,ENSMUSG00000004035,ENSMUSG00000004266,ENSMUSG00000005299,ENSMUSG00000006519,ENSMUSG00000006724,ENSMUSG00000006930,ENSMUSG00000007097,ENSMUSG00000007122,ENSMUSG00000007655,ENSMUSG00000010066,ENSMUSG00000012819,ENSMUSG00000014503,ENSMUSG00000014813,ENSMUSG00000015968,…
V1	TRUE	6.77e-09	415	6054	180	0.03	0.434	GO:0006816	BP	312	calcium ion transport	8	ENSMUSG00000000359,ENSMUSG00000000766,ENSMUSG00000001175,ENSMUSG00000001240,ENSMUSG00000001741,ENSMUSG00000002083,ENSMUSG00000002603,ENSMUSG00000004035,ENSMUSG00000004266,ENSMUSG00000005299,ENSMUSG00000006519,ENSMUSG00000006724,ENSMUSG00000006930,ENSMUSG00000007097,ENSMUSG00000007122,ENSMUSG00000007655,ENSMUSG00000010066,ENSMUSG00000012819,ENSMUSG00000014503,ENSMUSG00000014813,ENSMUSG00000015968,…
V1	TRUE	1.77e-06	171	6054	85	0.014	0.497	GO:0060401	BP	312	cytosolic calcium ion transport	9	ENSMUSG00000001175,ENSMUSG00000002083,ENSMUSG00000002603,ENSMUSG00000004035,ENSMUSG00000004266,ENSMUSG00000005299,ENSMUSG00000006519,ENSMUSG00000006930,ENSMUSG00000007122,ENSMUSG00000007655,ENSMUSG00000017817,ENSMUSG00000019997,ENSMUSG00000020111,ENSMUSG00000020216,ENSMUSG00000020635,ENSMUSG00000020689,ENSMUSG00000020734,ENSMUSG00000020866,ENSMUSG00000021057,ENSMUSG00000021371,ENSMUSG00000021478,…
V1	TRUE	3.38e-11	2381	6054	817	0.135	0.343	GO:0071702	BP	312	organic substance transport	4	ENSMUSG00000000214,ENSMUSG00000000440,ENSMUSG00000000531,ENSMUSG00000000594,ENSMUSG00000000628,ENSMUSG00000000631,ENSMUSG00000000766,ENSMUSG00000000805,ENSMUSG00000000958,ENSMUSG00000001018,ENSMUSG00000001123,ENSMUSG00000001240,ENSMUSG00000001247,ENSMUSG00000001506,ENSMUSG00000001552,ENSMUSG00000001761,ENSMUSG00000001918,ENSMUSG00000001998,ENSMUSG00000002052,ENSMUSG00000002058,ENSMUSG00000002108,…
V1	TRUE	1.65e-05	1667	6054	562	0.093	0.337	GO:0015833	BP	312	peptide transport	5	ENSMUSG00000000440,ENSMUSG00000000531,ENSMUSG00000000631,ENSMUSG00000000766,ENSMUSG00000001018,ENSMUSG00000001123,ENSMUSG00000001240,ENSMUSG00000001247,ENSMUSG00000001506,ENSMUSG00000001552,ENSMUSG00000001761,ENSMUSG00000001998,ENSMUSG00000002052,ENSMUSG00000002058,ENSMUSG00000002108,ENSMUSG00000002250,ENSMUSG00000002319,ENSMUSG00000002372,ENSMUSG00000002489,ENSMUSG00000002603,ENSMUSG00000002633,…
V1	TRUE	1.99e-05	569	6054	219	0.036	0.385	GO:0002790	BP	312	peptide secretion	6	ENSMUSG00000000631,ENSMUSG00000000766,ENSMUSG00000001123,ENSMUSG00000002108,ENSMUSG00000002250,ENSMUSG00000002489,ENSMUSG00000002603,ENSMUSG00000002897,ENSMUSG00000002944,ENSMUSG00000006369,ENSMUSG00000006386,ENSMUSG00000006611,ENSMUSG00000007682,ENSMUSG00000010505,ENSMUSG00000012422,ENSMUSG00000015243,ENSMUSG00000015568,ENSMUSG00000015966,ENSMUSG00000015968,ENSMUSG00000016494,ENSMUSG00000016496,…
V1	TRUE	7.96e-05	235	6054	104	0.017	0.443	GO:0006836	BP	312	neurotransmitter transport	4	ENSMUSG00000000214,ENSMUSG00000000560,ENSMUSG00000001018,ENSMUSG00000003872,ENSMUSG00000004902,ENSMUSG00000004961,ENSMUSG00000005089,ENSMUSG00000005360,ENSMUSG00000005583,ENSMUSG00000006024,ENSMUSG00000007097,ENSMUSG00000009394,ENSMUSG00000009894,ENSMUSG00000017978,ENSMUSG00000018459,ENSMUSG00000019082,ENSMUSG00000019906,ENSMUSG00000020178,ENSMUSG00000020182,ENSMUSG00000020848,ENSMUSG00000020932,…
V1	TRUE	4.29e-05	757	6054	278	0.046	0.367	GO:0098657	BP	312	import into cell	4	ENSMUSG00000000058,ENSMUSG00000000440,ENSMUSG00000000631,ENSMUSG00000000693,ENSMUSG00000001240,ENSMUSG00000001247,ENSMUSG00000001768,ENSMUSG00000001918,ENSMUSG00000002058,ENSMUSG00000002108,ENSMUSG00000002602,ENSMUSG00000002603,ENSMUSG00000002633,ENSMUSG00000002944,ENSMUSG00000002957,ENSMUSG00000002985,ENSMUSG00000003283,ENSMUSG00000003452,ENSMUSG00000004530,ENSMUSG00000004665,ENSMUSG00000004961,…
V1	TRUE	6.73e-05	1349	6054	461	0.076	0.342	GO:0016192	BP	312	vesicle-mediated transport	4	ENSMUSG00000000058,ENSMUSG00000000440,ENSMUSG00000000631,ENSMUSG00000000693,ENSMUSG00000001018,ENSMUSG00000001123,ENSMUSG00000001240,ENSMUSG00000001247,ENSMUSG00000001768,ENSMUSG00000001998,ENSMUSG00000002058,ENSMUSG00000002108,ENSMUSG00000002546,ENSMUSG00000002602,ENSMUSG00000002603,ENSMUSG00000002633,ENSMUSG00000002944,ENSMUSG00000002957,ENSMUSG00000002985,ENSMUSG00000003134,ENSMUSG00000003283,…
V1	TRUE	0.000804	674	6054	245	0.04	0.364	GO:0006897	BP	312	endocytosis	5	ENSMUSG00000000058,ENSMUSG00000000440,ENSMUSG00000000631,ENSMUSG00000000693,ENSMUSG00000001240,ENSMUSG00000001247,ENSMUSG00000001768,ENSMUSG00000002058,ENSMUSG00000002108,ENSMUSG00000002602,ENSMUSG00000002603,ENSMUSG00000002633,ENSMUSG00000002944,ENSMUSG00000002957,ENSMUSG00000002985,ENSMUSG00000003283,ENSMUSG00000003452,ENSMUSG00000004530,ENSMUSG00000004665,ENSMUSG00000004961,ENSMUSG00000006519,…
V1	TRUE	8.41e-07	236	6054	110	0.018	0.466	GO:0006898	BP	312	receptor-mediated endocytosis	6	ENSMUSG00000000058,ENSMUSG00000000693,ENSMUSG00000001240,ENSMUSG00000001247,ENSMUSG00000002058,ENSMUSG00000002944,ENSMUSG00000002957,ENSMUSG00000002985,ENSMUSG00000003452,ENSMUSG00000006611,ENSMUSG00000007655,ENSMUSG00000015852,ENSMUSG00000015947,ENSMUSG00000017344,ENSMUSG00000018395,ENSMUSG00000018920,ENSMUSG00000019831,ENSMUSG00000020122,ENSMUSG00000020476,ENSMUSG00000020524,ENSMUSG00000020828,…
V1	TRUE	1.18e-06	1465	6054	508	0.084	0.347	GO:0055085	BP	312	transmembrane transport	4	ENSMUSG00000000359,ENSMUSG00000000560,ENSMUSG00000000628,ENSMUSG00000000766,ENSMUSG00000000792,ENSMUSG00000000958,ENSMUSG00000001025,ENSMUSG00000001175,ENSMUSG00000001260,ENSMUSG00000001750,ENSMUSG00000001918,ENSMUSG00000001985,ENSMUSG00000002083,ENSMUSG00000002603,ENSMUSG00000002763,ENSMUSG00000002984,ENSMUSG00000003072,ENSMUSG00000003153,ENSMUSG00000004035,ENSMUSG00000004266,ENSMUSG00000004902,…
V1	TRUE	1.63e-07	1061	6054	387	0.064	0.365	GO:0034220	BP	312	ion transmembrane transport	5	ENSMUSG00000000359,ENSMUSG00000000560,ENSMUSG00000000766,ENSMUSG00000000958,ENSMUSG00000001025,ENSMUSG00000001175,ENSMUSG00000001260,ENSMUSG00000001750,ENSMUSG00000001918,ENSMUSG00000001985,ENSMUSG00000002083,ENSMUSG00000002603,ENSMUSG00000002984,ENSMUSG00000003072,ENSMUSG00000004035,ENSMUSG00000004266,ENSMUSG00000004902,ENSMUSG00000005089,ENSMUSG00000005299,ENSMUSG00000005360,ENSMUSG00000005583,…
V1	TRUE	1.52e-05	800	6054	294	0.049	0.367	GO:0098660	BP	312	inorganic ion transmembrane transport	6	ENSMUSG00000000359,ENSMUSG00000000560,ENSMUSG00000000766,ENSMUSG00000001175,ENSMUSG00000001260,ENSMUSG00000001750,ENSMUSG00000002083,ENSMUSG00000002603,ENSMUSG00000003072,ENSMUSG00000004035,ENSMUSG00000004266,ENSMUSG00000005299,ENSMUSG00000005360,ENSMUSG00000006273,ENSMUSG00000006519,ENSMUSG00000006567,ENSMUSG00000006611,ENSMUSG00000006930,ENSMUSG00000007041,ENSMUSG00000007097,ENSMUSG00000007122,…
V1	TRUE	1.64e-06	810	6054	302	0.05	0.373	GO:0098655	BP	312	cation transmembrane transport	6	ENSMUSG00000000359,ENSMUSG00000000766,ENSMUSG00000001175,ENSMUSG00000001750,ENSMUSG00000001918,ENSMUSG00000002083,ENSMUSG00000002603,ENSMUSG00000002984,ENSMUSG00000003072,ENSMUSG00000004035,ENSMUSG00000004266,ENSMUSG00000005299,ENSMUSG00000005360,ENSMUSG00000005583,ENSMUSG00000006273,ENSMUSG00000006519,ENSMUSG00000006567,ENSMUSG00000006611,ENSMUSG00000006930,ENSMUSG00000007097,ENSMUSG00000007122,…
V1	TRUE	9.93e-06	719	6054	269	0.044	0.374	GO:0098662	BP	312	inorganic cation transmembrane transport	7	ENSMUSG00000000359,ENSMUSG00000000766,ENSMUSG00000001175,ENSMUSG00000001750,ENSMUSG00000002083,ENSMUSG00000002603,ENSMUSG00000003072,ENSMUSG00000004035,ENSMUSG00000004266,ENSMUSG00000005299,ENSMUSG00000005360,ENSMUSG00000006273,ENSMUSG00000006519,ENSMUSG00000006567,ENSMUSG00000006611,ENSMUSG00000006930,ENSMUSG00000007097,ENSMUSG00000007122,ENSMUSG00000007655,ENSMUSG00000009687,ENSMUSG00000009876,…
V1	TRUE	0.000204	305	6054	127	0.021	0.416	GO:0070588	BP	312	calcium ion transmembrane transport	8	ENSMUSG00000000359,ENSMUSG00000000766,ENSMUSG00000001175,ENSMUSG00000002083,ENSMUSG00000002603,ENSMUSG00000004035,ENSMUSG00000004266,ENSMUSG00000005299,ENSMUSG00000006519,ENSMUSG00000006930,ENSMUSG00000007097,ENSMUSG00000007122,ENSMUSG00000010066,ENSMUSG00000014503,ENSMUSG00000015968,ENSMUSG00000017817,ENSMUSG00000018634,ENSMUSG00000019943,ENSMUSG00000020111,ENSMUSG00000020216,ENSMUSG00000020402,…
V1	TRUE	1.96e-10	1677	6054	596	0.098	0.355	GO:0051649	BP	312	establishment of localization in cell	3	ENSMUSG00000000214,ENSMUSG00000000486,ENSMUSG00000000531,ENSMUSG00000000579,ENSMUSG00000001018,ENSMUSG00000001175,ENSMUSG00000001240,ENSMUSG00000001552,ENSMUSG00000001761,ENSMUSG00000001998,ENSMUSG00000002052,ENSMUSG00000002055,ENSMUSG00000002083,ENSMUSG00000002319,ENSMUSG00000002372,ENSMUSG00000002489,ENSMUSG00000002546,ENSMUSG00000002603,ENSMUSG00000002633,ENSMUSG00000002763,ENSMUSG00000002944,…
V1	TRUE	0.000134	1300	6054	444	0.073	0.342	GO:0046907	BP	312	intracellular transport	4	ENSMUSG00000000531,ENSMUSG00000001018,ENSMUSG00000001240,ENSMUSG00000001552,ENSMUSG00000001761,ENSMUSG00000001998,ENSMUSG00000002052,ENSMUSG00000002055,ENSMUSG00000002319,ENSMUSG00000002372,ENSMUSG00000002546,ENSMUSG00000002603,ENSMUSG00000002633,ENSMUSG00000002763,ENSMUSG00000002944,ENSMUSG00000002957,ENSMUSG00000002984,ENSMUSG00000003134,ENSMUSG00000003452,ENSMUSG00000004849,ENSMUSG00000004936,…
V1	TRUE	2.01e-13	2687	6054	924	0.153	0.344	GO:0033036	BP	312	macromolecule localization	2	ENSMUSG00000000037,ENSMUSG00000000058,ENSMUSG00000000440,ENSMUSG00000000531,ENSMUSG00000000567,ENSMUSG00000000594,ENSMUSG00000000628,ENSMUSG00000000631,ENSMUSG00000000751,ENSMUSG00000000766,ENSMUSG00000000881,ENSMUSG00000001018,ENSMUSG00000001123,ENSMUSG00000001240,ENSMUSG00000001247,ENSMUSG00000001416,ENSMUSG00000001506,ENSMUSG00000001521,ENSMUSG00000001552,ENSMUSG00000001672,ENSMUSG00000001761,…
V1	TRUE	4.42e-10	1491	6054	536	0.089	0.359	GO:0070727	BP	312	cellular macromolecule localization	3	ENSMUSG00000000037,ENSMUSG00000000058,ENSMUSG00000000531,ENSMUSG00000000567,ENSMUSG00000000628,ENSMUSG00000000751,ENSMUSG00000000881,ENSMUSG00000001018,ENSMUSG00000001240,ENSMUSG00000001416,ENSMUSG00000001506,ENSMUSG00000001521,ENSMUSG00000001552,ENSMUSG00000001761,ENSMUSG00000001998,ENSMUSG00000002052,ENSMUSG00000002055,ENSMUSG00000002083,ENSMUSG00000002104,ENSMUSG00000002319,ENSMUSG00000002372,…
V1	TRUE	5.87e-13	2362	6054	822	0.136	0.348	GO:0008104	BP	312	protein localization	3	ENSMUSG00000000037,ENSMUSG00000000058,ENSMUSG00000000440,ENSMUSG00000000531,ENSMUSG00000000567,ENSMUSG00000000628,ENSMUSG00000000631,ENSMUSG00000000751,ENSMUSG00000000766,ENSMUSG00000000881,ENSMUSG00000001018,ENSMUSG00000001123,ENSMUSG00000001240,ENSMUSG00000001247,ENSMUSG00000001416,ENSMUSG00000001506,ENSMUSG00000001521,ENSMUSG00000001552,ENSMUSG00000001672,ENSMUSG00000001761,ENSMUSG00000001998,…
V1	TRUE	1.74e-07	1715	6054	590	0.097	0.344	GO:0045184	BP	312	establishment of protein localization	4	ENSMUSG00000000440,ENSMUSG00000000531,ENSMUSG00000000628,ENSMUSG00000000631,ENSMUSG00000000766,ENSMUSG00000001018,ENSMUSG00000001123,ENSMUSG00000001240,ENSMUSG00000001247,ENSMUSG00000001416,ENSMUSG00000001506,ENSMUSG00000001552,ENSMUSG00000001761,ENSMUSG00000001998,ENSMUSG00000002052,ENSMUSG00000002058,ENSMUSG00000002083,ENSMUSG00000002104,ENSMUSG00000002108,ENSMUSG00000002250,ENSMUSG00000002319,…
V1	TRUE	0.000117	1618	6054	541	0.089	0.334	GO:0015031	BP	312	protein transport	5	ENSMUSG00000000440,ENSMUSG00000000531,ENSMUSG00000000631,ENSMUSG00000000766,ENSMUSG00000001018,ENSMUSG00000001123,ENSMUSG00000001240,ENSMUSG00000001247,ENSMUSG00000001506,ENSMUSG00000001552,ENSMUSG00000001761,ENSMUSG00000001998,ENSMUSG00000002052,ENSMUSG00000002058,ENSMUSG00000002108,ENSMUSG00000002250,ENSMUSG00000002319,ENSMUSG00000002372,ENSMUSG00000002489,ENSMUSG00000002603,ENSMUSG00000002633,…
V1	TRUE	2.38e-10	1480	6054	534	0.088	0.361	GO:0034613	BP	312	cellular protein localization	4	ENSMUSG00000000037,ENSMUSG00000000058,ENSMUSG00000000531,ENSMUSG00000000567,ENSMUSG00000000628,ENSMUSG00000000751,ENSMUSG00000000881,ENSMUSG00000001018,ENSMUSG00000001240,ENSMUSG00000001416,ENSMUSG00000001506,ENSMUSG00000001521,ENSMUSG00000001552,ENSMUSG00000001761,ENSMUSG00000001998,ENSMUSG00000002052,ENSMUSG00000002055,ENSMUSG00000002083,ENSMUSG00000002104,ENSMUSG00000002319,ENSMUSG00000002372,…
V1	TRUE	0.00713	451	6054	169	0.028	0.375	GO:0072657	BP	312	protein localization to membrane	5	ENSMUSG00000000881,ENSMUSG00000001240,ENSMUSG00000001521,ENSMUSG00000001552,ENSMUSG00000002083,ENSMUSG00000002104,ENSMUSG00000002489,ENSMUSG00000002603,ENSMUSG00000002984,ENSMUSG00000002985,ENSMUSG00000003872,ENSMUSG00000004937,ENSMUSG00000006301,ENSMUSG00000006304,ENSMUSG00000006373,ENSMUSG00000006445,ENSMUSG00000009894,ENSMUSG00000011751,ENSMUSG00000015002,ENSMUSG00000015291,ENSMUSG00000015341,…
V1	TRUE	2.06e-28	1609	6054	653	0.108	0.406	GO:1901700	BP	312	response to oxygen-containing compound	1	ENSMUSG00000000058,ENSMUSG00000000214,ENSMUSG00000000326,ENSMUSG00000000399,ENSMUSG00000000440,ENSMUSG00000000567,ENSMUSG00000000568,ENSMUSG00000000708,ENSMUSG00000000766,ENSMUSG00000000792,ENSMUSG00000000861,ENSMUSG00000000902,ENSMUSG00000001123,ENSMUSG00000001240,ENSMUSG00000001280,ENSMUSG00000001496,ENSMUSG00000001506,ENSMUSG00000001552,ENSMUSG00000001642,ENSMUSG00000001663,ENSMUSG00000001761,…
V1	TRUE	1.39e-25	11180	6054	3450	0.57	0.309	GO:0008152	BP	312	metabolic process	1	ENSMUSG00000000037,ENSMUSG00000000058,ENSMUSG00000000078,ENSMUSG00000000093,ENSMUSG00000000125,ENSMUSG00000000126,ENSMUSG00000000149,ENSMUSG00000000214,ENSMUSG00000000247,ENSMUSG00000000253,ENSMUSG00000000290,ENSMUSG00000000308,ENSMUSG00000000317,ENSMUSG00000000320,ENSMUSG00000000326,ENSMUSG00000000339,ENSMUSG00000000340,ENSMUSG00000000355,ENSMUSG00000000399,ENSMUSG00000000440,ENSMUSG00000000532,…
NSMUSG00000031107,ENSMUSG00000031111,ENSMUSG00000031143,ENSMUSG00000031155,ENSMUSG00000031157,ENSMUSG00000031169,ENSMUSG00000031189,ENSMUSG00000031200,ENSMUSG00000031207,ENSMUSG00000031209,ENSMUSG00000031239,ENSMUSG00000031253,ENSMUSG00000031264,ENSMUSG00000031283,ENSMUSG00000031292,ENSMUSG00000031304,ENSMUSG00000031310,ENSMUSG00000031311,ENSMUSG00000031323,ENSMUSG00000031328,ENSMUSG00000031337,E…
SMUSG00000116275,ENSMUSG00000116673
V1	TRUE	4.65e-13	1750	6054	633	0.105	0.362	GO:0044281	BP	312	small molecule metabolic process	2	ENSMUSG00000000214,ENSMUSG00000000253,ENSMUSG00000000320,ENSMUSG00000000326,ENSMUSG00000000399,ENSMUSG00000000440,ENSMUSG00000000628,ENSMUSG00000000708,ENSMUSG00000000881,ENSMUSG00000000958,ENSMUSG00000001380,ENSMUSG00000001642,ENSMUSG00000001750,ENSMUSG00000001773,ENSMUSG00000001891,ENSMUSG00000002010,ENSMUSG00000002108,ENSMUSG00000002250,ENSMUSG00000002603,ENSMUSG00000002661,ENSMUSG00000002944,…
V1	TRUE	3.82e-23	10186	6054	3159	0.522	0.31	GO:0044238	BP	312	primary metabolic process	2	ENSMUSG00000000037,ENSMUSG00000000058,ENSMUSG00000000078,ENSMUSG00000000093,ENSMUSG00000000126,ENSMUSG00000000149,ENSMUSG00000000214,ENSMUSG00000000247,ENSMUSG00000000253,ENSMUSG00000000290,ENSMUSG00000000317,ENSMUSG00000000320,ENSMUSG00000000326,ENSMUSG00000000339,ENSMUSG00000000355,ENSMUSG00000000440,ENSMUSG00000000532,ENSMUSG00000000555,ENSMUSG00000000562,ENSMUSG00000000567,ENSMUSG00000000568,…
NSMUSG00000032501,ENSMUSG00000032508,ENSMUSG00000032518,ENSMUSG00000032523,ENSMUSG00000032525,ENSMUSG00000032527,ENSMUSG00000032532,ENSMUSG00000032540,ENSMUSG00000032554,ENSMUSG00000032558,ENSMUSG00000032562,ENSMUSG00000032571,ENSMUSG00000032577,ENSMUSG00000032578,ENSMUSG00000032579,ENSMUSG00000032590,ENSMUSG00000032596,ENSMUSG00000032599,ENSMUSG00000032604,ENSMUSG00000032607,ENSMUSG00000032648,E…
V1	TRUE	6.11e-17	5762	6054	1859	0.307	0.323	GO:0009058	BP	312	biosynthetic process	2	ENSMUSG00000000037,ENSMUSG00000000078,ENSMUSG00000000093,ENSMUSG00000000214,ENSMUSG00000000247,ENSMUSG00000000290,ENSMUSG00000000317,ENSMUSG00000000320,ENSMUSG00000000355,ENSMUSG00000000399,ENSMUSG00000000440,ENSMUSG00000000532,ENSMUSG00000000562,ENSMUSG00000000567,ENSMUSG00000000568,ENSMUSG00000000628,ENSMUSG00000000693,ENSMUSG00000000708,ENSMUSG00000000732,ENSMUSG00000000740,ENSMUSG00000000751,…
NSMUSG00000070034,ENSMUSG00000070284,ENSMUSG00000070319,ENSMUSG00000070348,ENSMUSG00000070436,ENSMUSG00000070509,ENSMUSG00000070544,ENSMUSG00000070576,ENSMUSG00000070643,ENSMUSG00000070644,ENSMUSG00000070803,ENSMUSG00000070822,ENSMUSG00000070880,ENSMUSG00000071054,ENSMUSG00000071064,ENSMUSG00000071112,ENSMUSG00000071337,ENSMUSG00000071341,ENSMUSG00000071369,ENSMUSG00000071477,ENSMUSG00000071637,E…
V1	TRUE	6.65e-07	638	6054	248	0.041	0.389	GO:0044283	BP	312	small molecule biosynthetic process	3	ENSMUSG00000000320,ENSMUSG00000000399,ENSMUSG00000000628,ENSMUSG00000000708,ENSMUSG00000001642,ENSMUSG00000002108,ENSMUSG00000002603,ENSMUSG00000002985,ENSMUSG00000003500,ENSMUSG00000003665,ENSMUSG00000004267,ENSMUSG00000005360,ENSMUSG00000005373,ENSMUSG00000005514,ENSMUSG00000006344,ENSMUSG00000006345,ENSMUSG00000006390,ENSMUSG00000006724,ENSMUSG00000006782,ENSMUSG00000007656,ENSMUSG00000008035,…
V1	TRUE	9.93e-24	10623	6054	3284	0.542	0.309	GO:0071704	BP	312	organic substance metabolic process	2	ENSMUSG00000000037,ENSMUSG00000000058,ENSMUSG00000000078,ENSMUSG00000000093,ENSMUSG00000000125,ENSMUSG00000000126,ENSMUSG00000000149,ENSMUSG00000000214,ENSMUSG00000000247,ENSMUSG00000000253,ENSMUSG00000000290,ENSMUSG00000000317,ENSMUSG00000000320,ENSMUSG00000000326,ENSMUSG00000000339,ENSMUSG00000000355,ENSMUSG00000000399,ENSMUSG00000000440,ENSMUSG00000000532,ENSMUSG00000000555,ENSMUSG00000000562,…
NSMUSG00000031783,ENSMUSG00000031790,ENSMUSG00000031808,ENSMUSG00000031828,ENSMUSG00000031833,ENSMUSG00000031834,ENSMUSG00000031837,ENSMUSG00000031842,ENSMUSG00000031885,ENSMUSG00000031903,ENSMUSG00000031906,ENSMUSG00000031913,ENSMUSG00000031925,ENSMUSG00000031930,ENSMUSG00000031939,ENSMUSG00000031948,ENSMUSG00000031952,ENSMUSG00000031960,ENSMUSG00000031972,ENSMUSG00000031980,ENSMUSG00000031995,E…
V1	TRUE	3.19e-12	9142	6054	2780	0.459	0.304	GO:0043170	BP	312	macromolecule metabolic process	3	ENSMUSG00000000037,ENSMUSG00000000058,ENSMUSG00000000078,ENSMUSG00000000093,ENSMUSG00000000125,ENSMUSG00000000126,ENSMUSG00000000149,ENSMUSG00000000247,ENSMUSG00000000290,ENSMUSG00000000317,ENSMUSG00000000320,ENSMUSG00000000339,ENSMUSG00000000355,ENSMUSG00000000440,ENSMUSG00000000532,ENSMUSG00000000555,ENSMUSG00000000562,ENSMUSG00000000567,ENSMUSG00000000568,ENSMUSG00000000579,ENSMUSG00000000693,…
NSMUSG00000037060,ENSMUSG00000037062,ENSMUSG00000037070,ENSMUSG00000037103,ENSMUSG00000037149,ENSMUSG00000037166,ENSMUSG00000037171,ENSMUSG00000037224,ENSMUSG00000037225,ENSMUSG00000037236,ENSMUSG00000037254,ENSMUSG00000037262,ENSMUSG00000037275,ENSMUSG00000037280,ENSMUSG00000037295,ENSMUSG00000037331,ENSMUSG00000037347,ENSMUSG00000037355,ENSMUSG00000037362,ENSMUSG00000037370,ENSMUSG00000037395,E…
V1	TRUE	2.2e-19	3897	6054	1326	0.219	0.34	GO:0043412	BP	312	macromolecule modification	4	ENSMUSG00000000037,ENSMUSG00000000058,ENSMUSG00000000532,ENSMUSG00000000555,ENSMUSG00000000567,ENSMUSG00000000579,ENSMUSG00000000693,ENSMUSG00000000708,ENSMUSG00000000766,ENSMUSG00000000791,ENSMUSG00000000861,ENSMUSG00000000881,ENSMUSG00000000902,ENSMUSG00000000916,ENSMUSG00000001054,ENSMUSG00000001056,ENSMUSG00000001123,ENSMUSG00000001175,ENSMUSG00000001228,ENSMUSG00000001300,ENSMUSG00000001403,…
V1	TRUE	0.000114	5238	6054	1597	0.264	0.305	GO:0010467	BP	312	gene expression	4	ENSMUSG00000000037,ENSMUSG00000000078,ENSMUSG00000000093,ENSMUSG00000000125,ENSMUSG00000000247,ENSMUSG00000000290,ENSMUSG00000000317,ENSMUSG00000000320,ENSMUSG00000000339,ENSMUSG00000000355,ENSMUSG00000000440,ENSMUSG00000000532,ENSMUSG00000000562,ENSMUSG00000000567,ENSMUSG00000000568,ENSMUSG00000000693,ENSMUSG00000000708,ENSMUSG00000000740,ENSMUSG00000000861,ENSMUSG00000000902,ENSMUSG00000000916,…
V1	TRUE	1.68e-15	5675	6054	1823	0.301	0.321	GO:1901576	BP	312	organic substance biosynthetic process	3	ENSMUSG00000000037,ENSMUSG00000000078,ENSMUSG00000000093,ENSMUSG00000000214,ENSMUSG00000000247,ENSMUSG00000000290,ENSMUSG00000000317,ENSMUSG00000000320,ENSMUSG00000000355,ENSMUSG00000000399,ENSMUSG00000000440,ENSMUSG00000000532,ENSMUSG00000000562,ENSMUSG00000000567,ENSMUSG00000000568,ENSMUSG00000000628,ENSMUSG00000000693,ENSMUSG00000000708,ENSMUSG00000000732,ENSMUSG00000000740,ENSMUSG00000000751,…
NSMUSG00000074093,ENSMUSG00000074129,ENSMUSG00000074221,ENSMUSG00000074272,ENSMUSG00000074406,ENSMUSG00000074519,ENSMUSG00000074521,ENSMUSG00000074576,ENSMUSG00000074622,ENSMUSG00000074646,ENSMUSG00000074733,ENSMUSG00000074797,ENSMUSG00000074892,ENSMUSG00000074916,ENSMUSG00000074934,ENSMUSG00000075256,ENSMUSG00000075304,ENSMUSG00000075528,ENSMUSG00000075593,ENSMUSG00000076431,ENSMUSG00000076441,E…
V1	TRUE	2.77e-07	4774	6054	1492	0.246	0.313	GO:0009059	BP	312	macromolecule biosynthetic process	4	ENSMUSG00000000037,ENSMUSG00000000078,ENSMUSG00000000093,ENSMUSG00000000247,ENSMUSG00000000290,ENSMUSG00000000317,ENSMUSG00000000355,ENSMUSG00000000440,ENSMUSG00000000532,ENSMUSG00000000562,ENSMUSG00000000567,ENSMUSG00000000568,ENSMUSG00000000693,ENSMUSG00000000708,ENSMUSG00000000732,ENSMUSG00000000740,ENSMUSG00000000751,ENSMUSG00000000861,ENSMUSG00000000902,ENSMUSG00000001016,ENSMUSG00000001056,…
V1	TRUE	8.3e-05	1023	6054	360	0.059	0.352	GO:1901135	BP	312	carbohydrate derivative metabolic process	3	ENSMUSG00000000214,ENSMUSG00000000594,ENSMUSG00000000628,ENSMUSG00000000881,ENSMUSG00000001642,ENSMUSG00000001750,ENSMUSG00000001891,ENSMUSG00000002250,ENSMUSG00000002546,ENSMUSG00000002603,ENSMUSG00000003072,ENSMUSG00000003271,ENSMUSG00000003402,ENSMUSG00000003418,ENSMUSG00000003500,ENSMUSG00000003623,ENSMUSG00000003665,ENSMUSG00000004267,ENSMUSG00000004936,ENSMUSG00000005043,ENSMUSG00000005087,…
V1	TRUE	0.006	613	6054	221	0.037	0.361	GO:1901137	BP	312	carbohydrate derivative biosynthetic process	4	ENSMUSG00000000628,ENSMUSG00000001750,ENSMUSG00000002546,ENSMUSG00000002603,ENSMUSG00000003072,ENSMUSG00000003418,ENSMUSG00000003500,ENSMUSG00000003665,ENSMUSG00000004267,ENSMUSG00000004936,ENSMUSG00000005373,ENSMUSG00000006390,ENSMUSG00000009293,ENSMUSG00000010051,ENSMUSG00000011752,ENSMUSG00000017390,ENSMUSG00000018169,ENSMUSG00000018566,ENSMUSG00000018770,ENSMUSG00000018796,ENSMUSG00000019577,…
V1	TRUE	1.88e-12	5794	6054	1833	0.303	0.316	GO:1901360	BP	312	organic cyclic compound metabolic process	3	ENSMUSG00000000037,ENSMUSG00000000078,ENSMUSG00000000093,ENSMUSG00000000214,ENSMUSG00000000247,ENSMUSG00000000253,ENSMUSG00000000290,ENSMUSG00000000317,ENSMUSG00000000320,ENSMUSG00000000326,ENSMUSG00000000339,ENSMUSG00000000355,ENSMUSG00000000440,ENSMUSG00000000532,ENSMUSG00000000562,ENSMUSG00000000567,ENSMUSG00000000568,ENSMUSG00000000628,ENSMUSG00000000693,ENSMUSG00000000708,ENSMUSG00000000732,…
NSMUSG00000072066,ENSMUSG00000072115,ENSMUSG00000072294,ENSMUSG00000072647,ENSMUSG00000072762,ENSMUSG00000072949,ENSMUSG00000073016,ENSMUSG00000073158,ENSMUSG00000073982,ENSMUSG00000073987,ENSMUSG00000073988,ENSMUSG00000074064,ENSMUSG00000074088,ENSMUSG00000074221,ENSMUSG00000074406,ENSMUSG00000074519,ENSMUSG00000074521,ENSMUSG00000074576,ENSMUSG00000074622,ENSMUSG00000074733,ENSMUSG00000074797,E…
V1	TRUE	1.86e-10	4212	6054	1357	0.224	0.322	GO:1901362	BP	312	organic cyclic compound biosynthetic process	4	ENSMUSG00000000037,ENSMUSG00000000078,ENSMUSG00000000093,ENSMUSG00000000214,ENSMUSG00000000247,ENSMUSG00000000290,ENSMUSG00000000317,ENSMUSG00000000355,ENSMUSG00000000440,ENSMUSG00000000532,ENSMUSG00000000562,ENSMUSG00000000567,ENSMUSG00000000568,ENSMUSG00000000628,ENSMUSG00000000693,ENSMUSG00000000708,ENSMUSG00000000861,ENSMUSG00000000902,ENSMUSG00000001016,ENSMUSG00000001065,ENSMUSG00000001103,…
V1	TRUE	0.000414	1216	6054	415	0.069	0.341	GO:0006629	BP	312	lipid metabolic process	3	ENSMUSG00000000214,ENSMUSG00000000320,ENSMUSG00000000326,ENSMUSG00000000440,ENSMUSG00000000594,ENSMUSG00000000686,ENSMUSG00000001247,ENSMUSG00000001496,ENSMUSG00000002108,ENSMUSG00000002250,ENSMUSG00000002289,ENSMUSG00000002475,ENSMUSG00000002603,ENSMUSG00000002633,ENSMUSG00000002661,ENSMUSG00000002847,ENSMUSG00000002944,ENSMUSG00000002985,ENSMUSG00000002997,ENSMUSG00000003032,ENSMUSG00000003271,…
V1	TRUE	3.18e-15	2043	6054	736	0.122	0.36	GO:0009056	BP	312	catabolic process	2	ENSMUSG00000000149,ENSMUSG00000000326,ENSMUSG00000000567,ENSMUSG00000000568,ENSMUSG00000000594,ENSMUSG00000000628,ENSMUSG00000000957,ENSMUSG00000001018,ENSMUSG00000001054,ENSMUSG00000001228,ENSMUSG00000001403,ENSMUSG00000001424,ENSMUSG00000001441,ENSMUSG00000001750,ENSMUSG00000001924,ENSMUSG00000001999,ENSMUSG00000002102,ENSMUSG00000002210,ENSMUSG00000002250,ENSMUSG00000002372,ENSMUSG00000002546,…
V1	TRUE	1.05e-12	1724	6054	623	0.103	0.361	GO:1901575	BP	312	organic substance catabolic process	3	ENSMUSG00000000149,ENSMUSG00000000326,ENSMUSG00000000567,ENSMUSG00000000568,ENSMUSG00000000594,ENSMUSG00000000628,ENSMUSG00000001054,ENSMUSG00000001228,ENSMUSG00000001403,ENSMUSG00000001424,ENSMUSG00000001441,ENSMUSG00000001750,ENSMUSG00000001924,ENSMUSG00000001999,ENSMUSG00000002102,ENSMUSG00000002210,ENSMUSG00000002250,ENSMUSG00000002372,ENSMUSG00000002603,ENSMUSG00000002633,ENSMUSG00000002847,…
V1	TRUE	0.000904	469	6054	179	0.03	0.382	GO:1901361	BP	312	organic cyclic compound catabolic process	4	ENSMUSG00000000326,ENSMUSG00000000568,ENSMUSG00000000628,ENSMUSG00000001424,ENSMUSG00000001999,ENSMUSG00000002210,ENSMUSG00000002985,ENSMUSG00000003526,ENSMUSG00000003812,ENSMUSG00000004070,ENSMUSG00000004267,ENSMUSG00000005373,ENSMUSG00000005413,ENSMUSG00000006724,ENSMUSG00000006782,ENSMUSG00000007670,ENSMUSG00000007682,ENSMUSG00000007836,ENSMUSG00000011752,ENSMUSG00000015085,ENSMUSG00000015337,…
V1	TRUE	0.000665	1116	6054	383	0.063	0.343	GO:0009057	BP	312	macromolecule catabolic process	4	ENSMUSG00000000149,ENSMUSG00000000567,ENSMUSG00000000568,ENSMUSG00000001054,ENSMUSG00000001228,ENSMUSG00000001403,ENSMUSG00000001424,ENSMUSG00000001750,ENSMUSG00000001924,ENSMUSG00000002102,ENSMUSG00000002210,ENSMUSG00000002372,ENSMUSG00000002603,ENSMUSG00000002633,ENSMUSG00000002985,ENSMUSG00000003308,ENSMUSG00000003344,ENSMUSG00000003812,ENSMUSG00000004937,ENSMUSG00000005043,ENSMUSG00000005087,…
V1	TRUE	7.49e-22	9669	6054	3006	0.497	0.311	GO:0006807	BP	312	nitrogen compound metabolic process	2	ENSMUSG00000000037,ENSMUSG00000000058,ENSMUSG00000000078,ENSMUSG00000000093,ENSMUSG00000000126,ENSMUSG00000000149,ENSMUSG00000000214,ENSMUSG00000000247,ENSMUSG00000000253,ENSMUSG00000000290,ENSMUSG00000000317,ENSMUSG00000000320,ENSMUSG00000000326,ENSMUSG00000000339,ENSMUSG00000000355,ENSMUSG00000000440,ENSMUSG00000000532,ENSMUSG00000000555,ENSMUSG00000000562,ENSMUSG00000000567,ENSMUSG00000000568,…
NSMUSG00000033554,ENSMUSG00000033577,ENSMUSG00000033585,ENSMUSG00000033618,ENSMUSG00000033628,ENSMUSG00000033644,ENSMUSG00000033703,ENSMUSG00000033712,ENSMUSG00000033713,ENSMUSG00000033717,ENSMUSG00000033726,ENSMUSG00000033728,ENSMUSG00000033732,ENSMUSG00000033740,ENSMUSG00000033777,ENSMUSG00000033792,ENSMUSG00000033849,ENSMUSG00000033910,ENSMUSG00000033949,ENSMUSG00000033953,ENSMUSG00000033960,E…
V1	TRUE	0.000371	157	6054	74	0.012	0.471	GO:0097164	BP	312	ammonium ion metabolic process	3	ENSMUSG00000000214,ENSMUSG00000000326,ENSMUSG00000001642,ENSMUSG00000002475,ENSMUSG00000003623,ENSMUSG00000005514,ENSMUSG00000005899,ENSMUSG00000006442,ENSMUSG00000006764,ENSMUSG00000007783,ENSMUSG00000015970,ENSMUSG00000018900,ENSMUSG00000020000,ENSMUSG00000020182,ENSMUSG00000020334,ENSMUSG00000021263,ENSMUSG00000021478,ENSMUSG00000021594,ENSMUSG00000021721,ENSMUSG00000021948,ENSMUSG00000022425,…
V1	TRUE	1.68e-26	6474	6054	2130	0.352	0.329	GO:1901564	BP	312	organonitrogen compound metabolic process	3	ENSMUSG00000000037,ENSMUSG00000000058,ENSMUSG00000000126,ENSMUSG00000000149,ENSMUSG00000000214,ENSMUSG00000000253,ENSMUSG00000000320,ENSMUSG00000000326,ENSMUSG00000000355,ENSMUSG00000000440,ENSMUSG00000000532,ENSMUSG00000000555,ENSMUSG00000000567,ENSMUSG00000000568,ENSMUSG00000000579,ENSMUSG00000000594,ENSMUSG00000000628,ENSMUSG00000000693,ENSMUSG00000000708,ENSMUSG00000000732,ENSMUSG00000000740,…
NSMUSG00000047496,ENSMUSG00000047557,ENSMUSG00000047648,ENSMUSG00000047669,ENSMUSG00000047714,ENSMUSG00000047821,ENSMUSG00000047844,ENSMUSG00000047878,ENSMUSG00000048001,ENSMUSG00000048058,ENSMUSG00000048078,ENSMUSG00000048118,ENSMUSG00000048120,ENSMUSG00000048126,ENSMUSG00000048232,ENSMUSG00000048355,ENSMUSG00000048376,ENSMUSG00000048379,ENSMUSG00000048458,ENSMUSG00000048482,ENSMUSG00000048583,E…
V1	TRUE	7.08e-06	1619	6054	550	0.091	0.34	GO:1901566	BP	312	organonitrogen compound biosynthetic process	4	ENSMUSG00000000214,ENSMUSG00000000355,ENSMUSG00000000440,ENSMUSG00000000568,ENSMUSG00000000628,ENSMUSG00000000732,ENSMUSG00000000740,ENSMUSG00000001056,ENSMUSG00000001380,ENSMUSG00000001750,ENSMUSG00000002546,ENSMUSG00000002603,ENSMUSG00000002767,ENSMUSG00000002985,ENSMUSG00000003032,ENSMUSG00000003072,ENSMUSG00000003235,ENSMUSG00000003418,ENSMUSG00000003429,ENSMUSG00000003500,ENSMUSG00000003665,…
V1	TRUE	5.23e-07	1079	6054	390	0.064	0.361	GO:1901565	BP	312	organonitrogen compound catabolic process	4	ENSMUSG00000000149,ENSMUSG00000000326,ENSMUSG00000000567,ENSMUSG00000000594,ENSMUSG00000001054,ENSMUSG00000001228,ENSMUSG00000001403,ENSMUSG00000001441,ENSMUSG00000001750,ENSMUSG00000001924,ENSMUSG00000001999,ENSMUSG00000002102,ENSMUSG00000002372,ENSMUSG00000002603,ENSMUSG00000002633,ENSMUSG00000002985,ENSMUSG00000003308,ENSMUSG00000003344,ENSMUSG00000003526,ENSMUSG00000004070,ENSMUSG00000004937,…
V1	TRUE	3.51e-17	5601	6054	1814	0.3	0.324	GO:0019538	BP	312	protein metabolic process	4	ENSMUSG00000000037,ENSMUSG00000000058,ENSMUSG00000000126,ENSMUSG00000000149,ENSMUSG00000000320,ENSMUSG00000000355,ENSMUSG00000000440,ENSMUSG00000000532,ENSMUSG00000000555,ENSMUSG00000000567,ENSMUSG00000000568,ENSMUSG00000000579,ENSMUSG00000000693,ENSMUSG00000000708,ENSMUSG00000000732,ENSMUSG00000000740,ENSMUSG00000000766,ENSMUSG00000000791,ENSMUSG00000000861,ENSMUSG00000000881,ENSMUSG00000000902,…
NSMUSG00000071337,ENSMUSG00000071369,ENSMUSG00000071662,ENSMUSG00000071723,ENSMUSG00000071748,ENSMUSG00000072082,ENSMUSG00000072115,ENSMUSG00000072647,ENSMUSG00000072770,ENSMUSG00000072845,ENSMUSG00000072974,ENSMUSG00000073418,ENSMUSG00000073530,ENSMUSG00000073599,ENSMUSG00000073700,ENSMUSG00000073838,ENSMUSG00000073987,ENSMUSG00000074001,ENSMUSG00000074093,ENSMUSG00000074129,ENSMUSG00000074227,E…
V1	TRUE	1.04e-21	3732	6054	1290	0.213	0.346	GO:0036211	BP	312	protein modification process	5	ENSMUSG00000000037,ENSMUSG00000000058,ENSMUSG00000000532,ENSMUSG00000000555,ENSMUSG00000000567,ENSMUSG00000000579,ENSMUSG00000000693,ENSMUSG00000000708,ENSMUSG00000000766,ENSMUSG00000000791,ENSMUSG00000000861,ENSMUSG00000000881,ENSMUSG00000000902,ENSMUSG00000001054,ENSMUSG00000001123,ENSMUSG00000001175,ENSMUSG00000001228,ENSMUSG00000001300,ENSMUSG00000001403,ENSMUSG00000001517,ENSMUSG00000001524,…
V1	TRUE	0.00972	76	6054	40	0.007	0.526	GO:2001057	BP	312	reactive nitrogen species metabolic process	3	ENSMUSG00000000290,ENSMUSG00000000766,ENSMUSG00000002944,ENSMUSG00000003032,ENSMUSG00000005514,ENSMUSG00000006235,ENSMUSG00000007039,ENSMUSG00000007655,ENSMUSG00000007670,ENSMUSG00000016206,ENSMUSG00000016494,ENSMUSG00000019768,ENSMUSG00000020053,ENSMUSG00000020826,ENSMUSG00000021270,ENSMUSG00000022037,ENSMUSG00000023944,ENSMUSG00000024087,ENSMUSG00000024397,ENSMUSG00000024953,ENSMUSG00000028194,…
V1	TRUE	0.0039	2263	6054	720	0.119	0.318	GO:0051704	BP	312	multi-organism process	1	ENSMUSG00000000058,ENSMUSG00000000125,ENSMUSG00000000214,ENSMUSG00000000326,ENSMUSG00000000355,ENSMUSG00000000486,ENSMUSG00000000532,ENSMUSG00000000555,ENSMUSG00000000567,ENSMUSG00000000766,ENSMUSG00000000791,ENSMUSG00000000902,ENSMUSG00000001103,ENSMUSG00000001123,ENSMUSG00000001175,ENSMUSG00000001240,ENSMUSG00000001280,ENSMUSG00000001416,ENSMUSG00000001496,ENSMUSG00000001642,ENSMUSG00000002102,…
V1	TRUE	0.00539	342	6054	134	0.022	0.392	GO:0044403	BP	312	symbiont process	3	ENSMUSG00000000058,ENSMUSG00000000355,ENSMUSG00000000902,ENSMUSG00000001175,ENSMUSG00000001280,ENSMUSG00000002102,ENSMUSG00000002602,ENSMUSG00000002603,ENSMUSG00000002944,ENSMUSG00000002985,ENSMUSG00000003452,ENSMUSG00000004591,ENSMUSG00000004934,ENSMUSG00000005566,ENSMUSG00000006235,ENSMUSG00000006369,ENSMUSG00000006411,ENSMUSG00000006498,ENSMUSG00000007655,ENSMUSG00000009585,ENSMUSG00000010175,…
V1	TRUE	2.53e-52	5858	6054	2082	0.344	0.355	GO:0071840	BP	312	cellular component organization or biogenesis	1	ENSMUSG00000000037,ENSMUSG00000000058,ENSMUSG00000000125,ENSMUSG00000000149,ENSMUSG00000000247,ENSMUSG00000000305,ENSMUSG00000000355,ENSMUSG00000000399,ENSMUSG00000000402,ENSMUSG00000000440,ENSMUSG00000000486,ENSMUSG00000000532,ENSMUSG00000000555,ENSMUSG00000000567,ENSMUSG00000000568,ENSMUSG00000000579,ENSMUSG00000000627,ENSMUSG00000000628,ENSMUSG00000000631,ENSMUSG00000000632,ENSMUSG00000000693,…
NSMUSG00000049396,ENSMUSG00000049422,ENSMUSG00000049493,ENSMUSG00000049502,ENSMUSG00000049521,ENSMUSG00000049538,ENSMUSG00000049551,ENSMUSG00000049580,ENSMUSG00000049630,ENSMUSG00000049717,ENSMUSG00000049744,ENSMUSG00000049791,ENSMUSG00000049792,ENSMUSG00000049871,ENSMUSG00000049932,ENSMUSG00000050063,ENSMUSG00000050148,ENSMUSG00000050272,ENSMUSG00000050295,ENSMUSG00000050315,ENSMUSG00000050335,E…
V1	TRUE	6.32e-26	2846	6054	1040	0.172	0.365	GO:0044085	BP	312	cellular component biogenesis	2	ENSMUSG00000000058,ENSMUSG00000000355,ENSMUSG00000000399,ENSMUSG00000000486,ENSMUSG00000000555,ENSMUSG00000000567,ENSMUSG00000000708,ENSMUSG00000000902,ENSMUSG00000000916,ENSMUSG00000000957,ENSMUSG00000001056,ENSMUSG00000001240,ENSMUSG00000001247,ENSMUSG00000001403,ENSMUSG00000001416,ENSMUSG00000001506,ENSMUSG00000001525,ENSMUSG00000001552,ENSMUSG00000001569,ENSMUSG00000001672,ENSMUSG00000001750,…
V1	TRUE	6.61e-54	1223	6054	592	0.098	0.484	GO:0022610	BP	312	biological adhesion	1	ENSMUSG00000000290,ENSMUSG00000000305,ENSMUSG00000000320,ENSMUSG00000000402,ENSMUSG00000000555,ENSMUSG00000000567,ENSMUSG00000000693,ENSMUSG00000000732,ENSMUSG00000000791,ENSMUSG00000000957,ENSMUSG00000001029,ENSMUSG00000001123,ENSMUSG00000001300,ENSMUSG00000001435,ENSMUSG00000001506,ENSMUSG00000001552,ENSMUSG00000001930,ENSMUSG00000001946,ENSMUSG00000002250,ENSMUSG00000002489,ENSMUSG00000002602,…
V1	TRUE	1.13e-52	1212	6054	585	0.097	0.483	GO:0007155	BP	312	cell adhesion	2	ENSMUSG00000000290,ENSMUSG00000000305,ENSMUSG00000000320,ENSMUSG00000000402,ENSMUSG00000000555,ENSMUSG00000000567,ENSMUSG00000000693,ENSMUSG00000000732,ENSMUSG00000000791,ENSMUSG00000000957,ENSMUSG00000001029,ENSMUSG00000001123,ENSMUSG00000001300,ENSMUSG00000001435,ENSMUSG00000001506,ENSMUSG00000001552,ENSMUSG00000001930,ENSMUSG00000001946,ENSMUSG00000002250,ENSMUSG00000002489,ENSMUSG00000002602,…
V1	TRUE	3.63e-23	722	6054	331	0.055	0.458	GO:0098609	BP	312	cell-cell adhesion	3	ENSMUSG00000000290,ENSMUSG00000000305,ENSMUSG00000000320,ENSMUSG00000000555,ENSMUSG00000000567,ENSMUSG00000000693,ENSMUSG00000000732,ENSMUSG00000000791,ENSMUSG00000001029,ENSMUSG00000001123,ENSMUSG00000001300,ENSMUSG00000001552,ENSMUSG00000001946,ENSMUSG00000002603,ENSMUSG00000002633,ENSMUSG00000002900,ENSMUSG00000003032,ENSMUSG00000003882,ENSMUSG00000004069,ENSMUSG00000004266,ENSMUSG00000004936,…
V1	TRUE	3.05e-06	243	6054	111	0.018	0.457	GO:0098742	BP	312	cell-cell adhesion via plasma-membrane adhesion molecules	4	ENSMUSG00000000305,ENSMUSG00000000555,ENSMUSG00000001123,ENSMUSG00000001946,ENSMUSG00000003032,ENSMUSG00000005338,ENSMUSG00000006411,ENSMUSG00000007440,ENSMUSG00000008090,ENSMUSG00000008153,ENSMUSG00000012819,ENSMUSG00000013033,ENSMUSG00000019818,ENSMUSG00000019850,ENSMUSG00000020717,ENSMUSG00000022132,ENSMUSG00000022178,ENSMUSG00000022636,ENSMUSG00000022656,ENSMUSG00000022865,ENSMUSG00000023036,…
V1	TRUE	6.82e-05	160	6054	77	0.013	0.481	GO:0007156	BP	312	homophilic cell adhesion via plasma membrane adhesion molecules	5	ENSMUSG00000000305,ENSMUSG00000001946,ENSMUSG00000005338,ENSMUSG00000006411,ENSMUSG00000007440,ENSMUSG00000008153,ENSMUSG00000012819,ENSMUSG00000020717,ENSMUSG00000022656,ENSMUSG00000023036,ENSMUSG00000024331,ENSMUSG00000031385,ENSMUSG00000031871,ENSMUSG00000031962,ENSMUSG00000032036,ENSMUSG00000032336,ENSMUSG00000032595,ENSMUSG00000033278,ENSMUSG00000034275,ENSMUSG00000035860,ENSMUSG00000036510,…
V1	TRUE	3.66e-06	297	6054	130	0.021	0.438	GO:0007159	BP	312	leukocyte cell-cell adhesion	4	ENSMUSG00000000290,ENSMUSG00000000555,ENSMUSG00000000693,ENSMUSG00000000732,ENSMUSG00000000791,ENSMUSG00000001123,ENSMUSG00000001300,ENSMUSG00000002603,ENSMUSG00000002633,ENSMUSG00000003032,ENSMUSG00000003882,ENSMUSG00000004069,ENSMUSG00000004266,ENSMUSG00000005087,ENSMUSG00000006611,ENSMUSG00000007655,ENSMUSG00000013707,ENSMUSG00000016206,ENSMUSG00000016493,ENSMUSG00000016496,ENSMUSG00000017009,…
V1	TRUE	0.00302	54	6054	32	0.005	0.593	GO:0033627	BP	312	cell adhesion mediated by integrin	3	ENSMUSG00000000555,ENSMUSG00000004266,ENSMUSG00000006445,ENSMUSG00000014444,ENSMUSG00000017344,ENSMUSG00000020689,ENSMUSG00000021457,ENSMUSG00000021822,ENSMUSG00000022488,ENSMUSG00000024087,ENSMUSG00000024696,ENSMUSG00000024965,ENSMUSG00000025809,ENSMUSG00000027111,ENSMUSG00000027204,ENSMUSG00000027954,ENSMUSG00000028576,ENSMUSG00000029359,ENSMUSG00000030538,ENSMUSG00000031015,ENSMUSG00000032243,…
V1	TRUE	1.24e-23	307	6054	174	0.029	0.567	GO:0031589	BP	312	cell-substrate adhesion	3	ENSMUSG00000000290,ENSMUSG00000000402,ENSMUSG00000000555,ENSMUSG00000000957,ENSMUSG00000001506,ENSMUSG00000001552,ENSMUSG00000001930,ENSMUSG00000002250,ENSMUSG00000002489,ENSMUSG00000002602,ENSMUSG00000002808,ENSMUSG00000002900,ENSMUSG00000002944,ENSMUSG00000002980,ENSMUSG00000004098,ENSMUSG00000004415,ENSMUSG00000004530,ENSMUSG00000005397,ENSMUSG00000005958,ENSMUSG00000006304,ENSMUSG00000006369,…
V1	TRUE	2.13e-10	190	6054	101	0.017	0.532	GO:0007160	BP	312	cell-matrix adhesion	4	ENSMUSG00000000290,ENSMUSG00000000957,ENSMUSG00000001552,ENSMUSG00000002489,ENSMUSG00000002808,ENSMUSG00000002944,ENSMUSG00000002980,ENSMUSG00000004098,ENSMUSG00000004530,ENSMUSG00000005397,ENSMUSG00000006386,ENSMUSG00000014599,ENSMUSG00000015143,ENSMUSG00000016494,ENSMUSG00000017009,ENSMUSG00000017344,ENSMUSG00000019820,ENSMUSG00000019889,ENSMUSG00000019920,ENSMUSG00000019997,ENSMUSG00000020689,…
V1	TRUE	1.97e-15	12641	6054	3772	0.623	0.298	GO:0065007	BP	312	biological regulation	1	ENSMUSG00000000037,ENSMUSG00000000058,ENSMUSG00000000078,ENSMUSG00000000093,ENSMUSG00000000125,ENSMUSG00000000126,ENSMUSG00000000149,ENSMUSG00000000214,ENSMUSG00000000247,ENSMUSG00000000290,ENSMUSG00000000305,ENSMUSG00000000308,ENSMUSG00000000317,ENSMUSG00000000320,ENSMUSG00000000326,ENSMUSG00000000355,ENSMUSG00000000359,ENSMUSG00000000402,ENSMUSG00000000440,ENSMUSG00000000531,ENSMUSG00000000532,…
NSMUSG00000029913,ENSMUSG00000029915,ENSMUSG00000029919,ENSMUSG00000029925,ENSMUSG00000029994,ENSMUSG00000030000,ENSMUSG00000030004,ENSMUSG00000030007,ENSMUSG00000030022,ENSMUSG00000030047,ENSMUSG00000030048,ENSMUSG00000030051,ENSMUSG00000030057,ENSMUSG00000030067,ENSMUSG00000030069,ENSMUSG00000030079,ENSMUSG00000030087,ENSMUSG00000030093,ENSMUSG00000030102,ENSMUSG00000030104,ENSMUSG00000030107,E…
SMUSG00000062949,ENSMUSG00000062960,ENSMUSG00000062995,ENSMUSG00000063015,ENSMUSG00000063060,ENSMUSG00000063063,ENSMUSG00000063229,ENSMUSG00000063234,ENSMUSG00000063239,ENSMUSG00000063268,ENSMUSG00000063358,ENSMUSG00000063364,ENSMUSG00000063383,ENSMUSG00000063415,ENSMUSG00000063428,ENSMUSG00000063434,ENSMUSG00000063446,ENSMUSG00000063488,ENSMUSG00000063506,ENSMUSG00000063511,ENSMUSG00000063524,EN…
V1	TRUE	5.09e-48	3444	6054	1322	0.218	0.384	GO:0065008	BP	312	regulation of biological quality	2	ENSMUSG00000000125,ENSMUSG00000000149,ENSMUSG00000000214,ENSMUSG00000000290,ENSMUSG00000000305,ENSMUSG00000000320,ENSMUSG00000000326,ENSMUSG00000000440,ENSMUSG00000000532,ENSMUSG00000000560,ENSMUSG00000000567,ENSMUSG00000000568,ENSMUSG00000000594,ENSMUSG00000000627,ENSMUSG00000000628,ENSMUSG00000000632,ENSMUSG00000000708,ENSMUSG00000000751,ENSMUSG00000000766,ENSMUSG00000000792,ENSMUSG00000000805,…
V1	TRUE	3.13e-09	510	6054	214	0.035	0.42	GO:0090066	BP	312	regulation of anatomical structure size	3	ENSMUSG00000000125,ENSMUSG00000000305,ENSMUSG00000000320,ENSMUSG00000000627,ENSMUSG00000000708,ENSMUSG00000000861,ENSMUSG00000001313,ENSMUSG00000002250,ENSMUSG00000002985,ENSMUSG00000003882,ENSMUSG00000004936,ENSMUSG00000005611,ENSMUSG00000006304,ENSMUSG00000006649,ENSMUSG00000007097,ENSMUSG00000007476,ENSMUSG00000007655,ENSMUSG00000011751,ENSMUSG00000015291,ENSMUSG00000015766,ENSMUSG00000017756,…
V1	TRUE	1.5e-05	161	6054	79	0.013	0.491	GO:0035150	BP	312	regulation of tube size	4	ENSMUSG00000000320,ENSMUSG00000000708,ENSMUSG00000002250,ENSMUSG00000002985,ENSMUSG00000004936,ENSMUSG00000005611,ENSMUSG00000007097,ENSMUSG00000007655,ENSMUSG00000018500,ENSMUSG00000020122,ENSMUSG00000020155,ENSMUSG00000020178,ENSMUSG00000020826,ENSMUSG00000020866,ENSMUSG00000021070,ENSMUSG00000021194,ENSMUSG00000021478,ENSMUSG00000021721,ENSMUSG00000022122,ENSMUSG00000022982,ENSMUSG00000022994,…
V1	TRUE	1.27e-05	150	6054	75	0.012	0.5	GO:0035296	BP	312	regulation of tube diameter	5	ENSMUSG00000000320,ENSMUSG00000000708,ENSMUSG00000002250,ENSMUSG00000002985,ENSMUSG00000004936,ENSMUSG00000005611,ENSMUSG00000007097,ENSMUSG00000007655,ENSMUSG00000018500,ENSMUSG00000020122,ENSMUSG00000020155,ENSMUSG00000020178,ENSMUSG00000020826,ENSMUSG00000020866,ENSMUSG00000021070,ENSMUSG00000021194,ENSMUSG00000021478,ENSMUSG00000021721,ENSMUSG00000022122,ENSMUSG00000022982,ENSMUSG00000022994,…
V1	TRUE	0.000507	318	6054	130	0.021	0.409	GO:0051235	BP	312	maintenance of location	3	ENSMUSG00000000440,ENSMUSG00000000594,ENSMUSG00000000628,ENSMUSG00000001123,ENSMUSG00000001175,ENSMUSG00000002083,ENSMUSG00000002108,ENSMUSG00000002603,ENSMUSG00000002661,ENSMUSG00000002944,ENSMUSG00000002985,ENSMUSG00000003308,ENSMUSG00000004035,ENSMUSG00000004266,ENSMUSG00000005299,ENSMUSG00000006519,ENSMUSG00000006567,ENSMUSG00000006930,ENSMUSG00000007122,ENSMUSG00000007655,ENSMUSG00000015568,…
V1	TRUE	3.74e-16	1692	6054	630	0.104	0.372	GO:0042592	BP	312	homeostatic process	3	ENSMUSG00000000214,ENSMUSG00000000320,ENSMUSG00000000326,ENSMUSG00000000440,ENSMUSG00000000532,ENSMUSG00000000567,ENSMUSG00000000568,ENSMUSG00000000628,ENSMUSG00000000751,ENSMUSG00000000766,ENSMUSG00000000805,ENSMUSG00000000811,ENSMUSG00000000902,ENSMUSG00000001018,ENSMUSG00000001175,ENSMUSG00000001270,ENSMUSG00000001280,ENSMUSG00000001403,ENSMUSG00000001416,ENSMUSG00000001642,ENSMUSG00000001750,…
V1	TRUE	8.67e-05	351	6054	144	0.024	0.41	GO:0060249	BP	312	anatomical structure homeostasis	4	ENSMUSG00000000567,ENSMUSG00000000568,ENSMUSG00000000751,ENSMUSG00000001416,ENSMUSG00000001642,ENSMUSG00000001761,ENSMUSG00000002028,ENSMUSG00000002948,ENSMUSG00000004980,ENSMUSG00000006281,ENSMUSG00000012819,ENSMUSG00000014599,ENSMUSG00000015053,ENSMUSG00000015133,ENSMUSG00000016494,ENSMUSG00000016534,ENSMUSG00000018900,ENSMUSG00000019087,ENSMUSG00000019577,ENSMUSG00000019876,ENSMUSG00000019952,…
V1	TRUE	8.95e-05	284	6054	121	0.02	0.426	GO:0048872	BP	312	homeostasis of number of cells	4	ENSMUSG00000000532,ENSMUSG00000000567,ENSMUSG00000000751,ENSMUSG00000001280,ENSMUSG00000001761,ENSMUSG00000002028,ENSMUSG00000002111,ENSMUSG00000002602,ENSMUSG00000002603,ENSMUSG00000003812,ENSMUSG00000003882,ENSMUSG00000004069,ENSMUSG00000005057,ENSMUSG00000005413,ENSMUSG00000005583,ENSMUSG00000005672,ENSMUSG00000006675,ENSMUSG00000006920,ENSMUSG00000009681,ENSMUSG00000010142,ENSMUSG00000014361,…
V1	TRUE	2.39e-10	1105	6054	415	0.069	0.376	GO:0048878	BP	312	chemical homeostasis	4	ENSMUSG00000000214,ENSMUSG00000000320,ENSMUSG00000000326,ENSMUSG00000000440,ENSMUSG00000000628,ENSMUSG00000000766,ENSMUSG00000000805,ENSMUSG00000000902,ENSMUSG00000001018,ENSMUSG00000001175,ENSMUSG00000001270,ENSMUSG00000001642,ENSMUSG00000001750,ENSMUSG00000002083,ENSMUSG00000002108,ENSMUSG00000002280,ENSMUSG00000002289,ENSMUSG00000002489,ENSMUSG00000002603,ENSMUSG00000002944,ENSMUSG00000002985,…
V1	TRUE	2.04e-09	764	6054	300	0.05	0.393	GO:0050801	BP	312	ion homeostasis	5	ENSMUSG00000000320,ENSMUSG00000000326,ENSMUSG00000000766,ENSMUSG00000000805,ENSMUSG00000001018,ENSMUSG00000001175,ENSMUSG00000001270,ENSMUSG00000001750,ENSMUSG00000002083,ENSMUSG00000002603,ENSMUSG00000002944,ENSMUSG00000002985,ENSMUSG00000003617,ENSMUSG00000004035,ENSMUSG00000004070,ENSMUSG00000004266,ENSMUSG00000005299,ENSMUSG00000005373,ENSMUSG00000005413,ENSMUSG00000005716,ENSMUSG00000006235,…
V1	TRUE	8.29e-10	702	6054	281	0.046	0.4	GO:0098771	BP	312	inorganic ion homeostasis	6	ENSMUSG00000000326,ENSMUSG00000000766,ENSMUSG00000000805,ENSMUSG00000001018,ENSMUSG00000001175,ENSMUSG00000001270,ENSMUSG00000001750,ENSMUSG00000002083,ENSMUSG00000002603,ENSMUSG00000002944,ENSMUSG00000002985,ENSMUSG00000003617,ENSMUSG00000004035,ENSMUSG00000004070,ENSMUSG00000004266,ENSMUSG00000005299,ENSMUSG00000005413,ENSMUSG00000005716,ENSMUSG00000006235,ENSMUSG00000006519,ENSMUSG00000006567,…
V1	TRUE	1.49e-09	687	6054	275	0.045	0.4	GO:0055080	BP	312	cation homeostasis	6	ENSMUSG00000000326,ENSMUSG00000000766,ENSMUSG00000000805,ENSMUSG00000001018,ENSMUSG00000001175,ENSMUSG00000001750,ENSMUSG00000002083,ENSMUSG00000002603,ENSMUSG00000002944,ENSMUSG00000002985,ENSMUSG00000003617,ENSMUSG00000004035,ENSMUSG00000004070,ENSMUSG00000004266,ENSMUSG00000005299,ENSMUSG00000005413,ENSMUSG00000005716,ENSMUSG00000006235,ENSMUSG00000006519,ENSMUSG00000006567,ENSMUSG00000006576,…
V1	TRUE	1.52e-08	479	6054	201	0.033	0.42	GO:0072507	BP	312	divalent inorganic cation homeostasis	7	ENSMUSG00000000766,ENSMUSG00000001175,ENSMUSG00000002083,ENSMUSG00000002603,ENSMUSG00000002944,ENSMUSG00000002985,ENSMUSG00000004035,ENSMUSG00000004266,ENSMUSG00000005299,ENSMUSG00000005716,ENSMUSG00000006235,ENSMUSG00000006519,ENSMUSG00000006567,ENSMUSG00000006724,ENSMUSG00000006930,ENSMUSG00000007097,ENSMUSG00000007122,ENSMUSG00000007655,ENSMUSG00000010660,ENSMUSG00000012819,ENSMUSG00000014813,…
V1	TRUE	1.89e-08	616	6054	247	0.041	0.401	GO:0055065	BP	312	metal ion homeostasis	7	ENSMUSG00000000326,ENSMUSG00000000766,ENSMUSG00000001175,ENSMUSG00000002083,ENSMUSG00000002603,ENSMUSG00000002944,ENSMUSG00000002985,ENSMUSG00000003617,ENSMUSG00000004035,ENSMUSG00000004070,ENSMUSG00000004266,ENSMUSG00000005299,ENSMUSG00000005413,ENSMUSG00000005716,ENSMUSG00000006235,ENSMUSG00000006519,ENSMUSG00000006567,ENSMUSG00000006611,ENSMUSG00000006724,ENSMUSG00000006930,ENSMUSG00000007097,…
V1	TRUE	2.35e-08	446	6054	189	0.031	0.424	GO:0055074	BP	312	calcium ion homeostasis	8	ENSMUSG00000000766,ENSMUSG00000001175,ENSMUSG00000002083,ENSMUSG00000002603,ENSMUSG00000002944,ENSMUSG00000002985,ENSMUSG00000004035,ENSMUSG00000004266,ENSMUSG00000005299,ENSMUSG00000005716,ENSMUSG00000006235,ENSMUSG00000006519,ENSMUSG00000006567,ENSMUSG00000006724,ENSMUSG00000006930,ENSMUSG00000007097,ENSMUSG00000007122,ENSMUSG00000007655,ENSMUSG00000010660,ENSMUSG00000012819,ENSMUSG00000014813,…
V1	TRUE	0.00432	417	6054	159	0.026	0.381	GO:0042391	BP	312	regulation of membrane potential	3	ENSMUSG00000000320,ENSMUSG00000000632,ENSMUSG00000000766,ENSMUSG00000001552,ENSMUSG00000001985,ENSMUSG00000002028,ENSMUSG00000003575,ENSMUSG00000005583,ENSMUSG00000007041,ENSMUSG00000007655,ENSMUSG00000015968,ENSMUSG00000017167,ENSMUSG00000017314,ENSMUSG00000019429,ENSMUSG00000019505,ENSMUSG00000019853,ENSMUSG00000019929,ENSMUSG00000020178,ENSMUSG00000020524,ENSMUSG00000020591,ENSMUSG00000020635,…
V1	TRUE	0.000103	183	6054	85	0.014	0.464	GO:0050803	BP	312	regulation of synapse structure or activity	3	ENSMUSG00000002104,ENSMUSG00000002489,ENSMUSG00000002985,ENSMUSG00000005583,ENSMUSG00000005958,ENSMUSG00000006373,ENSMUSG00000008153,ENSMUSG00000013033,ENSMUSG00000020152,ENSMUSG00000021546,ENSMUSG00000022340,ENSMUSG00000022514,ENSMUSG00000022602,ENSMUSG00000022892,ENSMUSG00000023411,ENSMUSG00000023885,ENSMUSG00000024109,ENSMUSG00000024647,ENSMUSG00000025372,ENSMUSG00000025889,ENSMUSG00000026235,…
V1	TRUE	5.94e-12	295	6054	145	0.024	0.492	GO:0001505	BP	312	regulation of neurotransmitter levels	3	ENSMUSG00000000214,ENSMUSG00000000290,ENSMUSG00000000326,ENSMUSG00000000560,ENSMUSG00000000766,ENSMUSG00000001018,ENSMUSG00000002944,ENSMUSG00000003032,ENSMUSG00000003872,ENSMUSG00000004961,ENSMUSG00000005089,ENSMUSG00000005360,ENSMUSG00000005514,ENSMUSG00000005583,ENSMUSG00000006024,ENSMUSG00000006235,ENSMUSG00000006764,ENSMUSG00000007039,ENSMUSG00000007097,ENSMUSG00000007655,ENSMUSG00000007670,…
V1	TRUE	0.00362	515	6054	191	0.032	0.371	GO:0010817	BP	312	regulation of hormone levels	3	ENSMUSG00000000326,ENSMUSG00000000792,ENSMUSG00000002250,ENSMUSG00000002489,ENSMUSG00000002633,ENSMUSG00000005514,ENSMUSG00000006611,ENSMUSG00000006724,ENSMUSG00000007682,ENSMUSG00000010505,ENSMUSG00000013584,ENSMUSG00000015134,ENSMUSG00000015522,ENSMUSG00000015968,ENSMUSG00000016194,ENSMUSG00000017446,ENSMUSG00000018604,ENSMUSG00000018634,ENSMUSG00000019429,ENSMUSG00000019768,ENSMUSG00000019838,…
V1	TRUE	2.57e-36	3027	6054	1143	0.189	0.378	GO:0065009	BP	312	regulation of molecular function	2	ENSMUSG00000000058,ENSMUSG00000000125,ENSMUSG00000000126,ENSMUSG00000000247,ENSMUSG00000000290,ENSMUSG00000000308,ENSMUSG00000000320,ENSMUSG00000000359,ENSMUSG00000000440,ENSMUSG00000000562,ENSMUSG00000000568,ENSMUSG00000000594,ENSMUSG00000000708,ENSMUSG00000000766,ENSMUSG00000000881,ENSMUSG00000000902,ENSMUSG00000001018,ENSMUSG00000001123,ENSMUSG00000001175,ENSMUSG00000001552,ENSMUSG00000001741,…
V1	TRUE	3.97e-35	1612	6054	677	0.112	0.42	GO:0044093	BP	312	positive regulation of molecular function	3	ENSMUSG00000000058,ENSMUSG00000000290,ENSMUSG00000000320,ENSMUSG00000000440,ENSMUSG00000000568,ENSMUSG00000000594,ENSMUSG00000000708,ENSMUSG00000000881,ENSMUSG00000000902,ENSMUSG00000001123,ENSMUSG00000001175,ENSMUSG00000001552,ENSMUSG00000001761,ENSMUSG00000001768,ENSMUSG00000001995,ENSMUSG00000002028,ENSMUSG00000002058,ENSMUSG00000002083,ENSMUSG00000002108,ENSMUSG00000002233,ENSMUSG00000002250,…
V1	TRUE	0.00619	256	6054	105	0.017	0.41	GO:0032409	BP	312	regulation of transporter activity	3	ENSMUSG00000000359,ENSMUSG00000000766,ENSMUSG00000001175,ENSMUSG00000002028,ENSMUSG00000004035,ENSMUSG00000005583,ENSMUSG00000006930,ENSMUSG00000007097,ENSMUSG00000007122,ENSMUSG00000007655,ENSMUSG00000009687,ENSMUSG00000015202,ENSMUSG00000015968,ENSMUSG00000017817,ENSMUSG00000017868,ENSMUSG00000018634,ENSMUSG00000020216,ENSMUSG00000020599,ENSMUSG00000020635,ENSMUSG00000020733,ENSMUSG00000020827,…
V1	TRUE	1.32e-28	2116	6054	820	0.135	0.388	GO:0050790	BP	312	regulation of catalytic activity	3	ENSMUSG00000000058,ENSMUSG00000000126,ENSMUSG00000000320,ENSMUSG00000000440,ENSMUSG00000000568,ENSMUSG00000000594,ENSMUSG00000000708,ENSMUSG00000000766,ENSMUSG00000000881,ENSMUSG00000001123,ENSMUSG00000001175,ENSMUSG00000001768,ENSMUSG00000001995,ENSMUSG00000002058,ENSMUSG00000002083,ENSMUSG00000002108,ENSMUSG00000002233,ENSMUSG00000002250,ENSMUSG00000002289,ENSMUSG00000002307,ENSMUSG00000002372,…
V1	TRUE	6.35e-12	1188	6054	449	0.074	0.378	GO:0051336	BP	312	regulation of hydrolase activity	4	ENSMUSG00000000058,ENSMUSG00000000126,ENSMUSG00000000320,ENSMUSG00000000440,ENSMUSG00000000594,ENSMUSG00000000881,ENSMUSG00000001175,ENSMUSG00000001768,ENSMUSG00000001995,ENSMUSG00000002083,ENSMUSG00000002108,ENSMUSG00000002233,ENSMUSG00000002289,ENSMUSG00000002372,ENSMUSG00000002489,ENSMUSG00000003032,ENSMUSG00000003134,ENSMUSG00000003190,ENSMUSG00000003423,ENSMUSG00000003452,ENSMUSG00000003644,…
V1	TRUE	4.45e-05	425	6054	170	0.028	0.4	GO:0043087	BP	312	regulation of GTPase activity	5	ENSMUSG00000000058,ENSMUSG00000001768,ENSMUSG00000001995,ENSMUSG00000002372,ENSMUSG00000002489,ENSMUSG00000003134,ENSMUSG00000004530,ENSMUSG00000004633,ENSMUSG00000004677,ENSMUSG00000004936,ENSMUSG00000004952,ENSMUSG00000005958,ENSMUSG00000006445,ENSMUSG00000009681,ENSMUSG00000010057,ENSMUSG00000014782,ENSMUSG00000015291,ENSMUSG00000016128,ENSMUSG00000018927,ENSMUSG00000019122,ENSMUSG00000019920,…
V1	TRUE	3.26e-14	885	6054	359	0.059	0.406	GO:0051338	BP	312	regulation of transferase activity	4	ENSMUSG00000000440,ENSMUSG00000000568,ENSMUSG00000000708,ENSMUSG00000000881,ENSMUSG00000001123,ENSMUSG00000002058,ENSMUSG00000002307,ENSMUSG00000002489,ENSMUSG00000002603,ENSMUSG00000002948,ENSMUSG00000002985,ENSMUSG00000002997,ENSMUSG00000003032,ENSMUSG00000003119,ENSMUSG00000003423,ENSMUSG00000004069,ENSMUSG00000004266,ENSMUSG00000004451,ENSMUSG00000004530,ENSMUSG00000004936,ENSMUSG00000004951,…
V1	TRUE	1.95e-27	1257	6054	531	0.088	0.422	GO:0043085	BP	312	positive regulation of catalytic activity	4	ENSMUSG00000000058,ENSMUSG00000000320,ENSMUSG00000000440,ENSMUSG00000000568,ENSMUSG00000000594,ENSMUSG00000000881,ENSMUSG00000001123,ENSMUSG00000001175,ENSMUSG00000001768,ENSMUSG00000001995,ENSMUSG00000002058,ENSMUSG00000002083,ENSMUSG00000002108,ENSMUSG00000002233,ENSMUSG00000002250,ENSMUSG00000002307,ENSMUSG00000002372,ENSMUSG00000002489,ENSMUSG00000002603,ENSMUSG00000002658,ENSMUSG00000002948,…
V1	TRUE	3.37e-09	569	6054	234	0.039	0.411	GO:0051347	BP	312	positive regulation of transferase activity	5	ENSMUSG00000000568,ENSMUSG00000000881,ENSMUSG00000001123,ENSMUSG00000002058,ENSMUSG00000002307,ENSMUSG00000002489,ENSMUSG00000002603,ENSMUSG00000002948,ENSMUSG00000003032,ENSMUSG00000003423,ENSMUSG00000004451,ENSMUSG00000004936,ENSMUSG00000004980,ENSMUSG00000005268,ENSMUSG00000005583,ENSMUSG00000005672,ENSMUSG00000006386,ENSMUSG00000007613,ENSMUSG00000007892,ENSMUSG00000008734,ENSMUSG00000010175,…
V1	TRUE	8.42e-16	673	6054	292	0.048	0.434	GO:0051345	BP	312	positive regulation of hydrolase activity	5	ENSMUSG00000000058,ENSMUSG00000000320,ENSMUSG00000000440,ENSMUSG00000000594,ENSMUSG00000001175,ENSMUSG00000001768,ENSMUSG00000001995,ENSMUSG00000002083,ENSMUSG00000002108,ENSMUSG00000002233,ENSMUSG00000002372,ENSMUSG00000002489,ENSMUSG00000003134,ENSMUSG00000004069,ENSMUSG00000004530,ENSMUSG00000004633,ENSMUSG00000004677,ENSMUSG00000004936,ENSMUSG00000004952,ENSMUSG00000005583,ENSMUSG00000006024,…
V1	TRUE	3.56e-06	363	6054	153	0.025	0.421	GO:0043547	BP	312	positive regulation of GTPase activity	6	ENSMUSG00000000058,ENSMUSG00000001768,ENSMUSG00000001995,ENSMUSG00000002372,ENSMUSG00000002489,ENSMUSG00000003134,ENSMUSG00000004530,ENSMUSG00000004633,ENSMUSG00000004677,ENSMUSG00000004936,ENSMUSG00000004952,ENSMUSG00000006445,ENSMUSG00000009681,ENSMUSG00000010057,ENSMUSG00000014782,ENSMUSG00000015291,ENSMUSG00000016128,ENSMUSG00000018927,ENSMUSG00000019122,ENSMUSG00000019920,ENSMUSG00000020135,…
V1	TRUE	9.43e-08	1114	6054	405	0.067	0.364	GO:0044092	BP	312	negative regulation of molecular function	3	ENSMUSG00000000126,ENSMUSG00000000247,ENSMUSG00000000308,ENSMUSG00000000359,ENSMUSG00000000440,ENSMUSG00000000562,ENSMUSG00000000708,ENSMUSG00000000766,ENSMUSG00000000881,ENSMUSG00000001175,ENSMUSG00000001761,ENSMUSG00000002289,ENSMUSG00000002546,ENSMUSG00000002658,ENSMUSG00000002985,ENSMUSG00000002997,ENSMUSG00000003032,ENSMUSG00000003190,ENSMUSG00000003308,ENSMUSG00000003421,ENSMUSG00000003423,…
V1	TRUE	2.58e-11	378	6054	174	0.029	0.46	GO:0051098	BP	312	regulation of binding	3	ENSMUSG00000000247,ENSMUSG00000000308,ENSMUSG00000000440,ENSMUSG00000000708,ENSMUSG00000001018,ENSMUSG00000001123,ENSMUSG00000001175,ENSMUSG00000001761,ENSMUSG00000002489,ENSMUSG00000002546,ENSMUSG00000002603,ENSMUSG00000002658,ENSMUSG00000002944,ENSMUSG00000002985,ENSMUSG00000003032,ENSMUSG00000003868,ENSMUSG00000004451,ENSMUSG00000005413,ENSMUSG00000005566,ENSMUSG00000005583,ENSMUSG00000006611,…
V1	TRUE	8.64e-08	229	6054	110	0.018	0.48	GO:0043393	BP	312	regulation of protein binding	4	ENSMUSG00000000308,ENSMUSG00000001018,ENSMUSG00000002489,ENSMUSG00000002546,ENSMUSG00000002658,ENSMUSG00000002944,ENSMUSG00000002985,ENSMUSG00000003868,ENSMUSG00000004451,ENSMUSG00000005583,ENSMUSG00000006611,ENSMUSG00000007613,ENSMUSG00000007655,ENSMUSG00000009376,ENSMUSG00000017344,ENSMUSG00000017386,ENSMUSG00000018169,ENSMUSG00000020098,ENSMUSG00000021546,ENSMUSG00000021611,ENSMUSG00000021701,…
V1	TRUE	1.98e-07	202	6054	99	0.016	0.49	GO:0051099	BP	312	positive regulation of binding	4	ENSMUSG00000000440,ENSMUSG00000000708,ENSMUSG00000001123,ENSMUSG00000001175,ENSMUSG00000002489,ENSMUSG00000002603,ENSMUSG00000002985,ENSMUSG00000003032,ENSMUSG00000004451,ENSMUSG00000005566,ENSMUSG00000005583,ENSMUSG00000006611,ENSMUSG00000006715,ENSMUSG00000007655,ENSMUSG00000009376,ENSMUSG00000015092,ENSMUSG00000015149,ENSMUSG00000016554,ENSMUSG00000017344,ENSMUSG00000017386,ENSMUSG00000018169,…
V1	TRUE	0.00274	158	6054	72	0.012	0.456	GO:0051100	BP	312	negative regulation of binding	4	ENSMUSG00000000247,ENSMUSG00000000308,ENSMUSG00000001761,ENSMUSG00000002546,ENSMUSG00000002658,ENSMUSG00000003868,ENSMUSG00000004451,ENSMUSG00000005413,ENSMUSG00000006611,ENSMUSG00000007655,ENSMUSG00000008575,ENSMUSG00000009376,ENSMUSG00000019777,ENSMUSG00000019789,ENSMUSG00000020265,ENSMUSG00000020644,ENSMUSG00000021546,ENSMUSG00000022061,ENSMUSG00000022150,ENSMUSG00000022383,ENSMUSG00000022528,…
V1	TRUE	0.00524	103	6054	51	0.008	0.495	GO:0032091	BP	312	negative regulation of protein binding	5	ENSMUSG00000000308,ENSMUSG00000002546,ENSMUSG00000002658,ENSMUSG00000003868,ENSMUSG00000004451,ENSMUSG00000006611,ENSMUSG00000007655,ENSMUSG00000009376,ENSMUSG00000021546,ENSMUSG00000022061,ENSMUSG00000022150,ENSMUSG00000022383,ENSMUSG00000023411,ENSMUSG00000024290,ENSMUSG00000026383,ENSMUSG00000026864,ENSMUSG00000026930,ENSMUSG00000027009,ENSMUSG00000027474,ENSMUSG00000027496,ENSMUSG00000027985,…
V1	TRUE	9.01e-35	16317	6054	4864	0.803	0.298	GO:0009987	BP	312	cellular process	1	ENSMUSG00000000037,ENSMUSG00000000058,ENSMUSG00000000078,ENSMUSG00000000093,ENSMUSG00000000125,ENSMUSG00000000126,ENSMUSG00000000149,ENSMUSG00000000214,ENSMUSG00000000247,ENSMUSG00000000253,ENSMUSG00000000290,ENSMUSG00000000305,ENSMUSG00000000308,ENSMUSG00000000317,ENSMUSG00000000320,ENSMUSG00000000326,ENSMUSG00000000339,ENSMUSG00000000355,ENSMUSG00000000359,ENSMUSG00000000399,ENSMUSG00000000402,…
NSMUSG00000027207,ENSMUSG00000027208,ENSMUSG00000027215,ENSMUSG00000027217,ENSMUSG00000027220,ENSMUSG00000027221,ENSMUSG00000027230,ENSMUSG00000027238,ENSMUSG00000027239,ENSMUSG00000027253,ENSMUSG00000027254,ENSMUSG00000027257,ENSMUSG00000027287,ENSMUSG00000027296,ENSMUSG00000027298,ENSMUSG00000027304,ENSMUSG00000027312,ENSMUSG00000027314,ENSMUSG00000027315,ENSMUSG00000027323,ENSMUSG00000027326,E…
SMUSG00000041261,ENSMUSG00000041263,ENSMUSG00000041272,ENSMUSG00000041309,ENSMUSG00000041323,ENSMUSG00000041329,ENSMUSG00000041351,ENSMUSG00000041362,ENSMUSG00000041378,ENSMUSG00000041380,ENSMUSG00000041390,ENSMUSG00000041423,ENSMUSG00000041431,ENSMUSG00000041438,ENSMUSG00000041440,ENSMUSG00000041444,ENSMUSG00000041445,ENSMUSG00000041453,ENSMUSG00000041479,ENSMUSG00000041482,ENSMUSG00000041488,EN…
V1	TRUE	3.06e-44	1812	6054	774	0.128	0.427	GO:0006928	BP	312	movement of cell or subcellular component	2	ENSMUSG00000000125,ENSMUSG00000000149,ENSMUSG00000000247,ENSMUSG00000000290,ENSMUSG00000000305,ENSMUSG00000000320,ENSMUSG00000000440,ENSMUSG00000000532,ENSMUSG00000000555,ENSMUSG00000000562,ENSMUSG00000000567,ENSMUSG00000000627,ENSMUSG00000000631,ENSMUSG00000000957,ENSMUSG00000001018,ENSMUSG00000001123,ENSMUSG00000001280,ENSMUSG00000001300,ENSMUSG00000001435,ENSMUSG00000001496,ENSMUSG00000001506,…
V1	TRUE	1.27e-37	1420	6054	619	0.102	0.436	GO:0048870	BP	312	cell motility	3	ENSMUSG00000000149,ENSMUSG00000000290,ENSMUSG00000000320,ENSMUSG00000000440,ENSMUSG00000000532,ENSMUSG00000000555,ENSMUSG00000000562,ENSMUSG00000000567,ENSMUSG00000000631,ENSMUSG00000000957,ENSMUSG00000001123,ENSMUSG00000001280,ENSMUSG00000001300,ENSMUSG00000001435,ENSMUSG00000001496,ENSMUSG00000001506,ENSMUSG00000001552,ENSMUSG00000001672,ENSMUSG00000001741,ENSMUSG00000001761,ENSMUSG00000002233,…
V1	TRUE	4.45e-38	1293	6054	576	0.095	0.445	GO:0016477	BP	312	cell migration	4	ENSMUSG00000000149,ENSMUSG00000000290,ENSMUSG00000000320,ENSMUSG00000000440,ENSMUSG00000000532,ENSMUSG00000000555,ENSMUSG00000000562,ENSMUSG00000000567,ENSMUSG00000000631,ENSMUSG00000000957,ENSMUSG00000001123,ENSMUSG00000001280,ENSMUSG00000001300,ENSMUSG00000001435,ENSMUSG00000001496,ENSMUSG00000001506,ENSMUSG00000001552,ENSMUSG00000001672,ENSMUSG00000001741,ENSMUSG00000001761,ENSMUSG00000002233,…
V1	TRUE	4.37e-11	377	6054	173	0.029	0.459	GO:0001667	BP	312	ameboidal-type cell migration	5	ENSMUSG00000000149,ENSMUSG00000000290,ENSMUSG00000000320,ENSMUSG00000000440,ENSMUSG00000000532,ENSMUSG00000000567,ENSMUSG00000001280,ENSMUSG00000001300,ENSMUSG00000001552,ENSMUSG00000001672,ENSMUSG00000001761,ENSMUSG00000002250,ENSMUSG00000002603,ENSMUSG00000002633,ENSMUSG00000002985,ENSMUSG00000003032,ENSMUSG00000003665,ENSMUSG00000004530,ENSMUSG00000004591,ENSMUSG00000004951,ENSMUSG00000005413,…
V1	TRUE	5.11e-10	273	6054	132	0.022	0.484	GO:0010631	BP	312	epithelial cell migration	6	ENSMUSG00000000290,ENSMUSG00000000320,ENSMUSG00000000440,ENSMUSG00000000567,ENSMUSG00000001280,ENSMUSG00000001300,ENSMUSG00000001552,ENSMUSG00000001672,ENSMUSG00000002250,ENSMUSG00000002603,ENSMUSG00000002633,ENSMUSG00000002985,ENSMUSG00000003032,ENSMUSG00000004530,ENSMUSG00000004591,ENSMUSG00000004951,ENSMUSG00000005413,ENSMUSG00000005583,ENSMUSG00000005672,ENSMUSG00000006386,ENSMUSG00000006445,…
V1	TRUE	8.96e-10	201	6054	104	0.017	0.517	GO:0043542	BP	312	endothelial cell migration	7	ENSMUSG00000000290,ENSMUSG00000000320,ENSMUSG00000000440,ENSMUSG00000001280,ENSMUSG00000001300,ENSMUSG00000001552,ENSMUSG00000002603,ENSMUSG00000002633,ENSMUSG00000002985,ENSMUSG00000003032,ENSMUSG00000004951,ENSMUSG00000005413,ENSMUSG00000005583,ENSMUSG00000006386,ENSMUSG00000006445,ENSMUSG00000007613,ENSMUSG00000009376,ENSMUSG00000010175,ENSMUSG00000014813,ENSMUSG00000015053,ENSMUSG00000015305,…
V1	TRUE	3.04e-05	116	6054	61	0.01	0.526	GO:0043534	BP	312	blood vessel endothelial cell migration	8	ENSMUSG00000000440,ENSMUSG00000001280,ENSMUSG00000001300,ENSMUSG00000001552,ENSMUSG00000002603,ENSMUSG00000002985,ENSMUSG00000003032,ENSMUSG00000004951,ENSMUSG00000005413,ENSMUSG00000005583,ENSMUSG00000006445,ENSMUSG00000015053,ENSMUSG00000015839,ENSMUSG00000016128,ENSMUSG00000019803,ENSMUSG00000020053,ENSMUSG00000021256,ENSMUSG00000021340,ENSMUSG00000021701,ENSMUSG00000022018,ENSMUSG00000022309,…
V1	TRUE	4.57e-05	313	6054	132	0.022	0.422	GO:0050900	BP	312	leukocyte migration	5	ENSMUSG00000000290,ENSMUSG00000000957,ENSMUSG00000001123,ENSMUSG00000001741,ENSMUSG00000002603,ENSMUSG00000002897,ENSMUSG00000005672,ENSMUSG00000009281,ENSMUSG00000009681,ENSMUSG00000014599,ENSMUSG00000015766,ENSMUSG00000016024,ENSMUSG00000016494,ENSMUSG00000018446,ENSMUSG00000018920,ENSMUSG00000018927,ENSMUSG00000019122,ENSMUSG00000020272,ENSMUSG00000020437,ENSMUSG00000020573,ENSMUSG00000020682,…
V1	TRUE	7.57e-05	182	6054	85	0.014	0.467	GO:0097529	BP	312	myeloid leukocyte migration	6	ENSMUSG00000000957,ENSMUSG00000002897,ENSMUSG00000005672,ENSMUSG00000009281,ENSMUSG00000014599,ENSMUSG00000016024,ENSMUSG00000018446,ENSMUSG00000018927,ENSMUSG00000019122,ENSMUSG00000020573,ENSMUSG00000020682,ENSMUSG00000020717,ENSMUSG00000020739,ENSMUSG00000021194,ENSMUSG00000021457,ENSMUSG00000021464,ENSMUSG00000021702,ENSMUSG00000022122,ENSMUSG00000022488,ENSMUSG00000022865,ENSMUSG00000023235,…
V1	TRUE	0.000461	999	6054	348	0.057	0.348	GO:0001775	BP	312	cell activation	2	ENSMUSG00000000290,ENSMUSG00000000320,ENSMUSG00000000631,ENSMUSG00000000693,ENSMUSG00000000732,ENSMUSG00000000791,ENSMUSG00000000861,ENSMUSG00000000957,ENSMUSG00000001123,ENSMUSG00000001300,ENSMUSG00000001761,ENSMUSG00000001930,ENSMUSG00000002052,ENSMUSG00000002108,ENSMUSG00000002111,ENSMUSG00000002602,ENSMUSG00000002603,ENSMUSG00000002633,ENSMUSG00000002897,ENSMUSG00000002981,ENSMUSG00000002985,…
V1	TRUE	1.64e-05	7021	6054	2113	0.349	0.301	GO:0007154	BP	312	cell communication	2	ENSMUSG00000000058,ENSMUSG00000000093,ENSMUSG00000000125,ENSMUSG00000000126,ENSMUSG00000000149,ENSMUSG00000000214,ENSMUSG00000000290,ENSMUSG00000000326,ENSMUSG00000000359,ENSMUSG00000000440,ENSMUSG00000000531,ENSMUSG00000000532,ENSMUSG00000000555,ENSMUSG00000000560,ENSMUSG00000000562,ENSMUSG00000000567,ENSMUSG00000000579,ENSMUSG00000000632,ENSMUSG00000000693,ENSMUSG00000000732,ENSMUSG00000000766,…
NSMUSG00000047797,ENSMUSG00000047821,ENSMUSG00000047904,ENSMUSG00000048001,ENSMUSG00000048076,ENSMUSG00000048078,ENSMUSG00000048120,ENSMUSG00000048251,ENSMUSG00000048373,ENSMUSG00000048376,ENSMUSG00000048379,ENSMUSG00000048402,ENSMUSG00000048450,ENSMUSG00000048482,ENSMUSG00000048583,ENSMUSG00000048677,ENSMUSG00000048706,ENSMUSG00000048756,ENSMUSG00000048776,ENSMUSG00000048779,ENSMUSG00000048826,E…
V1	TRUE	1.06e-15	694	6054	299	0.049	0.431	GO:0030029	BP	312	actin filament-based process	2	ENSMUSG00000000631,ENSMUSG00000001552,ENSMUSG00000002233,ENSMUSG00000002603,ENSMUSG00000003283,ENSMUSG00000004530,ENSMUSG00000004665,ENSMUSG00000004677,ENSMUSG00000005057,ENSMUSG00000005583,ENSMUSG00000005672,ENSMUSG00000006021,ENSMUSG00000006304,ENSMUSG00000006386,ENSMUSG00000006649,ENSMUSG00000007097,ENSMUSG00000007122,ENSMUSG00000007613,ENSMUSG00000007655,ENSMUSG00000009376,ENSMUSG00000009681,…
V1	TRUE	1.15e-06	1618	6054	555	0.092	0.343	GO:0007049	BP	312	cell cycle	2	ENSMUSG00000000058,ENSMUSG00000000126,ENSMUSG00000000355,ENSMUSG00000000486,ENSMUSG00000000532,ENSMUSG00000000567,ENSMUSG00000000579,ENSMUSG00000000708,ENSMUSG00000000751,ENSMUSG00000000902,ENSMUSG00000001175,ENSMUSG00000001228,ENSMUSG00000001403,ENSMUSG00000001517,ENSMUSG00000001525,ENSMUSG00000002055,ENSMUSG00000002058,ENSMUSG00000002190,ENSMUSG00000002233,ENSMUSG00000002297,ENSMUSG00000002324,…
V1	TRUE	3.14e-07	1012	6054	370	0.061	0.366	GO:0022402	BP	312	cell cycle process	3	ENSMUSG00000000058,ENSMUSG00000000126,ENSMUSG00000000486,ENSMUSG00000000532,ENSMUSG00000000567,ENSMUSG00000000579,ENSMUSG00000000708,ENSMUSG00000001175,ENSMUSG00000001403,ENSMUSG00000001517,ENSMUSG00000001525,ENSMUSG00000002055,ENSMUSG00000002058,ENSMUSG00000002233,ENSMUSG00000002297,ENSMUSG00000002324,ENSMUSG00000002372,ENSMUSG00000002546,ENSMUSG00000002603,ENSMUSG00000003032,ENSMUSG00000003437,…
V1	TRUE	0.000372	373	6054	149	0.025	0.399	GO:0044770	BP	312	cell cycle phase transition	4	ENSMUSG00000000532,ENSMUSG00000001175,ENSMUSG00000001403,ENSMUSG00000001517,ENSMUSG00000002297,ENSMUSG00000002372,ENSMUSG00000002603,ENSMUSG00000003032,ENSMUSG00000003437,ENSMUSG00000004266,ENSMUSG00000006005,ENSMUSG00000007080,ENSMUSG00000007656,ENSMUSG00000010051,ENSMUSG00000015766,ENSMUSG00000017146,ENSMUSG00000017499,ENSMUSG00000017561,ENSMUSG00000019942,ENSMUSG00000019982,ENSMUSG00000020122,…
V1	TRUE	7.34e-06	770	6054	286	0.047	0.371	GO:0000278	BP	312	mitotic cell cycle	3	ENSMUSG00000000058,ENSMUSG00000000126,ENSMUSG00000000532,ENSMUSG00000000579,ENSMUSG00000001175,ENSMUSG00000001403,ENSMUSG00000001517,ENSMUSG00000002055,ENSMUSG00000002058,ENSMUSG00000002233,ENSMUSG00000002297,ENSMUSG00000002372,ENSMUSG00000002546,ENSMUSG00000002603,ENSMUSG00000002948,ENSMUSG00000003032,ENSMUSG00000004266,ENSMUSG00000004591,ENSMUSG00000004895,ENSMUSG00000004936,ENSMUSG00000005233,…
V1	TRUE	1.33e-07	596	6054	237	0.039	0.398	GO:1903047	BP	312	mitotic cell cycle process	4	ENSMUSG00000000058,ENSMUSG00000000126,ENSMUSG00000000532,ENSMUSG00000000579,ENSMUSG00000001175,ENSMUSG00000001403,ENSMUSG00000001517,ENSMUSG00000002055,ENSMUSG00000002058,ENSMUSG00000002233,ENSMUSG00000002297,ENSMUSG00000002372,ENSMUSG00000002546,ENSMUSG00000002603,ENSMUSG00000003032,ENSMUSG00000004266,ENSMUSG00000004895,ENSMUSG00000005233,ENSMUSG00000006005,ENSMUSG00000007080,ENSMUSG00000007564,…
V1	TRUE	0.000791	335	6054	135	0.022	0.403	GO:0044772	BP	312	mitotic cell cycle phase transition	5	ENSMUSG00000000532,ENSMUSG00000001175,ENSMUSG00000001403,ENSMUSG00000001517,ENSMUSG00000002297,ENSMUSG00000002372,ENSMUSG00000002603,ENSMUSG00000003032,ENSMUSG00000004266,ENSMUSG00000006005,ENSMUSG00000007080,ENSMUSG00000007656,ENSMUSG00000010051,ENSMUSG00000015766,ENSMUSG00000017146,ENSMUSG00000017499,ENSMUSG00000017561,ENSMUSG00000019942,ENSMUSG00000019982,ENSMUSG00000020122,ENSMUSG00000020326,…
V1	TRUE	3.02e-05	550	6054	212	0.035	0.385	GO:0051301	BP	312	cell division	2	ENSMUSG00000000486,ENSMUSG00000000579,ENSMUSG00000001175,ENSMUSG00000001403,ENSMUSG00000002055,ENSMUSG00000002058,ENSMUSG00000002233,ENSMUSG00000002249,ENSMUSG00000002546,ENSMUSG00000002603,ENSMUSG00000002633,ENSMUSG00000003824,ENSMUSG00000004451,ENSMUSG00000004591,ENSMUSG00000005233,ENSMUSG00000005410,ENSMUSG00000005672,ENSMUSG00000006005,ENSMUSG00000007656,ENSMUSG00000011589,ENSMUSG00000012443,…
V1	TRUE	3.21e-25	2060	6054	788	0.13	0.383	GO:0008219	BP	312	cell death	2	ENSMUSG00000000037,ENSMUSG00000000126,ENSMUSG00000000308,ENSMUSG00000000320,ENSMUSG00000000440,ENSMUSG00000000532,ENSMUSG00000000555,ENSMUSG00000000567,ENSMUSG00000000628,ENSMUSG00000000631,ENSMUSG00000001240,ENSMUSG00000001300,ENSMUSG00000001419,ENSMUSG00000001435,ENSMUSG00000001642,ENSMUSG00000001761,ENSMUSG00000001773,ENSMUSG00000002083,ENSMUSG00000002104,ENSMUSG00000002111,ENSMUSG00000002250,…
V1	TRUE	7.56e-21	1910	6054	721	0.119	0.377	GO:0012501	BP	312	programmed cell death	3	ENSMUSG00000000037,ENSMUSG00000000126,ENSMUSG00000000308,ENSMUSG00000000320,ENSMUSG00000000440,ENSMUSG00000000532,ENSMUSG00000000555,ENSMUSG00000000567,ENSMUSG00000000628,ENSMUSG00000000631,ENSMUSG00000001240,ENSMUSG00000001419,ENSMUSG00000001435,ENSMUSG00000001642,ENSMUSG00000001761,ENSMUSG00000001773,ENSMUSG00000002083,ENSMUSG00000002104,ENSMUSG00000002111,ENSMUSG00000002250,ENSMUSG00000002289,…
V1	TRUE	5.29e-20	1878	6054	707	0.117	0.376	GO:0006915	BP	312	apoptotic process	4	ENSMUSG00000000037,ENSMUSG00000000126,ENSMUSG00000000308,ENSMUSG00000000320,ENSMUSG00000000440,ENSMUSG00000000532,ENSMUSG00000000555,ENSMUSG00000000567,ENSMUSG00000000628,ENSMUSG00000000631,ENSMUSG00000001240,ENSMUSG00000001419,ENSMUSG00000001435,ENSMUSG00000001642,ENSMUSG00000001761,ENSMUSG00000001773,ENSMUSG00000002083,ENSMUSG00000002104,ENSMUSG00000002111,ENSMUSG00000002250,ENSMUSG00000002289,…
V1	TRUE	0.000451	377	6054	150	0.025	0.398	GO:0070997	BP	312	neuron death	3	ENSMUSG00000001300,ENSMUSG00000001761,ENSMUSG00000002083,ENSMUSG00000002104,ENSMUSG00000002307,ENSMUSG00000002602,ENSMUSG00000002633,ENSMUSG00000002948,ENSMUSG00000002985,ENSMUSG00000004891,ENSMUSG00000005413,ENSMUSG00000005583,ENSMUSG00000006235,ENSMUSG00000015337,ENSMUSG00000016494,ENSMUSG00000017861,ENSMUSG00000018166,ENSMUSG00000018634,ENSMUSG00000019505,ENSMUSG00000019768,ENSMUSG00000019982,…
V1	TRUE	8.36e-06	721	6054	270	0.045	0.374	GO:0007017	BP	312	microtubule-based process	2	ENSMUSG00000000486,ENSMUSG00000000579,ENSMUSG00000000631,ENSMUSG00000000708,ENSMUSG00000001018,ENSMUSG00000001473,ENSMUSG00000001525,ENSMUSG00000002055,ENSMUSG00000002372,ENSMUSG00000002546,ENSMUSG00000003452,ENSMUSG00000004677,ENSMUSG00000004936,ENSMUSG00000004951,ENSMUSG00000005233,ENSMUSG00000006005,ENSMUSG00000006782,ENSMUSG00000006930,ENSMUSG00000007564,ENSMUSG00000007655,ENSMUSG00000008035,…
V1	TRUE	0.00363	286	6054	116	0.019	0.406	GO:0007018	BP	312	microtubule-based movement	3	ENSMUSG00000000631,ENSMUSG00000001018,ENSMUSG00000003452,ENSMUSG00000004677,ENSMUSG00000004936,ENSMUSG00000004951,ENSMUSG00000006930,ENSMUSG00000009828,ENSMUSG00000010021,ENSMUSG00000012443,ENSMUSG00000017774,ENSMUSG00000018395,ENSMUSG00000018581,ENSMUSG00000019027,ENSMUSG00000019505,ENSMUSG00000020014,ENSMUSG00000020152,ENSMUSG00000020437,ENSMUSG00000020527,ENSMUSG00000020668,ENSMUSG00000020799,…
V1	TRUE	1.01e-05	7897	6054	2362	0.39	0.299	GO:0051716	BP	312	cellular response to stimulus	2	ENSMUSG00000000058,ENSMUSG00000000093,ENSMUSG00000000125,ENSMUSG00000000126,ENSMUSG00000000149,ENSMUSG00000000214,ENSMUSG00000000290,ENSMUSG00000000320,ENSMUSG00000000326,ENSMUSG00000000355,ENSMUSG00000000359,ENSMUSG00000000440,ENSMUSG00000000531,ENSMUSG00000000532,ENSMUSG00000000555,ENSMUSG00000000560,ENSMUSG00000000562,ENSMUSG00000000567,ENSMUSG00000000568,ENSMUSG00000000579,ENSMUSG00000000628,…
NSMUSG00000040253,ENSMUSG00000040260,ENSMUSG00000040274,ENSMUSG00000040276,ENSMUSG00000040296,ENSMUSG00000040322,ENSMUSG00000040331,ENSMUSG00000040345,ENSMUSG00000040373,ENSMUSG00000040385,ENSMUSG00000040412,ENSMUSG00000040424,ENSMUSG00000040447,ENSMUSG00000040488,ENSMUSG00000040552,ENSMUSG00000040562,ENSMUSG00000040563,ENSMUSG00000040613,ENSMUSG00000040624,ENSMUSG00000040631,ENSMUSG00000040663,E…
V1	TRUE	3.84e-05	199	6054	92	0.015	0.462	GO:0071216	BP	312	cellular response to biotic stimulus	3	ENSMUSG00000002108,ENSMUSG00000002250,ENSMUSG00000002602,ENSMUSG00000002603,ENSMUSG00000002944,ENSMUSG00000002948,ENSMUSG00000003437,ENSMUSG00000005583,ENSMUSG00000005609,ENSMUSG00000005951,ENSMUSG00000009681,ENSMUSG00000015149,ENSMUSG00000015243,ENSMUSG00000015305,ENSMUSG00000016024,ENSMUSG00000018920,ENSMUSG00000019850,ENSMUSG00000020399,ENSMUSG00000020400,ENSMUSG00000020826,ENSMUSG00000020889,…
V1	TRUE	1.72e-49	2759	6054	1107	0.183	0.401	GO:0070887	BP	312	cellular response to chemical stimulus	3	ENSMUSG00000000058,ENSMUSG00000000214,ENSMUSG00000000320,ENSMUSG00000000440,ENSMUSG00000000567,ENSMUSG00000000568,ENSMUSG00000000628,ENSMUSG00000000631,ENSMUSG00000000708,ENSMUSG00000000766,ENSMUSG00000000791,ENSMUSG00000000792,ENSMUSG00000000811,ENSMUSG00000000861,ENSMUSG00000000902,ENSMUSG00000001240,ENSMUSG00000001280,ENSMUSG00000001441,ENSMUSG00000001496,ENSMUSG00000001506,ENSMUSG00000001552,…
V1	TRUE	3.86e-19	1028	6054	425	0.07	0.413	GO:1901701	BP	312	cellular response to oxygen-containing compound	4	ENSMUSG00000000058,ENSMUSG00000000214,ENSMUSG00000000440,ENSMUSG00000000567,ENSMUSG00000000568,ENSMUSG00000000708,ENSMUSG00000000792,ENSMUSG00000000861,ENSMUSG00000000902,ENSMUSG00000001280,ENSMUSG00000001506,ENSMUSG00000001552,ENSMUSG00000001642,ENSMUSG00000001761,ENSMUSG00000002108,ENSMUSG00000002111,ENSMUSG00000002250,ENSMUSG00000002489,ENSMUSG00000002602,ENSMUSG00000002603,ENSMUSG00000002944,…
V1	TRUE	0.000198	270	6054	115	0.019	0.426	GO:0060326	BP	312	cell chemotaxis	4	ENSMUSG00000001741,ENSMUSG00000002489,ENSMUSG00000002633,ENSMUSG00000002897,ENSMUSG00000004951,ENSMUSG00000005672,ENSMUSG00000006445,ENSMUSG00000009281,ENSMUSG00000009376,ENSMUSG00000014599,ENSMUSG00000016024,ENSMUSG00000017670,ENSMUSG00000018446,ENSMUSG00000018920,ENSMUSG00000018927,ENSMUSG00000019122,ENSMUSG00000020573,ENSMUSG00000020682,ENSMUSG00000020739,ENSMUSG00000021194,ENSMUSG00000021457,…
V1	TRUE	4.59e-09	1667	6054	585	0.097	0.351	GO:0033554	BP	312	cellular response to stress	3	ENSMUSG00000000093,ENSMUSG00000000326,ENSMUSG00000000355,ENSMUSG00000000440,ENSMUSG00000000568,ENSMUSG00000000628,ENSMUSG00000000751,ENSMUSG00000000766,ENSMUSG00000000902,ENSMUSG00000001228,ENSMUSG00000001441,ENSMUSG00000001517,ENSMUSG00000001524,ENSMUSG00000001642,ENSMUSG00000001672,ENSMUSG00000001924,ENSMUSG00000002083,ENSMUSG00000002102,ENSMUSG00000002109,ENSMUSG00000002250,ENSMUSG00000002289,…
V1	TRUE	1.98e-35	10036	6054	3196	0.528	0.318	GO:0044237	BP	312	cellular metabolic process	2	ENSMUSG00000000037,ENSMUSG00000000058,ENSMUSG00000000078,ENSMUSG00000000093,ENSMUSG00000000126,ENSMUSG00000000149,ENSMUSG00000000214,ENSMUSG00000000247,ENSMUSG00000000253,ENSMUSG00000000290,ENSMUSG00000000308,ENSMUSG00000000317,ENSMUSG00000000320,ENSMUSG00000000326,ENSMUSG00000000339,ENSMUSG00000000355,ENSMUSG00000000399,ENSMUSG00000000440,ENSMUSG00000000532,ENSMUSG00000000555,ENSMUSG00000000562,…
NSMUSG00000032228,ENSMUSG00000032231,ENSMUSG00000032235,ENSMUSG00000032249,ENSMUSG00000032252,ENSMUSG00000032259,ENSMUSG00000032280,ENSMUSG00000032281,ENSMUSG00000032294,ENSMUSG00000032301,ENSMUSG00000032329,ENSMUSG00000032336,ENSMUSG00000032344,ENSMUSG00000032349,ENSMUSG00000032359,ENSMUSG00000032368,ENSMUSG00000032369,ENSMUSG00000032374,ENSMUSG00000032380,ENSMUSG00000032387,ENSMUSG00000032402,E…
V1	TRUE	3.81e-18	7805	6054	2454	0.405	0.314	GO:0044260	BP	312	cellular macromolecule metabolic process	3	ENSMUSG00000000037,ENSMUSG00000000058,ENSMUSG00000000078,ENSMUSG00000000093,ENSMUSG00000000126,ENSMUSG00000000149,ENSMUSG00000000247,ENSMUSG00000000290,ENSMUSG00000000317,ENSMUSG00000000320,ENSMUSG00000000355,ENSMUSG00000000440,ENSMUSG00000000532,ENSMUSG00000000555,ENSMUSG00000000562,ENSMUSG00000000567,ENSMUSG00000000568,ENSMUSG00000000579,ENSMUSG00000000693,ENSMUSG00000000708,ENSMUSG00000000732,…
NSMUSG00000041235,ENSMUSG00000041263,ENSMUSG00000041309,ENSMUSG00000041380,ENSMUSG00000041390,ENSMUSG00000041431,ENSMUSG00000041438,ENSMUSG00000041453,ENSMUSG00000041498,ENSMUSG00000041515,ENSMUSG00000041540,ENSMUSG00000041556,ENSMUSG00000041560,ENSMUSG00000041565,ENSMUSG00000041605,ENSMUSG00000041607,ENSMUSG00000041710,ENSMUSG00000041718,ENSMUSG00000041736,ENSMUSG00000041773,ENSMUSG00000041777,E…
V1	TRUE	0.00186	165	6054	75	0.012	0.455	GO:0043112	BP	312	receptor metabolic process	4	ENSMUSG00000000440,ENSMUSG00000001240,ENSMUSG00000002108,ENSMUSG00000002603,ENSMUSG00000002944,ENSMUSG00000002985,ENSMUSG00000007655,ENSMUSG00000015405,ENSMUSG00000019777,ENSMUSG00000020524,ENSMUSG00000020689,ENSMUSG00000020828,ENSMUSG00000020889,ENSMUSG00000021319,ENSMUSG00000021457,ENSMUSG00000021546,ENSMUSG00000022309,ENSMUSG00000022383,ENSMUSG00000022705,ENSMUSG00000022841,ENSMUSG00000023951,…
V1	TRUE	8.92e-22	4814	6054	1614	0.267	0.335	GO:0044267	BP	312	cellular protein metabolic process	4	ENSMUSG00000000037,ENSMUSG00000000058,ENSMUSG00000000126,ENSMUSG00000000149,ENSMUSG00000000320,ENSMUSG00000000355,ENSMUSG00000000440,ENSMUSG00000000532,ENSMUSG00000000555,ENSMUSG00000000567,ENSMUSG00000000568,ENSMUSG00000000579,ENSMUSG00000000693,ENSMUSG00000000708,ENSMUSG00000000740,ENSMUSG00000000766,ENSMUSG00000000791,ENSMUSG00000000861,ENSMUSG00000000881,ENSMUSG00000000902,ENSMUSG00000000957,…
V1	TRUE	1.04e-21	3732	6054	1290	0.213	0.346	GO:0006464	BP	312	cellular protein modification process	5	ENSMUSG00000000037,ENSMUSG00000000058,ENSMUSG00000000532,ENSMUSG00000000555,ENSMUSG00000000567,ENSMUSG00000000579,ENSMUSG00000000693,ENSMUSG00000000708,ENSMUSG00000000766,ENSMUSG00000000791,ENSMUSG00000000861,ENSMUSG00000000881,ENSMUSG00000000902,ENSMUSG00000001054,ENSMUSG00000001123,ENSMUSG00000001175,ENSMUSG00000001228,ENSMUSG00000001300,ENSMUSG00000001403,ENSMUSG00000001517,ENSMUSG00000001524,…
V1	TRUE	2.01e-12	1181	6054	449	0.074	0.38	GO:0018193	BP	312	peptidyl-amino acid modification	6	ENSMUSG00000000058,ENSMUSG00000000532,ENSMUSG00000000555,ENSMUSG00000000693,ENSMUSG00000000708,ENSMUSG00000000791,ENSMUSG00000000861,ENSMUSG00000000881,ENSMUSG00000000902,ENSMUSG00000001300,ENSMUSG00000001555,ENSMUSG00000001773,ENSMUSG00000002012,ENSMUSG00000002028,ENSMUSG00000002052,ENSMUSG00000002058,ENSMUSG00000002111,ENSMUSG00000002602,ENSMUSG00000002603,ENSMUSG00000002944,ENSMUSG00000002948,…
V1	TRUE	1.47e-07	370	6054	160	0.026	0.432	GO:0018212	BP	312	peptidyl-tyrosine modification	7	ENSMUSG00000000058,ENSMUSG00000000555,ENSMUSG00000000791,ENSMUSG00000000881,ENSMUSG00000001300,ENSMUSG00000002058,ENSMUSG00000002602,ENSMUSG00000002603,ENSMUSG00000002944,ENSMUSG00000002948,ENSMUSG00000003283,ENSMUSG00000004266,ENSMUSG00000004837,ENSMUSG00000004933,ENSMUSG00000004936,ENSMUSG00000005087,ENSMUSG00000005672,ENSMUSG00000005958,ENSMUSG00000006386,ENSMUSG00000006445,ENSMUSG00000007655,…
V1	TRUE	0.00783	338	6054	132	0.022	0.391	GO:0018209	BP	312	peptidyl-serine modification	7	ENSMUSG00000002012,ENSMUSG00000002603,ENSMUSG00000004591,ENSMUSG00000005087,ENSMUSG00000005373,ENSMUSG00000006386,ENSMUSG00000007613,ENSMUSG00000007655,ENSMUSG00000011751,ENSMUSG00000015202,ENSMUSG00000015981,ENSMUSG00000016179,ENSMUSG00000016528,ENSMUSG00000017868,ENSMUSG00000019929,ENSMUSG00000019942,ENSMUSG00000020122,ENSMUSG00000020715,ENSMUSG00000020785,ENSMUSG00000021070,ENSMUSG00000021108,…
V1	TRUE	3.01e-15	6149	6054	1958	0.323	0.318	GO:0034641	BP	312	cellular nitrogen compound metabolic process	3	ENSMUSG00000000037,ENSMUSG00000000078,ENSMUSG00000000093,ENSMUSG00000000214,ENSMUSG00000000247,ENSMUSG00000000253,ENSMUSG00000000290,ENSMUSG00000000317,ENSMUSG00000000326,ENSMUSG00000000339,ENSMUSG00000000355,ENSMUSG00000000440,ENSMUSG00000000532,ENSMUSG00000000562,ENSMUSG00000000567,ENSMUSG00000000568,ENSMUSG00000000594,ENSMUSG00000000628,ENSMUSG00000000693,ENSMUSG00000000708,ENSMUSG00000000732,…
NSMUSG00000061477,ENSMUSG00000061479,ENSMUSG00000061517,ENSMUSG00000061544,ENSMUSG00000061589,ENSMUSG00000061718,ENSMUSG00000061740,ENSMUSG00000061755,ENSMUSG00000061787,ENSMUSG00000061838,ENSMUSG00000061882,ENSMUSG00000061911,ENSMUSG00000061983,ENSMUSG00000062006,ENSMUSG00000062070,ENSMUSG00000062078,ENSMUSG00000062175,ENSMUSG00000062202,ENSMUSG00000062209,ENSMUSG00000062309,ENSMUSG00000062328,E…
V1	TRUE	1.84e-14	1813	6054	660	0.109	0.364	GO:0044248	BP	312	cellular catabolic process	3	ENSMUSG00000000149,ENSMUSG00000000326,ENSMUSG00000000568,ENSMUSG00000000594,ENSMUSG00000000628,ENSMUSG00000001018,ENSMUSG00000001054,ENSMUSG00000001228,ENSMUSG00000001403,ENSMUSG00000001424,ENSMUSG00000001441,ENSMUSG00000001750,ENSMUSG00000001924,ENSMUSG00000001999,ENSMUSG00000002102,ENSMUSG00000002210,ENSMUSG00000002250,ENSMUSG00000002372,ENSMUSG00000002546,ENSMUSG00000002603,ENSMUSG00000002633,…
V1	TRUE	0.00253	423	6054	162	0.027	0.383	GO:0044270	BP	312	cellular nitrogen compound catabolic process	4	ENSMUSG00000000568,ENSMUSG00000000628,ENSMUSG00000001424,ENSMUSG00000001999,ENSMUSG00000002210,ENSMUSG00000003812,ENSMUSG00000004070,ENSMUSG00000004267,ENSMUSG00000005373,ENSMUSG00000005413,ENSMUSG00000005514,ENSMUSG00000006782,ENSMUSG00000007670,ENSMUSG00000007836,ENSMUSG00000011752,ENSMUSG00000015085,ENSMUSG00000015337,ENSMUSG00000015950,ENSMUSG00000016018,ENSMUSG00000016528,ENSMUSG00000017390,…
V1	TRUE	1.52e-07	645	6054	253	0.042	0.392	GO:0017144	BP	312	drug metabolic process	3	ENSMUSG00000000214,ENSMUSG00000000290,ENSMUSG00000000326,ENSMUSG00000000628,ENSMUSG00000000766,ENSMUSG00000001280,ENSMUSG00000001642,ENSMUSG00000001750,ENSMUSG00000002010,ENSMUSG00000002603,ENSMUSG00000002944,ENSMUSG00000003032,ENSMUSG00000003072,ENSMUSG00000004267,ENSMUSG00000004936,ENSMUSG00000005373,ENSMUSG00000005514,ENSMUSG00000005803,ENSMUSG00000006235,ENSMUSG00000006273,ENSMUSG00000006344,…
V1	TRUE	2.17e-12	5574	6054	1769	0.292	0.317	GO:0046483	BP	312	heterocycle metabolic process	3	ENSMUSG00000000037,ENSMUSG00000000078,ENSMUSG00000000093,ENSMUSG00000000214,ENSMUSG00000000247,ENSMUSG00000000253,ENSMUSG00000000290,ENSMUSG00000000317,ENSMUSG00000000320,ENSMUSG00000000339,ENSMUSG00000000355,ENSMUSG00000000440,ENSMUSG00000000532,ENSMUSG00000000562,ENSMUSG00000000567,ENSMUSG00000000568,ENSMUSG00000000628,ENSMUSG00000000693,ENSMUSG00000000708,ENSMUSG00000000732,ENSMUSG00000000751,…
NSMUSG00000089756,ENSMUSG00000089922,ENSMUSG00000089951,ENSMUSG00000090015,ENSMUSG00000090077,ENSMUSG00000090083,ENSMUSG00000090093,ENSMUSG00000090124,ENSMUSG00000090125,ENSMUSG00000090290,ENSMUSG00000090733,ENSMUSG00000091243,ENSMUSG00000091405,ENSMUSG00000091625,ENSMUSG00000091971,ENSMUSG00000093752,ENSMUSG00000094410,ENSMUSG00000094595,ENSMUSG00000095139,ENSMUSG00000095362,ENSMUSG00000095440,E…
V1	TRUE	0.00124	428	6054	165	0.027	0.386	GO:0046700	BP	312	heterocycle catabolic process	4	ENSMUSG00000000568,ENSMUSG00000000628,ENSMUSG00000001424,ENSMUSG00000001999,ENSMUSG00000002210,ENSMUSG00000003526,ENSMUSG00000003812,ENSMUSG00000004070,ENSMUSG00000004267,ENSMUSG00000005373,ENSMUSG00000005413,ENSMUSG00000006782,ENSMUSG00000007670,ENSMUSG00000007836,ENSMUSG00000011752,ENSMUSG00000015085,ENSMUSG00000015337,ENSMUSG00000015839,ENSMUSG00000015950,ENSMUSG00000016018,ENSMUSG00000016528,…
V1	TRUE	0.00188	143	6054	67	0.011	0.469	GO:0072524	BP	312	pyridine-containing compound metabolic process	4	ENSMUSG00000000628,ENSMUSG00000002010,ENSMUSG00000004267,ENSMUSG00000005373,ENSMUSG00000005951,ENSMUSG00000011752,ENSMUSG00000015950,ENSMUSG00000016194,ENSMUSG00000017390,ENSMUSG00000018659,ENSMUSG00000018861,ENSMUSG00000019179,ENSMUSG00000020053,ENSMUSG00000020080,ENSMUSG00000020250,ENSMUSG00000020277,ENSMUSG00000020321,ENSMUSG00000020456,ENSMUSG00000020475,ENSMUSG00000021236,ENSMUSG00000021255,…
V1	TRUE	8.42e-33	3062	6054	1139	0.188	0.372	GO:0006793	BP	312	phosphorus metabolic process	3	ENSMUSG00000000058,ENSMUSG00000000253,ENSMUSG00000000308,ENSMUSG00000000532,ENSMUSG00000000555,ENSMUSG00000000567,ENSMUSG00000000579,ENSMUSG00000000628,ENSMUSG00000000708,ENSMUSG00000000766,ENSMUSG00000000791,ENSMUSG00000000881,ENSMUSG00000001123,ENSMUSG00000001175,ENSMUSG00000001270,ENSMUSG00000001300,ENSMUSG00000001496,ENSMUSG00000001517,ENSMUSG00000001524,ENSMUSG00000001672,ENSMUSG00000001750,…
V1	TRUE	3.52e-33	3044	6054	1135	0.187	0.373	GO:0006796	BP	312	phosphate-containing compound metabolic process	4	ENSMUSG00000000058,ENSMUSG00000000253,ENSMUSG00000000308,ENSMUSG00000000532,ENSMUSG00000000555,ENSMUSG00000000567,ENSMUSG00000000579,ENSMUSG00000000628,ENSMUSG00000000708,ENSMUSG00000000766,ENSMUSG00000000791,ENSMUSG00000000881,ENSMUSG00000001123,ENSMUSG00000001175,ENSMUSG00000001270,ENSMUSG00000001300,ENSMUSG00000001496,ENSMUSG00000001517,ENSMUSG00000001524,ENSMUSG00000001672,ENSMUSG00000001750,…
V1	TRUE	1.65e-26	2230	6054	848	0.14	0.38	GO:0016310	BP	312	phosphorylation	5	ENSMUSG00000000058,ENSMUSG00000000308,ENSMUSG00000000532,ENSMUSG00000000555,ENSMUSG00000000567,ENSMUSG00000000579,ENSMUSG00000000628,ENSMUSG00000000708,ENSMUSG00000000766,ENSMUSG00000000791,ENSMUSG00000000881,ENSMUSG00000001123,ENSMUSG00000001270,ENSMUSG00000001300,ENSMUSG00000001517,ENSMUSG00000001524,ENSMUSG00000001672,ENSMUSG00000002007,ENSMUSG00000002012,ENSMUSG00000002058,ENSMUSG00000002297,…
V1	TRUE	1.42e-26	1873	6054	733	0.121	0.391	GO:0006468	BP	312	protein phosphorylation	6	ENSMUSG00000000058,ENSMUSG00000000532,ENSMUSG00000000555,ENSMUSG00000000567,ENSMUSG00000000579,ENSMUSG00000000708,ENSMUSG00000000766,ENSMUSG00000000791,ENSMUSG00000000881,ENSMUSG00000001123,ENSMUSG00000001300,ENSMUSG00000001517,ENSMUSG00000001524,ENSMUSG00000001672,ENSMUSG00000002007,ENSMUSG00000002012,ENSMUSG00000002058,ENSMUSG00000002297,ENSMUSG00000002307,ENSMUSG00000002489,ENSMUSG00000002602,…
V1	TRUE	3.69e-05	235	6054	105	0.017	0.447	GO:0046777	BP	312	protein autophosphorylation	7	ENSMUSG00000000532,ENSMUSG00000003119,ENSMUSG00000003228,ENSMUSG00000003283,ENSMUSG00000004837,ENSMUSG00000005566,ENSMUSG00000005672,ENSMUSG00000005958,ENSMUSG00000006386,ENSMUSG00000007613,ENSMUSG00000007655,ENSMUSG00000009681,ENSMUSG00000014932,ENSMUSG00000015656,ENSMUSG00000016528,ENSMUSG00000020122,ENSMUSG00000020227,ENSMUSG00000020272,ENSMUSG00000020357,ENSMUSG00000020385,ENSMUSG00000020541,…
V1	TRUE	6.88e-08	367	6054	160	0.026	0.436	GO:0018108	BP	312	peptidyl-tyrosine phosphorylation	7	ENSMUSG00000000058,ENSMUSG00000000555,ENSMUSG00000000791,ENSMUSG00000000881,ENSMUSG00000001300,ENSMUSG00000002058,ENSMUSG00000002602,ENSMUSG00000002603,ENSMUSG00000002944,ENSMUSG00000002948,ENSMUSG00000003283,ENSMUSG00000004266,ENSMUSG00000004837,ENSMUSG00000004933,ENSMUSG00000004936,ENSMUSG00000005087,ENSMUSG00000005672,ENSMUSG00000005958,ENSMUSG00000006386,ENSMUSG00000006445,ENSMUSG00000007655,…
V1	TRUE	9.88e-09	942	6054	355	0.059	0.377	GO:0019637	BP	312	organophosphate metabolic process	4	ENSMUSG00000000253,ENSMUSG00000000628,ENSMUSG00000000881,ENSMUSG00000001496,ENSMUSG00000001750,ENSMUSG00000001891,ENSMUSG00000002010,ENSMUSG00000002250,ENSMUSG00000002475,ENSMUSG00000002603,ENSMUSG00000003032,ENSMUSG00000003072,ENSMUSG00000003271,ENSMUSG00000003500,ENSMUSG00000003623,ENSMUSG00000004267,ENSMUSG00000004270,ENSMUSG00000004936,ENSMUSG00000005373,ENSMUSG00000005899,ENSMUSG00000005951,…
V1	TRUE	4.83e-08	490	6054	203	0.034	0.414	GO:0090407	BP	312	organophosphate biosynthetic process	5	ENSMUSG00000000628,ENSMUSG00000001750,ENSMUSG00000002250,ENSMUSG00000002603,ENSMUSG00000003072,ENSMUSG00000003500,ENSMUSG00000004267,ENSMUSG00000004270,ENSMUSG00000004936,ENSMUSG00000005373,ENSMUSG00000006390,ENSMUSG00000010660,ENSMUSG00000011752,ENSMUSG00000015659,ENSMUSG00000017390,ENSMUSG00000018500,ENSMUSG00000018659,ENSMUSG00000018770,ENSMUSG00000018796,ENSMUSG00000019139,ENSMUSG00000019577,…
V1	TRUE	0.00445	448	6054	169	0.028	0.377	GO:0019693	BP	312	ribose phosphate metabolic process	5	ENSMUSG00000000628,ENSMUSG00000000881,ENSMUSG00000001750,ENSMUSG00000002603,ENSMUSG00000003072,ENSMUSG00000003271,ENSMUSG00000003500,ENSMUSG00000003623,ENSMUSG00000004267,ENSMUSG00000004936,ENSMUSG00000005373,ENSMUSG00000005951,ENSMUSG00000006273,ENSMUSG00000006390,ENSMUSG00000006445,ENSMUSG00000007097,ENSMUSG00000009876,ENSMUSG00000011752,ENSMUSG00000013593,ENSMUSG00000015656,ENSMUSG00000016194,…
V1	TRUE	0.00222	231	6054	98	0.016	0.424	GO:0046390	BP	312	ribose phosphate biosynthetic process	6	ENSMUSG00000000628,ENSMUSG00000001750,ENSMUSG00000002603,ENSMUSG00000003072,ENSMUSG00000003500,ENSMUSG00000004267,ENSMUSG00000004936,ENSMUSG00000005373,ENSMUSG00000006390,ENSMUSG00000011752,ENSMUSG00000017390,ENSMUSG00000018770,ENSMUSG00000018796,ENSMUSG00000019577,ENSMUSG00000020053,ENSMUSG00000020080,ENSMUSG00000020277,ENSMUSG00000020333,ENSMUSG00000020407,ENSMUSG00000020456,ENSMUSG00000020475,…
V1	TRUE	6.53e-05	187	6054	87	0.014	0.465	GO:0046434	BP	312	organophosphate catabolic process	5	ENSMUSG00000000628,ENSMUSG00000004267,ENSMUSG00000005373,ENSMUSG00000005899,ENSMUSG00000006782,ENSMUSG00000011752,ENSMUSG00000015085,ENSMUSG00000015950,ENSMUSG00000017390,ENSMUSG00000019872,ENSMUSG00000019990,ENSMUSG00000020029,ENSMUSG00000020053,ENSMUSG00000020080,ENSMUSG00000020277,ENSMUSG00000020407,ENSMUSG00000020456,ENSMUSG00000020475,ENSMUSG00000020828,ENSMUSG00000021236,ENSMUSG00000021255,…
V1	TRUE	0.00017	255	6054	110	0.018	0.431	GO:0072593	BP	312	reactive oxygen species metabolic process	3	ENSMUSG00000000290,ENSMUSG00000000628,ENSMUSG00000000766,ENSMUSG00000001517,ENSMUSG00000002603,ENSMUSG00000002944,ENSMUSG00000003032,ENSMUSG00000005510,ENSMUSG00000005514,ENSMUSG00000006235,ENSMUSG00000006519,ENSMUSG00000007039,ENSMUSG00000007655,ENSMUSG00000007670,ENSMUSG00000009681,ENSMUSG00000015149,ENSMUSG00000015340,ENSMUSG00000015839,ENSMUSG00000015950,ENSMUSG00000016206,ENSMUSG00000016494,…
V1	TRUE	0.00414	105	6054	52	0.009	0.495	GO:1903409	BP	312	reactive oxygen species biosynthetic process	4	ENSMUSG00000000290,ENSMUSG00000000766,ENSMUSG00000002944,ENSMUSG00000003032,ENSMUSG00000006235,ENSMUSG00000006519,ENSMUSG00000007039,ENSMUSG00000007655,ENSMUSG00000007670,ENSMUSG00000015340,ENSMUSG00000015950,ENSMUSG00000016206,ENSMUSG00000016494,ENSMUSG00000019768,ENSMUSG00000020053,ENSMUSG00000020826,ENSMUSG00000021125,ENSMUSG00000021270,ENSMUSG00000022037,ENSMUSG00000022982,ENSMUSG00000023826,…
V1	TRUE	1.8e-12	5627	6054	1785	0.295	0.317	GO:0006725	BP	312	cellular aromatic compound metabolic process	3	ENSMUSG00000000037,ENSMUSG00000000078,ENSMUSG00000000093,ENSMUSG00000000214,ENSMUSG00000000247,ENSMUSG00000000253,ENSMUSG00000000290,ENSMUSG00000000317,ENSMUSG00000000326,ENSMUSG00000000339,ENSMUSG00000000355,ENSMUSG00000000440,ENSMUSG00000000532,ENSMUSG00000000562,ENSMUSG00000000567,ENSMUSG00000000568,ENSMUSG00000000628,ENSMUSG00000000693,ENSMUSG00000000708,ENSMUSG00000000732,ENSMUSG00000000751,…
NSMUSG00000078898,ENSMUSG00000078899,ENSMUSG00000078902,ENSMUSG00000078903,ENSMUSG00000079110,ENSMUSG00000079184,ENSMUSG00000079363,ENSMUSG00000079427,ENSMUSG00000079466,ENSMUSG00000079470,ENSMUSG00000079487,ENSMUSG00000080268,ENSMUSG00000085793,ENSMUSG00000089669,ENSMUSG00000089715,ENSMUSG00000089756,ENSMUSG00000089922,ENSMUSG00000089951,ENSMUSG00000090015,ENSMUSG00000090077,ENSMUSG00000090083,E…
V1	TRUE	0.00267	485	6054	182	0.03	0.375	GO:0072521	BP	312	purine-containing compound metabolic process	4	ENSMUSG00000000253,ENSMUSG00000000628,ENSMUSG00000000881,ENSMUSG00000001750,ENSMUSG00000002603,ENSMUSG00000003072,ENSMUSG00000003271,ENSMUSG00000003500,ENSMUSG00000003623,ENSMUSG00000004267,ENSMUSG00000004936,ENSMUSG00000005107,ENSMUSG00000005373,ENSMUSG00000006273,ENSMUSG00000006390,ENSMUSG00000006445,ENSMUSG00000007097,ENSMUSG00000009876,ENSMUSG00000011752,ENSMUSG00000013593,ENSMUSG00000015656,…
V1	TRUE	0.00142	441	6054	169	0.028	0.383	GO:0019439	BP	312	aromatic compound catabolic process	4	ENSMUSG00000000326,ENSMUSG00000000568,ENSMUSG00000000628,ENSMUSG00000001424,ENSMUSG00000001999,ENSMUSG00000002210,ENSMUSG00000003812,ENSMUSG00000004070,ENSMUSG00000004267,ENSMUSG00000005373,ENSMUSG00000005413,ENSMUSG00000006782,ENSMUSG00000007670,ENSMUSG00000007682,ENSMUSG00000007836,ENSMUSG00000011752,ENSMUSG00000015085,ENSMUSG00000015337,ENSMUSG00000015806,ENSMUSG00000015950,ENSMUSG00000016018,…
V1	TRUE	6.08e-11	5447	6054	1720	0.284	0.316	GO:0006139	BP	312	nucleobase-containing compound metabolic process	4	ENSMUSG00000000037,ENSMUSG00000000078,ENSMUSG00000000093,ENSMUSG00000000247,ENSMUSG00000000253,ENSMUSG00000000290,ENSMUSG00000000317,ENSMUSG00000000339,ENSMUSG00000000355,ENSMUSG00000000440,ENSMUSG00000000532,ENSMUSG00000000562,ENSMUSG00000000567,ENSMUSG00000000568,ENSMUSG00000000628,ENSMUSG00000000693,ENSMUSG00000000708,ENSMUSG00000000732,ENSMUSG00000000751,ENSMUSG00000000861,ENSMUSG00000000881,…
V1	TRUE	1.69e-05	4887	6054	1506	0.249	0.308	GO:0090304	BP	312	nucleic acid metabolic process	5	ENSMUSG00000000037,ENSMUSG00000000078,ENSMUSG00000000093,ENSMUSG00000000247,ENSMUSG00000000290,ENSMUSG00000000317,ENSMUSG00000000339,ENSMUSG00000000355,ENSMUSG00000000440,ENSMUSG00000000532,ENSMUSG00000000562,ENSMUSG00000000567,ENSMUSG00000000568,ENSMUSG00000000693,ENSMUSG00000000708,ENSMUSG00000000732,ENSMUSG00000000751,ENSMUSG00000000861,ENSMUSG00000000902,ENSMUSG00000000916,ENSMUSG00000001016,…
V1	TRUE	1.34e-05	4400	6054	1367	0.226	0.311	GO:0016070	BP	312	RNA metabolic process	6	ENSMUSG00000000037,ENSMUSG00000000078,ENSMUSG00000000093,ENSMUSG00000000247,ENSMUSG00000000290,ENSMUSG00000000317,ENSMUSG00000000339,ENSMUSG00000000355,ENSMUSG00000000440,ENSMUSG00000000532,ENSMUSG00000000562,ENSMUSG00000000567,ENSMUSG00000000568,ENSMUSG00000000693,ENSMUSG00000000708,ENSMUSG00000000861,ENSMUSG00000000902,ENSMUSG00000000916,ENSMUSG00000001016,ENSMUSG00000001056,ENSMUSG00000001065,…
V1	TRUE	4.41e-06	649	6054	248	0.041	0.382	GO:0055086	BP	312	nucleobase-containing small molecule metabolic process	5	ENSMUSG00000000253,ENSMUSG00000000628,ENSMUSG00000000881,ENSMUSG00000001750,ENSMUSG00000001891,ENSMUSG00000002010,ENSMUSG00000002603,ENSMUSG00000003072,ENSMUSG00000003271,ENSMUSG00000003500,ENSMUSG00000003623,ENSMUSG00000004267,ENSMUSG00000004936,ENSMUSG00000005373,ENSMUSG00000005951,ENSMUSG00000006273,ENSMUSG00000006390,ENSMUSG00000006445,ENSMUSG00000006782,ENSMUSG00000007097,ENSMUSG00000009876,…
V1	TRUE	1.9e-06	577	6054	226	0.037	0.392	GO:0006753	BP	312	nucleoside phosphate metabolic process	6	ENSMUSG00000000253,ENSMUSG00000000628,ENSMUSG00000000881,ENSMUSG00000001750,ENSMUSG00000002010,ENSMUSG00000002603,ENSMUSG00000003072,ENSMUSG00000003271,ENSMUSG00000003500,ENSMUSG00000003623,ENSMUSG00000004267,ENSMUSG00000004936,ENSMUSG00000005373,ENSMUSG00000005951,ENSMUSG00000006273,ENSMUSG00000006390,ENSMUSG00000006445,ENSMUSG00000006782,ENSMUSG00000007097,ENSMUSG00000009876,ENSMUSG00000011752,…
V1	TRUE	3.33e-06	571	6054	223	0.037	0.391	GO:0009117	BP	312	nucleotide metabolic process	7	ENSMUSG00000000253,ENSMUSG00000000628,ENSMUSG00000000881,ENSMUSG00000001750,ENSMUSG00000002010,ENSMUSG00000002603,ENSMUSG00000003072,ENSMUSG00000003271,ENSMUSG00000003500,ENSMUSG00000003623,ENSMUSG00000004267,ENSMUSG00000004936,ENSMUSG00000005373,ENSMUSG00000005951,ENSMUSG00000006273,ENSMUSG00000006390,ENSMUSG00000006445,ENSMUSG00000006782,ENSMUSG00000007097,ENSMUSG00000009876,ENSMUSG00000011752,…
V1	TRUE	0.00455	50	6054	30	0.005	0.6	GO:0009187	BP	312	cyclic nucleotide metabolic process	8	ENSMUSG00000006445,ENSMUSG00000006782,ENSMUSG00000019990,ENSMUSG00000020654,ENSMUSG00000020890,ENSMUSG00000021536,ENSMUSG00000022220,ENSMUSG00000022376,ENSMUSG00000022489,ENSMUSG00000022840,ENSMUSG00000022994,ENSMUSG00000023868,ENSMUSG00000025584,ENSMUSG00000026241,ENSMUSG00000027889,ENSMUSG00000027931,ENSMUSG00000028005,ENSMUSG00000030302,ENSMUSG00000031659,ENSMUSG00000031842,ENSMUSG00000032344,…
V1	TRUE	0.0077	436	6054	164	0.027	0.376	GO:0009259	BP	312	ribonucleotide metabolic process	8	ENSMUSG00000000628,ENSMUSG00000000881,ENSMUSG00000001750,ENSMUSG00000002603,ENSMUSG00000003072,ENSMUSG00000003271,ENSMUSG00000003500,ENSMUSG00000003623,ENSMUSG00000004267,ENSMUSG00000004936,ENSMUSG00000005373,ENSMUSG00000006273,ENSMUSG00000006390,ENSMUSG00000006445,ENSMUSG00000007097,ENSMUSG00000009876,ENSMUSG00000011752,ENSMUSG00000013593,ENSMUSG00000015656,ENSMUSG00000017390,ENSMUSG00000017453,…
V1	TRUE	0.00735	445	6054	167	0.028	0.375	GO:0006163	BP	312	purine nucleotide metabolic process	8	ENSMUSG00000000628,ENSMUSG00000000881,ENSMUSG00000001750,ENSMUSG00000002603,ENSMUSG00000003072,ENSMUSG00000003271,ENSMUSG00000003500,ENSMUSG00000003623,ENSMUSG00000004267,ENSMUSG00000004936,ENSMUSG00000005373,ENSMUSG00000006273,ENSMUSG00000006390,ENSMUSG00000006445,ENSMUSG00000007097,ENSMUSG00000009876,ENSMUSG00000011752,ENSMUSG00000013593,ENSMUSG00000015656,ENSMUSG00000017390,ENSMUSG00000017453,…
V1	TRUE	0.00968	385	6054	147	0.024	0.382	GO:0034655	BP	312	nucleobase-containing compound catabolic process	5	ENSMUSG00000000568,ENSMUSG00000000628,ENSMUSG00000001424,ENSMUSG00000002210,ENSMUSG00000003812,ENSMUSG00000004267,ENSMUSG00000005373,ENSMUSG00000006782,ENSMUSG00000007670,ENSMUSG00000007836,ENSMUSG00000011752,ENSMUSG00000015085,ENSMUSG00000015337,ENSMUSG00000015950,ENSMUSG00000016018,ENSMUSG00000016528,ENSMUSG00000017390,ENSMUSG00000019088,ENSMUSG00000019872,ENSMUSG00000019990,ENSMUSG00000020029,…
V1	TRUE	1.38e-16	5585	6054	1805	0.298	0.323	GO:0044249	BP	312	cellular biosynthetic process	3	ENSMUSG00000000037,ENSMUSG00000000078,ENSMUSG00000000093,ENSMUSG00000000214,ENSMUSG00000000247,ENSMUSG00000000290,ENSMUSG00000000317,ENSMUSG00000000320,ENSMUSG00000000355,ENSMUSG00000000399,ENSMUSG00000000440,ENSMUSG00000000532,ENSMUSG00000000562,ENSMUSG00000000567,ENSMUSG00000000568,ENSMUSG00000000628,ENSMUSG00000000693,ENSMUSG00000000708,ENSMUSG00000000732,ENSMUSG00000000740,ENSMUSG00000000751,…
NSMUSG00000076431,ENSMUSG00000076441,ENSMUSG00000078193,ENSMUSG00000078202,ENSMUSG00000078302,ENSMUSG00000078486,ENSMUSG00000078496,ENSMUSG00000078503,ENSMUSG00000078789,ENSMUSG00000078861,ENSMUSG00000078862,ENSMUSG00000078864,ENSMUSG00000078867,ENSMUSG00000078868,ENSMUSG00000078870,ENSMUSG00000078878,ENSMUSG00000078879,ENSMUSG00000078880,ENSMUSG00000078886,ENSMUSG00000078887,ENSMUSG00000078889,E…
V1	TRUE	1.19e-11	4675	6054	1502	0.248	0.321	GO:0044271	BP	312	cellular nitrogen compound biosynthetic process	4	ENSMUSG00000000037,ENSMUSG00000000078,ENSMUSG00000000093,ENSMUSG00000000247,ENSMUSG00000000290,ENSMUSG00000000317,ENSMUSG00000000355,ENSMUSG00000000440,ENSMUSG00000000532,ENSMUSG00000000562,ENSMUSG00000000567,ENSMUSG00000000568,ENSMUSG00000000628,ENSMUSG00000000693,ENSMUSG00000000708,ENSMUSG00000000740,ENSMUSG00000000766,ENSMUSG00000000861,ENSMUSG00000000902,ENSMUSG00000001016,ENSMUSG00000001056,…
V1	TRUE	6.09e-11	4093	6054	1326	0.219	0.324	GO:0019438	BP	312	aromatic compound biosynthetic process	4	ENSMUSG00000000037,ENSMUSG00000000078,ENSMUSG00000000093,ENSMUSG00000000214,ENSMUSG00000000247,ENSMUSG00000000290,ENSMUSG00000000317,ENSMUSG00000000355,ENSMUSG00000000440,ENSMUSG00000000532,ENSMUSG00000000562,ENSMUSG00000000567,ENSMUSG00000000568,ENSMUSG00000000628,ENSMUSG00000000693,ENSMUSG00000000708,ENSMUSG00000000861,ENSMUSG00000000902,ENSMUSG00000001016,ENSMUSG00000001065,ENSMUSG00000001103,…
V1	TRUE	3.77e-11	4084	6054	1325	0.219	0.324	GO:0018130	BP	312	heterocycle biosynthetic process	4	ENSMUSG00000000037,ENSMUSG00000000078,ENSMUSG00000000093,ENSMUSG00000000247,ENSMUSG00000000290,ENSMUSG00000000317,ENSMUSG00000000355,ENSMUSG00000000440,ENSMUSG00000000532,ENSMUSG00000000562,ENSMUSG00000000567,ENSMUSG00000000568,ENSMUSG00000000628,ENSMUSG00000000693,ENSMUSG00000000708,ENSMUSG00000000861,ENSMUSG00000000902,ENSMUSG00000001016,ENSMUSG00000001065,ENSMUSG00000001103,ENSMUSG00000001120,…
V1	TRUE	2.69e-10	4022	6054	1300	0.215	0.323	GO:0034654	BP	312	nucleobase-containing compound biosynthetic process	5	ENSMUSG00000000037,ENSMUSG00000000078,ENSMUSG00000000093,ENSMUSG00000000247,ENSMUSG00000000290,ENSMUSG00000000317,ENSMUSG00000000355,ENSMUSG00000000440,ENSMUSG00000000532,ENSMUSG00000000562,ENSMUSG00000000567,ENSMUSG00000000568,ENSMUSG00000000628,ENSMUSG00000000693,ENSMUSG00000000708,ENSMUSG00000000861,ENSMUSG00000000902,ENSMUSG00000001016,ENSMUSG00000001065,ENSMUSG00000001103,ENSMUSG00000001120,…
V1	TRUE	0.00263	169	6054	76	0.013	0.45	GO:0034404	BP	312	nucleobase-containing small molecule biosynthetic process	6	ENSMUSG00000000628,ENSMUSG00000003500,ENSMUSG00000004267,ENSMUSG00000005373,ENSMUSG00000006782,ENSMUSG00000011752,ENSMUSG00000015085,ENSMUSG00000015950,ENSMUSG00000017390,ENSMUSG00000019872,ENSMUSG00000019990,ENSMUSG00000020029,ENSMUSG00000020053,ENSMUSG00000020080,ENSMUSG00000020277,ENSMUSG00000020407,ENSMUSG00000020456,ENSMUSG00000020475,ENSMUSG00000021236,ENSMUSG00000021255,ENSMUSG00000022383,…
V1	TRUE	0.000801	135	6054	65	0.011	0.481	GO:1901292	BP	312	nucleoside phosphate catabolic process	7	ENSMUSG00000000628,ENSMUSG00000004267,ENSMUSG00000005373,ENSMUSG00000006782,ENSMUSG00000011752,ENSMUSG00000015085,ENSMUSG00000015950,ENSMUSG00000017390,ENSMUSG00000019872,ENSMUSG00000019990,ENSMUSG00000020029,ENSMUSG00000020053,ENSMUSG00000020080,ENSMUSG00000020277,ENSMUSG00000020407,ENSMUSG00000020456,ENSMUSG00000020475,ENSMUSG00000021236,ENSMUSG00000021255,ENSMUSG00000022383,ENSMUSG00000022489,…
V1	TRUE	0.00457	124	6054	59	0.01	0.476	GO:0009166	BP	312	nucleotide catabolic process	8	ENSMUSG00000000628,ENSMUSG00000004267,ENSMUSG00000005373,ENSMUSG00000006782,ENSMUSG00000011752,ENSMUSG00000015950,ENSMUSG00000017390,ENSMUSG00000019990,ENSMUSG00000020029,ENSMUSG00000020053,ENSMUSG00000020080,ENSMUSG00000020277,ENSMUSG00000020407,ENSMUSG00000020456,ENSMUSG00000020475,ENSMUSG00000021236,ENSMUSG00000021255,ENSMUSG00000022383,ENSMUSG00000022489,ENSMUSG00000023019,ENSMUSG00000023456,…
V1	TRUE	1.72e-05	306	6054	131	0.022	0.428	GO:1901293	BP	312	nucleoside phosphate biosynthetic process	6	ENSMUSG00000000628,ENSMUSG00000001750,ENSMUSG00000002603,ENSMUSG00000003072,ENSMUSG00000003500,ENSMUSG00000004267,ENSMUSG00000004936,ENSMUSG00000005373,ENSMUSG00000006390,ENSMUSG00000011752,ENSMUSG00000017390,ENSMUSG00000018500,ENSMUSG00000018770,ENSMUSG00000018796,ENSMUSG00000019577,ENSMUSG00000020053,ENSMUSG00000020080,ENSMUSG00000020277,ENSMUSG00000020333,ENSMUSG00000020407,ENSMUSG00000020456,…
V1	TRUE	1.35e-05	305	6054	131	0.022	0.43	GO:0009165	BP	312	nucleotide biosynthetic process	7	ENSMUSG00000000628,ENSMUSG00000001750,ENSMUSG00000002603,ENSMUSG00000003072,ENSMUSG00000003500,ENSMUSG00000004267,ENSMUSG00000004936,ENSMUSG00000005373,ENSMUSG00000006390,ENSMUSG00000011752,ENSMUSG00000017390,ENSMUSG00000018500,ENSMUSG00000018770,ENSMUSG00000018796,ENSMUSG00000019577,ENSMUSG00000020053,ENSMUSG00000020080,ENSMUSG00000020277,ENSMUSG00000020333,ENSMUSG00000020407,ENSMUSG00000020456,…
V1	TRUE	0.00429	228	6054	96	0.016	0.421	GO:0009260	BP	312	ribonucleotide biosynthetic process	8	ENSMUSG00000000628,ENSMUSG00000001750,ENSMUSG00000002603,ENSMUSG00000003072,ENSMUSG00000003500,ENSMUSG00000004267,ENSMUSG00000004936,ENSMUSG00000005373,ENSMUSG00000006390,ENSMUSG00000011752,ENSMUSG00000017390,ENSMUSG00000018770,ENSMUSG00000018796,ENSMUSG00000019577,ENSMUSG00000020053,ENSMUSG00000020080,ENSMUSG00000020277,ENSMUSG00000020333,ENSMUSG00000020407,ENSMUSG00000020456,ENSMUSG00000020475,…
V1	TRUE	8.58e-05	3572	6054	1119	0.185	0.313	GO:0032774	BP	312	RNA biosynthetic process	6	ENSMUSG00000000037,ENSMUSG00000000078,ENSMUSG00000000093,ENSMUSG00000000247,ENSMUSG00000000290,ENSMUSG00000000317,ENSMUSG00000000355,ENSMUSG00000000440,ENSMUSG00000000532,ENSMUSG00000000562,ENSMUSG00000000567,ENSMUSG00000000568,ENSMUSG00000000693,ENSMUSG00000000708,ENSMUSG00000000861,ENSMUSG00000000902,ENSMUSG00000001016,ENSMUSG00000001065,ENSMUSG00000001103,ENSMUSG00000001120,ENSMUSG00000001228,…
V1	TRUE	4e-05	3557	6054	1118	0.185	0.314	GO:0097659	BP	312	nucleic acid-templated transcription	7	ENSMUSG00000000037,ENSMUSG00000000078,ENSMUSG00000000093,ENSMUSG00000000247,ENSMUSG00000000290,ENSMUSG00000000317,ENSMUSG00000000355,ENSMUSG00000000440,ENSMUSG00000000532,ENSMUSG00000000562,ENSMUSG00000000567,ENSMUSG00000000568,ENSMUSG00000000693,ENSMUSG00000000708,ENSMUSG00000000861,ENSMUSG00000000902,ENSMUSG00000001016,ENSMUSG00000001065,ENSMUSG00000001103,ENSMUSG00000001120,ENSMUSG00000001228,…
V1	TRUE	0.000949	239	6054	102	0.017	0.427	GO:0072522	BP	312	purine-containing compound biosynthetic process	5	ENSMUSG00000000628,ENSMUSG00000001750,ENSMUSG00000002603,ENSMUSG00000003072,ENSMUSG00000003500,ENSMUSG00000004267,ENSMUSG00000004936,ENSMUSG00000005373,ENSMUSG00000006390,ENSMUSG00000011752,ENSMUSG00000017390,ENSMUSG00000018500,ENSMUSG00000018770,ENSMUSG00000018796,ENSMUSG00000019577,ENSMUSG00000020053,ENSMUSG00000020080,ENSMUSG00000020277,ENSMUSG00000020333,ENSMUSG00000020456,ENSMUSG00000020475,…
V1	TRUE	0.000894	233	6054	100	0.017	0.429	GO:0006164	BP	312	purine nucleotide biosynthetic process	6	ENSMUSG00000000628,ENSMUSG00000001750,ENSMUSG00000002603,ENSMUSG00000003072,ENSMUSG00000003500,ENSMUSG00000004267,ENSMUSG00000004936,ENSMUSG00000005373,ENSMUSG00000006390,ENSMUSG00000011752,ENSMUSG00000017390,ENSMUSG00000018500,ENSMUSG00000018770,ENSMUSG00000018796,ENSMUSG00000019577,ENSMUSG00000020053,ENSMUSG00000020080,ENSMUSG00000020277,ENSMUSG00000020333,ENSMUSG00000020456,ENSMUSG00000020475,…
V1	TRUE	8.52e-07	4666	6054	1456	0.241	0.312	GO:0034645	BP	312	cellular macromolecule biosynthetic process	4	ENSMUSG00000000037,ENSMUSG00000000078,ENSMUSG00000000093,ENSMUSG00000000247,ENSMUSG00000000290,ENSMUSG00000000317,ENSMUSG00000000355,ENSMUSG00000000440,ENSMUSG00000000532,ENSMUSG00000000562,ENSMUSG00000000567,ENSMUSG00000000568,ENSMUSG00000000693,ENSMUSG00000000708,ENSMUSG00000000740,ENSMUSG00000000751,ENSMUSG00000000861,ENSMUSG00000000902,ENSMUSG00000001016,ENSMUSG00000001056,ENSMUSG00000001065,…
V1	TRUE	3.54e-05	3538	6054	1113	0.184	0.315	GO:0006351	BP	312	transcription, DNA-templated	5	ENSMUSG00000000037,ENSMUSG00000000078,ENSMUSG00000000093,ENSMUSG00000000247,ENSMUSG00000000290,ENSMUSG00000000317,ENSMUSG00000000355,ENSMUSG00000000440,ENSMUSG00000000532,ENSMUSG00000000562,ENSMUSG00000000567,ENSMUSG00000000568,ENSMUSG00000000693,ENSMUSG00000000708,ENSMUSG00000000861,ENSMUSG00000000902,ENSMUSG00000001016,ENSMUSG00000001065,ENSMUSG00000001103,ENSMUSG00000001120,ENSMUSG00000001228,…
V1	TRUE	4.41e-10	1949	6054	678	0.112	0.348	GO:0006366	BP	312	transcription by RNA polymerase II	6	ENSMUSG00000000078,ENSMUSG00000000093,ENSMUSG00000000247,ENSMUSG00000000317,ENSMUSG00000000440,ENSMUSG00000000532,ENSMUSG00000000567,ENSMUSG00000000708,ENSMUSG00000000861,ENSMUSG00000000902,ENSMUSG00000001120,ENSMUSG00000001228,ENSMUSG00000001280,ENSMUSG00000001419,ENSMUSG00000001493,ENSMUSG00000001496,ENSMUSG00000001517,ENSMUSG00000001524,ENSMUSG00000001761,ENSMUSG00000001911,ENSMUSG00000001988,…
V1	TRUE	2.33e-08	935	6054	351	0.058	0.375	GO:0006082	BP	312	organic acid metabolic process	3	ENSMUSG00000000214,ENSMUSG00000000320,ENSMUSG00000000326,ENSMUSG00000000440,ENSMUSG00000000628,ENSMUSG00000000958,ENSMUSG00000001380,ENSMUSG00000001773,ENSMUSG00000002010,ENSMUSG00000002108,ENSMUSG00000002250,ENSMUSG00000002603,ENSMUSG00000002661,ENSMUSG00000002944,ENSMUSG00000002997,ENSMUSG00000003271,ENSMUSG00000003526,ENSMUSG00000003559,ENSMUSG00000003623,ENSMUSG00000003665,ENSMUSG00000004035,…
V1	TRUE	6.68e-08	920	6054	344	0.057	0.374	GO:0043436	BP	312	oxoacid metabolic process	4	ENSMUSG00000000214,ENSMUSG00000000320,ENSMUSG00000000326,ENSMUSG00000000440,ENSMUSG00000000628,ENSMUSG00000000958,ENSMUSG00000001380,ENSMUSG00000001773,ENSMUSG00000002010,ENSMUSG00000002108,ENSMUSG00000002250,ENSMUSG00000002603,ENSMUSG00000002661,ENSMUSG00000002944,ENSMUSG00000002997,ENSMUSG00000003271,ENSMUSG00000003526,ENSMUSG00000003559,ENSMUSG00000003623,ENSMUSG00000003665,ENSMUSG00000004035,…
V1	TRUE	1.23e-06	880	6054	325	0.054	0.369	GO:0019752	BP	312	carboxylic acid metabolic process	5	ENSMUSG00000000214,ENSMUSG00000000320,ENSMUSG00000000326,ENSMUSG00000000440,ENSMUSG00000000628,ENSMUSG00000000958,ENSMUSG00000001380,ENSMUSG00000001773,ENSMUSG00000002010,ENSMUSG00000002108,ENSMUSG00000002250,ENSMUSG00000002603,ENSMUSG00000002661,ENSMUSG00000002944,ENSMUSG00000002997,ENSMUSG00000003526,ENSMUSG00000003559,ENSMUSG00000003623,ENSMUSG00000003665,ENSMUSG00000004035,ENSMUSG00000004267,…
V1	TRUE	0.000536	342	6054	138	0.023	0.404	GO:0016053	BP	312	organic acid biosynthetic process	4	ENSMUSG00000000320,ENSMUSG00000000628,ENSMUSG00000002108,ENSMUSG00000002603,ENSMUSG00000003665,ENSMUSG00000004267,ENSMUSG00000005360,ENSMUSG00000005373,ENSMUSG00000006344,ENSMUSG00000006345,ENSMUSG00000006390,ENSMUSG00000008035,ENSMUSG00000010051,ENSMUSG00000010175,ENSMUSG00000010663,ENSMUSG00000011752,ENSMUSG00000013584,ENSMUSG00000015090,ENSMUSG00000015134,ENSMUSG00000015568,ENSMUSG00000015889,…
V1	TRUE	0.000652	340	6054	137	0.023	0.403	GO:0046394	BP	312	carboxylic acid biosynthetic process	5	ENSMUSG00000000320,ENSMUSG00000000628,ENSMUSG00000002108,ENSMUSG00000002603,ENSMUSG00000003665,ENSMUSG00000004267,ENSMUSG00000005360,ENSMUSG00000005373,ENSMUSG00000006344,ENSMUSG00000006345,ENSMUSG00000006390,ENSMUSG00000008035,ENSMUSG00000010051,ENSMUSG00000010175,ENSMUSG00000010663,ENSMUSG00000011752,ENSMUSG00000013584,ENSMUSG00000015090,ENSMUSG00000015134,ENSMUSG00000015568,ENSMUSG00000015889,…
V1	TRUE	4.24e-06	142	6054	73	0.012	0.514	GO:0042133	BP	312	neurotransmitter metabolic process	3	ENSMUSG00000000214,ENSMUSG00000000290,ENSMUSG00000000326,ENSMUSG00000000766,ENSMUSG00000002944,ENSMUSG00000003032,ENSMUSG00000005360,ENSMUSG00000005514,ENSMUSG00000006235,ENSMUSG00000006764,ENSMUSG00000007039,ENSMUSG00000007655,ENSMUSG00000007670,ENSMUSG00000015970,ENSMUSG00000016206,ENSMUSG00000016494,ENSMUSG00000019768,ENSMUSG00000020000,ENSMUSG00000020053,ENSMUSG00000020182,ENSMUSG00000020534,…
V1	TRUE	0.000125	94	6054	51	0.008	0.543	GO:0042136	BP	312	neurotransmitter biosynthetic process	4	ENSMUSG00000000214,ENSMUSG00000000290,ENSMUSG00000000766,ENSMUSG00000002944,ENSMUSG00000003032,ENSMUSG00000005360,ENSMUSG00000006235,ENSMUSG00000006764,ENSMUSG00000007039,ENSMUSG00000007655,ENSMUSG00000007670,ENSMUSG00000016206,ENSMUSG00000016494,ENSMUSG00000019768,ENSMUSG00000020000,ENSMUSG00000020053,ENSMUSG00000020182,ENSMUSG00000020534,ENSMUSG00000020826,ENSMUSG00000021270,ENSMUSG00000022037,…
V1	TRUE	0.00313	71	6054	39	0.006	0.549	GO:0046209	BP	312	nitric oxide metabolic process	4	ENSMUSG00000000290,ENSMUSG00000000766,ENSMUSG00000002944,ENSMUSG00000003032,ENSMUSG00000005514,ENSMUSG00000006235,ENSMUSG00000007039,ENSMUSG00000007655,ENSMUSG00000007670,ENSMUSG00000016206,ENSMUSG00000016494,ENSMUSG00000019768,ENSMUSG00000020053,ENSMUSG00000020826,ENSMUSG00000021270,ENSMUSG00000022037,ENSMUSG00000023944,ENSMUSG00000024087,ENSMUSG00000024397,ENSMUSG00000028194,ENSMUSG00000028978,…
V1	TRUE	0.00301	66	6054	37	0.006	0.561	GO:0006809	BP	312	nitric oxide biosynthetic process	5	ENSMUSG00000000290,ENSMUSG00000000766,ENSMUSG00000002944,ENSMUSG00000003032,ENSMUSG00000006235,ENSMUSG00000007039,ENSMUSG00000007655,ENSMUSG00000007670,ENSMUSG00000016206,ENSMUSG00000016494,ENSMUSG00000019768,ENSMUSG00000020053,ENSMUSG00000020826,ENSMUSG00000021270,ENSMUSG00000022037,ENSMUSG00000023944,ENSMUSG00000024087,ENSMUSG00000024397,ENSMUSG00000028194,ENSMUSG00000028978,ENSMUSG00000029361,…
V1	TRUE	1.97e-09	479	6054	204	0.034	0.426	GO:0016049	BP	312	cell growth	2	ENSMUSG00000000125,ENSMUSG00000000247,ENSMUSG00000000305,ENSMUSG00000000440,ENSMUSG00000000532,ENSMUSG00000000567,ENSMUSG00000000627,ENSMUSG00000000861,ENSMUSG00000000957,ENSMUSG00000001313,ENSMUSG00000001761,ENSMUSG00000002083,ENSMUSG00000002250,ENSMUSG00000002489,ENSMUSG00000002603,ENSMUSG00000002833,ENSMUSG00000002985,ENSMUSG00000005124,ENSMUSG00000005510,ENSMUSG00000006205,ENSMUSG00000006519,…
V1	TRUE	1.39e-50	5690	6054	2024	0.334	0.356	GO:0016043	BP	312	cellular component organization	2	ENSMUSG00000000037,ENSMUSG00000000058,ENSMUSG00000000125,ENSMUSG00000000149,ENSMUSG00000000247,ENSMUSG00000000305,ENSMUSG00000000355,ENSMUSG00000000399,ENSMUSG00000000402,ENSMUSG00000000440,ENSMUSG00000000486,ENSMUSG00000000532,ENSMUSG00000000555,ENSMUSG00000000567,ENSMUSG00000000568,ENSMUSG00000000579,ENSMUSG00000000627,ENSMUSG00000000628,ENSMUSG00000000631,ENSMUSG00000000632,ENSMUSG00000000693,…
NSMUSG00000051768,ENSMUSG00000051790,ENSMUSG00000051910,ENSMUSG00000052087,ENSMUSG00000052133,ENSMUSG00000052135,ENSMUSG00000052139,ENSMUSG00000052146,ENSMUSG00000052273,ENSMUSG00000052293,ENSMUSG00000052337,ENSMUSG00000052374,ENSMUSG00000052387,ENSMUSG00000052397,ENSMUSG00000052415,ENSMUSG00000052430,ENSMUSG00000052581,ENSMUSG00000052593,ENSMUSG00000052613,ENSMUSG00000052681,ENSMUSG00000052698,E…
V1	TRUE	1.83e-16	252	6054	138	0.023	0.548	GO:0043062	BP	312	extracellular structure organization	3	ENSMUSG00000000402,ENSMUSG00000000567,ENSMUSG00000000693,ENSMUSG00000001240,ENSMUSG00000001435,ENSMUSG00000001506,ENSMUSG00000002603,ENSMUSG00000002944,ENSMUSG00000002985,ENSMUSG00000003665,ENSMUSG00000004098,ENSMUSG00000004894,ENSMUSG00000005397,ENSMUSG00000006369,ENSMUSG00000006649,ENSMUSG00000006800,ENSMUSG00000006931,ENSMUSG00000007613,ENSMUSG00000010051,ENSMUSG00000015243,ENSMUSG00000015568,…
V1	TRUE	2.09e-17	209	6054	122	0.02	0.584	GO:0030198	BP	312	extracellular matrix organization	4	ENSMUSG00000000402,ENSMUSG00000000567,ENSMUSG00000000693,ENSMUSG00000001240,ENSMUSG00000001435,ENSMUSG00000001506,ENSMUSG00000002603,ENSMUSG00000003665,ENSMUSG00000004098,ENSMUSG00000004894,ENSMUSG00000005397,ENSMUSG00000006369,ENSMUSG00000006649,ENSMUSG00000006800,ENSMUSG00000006931,ENSMUSG00000007613,ENSMUSG00000015659,ENSMUSG00000015850,ENSMUSG00000016918,ENSMUSG00000017344,ENSMUSG00000019320,…
V1	TRUE	7.71e-06	213	6054	99	0.016	0.465	GO:0034330	BP	312	cell junction organization	3	ENSMUSG00000000555,ENSMUSG00000000957,ENSMUSG00000001240,ENSMUSG00000001247,ENSMUSG00000001552,ENSMUSG00000001672,ENSMUSG00000002233,ENSMUSG00000002603,ENSMUSG00000004530,ENSMUSG00000004591,ENSMUSG00000006386,ENSMUSG00000007613,ENSMUSG00000007655,ENSMUSG00000015143,ENSMUSG00000015405,ENSMUSG00000017009,ENSMUSG00000017167,ENSMUSG00000017774,ENSMUSG00000019889,ENSMUSG00000019920,ENSMUSG00000020689,…
V1	TRUE	8.89e-18	1863	6054	692	0.114	0.371	GO:0043933	BP	312	protein-containing complex subunit organization	3	ENSMUSG00000000058,ENSMUSG00000000355,ENSMUSG00000000399,ENSMUSG00000000567,ENSMUSG00000000902,ENSMUSG00000001018,ENSMUSG00000001403,ENSMUSG00000001416,ENSMUSG00000001506,ENSMUSG00000001552,ENSMUSG00000001750,ENSMUSG00000001930,ENSMUSG00000002007,ENSMUSG00000002028,ENSMUSG00000002052,ENSMUSG00000002083,ENSMUSG00000002102,ENSMUSG00000002129,ENSMUSG00000002190,ENSMUSG00000002233,ENSMUSG00000002289,…
V1	TRUE	5.93e-13	613	6054	262	0.043	0.427	GO:0097435	BP	312	supramolecular fiber organization	3	ENSMUSG00000000693,ENSMUSG00000001506,ENSMUSG00000002233,ENSMUSG00000002546,ENSMUSG00000002633,ENSMUSG00000002944,ENSMUSG00000002985,ENSMUSG00000005583,ENSMUSG00000006021,ENSMUSG00000006304,ENSMUSG00000006649,ENSMUSG00000006931,ENSMUSG00000007122,ENSMUSG00000007613,ENSMUSG00000007655,ENSMUSG00000008035,ENSMUSG00000009376,ENSMUSG00000010021,ENSMUSG00000010175,ENSMUSG00000011589,ENSMUSG00000011751,…
V1	TRUE	0.00359	45	6054	28	0.005	0.622	GO:0030199	BP	312	collagen fibril organization	4	ENSMUSG00000001506,ENSMUSG00000006931,ENSMUSG00000007613,ENSMUSG00000022105,ENSMUSG00000022483,ENSMUSG00000024087,ENSMUSG00000024330,ENSMUSG00000026042,ENSMUSG00000026043,ENSMUSG00000026674,ENSMUSG00000026837,ENSMUSG00000027966,ENSMUSG00000027996,ENSMUSG00000029163,ENSMUSG00000029661,ENSMUSG00000030607,ENSMUSG00000032231,ENSMUSG00000033327,ENSMUSG00000033792,ENSMUSG00000034161,ENSMUSG00000034205,…
V1	TRUE	2e-11	3397	6054	1124	0.186	0.331	GO:0006996	BP	312	organelle organization	3	ENSMUSG00000000037,ENSMUSG00000000058,ENSMUSG00000000355,ENSMUSG00000000399,ENSMUSG00000000486,ENSMUSG00000000567,ENSMUSG00000000568,ENSMUSG00000000579,ENSMUSG00000000628,ENSMUSG00000000631,ENSMUSG00000000708,ENSMUSG00000000751,ENSMUSG00000000902,ENSMUSG00000001018,ENSMUSG00000001228,ENSMUSG00000001403,ENSMUSG00000001416,ENSMUSG00000001473,ENSMUSG00000001524,ENSMUSG00000001525,ENSMUSG00000001555,…
V1	TRUE	3.24e-19	1200	6054	483	0.08	0.403	GO:0007010	BP	312	cytoskeleton organization	4	ENSMUSG00000000486,ENSMUSG00000000567,ENSMUSG00000000579,ENSMUSG00000000631,ENSMUSG00000000708,ENSMUSG00000001473,ENSMUSG00000001525,ENSMUSG00000002055,ENSMUSG00000002233,ENSMUSG00000002372,ENSMUSG00000002546,ENSMUSG00000002603,ENSMUSG00000002633,ENSMUSG00000003283,ENSMUSG00000003452,ENSMUSG00000004530,ENSMUSG00000004665,ENSMUSG00000004891,ENSMUSG00000005057,ENSMUSG00000005233,ENSMUSG00000005583,…
V1	TRUE	0.00618	503	6054	186	0.031	0.37	GO:0000226	BP	312	microtubule cytoskeleton organization	5	ENSMUSG00000000486,ENSMUSG00000000579,ENSMUSG00000000708,ENSMUSG00000001525,ENSMUSG00000002055,ENSMUSG00000002372,ENSMUSG00000002546,ENSMUSG00000003452,ENSMUSG00000005233,ENSMUSG00000006005,ENSMUSG00000006782,ENSMUSG00000007564,ENSMUSG00000007655,ENSMUSG00000008035,ENSMUSG00000009376,ENSMUSG00000010021,ENSMUSG00000010044,ENSMUSG00000011589,ENSMUSG00000012443,ENSMUSG00000012609,ENSMUSG00000014846,…
V1	TRUE	1.08e-13	609	6054	263	0.043	0.432	GO:0030036	BP	312	actin cytoskeleton organization	5	ENSMUSG00000000631,ENSMUSG00000002233,ENSMUSG00000002603,ENSMUSG00000003283,ENSMUSG00000004530,ENSMUSG00000004665,ENSMUSG00000005057,ENSMUSG00000005583,ENSMUSG00000005672,ENSMUSG00000006021,ENSMUSG00000006304,ENSMUSG00000006386,ENSMUSG00000006649,ENSMUSG00000007122,ENSMUSG00000007613,ENSMUSG00000009376,ENSMUSG00000009681,ENSMUSG00000009772,ENSMUSG00000010175,ENSMUSG00000010825,ENSMUSG00000011751,…
V1	TRUE	0.00197	182	6054	81	0.013	0.445	GO:0031032	BP	312	actomyosin structure organization	6	ENSMUSG00000000631,ENSMUSG00000002233,ENSMUSG00000004665,ENSMUSG00000005583,ENSMUSG00000007122,ENSMUSG00000007613,ENSMUSG00000009376,ENSMUSG00000010175,ENSMUSG00000014778,ENSMUSG00000017009,ENSMUSG00000019978,ENSMUSG00000019997,ENSMUSG00000020388,ENSMUSG00000020612,ENSMUSG00000020900,ENSMUSG00000021338,ENSMUSG00000022018,ENSMUSG00000022091,ENSMUSG00000022469,ENSMUSG00000022817,ENSMUSG00000023015,…
V1	TRUE	4.62e-07	366	6054	157	0.026	0.429	GO:0007015	BP	312	actin filament organization	6	ENSMUSG00000002233,ENSMUSG00000006021,ENSMUSG00000006304,ENSMUSG00000006649,ENSMUSG00000007613,ENSMUSG00000009376,ENSMUSG00000010175,ENSMUSG00000011751,ENSMUSG00000014778,ENSMUSG00000015143,ENSMUSG00000015766,ENSMUSG00000017009,ENSMUSG00000017774,ENSMUSG00000019359,ENSMUSG00000019823,ENSMUSG00000019831,ENSMUSG00000019997,ENSMUSG00000020152,ENSMUSG00000020173,ENSMUSG00000020388,ENSMUSG00000020717,…
V1	TRUE	6.95e-07	153	6054	79	0.013	0.516	GO:0061572	BP	312	actin filament bundle organization	7	ENSMUSG00000002233,ENSMUSG00000007613,ENSMUSG00000009376,ENSMUSG00000014778,ENSMUSG00000015143,ENSMUSG00000015766,ENSMUSG00000017009,ENSMUSG00000019997,ENSMUSG00000020388,ENSMUSG00000020900,ENSMUSG00000021338,ENSMUSG00000021998,ENSMUSG00000022018,ENSMUSG00000022091,ENSMUSG00000022099,ENSMUSG00000022469,ENSMUSG00000022817,ENSMUSG00000023022,ENSMUSG00000023826,ENSMUSG00000024043,ENSMUSG00000024290,…
V1	TRUE	4.45e-08	323	6054	145	0.024	0.449	GO:0050808	BP	312	synapse organization	3	ENSMUSG00000000632,ENSMUSG00000001018,ENSMUSG00000002104,ENSMUSG00000002489,ENSMUSG00000002985,ENSMUSG00000004069,ENSMUSG00000005583,ENSMUSG00000005958,ENSMUSG00000006373,ENSMUSG00000008153,ENSMUSG00000010066,ENSMUSG00000013033,ENSMUSG00000019820,ENSMUSG00000020152,ENSMUSG00000020476,ENSMUSG00000020882,ENSMUSG00000020900,ENSMUSG00000021546,ENSMUSG00000021721,ENSMUSG00000022340,ENSMUSG00000022382,…
V1	TRUE	5.11e-34	1426	6054	610	0.101	0.428	GO:0030030	BP	312	cell projection organization	3	ENSMUSG00000000125,ENSMUSG00000000247,ENSMUSG00000000305,ENSMUSG00000000579,ENSMUSG00000000627,ENSMUSG00000000632,ENSMUSG00000000708,ENSMUSG00000000861,ENSMUSG00000001018,ENSMUSG00000001300,ENSMUSG00000001313,ENSMUSG00000001496,ENSMUSG00000001761,ENSMUSG00000002274,ENSMUSG00000002489,ENSMUSG00000002546,ENSMUSG00000002633,ENSMUSG00000002900,ENSMUSG00000002985,ENSMUSG00000003032,ENSMUSG00000003402,…
V1	TRUE	1.94e-34	1396	6054	601	0.099	0.431	GO:0120036	BP	312	plasma membrane bounded cell projection organization	4	ENSMUSG00000000125,ENSMUSG00000000247,ENSMUSG00000000305,ENSMUSG00000000579,ENSMUSG00000000627,ENSMUSG00000000632,ENSMUSG00000000708,ENSMUSG00000000861,ENSMUSG00000001018,ENSMUSG00000001300,ENSMUSG00000001313,ENSMUSG00000001496,ENSMUSG00000001761,ENSMUSG00000002274,ENSMUSG00000002489,ENSMUSG00000002546,ENSMUSG00000002633,ENSMUSG00000002900,ENSMUSG00000002985,ENSMUSG00000003032,ENSMUSG00000003402,…
V1	TRUE	1.19e-24	2632	6054	967	0.16	0.367	GO:0022607	BP	312	cellular component assembly	3	ENSMUSG00000000058,ENSMUSG00000000355,ENSMUSG00000000399,ENSMUSG00000000486,ENSMUSG00000000555,ENSMUSG00000000567,ENSMUSG00000000708,ENSMUSG00000000902,ENSMUSG00000000957,ENSMUSG00000001240,ENSMUSG00000001247,ENSMUSG00000001403,ENSMUSG00000001416,ENSMUSG00000001506,ENSMUSG00000001525,ENSMUSG00000001552,ENSMUSG00000001672,ENSMUSG00000001750,ENSMUSG00000001930,ENSMUSG00000002007,ENSMUSG00000002028,…
V1	TRUE	8.31e-07	169	6054	85	0.014	0.503	GO:0034329	BP	312	cell junction assembly	4	ENSMUSG00000000555,ENSMUSG00000000957,ENSMUSG00000001240,ENSMUSG00000001247,ENSMUSG00000001552,ENSMUSG00000001672,ENSMUSG00000002233,ENSMUSG00000004530,ENSMUSG00000004591,ENSMUSG00000006386,ENSMUSG00000007655,ENSMUSG00000015143,ENSMUSG00000015405,ENSMUSG00000017009,ENSMUSG00000017167,ENSMUSG00000017774,ENSMUSG00000019889,ENSMUSG00000019920,ENSMUSG00000020689,ENSMUSG00000020758,ENSMUSG00000021108,…
V1	TRUE	9.61e-06	77	6054	46	0.008	0.597	GO:0007044	BP	312	cell-substrate junction assembly	5	ENSMUSG00000000555,ENSMUSG00000000957,ENSMUSG00000004530,ENSMUSG00000006386,ENSMUSG00000015143,ENSMUSG00000017009,ENSMUSG00000019889,ENSMUSG00000019920,ENSMUSG00000020689,ENSMUSG00000020758,ENSMUSG00000022099,ENSMUSG00000022178,ENSMUSG00000022425,ENSMUSG00000022548,ENSMUSG00000023951,ENSMUSG00000024290,ENSMUSG00000024421,ENSMUSG00000025223,ENSMUSG00000025314,ENSMUSG00000026193,ENSMUSG00000026383,…
V1	TRUE	0.00198	75	6054	41	0.007	0.547	GO:0034333	BP	312	adherens junction assembly	5	ENSMUSG00000000957,ENSMUSG00000001240,ENSMUSG00000004530,ENSMUSG00000006386,ENSMUSG00000015143,ENSMUSG00000017009,ENSMUSG00000019889,ENSMUSG00000019920,ENSMUSG00000021823,ENSMUSG00000022099,ENSMUSG00000022178,ENSMUSG00000022425,ENSMUSG00000022548,ENSMUSG00000023951,ENSMUSG00000024290,ENSMUSG00000025223,ENSMUSG00000025314,ENSMUSG00000026383,ENSMUSG00000026697,ENSMUSG00000028649,ENSMUSG00000029528,…
V1	TRUE	0.000398	67	6054	39	0.006	0.582	GO:0007045	BP	312	cell-substrate adherens junction assembly	6	ENSMUSG00000000957,ENSMUSG00000004530,ENSMUSG00000006386,ENSMUSG00000015143,ENSMUSG00000017009,ENSMUSG00000019889,ENSMUSG00000019920,ENSMUSG00000022099,ENSMUSG00000022178,ENSMUSG00000022425,ENSMUSG00000022548,ENSMUSG00000023951,ENSMUSG00000024290,ENSMUSG00000025223,ENSMUSG00000025314,ENSMUSG00000026383,ENSMUSG00000026697,ENSMUSG00000028649,ENSMUSG00000029528,ENSMUSG00000030536,ENSMUSG00000031078,…
V1	TRUE	0.000398	67	6054	39	0.006	0.582	GO:0048041	BP	312	focal adhesion assembly	7	ENSMUSG00000000957,ENSMUSG00000004530,ENSMUSG00000006386,ENSMUSG00000015143,ENSMUSG00000017009,ENSMUSG00000019889,ENSMUSG00000019920,ENSMUSG00000022099,ENSMUSG00000022178,ENSMUSG00000022425,ENSMUSG00000022548,ENSMUSG00000023951,ENSMUSG00000024290,ENSMUSG00000025223,ENSMUSG00000025314,ENSMUSG00000026383,ENSMUSG00000026697,ENSMUSG00000028649,ENSMUSG00000029528,ENSMUSG00000030536,ENSMUSG00000031078,…
V1	TRUE	0.000161	716	6054	262	0.043	0.366	GO:0070925	BP	312	organelle assembly	4	ENSMUSG00000000486,ENSMUSG00000000708,ENSMUSG00000001525,ENSMUSG00000002055,ENSMUSG00000002546,ENSMUSG00000003283,ENSMUSG00000003452,ENSMUSG00000004451,ENSMUSG00000005583,ENSMUSG00000006005,ENSMUSG00000006304,ENSMUSG00000006930,ENSMUSG00000007122,ENSMUSG00000008682,ENSMUSG00000008892,ENSMUSG00000009828,ENSMUSG00000009927,ENSMUSG00000010044,ENSMUSG00000010057,ENSMUSG00000010175,ENSMUSG00000012443,…
V1	TRUE	2.41e-14	1669	6054	614	0.101	0.368	GO:0065003	BP	312	protein-containing complex assembly	4	ENSMUSG00000000058,ENSMUSG00000000355,ENSMUSG00000000399,ENSMUSG00000000567,ENSMUSG00000000902,ENSMUSG00000001403,ENSMUSG00000001416,ENSMUSG00000001506,ENSMUSG00000001552,ENSMUSG00000001750,ENSMUSG00000001930,ENSMUSG00000002007,ENSMUSG00000002028,ENSMUSG00000002083,ENSMUSG00000002102,ENSMUSG00000002129,ENSMUSG00000002190,ENSMUSG00000002233,ENSMUSG00000002289,ENSMUSG00000002307,ENSMUSG00000002319,…
V1	TRUE	0.000303	592	6054	221	0.037	0.373	GO:0051259	BP	312	protein complex oligomerization	5	ENSMUSG00000000058,ENSMUSG00000001506,ENSMUSG00000001552,ENSMUSG00000001930,ENSMUSG00000002083,ENSMUSG00000002233,ENSMUSG00000002289,ENSMUSG00000002546,ENSMUSG00000002985,ENSMUSG00000003308,ENSMUSG00000003402,ENSMUSG00000003575,ENSMUSG00000004936,ENSMUSG00000005089,ENSMUSG00000005299,ENSMUSG00000005413,ENSMUSG00000005566,ENSMUSG00000006386,ENSMUSG00000007476,ENSMUSG00000007655,ENSMUSG00000008090,…
V1	TRUE	0.000448	359	6054	144	0.024	0.401	GO:0051260	BP	312	protein homooligomerization	6	ENSMUSG00000001930,ENSMUSG00000002083,ENSMUSG00000002233,ENSMUSG00000002289,ENSMUSG00000002546,ENSMUSG00000002985,ENSMUSG00000003575,ENSMUSG00000005089,ENSMUSG00000005299,ENSMUSG00000005413,ENSMUSG00000007655,ENSMUSG00000008090,ENSMUSG00000008540,ENSMUSG00000011589,ENSMUSG00000015085,ENSMUSG00000015134,ENSMUSG00000015843,ENSMUSG00000016520,ENSMUSG00000016534,ENSMUSG00000016541,ENSMUSG00000016763,…
V1	TRUE	0.00143	967	6054	335	0.055	0.346	GO:0034622	BP	312	cellular protein-containing complex assembly	5	ENSMUSG00000000355,ENSMUSG00000000399,ENSMUSG00000000567,ENSMUSG00000000902,ENSMUSG00000001403,ENSMUSG00000001750,ENSMUSG00000002007,ENSMUSG00000002102,ENSMUSG00000002129,ENSMUSG00000002307,ENSMUSG00000002319,ENSMUSG00000002455,ENSMUSG00000002477,ENSMUSG00000002546,ENSMUSG00000002603,ENSMUSG00000002679,ENSMUSG00000002835,ENSMUSG00000002944,ENSMUSG00000003423,ENSMUSG00000003452,ENSMUSG00000003868,…
V1	TRUE	1.15e-05	475	6054	189	0.031	0.398	GO:0030031	BP	312	cell projection assembly	4	ENSMUSG00000004530,ENSMUSG00000005148,ENSMUSG00000005672,ENSMUSG00000006304,ENSMUSG00000006445,ENSMUSG00000006930,ENSMUSG00000007613,ENSMUSG00000007655,ENSMUSG00000008892,ENSMUSG00000009828,ENSMUSG00000010044,ENSMUSG00000012609,ENSMUSG00000013160,ENSMUSG00000015647,ENSMUSG00000016541,ENSMUSG00000018217,ENSMUSG00000018395,ENSMUSG00000019027,ENSMUSG00000019952,ENSMUSG00000020014,ENSMUSG00000020152,…
V1	TRUE	5.28e-06	471	6054	189	0.031	0.401	GO:0120031	BP	312	plasma membrane bounded cell projection assembly	5	ENSMUSG00000004530,ENSMUSG00000005148,ENSMUSG00000005672,ENSMUSG00000006304,ENSMUSG00000006445,ENSMUSG00000006930,ENSMUSG00000007613,ENSMUSG00000007655,ENSMUSG00000008892,ENSMUSG00000009828,ENSMUSG00000010044,ENSMUSG00000012609,ENSMUSG00000013160,ENSMUSG00000015647,ENSMUSG00000016541,ENSMUSG00000018217,ENSMUSG00000018395,ENSMUSG00000019027,ENSMUSG00000019952,ENSMUSG00000020014,ENSMUSG00000020152,…
V1	TRUE	1.67e-06	150	6054	77	0.013	0.513	GO:0051017	BP	312	actin filament bundle assembly	4	ENSMUSG00000002233,ENSMUSG00000007613,ENSMUSG00000009376,ENSMUSG00000014778,ENSMUSG00000015143,ENSMUSG00000015766,ENSMUSG00000017009,ENSMUSG00000019997,ENSMUSG00000020388,ENSMUSG00000020900,ENSMUSG00000021338,ENSMUSG00000021998,ENSMUSG00000022018,ENSMUSG00000022091,ENSMUSG00000022099,ENSMUSG00000022469,ENSMUSG00000022817,ENSMUSG00000023022,ENSMUSG00000023826,ENSMUSG00000024043,ENSMUSG00000024290,…
V1	TRUE	0.0043	32	6054	22	0.004	0.688	GO:0070286	BP	312	axonemal dynein complex assembly	5	ENSMUSG00000010044,ENSMUSG00000019027,ENSMUSG00000020930,ENSMUSG00000020973,ENSMUSG00000022262,ENSMUSG00000022375,ENSMUSG00000026939,ENSMUSG00000027676,ENSMUSG00000028845,ENSMUSG00000030882,ENSMUSG00000033826,ENSMUSG00000034706,ENSMUSG00000037617,ENSMUSG00000039632,ENSMUSG00000040189,ENSMUSG00000041144,ENSMUSG00000048794,ENSMUSG00000052273,ENSMUSG00000061322,ENSMUSG00000073102,ENSMUSG00000096141,…
V1	TRUE	5.81e-08	888	6054	334	0.055	0.376	GO:0019725	BP	312	cellular homeostasis	2	ENSMUSG00000000214,ENSMUSG00000000628,ENSMUSG00000000766,ENSMUSG00000000811,ENSMUSG00000000902,ENSMUSG00000001018,ENSMUSG00000001175,ENSMUSG00000001270,ENSMUSG00000001403,ENSMUSG00000001750,ENSMUSG00000002083,ENSMUSG00000002489,ENSMUSG00000002603,ENSMUSG00000002944,ENSMUSG00000002985,ENSMUSG00000003423,ENSMUSG00000003617,ENSMUSG00000004035,ENSMUSG00000004266,ENSMUSG00000005299,ENSMUSG00000005373,…
V1	TRUE	2.39e-09	777	6054	304	0.05	0.391	GO:0055082	BP	312	cellular chemical homeostasis	3	ENSMUSG00000000214,ENSMUSG00000000628,ENSMUSG00000000766,ENSMUSG00000000902,ENSMUSG00000001018,ENSMUSG00000001175,ENSMUSG00000001270,ENSMUSG00000001750,ENSMUSG00000002083,ENSMUSG00000002489,ENSMUSG00000002603,ENSMUSG00000002944,ENSMUSG00000002985,ENSMUSG00000003423,ENSMUSG00000003617,ENSMUSG00000004035,ENSMUSG00000004266,ENSMUSG00000005299,ENSMUSG00000005373,ENSMUSG00000005413,ENSMUSG00000005716,…
V1	TRUE	1.55e-08	615	6054	247	0.041	0.402	GO:0006873	BP	312	cellular ion homeostasis	4	ENSMUSG00000000766,ENSMUSG00000001018,ENSMUSG00000001175,ENSMUSG00000001270,ENSMUSG00000001750,ENSMUSG00000002083,ENSMUSG00000002603,ENSMUSG00000002944,ENSMUSG00000002985,ENSMUSG00000003617,ENSMUSG00000004035,ENSMUSG00000004266,ENSMUSG00000005299,ENSMUSG00000005413,ENSMUSG00000005716,ENSMUSG00000006235,ENSMUSG00000006519,ENSMUSG00000006567,ENSMUSG00000006576,ENSMUSG00000006611,ENSMUSG00000006930,…
V1	TRUE	1.03e-08	601	6054	243	0.04	0.404	GO:0030003	BP	312	cellular cation homeostasis	5	ENSMUSG00000000766,ENSMUSG00000001018,ENSMUSG00000001175,ENSMUSG00000001750,ENSMUSG00000002083,ENSMUSG00000002603,ENSMUSG00000002944,ENSMUSG00000002985,ENSMUSG00000003617,ENSMUSG00000004035,ENSMUSG00000004266,ENSMUSG00000005299,ENSMUSG00000005413,ENSMUSG00000005716,ENSMUSG00000006235,ENSMUSG00000006519,ENSMUSG00000006567,ENSMUSG00000006576,ENSMUSG00000006611,ENSMUSG00000006930,ENSMUSG00000007097,…
V1	TRUE	4.05e-09	456	6054	195	0.032	0.428	GO:0072503	BP	312	cellular divalent inorganic cation homeostasis	6	ENSMUSG00000000766,ENSMUSG00000001175,ENSMUSG00000002083,ENSMUSG00000002603,ENSMUSG00000002944,ENSMUSG00000002985,ENSMUSG00000004035,ENSMUSG00000004266,ENSMUSG00000005299,ENSMUSG00000005716,ENSMUSG00000006235,ENSMUSG00000006519,ENSMUSG00000006567,ENSMUSG00000006930,ENSMUSG00000007097,ENSMUSG00000007122,ENSMUSG00000007655,ENSMUSG00000010660,ENSMUSG00000012819,ENSMUSG00000014813,ENSMUSG00000015053,…
V1	TRUE	4.63e-08	537	6054	219	0.036	0.408	GO:0006875	BP	312	cellular metal ion homeostasis	6	ENSMUSG00000000766,ENSMUSG00000001175,ENSMUSG00000002083,ENSMUSG00000002603,ENSMUSG00000002944,ENSMUSG00000002985,ENSMUSG00000003617,ENSMUSG00000004035,ENSMUSG00000004266,ENSMUSG00000005299,ENSMUSG00000005413,ENSMUSG00000005716,ENSMUSG00000006235,ENSMUSG00000006519,ENSMUSG00000006567,ENSMUSG00000006611,ENSMUSG00000006930,ENSMUSG00000007097,ENSMUSG00000007122,ENSMUSG00000007655,ENSMUSG00000010660,…
V1	TRUE	8.01e-09	430	6054	185	0.031	0.43	GO:0006874	BP	312	cellular calcium ion homeostasis	7	ENSMUSG00000000766,ENSMUSG00000001175,ENSMUSG00000002083,ENSMUSG00000002603,ENSMUSG00000002944,ENSMUSG00000002985,ENSMUSG00000004035,ENSMUSG00000004266,ENSMUSG00000005299,ENSMUSG00000005716,ENSMUSG00000006235,ENSMUSG00000006519,ENSMUSG00000006567,ENSMUSG00000006930,ENSMUSG00000007097,ENSMUSG00000007122,ENSMUSG00000007655,ENSMUSG00000010660,ENSMUSG00000012819,ENSMUSG00000014813,ENSMUSG00000015053,…
V1	TRUE	1.29e-08	341	6054	153	0.025	0.449	GO:0051480	BP	312	regulation of cytosolic calcium ion concentration	8	ENSMUSG00000000766,ENSMUSG00000001175,ENSMUSG00000002083,ENSMUSG00000002603,ENSMUSG00000002944,ENSMUSG00000004035,ENSMUSG00000004266,ENSMUSG00000005299,ENSMUSG00000005716,ENSMUSG00000006235,ENSMUSG00000006519,ENSMUSG00000006930,ENSMUSG00000007097,ENSMUSG00000007122,ENSMUSG00000007655,ENSMUSG00000010660,ENSMUSG00000012819,ENSMUSG00000015053,ENSMUSG00000017446,ENSMUSG00000017817,ENSMUSG00000018634,…
V1	TRUE	1.7e-07	297	6054	134	0.022	0.451	GO:0007204	BP	312	positive regulation of cytosolic calcium ion concentration	9	ENSMUSG00000000766,ENSMUSG00000001175,ENSMUSG00000002083,ENSMUSG00000002603,ENSMUSG00000002944,ENSMUSG00000004035,ENSMUSG00000004266,ENSMUSG00000005299,ENSMUSG00000006235,ENSMUSG00000006519,ENSMUSG00000006930,ENSMUSG00000007122,ENSMUSG00000007655,ENSMUSG00000010660,ENSMUSG00000015053,ENSMUSG00000017446,ENSMUSG00000017817,ENSMUSG00000018634,ENSMUSG00000019768,ENSMUSG00000020216,ENSMUSG00000020573,…
V1	TRUE	7.21e-06	159	6054	79	0.013	0.497	GO:0060402	BP	312	calcium ion transport into cytosol	10	ENSMUSG00000001175,ENSMUSG00000002083,ENSMUSG00000002603,ENSMUSG00000004035,ENSMUSG00000004266,ENSMUSG00000005299,ENSMUSG00000006519,ENSMUSG00000006930,ENSMUSG00000007122,ENSMUSG00000007655,ENSMUSG00000017817,ENSMUSG00000020216,ENSMUSG00000020635,ENSMUSG00000020689,ENSMUSG00000020734,ENSMUSG00000020866,ENSMUSG00000021057,ENSMUSG00000021478,ENSMUSG00000021835,ENSMUSG00000022416,ENSMUSG00000023274,…
V1	TRUE	0.000197	139	6054	68	0.011	0.489	GO:0097553	BP	312	calcium ion transmembrane import into cytosol	11	ENSMUSG00000001175,ENSMUSG00000002083,ENSMUSG00000002603,ENSMUSG00000004035,ENSMUSG00000004266,ENSMUSG00000005299,ENSMUSG00000006519,ENSMUSG00000006930,ENSMUSG00000007122,ENSMUSG00000017817,ENSMUSG00000020216,ENSMUSG00000020635,ENSMUSG00000020689,ENSMUSG00000020734,ENSMUSG00000021478,ENSMUSG00000023964,ENSMUSG00000024027,ENSMUSG00000024107,ENSMUSG00000024456,ENSMUSG00000025068,ENSMUSG00000025889,…
V1	TRUE	6.61e-05	123	6054	63	0.01	0.512	GO:0051208	BP	312	sequestering of calcium ion	8	ENSMUSG00000001175,ENSMUSG00000002083,ENSMUSG00000002603,ENSMUSG00000004035,ENSMUSG00000004266,ENSMUSG00000005299,ENSMUSG00000006519,ENSMUSG00000006567,ENSMUSG00000006930,ENSMUSG00000007122,ENSMUSG00000017817,ENSMUSG00000020216,ENSMUSG00000020635,ENSMUSG00000020689,ENSMUSG00000021478,ENSMUSG00000024027,ENSMUSG00000024107,ENSMUSG00000024456,ENSMUSG00000025068,ENSMUSG00000025889,ENSMUSG00000026385,…
V1	TRUE	1.4e-12	931	6054	368	0.061	0.395	GO:0032940	BP	312	secretion by cell	2	ENSMUSG00000000631,ENSMUSG00000000766,ENSMUSG00000001018,ENSMUSG00000001123,ENSMUSG00000001918,ENSMUSG00000002108,ENSMUSG00000002250,ENSMUSG00000002489,ENSMUSG00000002602,ENSMUSG00000002603,ENSMUSG00000002897,ENSMUSG00000002944,ENSMUSG00000003283,ENSMUSG00000003872,ENSMUSG00000004451,ENSMUSG00000004961,ENSMUSG00000005413,ENSMUSG00000005583,ENSMUSG00000005672,ENSMUSG00000006024,ENSMUSG00000006369,…
V1	TRUE	0.000452	291	6054	121	0.02	0.416	GO:0006887	BP	312	exocytosis	3	ENSMUSG00000001018,ENSMUSG00000001123,ENSMUSG00000003283,ENSMUSG00000003872,ENSMUSG00000004451,ENSMUSG00000004961,ENSMUSG00000005413,ENSMUSG00000005672,ENSMUSG00000006024,ENSMUSG00000006930,ENSMUSG00000008226,ENSMUSG00000009681,ENSMUSG00000009894,ENSMUSG00000015053,ENSMUSG00000015653,ENSMUSG00000015747,ENSMUSG00000017009,ENSMUSG00000017978,ENSMUSG00000018500,ENSMUSG00000018634,ENSMUSG00000019087,…
V1	TRUE	0.000377	179	6054	82	0.014	0.458	GO:0045055	BP	312	regulated exocytosis	4	ENSMUSG00000001018,ENSMUSG00000001123,ENSMUSG00000004961,ENSMUSG00000005413,ENSMUSG00000005672,ENSMUSG00000006024,ENSMUSG00000009681,ENSMUSG00000009894,ENSMUSG00000015053,ENSMUSG00000015653,ENSMUSG00000017978,ENSMUSG00000018500,ENSMUSG00000018634,ENSMUSG00000019823,ENSMUSG00000020828,ENSMUSG00000020848,ENSMUSG00000020866,ENSMUSG00000021194,ENSMUSG00000021457,ENSMUSG00000021680,ENSMUSG00000022099,…
V1	TRUE	0.000363	525	6054	199	0.033	0.379	GO:0009306	BP	312	protein secretion	3	ENSMUSG00000000631,ENSMUSG00000000766,ENSMUSG00000001123,ENSMUSG00000002108,ENSMUSG00000002250,ENSMUSG00000002489,ENSMUSG00000002603,ENSMUSG00000002897,ENSMUSG00000002944,ENSMUSG00000006369,ENSMUSG00000006386,ENSMUSG00000010505,ENSMUSG00000012422,ENSMUSG00000015243,ENSMUSG00000015568,ENSMUSG00000015966,ENSMUSG00000015968,ENSMUSG00000016494,ENSMUSG00000016496,ENSMUSG00000020053,ENSMUSG00000020077,…
V1	TRUE	4.98e-90	5928	6054	2248	0.371	0.379	GO:0032502	BP	312	developmental process	1	ENSMUSG00000000058,ENSMUSG00000000093,ENSMUSG00000000125,ENSMUSG00000000126,ENSMUSG00000000149,ENSMUSG00000000214,ENSMUSG00000000247,ENSMUSG00000000290,ENSMUSG00000000305,ENSMUSG00000000317,ENSMUSG00000000320,ENSMUSG00000000326,ENSMUSG00000000402,ENSMUSG00000000440,ENSMUSG00000000532,ENSMUSG00000000555,ENSMUSG00000000567,ENSMUSG00000000568,ENSMUSG00000000579,ENSMUSG00000000627,ENSMUSG00000000628,…
NSMUSG00000044033,ENSMUSG00000044042,ENSMUSG00000044080,ENSMUSG00000044167,ENSMUSG00000044258,ENSMUSG00000044288,ENSMUSG00000044317,ENSMUSG00000044345,ENSMUSG00000044375,ENSMUSG00000044433,ENSMUSG00000044447,ENSMUSG00000044461,ENSMUSG00000044519,ENSMUSG00000044646,ENSMUSG00000044667,ENSMUSG00000044674,ENSMUSG00000044708,ENSMUSG00000044786,ENSMUSG00000044813,ENSMUSG00000044933,ENSMUSG00000044986,E…
V1	TRUE	4.99e-05	273	6054	118	0.019	0.432	GO:0021700	BP	312	developmental maturation	2	ENSMUSG00000000440,ENSMUSG00000000632,ENSMUSG00000000861,ENSMUSG00000001018,ENSMUSG00000001569,ENSMUSG00000002324,ENSMUSG00000002602,ENSMUSG00000007564,ENSMUSG00000011751,ENSMUSG00000013033,ENSMUSG00000013584,ENSMUSG00000015053,ENSMUSG00000015149,ENSMUSG00000019773,ENSMUSG00000019832,ENSMUSG00000020019,ENSMUSG00000020052,ENSMUSG00000020053,ENSMUSG00000020486,ENSMUSG00000020644,ENSMUSG00000021451,…
V1	TRUE	1.05e-54	4143	6054	1568	0.259	0.378	GO:0048869	BP	312	cellular developmental process	2	ENSMUSG00000000058,ENSMUSG00000000093,ENSMUSG00000000125,ENSMUSG00000000126,ENSMUSG00000000149,ENSMUSG00000000214,ENSMUSG00000000247,ENSMUSG00000000305,ENSMUSG00000000317,ENSMUSG00000000320,ENSMUSG00000000402,ENSMUSG00000000440,ENSMUSG00000000532,ENSMUSG00000000555,ENSMUSG00000000567,ENSMUSG00000000568,ENSMUSG00000000579,ENSMUSG00000000627,ENSMUSG00000000632,ENSMUSG00000000693,ENSMUSG00000000708,…
V1	TRUE	1.21e-52	3961	6054	1503	0.248	0.379	GO:0030154	BP	312	cell differentiation	3	ENSMUSG00000000058,ENSMUSG00000000093,ENSMUSG00000000125,ENSMUSG00000000126,ENSMUSG00000000149,ENSMUSG00000000214,ENSMUSG00000000247,ENSMUSG00000000305,ENSMUSG00000000317,ENSMUSG00000000320,ENSMUSG00000000402,ENSMUSG00000000440,ENSMUSG00000000532,ENSMUSG00000000555,ENSMUSG00000000567,ENSMUSG00000000579,ENSMUSG00000000627,ENSMUSG00000000632,ENSMUSG00000000693,ENSMUSG00000000708,ENSMUSG00000000766,…
V1	TRUE	0.000344	187	6054	85	0.014	0.455	GO:0048863	BP	312	stem cell differentiation	4	ENSMUSG00000000093,ENSMUSG00000000125,ENSMUSG00000000567,ENSMUSG00000001493,ENSMUSG00000001761,ENSMUSG00000002633,ENSMUSG00000002957,ENSMUSG00000003119,ENSMUSG00000004530,ENSMUSG00000005583,ENSMUSG00000005672,ENSMUSG00000013584,ENSMUSG00000015176,ENSMUSG00000015647,ENSMUSG00000015839,ENSMUSG00000017724,ENSMUSG00000019768,ENSMUSG00000020052,ENSMUSG00000020101,ENSMUSG00000021255,ENSMUSG00000021835,…
V1	TRUE	4.14e-06	184	6054	89	0.015	0.484	GO:0001649	BP	312	osteoblast differentiation	4	ENSMUSG00000000125,ENSMUSG00000001419,ENSMUSG00000001506,ENSMUSG00000001761,ENSMUSG00000002633,ENSMUSG00000005583,ENSMUSG00000006445,ENSMUSG00000007041,ENSMUSG00000007279,ENSMUSG00000007872,ENSMUSG00000008136,ENSMUSG00000017119,ENSMUSG00000019087,ENSMUSG00000019359,ENSMUSG00000020053,ENSMUSG00000020644,ENSMUSG00000021136,ENSMUSG00000021318,ENSMUSG00000021379,ENSMUSG00000021451,ENSMUSG00000021493,…
V1	TRUE	0.0011	257	6054	108	0.018	0.42	GO:0045165	BP	312	cell fate commitment	3	ENSMUSG00000000093,ENSMUSG00000000125,ENSMUSG00000000126,ENSMUSG00000000567,ENSMUSG00000000693,ENSMUSG00000001496,ENSMUSG00000001761,ENSMUSG00000002249,ENSMUSG00000002603,ENSMUSG00000002633,ENSMUSG00000003436,ENSMUSG00000003437,ENSMUSG00000004707,ENSMUSG00000005583,ENSMUSG00000005609,ENSMUSG00000007613,ENSMUSG00000010175,ENSMUSG00000010797,ENSMUSG00000013787,ENSMUSG00000015053,ENSMUSG00000018604,…
V1	TRUE	0.000511	321	6054	131	0.022	0.408	GO:0007568	BP	312	aging	2	ENSMUSG00000000093,ENSMUSG00000000214,ENSMUSG00000000290,ENSMUSG00000000320,ENSMUSG00000001517,ENSMUSG00000002083,ENSMUSG00000002603,ENSMUSG00000002985,ENSMUSG00000003190,ENSMUSG00000003235,ENSMUSG00000004069,ENSMUSG00000004936,ENSMUSG00000005089,ENSMUSG00000005846,ENSMUSG00000006724,ENSMUSG00000006782,ENSMUSG00000007655,ENSMUSG00000010663,ENSMUSG00000015337,ENSMUSG00000015839,ENSMUSG00000017390,…
V1	TRUE	4.86e-93	5469	6054	2117	0.35	0.387	GO:0048856	BP	312	anatomical structure development	2	ENSMUSG00000000058,ENSMUSG00000000093,ENSMUSG00000000125,ENSMUSG00000000126,ENSMUSG00000000149,ENSMUSG00000000214,ENSMUSG00000000247,ENSMUSG00000000290,ENSMUSG00000000305,ENSMUSG00000000320,ENSMUSG00000000402,ENSMUSG00000000440,ENSMUSG00000000532,ENSMUSG00000000555,ENSMUSG00000000567,ENSMUSG00000000568,ENSMUSG00000000579,ENSMUSG00000000627,ENSMUSG00000000628,ENSMUSG00000000632,ENSMUSG00000000693,…
NSMUSG00000049112,ENSMUSG00000049115,ENSMUSG00000049130,ENSMUSG00000049313,ENSMUSG00000049353,ENSMUSG00000049354,ENSMUSG00000049436,ENSMUSG00000049521,ENSMUSG00000049532,ENSMUSG00000049538,ENSMUSG00000049551,ENSMUSG00000049555,ENSMUSG00000049580,ENSMUSG00000049600,ENSMUSG00000049625,ENSMUSG00000049717,ENSMUSG00000049721,ENSMUSG00000049744,ENSMUSG00000049791,ENSMUSG00000049792,ENSMUSG00000049796,E…
V1	TRUE	7.75e-10	639	6054	260	0.043	0.407	GO:0061061	BP	312	muscle structure development	3	ENSMUSG00000000058,ENSMUSG00000000093,ENSMUSG00000000567,ENSMUSG00000000957,ENSMUSG00000001240,ENSMUSG00000001300,ENSMUSG00000001419,ENSMUSG00000001761,ENSMUSG00000002007,ENSMUSG00000002052,ENSMUSG00000002100,ENSMUSG00000002250,ENSMUSG00000002603,ENSMUSG00000002633,ENSMUSG00000005124,ENSMUSG00000005148,ENSMUSG00000005583,ENSMUSG00000005672,ENSMUSG00000006050,ENSMUSG00000006235,ENSMUSG00000006498,…
V1	TRUE	0.00117	370	6054	146	0.024	0.395	GO:0042692	BP	312	muscle cell differentiation	4	ENSMUSG00000000058,ENSMUSG00000000093,ENSMUSG00000000567,ENSMUSG00000000957,ENSMUSG00000001240,ENSMUSG00000001300,ENSMUSG00000001761,ENSMUSG00000002052,ENSMUSG00000002603,ENSMUSG00000002633,ENSMUSG00000005124,ENSMUSG00000005148,ENSMUSG00000005583,ENSMUSG00000005672,ENSMUSG00000006498,ENSMUSG00000006649,ENSMUSG00000007122,ENSMUSG00000008136,ENSMUSG00000010066,ENSMUSG00000010175,ENSMUSG00000015745,…
V1	TRUE	1.93e-22	736	6054	334	0.055	0.454	GO:0060322	BP	312	head development	3	ENSMUSG00000000125,ENSMUSG00000000214,ENSMUSG00000000247,ENSMUSG00000000567,ENSMUSG00000000568,ENSMUSG00000000632,ENSMUSG00000000957,ENSMUSG00000001270,ENSMUSG00000001496,ENSMUSG00000001506,ENSMUSG00000001521,ENSMUSG00000001761,ENSMUSG00000001911,ENSMUSG00000002210,ENSMUSG00000002602,ENSMUSG00000002603,ENSMUSG00000002633,ENSMUSG00000002900,ENSMUSG00000003235,ENSMUSG00000004558,ENSMUSG00000004891,…
V1	TRUE	3.77e-29	1791	6054	716	0.118	0.4	GO:0009888	BP	312	tissue development	3	ENSMUSG00000000058,ENSMUSG00000000093,ENSMUSG00000000125,ENSMUSG00000000126,ENSMUSG00000000247,ENSMUSG00000000320,ENSMUSG00000000532,ENSMUSG00000000555,ENSMUSG00000000567,ENSMUSG00000000693,ENSMUSG00000000881,ENSMUSG00000000957,ENSMUSG00000001300,ENSMUSG00000001419,ENSMUSG00000001435,ENSMUSG00000001493,ENSMUSG00000001496,ENSMUSG00000001506,ENSMUSG00000001521,ENSMUSG00000001569,ENSMUSG00000001761,…
V1	TRUE	2.88e-07	419	6054	176	0.029	0.42	GO:0060537	BP	312	muscle tissue development	4	ENSMUSG00000000058,ENSMUSG00000000093,ENSMUSG00000000567,ENSMUSG00000001300,ENSMUSG00000001419,ENSMUSG00000001761,ENSMUSG00000002007,ENSMUSG00000002100,ENSMUSG00000002603,ENSMUSG00000002633,ENSMUSG00000005124,ENSMUSG00000005148,ENSMUSG00000005583,ENSMUSG00000006235,ENSMUSG00000006649,ENSMUSG00000007122,ENSMUSG00000007613,ENSMUSG00000007655,ENSMUSG00000008136,ENSMUSG00000008658,ENSMUSG00000009569,…
V1	TRUE	3.11e-07	399	6054	169	0.028	0.424	GO:0014706	BP	312	striated muscle tissue development	5	ENSMUSG00000000058,ENSMUSG00000000093,ENSMUSG00000001300,ENSMUSG00000001419,ENSMUSG00000001761,ENSMUSG00000002007,ENSMUSG00000002100,ENSMUSG00000002603,ENSMUSG00000002633,ENSMUSG00000005124,ENSMUSG00000005148,ENSMUSG00000005583,ENSMUSG00000006235,ENSMUSG00000006649,ENSMUSG00000007122,ENSMUSG00000007613,ENSMUSG00000007655,ENSMUSG00000008136,ENSMUSG00000008658,ENSMUSG00000009569,ENSMUSG00000010175,…
V1	TRUE	3.35e-07	244	6054	114	0.019	0.467	GO:0061448	BP	312	connective tissue development	4	ENSMUSG00000000126,ENSMUSG00000000567,ENSMUSG00000001419,ENSMUSG00000001506,ENSMUSG00000002250,ENSMUSG00000002603,ENSMUSG00000003316,ENSMUSG00000005087,ENSMUSG00000005514,ENSMUSG00000005583,ENSMUSG00000006800,ENSMUSG00000007279,ENSMUSG00000007613,ENSMUSG00000008575,ENSMUSG00000010051,ENSMUSG00000014599,ENSMUSG00000014813,ENSMUSG00000016494,ENSMUSG00000016918,ENSMUSG00000017491,ENSMUSG00000019505,…
V1	TRUE	1.57e-17	1087	6054	439	0.073	0.404	GO:0060429	BP	312	epithelium development	4	ENSMUSG00000000093,ENSMUSG00000000125,ENSMUSG00000000247,ENSMUSG00000000320,ENSMUSG00000000532,ENSMUSG00000000555,ENSMUSG00000000567,ENSMUSG00000000693,ENSMUSG00000000881,ENSMUSG00000000957,ENSMUSG00000001300,ENSMUSG00000001435,ENSMUSG00000001493,ENSMUSG00000001496,ENSMUSG00000001521,ENSMUSG00000001569,ENSMUSG00000001761,ENSMUSG00000002233,ENSMUSG00000002603,ENSMUSG00000002633,ENSMUSG00000003032,…
V1	TRUE	5.57e-05	120	6054	62	0.01	0.517	GO:0003158	BP	312	endothelium development	5	ENSMUSG00000000320,ENSMUSG00000001435,ENSMUSG00000004894,ENSMUSG00000007613,ENSMUSG00000009376,ENSMUSG00000010175,ENSMUSG00000014813,ENSMUSG00000015468,ENSMUSG00000016128,ENSMUSG00000016494,ENSMUSG00000019789,ENSMUSG00000020717,ENSMUSG00000021636,ENSMUSG00000021835,ENSMUSG00000022382,ENSMUSG00000022469,ENSMUSG00000023951,ENSMUSG00000024066,ENSMUSG00000024290,ENSMUSG00000024812,ENSMUSG00000025902,…
V1	TRUE	5.14e-11	600	6054	251	0.041	0.418	GO:0030855	BP	312	epithelial cell differentiation	5	ENSMUSG00000000320,ENSMUSG00000000567,ENSMUSG00000001435,ENSMUSG00000001496,ENSMUSG00000001761,ENSMUSG00000002603,ENSMUSG00000003032,ENSMUSG00000003271,ENSMUSG00000003308,ENSMUSG00000003423,ENSMUSG00000004207,ENSMUSG00000004894,ENSMUSG00000004936,ENSMUSG00000005148,ENSMUSG00000005268,ENSMUSG00000005583,ENSMUSG00000006445,ENSMUSG00000006649,ENSMUSG00000006724,ENSMUSG00000007613,ENSMUSG00000007655,…
V1	TRUE	0.000548	105	6054	54	0.009	0.514	GO:0045446	BP	312	endothelial cell differentiation	6	ENSMUSG00000000320,ENSMUSG00000001435,ENSMUSG00000004894,ENSMUSG00000007613,ENSMUSG00000009376,ENSMUSG00000010175,ENSMUSG00000014813,ENSMUSG00000015468,ENSMUSG00000019789,ENSMUSG00000020717,ENSMUSG00000021636,ENSMUSG00000021835,ENSMUSG00000022382,ENSMUSG00000022469,ENSMUSG00000023951,ENSMUSG00000024066,ENSMUSG00000024290,ENSMUSG00000024812,ENSMUSG00000025902,ENSMUSG00000026814,ENSMUSG00000026923,…
V1	TRUE	0.000107	208	6054	94	0.016	0.452	GO:0031099	BP	312	regeneration	3	ENSMUSG00000000440,ENSMUSG00000002250,ENSMUSG00000002602,ENSMUSG00000002603,ENSMUSG00000002985,ENSMUSG00000003032,ENSMUSG00000004936,ENSMUSG00000005413,ENSMUSG00000006611,ENSMUSG00000006800,ENSMUSG00000006920,ENSMUSG00000015714,ENSMUSG00000017344,ENSMUSG00000019942,ENSMUSG00000020053,ENSMUSG00000020122,ENSMUSG00000020635,ENSMUSG00000020932,ENSMUSG00000021318,ENSMUSG00000021732,ENSMUSG00000021822,…
V1	TRUE	3.56e-91	5023	6054	1972	0.326	0.393	GO:0007275	BP	312	multicellular organism development	3	ENSMUSG00000000058,ENSMUSG00000000093,ENSMUSG00000000125,ENSMUSG00000000126,ENSMUSG00000000149,ENSMUSG00000000214,ENSMUSG00000000247,ENSMUSG00000000290,ENSMUSG00000000305,ENSMUSG00000000320,ENSMUSG00000000402,ENSMUSG00000000440,ENSMUSG00000000532,ENSMUSG00000000555,ENSMUSG00000000567,ENSMUSG00000000568,ENSMUSG00000000579,ENSMUSG00000000627,ENSMUSG00000000628,ENSMUSG00000000632,ENSMUSG00000000693,…
NSMUSG00000056493,ENSMUSG00000056569,ENSMUSG00000056724,ENSMUSG00000056820,ENSMUSG00000056854,ENSMUSG00000056899,ENSMUSG00000056947,ENSMUSG00000056966,ENSMUSG00000056999,ENSMUSG00000057098,ENSMUSG00000057110,ENSMUSG00000057280,ENSMUSG00000057322,ENSMUSG00000057531,ENSMUSG00000057554,ENSMUSG00000057666,ENSMUSG00000057722,ENSMUSG00000057729,ENSMUSG00000057789,ENSMUSG00000057841,ENSMUSG00000057897,E…
V1	TRUE	8.75e-13	1047	6054	407	0.067	0.389	GO:0009790	BP	312	embryo development	4	ENSMUSG00000000093,ENSMUSG00000000125,ENSMUSG00000000126,ENSMUSG00000000149,ENSMUSG00000000214,ENSMUSG00000000247,ENSMUSG00000000532,ENSMUSG00000000555,ENSMUSG00000000567,ENSMUSG00000000693,ENSMUSG00000000751,ENSMUSG00000000902,ENSMUSG00000000957,ENSMUSG00000001103,ENSMUSG00000001280,ENSMUSG00000001493,ENSMUSG00000001506,ENSMUSG00000001521,ENSMUSG00000001761,ENSMUSG00000001783,ENSMUSG00000002028,…
V1	TRUE	0.00118	680	6054	246	0.041	0.362	GO:0009792	BP	312	embryo development ending in birth or egg hatching	5	ENSMUSG00000000126,ENSMUSG00000000149,ENSMUSG00000000247,ENSMUSG00000000532,ENSMUSG00000000567,ENSMUSG00000000751,ENSMUSG00000000902,ENSMUSG00000000957,ENSMUSG00000001103,ENSMUSG00000001280,ENSMUSG00000001493,ENSMUSG00000001506,ENSMUSG00000001521,ENSMUSG00000001761,ENSMUSG00000001783,ENSMUSG00000002102,ENSMUSG00000002603,ENSMUSG00000002633,ENSMUSG00000003308,ENSMUSG00000003402,ENSMUSG00000003436,…
V1	TRUE	0.00154	663	6054	240	0.04	0.362	GO:0043009	BP	312	chordate embryonic development	6	ENSMUSG00000000126,ENSMUSG00000000149,ENSMUSG00000000247,ENSMUSG00000000532,ENSMUSG00000000567,ENSMUSG00000000751,ENSMUSG00000000902,ENSMUSG00000000957,ENSMUSG00000001280,ENSMUSG00000001493,ENSMUSG00000001506,ENSMUSG00000001521,ENSMUSG00000001761,ENSMUSG00000001783,ENSMUSG00000002102,ENSMUSG00000002603,ENSMUSG00000002633,ENSMUSG00000003308,ENSMUSG00000003402,ENSMUSG00000003436,ENSMUSG00000004936,…
V1	TRUE	3.63e-91	4523	6054	1814	0.3	0.401	GO:0048731	BP	312	system development	3	ENSMUSG00000000058,ENSMUSG00000000093,ENSMUSG00000000125,ENSMUSG00000000126,ENSMUSG00000000214,ENSMUSG00000000247,ENSMUSG00000000290,ENSMUSG00000000305,ENSMUSG00000000320,ENSMUSG00000000440,ENSMUSG00000000532,ENSMUSG00000000555,ENSMUSG00000000567,ENSMUSG00000000568,ENSMUSG00000000579,ENSMUSG00000000627,ENSMUSG00000000628,ENSMUSG00000000632,ENSMUSG00000000693,ENSMUSG00000000708,ENSMUSG00000000732,…
NSMUSG00000071176,ENSMUSG00000071226,ENSMUSG00000071637,ENSMUSG00000071648,ENSMUSG00000071847,ENSMUSG00000072082,ENSMUSG00000072115,ENSMUSG00000072647,ENSMUSG00000072663,ENSMUSG00000072720,ENSMUSG00000073002,ENSMUSG00000073016,ENSMUSG00000073102,ENSMUSG00000073411,ENSMUSG00000073421,ENSMUSG00000073530,ENSMUSG00000073591,ENSMUSG00000073599,ENSMUSG00000073889,ENSMUSG00000073988,ENSMUSG00000074001,E…
V1	TRUE	0.000152	157	6054	75	0.012	0.478	GO:0061008	BP	312	hepaticobiliary system development	4	ENSMUSG00000000567,ENSMUSG00000000568,ENSMUSG00000001247,ENSMUSG00000001280,ENSMUSG00000002603,ENSMUSG00000003402,ENSMUSG00000003644,ENSMUSG00000005413,ENSMUSG00000006611,ENSMUSG00000006800,ENSMUSG00000006920,ENSMUSG00000010175,ENSMUSG00000013584,ENSMUSG00000015806,ENSMUSG00000017344,ENSMUSG00000019850,ENSMUSG00000020122,ENSMUSG00000020173,ENSMUSG00000021318,ENSMUSG00000021594,ENSMUSG00000021822,…
V1	TRUE	0.000489	147	6054	70	0.012	0.476	GO:0055123	BP	312	digestive system development	4	ENSMUSG00000000093,ENSMUSG00000001761,ENSMUSG00000002603,ENSMUSG00000002633,ENSMUSG00000005148,ENSMUSG00000005672,ENSMUSG00000005958,ENSMUSG00000009281,ENSMUSG00000013584,ENSMUSG00000017491,ENSMUSG00000018822,ENSMUSG00000019982,ENSMUSG00000020052,ENSMUSG00000020053,ENSMUSG00000020122,ENSMUSG00000020173,ENSMUSG00000020644,ENSMUSG00000020758,ENSMUSG00000020930,ENSMUSG00000021067,ENSMUSG00000021318,…
V1	TRUE	6.9e-12	341	6054	162	0.027	0.475	GO:0001655	BP	312	urogenital system development	4	ENSMUSG00000000567,ENSMUSG00000001300,ENSMUSG00000001642,ENSMUSG00000001761,ENSMUSG00000002603,ENSMUSG00000002633,ENSMUSG00000003282,ENSMUSG00000003402,ENSMUSG00000004207,ENSMUSG00000005268,ENSMUSG00000005397,ENSMUSG00000005583,ENSMUSG00000005958,ENSMUSG00000006386,ENSMUSG00000006649,ENSMUSG00000006800,ENSMUSG00000007613,ENSMUSG00000007872,ENSMUSG00000010175,ENSMUSG00000013584,ENSMUSG00000014164,…
V1	TRUE	1.13e-06	226	6054	106	0.018	0.469	GO:0060541	BP	312	respiratory system development	4	ENSMUSG00000000567,ENSMUSG00000000693,ENSMUSG00000000957,ENSMUSG00000001280,ENSMUSG00000001496,ENSMUSG00000001521,ENSMUSG00000002633,ENSMUSG00000004936,ENSMUSG00000008090,ENSMUSG00000008575,ENSMUSG00000010175,ENSMUSG00000010505,ENSMUSG00000010797,ENSMUSG00000013584,ENSMUSG00000015134,ENSMUSG00000015647,ENSMUSG00000016194,ENSMUSG00000018593,ENSMUSG00000019997,ENSMUSG00000020052,ENSMUSG00000020053,…
V1	TRUE	1.28e-06	464	6054	189	0.031	0.407	GO:0001501	BP	312	skeletal system development	4	ENSMUSG00000000126,ENSMUSG00000000567,ENSMUSG00000000957,ENSMUSG00000001280,ENSMUSG00000001419,ENSMUSG00000001506,ENSMUSG00000001521,ENSMUSG00000002603,ENSMUSG00000002633,ENSMUSG00000002881,ENSMUSG00000003316,ENSMUSG00000003436,ENSMUSG00000004266,ENSMUSG00000004892,ENSMUSG00000004894,ENSMUSG00000005087,ENSMUSG00000005514,ENSMUSG00000005583,ENSMUSG00000005672,ENSMUSG00000006386,ENSMUSG00000006445,…
V1	TRUE	1.98e-67	2235	6054	987	0.163	0.442	GO:0007399	BP	312	nervous system development	4	ENSMUSG00000000125,ENSMUSG00000000126,ENSMUSG00000000214,ENSMUSG00000000247,ENSMUSG00000000305,ENSMUSG00000000440,ENSMUSG00000000532,ENSMUSG00000000567,ENSMUSG00000000568,ENSMUSG00000000579,ENSMUSG00000000627,ENSMUSG00000000632,ENSMUSG00000000693,ENSMUSG00000000708,ENSMUSG00000000766,ENSMUSG00000000861,ENSMUSG00000000881,ENSMUSG00000000902,ENSMUSG00000000957,ENSMUSG00000001018,ENSMUSG00000001227,…
V1	TRUE	8.94e-09	119	6054	69	0.011	0.58	GO:0007272	BP	312	ensheathment of neurons	5	ENSMUSG00000002250,ENSMUSG00000002603,ENSMUSG00000002881,ENSMUSG00000003235,ENSMUSG00000005125,ENSMUSG00000015149,ENSMUSG00000015843,ENSMUSG00000017167,ENSMUSG00000017491,ENSMUSG00000018217,ENSMUSG00000020774,ENSMUSG00000021379,ENSMUSG00000021665,ENSMUSG00000021703,ENSMUSG00000022037,ENSMUSG00000022982,ENSMUSG00000024527,ENSMUSG00000024985,ENSMUSG00000025402,ENSMUSG00000025812,ENSMUSG00000026697,…
V1	TRUE	8.94e-09	119	6054	69	0.011	0.58	GO:0008366	BP	312	axon ensheathment	6	ENSMUSG00000002250,ENSMUSG00000002603,ENSMUSG00000002881,ENSMUSG00000003235,ENSMUSG00000005125,ENSMUSG00000015149,ENSMUSG00000015843,ENSMUSG00000017167,ENSMUSG00000017491,ENSMUSG00000018217,ENSMUSG00000020774,ENSMUSG00000021379,ENSMUSG00000021665,ENSMUSG00000021703,ENSMUSG00000022037,ENSMUSG00000022982,ENSMUSG00000024527,ENSMUSG00000024985,ENSMUSG00000025402,ENSMUSG00000025812,ENSMUSG00000026697,…
V1	TRUE	8.45e-08	116	6054	66	0.011	0.569	GO:0042552	BP	312	myelination	7	ENSMUSG00000002603,ENSMUSG00000002881,ENSMUSG00000003235,ENSMUSG00000005125,ENSMUSG00000015149,ENSMUSG00000015843,ENSMUSG00000017167,ENSMUSG00000017491,ENSMUSG00000018217,ENSMUSG00000020774,ENSMUSG00000021379,ENSMUSG00000021665,ENSMUSG00000021703,ENSMUSG00000022037,ENSMUSG00000022982,ENSMUSG00000024527,ENSMUSG00000024985,ENSMUSG00000025402,ENSMUSG00000025812,ENSMUSG00000026697,ENSMUSG00000027312,…
V1	TRUE	3.33e-40	1603	6054	690	0.114	0.43	GO:0022008	BP	312	neurogenesis	5	ENSMUSG00000000125,ENSMUSG00000000126,ENSMUSG00000000214,ENSMUSG00000000247,ENSMUSG00000000305,ENSMUSG00000000440,ENSMUSG00000000567,ENSMUSG00000000579,ENSMUSG00000000627,ENSMUSG00000000632,ENSMUSG00000000708,ENSMUSG00000000766,ENSMUSG00000000861,ENSMUSG00000000957,ENSMUSG00000001018,ENSMUSG00000001300,ENSMUSG00000001313,ENSMUSG00000001496,ENSMUSG00000001521,ENSMUSG00000001569,ENSMUSG00000001761,…
V1	TRUE	2.36e-34	1493	6054	634	0.105	0.425	GO:0048699	BP	312	generation of neurons	6	ENSMUSG00000000125,ENSMUSG00000000126,ENSMUSG00000000214,ENSMUSG00000000247,ENSMUSG00000000305,ENSMUSG00000000440,ENSMUSG00000000567,ENSMUSG00000000579,ENSMUSG00000000627,ENSMUSG00000000632,ENSMUSG00000000708,ENSMUSG00000000766,ENSMUSG00000000861,ENSMUSG00000001018,ENSMUSG00000001300,ENSMUSG00000001313,ENSMUSG00000001496,ENSMUSG00000001521,ENSMUSG00000001761,ENSMUSG00000001911,ENSMUSG00000002058,…
V1	TRUE	4.59e-30	1349	6054	571	0.094	0.423	GO:0030182	BP	312	neuron differentiation	7	ENSMUSG00000000125,ENSMUSG00000000126,ENSMUSG00000000214,ENSMUSG00000000247,ENSMUSG00000000305,ENSMUSG00000000567,ENSMUSG00000000579,ENSMUSG00000000627,ENSMUSG00000000632,ENSMUSG00000000708,ENSMUSG00000000861,ENSMUSG00000001018,ENSMUSG00000001300,ENSMUSG00000001313,ENSMUSG00000001496,ENSMUSG00000001521,ENSMUSG00000001761,ENSMUSG00000001911,ENSMUSG00000002058,ENSMUSG00000002274,ENSMUSG00000002489,…
V1	TRUE	8.83e-22	291	6054	164	0.027	0.564	GO:0042063	BP	312	gliogenesis	6	ENSMUSG00000000440,ENSMUSG00000000567,ENSMUSG00000000957,ENSMUSG00000001496,ENSMUSG00000001761,ENSMUSG00000001911,ENSMUSG00000002274,ENSMUSG00000002489,ENSMUSG00000002603,ENSMUSG00000002633,ENSMUSG00000002881,ENSMUSG00000002900,ENSMUSG00000003235,ENSMUSG00000003282,ENSMUSG00000003436,ENSMUSG00000004936,ENSMUSG00000005125,ENSMUSG00000006782,ENSMUSG00000008575,ENSMUSG00000010086,ENSMUSG00000014599,…
V1	TRUE	1.34e-16	210	6054	121	0.02	0.576	GO:0010001	BP	312	glial cell differentiation	7	ENSMUSG00000000440,ENSMUSG00000000567,ENSMUSG00000001496,ENSMUSG00000001761,ENSMUSG00000001911,ENSMUSG00000002274,ENSMUSG00000002603,ENSMUSG00000002633,ENSMUSG00000002881,ENSMUSG00000003235,ENSMUSG00000003436,ENSMUSG00000004936,ENSMUSG00000005125,ENSMUSG00000006782,ENSMUSG00000008575,ENSMUSG00000010086,ENSMUSG00000015149,ENSMUSG00000017167,ENSMUSG00000017344,ENSMUSG00000018166,ENSMUSG00000019777,…
V1	TRUE	0.00512	366	6054	142	0.023	0.388	GO:0048880	BP	312	sensory system development	4	ENSMUSG00000000093,ENSMUSG00000000214,ENSMUSG00000000247,ENSMUSG00000000567,ENSMUSG00000001280,ENSMUSG00000001521,ENSMUSG00000002210,ENSMUSG00000002603,ENSMUSG00000002633,ENSMUSG00000003032,ENSMUSG00000004891,ENSMUSG00000005973,ENSMUSG00000006445,ENSMUSG00000007613,ENSMUSG00000010175,ENSMUSG00000012609,ENSMUSG00000013584,ENSMUSG00000014361,ENSMUSG00000015134,ENSMUSG00000017491,ENSMUSG00000018698,…
V1	TRUE	0.00432	362	6054	141	0.023	0.39	GO:0150063	BP	312	visual system development	5	ENSMUSG00000000093,ENSMUSG00000000214,ENSMUSG00000000247,ENSMUSG00000000567,ENSMUSG00000001280,ENSMUSG00000001521,ENSMUSG00000002210,ENSMUSG00000002603,ENSMUSG00000002633,ENSMUSG00000003032,ENSMUSG00000004891,ENSMUSG00000005973,ENSMUSG00000006445,ENSMUSG00000007613,ENSMUSG00000010175,ENSMUSG00000012609,ENSMUSG00000013584,ENSMUSG00000014361,ENSMUSG00000015134,ENSMUSG00000017491,ENSMUSG00000018698,…
V1	TRUE	0.00204	474	6054	179	0.03	0.378	GO:0061458	BP	312	reproductive system development	4	ENSMUSG00000000567,ENSMUSG00000000957,ENSMUSG00000001280,ENSMUSG00000001496,ENSMUSG00000001783,ENSMUSG00000002250,ENSMUSG00000002324,ENSMUSG00000002602,ENSMUSG00000002633,ENSMUSG00000003235,ENSMUSG00000003282,ENSMUSG00000004207,ENSMUSG00000004936,ENSMUSG00000005268,ENSMUSG00000005566,ENSMUSG00000005672,ENSMUSG00000006205,ENSMUSG00000006235,ENSMUSG00000006724,ENSMUSG00000007613,ENSMUSG00000010660,…
V1	TRUE	1.33e-36	1082	6054	497	0.082	0.459	GO:0072359	BP	312	circulatory system development	4	ENSMUSG00000000093,ENSMUSG00000000214,ENSMUSG00000000290,ENSMUSG00000000440,ENSMUSG00000000555,ENSMUSG00000000567,ENSMUSG00000000628,ENSMUSG00000000708,ENSMUSG00000000957,ENSMUSG00000001240,ENSMUSG00000001280,ENSMUSG00000001300,ENSMUSG00000001419,ENSMUSG00000001435,ENSMUSG00000001506,ENSMUSG00000001552,ENSMUSG00000001761,ENSMUSG00000001870,ENSMUSG00000002100,ENSMUSG00000002111,ENSMUSG00000002210,…
V1	TRUE	1.7e-33	727	6054	359	0.059	0.494	GO:0072358	BP	312	cardiovascular system development	4	ENSMUSG00000000093,ENSMUSG00000000290,ENSMUSG00000000440,ENSMUSG00000000555,ENSMUSG00000000628,ENSMUSG00000000957,ENSMUSG00000001240,ENSMUSG00000001280,ENSMUSG00000001300,ENSMUSG00000001435,ENSMUSG00000001506,ENSMUSG00000001552,ENSMUSG00000001761,ENSMUSG00000001870,ENSMUSG00000002111,ENSMUSG00000002289,ENSMUSG00000002603,ENSMUSG00000002633,ENSMUSG00000002944,ENSMUSG00000002985,ENSMUSG00000003032,…
V1	TRUE	4.76e-29	894	6054	409	0.068	0.457	GO:0007417	BP	312	central nervous system development	4	ENSMUSG00000000125,ENSMUSG00000000214,ENSMUSG00000000247,ENSMUSG00000000440,ENSMUSG00000000532,ENSMUSG00000000567,ENSMUSG00000000568,ENSMUSG00000000632,ENSMUSG00000000693,ENSMUSG00000001270,ENSMUSG00000001496,ENSMUSG00000001521,ENSMUSG00000001761,ENSMUSG00000001911,ENSMUSG00000002210,ENSMUSG00000002602,ENSMUSG00000002603,ENSMUSG00000002633,ENSMUSG00000002900,ENSMUSG00000003235,ENSMUSG00000003436,…
V1	TRUE	2.8e-10	95	6054	61	0.01	0.642	GO:0048709	BP	312	oligodendrocyte differentiation	5	ENSMUSG00000000440,ENSMUSG00000000567,ENSMUSG00000001496,ENSMUSG00000002603,ENSMUSG00000002633,ENSMUSG00000003235,ENSMUSG00000006782,ENSMUSG00000015149,ENSMUSG00000017167,ENSMUSG00000017344,ENSMUSG00000019777,ENSMUSG00000020052,ENSMUSG00000020644,ENSMUSG00000020774,ENSMUSG00000021318,ENSMUSG00000021379,ENSMUSG00000021835,ENSMUSG00000022037,ENSMUSG00000022425,ENSMUSG00000022528,ENSMUSG00000022705,…
V1	TRUE	0.000956	185	6054	83	0.014	0.449	GO:0021953	BP	312	central nervous system neuron differentiation	5	ENSMUSG00000000125,ENSMUSG00000001496,ENSMUSG00000001521,ENSMUSG00000001761,ENSMUSG00000001911,ENSMUSG00000002633,ENSMUSG00000005958,ENSMUSG00000008575,ENSMUSG00000010175,ENSMUSG00000010797,ENSMUSG00000011751,ENSMUSG00000015053,ENSMUSG00000018698,ENSMUSG00000019505,ENSMUSG00000019803,ENSMUSG00000020052,ENSMUSG00000020456,ENSMUSG00000021270,ENSMUSG00000021318,ENSMUSG00000021379,ENSMUSG00000021478,…
V1	TRUE	5.28e-06	76	6054	46	0.008	0.605	GO:0048708	BP	312	astrocyte differentiation	5	ENSMUSG00000000567,ENSMUSG00000001761,ENSMUSG00000001911,ENSMUSG00000002633,ENSMUSG00000003235,ENSMUSG00000003436,ENSMUSG00000004936,ENSMUSG00000019803,ENSMUSG00000020122,ENSMUSG00000020178,ENSMUSG00000020644,ENSMUSG00000020932,ENSMUSG00000021379,ENSMUSG00000021464,ENSMUSG00000021478,ENSMUSG00000022528,ENSMUSG00000022892,ENSMUSG00000024735,ENSMUSG00000026235,ENSMUSG00000026424,ENSMUSG00000026728,…
V1	TRUE	2.81e-10	939	6054	361	0.06	0.384	GO:0002520	BP	312	immune system development	4	ENSMUSG00000000440,ENSMUSG00000000532,ENSMUSG00000000693,ENSMUSG00000000732,ENSMUSG00000000751,ENSMUSG00000000861,ENSMUSG00000000957,ENSMUSG00000001123,ENSMUSG00000001280,ENSMUSG00000001493,ENSMUSG00000002028,ENSMUSG00000002052,ENSMUSG00000002111,ENSMUSG00000002280,ENSMUSG00000002343,ENSMUSG00000002602,ENSMUSG00000002603,ENSMUSG00000002633,ENSMUSG00000002957,ENSMUSG00000002981,ENSMUSG00000003032,…
V1	TRUE	1.42e-12	299	6054	148	0.024	0.495	GO:0072001	BP	312	renal system development	4	ENSMUSG00000000567,ENSMUSG00000001300,ENSMUSG00000001642,ENSMUSG00000001761,ENSMUSG00000002603,ENSMUSG00000002633,ENSMUSG00000003402,ENSMUSG00000005397,ENSMUSG00000005583,ENSMUSG00000006386,ENSMUSG00000006649,ENSMUSG00000006800,ENSMUSG00000007613,ENSMUSG00000007872,ENSMUSG00000010175,ENSMUSG00000013584,ENSMUSG00000014164,ENSMUSG00000014303,ENSMUSG00000015647,ENSMUSG00000016494,ENSMUSG00000016918,…
V1	TRUE	5.03e-35	715	6054	358	0.059	0.501	GO:0001944	BP	312	vasculature development	4	ENSMUSG00000000093,ENSMUSG00000000290,ENSMUSG00000000440,ENSMUSG00000000555,ENSMUSG00000000628,ENSMUSG00000000957,ENSMUSG00000001240,ENSMUSG00000001280,ENSMUSG00000001300,ENSMUSG00000001435,ENSMUSG00000001506,ENSMUSG00000001552,ENSMUSG00000001761,ENSMUSG00000001870,ENSMUSG00000002111,ENSMUSG00000002289,ENSMUSG00000002603,ENSMUSG00000002633,ENSMUSG00000002944,ENSMUSG00000002985,ENSMUSG00000003032,…
V1	TRUE	1.74e-34	1045	6054	478	0.079	0.457	GO:0035295	BP	312	tube development	3	ENSMUSG00000000093,ENSMUSG00000000247,ENSMUSG00000000290,ENSMUSG00000000440,ENSMUSG00000000555,ENSMUSG00000000567,ENSMUSG00000000628,ENSMUSG00000000693,ENSMUSG00000000957,ENSMUSG00000001240,ENSMUSG00000001280,ENSMUSG00000001300,ENSMUSG00000001435,ENSMUSG00000001496,ENSMUSG00000001521,ENSMUSG00000001552,ENSMUSG00000001642,ENSMUSG00000001761,ENSMUSG00000002111,ENSMUSG00000002289,ENSMUSG00000002324,…
V1	TRUE	0.000399	133	6054	65	0.011	0.489	GO:0048565	BP	312	digestive tract development	4	ENSMUSG00000000093,ENSMUSG00000001761,ENSMUSG00000002603,ENSMUSG00000002633,ENSMUSG00000005148,ENSMUSG00000005672,ENSMUSG00000005958,ENSMUSG00000009281,ENSMUSG00000013584,ENSMUSG00000017491,ENSMUSG00000018822,ENSMUSG00000019982,ENSMUSG00000020052,ENSMUSG00000020122,ENSMUSG00000020173,ENSMUSG00000020644,ENSMUSG00000020758,ENSMUSG00000020930,ENSMUSG00000021067,ENSMUSG00000021318,ENSMUSG00000021732,…
V1	TRUE	3.82e-48	2118	6054	890	0.147	0.42	GO:0048468	BP	312	cell development	3	ENSMUSG00000000058,ENSMUSG00000000125,ENSMUSG00000000214,ENSMUSG00000000247,ENSMUSG00000000305,ENSMUSG00000000440,ENSMUSG00000000567,ENSMUSG00000000579,ENSMUSG00000000627,ENSMUSG00000000632,ENSMUSG00000000708,ENSMUSG00000000766,ENSMUSG00000000861,ENSMUSG00000001018,ENSMUSG00000001103,ENSMUSG00000001240,ENSMUSG00000001247,ENSMUSG00000001300,ENSMUSG00000001313,ENSMUSG00000001435,ENSMUSG00000001496,…
V1	TRUE	4.27e-07	223	6054	106	0.018	0.475	GO:0002064	BP	312	epithelial cell development	4	ENSMUSG00000000567,ENSMUSG00000001435,ENSMUSG00000001761,ENSMUSG00000004894,ENSMUSG00000005148,ENSMUSG00000006445,ENSMUSG00000006649,ENSMUSG00000009376,ENSMUSG00000010175,ENSMUSG00000012819,ENSMUSG00000014813,ENSMUSG00000015468,ENSMUSG00000015850,ENSMUSG00000017491,ENSMUSG00000019768,ENSMUSG00000020592,ENSMUSG00000020717,ENSMUSG00000020733,ENSMUSG00000021636,ENSMUSG00000021835,ENSMUSG00000022382,…
V1	TRUE	0.00976	61	6054	34	0.006	0.557	GO:0001885	BP	312	endothelial cell development	5	ENSMUSG00000001435,ENSMUSG00000004894,ENSMUSG00000009376,ENSMUSG00000014813,ENSMUSG00000015468,ENSMUSG00000020717,ENSMUSG00000021636,ENSMUSG00000022382,ENSMUSG00000022469,ENSMUSG00000024290,ENSMUSG00000024812,ENSMUSG00000026814,ENSMUSG00000028970,ENSMUSG00000030093,ENSMUSG00000030341,ENSMUSG00000030516,ENSMUSG00000031207,ENSMUSG00000031871,ENSMUSG00000032508,ENSMUSG00000036885,ENSMUSG00000037242,…
V1	TRUE	1.86e-13	90	6054	63	0.01	0.7	GO:0021782	BP	312	glial cell development	4	ENSMUSG00000001761,ENSMUSG00000002603,ENSMUSG00000002633,ENSMUSG00000003235,ENSMUSG00000005125,ENSMUSG00000015149,ENSMUSG00000017167,ENSMUSG00000020052,ENSMUSG00000020122,ENSMUSG00000020178,ENSMUSG00000020644,ENSMUSG00000020774,ENSMUSG00000020932,ENSMUSG00000021379,ENSMUSG00000021464,ENSMUSG00000021478,ENSMUSG00000022037,ENSMUSG00000022892,ENSMUSG00000022982,ENSMUSG00000024985,ENSMUSG00000025812,…
V1	TRUE	6.47e-08	39	6054	31	0.005	0.795	GO:0014003	BP	312	oligodendrocyte development	5	ENSMUSG00000002603,ENSMUSG00000002633,ENSMUSG00000003235,ENSMUSG00000017167,ENSMUSG00000020052,ENSMUSG00000020644,ENSMUSG00000020774,ENSMUSG00000021379,ENSMUSG00000022037,ENSMUSG00000024985,ENSMUSG00000026879,ENSMUSG00000027434,ENSMUSG00000028683,ENSMUSG00000029145,ENSMUSG00000029388,ENSMUSG00000030342,ENSMUSG00000031425,ENSMUSG00000033006,ENSMUSG00000033579,ENSMUSG00000036098,ENSMUSG00000036634,…
V1	TRUE	5.61e-26	1096	6054	471	0.078	0.43	GO:0048666	BP	312	neuron development	4	ENSMUSG00000000125,ENSMUSG00000000214,ENSMUSG00000000247,ENSMUSG00000000305,ENSMUSG00000000579,ENSMUSG00000000627,ENSMUSG00000000632,ENSMUSG00000000708,ENSMUSG00000000861,ENSMUSG00000001018,ENSMUSG00000001300,ENSMUSG00000001313,ENSMUSG00000001496,ENSMUSG00000001761,ENSMUSG00000002274,ENSMUSG00000002489,ENSMUSG00000002546,ENSMUSG00000002633,ENSMUSG00000002900,ENSMUSG00000002985,ENSMUSG00000003032,…
V1	TRUE	3.88e-27	974	6054	432	0.071	0.444	GO:0031175	BP	312	neuron projection development	5	ENSMUSG00000000125,ENSMUSG00000000247,ENSMUSG00000000305,ENSMUSG00000000579,ENSMUSG00000000627,ENSMUSG00000000632,ENSMUSG00000000708,ENSMUSG00000000861,ENSMUSG00000001018,ENSMUSG00000001300,ENSMUSG00000001313,ENSMUSG00000001496,ENSMUSG00000001761,ENSMUSG00000002274,ENSMUSG00000002489,ENSMUSG00000002546,ENSMUSG00000002633,ENSMUSG00000002900,ENSMUSG00000002985,ENSMUSG00000003032,ENSMUSG00000003402,…
V1	TRUE	2.9e-09	446	6054	192	0.032	0.43	GO:0061564	BP	312	axon development	6	ENSMUSG00000000125,ENSMUSG00000000247,ENSMUSG00000000305,ENSMUSG00000000627,ENSMUSG00000000861,ENSMUSG00000001300,ENSMUSG00000001313,ENSMUSG00000001496,ENSMUSG00000001761,ENSMUSG00000002274,ENSMUSG00000002489,ENSMUSG00000002546,ENSMUSG00000002633,ENSMUSG00000002985,ENSMUSG00000003032,ENSMUSG00000004936,ENSMUSG00000005958,ENSMUSG00000006782,ENSMUSG00000008575,ENSMUSG00000010751,ENSMUSG00000011751,…
V1	TRUE	2.24e-49	3321	6054	1288	0.213	0.388	GO:0048513	BP	312	animal organ development	3	ENSMUSG00000000058,ENSMUSG00000000093,ENSMUSG00000000125,ENSMUSG00000000126,ENSMUSG00000000214,ENSMUSG00000000247,ENSMUSG00000000320,ENSMUSG00000000440,ENSMUSG00000000532,ENSMUSG00000000567,ENSMUSG00000000568,ENSMUSG00000000628,ENSMUSG00000000632,ENSMUSG00000000693,ENSMUSG00000000708,ENSMUSG00000000751,ENSMUSG00000000861,ENSMUSG00000000957,ENSMUSG00000001123,ENSMUSG00000001240,ENSMUSG00000001247,…
V1	TRUE	3.77e-11	469	6054	206	0.034	0.439	GO:0048732	BP	312	gland development	4	ENSMUSG00000000093,ENSMUSG00000000125,ENSMUSG00000000567,ENSMUSG00000000568,ENSMUSG00000000628,ENSMUSG00000001247,ENSMUSG00000001280,ENSMUSG00000001496,ENSMUSG00000001761,ENSMUSG00000002603,ENSMUSG00000002633,ENSMUSG00000003227,ENSMUSG00000003282,ENSMUSG00000003402,ENSMUSG00000003644,ENSMUSG00000004207,ENSMUSG00000004936,ENSMUSG00000005268,ENSMUSG00000005413,ENSMUSG00000005958,ENSMUSG00000006445,…
V1	TRUE	0.000137	154	6054	74	0.012	0.481	GO:0001889	BP	312	liver development	5	ENSMUSG00000000567,ENSMUSG00000000568,ENSMUSG00000001247,ENSMUSG00000001280,ENSMUSG00000002603,ENSMUSG00000003402,ENSMUSG00000003644,ENSMUSG00000005413,ENSMUSG00000006611,ENSMUSG00000006800,ENSMUSG00000006920,ENSMUSG00000010175,ENSMUSG00000013584,ENSMUSG00000015806,ENSMUSG00000017344,ENSMUSG00000019850,ENSMUSG00000020122,ENSMUSG00000020173,ENSMUSG00000021318,ENSMUSG00000021594,ENSMUSG00000021822,…
V1	TRUE	2.38e-07	557	6054	223	0.037	0.4	GO:0007423	BP	312	sensory organ development	4	ENSMUSG00000000093,ENSMUSG00000000214,ENSMUSG00000000247,ENSMUSG00000000567,ENSMUSG00000001280,ENSMUSG00000001521,ENSMUSG00000002210,ENSMUSG00000002603,ENSMUSG00000002633,ENSMUSG00000003032,ENSMUSG00000004891,ENSMUSG00000005672,ENSMUSG00000005917,ENSMUSG00000005973,ENSMUSG00000006445,ENSMUSG00000007613,ENSMUSG00000009681,ENSMUSG00000010175,ENSMUSG00000010461,ENSMUSG00000012609,ENSMUSG00000012819,…
V1	TRUE	0.00653	224	6054	94	0.016	0.42	GO:0043583	BP	312	ear development	5	ENSMUSG00000000567,ENSMUSG00000002603,ENSMUSG00000002633,ENSMUSG00000005917,ENSMUSG00000009681,ENSMUSG00000010175,ENSMUSG00000010461,ENSMUSG00000012819,ENSMUSG00000015053,ENSMUSG00000015134,ENSMUSG00000016528,ENSMUSG00000017009,ENSMUSG00000018395,ENSMUSG00000018593,ENSMUSG00000019789,ENSMUSG00000019906,ENSMUSG00000020053,ENSMUSG00000020105,ENSMUSG00000020140,ENSMUSG00000020733,ENSMUSG00000021255,…
V1	TRUE	0.00432	362	6054	141	0.023	0.39	GO:0001654	BP	312	eye development	5	ENSMUSG00000000093,ENSMUSG00000000214,ENSMUSG00000000247,ENSMUSG00000000567,ENSMUSG00000001280,ENSMUSG00000001521,ENSMUSG00000002210,ENSMUSG00000002603,ENSMUSG00000002633,ENSMUSG00000003032,ENSMUSG00000004891,ENSMUSG00000005973,ENSMUSG00000006445,ENSMUSG00000007613,ENSMUSG00000010175,ENSMUSG00000012609,ENSMUSG00000013584,ENSMUSG00000014361,ENSMUSG00000015134,ENSMUSG00000017491,ENSMUSG00000018698,…
V1	TRUE	0.00811	311	6054	123	0.02	0.395	GO:0043010	BP	312	camera-type eye development	6	ENSMUSG00000000093,ENSMUSG00000000214,ENSMUSG00000000247,ENSMUSG00000000567,ENSMUSG00000001280,ENSMUSG00000001521,ENSMUSG00000002603,ENSMUSG00000002633,ENSMUSG00000003032,ENSMUSG00000004891,ENSMUSG00000005973,ENSMUSG00000006445,ENSMUSG00000007613,ENSMUSG00000010175,ENSMUSG00000012609,ENSMUSG00000013584,ENSMUSG00000014361,ENSMUSG00000015134,ENSMUSG00000017491,ENSMUSG00000018698,ENSMUSG00000018845,…
V1	TRUE	2.08e-07	380	6054	163	0.027	0.429	GO:0007517	BP	312	muscle organ development	4	ENSMUSG00000000058,ENSMUSG00000000093,ENSMUSG00000001300,ENSMUSG00000001419,ENSMUSG00000001761,ENSMUSG00000002007,ENSMUSG00000002100,ENSMUSG00000002603,ENSMUSG00000002633,ENSMUSG00000005124,ENSMUSG00000005148,ENSMUSG00000005583,ENSMUSG00000006235,ENSMUSG00000006649,ENSMUSG00000007122,ENSMUSG00000007613,ENSMUSG00000007655,ENSMUSG00000007872,ENSMUSG00000008090,ENSMUSG00000008658,ENSMUSG00000009569,…
V1	TRUE	1.65e-13	582	6054	253	0.042	0.435	GO:0007507	BP	312	heart development	4	ENSMUSG00000000093,ENSMUSG00000000214,ENSMUSG00000000440,ENSMUSG00000000567,ENSMUSG00000000708,ENSMUSG00000001240,ENSMUSG00000001300,ENSMUSG00000001419,ENSMUSG00000001761,ENSMUSG00000001870,ENSMUSG00000002100,ENSMUSG00000002210,ENSMUSG00000002250,ENSMUSG00000002603,ENSMUSG00000002633,ENSMUSG00000003865,ENSMUSG00000004936,ENSMUSG00000005124,ENSMUSG00000005148,ENSMUSG00000005583,ENSMUSG00000006235,…
V1	TRUE	4.3e-05	244	6054	108	0.018	0.443	GO:0060485	BP	312	mesenchyme development	4	ENSMUSG00000000093,ENSMUSG00000000567,ENSMUSG00000000693,ENSMUSG00000001493,ENSMUSG00000001496,ENSMUSG00000001506,ENSMUSG00000001761,ENSMUSG00000002489,ENSMUSG00000002603,ENSMUSG00000002633,ENSMUSG00000003436,ENSMUSG00000004530,ENSMUSG00000005566,ENSMUSG00000005583,ENSMUSG00000007613,ENSMUSG00000010797,ENSMUSG00000013584,ENSMUSG00000015176,ENSMUSG00000015647,ENSMUSG00000018166,ENSMUSG00000019487,…
V1	TRUE	0.000645	192	6054	86	0.014	0.448	GO:0048762	BP	312	mesenchymal cell differentiation	5	ENSMUSG00000000567,ENSMUSG00000000693,ENSMUSG00000001496,ENSMUSG00000001506,ENSMUSG00000001761,ENSMUSG00000002489,ENSMUSG00000002603,ENSMUSG00000002633,ENSMUSG00000004530,ENSMUSG00000005566,ENSMUSG00000005583,ENSMUSG00000007613,ENSMUSG00000010797,ENSMUSG00000013584,ENSMUSG00000015176,ENSMUSG00000015647,ENSMUSG00000019487,ENSMUSG00000019777,ENSMUSG00000019789,ENSMUSG00000020358,ENSMUSG00000021360,…
V1	TRUE	0.00598	133	6054	62	0.01	0.466	GO:0001837	BP	312	epithelial to mesenchymal transition	6	ENSMUSG00000000567,ENSMUSG00000000693,ENSMUSG00000001496,ENSMUSG00000001506,ENSMUSG00000002489,ENSMUSG00000002603,ENSMUSG00000005566,ENSMUSG00000007613,ENSMUSG00000010797,ENSMUSG00000015176,ENSMUSG00000019487,ENSMUSG00000019777,ENSMUSG00000019789,ENSMUSG00000020358,ENSMUSG00000021360,ENSMUSG00000021835,ENSMUSG00000022018,ENSMUSG00000022150,ENSMUSG00000022676,ENSMUSG00000023951,ENSMUSG00000024544,…
V1	TRUE	3.65e-05	457	6054	181	0.03	0.396	GO:0048568	BP	312	embryonic organ development	4	ENSMUSG00000000093,ENSMUSG00000000126,ENSMUSG00000000214,ENSMUSG00000000567,ENSMUSG00000000957,ENSMUSG00000001280,ENSMUSG00000001521,ENSMUSG00000001761,ENSMUSG00000002028,ENSMUSG00000002249,ENSMUSG00000002603,ENSMUSG00000002633,ENSMUSG00000004891,ENSMUSG00000004936,ENSMUSG00000005566,ENSMUSG00000005583,ENSMUSG00000005672,ENSMUSG00000005917,ENSMUSG00000006445,ENSMUSG00000007080,ENSMUSG00000007613,…
V1	TRUE	3.05e-05	201	6054	93	0.015	0.463	GO:0030323	BP	312	respiratory tube development	4	ENSMUSG00000000567,ENSMUSG00000000693,ENSMUSG00000000957,ENSMUSG00000001280,ENSMUSG00000001496,ENSMUSG00000001521,ENSMUSG00000002633,ENSMUSG00000004936,ENSMUSG00000008575,ENSMUSG00000010175,ENSMUSG00000010797,ENSMUSG00000013584,ENSMUSG00000015647,ENSMUSG00000016194,ENSMUSG00000017386,ENSMUSG00000018593,ENSMUSG00000019997,ENSMUSG00000020052,ENSMUSG00000020053,ENSMUSG00000020122,ENSMUSG00000020325,…
V1	TRUE	0.000274	189	6054	86	0.014	0.455	GO:0060348	BP	312	bone development	4	ENSMUSG00000000567,ENSMUSG00000000957,ENSMUSG00000001419,ENSMUSG00000001506,ENSMUSG00000001521,ENSMUSG00000002603,ENSMUSG00000002881,ENSMUSG00000003316,ENSMUSG00000004266,ENSMUSG00000005514,ENSMUSG00000005583,ENSMUSG00000005672,ENSMUSG00000006386,ENSMUSG00000006800,ENSMUSG00000007279,ENSMUSG00000014813,ENSMUSG00000015133,ENSMUSG00000016087,ENSMUSG00000016918,ENSMUSG00000017491,ENSMUSG00000018593,…
V1	TRUE	5.8e-10	888	6054	343	0.057	0.386	GO:0048534	BP	312	hematopoietic or lymphoid organ development	4	ENSMUSG00000000440,ENSMUSG00000000532,ENSMUSG00000000693,ENSMUSG00000000751,ENSMUSG00000000861,ENSMUSG00000000957,ENSMUSG00000001123,ENSMUSG00000001280,ENSMUSG00000001493,ENSMUSG00000002028,ENSMUSG00000002111,ENSMUSG00000002280,ENSMUSG00000002343,ENSMUSG00000002602,ENSMUSG00000002603,ENSMUSG00000002633,ENSMUSG00000002957,ENSMUSG00000002981,ENSMUSG00000003032,ENSMUSG00000003437,ENSMUSG00000003812,…
V1	TRUE	2.38e-09	841	6054	325	0.054	0.386	GO:0030097	BP	312	hemopoiesis	5	ENSMUSG00000000440,ENSMUSG00000000532,ENSMUSG00000000693,ENSMUSG00000000751,ENSMUSG00000000861,ENSMUSG00000000957,ENSMUSG00000001123,ENSMUSG00000001280,ENSMUSG00000001493,ENSMUSG00000002028,ENSMUSG00000002111,ENSMUSG00000002280,ENSMUSG00000002343,ENSMUSG00000002602,ENSMUSG00000002603,ENSMUSG00000002633,ENSMUSG00000002957,ENSMUSG00000002981,ENSMUSG00000003032,ENSMUSG00000003437,ENSMUSG00000003812,…
V1	TRUE	0.000799	377	6054	149	0.025	0.395	GO:0030099	BP	312	myeloid cell differentiation	6	ENSMUSG00000000440,ENSMUSG00000000532,ENSMUSG00000001280,ENSMUSG00000002111,ENSMUSG00000002603,ENSMUSG00000003437,ENSMUSG00000003812,ENSMUSG00000004266,ENSMUSG00000005583,ENSMUSG00000005609,ENSMUSG00000005672,ENSMUSG00000006445,ENSMUSG00000006675,ENSMUSG00000014599,ENSMUSG00000015053,ENSMUSG00000015133,ENSMUSG00000015143,ENSMUSG00000015217,ENSMUSG00000016087,ENSMUSG00000016526,ENSMUSG00000019087,…
V1	TRUE	2.26e-05	527	6054	205	0.034	0.389	GO:0002521	BP	312	leukocyte differentiation	6	ENSMUSG00000000440,ENSMUSG00000000693,ENSMUSG00000000861,ENSMUSG00000000957,ENSMUSG00000001123,ENSMUSG00000002111,ENSMUSG00000002602,ENSMUSG00000002603,ENSMUSG00000002633,ENSMUSG00000002981,ENSMUSG00000003882,ENSMUSG00000004069,ENSMUSG00000004266,ENSMUSG00000004707,ENSMUSG00000005583,ENSMUSG00000005672,ENSMUSG00000006445,ENSMUSG00000007476,ENSMUSG00000008690,ENSMUSG00000014361,ENSMUSG00000014599,…
V1	TRUE	2.54e-10	279	6054	135	0.022	0.484	GO:0001822	BP	312	kidney development	4	ENSMUSG00000000567,ENSMUSG00000001300,ENSMUSG00000001642,ENSMUSG00000001761,ENSMUSG00000002603,ENSMUSG00000002633,ENSMUSG00000005397,ENSMUSG00000005583,ENSMUSG00000006386,ENSMUSG00000006649,ENSMUSG00000006800,ENSMUSG00000007613,ENSMUSG00000007872,ENSMUSG00000010175,ENSMUSG00000013584,ENSMUSG00000014164,ENSMUSG00000014303,ENSMUSG00000015647,ENSMUSG00000016494,ENSMUSG00000016918,ENSMUSG00000017009,…
V1	TRUE	0.000314	143	6054	69	0.011	0.483	GO:0072073	BP	312	kidney epithelium development	5	ENSMUSG00000000567,ENSMUSG00000001300,ENSMUSG00000001761,ENSMUSG00000002603,ENSMUSG00000002633,ENSMUSG00000005583,ENSMUSG00000006649,ENSMUSG00000014164,ENSMUSG00000015647,ENSMUSG00000016494,ENSMUSG00000017009,ENSMUSG00000017491,ENSMUSG00000018698,ENSMUSG00000020592,ENSMUSG00000020717,ENSMUSG00000021125,ENSMUSG00000021318,ENSMUSG00000021835,ENSMUSG00000022382,ENSMUSG00000022528,ENSMUSG00000023951,…
V1	TRUE	0.00813	51	6054	30	0.005	0.588	GO:0061005	BP	312	cell differentiation involved in kidney development	5	ENSMUSG00000001761,ENSMUSG00000002633,ENSMUSG00000005583,ENSMUSG00000006649,ENSMUSG00000014303,ENSMUSG00000016494,ENSMUSG00000018698,ENSMUSG00000021318,ENSMUSG00000021835,ENSMUSG00000022528,ENSMUSG00000026923,ENSMUSG00000027803,ENSMUSG00000027889,ENSMUSG00000029086,ENSMUSG00000030087,ENSMUSG00000030223,ENSMUSG00000030536,ENSMUSG00000031665,ENSMUSG00000032220,ENSMUSG00000034227,ENSMUSG00000034394,…
V1	TRUE	7.81e-21	690	6054	313	0.052	0.454	GO:0007420	BP	312	brain development	4	ENSMUSG00000000125,ENSMUSG00000000214,ENSMUSG00000000247,ENSMUSG00000000568,ENSMUSG00000000632,ENSMUSG00000001270,ENSMUSG00000001496,ENSMUSG00000001521,ENSMUSG00000001761,ENSMUSG00000001911,ENSMUSG00000002210,ENSMUSG00000002602,ENSMUSG00000002633,ENSMUSG00000002900,ENSMUSG00000003235,ENSMUSG00000004558,ENSMUSG00000004891,ENSMUSG00000004892,ENSMUSG00000004936,ENSMUSG00000005089,ENSMUSG00000005917,…
V1	TRUE	6.53e-05	198	6054	91	0.015	0.46	GO:0030324	BP	312	lung development	4	ENSMUSG00000000567,ENSMUSG00000000693,ENSMUSG00000000957,ENSMUSG00000001280,ENSMUSG00000001496,ENSMUSG00000002633,ENSMUSG00000004936,ENSMUSG00000008575,ENSMUSG00000010175,ENSMUSG00000010797,ENSMUSG00000013584,ENSMUSG00000015647,ENSMUSG00000016194,ENSMUSG00000018593,ENSMUSG00000019997,ENSMUSG00000020052,ENSMUSG00000020053,ENSMUSG00000020122,ENSMUSG00000020325,ENSMUSG00000020357,ENSMUSG00000020422,…
V1	TRUE	0.000507	180	6054	82	0.014	0.456	GO:0051216	BP	312	cartilage development	4	ENSMUSG00000000126,ENSMUSG00000000567,ENSMUSG00000001419,ENSMUSG00000001506,ENSMUSG00000002603,ENSMUSG00000003316,ENSMUSG00000005087,ENSMUSG00000005514,ENSMUSG00000005583,ENSMUSG00000006800,ENSMUSG00000007279,ENSMUSG00000007613,ENSMUSG00000008575,ENSMUSG00000010051,ENSMUSG00000014813,ENSMUSG00000016918,ENSMUSG00000017491,ENSMUSG00000019997,ENSMUSG00000020467,ENSMUSG00000021318,ENSMUSG00000021464,…
V1	TRUE	5.45e-06	95	6054	54	0.009	0.568	GO:0002062	BP	312	chondrocyte differentiation	5	ENSMUSG00000000126,ENSMUSG00000000567,ENSMUSG00000001419,ENSMUSG00000002603,ENSMUSG00000003316,ENSMUSG00000005514,ENSMUSG00000005583,ENSMUSG00000006800,ENSMUSG00000007279,ENSMUSG00000007613,ENSMUSG00000008575,ENSMUSG00000016918,ENSMUSG00000017491,ENSMUSG00000019997,ENSMUSG00000020467,ENSMUSG00000021318,ENSMUSG00000021835,ENSMUSG00000022483,ENSMUSG00000022676,ENSMUSG00000022996,ENSMUSG00000023345,…
V1	TRUE	0.0398	54	6054	30	0.005	0.556	GO:0003170	BP	312	heart valve development	3	ENSMUSG00000000567,ENSMUSG00000002603,ENSMUSG00000005583,ENSMUSG00000008090,ENSMUSG00000019789,ENSMUSG00000021835,ENSMUSG00000022105,ENSMUSG00000022306,ENSMUSG00000026923,ENSMUSG00000027358,ENSMUSG00000027878,ENSMUSG00000027954,ENSMUSG00000028195,ENSMUSG00000028599,ENSMUSG00000028978,ENSMUSG00000029163,ENSMUSG00000030022,ENSMUSG00000030341,ENSMUSG00000032440,ENSMUSG00000032744,ENSMUSG00000034161,…
V1	TRUE	1.03e-33	686	6054	344	0.057	0.501	GO:0001568	BP	312	blood vessel development	3	ENSMUSG00000000093,ENSMUSG00000000290,ENSMUSG00000000440,ENSMUSG00000000555,ENSMUSG00000000628,ENSMUSG00000000957,ENSMUSG00000001240,ENSMUSG00000001280,ENSMUSG00000001300,ENSMUSG00000001435,ENSMUSG00000001506,ENSMUSG00000001552,ENSMUSG00000001761,ENSMUSG00000001870,ENSMUSG00000002111,ENSMUSG00000002289,ENSMUSG00000002603,ENSMUSG00000002633,ENSMUSG00000002944,ENSMUSG00000002985,ENSMUSG00000003032,…
V1	TRUE	0.00134	175	6054	79	0.013	0.451	GO:0003205	BP	312	cardiac chamber development	3	ENSMUSG00000000093,ENSMUSG00000001761,ENSMUSG00000001870,ENSMUSG00000002100,ENSMUSG00000002603,ENSMUSG00000005583,ENSMUSG00000006235,ENSMUSG00000006386,ENSMUSG00000007613,ENSMUSG00000008090,ENSMUSG00000008136,ENSMUSG00000010175,ENSMUSG00000010797,ENSMUSG00000017491,ENSMUSG00000018581,ENSMUSG00000018604,ENSMUSG00000019789,ENSMUSG00000020644,ENSMUSG00000020900,ENSMUSG00000021067,ENSMUSG00000021835,…
V1	TRUE	0.00399	196	6054	85	0.014	0.434	GO:0048839	BP	312	inner ear development	3	ENSMUSG00000000567,ENSMUSG00000002603,ENSMUSG00000002633,ENSMUSG00000005917,ENSMUSG00000009681,ENSMUSG00000010175,ENSMUSG00000010461,ENSMUSG00000012819,ENSMUSG00000015053,ENSMUSG00000015134,ENSMUSG00000016528,ENSMUSG00000017009,ENSMUSG00000018395,ENSMUSG00000018593,ENSMUSG00000019789,ENSMUSG00000019906,ENSMUSG00000020053,ENSMUSG00000020105,ENSMUSG00000020140,ENSMUSG00000020733,ENSMUSG00000021255,…
V1	TRUE	3.94e-07	144	6054	76	0.013	0.528	GO:0072006	BP	312	nephron development	3	ENSMUSG00000000567,ENSMUSG00000001761,ENSMUSG00000002603,ENSMUSG00000002633,ENSMUSG00000005397,ENSMUSG00000005583,ENSMUSG00000006386,ENSMUSG00000006649,ENSMUSG00000006800,ENSMUSG00000014164,ENSMUSG00000015647,ENSMUSG00000016494,ENSMUSG00000016918,ENSMUSG00000018698,ENSMUSG00000020689,ENSMUSG00000020717,ENSMUSG00000021318,ENSMUSG00000021835,ENSMUSG00000022309,ENSMUSG00000022382,ENSMUSG00000022528,…
V1	TRUE	0.000756	111	6054	56	0.009	0.505	GO:0072009	BP	312	nephron epithelium development	4	ENSMUSG00000000567,ENSMUSG00000001761,ENSMUSG00000002603,ENSMUSG00000002633,ENSMUSG00000005583,ENSMUSG00000006649,ENSMUSG00000014164,ENSMUSG00000015647,ENSMUSG00000016494,ENSMUSG00000018698,ENSMUSG00000020717,ENSMUSG00000021318,ENSMUSG00000021835,ENSMUSG00000022382,ENSMUSG00000022528,ENSMUSG00000023951,ENSMUSG00000025151,ENSMUSG00000026923,ENSMUSG00000027358,ENSMUSG00000027803,ENSMUSG00000027840,…
V1	TRUE	6.91e-06	65	6054	41	0.007	0.631	GO:0032835	BP	312	glomerulus development	3	ENSMUSG00000005397,ENSMUSG00000005583,ENSMUSG00000006386,ENSMUSG00000006649,ENSMUSG00000006800,ENSMUSG00000016494,ENSMUSG00000016918,ENSMUSG00000018698,ENSMUSG00000020689,ENSMUSG00000020717,ENSMUSG00000021835,ENSMUSG00000022309,ENSMUSG00000022528,ENSMUSG00000024620,ENSMUSG00000026031,ENSMUSG00000026556,ENSMUSG00000026923,ENSMUSG00000027803,ENSMUSG00000027889,ENSMUSG00000028024,ENSMUSG00000029086,…
V1	TRUE	0.000202	166	6054	78	0.013	0.47	GO:0030902	BP	312	hindbrain development	3	ENSMUSG00000000568,ENSMUSG00000000632,ENSMUSG00000001270,ENSMUSG00000001761,ENSMUSG00000001911,ENSMUSG00000002633,ENSMUSG00000004936,ENSMUSG00000005917,ENSMUSG00000006930,ENSMUSG00000008575,ENSMUSG00000010175,ENSMUSG00000013584,ENSMUSG00000015053,ENSMUSG00000018698,ENSMUSG00000020052,ENSMUSG00000020053,ENSMUSG00000020456,ENSMUSG00000020647,ENSMUSG00000020900,ENSMUSG00000020918,ENSMUSG00000022528,…
V1	TRUE	8.3e-14	398	6054	188	0.031	0.472	GO:0030900	BP	312	forebrain development	3	ENSMUSG00000000214,ENSMUSG00000000247,ENSMUSG00000001496,ENSMUSG00000001761,ENSMUSG00000002602,ENSMUSG00000002633,ENSMUSG00000002900,ENSMUSG00000003235,ENSMUSG00000004892,ENSMUSG00000005089,ENSMUSG00000005917,ENSMUSG00000005958,ENSMUSG00000006782,ENSMUSG00000006920,ENSMUSG00000006930,ENSMUSG00000008575,ENSMUSG00000010175,ENSMUSG00000013584,ENSMUSG00000015053,ENSMUSG00000015134,ENSMUSG00000017491,…
V1	TRUE	0.000472	115	6054	58	0.01	0.504	GO:0021761	BP	312	limbic system development	4	ENSMUSG00000001496,ENSMUSG00000001761,ENSMUSG00000003235,ENSMUSG00000004892,ENSMUSG00000006920,ENSMUSG00000006930,ENSMUSG00000010175,ENSMUSG00000015134,ENSMUSG00000018395,ENSMUSG00000018604,ENSMUSG00000018634,ENSMUSG00000019505,ENSMUSG00000019803,ENSMUSG00000020456,ENSMUSG00000020647,ENSMUSG00000021318,ENSMUSG00000021379,ENSMUSG00000021478,ENSMUSG00000021594,ENSMUSG00000021743,ENSMUSG00000026872,…
V1	TRUE	1.58e-10	267	6054	131	0.022	0.491	GO:0021537	BP	312	telencephalon development	3	ENSMUSG00000000214,ENSMUSG00000000247,ENSMUSG00000001496,ENSMUSG00000001761,ENSMUSG00000002633,ENSMUSG00000002900,ENSMUSG00000003235,ENSMUSG00000004892,ENSMUSG00000005089,ENSMUSG00000005958,ENSMUSG00000006920,ENSMUSG00000008575,ENSMUSG00000010175,ENSMUSG00000015134,ENSMUSG00000017491,ENSMUSG00000018189,ENSMUSG00000018395,ENSMUSG00000018698,ENSMUSG00000019470,ENSMUSG00000019803,ENSMUSG00000020052,…
V1	TRUE	0.00199	80	6054	43	0.007	0.537	GO:0021536	BP	312	diencephalon development	3	ENSMUSG00000001496,ENSMUSG00000001761,ENSMUSG00000002633,ENSMUSG00000005917,ENSMUSG00000006930,ENSMUSG00000013584,ENSMUSG00000015053,ENSMUSG00000018634,ENSMUSG00000019505,ENSMUSG00000020456,ENSMUSG00000020647,ENSMUSG00000021594,ENSMUSG00000021732,ENSMUSG00000021835,ENSMUSG00000022528,ENSMUSG00000024256,ENSMUSG00000024985,ENSMUSG00000025407,ENSMUSG00000026826,ENSMUSG00000026872,ENSMUSG00000027168,…
V1	TRUE	2.52e-05	184	6054	87	0.014	0.473	GO:0021543	BP	312	pallium development	3	ENSMUSG00000000214,ENSMUSG00000000247,ENSMUSG00000001496,ENSMUSG00000001761,ENSMUSG00000002900,ENSMUSG00000003235,ENSMUSG00000004892,ENSMUSG00000006920,ENSMUSG00000010175,ENSMUSG00000018395,ENSMUSG00000019470,ENSMUSG00000019803,ENSMUSG00000020052,ENSMUSG00000020122,ENSMUSG00000020456,ENSMUSG00000020647,ENSMUSG00000021318,ENSMUSG00000021379,ENSMUSG00000021478,ENSMUSG00000021546,ENSMUSG00000021594,…
V1	TRUE	0.00685	88	6054	45	0.007	0.511	GO:0021766	BP	312	hippocampus development	3	ENSMUSG00000001496,ENSMUSG00000001761,ENSMUSG00000003235,ENSMUSG00000004892,ENSMUSG00000006920,ENSMUSG00000010175,ENSMUSG00000018395,ENSMUSG00000019803,ENSMUSG00000020456,ENSMUSG00000020647,ENSMUSG00000021318,ENSMUSG00000021379,ENSMUSG00000021478,ENSMUSG00000021594,ENSMUSG00000021743,ENSMUSG00000026872,ENSMUSG00000027239,ENSMUSG00000027433,ENSMUSG00000027985,ENSMUSG00000028613,ENSMUSG00000028655,…
V1	TRUE	1.94e-13	675	6054	285	0.047	0.422	GO:0048589	BP	312	developmental growth	2	ENSMUSG00000000093,ENSMUSG00000000125,ENSMUSG00000000247,ENSMUSG00000000305,ENSMUSG00000000567,ENSMUSG00000000627,ENSMUSG00000000861,ENSMUSG00000001313,ENSMUSG00000001761,ENSMUSG00000002250,ENSMUSG00000002489,ENSMUSG00000002603,ENSMUSG00000002633,ENSMUSG00000002985,ENSMUSG00000003282,ENSMUSG00000004207,ENSMUSG00000005089,ENSMUSG00000005124,ENSMUSG00000005268,ENSMUSG00000005506,ENSMUSG00000005514,…
V1	TRUE	0.000279	178	6054	82	0.014	0.461	GO:0035265	BP	312	organ growth	3	ENSMUSG00000000093,ENSMUSG00000000567,ENSMUSG00000001761,ENSMUSG00000002633,ENSMUSG00000003282,ENSMUSG00000004207,ENSMUSG00000005124,ENSMUSG00000005268,ENSMUSG00000005514,ENSMUSG00000005583,ENSMUSG00000007613,ENSMUSG00000010066,ENSMUSG00000010175,ENSMUSG00000010797,ENSMUSG00000013787,ENSMUSG00000014813,ENSMUSG00000017491,ENSMUSG00000019487,ENSMUSG00000019768,ENSMUSG00000019789,ENSMUSG00000019942,…
V1	TRUE	2.95e-05	237	6054	106	0.018	0.447	GO:0048588	BP	312	developmental cell growth	3	ENSMUSG00000000125,ENSMUSG00000000247,ENSMUSG00000000305,ENSMUSG00000000567,ENSMUSG00000000627,ENSMUSG00000000861,ENSMUSG00000001313,ENSMUSG00000001761,ENSMUSG00000002489,ENSMUSG00000002985,ENSMUSG00000005124,ENSMUSG00000015291,ENSMUSG00000019487,ENSMUSG00000019831,ENSMUSG00000020053,ENSMUSG00000020173,ENSMUSG00000020340,ENSMUSG00000020387,ENSMUSG00000020389,ENSMUSG00000021270,ENSMUSG00000021451,…
V1	TRUE	1.24e-51	2500	6054	1029	0.17	0.412	GO:0009653	BP	312	anatomical structure morphogenesis	2	ENSMUSG00000000093,ENSMUSG00000000125,ENSMUSG00000000126,ENSMUSG00000000149,ENSMUSG00000000214,ENSMUSG00000000247,ENSMUSG00000000290,ENSMUSG00000000305,ENSMUSG00000000440,ENSMUSG00000000555,ENSMUSG00000000567,ENSMUSG00000000627,ENSMUSG00000000628,ENSMUSG00000000861,ENSMUSG00000000881,ENSMUSG00000000957,ENSMUSG00000001240,ENSMUSG00000001280,ENSMUSG00000001300,ENSMUSG00000001313,ENSMUSG00000001419,…
V1	TRUE	4.05e-23	1053	6054	447	0.074	0.425	GO:0032989	BP	312	cellular component morphogenesis	3	ENSMUSG00000000125,ENSMUSG00000000149,ENSMUSG00000000247,ENSMUSG00000000305,ENSMUSG00000000627,ENSMUSG00000000861,ENSMUSG00000001300,ENSMUSG00000001313,ENSMUSG00000001435,ENSMUSG00000001496,ENSMUSG00000001761,ENSMUSG00000002274,ENSMUSG00000002489,ENSMUSG00000002546,ENSMUSG00000002602,ENSMUSG00000002633,ENSMUSG00000002900,ENSMUSG00000002985,ENSMUSG00000003283,ENSMUSG00000003882,ENSMUSG00000004266,…
V1	TRUE	4.91e-26	952	6054	421	0.07	0.442	GO:0000902	BP	312	cell morphogenesis	4	ENSMUSG00000000125,ENSMUSG00000000149,ENSMUSG00000000247,ENSMUSG00000000305,ENSMUSG00000000627,ENSMUSG00000000861,ENSMUSG00000001300,ENSMUSG00000001313,ENSMUSG00000001435,ENSMUSG00000001496,ENSMUSG00000001761,ENSMUSG00000002274,ENSMUSG00000002489,ENSMUSG00000002546,ENSMUSG00000002602,ENSMUSG00000002633,ENSMUSG00000002900,ENSMUSG00000002985,ENSMUSG00000003283,ENSMUSG00000003882,ENSMUSG00000004266,…
V1	TRUE	2.15e-16	682	6054	297	0.049	0.435	GO:0000904	BP	312	cell morphogenesis involved in differentiation	5	ENSMUSG00000000125,ENSMUSG00000000247,ENSMUSG00000000305,ENSMUSG00000000627,ENSMUSG00000000861,ENSMUSG00000001300,ENSMUSG00000001313,ENSMUSG00000001435,ENSMUSG00000001496,ENSMUSG00000001761,ENSMUSG00000002274,ENSMUSG00000002489,ENSMUSG00000002546,ENSMUSG00000002602,ENSMUSG00000002633,ENSMUSG00000002900,ENSMUSG00000002985,ENSMUSG00000004266,ENSMUSG00000004530,ENSMUSG00000004936,ENSMUSG00000005360,…
V1	TRUE	2.72e-05	86	6054	49	0.008	0.57	GO:0034446	BP	312	substrate adhesion-dependent cell spreading	6	ENSMUSG00000002602,ENSMUSG00000002900,ENSMUSG00000004530,ENSMUSG00000005958,ENSMUSG00000006304,ENSMUSG00000006369,ENSMUSG00000006386,ENSMUSG00000014361,ENSMUSG00000015647,ENSMUSG00000018446,ENSMUSG00000019920,ENSMUSG00000020689,ENSMUSG00000021338,ENSMUSG00000022099,ENSMUSG00000022425,ENSMUSG00000022885,ENSMUSG00000024965,ENSMUSG00000026193,ENSMUSG00000026697,ENSMUSG00000026768,ENSMUSG00000027009,…
V1	TRUE	1.67e-08	544	6054	223	0.037	0.41	GO:0048667	BP	312	cell morphogenesis involved in neuron differentiation	6	ENSMUSG00000000125,ENSMUSG00000000247,ENSMUSG00000000305,ENSMUSG00000000627,ENSMUSG00000000861,ENSMUSG00000001300,ENSMUSG00000001313,ENSMUSG00000001496,ENSMUSG00000001761,ENSMUSG00000002274,ENSMUSG00000002489,ENSMUSG00000002546,ENSMUSG00000002633,ENSMUSG00000002985,ENSMUSG00000004936,ENSMUSG00000005360,ENSMUSG00000005583,ENSMUSG00000005958,ENSMUSG00000006782,ENSMUSG00000008575,ENSMUSG00000010751,…
V1	TRUE	4.12e-11	643	6054	266	0.044	0.414	GO:0032990	BP	312	cell part morphogenesis	4	ENSMUSG00000000125,ENSMUSG00000000247,ENSMUSG00000000305,ENSMUSG00000000627,ENSMUSG00000000861,ENSMUSG00000001300,ENSMUSG00000001313,ENSMUSG00000001496,ENSMUSG00000001761,ENSMUSG00000002274,ENSMUSG00000002489,ENSMUSG00000002546,ENSMUSG00000002633,ENSMUSG00000002985,ENSMUSG00000004530,ENSMUSG00000004891,ENSMUSG00000004936,ENSMUSG00000005087,ENSMUSG00000005958,ENSMUSG00000006782,ENSMUSG00000008575,…
V1	TRUE	2.29e-13	612	6054	263	0.043	0.43	GO:0048858	BP	312	cell projection morphogenesis	5	ENSMUSG00000000125,ENSMUSG00000000247,ENSMUSG00000000305,ENSMUSG00000000627,ENSMUSG00000000861,ENSMUSG00000001300,ENSMUSG00000001313,ENSMUSG00000001496,ENSMUSG00000001761,ENSMUSG00000002274,ENSMUSG00000002489,ENSMUSG00000002546,ENSMUSG00000002633,ENSMUSG00000002985,ENSMUSG00000004530,ENSMUSG00000004891,ENSMUSG00000004936,ENSMUSG00000005087,ENSMUSG00000005958,ENSMUSG00000006782,ENSMUSG00000008575,…
V1	TRUE	7.16e-13	608	6054	260	0.043	0.428	GO:0120039	BP	312	plasma membrane bounded cell projection morphogenesis	6	ENSMUSG00000000125,ENSMUSG00000000247,ENSMUSG00000000305,ENSMUSG00000000627,ENSMUSG00000000861,ENSMUSG00000001300,ENSMUSG00000001313,ENSMUSG00000001496,ENSMUSG00000001761,ENSMUSG00000002274,ENSMUSG00000002489,ENSMUSG00000002546,ENSMUSG00000002633,ENSMUSG00000002985,ENSMUSG00000004530,ENSMUSG00000004936,ENSMUSG00000005087,ENSMUSG00000005958,ENSMUSG00000006782,ENSMUSG00000008575,ENSMUSG00000010751,…
V1	TRUE	8.01e-12	592	6054	251	0.041	0.424	GO:0048812	BP	312	neuron projection morphogenesis	7	ENSMUSG00000000125,ENSMUSG00000000247,ENSMUSG00000000305,ENSMUSG00000000627,ENSMUSG00000000861,ENSMUSG00000001300,ENSMUSG00000001313,ENSMUSG00000001496,ENSMUSG00000001761,ENSMUSG00000002274,ENSMUSG00000002489,ENSMUSG00000002546,ENSMUSG00000002633,ENSMUSG00000002985,ENSMUSG00000004936,ENSMUSG00000005958,ENSMUSG00000006782,ENSMUSG00000008575,ENSMUSG00000010751,ENSMUSG00000011751,ENSMUSG00000015291,…
V1	TRUE	2.7e-07	410	6054	173	0.029	0.422	GO:0007409	BP	312	axonogenesis	8	ENSMUSG00000000125,ENSMUSG00000000247,ENSMUSG00000000305,ENSMUSG00000000627,ENSMUSG00000000861,ENSMUSG00000001300,ENSMUSG00000001313,ENSMUSG00000001496,ENSMUSG00000001761,ENSMUSG00000002274,ENSMUSG00000002489,ENSMUSG00000002546,ENSMUSG00000002633,ENSMUSG00000002985,ENSMUSG00000004936,ENSMUSG00000005958,ENSMUSG00000006782,ENSMUSG00000008575,ENSMUSG00000010751,ENSMUSG00000011751,ENSMUSG00000015291,…
V1	TRUE	0.00423	182	6054	80	0.013	0.44	GO:0097485	BP	312	neuron projection guidance	8	ENSMUSG00000000125,ENSMUSG00000000247,ENSMUSG00000000305,ENSMUSG00000000627,ENSMUSG00000001300,ENSMUSG00000001496,ENSMUSG00000001761,ENSMUSG00000002633,ENSMUSG00000005958,ENSMUSG00000008575,ENSMUSG00000010751,ENSMUSG00000017724,ENSMUSG00000018698,ENSMUSG00000019647,ENSMUSG00000019899,ENSMUSG00000020099,ENSMUSG00000020900,ENSMUSG00000021318,ENSMUSG00000021743,ENSMUSG00000021848,ENSMUSG00000022048,…
V1	TRUE	2.23e-07	213	6054	103	0.017	0.484	GO:0001763	BP	312	morphogenesis of a branching structure	3	ENSMUSG00000000567,ENSMUSG00000000861,ENSMUSG00000000957,ENSMUSG00000001496,ENSMUSG00000001761,ENSMUSG00000002603,ENSMUSG00000002633,ENSMUSG00000006386,ENSMUSG00000006445,ENSMUSG00000009376,ENSMUSG00000010175,ENSMUSG00000010797,ENSMUSG00000014599,ENSMUSG00000015647,ENSMUSG00000016918,ENSMUSG00000017724,ENSMUSG00000018604,ENSMUSG00000018698,ENSMUSG00000019768,ENSMUSG00000019880,ENSMUSG00000020019,…
V1	TRUE	8.33e-11	608	6054	253	0.042	0.416	GO:0048729	BP	312	tissue morphogenesis	3	ENSMUSG00000000093,ENSMUSG00000000125,ENSMUSG00000000247,ENSMUSG00000000555,ENSMUSG00000000567,ENSMUSG00000000881,ENSMUSG00000000957,ENSMUSG00000001300,ENSMUSG00000001496,ENSMUSG00000001521,ENSMUSG00000001761,ENSMUSG00000002100,ENSMUSG00000002233,ENSMUSG00000002603,ENSMUSG00000002633,ENSMUSG00000003032,ENSMUSG00000005087,ENSMUSG00000005251,ENSMUSG00000005566,ENSMUSG00000005583,ENSMUSG00000006235,…
V1	TRUE	8.91e-09	500	6054	209	0.035	0.418	GO:0002009	BP	312	morphogenesis of an epithelium	4	ENSMUSG00000000093,ENSMUSG00000000247,ENSMUSG00000000555,ENSMUSG00000000567,ENSMUSG00000000881,ENSMUSG00000000957,ENSMUSG00000001300,ENSMUSG00000001496,ENSMUSG00000001521,ENSMUSG00000001761,ENSMUSG00000002233,ENSMUSG00000002603,ENSMUSG00000002633,ENSMUSG00000003032,ENSMUSG00000005087,ENSMUSG00000005251,ENSMUSG00000005566,ENSMUSG00000005583,ENSMUSG00000006386,ENSMUSG00000006445,ENSMUSG00000009376,…
V1	TRUE	1.44e-06	197	6054	95	0.016	0.482	GO:0061138	BP	312	morphogenesis of a branching epithelium	5	ENSMUSG00000000567,ENSMUSG00000000957,ENSMUSG00000001496,ENSMUSG00000001761,ENSMUSG00000002603,ENSMUSG00000002633,ENSMUSG00000006386,ENSMUSG00000006445,ENSMUSG00000009376,ENSMUSG00000010175,ENSMUSG00000010797,ENSMUSG00000014599,ENSMUSG00000015647,ENSMUSG00000016918,ENSMUSG00000017724,ENSMUSG00000018604,ENSMUSG00000018698,ENSMUSG00000019768,ENSMUSG00000019880,ENSMUSG00000020019,ENSMUSG00000020053,…
V1	TRUE	2.93e-09	238	6054	117	0.019	0.492	GO:0060560	BP	312	developmental growth involved in morphogenesis	3	ENSMUSG00000000093,ENSMUSG00000000125,ENSMUSG00000000247,ENSMUSG00000000305,ENSMUSG00000000567,ENSMUSG00000000627,ENSMUSG00000000861,ENSMUSG00000001313,ENSMUSG00000001761,ENSMUSG00000002489,ENSMUSG00000002603,ENSMUSG00000002633,ENSMUSG00000002985,ENSMUSG00000005566,ENSMUSG00000014599,ENSMUSG00000015291,ENSMUSG00000018698,ENSMUSG00000019768,ENSMUSG00000019831,ENSMUSG00000020173,ENSMUSG00000020340,…
V1	TRUE	0.000326	173	6054	80	0.013	0.462	GO:1990138	BP	312	neuron projection extension	4	ENSMUSG00000000125,ENSMUSG00000000247,ENSMUSG00000000305,ENSMUSG00000000627,ENSMUSG00000000861,ENSMUSG00000001761,ENSMUSG00000002489,ENSMUSG00000002985,ENSMUSG00000015291,ENSMUSG00000019831,ENSMUSG00000020340,ENSMUSG00000020387,ENSMUSG00000020389,ENSMUSG00000021270,ENSMUSG00000021546,ENSMUSG00000021823,ENSMUSG00000021904,ENSMUSG00000022048,ENSMUSG00000022212,ENSMUSG00000022636,ENSMUSG00000023826,…
V1	TRUE	3.41e-08	619	6054	247	0.041	0.399	GO:0048598	BP	312	embryonic morphogenesis	3	ENSMUSG00000000093,ENSMUSG00000000125,ENSMUSG00000000126,ENSMUSG00000000149,ENSMUSG00000000214,ENSMUSG00000000247,ENSMUSG00000000555,ENSMUSG00000000567,ENSMUSG00000000957,ENSMUSG00000001280,ENSMUSG00000001521,ENSMUSG00000001761,ENSMUSG00000002603,ENSMUSG00000002633,ENSMUSG00000002900,ENSMUSG00000003032,ENSMUSG00000003437,ENSMUSG00000005566,ENSMUSG00000005583,ENSMUSG00000005609,ENSMUSG00000005917,…
V1	TRUE	2.54e-30	843	6054	394	0.065	0.467	GO:0035239	BP	312	tube morphogenesis	3	ENSMUSG00000000093,ENSMUSG00000000247,ENSMUSG00000000290,ENSMUSG00000000440,ENSMUSG00000000555,ENSMUSG00000000567,ENSMUSG00000000628,ENSMUSG00000000957,ENSMUSG00000001240,ENSMUSG00000001280,ENSMUSG00000001300,ENSMUSG00000001435,ENSMUSG00000001496,ENSMUSG00000001521,ENSMUSG00000001552,ENSMUSG00000001761,ENSMUSG00000002111,ENSMUSG00000002289,ENSMUSG00000002603,ENSMUSG00000002633,ENSMUSG00000002944,…
V1	TRUE	6.64e-05	338	6054	140	0.023	0.414	GO:0060562	BP	312	epithelial tube morphogenesis	4	ENSMUSG00000000093,ENSMUSG00000000247,ENSMUSG00000000567,ENSMUSG00000000957,ENSMUSG00000001300,ENSMUSG00000001496,ENSMUSG00000001521,ENSMUSG00000001761,ENSMUSG00000002603,ENSMUSG00000002633,ENSMUSG00000005583,ENSMUSG00000006386,ENSMUSG00000006445,ENSMUSG00000009376,ENSMUSG00000010797,ENSMUSG00000013584,ENSMUSG00000014164,ENSMUSG00000014599,ENSMUSG00000015647,ENSMUSG00000016128,ENSMUSG00000017009,…
V1	TRUE	6.09e-29	591	6054	297	0.049	0.503	GO:0048514	BP	312	blood vessel morphogenesis	4	ENSMUSG00000000093,ENSMUSG00000000290,ENSMUSG00000000440,ENSMUSG00000000555,ENSMUSG00000000628,ENSMUSG00000000957,ENSMUSG00000001240,ENSMUSG00000001280,ENSMUSG00000001300,ENSMUSG00000001435,ENSMUSG00000001552,ENSMUSG00000001761,ENSMUSG00000002111,ENSMUSG00000002289,ENSMUSG00000002603,ENSMUSG00000002633,ENSMUSG00000002944,ENSMUSG00000002985,ENSMUSG00000003032,ENSMUSG00000004328,ENSMUSG00000004951,…
V1	TRUE	0.000242	83	6054	46	0.008	0.554	GO:0001570	BP	312	vasculogenesis	5	ENSMUSG00000001240,ENSMUSG00000001761,ENSMUSG00000002603,ENSMUSG00000002633,ENSMUSG00000006235,ENSMUSG00000006386,ENSMUSG00000006445,ENSMUSG00000007655,ENSMUSG00000016494,ENSMUSG00000019789,ENSMUSG00000020097,ENSMUSG00000021127,ENSMUSG00000022306,ENSMUSG00000022309,ENSMUSG00000022382,ENSMUSG00000022475,ENSMUSG00000022505,ENSMUSG00000024066,ENSMUSG00000024986,ENSMUSG00000025902,ENSMUSG00000026814,…
V1	TRUE	0.00138	164	6054	75	0.012	0.457	GO:0048754	BP	312	branching morphogenesis of an epithelial tube	4	ENSMUSG00000000567,ENSMUSG00000000957,ENSMUSG00000001496,ENSMUSG00000001761,ENSMUSG00000002603,ENSMUSG00000002633,ENSMUSG00000006386,ENSMUSG00000006445,ENSMUSG00000009376,ENSMUSG00000010797,ENSMUSG00000014599,ENSMUSG00000015647,ENSMUSG00000017724,ENSMUSG00000018604,ENSMUSG00000018698,ENSMUSG00000019768,ENSMUSG00000020053,ENSMUSG00000020611,ENSMUSG00000021318,ENSMUSG00000021732,ENSMUSG00000021835,…
V1	TRUE	1.34e-13	955	6054	380	0.063	0.398	GO:0009887	BP	312	animal organ morphogenesis	3	ENSMUSG00000000093,ENSMUSG00000000125,ENSMUSG00000000126,ENSMUSG00000000214,ENSMUSG00000000567,ENSMUSG00000000957,ENSMUSG00000001280,ENSMUSG00000001300,ENSMUSG00000001419,ENSMUSG00000001496,ENSMUSG00000001506,ENSMUSG00000001521,ENSMUSG00000001761,ENSMUSG00000002100,ENSMUSG00000002603,ENSMUSG00000002633,ENSMUSG00000002881,ENSMUSG00000002900,ENSMUSG00000003227,ENSMUSG00000003282,ENSMUSG00000003316,…
V1	TRUE	0.00598	133	6054	62	0.01	0.466	GO:0022612	BP	312	gland morphogenesis	4	ENSMUSG00000000093,ENSMUSG00000000567,ENSMUSG00000002603,ENSMUSG00000002633,ENSMUSG00000003227,ENSMUSG00000003282,ENSMUSG00000003644,ENSMUSG00000006445,ENSMUSG00000006800,ENSMUSG00000007655,ENSMUSG00000008575,ENSMUSG00000010175,ENSMUSG00000014599,ENSMUSG00000015647,ENSMUSG00000016918,ENSMUSG00000017724,ENSMUSG00000018604,ENSMUSG00000019768,ENSMUSG00000019850,ENSMUSG00000020019,ENSMUSG00000020053,…
V1	TRUE	0.00472	243	6054	101	0.017	0.416	GO:0003007	BP	312	heart morphogenesis	4	ENSMUSG00000000093,ENSMUSG00000000567,ENSMUSG00000001761,ENSMUSG00000002100,ENSMUSG00000002603,ENSMUSG00000002633,ENSMUSG00000005583,ENSMUSG00000006235,ENSMUSG00000006386,ENSMUSG00000007613,ENSMUSG00000008090,ENSMUSG00000008136,ENSMUSG00000010175,ENSMUSG00000010797,ENSMUSG00000013584,ENSMUSG00000017491,ENSMUSG00000018395,ENSMUSG00000018581,ENSMUSG00000018604,ENSMUSG00000019789,ENSMUSG00000020644,…
V1	TRUE	6.72e-33	1077	6054	485	0.08	0.45	GO:0048646	BP	312	anatomical structure formation involved in morphogenesis	2	ENSMUSG00000000093,ENSMUSG00000000125,ENSMUSG00000000247,ENSMUSG00000000290,ENSMUSG00000000440,ENSMUSG00000000555,ENSMUSG00000000567,ENSMUSG00000000628,ENSMUSG00000000957,ENSMUSG00000001240,ENSMUSG00000001280,ENSMUSG00000001300,ENSMUSG00000001435,ENSMUSG00000001493,ENSMUSG00000001496,ENSMUSG00000001506,ENSMUSG00000001521,ENSMUSG00000001552,ENSMUSG00000001761,ENSMUSG00000001911,ENSMUSG00000002289,…
V1	TRUE	1.5e-25	496	6054	253	0.042	0.51	GO:0001525	BP	312	angiogenesis	3	ENSMUSG00000000290,ENSMUSG00000000440,ENSMUSG00000000555,ENSMUSG00000000628,ENSMUSG00000000957,ENSMUSG00000001240,ENSMUSG00000001280,ENSMUSG00000001300,ENSMUSG00000001435,ENSMUSG00000001552,ENSMUSG00000002289,ENSMUSG00000002633,ENSMUSG00000002944,ENSMUSG00000003032,ENSMUSG00000004328,ENSMUSG00000004951,ENSMUSG00000005148,ENSMUSG00000005413,ENSMUSG00000005958,ENSMUSG00000006386,ENSMUSG00000006445,…
V1	TRUE	0.000691	116	6054	58	0.01	0.5	GO:0002040	BP	312	sprouting angiogenesis	4	ENSMUSG00000000555,ENSMUSG00000001240,ENSMUSG00000001300,ENSMUSG00000002633,ENSMUSG00000003032,ENSMUSG00000005413,ENSMUSG00000006386,ENSMUSG00000006445,ENSMUSG00000015053,ENSMUSG00000016128,ENSMUSG00000018983,ENSMUSG00000019647,ENSMUSG00000019803,ENSMUSG00000019880,ENSMUSG00000020357,ENSMUSG00000021340,ENSMUSG00000021701,ENSMUSG00000021835,ENSMUSG00000022309,ENSMUSG00000022475,ENSMUSG00000023034,…
V1	TRUE	0.00585	734	6054	259	0.043	0.353	GO:0003006	BP	312	developmental process involved in reproduction	2	ENSMUSG00000000532,ENSMUSG00000000567,ENSMUSG00000000957,ENSMUSG00000001103,ENSMUSG00000001280,ENSMUSG00000001496,ENSMUSG00000001783,ENSMUSG00000002250,ENSMUSG00000002324,ENSMUSG00000002602,ENSMUSG00000002603,ENSMUSG00000002633,ENSMUSG00000003235,ENSMUSG00000003282,ENSMUSG00000004207,ENSMUSG00000004936,ENSMUSG00000005268,ENSMUSG00000005506,ENSMUSG00000005566,ENSMUSG00000005672,ENSMUSG00000006205,…
V1	TRUE	0.000904	469	6054	179	0.03	0.382	GO:0048608	BP	312	reproductive structure development	3	ENSMUSG00000000567,ENSMUSG00000000957,ENSMUSG00000001280,ENSMUSG00000001496,ENSMUSG00000001783,ENSMUSG00000002250,ENSMUSG00000002324,ENSMUSG00000002602,ENSMUSG00000002633,ENSMUSG00000003235,ENSMUSG00000003282,ENSMUSG00000004207,ENSMUSG00000004936,ENSMUSG00000005268,ENSMUSG00000005566,ENSMUSG00000005672,ENSMUSG00000006205,ENSMUSG00000006235,ENSMUSG00000006724,ENSMUSG00000007613,ENSMUSG00000010660,…
V1	TRUE	0.00698	139	6054	64	0.011	0.46	GO:0019362	BP	312	pyridine nucleotide metabolic process	2	ENSMUSG00000000628,ENSMUSG00000002010,ENSMUSG00000004267,ENSMUSG00000005373,ENSMUSG00000005951,ENSMUSG00000011752,ENSMUSG00000015950,ENSMUSG00000016194,ENSMUSG00000017390,ENSMUSG00000018861,ENSMUSG00000019179,ENSMUSG00000020053,ENSMUSG00000020080,ENSMUSG00000020250,ENSMUSG00000020277,ENSMUSG00000020321,ENSMUSG00000020456,ENSMUSG00000020475,ENSMUSG00000021236,ENSMUSG00000021255,ENSMUSG00000021748,…
V1	TRUE	0.00698	139	6054	64	0.011	0.46	GO:0046496	BP	312	nicotinamide nucleotide metabolic process	3	ENSMUSG00000000628,ENSMUSG00000002010,ENSMUSG00000004267,ENSMUSG00000005373,ENSMUSG00000005951,ENSMUSG00000011752,ENSMUSG00000015950,ENSMUSG00000016194,ENSMUSG00000017390,ENSMUSG00000018861,ENSMUSG00000019179,ENSMUSG00000020053,ENSMUSG00000020080,ENSMUSG00000020250,ENSMUSG00000020277,ENSMUSG00000020321,ENSMUSG00000020456,ENSMUSG00000020475,ENSMUSG00000021236,ENSMUSG00000021255,ENSMUSG00000021748,…
V1	TRUE	2.5e-05	6958	6054	2093	0.346	0.301	GO:0023052	BP	312	signaling	1	ENSMUSG00000000058,ENSMUSG00000000093,ENSMUSG00000000125,ENSMUSG00000000126,ENSMUSG00000000149,ENSMUSG00000000214,ENSMUSG00000000290,ENSMUSG00000000359,ENSMUSG00000000440,ENSMUSG00000000531,ENSMUSG00000000532,ENSMUSG00000000555,ENSMUSG00000000560,ENSMUSG00000000562,ENSMUSG00000000567,ENSMUSG00000000579,ENSMUSG00000000632,ENSMUSG00000000693,ENSMUSG00000000732,ENSMUSG00000000766,ENSMUSG00000000791,…
NSMUSG00000048706,ENSMUSG00000048756,ENSMUSG00000048776,ENSMUSG00000048779,ENSMUSG00000048826,ENSMUSG00000048865,ENSMUSG00000048878,ENSMUSG00000048895,ENSMUSG00000048960,ENSMUSG00000049001,ENSMUSG00000049044,ENSMUSG00000049112,ENSMUSG00000049115,ENSMUSG00000049130,ENSMUSG00000049303,ENSMUSG00000049313,ENSMUSG00000049336,ENSMUSG00000049401,ENSMUSG00000049436,ENSMUSG00000049532,ENSMUSG00000049551,E…
V1	TRUE	2.12e-26	1329	6054	552	0.091	0.415	GO:0007267	BP	312	cell-cell signaling	2	ENSMUSG00000000058,ENSMUSG00000000125,ENSMUSG00000000126,ENSMUSG00000000214,ENSMUSG00000000567,ENSMUSG00000000632,ENSMUSG00000000766,ENSMUSG00000000881,ENSMUSG00000001018,ENSMUSG00000001260,ENSMUSG00000001506,ENSMUSG00000001761,ENSMUSG00000001985,ENSMUSG00000002028,ENSMUSG00000002104,ENSMUSG00000002250,ENSMUSG00000002489,ENSMUSG00000002633,ENSMUSG00000002985,ENSMUSG00000003032,ENSMUSG00000003228,…
V1	TRUE	6.16e-12	588	6054	250	0.041	0.425	GO:0099536	BP	312	synaptic signaling	3	ENSMUSG00000000058,ENSMUSG00000000214,ENSMUSG00000000632,ENSMUSG00000000766,ENSMUSG00000000881,ENSMUSG00000001018,ENSMUSG00000001260,ENSMUSG00000001985,ENSMUSG00000002028,ENSMUSG00000002104,ENSMUSG00000002985,ENSMUSG00000003575,ENSMUSG00000003872,ENSMUSG00000004961,ENSMUSG00000005360,ENSMUSG00000005583,ENSMUSG00000005672,ENSMUSG00000006024,ENSMUSG00000006930,ENSMUSG00000008153,ENSMUSG00000008892,…
V1	TRUE	4.85e-12	587	6054	250	0.041	0.426	GO:0099537	BP	312	trans-synaptic signaling	4	ENSMUSG00000000058,ENSMUSG00000000214,ENSMUSG00000000632,ENSMUSG00000000766,ENSMUSG00000000881,ENSMUSG00000001018,ENSMUSG00000001260,ENSMUSG00000001985,ENSMUSG00000002028,ENSMUSG00000002104,ENSMUSG00000002985,ENSMUSG00000003575,ENSMUSG00000003872,ENSMUSG00000004961,ENSMUSG00000005360,ENSMUSG00000005583,ENSMUSG00000005672,ENSMUSG00000006024,ENSMUSG00000006930,ENSMUSG00000008153,ENSMUSG00000008892,…
V1	TRUE	2.99e-12	585	6054	250	0.041	0.427	GO:0098916	BP	312	anterograde trans-synaptic signaling	5	ENSMUSG00000000058,ENSMUSG00000000214,ENSMUSG00000000632,ENSMUSG00000000766,ENSMUSG00000000881,ENSMUSG00000001018,ENSMUSG00000001260,ENSMUSG00000001985,ENSMUSG00000002028,ENSMUSG00000002104,ENSMUSG00000002985,ENSMUSG00000003575,ENSMUSG00000003872,ENSMUSG00000004961,ENSMUSG00000005360,ENSMUSG00000005583,ENSMUSG00000005672,ENSMUSG00000006024,ENSMUSG00000006930,ENSMUSG00000008153,ENSMUSG00000008892,…
V1	TRUE	2.99e-12	585	6054	250	0.041	0.427	GO:0007268	BP	312	chemical synaptic transmission	6	ENSMUSG00000000058,ENSMUSG00000000214,ENSMUSG00000000632,ENSMUSG00000000766,ENSMUSG00000000881,ENSMUSG00000001018,ENSMUSG00000001260,ENSMUSG00000001985,ENSMUSG00000002028,ENSMUSG00000002104,ENSMUSG00000002985,ENSMUSG00000003575,ENSMUSG00000003872,ENSMUSG00000004961,ENSMUSG00000005360,ENSMUSG00000005583,ENSMUSG00000005672,ENSMUSG00000006024,ENSMUSG00000006930,ENSMUSG00000008153,ENSMUSG00000008892,…
V1	TRUE	1.4e-07	387	6054	166	0.027	0.429	GO:0198738	BP	312	cell-cell signaling by wnt	3	ENSMUSG00000000125,ENSMUSG00000000126,ENSMUSG00000000567,ENSMUSG00000000766,ENSMUSG00000001506,ENSMUSG00000002633,ENSMUSG00000002985,ENSMUSG00000003032,ENSMUSG00000003228,ENSMUSG00000003437,ENSMUSG00000003868,ENSMUSG00000004558,ENSMUSG00000004934,ENSMUSG00000005124,ENSMUSG00000005609,ENSMUSG00000006800,ENSMUSG00000007655,ENSMUSG00000008734,ENSMUSG00000010797,ENSMUSG00000014329,ENSMUSG00000015133,…
V1	TRUE	0.00118	443	6054	170	0.028	0.384	GO:0023061	BP	312	signal release	3	ENSMUSG00000000766,ENSMUSG00000001018,ENSMUSG00000002250,ENSMUSG00000002489,ENSMUSG00000003872,ENSMUSG00000004961,ENSMUSG00000005583,ENSMUSG00000006024,ENSMUSG00000006611,ENSMUSG00000007682,ENSMUSG00000009394,ENSMUSG00000009894,ENSMUSG00000010505,ENSMUSG00000015968,ENSMUSG00000017446,ENSMUSG00000017978,ENSMUSG00000018604,ENSMUSG00000018634,ENSMUSG00000019429,ENSMUSG00000019906,ENSMUSG00000019982,…
V1	TRUE	2.58e-09	12050	6054	3554	0.587	0.295	GO:0050789	BP	312	regulation of biological process	1	ENSMUSG00000000037,ENSMUSG00000000058,ENSMUSG00000000078,ENSMUSG00000000093,ENSMUSG00000000125,ENSMUSG00000000126,ENSMUSG00000000149,ENSMUSG00000000214,ENSMUSG00000000247,ENSMUSG00000000290,ENSMUSG00000000305,ENSMUSG00000000308,ENSMUSG00000000317,ENSMUSG00000000320,ENSMUSG00000000326,ENSMUSG00000000355,ENSMUSG00000000359,ENSMUSG00000000402,ENSMUSG00000000440,ENSMUSG00000000531,ENSMUSG00000000532,…
NSMUSG00000030793,ENSMUSG00000030795,ENSMUSG00000030796,ENSMUSG00000030798,ENSMUSG00000030806,ENSMUSG00000030816,ENSMUSG00000030847,ENSMUSG00000030849,ENSMUSG00000030854,ENSMUSG00000030865,ENSMUSG00000030867,ENSMUSG00000030881,ENSMUSG00000030921,ENSMUSG00000030966,ENSMUSG00000030967,ENSMUSG00000030970,ENSMUSG00000030987,ENSMUSG00000031004,ENSMUSG00000031007,ENSMUSG00000031015,ENSMUSG00000031023,E…
SMUSG00000078503,ENSMUSG00000078532,ENSMUSG00000078789,ENSMUSG00000078816,ENSMUSG00000078861,ENSMUSG00000078862,ENSMUSG00000078864,ENSMUSG00000078867,ENSMUSG00000078868,ENSMUSG00000078870,ENSMUSG00000078878,ENSMUSG00000078879,ENSMUSG00000078880,ENSMUSG00000078886,ENSMUSG00000078887,ENSMUSG00000078889,ENSMUSG00000078898,ENSMUSG00000078899,ENSMUSG00000078902,ENSMUSG00000078903,ENSMUSG00000078942,EN…
V1	TRUE	5.34e-66	2913	6054	1212	0.2	0.416	GO:0051239	BP	312	regulation of multicellular organismal process	2	ENSMUSG00000000093,ENSMUSG00000000125,ENSMUSG00000000126,ENSMUSG00000000214,ENSMUSG00000000247,ENSMUSG00000000290,ENSMUSG00000000305,ENSMUSG00000000320,ENSMUSG00000000326,ENSMUSG00000000440,ENSMUSG00000000532,ENSMUSG00000000555,ENSMUSG00000000567,ENSMUSG00000000579,ENSMUSG00000000627,ENSMUSG00000000628,ENSMUSG00000000632,ENSMUSG00000000693,ENSMUSG00000000708,ENSMUSG00000000732,ENSMUSG00000000766,…
V1	TRUE	4.71e-10	563	6054	235	0.039	0.417	GO:0044057	BP	312	regulation of system process	3	ENSMUSG00000000093,ENSMUSG00000000214,ENSMUSG00000000326,ENSMUSG00000000766,ENSMUSG00000001175,ENSMUSG00000001552,ENSMUSG00000002100,ENSMUSG00000002108,ENSMUSG00000003032,ENSMUSG00000004936,ENSMUSG00000005124,ENSMUSG00000005583,ENSMUSG00000005611,ENSMUSG00000005672,ENSMUSG00000006519,ENSMUSG00000006649,ENSMUSG00000007097,ENSMUSG00000007122,ENSMUSG00000007655,ENSMUSG00000010066,ENSMUSG00000011751,…
V1	TRUE	0.00128	203	6054	89	0.015	0.438	GO:0030278	BP	312	regulation of ossification	3	ENSMUSG00000000567,ENSMUSG00000002603,ENSMUSG00000005583,ENSMUSG00000006724,ENSMUSG00000007041,ENSMUSG00000007279,ENSMUSG00000007872,ENSMUSG00000014599,ENSMUSG00000017119,ENSMUSG00000019087,ENSMUSG00000019359,ENSMUSG00000020053,ENSMUSG00000020077,ENSMUSG00000020641,ENSMUSG00000020644,ENSMUSG00000021136,ENSMUSG00000021318,ENSMUSG00000021379,ENSMUSG00000021451,ENSMUSG00000021493,ENSMUSG00000021835,…
V1	TRUE	6.74e-09	593	6054	241	0.04	0.406	GO:0001817	BP	312	regulation of cytokine production	3	ENSMUSG00000000732,ENSMUSG00000000791,ENSMUSG00000001123,ENSMUSG00000002602,ENSMUSG00000002603,ENSMUSG00000002897,ENSMUSG00000002944,ENSMUSG00000003032,ENSMUSG00000003573,ENSMUSG00000004558,ENSMUSG00000004707,ENSMUSG00000004951,ENSMUSG00000005262,ENSMUSG00000005413,ENSMUSG00000005465,ENSMUSG00000006369,ENSMUSG00000006386,ENSMUSG00000006445,ENSMUSG00000006519,ENSMUSG00000006611,ENSMUSG00000006800,…
V1	TRUE	0.000121	135	6054	67	0.011	0.496	GO:1903555	BP	312	regulation of tumor necrosis factor superfamily cytokine production	4	ENSMUSG00000001123,ENSMUSG00000002602,ENSMUSG00000002944,ENSMUSG00000004951,ENSMUSG00000006519,ENSMUSG00000015340,ENSMUSG00000016024,ENSMUSG00000016494,ENSMUSG00000016496,ENSMUSG00000016528,ENSMUSG00000019777,ENSMUSG00000019850,ENSMUSG00000020101,ENSMUSG00000020227,ENSMUSG00000020399,ENSMUSG00000021125,ENSMUSG00000021408,ENSMUSG00000022037,ENSMUSG00000022309,ENSMUSG00000023411,ENSMUSG00000025473,…
V1	TRUE	0.000399	133	6054	65	0.011	0.489	GO:0032680	BP	312	regulation of tumor necrosis factor production	5	ENSMUSG00000001123,ENSMUSG00000002602,ENSMUSG00000002944,ENSMUSG00000004951,ENSMUSG00000006519,ENSMUSG00000015340,ENSMUSG00000016024,ENSMUSG00000016494,ENSMUSG00000016528,ENSMUSG00000019777,ENSMUSG00000019850,ENSMUSG00000020101,ENSMUSG00000020227,ENSMUSG00000020399,ENSMUSG00000021125,ENSMUSG00000021408,ENSMUSG00000022037,ENSMUSG00000022309,ENSMUSG00000023411,ENSMUSG00000025980,ENSMUSG00000026234,…
V1	TRUE	8.98e-51	5104	6054	1848	0.305	0.362	GO:0048519	BP	312	negative regulation of biological process	2	ENSMUSG00000000058,ENSMUSG00000000093,ENSMUSG00000000125,ENSMUSG00000000126,ENSMUSG00000000247,ENSMUSG00000000308,ENSMUSG00000000317,ENSMUSG00000000320,ENSMUSG00000000326,ENSMUSG00000000359,ENSMUSG00000000440,ENSMUSG00000000532,ENSMUSG00000000555,ENSMUSG00000000562,ENSMUSG00000000567,ENSMUSG00000000568,ENSMUSG00000000579,ENSMUSG00000000627,ENSMUSG00000000628,ENSMUSG00000000631,ENSMUSG00000000632,…
NSMUSG00000064023,ENSMUSG00000064215,ENSMUSG00000064220,ENSMUSG00000064288,ENSMUSG00000064289,ENSMUSG00000064325,ENSMUSG00000066037,ENSMUSG00000066043,ENSMUSG00000066613,ENSMUSG00000066643,ENSMUSG00000066687,ENSMUSG00000066979,ENSMUSG00000067567,ENSMUSG00000067586,ENSMUSG00000067629,ENSMUSG00000068122,ENSMUSG00000068154,ENSMUSG00000068220,ENSMUSG00000068329,ENSMUSG00000068335,ENSMUSG00000068739,E…
V1	TRUE	1.55e-27	1221	6054	519	0.086	0.425	GO:0051241	BP	312	negative regulation of multicellular organismal process	3	ENSMUSG00000000093,ENSMUSG00000000125,ENSMUSG00000000126,ENSMUSG00000000247,ENSMUSG00000000320,ENSMUSG00000000326,ENSMUSG00000000440,ENSMUSG00000000567,ENSMUSG00000000579,ENSMUSG00000000627,ENSMUSG00000000632,ENSMUSG00000000693,ENSMUSG00000000861,ENSMUSG00000001018,ENSMUSG00000001123,ENSMUSG00000001300,ENSMUSG00000001496,ENSMUSG00000001521,ENSMUSG00000001552,ENSMUSG00000001672,ENSMUSG00000001761,…
V1	TRUE	3.6e-48	2602	6054	1051	0.174	0.404	GO:0032879	BP	312	regulation of localization	2	ENSMUSG00000000058,ENSMUSG00000000125,ENSMUSG00000000149,ENSMUSG00000000320,ENSMUSG00000000326,ENSMUSG00000000359,ENSMUSG00000000440,ENSMUSG00000000532,ENSMUSG00000000555,ENSMUSG00000000562,ENSMUSG00000000567,ENSMUSG00000000628,ENSMUSG00000000631,ENSMUSG00000000766,ENSMUSG00000000957,ENSMUSG00000001123,ENSMUSG00000001175,ENSMUSG00000001280,ENSMUSG00000001416,ENSMUSG00000001435,ENSMUSG00000001496,…
V1	TRUE	2.04e-23	1786	6054	692	0.114	0.387	GO:0051049	BP	312	regulation of transport	3	ENSMUSG00000000326,ENSMUSG00000000359,ENSMUSG00000000440,ENSMUSG00000000628,ENSMUSG00000000631,ENSMUSG00000000766,ENSMUSG00000001123,ENSMUSG00000001175,ENSMUSG00000001552,ENSMUSG00000001741,ENSMUSG00000001761,ENSMUSG00000002028,ENSMUSG00000002052,ENSMUSG00000002055,ENSMUSG00000002058,ENSMUSG00000002083,ENSMUSG00000002108,ENSMUSG00000002250,ENSMUSG00000002489,ENSMUSG00000002602,ENSMUSG00000002603,…
V1	TRUE	2.37e-07	548	6054	220	0.036	0.401	GO:0034762	BP	312	regulation of transmembrane transport	4	ENSMUSG00000000359,ENSMUSG00000000628,ENSMUSG00000000766,ENSMUSG00000001175,ENSMUSG00000002603,ENSMUSG00000004035,ENSMUSG00000004266,ENSMUSG00000005057,ENSMUSG00000005089,ENSMUSG00000005583,ENSMUSG00000006519,ENSMUSG00000006930,ENSMUSG00000007041,ENSMUSG00000007097,ENSMUSG00000007122,ENSMUSG00000007655,ENSMUSG00000009281,ENSMUSG00000009687,ENSMUSG00000010066,ENSMUSG00000013698,ENSMUSG00000014932,…
V1	TRUE	0.00306	244	6054	102	0.017	0.418	GO:0022898	BP	312	regulation of transmembrane transporter activity	5	ENSMUSG00000000359,ENSMUSG00000000766,ENSMUSG00000001175,ENSMUSG00000004035,ENSMUSG00000005583,ENSMUSG00000006930,ENSMUSG00000007097,ENSMUSG00000007122,ENSMUSG00000007655,ENSMUSG00000009687,ENSMUSG00000015202,ENSMUSG00000015968,ENSMUSG00000017817,ENSMUSG00000018634,ENSMUSG00000020216,ENSMUSG00000020599,ENSMUSG00000020635,ENSMUSG00000020733,ENSMUSG00000020827,ENSMUSG00000020882,ENSMUSG00000021408,…
V1	TRUE	2.34e-07	690	6054	267	0.044	0.387	GO:0090087	BP	312	regulation of peptide transport	4	ENSMUSG00000000631,ENSMUSG00000000766,ENSMUSG00000001123,ENSMUSG00000001552,ENSMUSG00000001761,ENSMUSG00000002052,ENSMUSG00000002108,ENSMUSG00000002250,ENSMUSG00000002489,ENSMUSG00000002603,ENSMUSG00000002633,ENSMUSG00000002897,ENSMUSG00000002944,ENSMUSG00000005566,ENSMUSG00000006005,ENSMUSG00000006304,ENSMUSG00000006369,ENSMUSG00000006386,ENSMUSG00000006611,ENSMUSG00000009293,ENSMUSG00000009640,…
V1	TRUE	1.62e-05	513	6054	201	0.033	0.392	GO:0051051	BP	312	negative regulation of transport	4	ENSMUSG00000000326,ENSMUSG00000000359,ENSMUSG00000000766,ENSMUSG00000001123,ENSMUSG00000001175,ENSMUSG00000002058,ENSMUSG00000002108,ENSMUSG00000002603,ENSMUSG00000002633,ENSMUSG00000002944,ENSMUSG00000004035,ENSMUSG00000004665,ENSMUSG00000005057,ENSMUSG00000005413,ENSMUSG00000006005,ENSMUSG00000006369,ENSMUSG00000007097,ENSMUSG00000007655,ENSMUSG00000009293,ENSMUSG00000009681,ENSMUSG00000013698,…
V1	TRUE	4.3e-08	772	6054	297	0.049	0.385	GO:0051046	BP	312	regulation of secretion	4	ENSMUSG00000000326,ENSMUSG00000000631,ENSMUSG00000000766,ENSMUSG00000001123,ENSMUSG00000002108,ENSMUSG00000002250,ENSMUSG00000002489,ENSMUSG00000002603,ENSMUSG00000002897,ENSMUSG00000002944,ENSMUSG00000004451,ENSMUSG00000004961,ENSMUSG00000005413,ENSMUSG00000005583,ENSMUSG00000006024,ENSMUSG00000006369,ENSMUSG00000006386,ENSMUSG00000006519,ENSMUSG00000006611,ENSMUSG00000006649,ENSMUSG00000006930,…
V1	TRUE	0.000187	472	6054	183	0.03	0.388	GO:0002791	BP	312	regulation of peptide secretion	5	ENSMUSG00000000631,ENSMUSG00000000766,ENSMUSG00000001123,ENSMUSG00000002108,ENSMUSG00000002250,ENSMUSG00000002489,ENSMUSG00000002603,ENSMUSG00000002897,ENSMUSG00000002944,ENSMUSG00000006369,ENSMUSG00000006386,ENSMUSG00000006611,ENSMUSG00000010505,ENSMUSG00000015568,ENSMUSG00000015966,ENSMUSG00000015968,ENSMUSG00000016494,ENSMUSG00000016496,ENSMUSG00000019429,ENSMUSG00000020053,ENSMUSG00000020077,…
V1	TRUE	0.00909	246	6054	101	0.017	0.411	GO:0051048	BP	312	negative regulation of secretion	5	ENSMUSG00000000326,ENSMUSG00000000766,ENSMUSG00000001123,ENSMUSG00000002108,ENSMUSG00000005413,ENSMUSG00000006369,ENSMUSG00000009681,ENSMUSG00000016494,ENSMUSG00000018166,ENSMUSG00000018634,ENSMUSG00000020038,ENSMUSG00000020077,ENSMUSG00000020277,ENSMUSG00000020282,ENSMUSG00000020538,ENSMUSG00000020635,ENSMUSG00000020641,ENSMUSG00000020806,ENSMUSG00000021125,ENSMUSG00000021194,ENSMUSG00000021680,…
V1	TRUE	1.68e-12	661	6054	277	0.046	0.419	GO:0043269	BP	312	regulation of ion transport	4	ENSMUSG00000000359,ENSMUSG00000000766,ENSMUSG00000001175,ENSMUSG00000001741,ENSMUSG00000002603,ENSMUSG00000002985,ENSMUSG00000004035,ENSMUSG00000004266,ENSMUSG00000005583,ENSMUSG00000006519,ENSMUSG00000006611,ENSMUSG00000006930,ENSMUSG00000007041,ENSMUSG00000007097,ENSMUSG00000007122,ENSMUSG00000007655,ENSMUSG00000009687,ENSMUSG00000010064,ENSMUSG00000010066,ENSMUSG00000011751,ENSMUSG00000014813,…
V1	TRUE	3.46e-09	401	6054	176	0.029	0.439	GO:0010959	BP	312	regulation of metal ion transport	5	ENSMUSG00000000359,ENSMUSG00000001175,ENSMUSG00000001741,ENSMUSG00000002603,ENSMUSG00000004035,ENSMUSG00000004266,ENSMUSG00000006519,ENSMUSG00000006611,ENSMUSG00000006930,ENSMUSG00000007097,ENSMUSG00000007122,ENSMUSG00000007655,ENSMUSG00000009687,ENSMUSG00000011751,ENSMUSG00000014813,ENSMUSG00000015202,ENSMUSG00000015968,ENSMUSG00000017817,ENSMUSG00000018634,ENSMUSG00000020053,ENSMUSG00000020155,…
V1	TRUE	1.05e-06	256	6054	117	0.019	0.457	GO:0051924	BP	312	regulation of calcium ion transport	6	ENSMUSG00000000359,ENSMUSG00000001175,ENSMUSG00000001741,ENSMUSG00000002603,ENSMUSG00000004035,ENSMUSG00000004266,ENSMUSG00000006519,ENSMUSG00000006930,ENSMUSG00000007097,ENSMUSG00000007122,ENSMUSG00000007655,ENSMUSG00000014813,ENSMUSG00000015968,ENSMUSG00000017817,ENSMUSG00000018634,ENSMUSG00000020053,ENSMUSG00000020178,ENSMUSG00000020216,ENSMUSG00000020573,ENSMUSG00000020599,ENSMUSG00000020635,…
V1	TRUE	7.65e-08	454	6054	190	0.031	0.419	GO:0034765	BP	312	regulation of ion transmembrane transport	5	ENSMUSG00000000359,ENSMUSG00000000766,ENSMUSG00000001175,ENSMUSG00000002603,ENSMUSG00000004035,ENSMUSG00000004266,ENSMUSG00000005583,ENSMUSG00000006519,ENSMUSG00000006930,ENSMUSG00000007041,ENSMUSG00000007097,ENSMUSG00000007122,ENSMUSG00000007655,ENSMUSG00000009687,ENSMUSG00000010066,ENSMUSG00000015202,ENSMUSG00000015340,ENSMUSG00000015968,ENSMUSG00000017817,ENSMUSG00000018634,ENSMUSG00000020155,…
V1	TRUE	8.21e-06	326	6054	139	0.023	0.426	GO:1904062	BP	312	regulation of cation transmembrane transport	6	ENSMUSG00000000359,ENSMUSG00000000766,ENSMUSG00000001175,ENSMUSG00000002603,ENSMUSG00000004035,ENSMUSG00000004266,ENSMUSG00000005583,ENSMUSG00000006519,ENSMUSG00000006930,ENSMUSG00000007097,ENSMUSG00000007122,ENSMUSG00000007655,ENSMUSG00000009687,ENSMUSG00000015202,ENSMUSG00000015968,ENSMUSG00000017817,ENSMUSG00000018634,ENSMUSG00000020155,ENSMUSG00000020216,ENSMUSG00000020573,ENSMUSG00000020599,…
V1	TRUE	0.00702	236	6054	98	0.016	0.415	GO:0032412	BP	312	regulation of ion transmembrane transporter activity	6	ENSMUSG00000000359,ENSMUSG00000000766,ENSMUSG00000001175,ENSMUSG00000004035,ENSMUSG00000005583,ENSMUSG00000006930,ENSMUSG00000007097,ENSMUSG00000007122,ENSMUSG00000007655,ENSMUSG00000009687,ENSMUSG00000015202,ENSMUSG00000015968,ENSMUSG00000017817,ENSMUSG00000018634,ENSMUSG00000020216,ENSMUSG00000020599,ENSMUSG00000020635,ENSMUSG00000020733,ENSMUSG00000020827,ENSMUSG00000020882,ENSMUSG00000021408,…
V1	TRUE	4.02e-12	813	6054	327	0.054	0.402	GO:0060341	BP	312	regulation of cellular localization	3	ENSMUSG00000000058,ENSMUSG00000001175,ENSMUSG00000001416,ENSMUSG00000001552,ENSMUSG00000001761,ENSMUSG00000002052,ENSMUSG00000002055,ENSMUSG00000002083,ENSMUSG00000002489,ENSMUSG00000002603,ENSMUSG00000002633,ENSMUSG00000002944,ENSMUSG00000003452,ENSMUSG00000004035,ENSMUSG00000004266,ENSMUSG00000004451,ENSMUSG00000004936,ENSMUSG00000005413,ENSMUSG00000005566,ENSMUSG00000005583,ENSMUSG00000006005,…
V1	TRUE	0.00143	362	6054	143	0.024	0.395	GO:0032386	BP	312	regulation of intracellular transport	4	ENSMUSG00000001552,ENSMUSG00000001761,ENSMUSG00000002052,ENSMUSG00000002055,ENSMUSG00000002603,ENSMUSG00000002633,ENSMUSG00000002944,ENSMUSG00000004936,ENSMUSG00000005413,ENSMUSG00000005566,ENSMUSG00000006005,ENSMUSG00000006024,ENSMUSG00000006304,ENSMUSG00000006386,ENSMUSG00000006930,ENSMUSG00000009293,ENSMUSG00000009640,ENSMUSG00000015053,ENSMUSG00000015176,ENSMUSG00000015291,ENSMUSG00000017146,…
V1	TRUE	0.00362	126	6054	60	0.01	0.476	GO:0046822	BP	312	regulation of nucleocytoplasmic transport	5	ENSMUSG00000001552,ENSMUSG00000001761,ENSMUSG00000002052,ENSMUSG00000002603,ENSMUSG00000002633,ENSMUSG00000002944,ENSMUSG00000005566,ENSMUSG00000006005,ENSMUSG00000006386,ENSMUSG00000009640,ENSMUSG00000015176,ENSMUSG00000017146,ENSMUSG00000018428,ENSMUSG00000019942,ENSMUSG00000020053,ENSMUSG00000021057,ENSMUSG00000021270,ENSMUSG00000021318,ENSMUSG00000021835,ENSMUSG00000021948,ENSMUSG00000021952,…
V1	TRUE	3.14e-09	938	6054	356	0.059	0.38	GO:0032880	BP	312	regulation of protein localization	3	ENSMUSG00000000058,ENSMUSG00000000631,ENSMUSG00000000766,ENSMUSG00000001123,ENSMUSG00000001416,ENSMUSG00000001552,ENSMUSG00000001761,ENSMUSG00000002052,ENSMUSG00000002083,ENSMUSG00000002108,ENSMUSG00000002250,ENSMUSG00000002489,ENSMUSG00000002603,ENSMUSG00000002633,ENSMUSG00000002897,ENSMUSG00000002944,ENSMUSG00000003452,ENSMUSG00000004451,ENSMUSG00000005566,ENSMUSG00000005846,ENSMUSG00000006005,…
V1	TRUE	1.41e-07	678	6054	264	0.044	0.389	GO:0070201	BP	312	regulation of establishment of protein localization	4	ENSMUSG00000000631,ENSMUSG00000000766,ENSMUSG00000001123,ENSMUSG00000001416,ENSMUSG00000001552,ENSMUSG00000001761,ENSMUSG00000002052,ENSMUSG00000002083,ENSMUSG00000002108,ENSMUSG00000002250,ENSMUSG00000002489,ENSMUSG00000002603,ENSMUSG00000002633,ENSMUSG00000002897,ENSMUSG00000002944,ENSMUSG00000005566,ENSMUSG00000006005,ENSMUSG00000006304,ENSMUSG00000006369,ENSMUSG00000006386,ENSMUSG00000009293,…
V1	TRUE	4.41e-06	649	6054	248	0.041	0.382	GO:0051223	BP	312	regulation of protein transport	5	ENSMUSG00000000631,ENSMUSG00000000766,ENSMUSG00000001123,ENSMUSG00000001552,ENSMUSG00000001761,ENSMUSG00000002052,ENSMUSG00000002108,ENSMUSG00000002250,ENSMUSG00000002489,ENSMUSG00000002603,ENSMUSG00000002633,ENSMUSG00000002897,ENSMUSG00000002944,ENSMUSG00000005566,ENSMUSG00000006005,ENSMUSG00000006304,ENSMUSG00000006369,ENSMUSG00000006386,ENSMUSG00000009293,ENSMUSG00000009640,ENSMUSG00000010505,…
V1	TRUE	0.00578	85	6054	44	0.007	0.518	GO:1904589	BP	312	regulation of protein import	6	ENSMUSG00000001552,ENSMUSG00000001761,ENSMUSG00000002603,ENSMUSG00000002633,ENSMUSG00000002944,ENSMUSG00000005566,ENSMUSG00000006005,ENSMUSG00000006386,ENSMUSG00000009640,ENSMUSG00000015176,ENSMUSG00000017146,ENSMUSG00000018428,ENSMUSG00000019942,ENSMUSG00000020053,ENSMUSG00000021057,ENSMUSG00000021270,ENSMUSG00000021318,ENSMUSG00000021835,ENSMUSG00000021948,ENSMUSG00000022309,ENSMUSG00000022548,…
V1	TRUE	1.31e-06	476	6054	193	0.032	0.405	GO:1903827	BP	312	regulation of cellular protein localization	4	ENSMUSG00000000058,ENSMUSG00000001416,ENSMUSG00000001552,ENSMUSG00000001761,ENSMUSG00000002052,ENSMUSG00000002083,ENSMUSG00000002603,ENSMUSG00000002633,ENSMUSG00000002944,ENSMUSG00000003452,ENSMUSG00000004451,ENSMUSG00000005566,ENSMUSG00000006005,ENSMUSG00000006301,ENSMUSG00000006304,ENSMUSG00000006373,ENSMUSG00000006386,ENSMUSG00000006445,ENSMUSG00000006611,ENSMUSG00000009293,ENSMUSG00000009640,…
V1	TRUE	9.02e-06	370	6054	154	0.025	0.416	GO:0043900	BP	312	regulation of multi-organism process	2	ENSMUSG00000000058,ENSMUSG00000000532,ENSMUSG00000000791,ENSMUSG00000000902,ENSMUSG00000001123,ENSMUSG00000001280,ENSMUSG00000002102,ENSMUSG00000002633,ENSMUSG00000002944,ENSMUSG00000002985,ENSMUSG00000004591,ENSMUSG00000005262,ENSMUSG00000005566,ENSMUSG00000006205,ENSMUSG00000006369,ENSMUSG00000006519,ENSMUSG00000007564,ENSMUSG00000007655,ENSMUSG00000009585,ENSMUSG00000010175,ENSMUSG00000015090,…
V1	TRUE	3.01e-10	869	6054	338	0.056	0.389	GO:0044087	BP	312	regulation of cellular component biogenesis	2	ENSMUSG00000000567,ENSMUSG00000000708,ENSMUSG00000000957,ENSMUSG00000002055,ENSMUSG00000002083,ENSMUSG00000002102,ENSMUSG00000002233,ENSMUSG00000002603,ENSMUSG00000002944,ENSMUSG00000002985,ENSMUSG00000003283,ENSMUSG00000003423,ENSMUSG00000004451,ENSMUSG00000004530,ENSMUSG00000005148,ENSMUSG00000005583,ENSMUSG00000005672,ENSMUSG00000005958,ENSMUSG00000006005,ENSMUSG00000006024,ENSMUSG00000006304,…
V1	TRUE	4.02e-51	3773	6054	1438	0.238	0.381	GO:0048583	BP	312	regulation of response to stimulus	2	ENSMUSG00000000058,ENSMUSG00000000125,ENSMUSG00000000126,ENSMUSG00000000149,ENSMUSG00000000317,ENSMUSG00000000320,ENSMUSG00000000440,ENSMUSG00000000532,ENSMUSG00000000567,ENSMUSG00000000579,ENSMUSG00000000632,ENSMUSG00000000693,ENSMUSG00000000766,ENSMUSG00000000791,ENSMUSG00000000902,ENSMUSG00000000957,ENSMUSG00000001020,ENSMUSG00000001123,ENSMUSG00000001128,ENSMUSG00000001175,ENSMUSG00000001240,…
V1	TRUE	8.16e-18	1192	6054	475	0.078	0.398	GO:0080134	BP	312	regulation of response to stress	3	ENSMUSG00000000317,ENSMUSG00000000320,ENSMUSG00000000440,ENSMUSG00000000766,ENSMUSG00000000791,ENSMUSG00000001123,ENSMUSG00000001517,ENSMUSG00000001672,ENSMUSG00000002108,ENSMUSG00000002250,ENSMUSG00000002489,ENSMUSG00000002897,ENSMUSG00000002944,ENSMUSG00000002948,ENSMUSG00000002985,ENSMUSG00000003032,ENSMUSG00000003190,ENSMUSG00000003227,ENSMUSG00000004069,ENSMUSG00000004207,ENSMUSG00000004934,…
V1	TRUE	1.92e-12	543	6054	236	0.039	0.435	GO:0031347	BP	312	regulation of defense response	4	ENSMUSG00000000317,ENSMUSG00000000440,ENSMUSG00000000791,ENSMUSG00000001123,ENSMUSG00000002108,ENSMUSG00000002250,ENSMUSG00000002897,ENSMUSG00000002944,ENSMUSG00000002985,ENSMUSG00000004069,ENSMUSG00000005262,ENSMUSG00000005583,ENSMUSG00000005779,ENSMUSG00000005951,ENSMUSG00000006205,ENSMUSG00000006345,ENSMUSG00000006519,ENSMUSG00000007655,ENSMUSG00000008734,ENSMUSG00000009585,ENSMUSG00000009681,…
V1	TRUE	5.26e-17	688	6054	301	0.05	0.438	GO:0032101	BP	312	regulation of response to external stimulus	3	ENSMUSG00000000125,ENSMUSG00000000317,ENSMUSG00000000320,ENSMUSG00000000440,ENSMUSG00000000766,ENSMUSG00000000791,ENSMUSG00000001123,ENSMUSG00000001300,ENSMUSG00000001741,ENSMUSG00000002108,ENSMUSG00000002250,ENSMUSG00000002489,ENSMUSG00000002603,ENSMUSG00000002633,ENSMUSG00000002897,ENSMUSG00000002944,ENSMUSG00000002985,ENSMUSG00000003032,ENSMUSG00000004936,ENSMUSG00000004951,ENSMUSG00000005262,…
V1	TRUE	5.9e-06	296	6054	129	0.021	0.436	GO:0050727	BP	312	regulation of inflammatory response	4	ENSMUSG00000000317,ENSMUSG00000000440,ENSMUSG00000001123,ENSMUSG00000002108,ENSMUSG00000002250,ENSMUSG00000002897,ENSMUSG00000002985,ENSMUSG00000005779,ENSMUSG00000005951,ENSMUSG00000006345,ENSMUSG00000008734,ENSMUSG00000009681,ENSMUSG00000013707,ENSMUSG00000015947,ENSMUSG00000015966,ENSMUSG00000016024,ENSMUSG00000016493,ENSMUSG00000018446,ENSMUSG00000018500,ENSMUSG00000019429,ENSMUSG00000019768,…
V1	TRUE	1.27e-28	1517	6054	623	0.103	0.411	GO:0048585	BP	312	negative regulation of response to stimulus	3	ENSMUSG00000000058,ENSMUSG00000000125,ENSMUSG00000000320,ENSMUSG00000000440,ENSMUSG00000000567,ENSMUSG00000000579,ENSMUSG00000000693,ENSMUSG00000000766,ENSMUSG00000000957,ENSMUSG00000001123,ENSMUSG00000001175,ENSMUSG00000001496,ENSMUSG00000001517,ENSMUSG00000001521,ENSMUSG00000001672,ENSMUSG00000002108,ENSMUSG00000002250,ENSMUSG00000002603,ENSMUSG00000002633,ENSMUSG00000002985,ENSMUSG00000003032,…
V1	TRUE	0.00061	189	6054	85	0.014	0.45	GO:0031348	BP	312	negative regulation of defense response	4	ENSMUSG00000000440,ENSMUSG00000001123,ENSMUSG00000002108,ENSMUSG00000002250,ENSMUSG00000002985,ENSMUSG00000004069,ENSMUSG00000005262,ENSMUSG00000005779,ENSMUSG00000006205,ENSMUSG00000009681,ENSMUSG00000013707,ENSMUSG00000015149,ENSMUSG00000017830,ENSMUSG00000018446,ENSMUSG00000019850,ENSMUSG00000020178,ENSMUSG00000020227,ENSMUSG00000020399,ENSMUSG00000021125,ENSMUSG00000022033,ENSMUSG00000022105,…
V1	TRUE	3.95e-07	286	6054	129	0.021	0.451	GO:0032102	BP	312	negative regulation of response to external stimulus	4	ENSMUSG00000000125,ENSMUSG00000000320,ENSMUSG00000000440,ENSMUSG00000001123,ENSMUSG00000002108,ENSMUSG00000002250,ENSMUSG00000002985,ENSMUSG00000005262,ENSMUSG00000005779,ENSMUSG00000006205,ENSMUSG00000009681,ENSMUSG00000013707,ENSMUSG00000015149,ENSMUSG00000015714,ENSMUSG00000016494,ENSMUSG00000017446,ENSMUSG00000017830,ENSMUSG00000018446,ENSMUSG00000019850,ENSMUSG00000019874,ENSMUSG00000020178,…
V1	TRUE	0.00634	125	6054	59	0.01	0.472	GO:0050728	BP	312	negative regulation of inflammatory response	5	ENSMUSG00000000440,ENSMUSG00000001123,ENSMUSG00000002108,ENSMUSG00000002250,ENSMUSG00000002985,ENSMUSG00000005779,ENSMUSG00000009681,ENSMUSG00000013707,ENSMUSG00000019850,ENSMUSG00000020178,ENSMUSG00000022033,ENSMUSG00000022105,ENSMUSG00000022383,ENSMUSG00000022548,ENSMUSG00000023336,ENSMUSG00000023571,ENSMUSG00000024256,ENSMUSG00000024975,ENSMUSG00000027298,ENSMUSG00000028163,ENSMUSG00000028599,…
V1	TRUE	8.03e-65	5662	6054	2075	0.343	0.366	GO:0048518	BP	312	positive regulation of biological process	2	ENSMUSG00000000058,ENSMUSG00000000078,ENSMUSG00000000093,ENSMUSG00000000125,ENSMUSG00000000126,ENSMUSG00000000247,ENSMUSG00000000290,ENSMUSG00000000305,ENSMUSG00000000320,ENSMUSG00000000326,ENSMUSG00000000402,ENSMUSG00000000440,ENSMUSG00000000532,ENSMUSG00000000555,ENSMUSG00000000567,ENSMUSG00000000568,ENSMUSG00000000579,ENSMUSG00000000628,ENSMUSG00000000631,ENSMUSG00000000632,ENSMUSG00000000693,…
NSMUSG00000048706,ENSMUSG00000048756,ENSMUSG00000048779,ENSMUSG00000048814,ENSMUSG00000048878,ENSMUSG00000048895,ENSMUSG00000048930,ENSMUSG00000049001,ENSMUSG00000049044,ENSMUSG00000049112,ENSMUSG00000049115,ENSMUSG00000049130,ENSMUSG00000049303,ENSMUSG00000049313,ENSMUSG00000049493,ENSMUSG00000049502,ENSMUSG00000049521,ENSMUSG00000049532,ENSMUSG00000049551,ENSMUSG00000049709,ENSMUSG00000049717,E…
V1	TRUE	5.1e-34	2104	6054	837	0.138	0.398	GO:0048584	BP	312	positive regulation of response to stimulus	3	ENSMUSG00000000058,ENSMUSG00000000125,ENSMUSG00000000126,ENSMUSG00000000532,ENSMUSG00000000567,ENSMUSG00000000693,ENSMUSG00000000766,ENSMUSG00000000791,ENSMUSG00000000902,ENSMUSG00000001020,ENSMUSG00000001123,ENSMUSG00000001128,ENSMUSG00000001175,ENSMUSG00000001506,ENSMUSG00000001517,ENSMUSG00000001642,ENSMUSG00000001741,ENSMUSG00000001761,ENSMUSG00000002028,ENSMUSG00000002083,ENSMUSG00000002108,…
V1	TRUE	0.000173	281	6054	119	0.02	0.423	GO:0032103	BP	312	positive regulation of response to external stimulus	4	ENSMUSG00000000766,ENSMUSG00000001123,ENSMUSG00000001741,ENSMUSG00000002489,ENSMUSG00000002603,ENSMUSG00000002633,ENSMUSG00000002897,ENSMUSG00000004951,ENSMUSG00000006519,ENSMUSG00000006724,ENSMUSG00000008734,ENSMUSG00000009281,ENSMUSG00000009376,ENSMUSG00000014599,ENSMUSG00000015305,ENSMUSG00000015947,ENSMUSG00000015966,ENSMUSG00000016024,ENSMUSG00000017830,ENSMUSG00000018446,ENSMUSG00000018500,…
V1	TRUE	1.16e-08	310	6054	142	0.023	0.458	GO:0031349	BP	312	positive regulation of defense response	4	ENSMUSG00000001123,ENSMUSG00000002108,ENSMUSG00000002897,ENSMUSG00000002944,ENSMUSG00000005262,ENSMUSG00000005583,ENSMUSG00000006519,ENSMUSG00000007655,ENSMUSG00000008734,ENSMUSG00000015947,ENSMUSG00000015966,ENSMUSG00000016024,ENSMUSG00000016206,ENSMUSG00000016528,ENSMUSG00000017830,ENSMUSG00000018446,ENSMUSG00000018500,ENSMUSG00000018899,ENSMUSG00000019429,ENSMUSG00000019768,ENSMUSG00000019850,…
V1	TRUE	1.89e-42	1717	6054	736	0.122	0.429	GO:0051240	BP	312	positive regulation of multicellular organismal process	3	ENSMUSG00000000093,ENSMUSG00000000125,ENSMUSG00000000290,ENSMUSG00000000305,ENSMUSG00000000320,ENSMUSG00000000440,ENSMUSG00000000532,ENSMUSG00000000555,ENSMUSG00000000567,ENSMUSG00000000579,ENSMUSG00000000628,ENSMUSG00000000632,ENSMUSG00000000708,ENSMUSG00000000732,ENSMUSG00000000766,ENSMUSG00000000791,ENSMUSG00000000861,ENSMUSG00000000957,ENSMUSG00000001123,ENSMUSG00000001240,ENSMUSG00000001280,…
V1	TRUE	6.41e-05	394	6054	159	0.026	0.404	GO:0001819	BP	312	positive regulation of cytokine production	4	ENSMUSG00000000732,ENSMUSG00000000791,ENSMUSG00000001123,ENSMUSG00000002603,ENSMUSG00000002897,ENSMUSG00000002944,ENSMUSG00000004707,ENSMUSG00000004951,ENSMUSG00000005262,ENSMUSG00000005465,ENSMUSG00000006386,ENSMUSG00000006519,ENSMUSG00000006800,ENSMUSG00000008734,ENSMUSG00000015340,ENSMUSG00000015522,ENSMUSG00000015568,ENSMUSG00000015966,ENSMUSG00000016024,ENSMUSG00000016206,ENSMUSG00000016493,…
V1	TRUE	0.000734	98	6054	51	0.008	0.52	GO:0045778	BP	312	positive regulation of ossification	4	ENSMUSG00000002603,ENSMUSG00000005583,ENSMUSG00000007041,ENSMUSG00000007279,ENSMUSG00000019087,ENSMUSG00000019359,ENSMUSG00000020053,ENSMUSG00000021318,ENSMUSG00000021379,ENSMUSG00000021493,ENSMUSG00000021835,ENSMUSG00000021943,ENSMUSG00000022382,ENSMUSG00000022510,ENSMUSG00000022996,ENSMUSG00000023951,ENSMUSG00000024247,ENSMUSG00000024598,ENSMUSG00000024913,ENSMUSG00000024947,ENSMUSG00000025491,…
V1	TRUE	6.43e-06	499	6054	198	0.033	0.397	GO:0044089	BP	312	positive regulation of cellular component biogenesis	3	ENSMUSG00000000567,ENSMUSG00000002055,ENSMUSG00000002083,ENSMUSG00000002102,ENSMUSG00000002233,ENSMUSG00000002603,ENSMUSG00000002944,ENSMUSG00000003423,ENSMUSG00000004451,ENSMUSG00000005672,ENSMUSG00000005958,ENSMUSG00000006005,ENSMUSG00000006304,ENSMUSG00000006386,ENSMUSG00000006649,ENSMUSG00000006930,ENSMUSG00000007613,ENSMUSG00000007655,ENSMUSG00000008153,ENSMUSG00000009376,ENSMUSG00000010044,…
V1	TRUE	2.46e-15	971	6054	392	0.065	0.404	GO:0051050	BP	312	positive regulation of transport	3	ENSMUSG00000000440,ENSMUSG00000000631,ENSMUSG00000001123,ENSMUSG00000001175,ENSMUSG00000001552,ENSMUSG00000001761,ENSMUSG00000002028,ENSMUSG00000002055,ENSMUSG00000002083,ENSMUSG00000002108,ENSMUSG00000002250,ENSMUSG00000002602,ENSMUSG00000002603,ENSMUSG00000002633,ENSMUSG00000002897,ENSMUSG00000002944,ENSMUSG00000002985,ENSMUSG00000003452,ENSMUSG00000004035,ENSMUSG00000005089,ENSMUSG00000005566,…
V1	TRUE	0.000584	445	6054	172	0.028	0.387	GO:0051047	BP	312	positive regulation of secretion	4	ENSMUSG00000000631,ENSMUSG00000001123,ENSMUSG00000002250,ENSMUSG00000002603,ENSMUSG00000002897,ENSMUSG00000002944,ENSMUSG00000006386,ENSMUSG00000006519,ENSMUSG00000006611,ENSMUSG00000010660,ENSMUSG00000015053,ENSMUSG00000015568,ENSMUSG00000015966,ENSMUSG00000015968,ENSMUSG00000016494,ENSMUSG00000016496,ENSMUSG00000017009,ENSMUSG00000017446,ENSMUSG00000017978,ENSMUSG00000018500,ENSMUSG00000018634,…
V1	TRUE	0.00513	197	6054	85	0.014	0.431	GO:0032388	BP	312	positive regulation of intracellular transport	4	ENSMUSG00000001552,ENSMUSG00000001761,ENSMUSG00000002055,ENSMUSG00000002603,ENSMUSG00000002633,ENSMUSG00000005566,ENSMUSG00000006005,ENSMUSG00000006304,ENSMUSG00000006386,ENSMUSG00000009640,ENSMUSG00000015053,ENSMUSG00000017146,ENSMUSG00000017774,ENSMUSG00000018395,ENSMUSG00000018500,ENSMUSG00000018634,ENSMUSG00000019942,ENSMUSG00000020053,ENSMUSG00000020828,ENSMUSG00000021057,ENSMUSG00000021270,…
V1	TRUE	0.00398	74	6054	40	0.007	0.541	GO:0046824	BP	312	positive regulation of nucleocytoplasmic transport	5	ENSMUSG00000001552,ENSMUSG00000001761,ENSMUSG00000002603,ENSMUSG00000002633,ENSMUSG00000005566,ENSMUSG00000006005,ENSMUSG00000006386,ENSMUSG00000009640,ENSMUSG00000017146,ENSMUSG00000019942,ENSMUSG00000020053,ENSMUSG00000021057,ENSMUSG00000021270,ENSMUSG00000021318,ENSMUSG00000021948,ENSMUSG00000021952,ENSMUSG00000022469,ENSMUSG00000022831,ENSMUSG00000023944,ENSMUSG00000024349,ENSMUSG00000024985,…
V1	TRUE	1.04e-06	413	6054	172	0.028	0.416	GO:1904951	BP	312	positive regulation of establishment of protein localization	3	ENSMUSG00000000631,ENSMUSG00000001123,ENSMUSG00000001416,ENSMUSG00000001552,ENSMUSG00000001761,ENSMUSG00000002083,ENSMUSG00000002250,ENSMUSG00000002603,ENSMUSG00000002633,ENSMUSG00000002897,ENSMUSG00000002944,ENSMUSG00000005566,ENSMUSG00000006005,ENSMUSG00000006304,ENSMUSG00000006386,ENSMUSG00000009640,ENSMUSG00000015568,ENSMUSG00000015966,ENSMUSG00000015968,ENSMUSG00000016494,ENSMUSG00000016496,…
V1	TRUE	1.54e-05	396	6054	162	0.027	0.409	GO:0051222	BP	312	positive regulation of protein transport	4	ENSMUSG00000000631,ENSMUSG00000001123,ENSMUSG00000001552,ENSMUSG00000001761,ENSMUSG00000002250,ENSMUSG00000002603,ENSMUSG00000002633,ENSMUSG00000002897,ENSMUSG00000002944,ENSMUSG00000005566,ENSMUSG00000006005,ENSMUSG00000006304,ENSMUSG00000006386,ENSMUSG00000009640,ENSMUSG00000015568,ENSMUSG00000015966,ENSMUSG00000015968,ENSMUSG00000016494,ENSMUSG00000016496,ENSMUSG00000017146,ENSMUSG00000017774,…
V1	TRUE	1.5e-06	288	6054	128	0.021	0.444	GO:1903829	BP	312	positive regulation of cellular protein localization	3	ENSMUSG00000000058,ENSMUSG00000001416,ENSMUSG00000001552,ENSMUSG00000001761,ENSMUSG00000002083,ENSMUSG00000002603,ENSMUSG00000002633,ENSMUSG00000003452,ENSMUSG00000005566,ENSMUSG00000006005,ENSMUSG00000006304,ENSMUSG00000006373,ENSMUSG00000006386,ENSMUSG00000006445,ENSMUSG00000009640,ENSMUSG00000014303,ENSMUSG00000015837,ENSMUSG00000017146,ENSMUSG00000017774,ENSMUSG00000018395,ENSMUSG00000019942,…
V1	TRUE	2.99e-20	6312	6054	2042	0.337	0.324	GO:0019222	BP	312	regulation of metabolic process	2	ENSMUSG00000000037,ENSMUSG00000000058,ENSMUSG00000000078,ENSMUSG00000000093,ENSMUSG00000000125,ENSMUSG00000000126,ENSMUSG00000000149,ENSMUSG00000000247,ENSMUSG00000000290,ENSMUSG00000000317,ENSMUSG00000000320,ENSMUSG00000000326,ENSMUSG00000000355,ENSMUSG00000000440,ENSMUSG00000000532,ENSMUSG00000000555,ENSMUSG00000000562,ENSMUSG00000000567,ENSMUSG00000000568,ENSMUSG00000000579,ENSMUSG00000000628,…
NSMUSG00000053914,ENSMUSG00000053965,ENSMUSG00000054034,ENSMUSG00000054072,ENSMUSG00000054115,ENSMUSG00000054252,ENSMUSG00000054387,ENSMUSG00000054517,ENSMUSG00000054519,ENSMUSG00000054612,ENSMUSG00000054667,ENSMUSG00000054717,ENSMUSG00000054728,ENSMUSG00000054737,ENSMUSG00000054836,ENSMUSG00000054967,ENSMUSG00000055003,ENSMUSG00000055027,ENSMUSG00000055044,ENSMUSG00000055065,ENSMUSG00000055067,E…
V1	TRUE	8.96e-08	4130	6054	1310	0.216	0.317	GO:0009889	BP	312	regulation of biosynthetic process	3	ENSMUSG00000000037,ENSMUSG00000000078,ENSMUSG00000000093,ENSMUSG00000000247,ENSMUSG00000000290,ENSMUSG00000000317,ENSMUSG00000000355,ENSMUSG00000000440,ENSMUSG00000000532,ENSMUSG00000000562,ENSMUSG00000000567,ENSMUSG00000000568,ENSMUSG00000000693,ENSMUSG00000000708,ENSMUSG00000000732,ENSMUSG00000000766,ENSMUSG00000000861,ENSMUSG00000000902,ENSMUSG00000001016,ENSMUSG00000001065,ENSMUSG00000001103,…
V1	TRUE	9.09e-17	5939	6054	1909	0.315	0.321	GO:0060255	BP	312	regulation of macromolecule metabolic process	3	ENSMUSG00000000037,ENSMUSG00000000058,ENSMUSG00000000078,ENSMUSG00000000093,ENSMUSG00000000125,ENSMUSG00000000126,ENSMUSG00000000149,ENSMUSG00000000247,ENSMUSG00000000290,ENSMUSG00000000317,ENSMUSG00000000320,ENSMUSG00000000355,ENSMUSG00000000440,ENSMUSG00000000532,ENSMUSG00000000555,ENSMUSG00000000562,ENSMUSG00000000567,ENSMUSG00000000568,ENSMUSG00000000579,ENSMUSG00000000693,ENSMUSG00000000708,…
NSMUSG00000063488,ENSMUSG00000063506,ENSMUSG00000063511,ENSMUSG00000063524,ENSMUSG00000063535,ENSMUSG00000063646,ENSMUSG00000063663,ENSMUSG00000063704,ENSMUSG00000063760,ENSMUSG00000063802,ENSMUSG00000063804,ENSMUSG00000063870,ENSMUSG00000064090,ENSMUSG00000064128,ENSMUSG00000064141,ENSMUSG00000064215,ENSMUSG00000064220,ENSMUSG00000064246,ENSMUSG00000064289,ENSMUSG00000066000,ENSMUSG00000066037,E…
V1	TRUE	7.85e-06	3932	6054	1234	0.204	0.314	GO:0010556	BP	312	regulation of macromolecule biosynthetic process	4	ENSMUSG00000000037,ENSMUSG00000000078,ENSMUSG00000000093,ENSMUSG00000000247,ENSMUSG00000000290,ENSMUSG00000000317,ENSMUSG00000000355,ENSMUSG00000000440,ENSMUSG00000000532,ENSMUSG00000000562,ENSMUSG00000000567,ENSMUSG00000000568,ENSMUSG00000000693,ENSMUSG00000000708,ENSMUSG00000000732,ENSMUSG00000000861,ENSMUSG00000000902,ENSMUSG00000001016,ENSMUSG00000001065,ENSMUSG00000001103,ENSMUSG00000001120,…
V1	TRUE	1.73e-05	4307	6054	1339	0.221	0.311	GO:0010468	BP	312	regulation of gene expression	4	ENSMUSG00000000037,ENSMUSG00000000078,ENSMUSG00000000093,ENSMUSG00000000125,ENSMUSG00000000247,ENSMUSG00000000290,ENSMUSG00000000317,ENSMUSG00000000320,ENSMUSG00000000355,ENSMUSG00000000440,ENSMUSG00000000532,ENSMUSG00000000562,ENSMUSG00000000567,ENSMUSG00000000568,ENSMUSG00000000693,ENSMUSG00000000708,ENSMUSG00000000861,ENSMUSG00000000902,ENSMUSG00000000957,ENSMUSG00000001016,ENSMUSG00000001065,…
V1	TRUE	1.02e-05	741	6054	276	0.046	0.372	GO:0009894	BP	312	regulation of catabolic process	3	ENSMUSG00000000149,ENSMUSG00000000567,ENSMUSG00000000568,ENSMUSG00000000628,ENSMUSG00000002102,ENSMUSG00000002546,ENSMUSG00000002633,ENSMUSG00000002985,ENSMUSG00000003435,ENSMUSG00000004451,ENSMUSG00000004936,ENSMUSG00000004937,ENSMUSG00000005373,ENSMUSG00000005413,ENSMUSG00000006611,ENSMUSG00000006998,ENSMUSG00000007670,ENSMUSG00000007836,ENSMUSG00000009281,ENSMUSG00000009291,ENSMUSG00000009293,…
V1	TRUE	2.16e-20	5802	6054	1895	0.313	0.327	GO:0080090	BP	312	regulation of primary metabolic process	3	ENSMUSG00000000037,ENSMUSG00000000058,ENSMUSG00000000078,ENSMUSG00000000093,ENSMUSG00000000126,ENSMUSG00000000149,ENSMUSG00000000247,ENSMUSG00000000290,ENSMUSG00000000317,ENSMUSG00000000320,ENSMUSG00000000326,ENSMUSG00000000355,ENSMUSG00000000440,ENSMUSG00000000532,ENSMUSG00000000555,ENSMUSG00000000562,ENSMUSG00000000567,ENSMUSG00000000568,ENSMUSG00000000579,ENSMUSG00000000693,ENSMUSG00000000708,…
NSMUSG00000063760,ENSMUSG00000063802,ENSMUSG00000063804,ENSMUSG00000063870,ENSMUSG00000064090,ENSMUSG00000064128,ENSMUSG00000064141,ENSMUSG00000064215,ENSMUSG00000064220,ENSMUSG00000064246,ENSMUSG00000064289,ENSMUSG00000064354,ENSMUSG00000066000,ENSMUSG00000066037,ENSMUSG00000066043,ENSMUSG00000066196,ENSMUSG00000066406,ENSMUSG00000066613,ENSMUSG00000066643,ENSMUSG00000066687,ENSMUSG00000066721,E…
V1	TRUE	5.95e-30	3286	6054	1196	0.198	0.364	GO:0009893	BP	312	positive regulation of metabolic process	3	ENSMUSG00000000058,ENSMUSG00000000078,ENSMUSG00000000125,ENSMUSG00000000247,ENSMUSG00000000290,ENSMUSG00000000320,ENSMUSG00000000326,ENSMUSG00000000440,ENSMUSG00000000532,ENSMUSG00000000555,ENSMUSG00000000567,ENSMUSG00000000568,ENSMUSG00000000628,ENSMUSG00000000708,ENSMUSG00000000732,ENSMUSG00000000766,ENSMUSG00000000861,ENSMUSG00000000881,ENSMUSG00000000902,ENSMUSG00000000957,ENSMUSG00000001016,…
V1	TRUE	1.48e-12	1861	6054	665	0.11	0.357	GO:0009891	BP	312	positive regulation of biosynthetic process	4	ENSMUSG00000000078,ENSMUSG00000000247,ENSMUSG00000000290,ENSMUSG00000000440,ENSMUSG00000000532,ENSMUSG00000000567,ENSMUSG00000000568,ENSMUSG00000000708,ENSMUSG00000000732,ENSMUSG00000000766,ENSMUSG00000000902,ENSMUSG00000001016,ENSMUSG00000001280,ENSMUSG00000001416,ENSMUSG00000001419,ENSMUSG00000001493,ENSMUSG00000001496,ENSMUSG00000001506,ENSMUSG00000001517,ENSMUSG00000001552,ENSMUSG00000001761,…
V1	TRUE	1.72e-26	3075	6054	1114	0.184	0.362	GO:0010604	BP	312	positive regulation of macromolecule metabolic process	4	ENSMUSG00000000058,ENSMUSG00000000078,ENSMUSG00000000125,ENSMUSG00000000247,ENSMUSG00000000320,ENSMUSG00000000440,ENSMUSG00000000532,ENSMUSG00000000555,ENSMUSG00000000567,ENSMUSG00000000568,ENSMUSG00000000708,ENSMUSG00000000732,ENSMUSG00000000766,ENSMUSG00000000861,ENSMUSG00000000881,ENSMUSG00000000902,ENSMUSG00000000957,ENSMUSG00000001016,ENSMUSG00000001123,ENSMUSG00000001175,ENSMUSG00000001228,…
V1	TRUE	5.88e-11	1835	6054	648	0.107	0.353	GO:0010628	BP	312	positive regulation of gene expression	5	ENSMUSG00000000078,ENSMUSG00000000125,ENSMUSG00000000247,ENSMUSG00000000320,ENSMUSG00000000440,ENSMUSG00000000532,ENSMUSG00000000567,ENSMUSG00000000568,ENSMUSG00000000708,ENSMUSG00000000861,ENSMUSG00000000902,ENSMUSG00000000957,ENSMUSG00000001016,ENSMUSG00000001123,ENSMUSG00000001240,ENSMUSG00000001280,ENSMUSG00000001419,ENSMUSG00000001493,ENSMUSG00000001496,ENSMUSG00000001506,ENSMUSG00000001517,…
V1	TRUE	7.82e-10	1730	6054	609	0.101	0.352	GO:0010557	BP	312	positive regulation of macromolecule biosynthetic process	5	ENSMUSG00000000078,ENSMUSG00000000247,ENSMUSG00000000440,ENSMUSG00000000532,ENSMUSG00000000567,ENSMUSG00000000568,ENSMUSG00000000708,ENSMUSG00000000732,ENSMUSG00000000902,ENSMUSG00000001016,ENSMUSG00000001280,ENSMUSG00000001416,ENSMUSG00000001419,ENSMUSG00000001493,ENSMUSG00000001496,ENSMUSG00000001506,ENSMUSG00000001517,ENSMUSG00000001552,ENSMUSG00000001761,ENSMUSG00000001911,ENSMUSG00000002028,…
V1	TRUE	0.000372	382	6054	152	0.025	0.398	GO:0009896	BP	312	positive regulation of catabolic process	4	ENSMUSG00000000567,ENSMUSG00000000568,ENSMUSG00000000628,ENSMUSG00000002102,ENSMUSG00000002985,ENSMUSG00000003435,ENSMUSG00000004451,ENSMUSG00000004936,ENSMUSG00000004937,ENSMUSG00000005373,ENSMUSG00000005413,ENSMUSG00000007670,ENSMUSG00000009291,ENSMUSG00000010057,ENSMUSG00000015149,ENSMUSG00000015337,ENSMUSG00000016239,ENSMUSG00000019471,ENSMUSG00000019772,ENSMUSG00000019850,ENSMUSG00000019929,…
V1	TRUE	3.49e-20	5673	6054	1856	0.307	0.327	GO:0051171	BP	312	regulation of nitrogen compound metabolic process	3	ENSMUSG00000000037,ENSMUSG00000000058,ENSMUSG00000000078,ENSMUSG00000000093,ENSMUSG00000000126,ENSMUSG00000000149,ENSMUSG00000000247,ENSMUSG00000000290,ENSMUSG00000000317,ENSMUSG00000000320,ENSMUSG00000000326,ENSMUSG00000000355,ENSMUSG00000000440,ENSMUSG00000000532,ENSMUSG00000000555,ENSMUSG00000000562,ENSMUSG00000000567,ENSMUSG00000000568,ENSMUSG00000000579,ENSMUSG00000000693,ENSMUSG00000000708,…
NSMUSG00000068859,ENSMUSG00000069171,ENSMUSG00000069678,ENSMUSG00000069763,ENSMUSG00000069833,ENSMUSG00000069874,ENSMUSG00000070034,ENSMUSG00000070348,ENSMUSG00000070390,ENSMUSG00000070436,ENSMUSG00000070509,ENSMUSG00000070576,ENSMUSG00000070643,ENSMUSG00000070803,ENSMUSG00000070822,ENSMUSG00000070867,ENSMUSG00000071054,ENSMUSG00000071064,ENSMUSG00000071112,ENSMUSG00000071203,ENSMUSG00000071337,E…
V1	TRUE	3.86e-28	2928	6054	1076	0.178	0.367	GO:0051173	BP	312	positive regulation of nitrogen compound metabolic process	4	ENSMUSG00000000058,ENSMUSG00000000078,ENSMUSG00000000247,ENSMUSG00000000290,ENSMUSG00000000320,ENSMUSG00000000326,ENSMUSG00000000440,ENSMUSG00000000532,ENSMUSG00000000555,ENSMUSG00000000567,ENSMUSG00000000568,ENSMUSG00000000708,ENSMUSG00000000732,ENSMUSG00000000766,ENSMUSG00000000881,ENSMUSG00000000902,ENSMUSG00000000957,ENSMUSG00000001016,ENSMUSG00000001123,ENSMUSG00000001175,ENSMUSG00000001228,…
V1	TRUE	4.61e-28	2703	6054	1005	0.166	0.372	GO:0051246	BP	312	regulation of protein metabolic process	4	ENSMUSG00000000058,ENSMUSG00000000126,ENSMUSG00000000149,ENSMUSG00000000320,ENSMUSG00000000440,ENSMUSG00000000532,ENSMUSG00000000555,ENSMUSG00000000567,ENSMUSG00000000568,ENSMUSG00000000579,ENSMUSG00000000708,ENSMUSG00000000732,ENSMUSG00000000766,ENSMUSG00000000881,ENSMUSG00000000902,ENSMUSG00000000957,ENSMUSG00000001123,ENSMUSG00000001175,ENSMUSG00000001228,ENSMUSG00000001517,ENSMUSG00000001672,…
V1	TRUE	1e-21	1589	6054	621	0.103	0.391	GO:0051247	BP	312	positive regulation of protein metabolic process	5	ENSMUSG00000000058,ENSMUSG00000000320,ENSMUSG00000000440,ENSMUSG00000000532,ENSMUSG00000000555,ENSMUSG00000000567,ENSMUSG00000000568,ENSMUSG00000000708,ENSMUSG00000000732,ENSMUSG00000000766,ENSMUSG00000000881,ENSMUSG00000000902,ENSMUSG00000000957,ENSMUSG00000001123,ENSMUSG00000001175,ENSMUSG00000001228,ENSMUSG00000002028,ENSMUSG00000002058,ENSMUSG00000002083,ENSMUSG00000002102,ENSMUSG00000002108,…
V1	TRUE	0.000976	357	6054	142	0.023	0.398	GO:0042176	BP	312	regulation of protein catabolic process	5	ENSMUSG00000000149,ENSMUSG00000000567,ENSMUSG00000002102,ENSMUSG00000002633,ENSMUSG00000002985,ENSMUSG00000004937,ENSMUSG00000006611,ENSMUSG00000006998,ENSMUSG00000009291,ENSMUSG00000009293,ENSMUSG00000015149,ENSMUSG00000016239,ENSMUSG00000017221,ENSMUSG00000017760,ENSMUSG00000018189,ENSMUSG00000018442,ENSMUSG00000019505,ENSMUSG00000019772,ENSMUSG00000019850,ENSMUSG00000020044,ENSMUSG00000020122,…
V1	TRUE	2.77e-08	2834	6054	933	0.154	0.329	GO:0009892	BP	312	negative regulation of metabolic process	3	ENSMUSG00000000093,ENSMUSG00000000126,ENSMUSG00000000247,ENSMUSG00000000317,ENSMUSG00000000326,ENSMUSG00000000440,ENSMUSG00000000532,ENSMUSG00000000567,ENSMUSG00000000568,ENSMUSG00000000579,ENSMUSG00000000628,ENSMUSG00000000693,ENSMUSG00000000708,ENSMUSG00000000766,ENSMUSG00000000861,ENSMUSG00000000881,ENSMUSG00000000902,ENSMUSG00000001120,ENSMUSG00000001123,ENSMUSG00000001228,ENSMUSG00000001424,…
V1	TRUE	2.08e-06	2625	6054	856	0.141	0.326	GO:0010605	BP	312	negative regulation of macromolecule metabolic process	4	ENSMUSG00000000093,ENSMUSG00000000126,ENSMUSG00000000247,ENSMUSG00000000317,ENSMUSG00000000440,ENSMUSG00000000532,ENSMUSG00000000567,ENSMUSG00000000568,ENSMUSG00000000579,ENSMUSG00000000693,ENSMUSG00000000708,ENSMUSG00000000861,ENSMUSG00000000902,ENSMUSG00000001120,ENSMUSG00000001123,ENSMUSG00000001228,ENSMUSG00000001424,ENSMUSG00000001496,ENSMUSG00000001517,ENSMUSG00000001672,ENSMUSG00000001761,…
V1	TRUE	6.83e-08	2379	6054	794	0.131	0.334	GO:0051172	BP	312	negative regulation of nitrogen compound metabolic process	4	ENSMUSG00000000093,ENSMUSG00000000126,ENSMUSG00000000317,ENSMUSG00000000326,ENSMUSG00000000440,ENSMUSG00000000567,ENSMUSG00000000568,ENSMUSG00000000579,ENSMUSG00000000693,ENSMUSG00000000708,ENSMUSG00000000766,ENSMUSG00000000861,ENSMUSG00000000902,ENSMUSG00000001120,ENSMUSG00000001228,ENSMUSG00000001496,ENSMUSG00000001517,ENSMUSG00000001672,ENSMUSG00000001761,ENSMUSG00000001911,ENSMUSG00000001988,…
V1	TRUE	1.35e-06	1134	6054	405	0.067	0.357	GO:0051248	BP	312	negative regulation of protein metabolic process	5	ENSMUSG00000000126,ENSMUSG00000000568,ENSMUSG00000000579,ENSMUSG00000000708,ENSMUSG00000000902,ENSMUSG00000001517,ENSMUSG00000001672,ENSMUSG00000002052,ENSMUSG00000002108,ENSMUSG00000002111,ENSMUSG00000002603,ENSMUSG00000002633,ENSMUSG00000002985,ENSMUSG00000002997,ENSMUSG00000003032,ENSMUSG00000003190,ENSMUSG00000003316,ENSMUSG00000003423,ENSMUSG00000003644,ENSMUSG00000004069,ENSMUSG00000004266,…
V1	TRUE	0.00174	1545	6054	510	0.084	0.33	GO:0009890	BP	312	negative regulation of biosynthetic process	4	ENSMUSG00000000093,ENSMUSG00000000317,ENSMUSG00000000440,ENSMUSG00000000567,ENSMUSG00000000568,ENSMUSG00000000693,ENSMUSG00000000766,ENSMUSG00000000861,ENSMUSG00000001120,ENSMUSG00000001228,ENSMUSG00000001496,ENSMUSG00000001517,ENSMUSG00000001761,ENSMUSG00000001911,ENSMUSG00000001988,ENSMUSG00000002052,ENSMUSG00000002108,ENSMUSG00000002111,ENSMUSG00000002250,ENSMUSG00000002307,ENSMUSG00000002603,…
V1	TRUE	1.05e-10	1300	6054	479	0.079	0.368	GO:0002682	BP	312	regulation of immune system process	2	ENSMUSG00000000440,ENSMUSG00000000532,ENSMUSG00000000567,ENSMUSG00000000631,ENSMUSG00000000693,ENSMUSG00000000732,ENSMUSG00000000791,ENSMUSG00000000957,ENSMUSG00000001123,ENSMUSG00000001128,ENSMUSG00000001300,ENSMUSG00000002052,ENSMUSG00000002108,ENSMUSG00000002111,ENSMUSG00000002602,ENSMUSG00000002603,ENSMUSG00000002633,ENSMUSG00000002944,ENSMUSG00000002957,ENSMUSG00000002981,ENSMUSG00000003235,…
V1	TRUE	0.00174	345	6054	137	0.023	0.397	GO:0002697	BP	312	regulation of immune effector process	3	ENSMUSG00000000631,ENSMUSG00000000693,ENSMUSG00000000791,ENSMUSG00000001123,ENSMUSG00000002052,ENSMUSG00000002603,ENSMUSG00000002944,ENSMUSG00000003882,ENSMUSG00000004266,ENSMUSG00000005262,ENSMUSG00000005413,ENSMUSG00000005465,ENSMUSG00000006205,ENSMUSG00000006386,ENSMUSG00000006611,ENSMUSG00000008734,ENSMUSG00000009585,ENSMUSG00000009681,ENSMUSG00000015053,ENSMUSG00000015656,ENSMUSG00000015947,…
V1	TRUE	3.52e-05	936	6054	335	0.055	0.358	GO:0002684	BP	312	positive regulation of immune system process	3	ENSMUSG00000000532,ENSMUSG00000000631,ENSMUSG00000000732,ENSMUSG00000000791,ENSMUSG00000000957,ENSMUSG00000001123,ENSMUSG00000001128,ENSMUSG00000001300,ENSMUSG00000002108,ENSMUSG00000002602,ENSMUSG00000002603,ENSMUSG00000002633,ENSMUSG00000002944,ENSMUSG00000003235,ENSMUSG00000003882,ENSMUSG00000004069,ENSMUSG00000004266,ENSMUSG00000005057,ENSMUSG00000005262,ENSMUSG00000005413,ENSMUSG00000005465,…
V1	TRUE	5.73e-08	444	6054	187	0.031	0.421	GO:0002683	BP	312	negative regulation of immune system process	3	ENSMUSG00000000440,ENSMUSG00000000567,ENSMUSG00000000693,ENSMUSG00000001123,ENSMUSG00000002108,ENSMUSG00000002602,ENSMUSG00000002603,ENSMUSG00000002633,ENSMUSG00000003437,ENSMUSG00000003882,ENSMUSG00000004069,ENSMUSG00000004266,ENSMUSG00000005262,ENSMUSG00000005413,ENSMUSG00000005465,ENSMUSG00000005609,ENSMUSG00000005779,ENSMUSG00000006205,ENSMUSG00000006611,ENSMUSG00000009681,ENSMUSG00000010142,…
V1	TRUE	0.00117	753	6054	269	0.044	0.357	GO:0050776	BP	312	regulation of immune response	3	ENSMUSG00000000440,ENSMUSG00000000693,ENSMUSG00000000791,ENSMUSG00000001123,ENSMUSG00000001128,ENSMUSG00000002052,ENSMUSG00000002108,ENSMUSG00000002603,ENSMUSG00000002944,ENSMUSG00000003235,ENSMUSG00000003420,ENSMUSG00000003882,ENSMUSG00000004069,ENSMUSG00000004266,ENSMUSG00000005057,ENSMUSG00000005262,ENSMUSG00000005413,ENSMUSG00000005465,ENSMUSG00000005583,ENSMUSG00000005672,ENSMUSG00000005779,…
V1	TRUE	1.55e-35	924	6054	437	0.072	0.473	GO:0040012	BP	312	regulation of locomotion	2	ENSMUSG00000000058,ENSMUSG00000000125,ENSMUSG00000000149,ENSMUSG00000000320,ENSMUSG00000000440,ENSMUSG00000000532,ENSMUSG00000000555,ENSMUSG00000000562,ENSMUSG00000000567,ENSMUSG00000000957,ENSMUSG00000001123,ENSMUSG00000001280,ENSMUSG00000001300,ENSMUSG00000001435,ENSMUSG00000001496,ENSMUSG00000001506,ENSMUSG00000001552,ENSMUSG00000001672,ENSMUSG00000001741,ENSMUSG00000001761,ENSMUSG00000002233,…
V1	TRUE	2.36e-06	301	6054	132	0.022	0.439	GO:0040013	BP	312	negative regulation of locomotion	3	ENSMUSG00000000125,ENSMUSG00000000440,ENSMUSG00000000562,ENSMUSG00000001496,ENSMUSG00000001552,ENSMUSG00000001672,ENSMUSG00000002250,ENSMUSG00000002603,ENSMUSG00000002633,ENSMUSG00000002985,ENSMUSG00000003032,ENSMUSG00000003665,ENSMUSG00000004530,ENSMUSG00000004665,ENSMUSG00000005566,ENSMUSG00000005583,ENSMUSG00000006369,ENSMUSG00000009681,ENSMUSG00000014813,ENSMUSG00000015714,ENSMUSG00000015839,…
V1	TRUE	3.19e-20	543	6054	258	0.043	0.475	GO:0040017	BP	312	positive regulation of locomotion	3	ENSMUSG00000000058,ENSMUSG00000000320,ENSMUSG00000000532,ENSMUSG00000000555,ENSMUSG00000000567,ENSMUSG00000000957,ENSMUSG00000001123,ENSMUSG00000001280,ENSMUSG00000001435,ENSMUSG00000001506,ENSMUSG00000001741,ENSMUSG00000001761,ENSMUSG00000002233,ENSMUSG00000002489,ENSMUSG00000002603,ENSMUSG00000002633,ENSMUSG00000002900,ENSMUSG00000004044,ENSMUSG00000004936,ENSMUSG00000004951,ENSMUSG00000005413,…
V1	TRUE	4.42e-08	11438	6054	3373	0.557	0.295	GO:0050794	BP	312	regulation of cellular process	2	ENSMUSG00000000037,ENSMUSG00000000058,ENSMUSG00000000078,ENSMUSG00000000093,ENSMUSG00000000125,ENSMUSG00000000126,ENSMUSG00000000149,ENSMUSG00000000247,ENSMUSG00000000290,ENSMUSG00000000305,ENSMUSG00000000308,ENSMUSG00000000317,ENSMUSG00000000320,ENSMUSG00000000326,ENSMUSG00000000355,ENSMUSG00000000359,ENSMUSG00000000440,ENSMUSG00000000531,ENSMUSG00000000532,ENSMUSG00000000555,ENSMUSG00000000560,…
NSMUSG00000031508,ENSMUSG00000031520,ENSMUSG00000031548,ENSMUSG00000031551,ENSMUSG00000031574,ENSMUSG00000031584,ENSMUSG00000031586,ENSMUSG00000031596,ENSMUSG00000031613,ENSMUSG00000031616,ENSMUSG00000031618,ENSMUSG00000031628,ENSMUSG00000031639,ENSMUSG00000031644,ENSMUSG00000031654,ENSMUSG00000031659,ENSMUSG00000031661,ENSMUSG00000031665,ENSMUSG00000031712,ENSMUSG00000031714,ENSMUSG00000031730,E…
V1	TRUE	2.56e-07	715	6054	275	0.045	0.385	GO:1903530	BP	312	regulation of secretion by cell	3	ENSMUSG00000000631,ENSMUSG00000000766,ENSMUSG00000001123,ENSMUSG00000002108,ENSMUSG00000002250,ENSMUSG00000002489,ENSMUSG00000002603,ENSMUSG00000002897,ENSMUSG00000002944,ENSMUSG00000004451,ENSMUSG00000004961,ENSMUSG00000005413,ENSMUSG00000005583,ENSMUSG00000006024,ENSMUSG00000006369,ENSMUSG00000006386,ENSMUSG00000006611,ENSMUSG00000006930,ENSMUSG00000009681,ENSMUSG00000010505,ENSMUSG00000010660,…
V1	TRUE	0.00245	432	6054	165	0.027	0.382	GO:0050708	BP	312	regulation of protein secretion	4	ENSMUSG00000000631,ENSMUSG00000000766,ENSMUSG00000001123,ENSMUSG00000002108,ENSMUSG00000002250,ENSMUSG00000002489,ENSMUSG00000002603,ENSMUSG00000002897,ENSMUSG00000002944,ENSMUSG00000006369,ENSMUSG00000006386,ENSMUSG00000010505,ENSMUSG00000015568,ENSMUSG00000015966,ENSMUSG00000015968,ENSMUSG00000016494,ENSMUSG00000016496,ENSMUSG00000020053,ENSMUSG00000020077,ENSMUSG00000020122,ENSMUSG00000020178,…
V1	TRUE	1.21e-59	5102	6054	1884	0.311	0.369	GO:0048522	BP	312	positive regulation of cellular process	3	ENSMUSG00000000058,ENSMUSG00000000078,ENSMUSG00000000093,ENSMUSG00000000125,ENSMUSG00000000126,ENSMUSG00000000247,ENSMUSG00000000290,ENSMUSG00000000305,ENSMUSG00000000320,ENSMUSG00000000326,ENSMUSG00000000440,ENSMUSG00000000532,ENSMUSG00000000555,ENSMUSG00000000567,ENSMUSG00000000568,ENSMUSG00000000579,ENSMUSG00000000628,ENSMUSG00000000631,ENSMUSG00000000632,ENSMUSG00000000693,ENSMUSG00000000708,…
NSMUSG00000059248,ENSMUSG00000059263,ENSMUSG00000059325,ENSMUSG00000059409,ENSMUSG00000059439,ENSMUSG00000059456,ENSMUSG00000059588,ENSMUSG00000059714,ENSMUSG00000059743,ENSMUSG00000059824,ENSMUSG00000059883,ENSMUSG00000059923,ENSMUSG00000060019,ENSMUSG00000060038,ENSMUSG00000060279,ENSMUSG00000060548,ENSMUSG00000060735,ENSMUSG00000060780,ENSMUSG00000060791,ENSMUSG00000060802,ENSMUSG00000060803,E…
V1	TRUE	0.000753	416	6054	162	0.027	0.389	GO:1903532	BP	312	positive regulation of secretion by cell	4	ENSMUSG00000000631,ENSMUSG00000001123,ENSMUSG00000002250,ENSMUSG00000002603,ENSMUSG00000002897,ENSMUSG00000002944,ENSMUSG00000006386,ENSMUSG00000006611,ENSMUSG00000010660,ENSMUSG00000015053,ENSMUSG00000015568,ENSMUSG00000015966,ENSMUSG00000015968,ENSMUSG00000016494,ENSMUSG00000016496,ENSMUSG00000017009,ENSMUSG00000017446,ENSMUSG00000017978,ENSMUSG00000018500,ENSMUSG00000018634,ENSMUSG00000019087,…
V1	TRUE	4.98e-54	3212	6054	1270	0.21	0.395	GO:0010646	BP	312	regulation of cell communication	3	ENSMUSG00000000058,ENSMUSG00000000125,ENSMUSG00000000126,ENSMUSG00000000149,ENSMUSG00000000440,ENSMUSG00000000532,ENSMUSG00000000567,ENSMUSG00000000579,ENSMUSG00000000632,ENSMUSG00000000693,ENSMUSG00000000766,ENSMUSG00000000902,ENSMUSG00000000957,ENSMUSG00000001020,ENSMUSG00000001123,ENSMUSG00000001175,ENSMUSG00000001240,ENSMUSG00000001496,ENSMUSG00000001506,ENSMUSG00000001517,ENSMUSG00000001521,…
V1	TRUE	1.21e-35	1610	6054	678	0.112	0.421	GO:0010647	BP	312	positive regulation of cell communication	4	ENSMUSG00000000058,ENSMUSG00000000125,ENSMUSG00000000126,ENSMUSG00000000532,ENSMUSG00000000567,ENSMUSG00000000693,ENSMUSG00000000766,ENSMUSG00000000902,ENSMUSG00000001020,ENSMUSG00000001123,ENSMUSG00000001175,ENSMUSG00000001506,ENSMUSG00000001642,ENSMUSG00000001761,ENSMUSG00000002083,ENSMUSG00000002104,ENSMUSG00000002108,ENSMUSG00000002250,ENSMUSG00000002489,ENSMUSG00000002602,ENSMUSG00000002603,…
V1	TRUE	8.53e-48	4628	6054	1690	0.279	0.365	GO:0048523	BP	312	negative regulation of cellular process	3	ENSMUSG00000000058,ENSMUSG00000000093,ENSMUSG00000000125,ENSMUSG00000000126,ENSMUSG00000000247,ENSMUSG00000000308,ENSMUSG00000000317,ENSMUSG00000000320,ENSMUSG00000000326,ENSMUSG00000000440,ENSMUSG00000000532,ENSMUSG00000000555,ENSMUSG00000000562,ENSMUSG00000000567,ENSMUSG00000000568,ENSMUSG00000000579,ENSMUSG00000000627,ENSMUSG00000000628,ENSMUSG00000000631,ENSMUSG00000000632,ENSMUSG00000000693,…
V1	TRUE	6.02e-24	1292	6054	531	0.088	0.411	GO:0010648	BP	312	negative regulation of cell communication	4	ENSMUSG00000000058,ENSMUSG00000000440,ENSMUSG00000000567,ENSMUSG00000000579,ENSMUSG00000000766,ENSMUSG00000000957,ENSMUSG00000001175,ENSMUSG00000001496,ENSMUSG00000001517,ENSMUSG00000001521,ENSMUSG00000001672,ENSMUSG00000001985,ENSMUSG00000002633,ENSMUSG00000002985,ENSMUSG00000003032,ENSMUSG00000003190,ENSMUSG00000003228,ENSMUSG00000003316,ENSMUSG00000003423,ENSMUSG00000003436,ENSMUSG00000003452,…
V1	TRUE	0.00187	179	6054	80	0.013	0.447	GO:0050866	BP	312	negative regulation of cell activation	4	ENSMUSG00000000320,ENSMUSG00000000693,ENSMUSG00000001123,ENSMUSG00000002108,ENSMUSG00000002602,ENSMUSG00000002603,ENSMUSG00000002633,ENSMUSG00000002985,ENSMUSG00000004266,ENSMUSG00000005413,ENSMUSG00000006611,ENSMUSG00000009681,ENSMUSG00000010142,ENSMUSG00000013707,ENSMUSG00000014361,ENSMUSG00000015217,ENSMUSG00000016206,ENSMUSG00000016496,ENSMUSG00000017009,ENSMUSG00000017446,ENSMUSG00000018899,…
V1	TRUE	0.00972	217	6054	91	0.015	0.419	GO:1903531	BP	312	negative regulation of secretion by cell	4	ENSMUSG00000000766,ENSMUSG00000001123,ENSMUSG00000002108,ENSMUSG00000005413,ENSMUSG00000006369,ENSMUSG00000009681,ENSMUSG00000016494,ENSMUSG00000018634,ENSMUSG00000020038,ENSMUSG00000020077,ENSMUSG00000020277,ENSMUSG00000020282,ENSMUSG00000020538,ENSMUSG00000020635,ENSMUSG00000020641,ENSMUSG00000020806,ENSMUSG00000021125,ENSMUSG00000021194,ENSMUSG00000021680,ENSMUSG00000022018,ENSMUSG00000022309,…
V1	TRUE	2.82e-06	362	6054	153	0.025	0.423	GO:0032970	BP	312	regulation of actin filament-based process	3	ENSMUSG00000001552,ENSMUSG00000002233,ENSMUSG00000002603,ENSMUSG00000003283,ENSMUSG00000004665,ENSMUSG00000005583,ENSMUSG00000006304,ENSMUSG00000006386,ENSMUSG00000006649,ENSMUSG00000007097,ENSMUSG00000007613,ENSMUSG00000007655,ENSMUSG00000009376,ENSMUSG00000010175,ENSMUSG00000011751,ENSMUSG00000014778,ENSMUSG00000014813,ENSMUSG00000015766,ENSMUSG00000017009,ENSMUSG00000017774,ENSMUSG00000019831,…
V1	TRUE	1.06e-08	958	6054	360	0.059	0.376	GO:0051726	BP	312	regulation of cell cycle	3	ENSMUSG00000000058,ENSMUSG00000000126,ENSMUSG00000000567,ENSMUSG00000000708,ENSMUSG00000001175,ENSMUSG00000001403,ENSMUSG00000001517,ENSMUSG00000002055,ENSMUSG00000002297,ENSMUSG00000002372,ENSMUSG00000002603,ENSMUSG00000002948,ENSMUSG00000003032,ENSMUSG00000003119,ENSMUSG00000003228,ENSMUSG00000003437,ENSMUSG00000004266,ENSMUSG00000004591,ENSMUSG00000004895,ENSMUSG00000004936,ENSMUSG00000005373,…
V1	TRUE	3.39e-06	562	6054	220	0.036	0.391	GO:0010564	BP	312	regulation of cell cycle process	4	ENSMUSG00000000058,ENSMUSG00000000567,ENSMUSG00000000708,ENSMUSG00000001175,ENSMUSG00000001403,ENSMUSG00000001517,ENSMUSG00000002055,ENSMUSG00000002297,ENSMUSG00000002372,ENSMUSG00000002603,ENSMUSG00000003032,ENSMUSG00000003437,ENSMUSG00000004266,ENSMUSG00000004591,ENSMUSG00000005373,ENSMUSG00000006005,ENSMUSG00000007564,ENSMUSG00000010051,ENSMUSG00000010086,ENSMUSG00000011589,ENSMUSG00000012443,…
V1	TRUE	0.00652	274	6054	111	0.018	0.405	GO:1901987	BP	312	regulation of cell cycle phase transition	5	ENSMUSG00000001403,ENSMUSG00000002297,ENSMUSG00000002603,ENSMUSG00000003032,ENSMUSG00000003437,ENSMUSG00000004266,ENSMUSG00000006005,ENSMUSG00000010051,ENSMUSG00000017146,ENSMUSG00000017499,ENSMUSG00000019942,ENSMUSG00000020122,ENSMUSG00000020235,ENSMUSG00000020326,ENSMUSG00000020413,ENSMUSG00000020644,ENSMUSG00000020898,ENSMUSG00000021127,ENSMUSG00000021611,ENSMUSG00000021732,ENSMUSG00000021810,…
V1	TRUE	6.09e-06	433	6054	176	0.029	0.406	GO:0045786	BP	312	negative regulation of cell cycle	4	ENSMUSG00000000126,ENSMUSG00000000708,ENSMUSG00000001517,ENSMUSG00000002603,ENSMUSG00000003032,ENSMUSG00000004895,ENSMUSG00000004936,ENSMUSG00000005373,ENSMUSG00000006005,ENSMUSG00000006715,ENSMUSG00000010086,ENSMUSG00000010175,ENSMUSG00000011114,ENSMUSG00000013698,ENSMUSG00000017146,ENSMUSG00000017561,ENSMUSG00000018899,ENSMUSG00000019768,ENSMUSG00000019773,ENSMUSG00000019850,ENSMUSG00000019889,…
V1	TRUE	0.000934	216	6054	94	0.016	0.435	GO:0010948	BP	312	negative regulation of cell cycle process	5	ENSMUSG00000000708,ENSMUSG00000003032,ENSMUSG00000005373,ENSMUSG00000006005,ENSMUSG00000017146,ENSMUSG00000019768,ENSMUSG00000019773,ENSMUSG00000019942,ENSMUSG00000020235,ENSMUSG00000020326,ENSMUSG00000020413,ENSMUSG00000020541,ENSMUSG00000020612,ENSMUSG00000020918,ENSMUSG00000021127,ENSMUSG00000021585,ENSMUSG00000021732,ENSMUSG00000021835,ENSMUSG00000022018,ENSMUSG00000022105,ENSMUSG00000022369,…
V1	TRUE	1.55e-24	1665	6054	657	0.109	0.395	GO:0042127	BP	312	regulation of cell proliferation	3	ENSMUSG00000000058,ENSMUSG00000000093,ENSMUSG00000000125,ENSMUSG00000000126,ENSMUSG00000000247,ENSMUSG00000000317,ENSMUSG00000000320,ENSMUSG00000000326,ENSMUSG00000000440,ENSMUSG00000000562,ENSMUSG00000000567,ENSMUSG00000000708,ENSMUSG00000000732,ENSMUSG00000000751,ENSMUSG00000000791,ENSMUSG00000000902,ENSMUSG00000001123,ENSMUSG00000001280,ENSMUSG00000001300,ENSMUSG00000001419,ENSMUSG00000001435,…
V1	TRUE	4.65e-07	100	6054	58	0.01	0.58	GO:2000177	BP	312	regulation of neural precursor cell proliferation	4	ENSMUSG00000000247,ENSMUSG00000001761,ENSMUSG00000002603,ENSMUSG00000002633,ENSMUSG00000004891,ENSMUSG00000010175,ENSMUSG00000015053,ENSMUSG00000015149,ENSMUSG00000018698,ENSMUSG00000019803,ENSMUSG00000020052,ENSMUSG00000020053,ENSMUSG00000020644,ENSMUSG00000021318,ENSMUSG00000023951,ENSMUSG00000024256,ENSMUSG00000024395,ENSMUSG00000025407,ENSMUSG00000026424,ENSMUSG00000026672,ENSMUSG00000026923,…
V1	TRUE	8.59e-08	331	6054	147	0.024	0.444	GO:0050678	BP	312	regulation of epithelial cell proliferation	4	ENSMUSG00000000058,ENSMUSG00000000440,ENSMUSG00000000567,ENSMUSG00000001280,ENSMUSG00000001300,ENSMUSG00000001672,ENSMUSG00000001761,ENSMUSG00000002250,ENSMUSG00000002603,ENSMUSG00000002633,ENSMUSG00000002985,ENSMUSG00000005413,ENSMUSG00000005583,ENSMUSG00000006205,ENSMUSG00000006386,ENSMUSG00000006519,ENSMUSG00000006800,ENSMUSG00000007613,ENSMUSG00000007655,ENSMUSG00000008575,ENSMUSG00000010051,…
V1	TRUE	2.15e-10	962	6054	369	0.061	0.384	GO:0008284	BP	312	positive regulation of cell proliferation	4	ENSMUSG00000000058,ENSMUSG00000000093,ENSMUSG00000000247,ENSMUSG00000000320,ENSMUSG00000000567,ENSMUSG00000000732,ENSMUSG00000000751,ENSMUSG00000000791,ENSMUSG00000001280,ENSMUSG00000001300,ENSMUSG00000001419,ENSMUSG00000001435,ENSMUSG00000001517,ENSMUSG00000001642,ENSMUSG00000001761,ENSMUSG00000002250,ENSMUSG00000002489,ENSMUSG00000002603,ENSMUSG00000002633,ENSMUSG00000003228,ENSMUSG00000003282,…
V1	TRUE	1.68e-07	60	6054	41	0.007	0.683	GO:2000179	BP	312	positive regulation of neural precursor cell proliferation	5	ENSMUSG00000000247,ENSMUSG00000001761,ENSMUSG00000002633,ENSMUSG00000004891,ENSMUSG00000010175,ENSMUSG00000018698,ENSMUSG00000019803,ENSMUSG00000020052,ENSMUSG00000020053,ENSMUSG00000021318,ENSMUSG00000023951,ENSMUSG00000025407,ENSMUSG00000026424,ENSMUSG00000026672,ENSMUSG00000026923,ENSMUSG00000027070,ENSMUSG00000027168,ENSMUSG00000027314,ENSMUSG00000028017,ENSMUSG00000028949,ENSMUSG00000031328,…
V1	TRUE	4.75e-05	167	6054	80	0.013	0.479	GO:0048660	BP	312	regulation of smooth muscle cell proliferation	4	ENSMUSG00000000320,ENSMUSG00000000326,ENSMUSG00000000440,ENSMUSG00000001419,ENSMUSG00000001642,ENSMUSG00000002250,ENSMUSG00000003032,ENSMUSG00000004558,ENSMUSG00000005124,ENSMUSG00000005413,ENSMUSG00000005583,ENSMUSG00000006519,ENSMUSG00000007655,ENSMUSG00000011171,ENSMUSG00000015405,ENSMUSG00000016918,ENSMUSG00000019768,ENSMUSG00000019850,ENSMUSG00000019982,ENSMUSG00000020053,ENSMUSG00000020122,…
V1	TRUE	1.14e-18	671	6054	300	0.05	0.447	GO:0008285	BP	312	negative regulation of cell proliferation	4	ENSMUSG00000000058,ENSMUSG00000000126,ENSMUSG00000000326,ENSMUSG00000000440,ENSMUSG00000000562,ENSMUSG00000000567,ENSMUSG00000000708,ENSMUSG00000000902,ENSMUSG00000001123,ENSMUSG00000001300,ENSMUSG00000001672,ENSMUSG00000002028,ENSMUSG00000002250,ENSMUSG00000002603,ENSMUSG00000002633,ENSMUSG00000002985,ENSMUSG00000003032,ENSMUSG00000003271,ENSMUSG00000004069,ENSMUSG00000004266,ENSMUSG00000004558,…
V1	TRUE	0.00315	131	6054	62	0.01	0.473	GO:0050680	BP	312	negative regulation of epithelial cell proliferation	5	ENSMUSG00000000058,ENSMUSG00000000440,ENSMUSG00000000567,ENSMUSG00000001300,ENSMUSG00000001672,ENSMUSG00000002250,ENSMUSG00000002603,ENSMUSG00000002985,ENSMUSG00000005583,ENSMUSG00000007613,ENSMUSG00000007655,ENSMUSG00000008575,ENSMUSG00000016918,ENSMUSG00000017724,ENSMUSG00000018593,ENSMUSG00000019889,ENSMUSG00000021067,ENSMUSG00000021256,ENSMUSG00000021835,ENSMUSG00000022018,ENSMUSG00000022061,…
V1	TRUE	7.71e-24	1707	6054	668	0.11	0.391	GO:0010941	BP	312	regulation of cell death	3	ENSMUSG00000000126,ENSMUSG00000000308,ENSMUSG00000000320,ENSMUSG00000000440,ENSMUSG00000000555,ENSMUSG00000000567,ENSMUSG00000000631,ENSMUSG00000001240,ENSMUSG00000001300,ENSMUSG00000001435,ENSMUSG00000001642,ENSMUSG00000001761,ENSMUSG00000001773,ENSMUSG00000002083,ENSMUSG00000002104,ENSMUSG00000002250,ENSMUSG00000002289,ENSMUSG00000002307,ENSMUSG00000002602,ENSMUSG00000002603,ENSMUSG00000002633,…
V1	TRUE	1.52e-20	1570	6054	610	0.101	0.389	GO:0043067	BP	312	regulation of programmed cell death	4	ENSMUSG00000000126,ENSMUSG00000000308,ENSMUSG00000000320,ENSMUSG00000000440,ENSMUSG00000000555,ENSMUSG00000000567,ENSMUSG00000000631,ENSMUSG00000001240,ENSMUSG00000001435,ENSMUSG00000001642,ENSMUSG00000001761,ENSMUSG00000001773,ENSMUSG00000002083,ENSMUSG00000002104,ENSMUSG00000002250,ENSMUSG00000002289,ENSMUSG00000002602,ENSMUSG00000002603,ENSMUSG00000002633,ENSMUSG00000002948,ENSMUSG00000002984,…
V1	TRUE	3.16e-19	1553	6054	599	0.099	0.386	GO:0042981	BP	312	regulation of apoptotic process	5	ENSMUSG00000000126,ENSMUSG00000000308,ENSMUSG00000000320,ENSMUSG00000000440,ENSMUSG00000000555,ENSMUSG00000000567,ENSMUSG00000000631,ENSMUSG00000001240,ENSMUSG00000001435,ENSMUSG00000001642,ENSMUSG00000001761,ENSMUSG00000001773,ENSMUSG00000002083,ENSMUSG00000002104,ENSMUSG00000002250,ENSMUSG00000002289,ENSMUSG00000002602,ENSMUSG00000002603,ENSMUSG00000002633,ENSMUSG00000002948,ENSMUSG00000002984,…
V1	TRUE	0.000432	335	6054	136	0.022	0.406	GO:1901214	BP	312	regulation of neuron death	4	ENSMUSG00000001300,ENSMUSG00000001761,ENSMUSG00000002083,ENSMUSG00000002104,ENSMUSG00000002307,ENSMUSG00000002602,ENSMUSG00000002633,ENSMUSG00000002948,ENSMUSG00000002985,ENSMUSG00000004891,ENSMUSG00000005413,ENSMUSG00000005583,ENSMUSG00000006235,ENSMUSG00000016494,ENSMUSG00000017861,ENSMUSG00000018166,ENSMUSG00000018634,ENSMUSG00000019505,ENSMUSG00000019768,ENSMUSG00000019982,ENSMUSG00000020052,…
V1	TRUE	0.00157	244	6054	103	0.017	0.422	GO:0043523	BP	312	regulation of neuron apoptotic process	5	ENSMUSG00000001761,ENSMUSG00000002083,ENSMUSG00000002104,ENSMUSG00000002602,ENSMUSG00000002948,ENSMUSG00000002985,ENSMUSG00000004891,ENSMUSG00000005413,ENSMUSG00000005583,ENSMUSG00000006235,ENSMUSG00000017861,ENSMUSG00000018166,ENSMUSG00000019768,ENSMUSG00000019982,ENSMUSG00000020052,ENSMUSG00000020099,ENSMUSG00000020178,ENSMUSG00000021611,ENSMUSG00000022307,ENSMUSG00000022309,ENSMUSG00000022510,…
V1	TRUE	1.86e-13	669	6054	283	0.047	0.423	GO:0010942	BP	312	positive regulation of cell death	4	ENSMUSG00000000320,ENSMUSG00000000440,ENSMUSG00000001300,ENSMUSG00000001435,ENSMUSG00000001773,ENSMUSG00000002083,ENSMUSG00000002104,ENSMUSG00000002307,ENSMUSG00000002603,ENSMUSG00000002944,ENSMUSG00000002948,ENSMUSG00000002984,ENSMUSG00000003235,ENSMUSG00000004069,ENSMUSG00000004934,ENSMUSG00000005413,ENSMUSG00000005583,ENSMUSG00000007564,ENSMUSG00000007613,ENSMUSG00000007655,ENSMUSG00000007872,…
V1	TRUE	9.52e-12	616	6054	259	0.043	0.42	GO:0043068	BP	312	positive regulation of programmed cell death	5	ENSMUSG00000000320,ENSMUSG00000000440,ENSMUSG00000001435,ENSMUSG00000001773,ENSMUSG00000002083,ENSMUSG00000002104,ENSMUSG00000002603,ENSMUSG00000002948,ENSMUSG00000002984,ENSMUSG00000003235,ENSMUSG00000004069,ENSMUSG00000004934,ENSMUSG00000005413,ENSMUSG00000005583,ENSMUSG00000007564,ENSMUSG00000007613,ENSMUSG00000007655,ENSMUSG00000007872,ENSMUSG00000009633,ENSMUSG00000013584,ENSMUSG00000013698,…
V1	TRUE	2.95e-12	611	6054	259	0.043	0.424	GO:0043065	BP	312	positive regulation of apoptotic process	6	ENSMUSG00000000320,ENSMUSG00000000440,ENSMUSG00000001435,ENSMUSG00000001773,ENSMUSG00000002083,ENSMUSG00000002104,ENSMUSG00000002603,ENSMUSG00000002948,ENSMUSG00000002984,ENSMUSG00000003235,ENSMUSG00000004069,ENSMUSG00000004934,ENSMUSG00000005413,ENSMUSG00000005583,ENSMUSG00000007564,ENSMUSG00000007613,ENSMUSG00000007655,ENSMUSG00000007872,ENSMUSG00000009633,ENSMUSG00000013584,ENSMUSG00000013698,…
V1	TRUE	7.31e-13	1046	6054	407	0.067	0.389	GO:0060548	BP	312	negative regulation of cell death	4	ENSMUSG00000000126,ENSMUSG00000000308,ENSMUSG00000000320,ENSMUSG00000000555,ENSMUSG00000000567,ENSMUSG00000000631,ENSMUSG00000001240,ENSMUSG00000001642,ENSMUSG00000001761,ENSMUSG00000002250,ENSMUSG00000002289,ENSMUSG00000002602,ENSMUSG00000002633,ENSMUSG00000002985,ENSMUSG00000003032,ENSMUSG00000003190,ENSMUSG00000003228,ENSMUSG00000003283,ENSMUSG00000003423,ENSMUSG00000003644,ENSMUSG00000003882,…
V1	TRUE	1.62e-10	945	6054	364	0.06	0.385	GO:0043069	BP	312	negative regulation of programmed cell death	5	ENSMUSG00000000126,ENSMUSG00000000308,ENSMUSG00000000320,ENSMUSG00000000555,ENSMUSG00000000567,ENSMUSG00000000631,ENSMUSG00000001240,ENSMUSG00000001642,ENSMUSG00000001761,ENSMUSG00000002250,ENSMUSG00000002289,ENSMUSG00000002602,ENSMUSG00000002633,ENSMUSG00000002985,ENSMUSG00000003032,ENSMUSG00000003190,ENSMUSG00000003228,ENSMUSG00000003283,ENSMUSG00000003423,ENSMUSG00000003644,ENSMUSG00000003882,…
V1	TRUE	1.67e-09	928	6054	354	0.058	0.381	GO:0043066	BP	312	negative regulation of apoptotic process	6	ENSMUSG00000000126,ENSMUSG00000000308,ENSMUSG00000000320,ENSMUSG00000000555,ENSMUSG00000000567,ENSMUSG00000000631,ENSMUSG00000001240,ENSMUSG00000001642,ENSMUSG00000001761,ENSMUSG00000002250,ENSMUSG00000002289,ENSMUSG00000002602,ENSMUSG00000002633,ENSMUSG00000002985,ENSMUSG00000003032,ENSMUSG00000003190,ENSMUSG00000003228,ENSMUSG00000003283,ENSMUSG00000003423,ENSMUSG00000003644,ENSMUSG00000003882,…
V1	TRUE	0.003	150	6054	69	0.011	0.46	GO:0051302	BP	312	regulation of cell division	3	ENSMUSG00000001175,ENSMUSG00000002603,ENSMUSG00000002633,ENSMUSG00000004591,ENSMUSG00000011589,ENSMUSG00000015149,ENSMUSG00000017499,ENSMUSG00000020527,ENSMUSG00000021255,ENSMUSG00000021375,ENSMUSG00000021702,ENSMUSG00000022061,ENSMUSG00000022510,ENSMUSG00000022705,ENSMUSG00000023015,ENSMUSG00000023951,ENSMUSG00000024063,ENSMUSG00000024795,ENSMUSG00000024947,ENSMUSG00000024962,ENSMUSG00000025902,…
V1	TRUE	7.67e-39	2346	6054	934	0.154	0.398	GO:0051128	BP	312	regulation of cellular component organization	3	ENSMUSG00000000058,ENSMUSG00000000125,ENSMUSG00000000149,ENSMUSG00000000305,ENSMUSG00000000440,ENSMUSG00000000532,ENSMUSG00000000567,ENSMUSG00000000568,ENSMUSG00000000579,ENSMUSG00000000627,ENSMUSG00000000628,ENSMUSG00000000631,ENSMUSG00000000632,ENSMUSG00000000708,ENSMUSG00000000861,ENSMUSG00000000902,ENSMUSG00000000957,ENSMUSG00000001018,ENSMUSG00000001228,ENSMUSG00000001300,ENSMUSG00000001313,…
V1	TRUE	2.2e-05	336	6054	141	0.023	0.42	GO:1902903	BP	312	regulation of supramolecular fiber organization	4	ENSMUSG00000002233,ENSMUSG00000002985,ENSMUSG00000005583,ENSMUSG00000006304,ENSMUSG00000006649,ENSMUSG00000007613,ENSMUSG00000007655,ENSMUSG00000008035,ENSMUSG00000009376,ENSMUSG00000010175,ENSMUSG00000011751,ENSMUSG00000014778,ENSMUSG00000015656,ENSMUSG00000015711,ENSMUSG00000015766,ENSMUSG00000017009,ENSMUSG00000017774,ENSMUSG00000019831,ENSMUSG00000019997,ENSMUSG00000020152,ENSMUSG00000020388,…
V1	TRUE	4.83e-09	678	6054	270	0.045	0.398	GO:0051129	BP	312	negative regulation of cellular component organization	4	ENSMUSG00000000125,ENSMUSG00000000627,ENSMUSG00000000632,ENSMUSG00000000708,ENSMUSG00000000861,ENSMUSG00000000902,ENSMUSG00000000957,ENSMUSG00000001018,ENSMUSG00000001300,ENSMUSG00000002052,ENSMUSG00000002058,ENSMUSG00000002108,ENSMUSG00000002111,ENSMUSG00000002603,ENSMUSG00000002985,ENSMUSG00000003402,ENSMUSG00000003423,ENSMUSG00000004530,ENSMUSG00000004665,ENSMUSG00000006005,ENSMUSG00000006304,…
V1	TRUE	1.61e-15	713	6054	305	0.05	0.428	GO:0031344	BP	312	regulation of cell projection organization	4	ENSMUSG00000000125,ENSMUSG00000000305,ENSMUSG00000000579,ENSMUSG00000000627,ENSMUSG00000000632,ENSMUSG00000000708,ENSMUSG00000000861,ENSMUSG00000001018,ENSMUSG00000001300,ENSMUSG00000001313,ENSMUSG00000002274,ENSMUSG00000002489,ENSMUSG00000002546,ENSMUSG00000002985,ENSMUSG00000003032,ENSMUSG00000003402,ENSMUSG00000003575,ENSMUSG00000004393,ENSMUSG00000004530,ENSMUSG00000004936,ENSMUSG00000004951,…
V1	TRUE	1.16e-15	703	6054	302	0.05	0.43	GO:0120035	BP	312	regulation of plasma membrane bounded cell projection organization	5	ENSMUSG00000000125,ENSMUSG00000000305,ENSMUSG00000000579,ENSMUSG00000000627,ENSMUSG00000000632,ENSMUSG00000000708,ENSMUSG00000000861,ENSMUSG00000001018,ENSMUSG00000001300,ENSMUSG00000001313,ENSMUSG00000002274,ENSMUSG00000002489,ENSMUSG00000002546,ENSMUSG00000002985,ENSMUSG00000003032,ENSMUSG00000003402,ENSMUSG00000003575,ENSMUSG00000004393,ENSMUSG00000004530,ENSMUSG00000004936,ENSMUSG00000004951,…
V1	TRUE	0.00284	189	6054	83	0.014	0.439	GO:0031345	BP	312	negative regulation of cell projection organization	5	ENSMUSG00000000125,ENSMUSG00000000627,ENSMUSG00000000632,ENSMUSG00000000861,ENSMUSG00000001018,ENSMUSG00000001300,ENSMUSG00000002985,ENSMUSG00000003402,ENSMUSG00000010751,ENSMUSG00000015291,ENSMUSG00000015714,ENSMUSG00000018217,ENSMUSG00000019777,ENSMUSG00000020389,ENSMUSG00000020467,ENSMUSG00000020932,ENSMUSG00000021701,ENSMUSG00000021904,ENSMUSG00000021948,ENSMUSG00000022528,ENSMUSG00000023206,…
V1	TRUE	2.08e-09	1141	6054	422	0.07	0.37	GO:0033043	BP	312	regulation of organelle organization	4	ENSMUSG00000000058,ENSMUSG00000000568,ENSMUSG00000000628,ENSMUSG00000000708,ENSMUSG00000000902,ENSMUSG00000001228,ENSMUSG00000001403,ENSMUSG00000001416,ENSMUSG00000002028,ENSMUSG00000002052,ENSMUSG00000002055,ENSMUSG00000002083,ENSMUSG00000002111,ENSMUSG00000002233,ENSMUSG00000002372,ENSMUSG00000002603,ENSMUSG00000002948,ENSMUSG00000003134,ENSMUSG00000003283,ENSMUSG00000003423,ENSMUSG00000003437,…
V1	TRUE	7.83e-08	504	6054	207	0.034	0.411	GO:0051493	BP	312	regulation of cytoskeleton organization	5	ENSMUSG00000000708,ENSMUSG00000002055,ENSMUSG00000002233,ENSMUSG00000002372,ENSMUSG00000002603,ENSMUSG00000003283,ENSMUSG00000003452,ENSMUSG00000004891,ENSMUSG00000005583,ENSMUSG00000006005,ENSMUSG00000006304,ENSMUSG00000006386,ENSMUSG00000006649,ENSMUSG00000007613,ENSMUSG00000007655,ENSMUSG00000008035,ENSMUSG00000009376,ENSMUSG00000010175,ENSMUSG00000011589,ENSMUSG00000011751,ENSMUSG00000012443,…
V1	TRUE	3.57e-06	314	6054	136	0.022	0.433	GO:0032956	BP	312	regulation of actin cytoskeleton organization	6	ENSMUSG00000002233,ENSMUSG00000002603,ENSMUSG00000003283,ENSMUSG00000005583,ENSMUSG00000006304,ENSMUSG00000006386,ENSMUSG00000006649,ENSMUSG00000007613,ENSMUSG00000009376,ENSMUSG00000010175,ENSMUSG00000011751,ENSMUSG00000014778,ENSMUSG00000015766,ENSMUSG00000017009,ENSMUSG00000017774,ENSMUSG00000019831,ENSMUSG00000019997,ENSMUSG00000020152,ENSMUSG00000020388,ENSMUSG00000020689,ENSMUSG00000020717,…
V1	TRUE	4.3e-05	244	6054	108	0.018	0.443	GO:0110053	BP	312	regulation of actin filament organization	7	ENSMUSG00000002233,ENSMUSG00000006304,ENSMUSG00000006649,ENSMUSG00000007613,ENSMUSG00000009376,ENSMUSG00000011751,ENSMUSG00000014778,ENSMUSG00000015766,ENSMUSG00000017009,ENSMUSG00000017774,ENSMUSG00000019831,ENSMUSG00000019997,ENSMUSG00000020152,ENSMUSG00000020388,ENSMUSG00000020717,ENSMUSG00000021061,ENSMUSG00000021338,ENSMUSG00000021676,ENSMUSG00000021948,ENSMUSG00000022018,ENSMUSG00000022091,…
V1	TRUE	0.00131	102	6054	52	0.009	0.51	GO:0032231	BP	312	regulation of actin filament bundle assembly	8	ENSMUSG00000002233,ENSMUSG00000007613,ENSMUSG00000009376,ENSMUSG00000014778,ENSMUSG00000017009,ENSMUSG00000019997,ENSMUSG00000020388,ENSMUSG00000021338,ENSMUSG00000022018,ENSMUSG00000022091,ENSMUSG00000022469,ENSMUSG00000023826,ENSMUSG00000024043,ENSMUSG00000024290,ENSMUSG00000026175,ENSMUSG00000026697,ENSMUSG00000026778,ENSMUSG00000028832,ENSMUSG00000028868,ENSMUSG00000029528,ENSMUSG00000029674,…
V1	TRUE	2.13e-21	1197	6054	490	0.081	0.409	GO:0051130	BP	312	positive regulation of cellular component organization	4	ENSMUSG00000000125,ENSMUSG00000000305,ENSMUSG00000000440,ENSMUSG00000000567,ENSMUSG00000000568,ENSMUSG00000000579,ENSMUSG00000000628,ENSMUSG00000000631,ENSMUSG00000000632,ENSMUSG00000000708,ENSMUSG00000000861,ENSMUSG00000000902,ENSMUSG00000001313,ENSMUSG00000001403,ENSMUSG00000001416,ENSMUSG00000002028,ENSMUSG00000002055,ENSMUSG00000002083,ENSMUSG00000002102,ENSMUSG00000002233,ENSMUSG00000002274,…
V1	TRUE	3.15e-09	432	6054	187	0.031	0.433	GO:0031346	BP	312	positive regulation of cell projection organization	5	ENSMUSG00000000125,ENSMUSG00000000305,ENSMUSG00000000579,ENSMUSG00000000632,ENSMUSG00000000708,ENSMUSG00000000861,ENSMUSG00000001313,ENSMUSG00000002274,ENSMUSG00000002489,ENSMUSG00000002546,ENSMUSG00000002985,ENSMUSG00000003575,ENSMUSG00000004393,ENSMUSG00000004530,ENSMUSG00000004936,ENSMUSG00000004951,ENSMUSG00000005672,ENSMUSG00000006235,ENSMUSG00000006304,ENSMUSG00000006930,ENSMUSG00000007613,…
V1	TRUE	1.45e-05	558	6054	216	0.036	0.387	GO:0010638	BP	312	positive regulation of organelle organization	5	ENSMUSG00000000568,ENSMUSG00000000628,ENSMUSG00000000708,ENSMUSG00000000902,ENSMUSG00000001403,ENSMUSG00000001416,ENSMUSG00000002028,ENSMUSG00000002055,ENSMUSG00000002083,ENSMUSG00000002233,ENSMUSG00000002372,ENSMUSG00000002603,ENSMUSG00000002948,ENSMUSG00000003283,ENSMUSG00000003423,ENSMUSG00000003437,ENSMUSG00000003868,ENSMUSG00000004451,ENSMUSG00000004891,ENSMUSG00000004980,ENSMUSG00000005566,…
V1	TRUE	0.000351	176	6054	81	0.013	0.46	GO:0050807	BP	312	regulation of synapse organization	4	ENSMUSG00000002104,ENSMUSG00000002489,ENSMUSG00000002985,ENSMUSG00000005583,ENSMUSG00000005958,ENSMUSG00000006373,ENSMUSG00000008153,ENSMUSG00000013033,ENSMUSG00000020152,ENSMUSG00000021546,ENSMUSG00000022514,ENSMUSG00000022602,ENSMUSG00000023411,ENSMUSG00000023885,ENSMUSG00000024109,ENSMUSG00000024647,ENSMUSG00000025372,ENSMUSG00000025889,ENSMUSG00000026235,ENSMUSG00000026259,ENSMUSG00000026959,…
V1	TRUE	0.00735	411	6054	156	0.026	0.38	GO:0043254	BP	312	regulation of protein complex assembly	4	ENSMUSG00000002083,ENSMUSG00000002102,ENSMUSG00000002233,ENSMUSG00000002603,ENSMUSG00000002944,ENSMUSG00000002985,ENSMUSG00000003283,ENSMUSG00000003423,ENSMUSG00000004451,ENSMUSG00000006024,ENSMUSG00000006304,ENSMUSG00000006649,ENSMUSG00000007655,ENSMUSG00000009376,ENSMUSG00000011751,ENSMUSG00000014444,ENSMUSG00000015149,ENSMUSG00000015711,ENSMUSG00000015766,ENSMUSG00000016534,ENSMUSG00000017774,…
V1	TRUE	0.00627	75	6054	40	0.007	0.533	GO:1901888	BP	312	regulation of cell junction assembly	4	ENSMUSG00000000957,ENSMUSG00000004530,ENSMUSG00000006386,ENSMUSG00000007655,ENSMUSG00000015405,ENSMUSG00000017009,ENSMUSG00000017774,ENSMUSG00000019920,ENSMUSG00000021108,ENSMUSG00000022099,ENSMUSG00000022425,ENSMUSG00000022548,ENSMUSG00000022676,ENSMUSG00000023951,ENSMUSG00000024290,ENSMUSG00000025223,ENSMUSG00000025314,ENSMUSG00000026383,ENSMUSG00000026697,ENSMUSG00000028649,ENSMUSG00000030536,…
V1	TRUE	0.00813	51	6054	30	0.005	0.588	GO:0090109	BP	312	regulation of cell-substrate junction assembly	5	ENSMUSG00000000957,ENSMUSG00000004530,ENSMUSG00000006386,ENSMUSG00000017009,ENSMUSG00000019920,ENSMUSG00000022099,ENSMUSG00000022425,ENSMUSG00000022548,ENSMUSG00000023951,ENSMUSG00000024290,ENSMUSG00000025223,ENSMUSG00000025314,ENSMUSG00000026383,ENSMUSG00000026697,ENSMUSG00000028649,ENSMUSG00000030536,ENSMUSG00000031342,ENSMUSG00000032011,ENSMUSG00000032402,ENSMUSG00000033149,ENSMUSG00000034974,…
V1	TRUE	1.13e-32	939	6054	435	0.072	0.463	GO:0051270	BP	312	regulation of cellular component movement	3	ENSMUSG00000000125,ENSMUSG00000000149,ENSMUSG00000000320,ENSMUSG00000000440,ENSMUSG00000000532,ENSMUSG00000000555,ENSMUSG00000000562,ENSMUSG00000000567,ENSMUSG00000000957,ENSMUSG00000001123,ENSMUSG00000001280,ENSMUSG00000001435,ENSMUSG00000001496,ENSMUSG00000001506,ENSMUSG00000001552,ENSMUSG00000001672,ENSMUSG00000001761,ENSMUSG00000002233,ENSMUSG00000002250,ENSMUSG00000002489,ENSMUSG00000002603,…
V1	TRUE	4.43e-19	532	6054	251	0.041	0.472	GO:0051272	BP	312	positive regulation of cellular component movement	4	ENSMUSG00000000320,ENSMUSG00000000532,ENSMUSG00000000555,ENSMUSG00000000567,ENSMUSG00000000957,ENSMUSG00000001123,ENSMUSG00000001280,ENSMUSG00000001435,ENSMUSG00000001506,ENSMUSG00000001761,ENSMUSG00000002233,ENSMUSG00000002489,ENSMUSG00000002603,ENSMUSG00000002633,ENSMUSG00000002900,ENSMUSG00000004044,ENSMUSG00000004936,ENSMUSG00000004951,ENSMUSG00000005413,ENSMUSG00000005672,ENSMUSG00000006304,…
V1	TRUE	2.89e-05	288	6054	124	0.02	0.431	GO:0051271	BP	312	negative regulation of cellular component movement	4	ENSMUSG00000000125,ENSMUSG00000000440,ENSMUSG00000000562,ENSMUSG00000001496,ENSMUSG00000001552,ENSMUSG00000001672,ENSMUSG00000002250,ENSMUSG00000002603,ENSMUSG00000002633,ENSMUSG00000002985,ENSMUSG00000003032,ENSMUSG00000003665,ENSMUSG00000004530,ENSMUSG00000004665,ENSMUSG00000005583,ENSMUSG00000006369,ENSMUSG00000009681,ENSMUSG00000014813,ENSMUSG00000015143,ENSMUSG00000015714,ENSMUSG00000015839,…
V1	TRUE	5.8e-33	849	6054	403	0.067	0.475	GO:2000145	BP	312	regulation of cell motility	4	ENSMUSG00000000149,ENSMUSG00000000320,ENSMUSG00000000440,ENSMUSG00000000532,ENSMUSG00000000555,ENSMUSG00000000562,ENSMUSG00000000567,ENSMUSG00000000957,ENSMUSG00000001123,ENSMUSG00000001280,ENSMUSG00000001435,ENSMUSG00000001496,ENSMUSG00000001506,ENSMUSG00000001552,ENSMUSG00000001672,ENSMUSG00000001761,ENSMUSG00000002233,ENSMUSG00000002250,ENSMUSG00000002489,ENSMUSG00000002603,ENSMUSG00000002633,…
V1	TRUE	7.78e-35	804	6054	391	0.065	0.486	GO:0030334	BP	312	regulation of cell migration	5	ENSMUSG00000000149,ENSMUSG00000000320,ENSMUSG00000000440,ENSMUSG00000000532,ENSMUSG00000000555,ENSMUSG00000000562,ENSMUSG00000000567,ENSMUSG00000000957,ENSMUSG00000001123,ENSMUSG00000001280,ENSMUSG00000001435,ENSMUSG00000001496,ENSMUSG00000001506,ENSMUSG00000001552,ENSMUSG00000001672,ENSMUSG00000001761,ENSMUSG00000002233,ENSMUSG00000002250,ENSMUSG00000002489,ENSMUSG00000002603,ENSMUSG00000002633,…
V1	TRUE	7.82e-08	218	6054	106	0.018	0.486	GO:0010632	BP	312	regulation of epithelial cell migration	6	ENSMUSG00000000320,ENSMUSG00000000440,ENSMUSG00000000567,ENSMUSG00000001280,ENSMUSG00000001552,ENSMUSG00000001672,ENSMUSG00000002603,ENSMUSG00000002633,ENSMUSG00000002985,ENSMUSG00000003032,ENSMUSG00000004530,ENSMUSG00000004951,ENSMUSG00000005413,ENSMUSG00000005583,ENSMUSG00000006386,ENSMUSG00000006445,ENSMUSG00000009376,ENSMUSG00000010051,ENSMUSG00000010175,ENSMUSG00000014813,ENSMUSG00000015053,…
V1	TRUE	9.44e-08	161	6054	84	0.014	0.522	GO:0010594	BP	312	regulation of endothelial cell migration	7	ENSMUSG00000000320,ENSMUSG00000000440,ENSMUSG00000001280,ENSMUSG00000001552,ENSMUSG00000002603,ENSMUSG00000002633,ENSMUSG00000002985,ENSMUSG00000003032,ENSMUSG00000004951,ENSMUSG00000005413,ENSMUSG00000005583,ENSMUSG00000006386,ENSMUSG00000006445,ENSMUSG00000009376,ENSMUSG00000010175,ENSMUSG00000014813,ENSMUSG00000015053,ENSMUSG00000015305,ENSMUSG00000015839,ENSMUSG00000016128,ENSMUSG00000018593,…
V1	TRUE	0.00178	95	6054	49	0.008	0.516	GO:0043535	BP	312	regulation of blood vessel endothelial cell migration	8	ENSMUSG00000000440,ENSMUSG00000001280,ENSMUSG00000001552,ENSMUSG00000002603,ENSMUSG00000002985,ENSMUSG00000003032,ENSMUSG00000004951,ENSMUSG00000005413,ENSMUSG00000005583,ENSMUSG00000006445,ENSMUSG00000015053,ENSMUSG00000015839,ENSMUSG00000016128,ENSMUSG00000019803,ENSMUSG00000020053,ENSMUSG00000021256,ENSMUSG00000021701,ENSMUSG00000022018,ENSMUSG00000022309,ENSMUSG00000022436,ENSMUSG00000022475,…
V1	TRUE	8.44e-06	269	6054	119	0.02	0.442	GO:2000146	BP	312	negative regulation of cell motility	5	ENSMUSG00000000440,ENSMUSG00000000562,ENSMUSG00000001496,ENSMUSG00000001552,ENSMUSG00000001672,ENSMUSG00000002250,ENSMUSG00000002603,ENSMUSG00000002633,ENSMUSG00000002985,ENSMUSG00000003032,ENSMUSG00000003665,ENSMUSG00000004530,ENSMUSG00000004665,ENSMUSG00000005583,ENSMUSG00000006369,ENSMUSG00000009681,ENSMUSG00000014813,ENSMUSG00000015714,ENSMUSG00000015839,ENSMUSG00000016128,ENSMUSG00000016918,…
V1	TRUE	6.52e-06	254	6054	114	0.019	0.449	GO:0030336	BP	312	negative regulation of cell migration	6	ENSMUSG00000000440,ENSMUSG00000000562,ENSMUSG00000001496,ENSMUSG00000001552,ENSMUSG00000001672,ENSMUSG00000002250,ENSMUSG00000002603,ENSMUSG00000002633,ENSMUSG00000002985,ENSMUSG00000003032,ENSMUSG00000003665,ENSMUSG00000004530,ENSMUSG00000004665,ENSMUSG00000005583,ENSMUSG00000009681,ENSMUSG00000014813,ENSMUSG00000015714,ENSMUSG00000015839,ENSMUSG00000016128,ENSMUSG00000016918,ENSMUSG00000019889,…
V1	TRUE	3.2e-19	512	6054	244	0.04	0.477	GO:2000147	BP	312	positive regulation of cell motility	5	ENSMUSG00000000320,ENSMUSG00000000532,ENSMUSG00000000555,ENSMUSG00000000567,ENSMUSG00000000957,ENSMUSG00000001123,ENSMUSG00000001280,ENSMUSG00000001435,ENSMUSG00000001506,ENSMUSG00000001761,ENSMUSG00000002233,ENSMUSG00000002489,ENSMUSG00000002603,ENSMUSG00000002633,ENSMUSG00000002900,ENSMUSG00000004044,ENSMUSG00000004936,ENSMUSG00000004951,ENSMUSG00000005413,ENSMUSG00000005672,ENSMUSG00000006304,…
V1	TRUE	2.7e-20	494	6054	240	0.04	0.486	GO:0030335	BP	312	positive regulation of cell migration	6	ENSMUSG00000000320,ENSMUSG00000000532,ENSMUSG00000000555,ENSMUSG00000000567,ENSMUSG00000000957,ENSMUSG00000001123,ENSMUSG00000001280,ENSMUSG00000001435,ENSMUSG00000001506,ENSMUSG00000001761,ENSMUSG00000002233,ENSMUSG00000002489,ENSMUSG00000002603,ENSMUSG00000002633,ENSMUSG00000002900,ENSMUSG00000004936,ENSMUSG00000004951,ENSMUSG00000005413,ENSMUSG00000005672,ENSMUSG00000006304,ENSMUSG00000006369,…
V1	TRUE	1.25e-06	134	6054	71	0.012	0.53	GO:0010634	BP	312	positive regulation of epithelial cell migration	7	ENSMUSG00000000320,ENSMUSG00000000567,ENSMUSG00000001280,ENSMUSG00000002603,ENSMUSG00000002633,ENSMUSG00000004951,ENSMUSG00000005413,ENSMUSG00000006386,ENSMUSG00000009376,ENSMUSG00000010051,ENSMUSG00000010175,ENSMUSG00000015053,ENSMUSG00000015305,ENSMUSG00000015839,ENSMUSG00000018593,ENSMUSG00000020053,ENSMUSG00000020357,ENSMUSG00000020689,ENSMUSG00000021340,ENSMUSG00000021701,ENSMUSG00000021732,…
V1	TRUE	2.59e-06	96	6054	55	0.009	0.573	GO:0010595	BP	312	positive regulation of endothelial cell migration	8	ENSMUSG00000000320,ENSMUSG00000001280,ENSMUSG00000002603,ENSMUSG00000002633,ENSMUSG00000004951,ENSMUSG00000005413,ENSMUSG00000006386,ENSMUSG00000009376,ENSMUSG00000010175,ENSMUSG00000015053,ENSMUSG00000015305,ENSMUSG00000015839,ENSMUSG00000018593,ENSMUSG00000020053,ENSMUSG00000020357,ENSMUSG00000020689,ENSMUSG00000021340,ENSMUSG00000021701,ENSMUSG00000021835,ENSMUSG00000022309,ENSMUSG00000022475,…
V1	TRUE	2.08e-21	5909	6054	1933	0.319	0.327	GO:0031323	BP	312	regulation of cellular metabolic process	3	ENSMUSG00000000037,ENSMUSG00000000058,ENSMUSG00000000078,ENSMUSG00000000093,ENSMUSG00000000126,ENSMUSG00000000149,ENSMUSG00000000247,ENSMUSG00000000290,ENSMUSG00000000317,ENSMUSG00000000320,ENSMUSG00000000326,ENSMUSG00000000355,ENSMUSG00000000440,ENSMUSG00000000532,ENSMUSG00000000555,ENSMUSG00000000562,ENSMUSG00000000567,ENSMUSG00000000568,ENSMUSG00000000579,ENSMUSG00000000628,ENSMUSG00000000693,…
NSMUSG00000060938,ENSMUSG00000060969,ENSMUSG00000061013,ENSMUSG00000061393,ENSMUSG00000061436,ENSMUSG00000061477,ENSMUSG00000061517,ENSMUSG00000061544,ENSMUSG00000061589,ENSMUSG00000061718,ENSMUSG00000061882,ENSMUSG00000061911,ENSMUSG00000061950,ENSMUSG00000062078,ENSMUSG00000062175,ENSMUSG00000062209,ENSMUSG00000062210,ENSMUSG00000062345,ENSMUSG00000062743,ENSMUSG00000062794,ENSMUSG00000062866,E…
V1	TRUE	0.00049	639	6054	235	0.039	0.368	GO:0031329	BP	312	regulation of cellular catabolic process	4	ENSMUSG00000000149,ENSMUSG00000000568,ENSMUSG00000000628,ENSMUSG00000002102,ENSMUSG00000002546,ENSMUSG00000002633,ENSMUSG00000002985,ENSMUSG00000003435,ENSMUSG00000004451,ENSMUSG00000004936,ENSMUSG00000004937,ENSMUSG00000005373,ENSMUSG00000005413,ENSMUSG00000006611,ENSMUSG00000007670,ENSMUSG00000007836,ENSMUSG00000009291,ENSMUSG00000009293,ENSMUSG00000010057,ENSMUSG00000011752,ENSMUSG00000013787,…
V1	TRUE	1.56e-07	4062	6054	1288	0.213	0.317	GO:0031326	BP	312	regulation of cellular biosynthetic process	4	ENSMUSG00000000037,ENSMUSG00000000078,ENSMUSG00000000093,ENSMUSG00000000247,ENSMUSG00000000290,ENSMUSG00000000317,ENSMUSG00000000355,ENSMUSG00000000440,ENSMUSG00000000532,ENSMUSG00000000562,ENSMUSG00000000567,ENSMUSG00000000568,ENSMUSG00000000693,ENSMUSG00000000708,ENSMUSG00000000732,ENSMUSG00000000766,ENSMUSG00000000861,ENSMUSG00000000902,ENSMUSG00000001016,ENSMUSG00000001065,ENSMUSG00000001103,…
V1	TRUE	8.65e-06	3837	6054	1206	0.199	0.314	GO:2000112	BP	312	regulation of cellular macromolecule biosynthetic process	5	ENSMUSG00000000037,ENSMUSG00000000078,ENSMUSG00000000093,ENSMUSG00000000247,ENSMUSG00000000290,ENSMUSG00000000317,ENSMUSG00000000355,ENSMUSG00000000440,ENSMUSG00000000532,ENSMUSG00000000562,ENSMUSG00000000567,ENSMUSG00000000568,ENSMUSG00000000693,ENSMUSG00000000708,ENSMUSG00000000861,ENSMUSG00000000902,ENSMUSG00000001016,ENSMUSG00000001065,ENSMUSG00000001103,ENSMUSG00000001120,ENSMUSG00000001228,…
V1	TRUE	2.48e-06	3922	6054	1236	0.204	0.315	GO:0019219	BP	312	regulation of nucleobase-containing compound metabolic process	4	ENSMUSG00000000037,ENSMUSG00000000078,ENSMUSG00000000093,ENSMUSG00000000247,ENSMUSG00000000290,ENSMUSG00000000317,ENSMUSG00000000355,ENSMUSG00000000440,ENSMUSG00000000532,ENSMUSG00000000562,ENSMUSG00000000567,ENSMUSG00000000568,ENSMUSG00000000693,ENSMUSG00000000708,ENSMUSG00000000861,ENSMUSG00000000902,ENSMUSG00000001016,ENSMUSG00000001065,ENSMUSG00000001103,ENSMUSG00000001120,ENSMUSG00000001228,…
V1	TRUE	4.06e-05	3657	6054	1147	0.189	0.314	GO:0051252	BP	312	regulation of RNA metabolic process	5	ENSMUSG00000000037,ENSMUSG00000000078,ENSMUSG00000000093,ENSMUSG00000000247,ENSMUSG00000000290,ENSMUSG00000000317,ENSMUSG00000000355,ENSMUSG00000000440,ENSMUSG00000000532,ENSMUSG00000000562,ENSMUSG00000000567,ENSMUSG00000000568,ENSMUSG00000000693,ENSMUSG00000000708,ENSMUSG00000000861,ENSMUSG00000000902,ENSMUSG00000001016,ENSMUSG00000001065,ENSMUSG00000001103,ENSMUSG00000001120,ENSMUSG00000001228,…
V1	TRUE	4.87e-05	3474	6054	1093	0.181	0.315	GO:2001141	BP	312	regulation of RNA biosynthetic process	6	ENSMUSG00000000037,ENSMUSG00000000078,ENSMUSG00000000093,ENSMUSG00000000247,ENSMUSG00000000290,ENSMUSG00000000317,ENSMUSG00000000355,ENSMUSG00000000440,ENSMUSG00000000532,ENSMUSG00000000562,ENSMUSG00000000567,ENSMUSG00000000568,ENSMUSG00000000693,ENSMUSG00000000708,ENSMUSG00000000861,ENSMUSG00000000902,ENSMUSG00000001016,ENSMUSG00000001065,ENSMUSG00000001103,ENSMUSG00000001120,ENSMUSG00000001228,…
V1	TRUE	3.24e-05	3468	6054	1093	0.181	0.315	GO:1903506	BP	312	regulation of nucleic acid-templated transcription	7	ENSMUSG00000000037,ENSMUSG00000000078,ENSMUSG00000000093,ENSMUSG00000000247,ENSMUSG00000000290,ENSMUSG00000000317,ENSMUSG00000000355,ENSMUSG00000000440,ENSMUSG00000000532,ENSMUSG00000000562,ENSMUSG00000000567,ENSMUSG00000000568,ENSMUSG00000000693,ENSMUSG00000000708,ENSMUSG00000000861,ENSMUSG00000000902,ENSMUSG00000001016,ENSMUSG00000001065,ENSMUSG00000001103,ENSMUSG00000001120,ENSMUSG00000001228,…
V1	TRUE	3.38e-05	3448	6054	1087	0.18	0.315	GO:0006355	BP	312	regulation of transcription, DNA-templated	8	ENSMUSG00000000037,ENSMUSG00000000078,ENSMUSG00000000093,ENSMUSG00000000247,ENSMUSG00000000290,ENSMUSG00000000317,ENSMUSG00000000355,ENSMUSG00000000440,ENSMUSG00000000532,ENSMUSG00000000562,ENSMUSG00000000567,ENSMUSG00000000568,ENSMUSG00000000693,ENSMUSG00000000708,ENSMUSG00000000861,ENSMUSG00000000902,ENSMUSG00000001016,ENSMUSG00000001065,ENSMUSG00000001103,ENSMUSG00000001120,ENSMUSG00000001228,…
V1	TRUE	1.09e-05	365	6054	152	0.025	0.416	GO:0051090	BP	312	regulation of DNA-binding transcription factor activity	9	ENSMUSG00000000290,ENSMUSG00000000440,ENSMUSG00000000562,ENSMUSG00000000902,ENSMUSG00000001552,ENSMUSG00000001761,ENSMUSG00000002603,ENSMUSG00000002633,ENSMUSG00000002944,ENSMUSG00000003032,ENSMUSG00000003283,ENSMUSG00000003308,ENSMUSG00000003575,ENSMUSG00000003680,ENSMUSG00000004069,ENSMUSG00000004934,ENSMUSG00000005251,ENSMUSG00000005413,ENSMUSG00000005672,ENSMUSG00000007872,ENSMUSG00000010175,…
V1	TRUE	0.00165	224	6054	96	0.016	0.429	GO:0051091	BP	312	positive regulation of DNA-binding transcription factor activity	10	ENSMUSG00000000290,ENSMUSG00000000440,ENSMUSG00000000902,ENSMUSG00000001552,ENSMUSG00000001761,ENSMUSG00000002603,ENSMUSG00000002633,ENSMUSG00000002944,ENSMUSG00000003575,ENSMUSG00000005251,ENSMUSG00000005672,ENSMUSG00000010797,ENSMUSG00000015968,ENSMUSG00000019768,ENSMUSG00000020227,ENSMUSG00000021024,ENSMUSG00000021067,ENSMUSG00000021108,ENSMUSG00000021408,ENSMUSG00000022018,ENSMUSG00000022037,…
V1	TRUE	1.47e-10	1891	6054	663	0.11	0.351	GO:0006357	BP	312	regulation of transcription by RNA polymerase II	9	ENSMUSG00000000078,ENSMUSG00000000093,ENSMUSG00000000247,ENSMUSG00000000317,ENSMUSG00000000440,ENSMUSG00000000532,ENSMUSG00000000567,ENSMUSG00000000708,ENSMUSG00000000861,ENSMUSG00000000902,ENSMUSG00000001120,ENSMUSG00000001228,ENSMUSG00000001280,ENSMUSG00000001419,ENSMUSG00000001493,ENSMUSG00000001496,ENSMUSG00000001517,ENSMUSG00000001524,ENSMUSG00000001761,ENSMUSG00000001911,ENSMUSG00000001988,…
V1	TRUE	0.00685	181	6054	79	0.013	0.436	GO:2000377	BP	312	regulation of reactive oxygen species metabolic process	4	ENSMUSG00000000290,ENSMUSG00000000628,ENSMUSG00000000766,ENSMUSG00000001517,ENSMUSG00000002603,ENSMUSG00000002944,ENSMUSG00000003032,ENSMUSG00000006235,ENSMUSG00000006519,ENSMUSG00000007039,ENSMUSG00000007655,ENSMUSG00000007670,ENSMUSG00000009681,ENSMUSG00000015149,ENSMUSG00000015839,ENSMUSG00000016206,ENSMUSG00000016494,ENSMUSG00000017146,ENSMUSG00000019768,ENSMUSG00000020053,ENSMUSG00000020122,…
V1	TRUE	1.69e-24	1699	6054	668	0.11	0.393	GO:0051174	BP	312	regulation of phosphorus metabolic process	4	ENSMUSG00000000058,ENSMUSG00000000532,ENSMUSG00000000555,ENSMUSG00000000567,ENSMUSG00000000579,ENSMUSG00000000708,ENSMUSG00000000766,ENSMUSG00000000881,ENSMUSG00000001123,ENSMUSG00000001175,ENSMUSG00000001517,ENSMUSG00000001672,ENSMUSG00000002058,ENSMUSG00000002307,ENSMUSG00000002489,ENSMUSG00000002603,ENSMUSG00000002944,ENSMUSG00000002948,ENSMUSG00000002985,ENSMUSG00000002997,ENSMUSG00000003032,…
V1	TRUE	2.5e-24	1698	6054	667	0.11	0.393	GO:0019220	BP	312	regulation of phosphate metabolic process	5	ENSMUSG00000000058,ENSMUSG00000000532,ENSMUSG00000000555,ENSMUSG00000000567,ENSMUSG00000000579,ENSMUSG00000000708,ENSMUSG00000000766,ENSMUSG00000000881,ENSMUSG00000001123,ENSMUSG00000001175,ENSMUSG00000001517,ENSMUSG00000001672,ENSMUSG00000002058,ENSMUSG00000002307,ENSMUSG00000002489,ENSMUSG00000002603,ENSMUSG00000002944,ENSMUSG00000002948,ENSMUSG00000002985,ENSMUSG00000002997,ENSMUSG00000003032,…
V1	TRUE	3.81e-23	1505	6054	599	0.099	0.398	GO:0042325	BP	312	regulation of phosphorylation	6	ENSMUSG00000000058,ENSMUSG00000000532,ENSMUSG00000000555,ENSMUSG00000000567,ENSMUSG00000000579,ENSMUSG00000000708,ENSMUSG00000000766,ENSMUSG00000000881,ENSMUSG00000001123,ENSMUSG00000001517,ENSMUSG00000001672,ENSMUSG00000002058,ENSMUSG00000002307,ENSMUSG00000002489,ENSMUSG00000002603,ENSMUSG00000002944,ENSMUSG00000002948,ENSMUSG00000002985,ENSMUSG00000002997,ENSMUSG00000003032,ENSMUSG00000003119,…
V1	TRUE	2.13e-13	784	6054	322	0.053	0.411	GO:0043549	BP	312	regulation of kinase activity	7	ENSMUSG00000000708,ENSMUSG00000000881,ENSMUSG00000001123,ENSMUSG00000002058,ENSMUSG00000002307,ENSMUSG00000002489,ENSMUSG00000002603,ENSMUSG00000002948,ENSMUSG00000002985,ENSMUSG00000002997,ENSMUSG00000003032,ENSMUSG00000003119,ENSMUSG00000003423,ENSMUSG00000004069,ENSMUSG00000004266,ENSMUSG00000004451,ENSMUSG00000004530,ENSMUSG00000004936,ENSMUSG00000004951,ENSMUSG00000005268,ENSMUSG00000005583,…
V1	TRUE	9.65e-09	2535	6054	847	0.14	0.334	GO:0031324	BP	312	negative regulation of cellular metabolic process	4	ENSMUSG00000000093,ENSMUSG00000000126,ENSMUSG00000000317,ENSMUSG00000000326,ENSMUSG00000000440,ENSMUSG00000000567,ENSMUSG00000000568,ENSMUSG00000000579,ENSMUSG00000000628,ENSMUSG00000000693,ENSMUSG00000000708,ENSMUSG00000000766,ENSMUSG00000000861,ENSMUSG00000000881,ENSMUSG00000000902,ENSMUSG00000001120,ENSMUSG00000001228,ENSMUSG00000001496,ENSMUSG00000001517,ENSMUSG00000001672,ENSMUSG00000001761,…
V1	TRUE	1.27e-06	596	6054	233	0.038	0.391	GO:0010563	BP	312	negative regulation of phosphorus metabolic process	5	ENSMUSG00000000579,ENSMUSG00000000708,ENSMUSG00000000881,ENSMUSG00000001517,ENSMUSG00000001672,ENSMUSG00000002603,ENSMUSG00000002985,ENSMUSG00000002997,ENSMUSG00000003032,ENSMUSG00000004069,ENSMUSG00000004266,ENSMUSG00000004530,ENSMUSG00000004558,ENSMUSG00000004951,ENSMUSG00000005373,ENSMUSG00000006369,ENSMUSG00000007655,ENSMUSG00000007656,ENSMUSG00000010057,ENSMUSG00000015133,ENSMUSG00000015149,…
V1	TRUE	1.27e-06	596	6054	233	0.038	0.391	GO:0045936	BP	312	negative regulation of phosphate metabolic process	6	ENSMUSG00000000579,ENSMUSG00000000708,ENSMUSG00000000881,ENSMUSG00000001517,ENSMUSG00000001672,ENSMUSG00000002603,ENSMUSG00000002985,ENSMUSG00000002997,ENSMUSG00000003032,ENSMUSG00000004069,ENSMUSG00000004266,ENSMUSG00000004530,ENSMUSG00000004558,ENSMUSG00000004951,ENSMUSG00000005373,ENSMUSG00000006369,ENSMUSG00000007655,ENSMUSG00000007656,ENSMUSG00000010057,ENSMUSG00000015133,ENSMUSG00000015149,…
V1	TRUE	2.94e-05	486	6054	191	0.032	0.393	GO:0042326	BP	312	negative regulation of phosphorylation	7	ENSMUSG00000000579,ENSMUSG00000000708,ENSMUSG00000001517,ENSMUSG00000001672,ENSMUSG00000002603,ENSMUSG00000002985,ENSMUSG00000002997,ENSMUSG00000003032,ENSMUSG00000004069,ENSMUSG00000004266,ENSMUSG00000004530,ENSMUSG00000004558,ENSMUSG00000004951,ENSMUSG00000005373,ENSMUSG00000006369,ENSMUSG00000007655,ENSMUSG00000010057,ENSMUSG00000015133,ENSMUSG00000015149,ENSMUSG00000015202,ENSMUSG00000015312,…
V1	TRUE	0.00911	1391	6054	458	0.076	0.329	GO:2000113	BP	312	negative regulation of cellular macromolecule biosynthetic process	6	ENSMUSG00000000093,ENSMUSG00000000317,ENSMUSG00000000440,ENSMUSG00000000567,ENSMUSG00000000568,ENSMUSG00000000693,ENSMUSG00000000861,ENSMUSG00000001120,ENSMUSG00000001228,ENSMUSG00000001496,ENSMUSG00000001517,ENSMUSG00000001761,ENSMUSG00000001911,ENSMUSG00000001988,ENSMUSG00000002052,ENSMUSG00000002108,ENSMUSG00000002111,ENSMUSG00000002250,ENSMUSG00000002307,ENSMUSG00000002603,ENSMUSG00000002633,…
V1	TRUE	0.00737	1206	6054	403	0.067	0.334	GO:0045892	BP	312	negative regulation of transcription, DNA-templated	8	ENSMUSG00000000093,ENSMUSG00000000317,ENSMUSG00000000440,ENSMUSG00000000567,ENSMUSG00000000693,ENSMUSG00000000861,ENSMUSG00000001120,ENSMUSG00000001228,ENSMUSG00000001496,ENSMUSG00000001517,ENSMUSG00000001761,ENSMUSG00000001911,ENSMUSG00000001988,ENSMUSG00000002052,ENSMUSG00000002108,ENSMUSG00000002111,ENSMUSG00000002250,ENSMUSG00000002307,ENSMUSG00000002603,ENSMUSG00000002633,ENSMUSG00000002881,…
V1	TRUE	4.37e-05	817	6054	297	0.049	0.364	GO:0000122	BP	312	negative regulation of transcription by RNA polymerase II	9	ENSMUSG00000000093,ENSMUSG00000000317,ENSMUSG00000000440,ENSMUSG00000000567,ENSMUSG00000000861,ENSMUSG00000001120,ENSMUSG00000001228,ENSMUSG00000001496,ENSMUSG00000001517,ENSMUSG00000001761,ENSMUSG00000001911,ENSMUSG00000001988,ENSMUSG00000002108,ENSMUSG00000002111,ENSMUSG00000002250,ENSMUSG00000002603,ENSMUSG00000002633,ENSMUSG00000002944,ENSMUSG00000003032,ENSMUSG00000003435,ENSMUSG00000003437,…
V1	TRUE	1.82e-29	3062	6054	1124	0.186	0.367	GO:0031325	BP	312	positive regulation of cellular metabolic process	4	ENSMUSG00000000058,ENSMUSG00000000078,ENSMUSG00000000247,ENSMUSG00000000290,ENSMUSG00000000320,ENSMUSG00000000326,ENSMUSG00000000440,ENSMUSG00000000532,ENSMUSG00000000555,ENSMUSG00000000567,ENSMUSG00000000568,ENSMUSG00000000628,ENSMUSG00000000708,ENSMUSG00000000732,ENSMUSG00000000766,ENSMUSG00000000881,ENSMUSG00000000902,ENSMUSG00000000957,ENSMUSG00000001016,ENSMUSG00000001123,ENSMUSG00000001175,…
V1	TRUE	4.24e-15	1070	6054	424	0.07	0.396	GO:0010562	BP	312	positive regulation of phosphorus metabolic process	5	ENSMUSG00000000058,ENSMUSG00000000532,ENSMUSG00000000555,ENSMUSG00000000567,ENSMUSG00000000766,ENSMUSG00000000881,ENSMUSG00000001123,ENSMUSG00000001175,ENSMUSG00000002058,ENSMUSG00000002307,ENSMUSG00000002489,ENSMUSG00000002603,ENSMUSG00000002944,ENSMUSG00000002948,ENSMUSG00000003227,ENSMUSG00000003423,ENSMUSG00000004207,ENSMUSG00000004451,ENSMUSG00000004936,ENSMUSG00000005087,ENSMUSG00000005268,…
V1	TRUE	4.24e-15	1070	6054	424	0.07	0.396	GO:0045937	BP	312	positive regulation of phosphate metabolic process	6	ENSMUSG00000000058,ENSMUSG00000000532,ENSMUSG00000000555,ENSMUSG00000000567,ENSMUSG00000000766,ENSMUSG00000000881,ENSMUSG00000001123,ENSMUSG00000001175,ENSMUSG00000002058,ENSMUSG00000002307,ENSMUSG00000002489,ENSMUSG00000002603,ENSMUSG00000002944,ENSMUSG00000002948,ENSMUSG00000003227,ENSMUSG00000003423,ENSMUSG00000004207,ENSMUSG00000004451,ENSMUSG00000004936,ENSMUSG00000005087,ENSMUSG00000005268,…
V1	TRUE	2.48e-15	998	6054	401	0.066	0.402	GO:0042327	BP	312	positive regulation of phosphorylation	7	ENSMUSG00000000058,ENSMUSG00000000532,ENSMUSG00000000555,ENSMUSG00000000567,ENSMUSG00000000766,ENSMUSG00000000881,ENSMUSG00000001123,ENSMUSG00000002058,ENSMUSG00000002307,ENSMUSG00000002489,ENSMUSG00000002603,ENSMUSG00000002944,ENSMUSG00000002948,ENSMUSG00000003227,ENSMUSG00000003423,ENSMUSG00000004207,ENSMUSG00000004451,ENSMUSG00000004936,ENSMUSG00000005087,ENSMUSG00000005268,ENSMUSG00000005373,…
V1	TRUE	1.15e-07	494	6054	203	0.034	0.411	GO:0033674	BP	312	positive regulation of kinase activity	8	ENSMUSG00000000881,ENSMUSG00000001123,ENSMUSG00000002058,ENSMUSG00000002307,ENSMUSG00000002489,ENSMUSG00000002603,ENSMUSG00000002948,ENSMUSG00000003423,ENSMUSG00000004451,ENSMUSG00000004936,ENSMUSG00000005268,ENSMUSG00000005583,ENSMUSG00000005672,ENSMUSG00000006386,ENSMUSG00000007613,ENSMUSG00000007892,ENSMUSG00000008734,ENSMUSG00000010175,ENSMUSG00000014599,ENSMUSG00000015305,ENSMUSG00000015312,…
V1	TRUE	0.00142	326	6054	131	0.022	0.402	GO:0031331	BP	312	positive regulation of cellular catabolic process	5	ENSMUSG00000000568,ENSMUSG00000000628,ENSMUSG00000002102,ENSMUSG00000002985,ENSMUSG00000003435,ENSMUSG00000004451,ENSMUSG00000004936,ENSMUSG00000004937,ENSMUSG00000005373,ENSMUSG00000005413,ENSMUSG00000007670,ENSMUSG00000009291,ENSMUSG00000010057,ENSMUSG00000015149,ENSMUSG00000015337,ENSMUSG00000016239,ENSMUSG00000019471,ENSMUSG00000019850,ENSMUSG00000019929,ENSMUSG00000020053,ENSMUSG00000020265,…
V1	TRUE	2.73e-12	1747	6054	628	0.104	0.359	GO:0045935	BP	312	positive regulation of nucleobase-containing compound metabolic process	5	ENSMUSG00000000078,ENSMUSG00000000247,ENSMUSG00000000440,ENSMUSG00000000532,ENSMUSG00000000567,ENSMUSG00000000568,ENSMUSG00000000708,ENSMUSG00000000902,ENSMUSG00000001016,ENSMUSG00000001280,ENSMUSG00000001416,ENSMUSG00000001419,ENSMUSG00000001493,ENSMUSG00000001496,ENSMUSG00000001506,ENSMUSG00000001517,ENSMUSG00000001552,ENSMUSG00000001761,ENSMUSG00000001911,ENSMUSG00000002028,ENSMUSG00000002052,…
V1	TRUE	7.84e-10	1569	6054	559	0.092	0.356	GO:0051254	BP	312	positive regulation of RNA metabolic process	6	ENSMUSG00000000078,ENSMUSG00000000247,ENSMUSG00000000440,ENSMUSG00000000532,ENSMUSG00000000567,ENSMUSG00000000568,ENSMUSG00000000708,ENSMUSG00000000902,ENSMUSG00000001016,ENSMUSG00000001280,ENSMUSG00000001419,ENSMUSG00000001493,ENSMUSG00000001496,ENSMUSG00000001506,ENSMUSG00000001517,ENSMUSG00000001552,ENSMUSG00000001761,ENSMUSG00000001911,ENSMUSG00000002028,ENSMUSG00000002052,ENSMUSG00000002102,…
V1	TRUE	1.06e-12	1820	6054	653	0.108	0.359	GO:0031328	BP	312	positive regulation of cellular biosynthetic process	5	ENSMUSG00000000078,ENSMUSG00000000247,ENSMUSG00000000290,ENSMUSG00000000440,ENSMUSG00000000532,ENSMUSG00000000567,ENSMUSG00000000568,ENSMUSG00000000708,ENSMUSG00000000732,ENSMUSG00000000766,ENSMUSG00000000902,ENSMUSG00000001016,ENSMUSG00000001280,ENSMUSG00000001416,ENSMUSG00000001419,ENSMUSG00000001493,ENSMUSG00000001496,ENSMUSG00000001506,ENSMUSG00000001517,ENSMUSG00000001552,ENSMUSG00000001761,…
V1	TRUE	4.73e-09	1490	6054	530	0.088	0.356	GO:1902680	BP	312	positive regulation of RNA biosynthetic process	6	ENSMUSG00000000078,ENSMUSG00000000247,ENSMUSG00000000440,ENSMUSG00000000532,ENSMUSG00000000567,ENSMUSG00000000708,ENSMUSG00000000902,ENSMUSG00000001016,ENSMUSG00000001280,ENSMUSG00000001419,ENSMUSG00000001493,ENSMUSG00000001496,ENSMUSG00000001506,ENSMUSG00000001517,ENSMUSG00000001552,ENSMUSG00000001761,ENSMUSG00000001911,ENSMUSG00000002028,ENSMUSG00000002052,ENSMUSG00000002102,ENSMUSG00000002108,…
V1	TRUE	4.17e-09	1489	6054	530	0.088	0.356	GO:1903508	BP	312	positive regulation of nucleic acid-templated transcription	7	ENSMUSG00000000078,ENSMUSG00000000247,ENSMUSG00000000440,ENSMUSG00000000532,ENSMUSG00000000567,ENSMUSG00000000708,ENSMUSG00000000902,ENSMUSG00000001016,ENSMUSG00000001280,ENSMUSG00000001419,ENSMUSG00000001493,ENSMUSG00000001496,ENSMUSG00000001506,ENSMUSG00000001517,ENSMUSG00000001552,ENSMUSG00000001761,ENSMUSG00000001911,ENSMUSG00000002028,ENSMUSG00000002052,ENSMUSG00000002102,ENSMUSG00000002108,…
V1	TRUE	2.18e-09	1420	6054	510	0.084	0.359	GO:0045893	BP	312	positive regulation of transcription, DNA-templated	8	ENSMUSG00000000078,ENSMUSG00000000247,ENSMUSG00000000440,ENSMUSG00000000532,ENSMUSG00000000567,ENSMUSG00000000708,ENSMUSG00000000902,ENSMUSG00000001016,ENSMUSG00000001280,ENSMUSG00000001419,ENSMUSG00000001493,ENSMUSG00000001496,ENSMUSG00000001506,ENSMUSG00000001517,ENSMUSG00000001761,ENSMUSG00000001911,ENSMUSG00000002028,ENSMUSG00000002052,ENSMUSG00000002102,ENSMUSG00000002108,ENSMUSG00000002111,…
V1	TRUE	1.16e-07	1125	6054	408	0.067	0.363	GO:0045944	BP	312	positive regulation of transcription by RNA polymerase II	9	ENSMUSG00000000078,ENSMUSG00000000247,ENSMUSG00000000440,ENSMUSG00000000532,ENSMUSG00000000567,ENSMUSG00000000708,ENSMUSG00000000902,ENSMUSG00000001280,ENSMUSG00000001419,ENSMUSG00000001493,ENSMUSG00000001496,ENSMUSG00000001517,ENSMUSG00000001761,ENSMUSG00000001911,ENSMUSG00000002028,ENSMUSG00000002052,ENSMUSG00000002102,ENSMUSG00000002108,ENSMUSG00000002111,ENSMUSG00000002249,ENSMUSG00000002455,…
V1	TRUE	7.85e-26	2532	6054	941	0.155	0.372	GO:0032268	BP	312	regulation of cellular protein metabolic process	4	ENSMUSG00000000058,ENSMUSG00000000126,ENSMUSG00000000149,ENSMUSG00000000320,ENSMUSG00000000440,ENSMUSG00000000532,ENSMUSG00000000555,ENSMUSG00000000567,ENSMUSG00000000568,ENSMUSG00000000579,ENSMUSG00000000708,ENSMUSG00000000766,ENSMUSG00000000881,ENSMUSG00000000902,ENSMUSG00000000957,ENSMUSG00000001123,ENSMUSG00000001175,ENSMUSG00000001228,ENSMUSG00000001517,ENSMUSG00000001672,ENSMUSG00000002028,…
V1	TRUE	3.69e-26	1780	6054	701	0.116	0.394	GO:0031399	BP	312	regulation of protein modification process	5	ENSMUSG00000000058,ENSMUSG00000000532,ENSMUSG00000000555,ENSMUSG00000000567,ENSMUSG00000000579,ENSMUSG00000000708,ENSMUSG00000000766,ENSMUSG00000000881,ENSMUSG00000000902,ENSMUSG00000001123,ENSMUSG00000001175,ENSMUSG00000001517,ENSMUSG00000001672,ENSMUSG00000002028,ENSMUSG00000002052,ENSMUSG00000002058,ENSMUSG00000002111,ENSMUSG00000002307,ENSMUSG00000002489,ENSMUSG00000002546,ENSMUSG00000002603,…
V1	TRUE	3.57e-24	1406	6054	570	0.094	0.405	GO:0001932	BP	312	regulation of protein phosphorylation	6	ENSMUSG00000000058,ENSMUSG00000000532,ENSMUSG00000000555,ENSMUSG00000000567,ENSMUSG00000000579,ENSMUSG00000000708,ENSMUSG00000000766,ENSMUSG00000000881,ENSMUSG00000001123,ENSMUSG00000001517,ENSMUSG00000001672,ENSMUSG00000002058,ENSMUSG00000002307,ENSMUSG00000002489,ENSMUSG00000002603,ENSMUSG00000002944,ENSMUSG00000002948,ENSMUSG00000002985,ENSMUSG00000002997,ENSMUSG00000003032,ENSMUSG00000003119,…
V1	TRUE	2.9e-05	251	6054	111	0.018	0.442	GO:0050730	BP	312	regulation of peptidyl-tyrosine phosphorylation	7	ENSMUSG00000000058,ENSMUSG00000000555,ENSMUSG00000000881,ENSMUSG00000002058,ENSMUSG00000002603,ENSMUSG00000002944,ENSMUSG00000004266,ENSMUSG00000005087,ENSMUSG00000005672,ENSMUSG00000007655,ENSMUSG00000008734,ENSMUSG00000014932,ENSMUSG00000015133,ENSMUSG00000015950,ENSMUSG00000017344,ENSMUSG00000018166,ENSMUSG00000018899,ENSMUSG00000019777,ENSMUSG00000020053,ENSMUSG00000020122,ENSMUSG00000020689,…
V1	TRUE	6.82e-14	723	6054	303	0.05	0.419	GO:0045859	BP	312	regulation of protein kinase activity	7	ENSMUSG00000000708,ENSMUSG00000000881,ENSMUSG00000001123,ENSMUSG00000002058,ENSMUSG00000002307,ENSMUSG00000002489,ENSMUSG00000002603,ENSMUSG00000002948,ENSMUSG00000002985,ENSMUSG00000002997,ENSMUSG00000003119,ENSMUSG00000003423,ENSMUSG00000004069,ENSMUSG00000004266,ENSMUSG00000004451,ENSMUSG00000004530,ENSMUSG00000004936,ENSMUSG00000004951,ENSMUSG00000005268,ENSMUSG00000005583,ENSMUSG00000005672,…
V1	TRUE	1.67e-08	433	6054	185	0.031	0.427	GO:0071900	BP	312	regulation of protein serine/threonine kinase activity	8	ENSMUSG00000000708,ENSMUSG00000001123,ENSMUSG00000002489,ENSMUSG00000002603,ENSMUSG00000002948,ENSMUSG00000002985,ENSMUSG00000002997,ENSMUSG00000003119,ENSMUSG00000003423,ENSMUSG00000004266,ENSMUSG00000004451,ENSMUSG00000004936,ENSMUSG00000004951,ENSMUSG00000005583,ENSMUSG00000005672,ENSMUSG00000007613,ENSMUSG00000007655,ENSMUSG00000010175,ENSMUSG00000015305,ENSMUSG00000015312,ENSMUSG00000017499,…
V1	TRUE	6.28e-22	1495	6054	591	0.098	0.395	GO:0032270	BP	312	positive regulation of cellular protein metabolic process	5	ENSMUSG00000000058,ENSMUSG00000000320,ENSMUSG00000000440,ENSMUSG00000000532,ENSMUSG00000000555,ENSMUSG00000000567,ENSMUSG00000000568,ENSMUSG00000000708,ENSMUSG00000000766,ENSMUSG00000000881,ENSMUSG00000000902,ENSMUSG00000000957,ENSMUSG00000001123,ENSMUSG00000001175,ENSMUSG00000001228,ENSMUSG00000002028,ENSMUSG00000002058,ENSMUSG00000002083,ENSMUSG00000002102,ENSMUSG00000002108,ENSMUSG00000002307,…
V1	TRUE	4.13e-17	1161	6054	462	0.076	0.398	GO:0031401	BP	312	positive regulation of protein modification process	6	ENSMUSG00000000058,ENSMUSG00000000532,ENSMUSG00000000555,ENSMUSG00000000567,ENSMUSG00000000708,ENSMUSG00000000766,ENSMUSG00000000881,ENSMUSG00000000902,ENSMUSG00000001123,ENSMUSG00000001175,ENSMUSG00000002028,ENSMUSG00000002058,ENSMUSG00000002307,ENSMUSG00000002489,ENSMUSG00000002546,ENSMUSG00000002603,ENSMUSG00000002944,ENSMUSG00000002948,ENSMUSG00000003227,ENSMUSG00000003423,ENSMUSG00000003437,…
V1	TRUE	2.44e-15	956	6054	387	0.064	0.405	GO:0001934	BP	312	positive regulation of protein phosphorylation	7	ENSMUSG00000000058,ENSMUSG00000000532,ENSMUSG00000000555,ENSMUSG00000000567,ENSMUSG00000000766,ENSMUSG00000000881,ENSMUSG00000001123,ENSMUSG00000002058,ENSMUSG00000002307,ENSMUSG00000002489,ENSMUSG00000002603,ENSMUSG00000002944,ENSMUSG00000002948,ENSMUSG00000003227,ENSMUSG00000003423,ENSMUSG00000004207,ENSMUSG00000004451,ENSMUSG00000004936,ENSMUSG00000005087,ENSMUSG00000005268,ENSMUSG00000005583,…
V1	TRUE	0.000112	186	6054	86	0.014	0.462	GO:0050731	BP	312	positive regulation of peptidyl-tyrosine phosphorylation	8	ENSMUSG00000000058,ENSMUSG00000000555,ENSMUSG00000000881,ENSMUSG00000002058,ENSMUSG00000002603,ENSMUSG00000002944,ENSMUSG00000005087,ENSMUSG00000005672,ENSMUSG00000008734,ENSMUSG00000014932,ENSMUSG00000015133,ENSMUSG00000015950,ENSMUSG00000017344,ENSMUSG00000018166,ENSMUSG00000019777,ENSMUSG00000020053,ENSMUSG00000020689,ENSMUSG00000020717,ENSMUSG00000021451,ENSMUSG00000021457,ENSMUSG00000021702,…
V1	TRUE	1.52e-07	460	6054	191	0.032	0.415	GO:0045860	BP	312	positive regulation of protein kinase activity	8	ENSMUSG00000000881,ENSMUSG00000001123,ENSMUSG00000002058,ENSMUSG00000002307,ENSMUSG00000002489,ENSMUSG00000002603,ENSMUSG00000002948,ENSMUSG00000003423,ENSMUSG00000004451,ENSMUSG00000004936,ENSMUSG00000005268,ENSMUSG00000005583,ENSMUSG00000005672,ENSMUSG00000007613,ENSMUSG00000007892,ENSMUSG00000008734,ENSMUSG00000010175,ENSMUSG00000014599,ENSMUSG00000015305,ENSMUSG00000015312,ENSMUSG00000015950,…
V1	TRUE	0.00058	298	6054	123	0.02	0.413	GO:0071902	BP	312	positive regulation of protein serine/threonine kinase activity	9	ENSMUSG00000001123,ENSMUSG00000002489,ENSMUSG00000002603,ENSMUSG00000002948,ENSMUSG00000003423,ENSMUSG00000004451,ENSMUSG00000004936,ENSMUSG00000005583,ENSMUSG00000005672,ENSMUSG00000007613,ENSMUSG00000010175,ENSMUSG00000015305,ENSMUSG00000015312,ENSMUSG00000017499,ENSMUSG00000018796,ENSMUSG00000018821,ENSMUSG00000020053,ENSMUSG00000020122,ENSMUSG00000020573,ENSMUSG00000020614,ENSMUSG00000020715,…
V1	TRUE	3.06e-05	1079	6054	380	0.063	0.352	GO:0032269	BP	312	negative regulation of cellular protein metabolic process	5	ENSMUSG00000000126,ENSMUSG00000000568,ENSMUSG00000000579,ENSMUSG00000000708,ENSMUSG00000000902,ENSMUSG00000001517,ENSMUSG00000001672,ENSMUSG00000002052,ENSMUSG00000002108,ENSMUSG00000002111,ENSMUSG00000002603,ENSMUSG00000002633,ENSMUSG00000002985,ENSMUSG00000002997,ENSMUSG00000003032,ENSMUSG00000003190,ENSMUSG00000003316,ENSMUSG00000003423,ENSMUSG00000003644,ENSMUSG00000004069,ENSMUSG00000004266,…
V1	TRUE	1.9e-08	625	6054	250	0.041	0.4	GO:0031400	BP	312	negative regulation of protein modification process	6	ENSMUSG00000000579,ENSMUSG00000000708,ENSMUSG00000000902,ENSMUSG00000001517,ENSMUSG00000001672,ENSMUSG00000002052,ENSMUSG00000002111,ENSMUSG00000002603,ENSMUSG00000002985,ENSMUSG00000002997,ENSMUSG00000003032,ENSMUSG00000003423,ENSMUSG00000004069,ENSMUSG00000004266,ENSMUSG00000004530,ENSMUSG00000004558,ENSMUSG00000004951,ENSMUSG00000005373,ENSMUSG00000006369,ENSMUSG00000007655,ENSMUSG00000007656,…
V1	TRUE	3.42e-07	449	6054	186	0.031	0.414	GO:0001933	BP	312	negative regulation of protein phosphorylation	7	ENSMUSG00000000579,ENSMUSG00000000708,ENSMUSG00000001517,ENSMUSG00000001672,ENSMUSG00000002603,ENSMUSG00000002985,ENSMUSG00000002997,ENSMUSG00000003032,ENSMUSG00000004069,ENSMUSG00000004266,ENSMUSG00000004530,ENSMUSG00000004558,ENSMUSG00000004951,ENSMUSG00000005373,ENSMUSG00000006369,ENSMUSG00000007655,ENSMUSG00000015133,ENSMUSG00000015149,ENSMUSG00000015202,ENSMUSG00000015312,ENSMUSG00000015405,…
V1	TRUE	4.34e-06	606	6054	234	0.039	0.386	GO:0080135	BP	312	regulation of cellular response to stress	3	ENSMUSG00000000766,ENSMUSG00000001517,ENSMUSG00000001672,ENSMUSG00000002489,ENSMUSG00000002944,ENSMUSG00000002948,ENSMUSG00000003032,ENSMUSG00000003190,ENSMUSG00000003227,ENSMUSG00000004207,ENSMUSG00000004934,ENSMUSG00000004936,ENSMUSG00000004937,ENSMUSG00000004951,ENSMUSG00000005087,ENSMUSG00000005566,ENSMUSG00000005846,ENSMUSG00000006235,ENSMUSG00000009291,ENSMUSG00000009293,ENSMUSG00000009376,…
V1	TRUE	2.04e-05	475	6054	188	0.031	0.396	GO:0060627	BP	312	regulation of vesicle-mediated transport	3	ENSMUSG00000000440,ENSMUSG00000000631,ENSMUSG00000001123,ENSMUSG00000002058,ENSMUSG00000002108,ENSMUSG00000002602,ENSMUSG00000002603,ENSMUSG00000002944,ENSMUSG00000002985,ENSMUSG00000003134,ENSMUSG00000003283,ENSMUSG00000003452,ENSMUSG00000004451,ENSMUSG00000004665,ENSMUSG00000004936,ENSMUSG00000004961,ENSMUSG00000005413,ENSMUSG00000006024,ENSMUSG00000006519,ENSMUSG00000006611,ENSMUSG00000006930,…
V1	TRUE	0.00472	243	6054	101	0.017	0.416	GO:0030100	BP	312	regulation of endocytosis	4	ENSMUSG00000000440,ENSMUSG00000000631,ENSMUSG00000002058,ENSMUSG00000002108,ENSMUSG00000002602,ENSMUSG00000002603,ENSMUSG00000002944,ENSMUSG00000002985,ENSMUSG00000003283,ENSMUSG00000003452,ENSMUSG00000004665,ENSMUSG00000006519,ENSMUSG00000006611,ENSMUSG00000007655,ENSMUSG00000009681,ENSMUSG00000014361,ENSMUSG00000015053,ENSMUSG00000015656,ENSMUSG00000015947,ENSMUSG00000016024,ENSMUSG00000017344,…
V1	TRUE	0.00404	151	6054	69	0.011	0.457	GO:0045807	BP	312	positive regulation of endocytosis	5	ENSMUSG00000000440,ENSMUSG00000000631,ENSMUSG00000002602,ENSMUSG00000002944,ENSMUSG00000002985,ENSMUSG00000003452,ENSMUSG00000006519,ENSMUSG00000006611,ENSMUSG00000007655,ENSMUSG00000009681,ENSMUSG00000014361,ENSMUSG00000015053,ENSMUSG00000015656,ENSMUSG00000015947,ENSMUSG00000016024,ENSMUSG00000017344,ENSMUSG00000018395,ENSMUSG00000020143,ENSMUSG00000020828,ENSMUSG00000021319,ENSMUSG00000021457,…
V1	TRUE	0.000125	122	6054	62	0.01	0.508	GO:0051282	BP	312	regulation of sequestering of calcium ion	3	ENSMUSG00000001175,ENSMUSG00000002083,ENSMUSG00000002603,ENSMUSG00000004035,ENSMUSG00000004266,ENSMUSG00000005299,ENSMUSG00000006519,ENSMUSG00000006930,ENSMUSG00000007122,ENSMUSG00000017817,ENSMUSG00000020216,ENSMUSG00000020635,ENSMUSG00000020689,ENSMUSG00000021478,ENSMUSG00000024027,ENSMUSG00000024107,ENSMUSG00000024456,ENSMUSG00000025068,ENSMUSG00000025889,ENSMUSG00000026385,ENSMUSG00000026395,…
V1	TRUE	0.000233	121	6054	61	0.01	0.504	GO:0051283	BP	312	negative regulation of sequestering of calcium ion	4	ENSMUSG00000001175,ENSMUSG00000002083,ENSMUSG00000002603,ENSMUSG00000004035,ENSMUSG00000004266,ENSMUSG00000005299,ENSMUSG00000006519,ENSMUSG00000006930,ENSMUSG00000007122,ENSMUSG00000017817,ENSMUSG00000020216,ENSMUSG00000020635,ENSMUSG00000020689,ENSMUSG00000021478,ENSMUSG00000024027,ENSMUSG00000024107,ENSMUSG00000024456,ENSMUSG00000025068,ENSMUSG00000025889,ENSMUSG00000026385,ENSMUSG00000026395,…
V1	TRUE	0.000233	121	6054	61	0.01	0.504	GO:0051209	BP	312	release of sequestered calcium ion into cytosol	5	ENSMUSG00000001175,ENSMUSG00000002083,ENSMUSG00000002603,ENSMUSG00000004035,ENSMUSG00000004266,ENSMUSG00000005299,ENSMUSG00000006519,ENSMUSG00000006930,ENSMUSG00000007122,ENSMUSG00000017817,ENSMUSG00000020216,ENSMUSG00000020635,ENSMUSG00000020689,ENSMUSG00000021478,ENSMUSG00000024027,ENSMUSG00000024107,ENSMUSG00000024456,ENSMUSG00000025068,ENSMUSG00000025889,ENSMUSG00000026385,ENSMUSG00000026395,…
V1	TRUE	0.00153	105	6054	53	0.009	0.505	GO:0010522	BP	312	regulation of calcium ion transport into cytosol	3	ENSMUSG00000001175,ENSMUSG00000002603,ENSMUSG00000004035,ENSMUSG00000004266,ENSMUSG00000006519,ENSMUSG00000006930,ENSMUSG00000007122,ENSMUSG00000007655,ENSMUSG00000017817,ENSMUSG00000020216,ENSMUSG00000020635,ENSMUSG00000020689,ENSMUSG00000021057,ENSMUSG00000021478,ENSMUSG00000021835,ENSMUSG00000023274,ENSMUSG00000023964,ENSMUSG00000024107,ENSMUSG00000024456,ENSMUSG00000025068,ENSMUSG00000025889,…
V1	TRUE	1.7e-53	2572	6054	1059	0.175	0.412	GO:0050793	BP	312	regulation of developmental process	2	ENSMUSG00000000093,ENSMUSG00000000125,ENSMUSG00000000126,ENSMUSG00000000149,ENSMUSG00000000247,ENSMUSG00000000290,ENSMUSG00000000305,ENSMUSG00000000317,ENSMUSG00000000320,ENSMUSG00000000440,ENSMUSG00000000532,ENSMUSG00000000555,ENSMUSG00000000567,ENSMUSG00000000579,ENSMUSG00000000627,ENSMUSG00000000628,ENSMUSG00000000632,ENSMUSG00000000693,ENSMUSG00000000708,ENSMUSG00000000766,ENSMUSG00000000861,…
V1	TRUE	6.81e-28	1016	6054	449	0.074	0.442	GO:0022603	BP	312	regulation of anatomical structure morphogenesis	3	ENSMUSG00000000093,ENSMUSG00000000125,ENSMUSG00000000149,ENSMUSG00000000290,ENSMUSG00000000305,ENSMUSG00000000440,ENSMUSG00000000555,ENSMUSG00000000567,ENSMUSG00000000627,ENSMUSG00000000628,ENSMUSG00000000861,ENSMUSG00000001240,ENSMUSG00000001280,ENSMUSG00000001300,ENSMUSG00000001313,ENSMUSG00000001552,ENSMUSG00000001761,ENSMUSG00000002274,ENSMUSG00000002489,ENSMUSG00000002546,ENSMUSG00000002603,…
V1	TRUE	0.00524	103	6054	51	0.008	0.495	GO:1905330	BP	312	regulation of morphogenesis of an epithelium	4	ENSMUSG00000000093,ENSMUSG00000000567,ENSMUSG00000001761,ENSMUSG00000002603,ENSMUSG00000002633,ENSMUSG00000010797,ENSMUSG00000016918,ENSMUSG00000017724,ENSMUSG00000018698,ENSMUSG00000019768,ENSMUSG00000020019,ENSMUSG00000021464,ENSMUSG00000021732,ENSMUSG00000021835,ENSMUSG00000022150,ENSMUSG00000022297,ENSMUSG00000022382,ENSMUSG00000022676,ENSMUSG00000023951,ENSMUSG00000023972,ENSMUSG00000025151,…
V1	TRUE	2.21e-10	473	6054	205	0.034	0.433	GO:0022604	BP	312	regulation of cell morphogenesis	4	ENSMUSG00000000125,ENSMUSG00000000149,ENSMUSG00000000305,ENSMUSG00000000627,ENSMUSG00000000861,ENSMUSG00000001313,ENSMUSG00000002274,ENSMUSG00000002489,ENSMUSG00000002546,ENSMUSG00000002985,ENSMUSG00000003283,ENSMUSG00000004530,ENSMUSG00000004936,ENSMUSG00000005087,ENSMUSG00000005672,ENSMUSG00000005958,ENSMUSG00000006304,ENSMUSG00000006369,ENSMUSG00000015291,ENSMUSG00000015745,ENSMUSG00000015766,…
V1	TRUE	5.19e-05	138	6054	69	0.011	0.5	GO:0008360	BP	312	regulation of cell shape	5	ENSMUSG00000000149,ENSMUSG00000003283,ENSMUSG00000005672,ENSMUSG00000015745,ENSMUSG00000015766,ENSMUSG00000018395,ENSMUSG00000019978,ENSMUSG00000020611,ENSMUSG00000020733,ENSMUSG00000020900,ENSMUSG00000021451,ENSMUSG00000021665,ENSMUSG00000021814,ENSMUSG00000022099,ENSMUSG00000022272,ENSMUSG00000022438,ENSMUSG00000022788,ENSMUSG00000023008,ENSMUSG00000023951,ENSMUSG00000024451,ENSMUSG00000024456,…
V1	TRUE	0.00959	154	6054	69	0.011	0.448	GO:1901861	BP	312	regulation of muscle tissue development	3	ENSMUSG00000000093,ENSMUSG00000001300,ENSMUSG00000002603,ENSMUSG00000002633,ENSMUSG00000005124,ENSMUSG00000005583,ENSMUSG00000007613,ENSMUSG00000008658,ENSMUSG00000009569,ENSMUSG00000010797,ENSMUSG00000015149,ENSMUSG00000017817,ENSMUSG00000018166,ENSMUSG00000019487,ENSMUSG00000019789,ENSMUSG00000019942,ENSMUSG00000020053,ENSMUSG00000021067,ENSMUSG00000021835,ENSMUSG00000022306,ENSMUSG00000022475,…
V1	TRUE	5.19e-49	1986	6054	848	0.14	0.427	GO:2000026	BP	312	regulation of multicellular organismal development	3	ENSMUSG00000000093,ENSMUSG00000000125,ENSMUSG00000000126,ENSMUSG00000000247,ENSMUSG00000000290,ENSMUSG00000000305,ENSMUSG00000000320,ENSMUSG00000000440,ENSMUSG00000000532,ENSMUSG00000000555,ENSMUSG00000000567,ENSMUSG00000000579,ENSMUSG00000000627,ENSMUSG00000000628,ENSMUSG00000000632,ENSMUSG00000000693,ENSMUSG00000000708,ENSMUSG00000000766,ENSMUSG00000000861,ENSMUSG00000000957,ENSMUSG00000001018,…
V1	TRUE	0.00101	188	6054	84	0.014	0.447	GO:2000027	BP	312	regulation of animal organ morphogenesis	4	ENSMUSG00000000093,ENSMUSG00000000567,ENSMUSG00000001761,ENSMUSG00000002603,ENSMUSG00000002633,ENSMUSG00000005514,ENSMUSG00000006800,ENSMUSG00000007613,ENSMUSG00000008575,ENSMUSG00000010797,ENSMUSG00000014599,ENSMUSG00000016494,ENSMUSG00000016918,ENSMUSG00000017724,ENSMUSG00000018698,ENSMUSG00000019768,ENSMUSG00000019850,ENSMUSG00000020019,ENSMUSG00000021388,ENSMUSG00000021464,ENSMUSG00000021732,…
V1	TRUE	1.72e-26	934	6054	416	0.069	0.445	GO:0051960	BP	312	regulation of nervous system development	4	ENSMUSG00000000125,ENSMUSG00000000247,ENSMUSG00000000305,ENSMUSG00000000440,ENSMUSG00000000567,ENSMUSG00000000579,ENSMUSG00000000627,ENSMUSG00000000632,ENSMUSG00000000708,ENSMUSG00000000766,ENSMUSG00000000861,ENSMUSG00000001018,ENSMUSG00000001300,ENSMUSG00000001313,ENSMUSG00000001521,ENSMUSG00000001761,ENSMUSG00000002274,ENSMUSG00000002489,ENSMUSG00000002546,ENSMUSG00000002603,ENSMUSG00000002633,…
V1	TRUE	2.62e-15	340	6054	170	0.028	0.5	GO:1901342	BP	312	regulation of vasculature development	4	ENSMUSG00000000290,ENSMUSG00000000440,ENSMUSG00000000555,ENSMUSG00000000628,ENSMUSG00000001240,ENSMUSG00000001280,ENSMUSG00000001300,ENSMUSG00000001552,ENSMUSG00000002633,ENSMUSG00000002944,ENSMUSG00000003032,ENSMUSG00000004951,ENSMUSG00000005148,ENSMUSG00000005413,ENSMUSG00000005672,ENSMUSG00000006386,ENSMUSG00000006445,ENSMUSG00000010051,ENSMUSG00000015053,ENSMUSG00000015305,ENSMUSG00000015340,…
V1	TRUE	4.84e-13	304	6054	151	0.025	0.497	GO:0045765	BP	312	regulation of angiogenesis	5	ENSMUSG00000000290,ENSMUSG00000000440,ENSMUSG00000000555,ENSMUSG00000000628,ENSMUSG00000001240,ENSMUSG00000001280,ENSMUSG00000001552,ENSMUSG00000002633,ENSMUSG00000002944,ENSMUSG00000003032,ENSMUSG00000004951,ENSMUSG00000005413,ENSMUSG00000006386,ENSMUSG00000006445,ENSMUSG00000010051,ENSMUSG00000015053,ENSMUSG00000015305,ENSMUSG00000015340,ENSMUSG00000015839,ENSMUSG00000016128,ENSMUSG00000016494,…
V1	TRUE	0.00906	151	6054	68	0.011	0.45	GO:0016202	BP	312	regulation of striated muscle tissue development	5	ENSMUSG00000000093,ENSMUSG00000001300,ENSMUSG00000002603,ENSMUSG00000002633,ENSMUSG00000005124,ENSMUSG00000005583,ENSMUSG00000007613,ENSMUSG00000008658,ENSMUSG00000009569,ENSMUSG00000010797,ENSMUSG00000015149,ENSMUSG00000017817,ENSMUSG00000018166,ENSMUSG00000019487,ENSMUSG00000019789,ENSMUSG00000019942,ENSMUSG00000020053,ENSMUSG00000021067,ENSMUSG00000021835,ENSMUSG00000022306,ENSMUSG00000022475,…
V1	TRUE	0.00045	386	6054	153	0.025	0.396	GO:1903706	BP	312	regulation of hemopoiesis	4	ENSMUSG00000000532,ENSMUSG00000000693,ENSMUSG00000000957,ENSMUSG00000001123,ENSMUSG00000002111,ENSMUSG00000002602,ENSMUSG00000002603,ENSMUSG00000002633,ENSMUSG00000002957,ENSMUSG00000002981,ENSMUSG00000003437,ENSMUSG00000003882,ENSMUSG00000004266,ENSMUSG00000005583,ENSMUSG00000005609,ENSMUSG00000006675,ENSMUSG00000014599,ENSMUSG00000015053,ENSMUSG00000015217,ENSMUSG00000015839,ENSMUSG00000016206,…
V1	TRUE	1.2e-16	1055	6054	425	0.07	0.403	GO:0051093	BP	312	negative regulation of developmental process	3	ENSMUSG00000000093,ENSMUSG00000000125,ENSMUSG00000000126,ENSMUSG00000000247,ENSMUSG00000000440,ENSMUSG00000000567,ENSMUSG00000000579,ENSMUSG00000000627,ENSMUSG00000000632,ENSMUSG00000000693,ENSMUSG00000000861,ENSMUSG00000001018,ENSMUSG00000001300,ENSMUSG00000001496,ENSMUSG00000001517,ENSMUSG00000001521,ENSMUSG00000001761,ENSMUSG00000002250,ENSMUSG00000002603,ENSMUSG00000002633,ENSMUSG00000002944,…
V1	TRUE	7.06e-11	321	6054	152	0.025	0.474	GO:0051961	BP	312	negative regulation of nervous system development	4	ENSMUSG00000000125,ENSMUSG00000000247,ENSMUSG00000000567,ENSMUSG00000000579,ENSMUSG00000000627,ENSMUSG00000000632,ENSMUSG00000000861,ENSMUSG00000001018,ENSMUSG00000001300,ENSMUSG00000001521,ENSMUSG00000002603,ENSMUSG00000002633,ENSMUSG00000002985,ENSMUSG00000003402,ENSMUSG00000003436,ENSMUSG00000007655,ENSMUSG00000010751,ENSMUSG00000015149,ENSMUSG00000015291,ENSMUSG00000015714,ENSMUSG00000018217,…
V1	TRUE	0.00942	140	6054	64	0.011	0.457	GO:1901343	BP	312	negative regulation of vasculature development	4	ENSMUSG00000000440,ENSMUSG00000002944,ENSMUSG00000003032,ENSMUSG00000005148,ENSMUSG00000006386,ENSMUSG00000006445,ENSMUSG00000016128,ENSMUSG00000016918,ENSMUSG00000018593,ENSMUSG00000018983,ENSMUSG00000019647,ENSMUSG00000019929,ENSMUSG00000021256,ENSMUSG00000021701,ENSMUSG00000021702,ENSMUSG00000021835,ENSMUSG00000022018,ENSMUSG00000022893,ENSMUSG00000023885,ENSMUSG00000024066,ENSMUSG00000024290,…
V1	TRUE	0.00949	129	6054	60	0.01	0.465	GO:2000181	BP	312	negative regulation of blood vessel morphogenesis	5	ENSMUSG00000000440,ENSMUSG00000002944,ENSMUSG00000003032,ENSMUSG00000006386,ENSMUSG00000006445,ENSMUSG00000016128,ENSMUSG00000016918,ENSMUSG00000018593,ENSMUSG00000018983,ENSMUSG00000019647,ENSMUSG00000019929,ENSMUSG00000021256,ENSMUSG00000021701,ENSMUSG00000021702,ENSMUSG00000022018,ENSMUSG00000022893,ENSMUSG00000023885,ENSMUSG00000024066,ENSMUSG00000024290,ENSMUSG00000024986,ENSMUSG00000026923,…
V1	TRUE	3.84e-39	1430	6054	627	0.104	0.438	GO:0051094	BP	312	positive regulation of developmental process	3	ENSMUSG00000000093,ENSMUSG00000000125,ENSMUSG00000000126,ENSMUSG00000000290,ENSMUSG00000000305,ENSMUSG00000000320,ENSMUSG00000000440,ENSMUSG00000000532,ENSMUSG00000000555,ENSMUSG00000000567,ENSMUSG00000000579,ENSMUSG00000000628,ENSMUSG00000000632,ENSMUSG00000000708,ENSMUSG00000000766,ENSMUSG00000000861,ENSMUSG00000000957,ENSMUSG00000001123,ENSMUSG00000001240,ENSMUSG00000001280,ENSMUSG00000001300,…
V1	TRUE	3.83e-17	588	6054	266	0.044	0.452	GO:0051962	BP	312	positive regulation of nervous system development	4	ENSMUSG00000000125,ENSMUSG00000000305,ENSMUSG00000000440,ENSMUSG00000000579,ENSMUSG00000000632,ENSMUSG00000000708,ENSMUSG00000000766,ENSMUSG00000000861,ENSMUSG00000001313,ENSMUSG00000001761,ENSMUSG00000002274,ENSMUSG00000002489,ENSMUSG00000002546,ENSMUSG00000002633,ENSMUSG00000002985,ENSMUSG00000003282,ENSMUSG00000003436,ENSMUSG00000003575,ENSMUSG00000004393,ENSMUSG00000004936,ENSMUSG00000004951,…
V1	TRUE	5.25e-10	187	6054	99	0.016	0.529	GO:1904018	BP	312	positive regulation of vasculature development	4	ENSMUSG00000000290,ENSMUSG00000000555,ENSMUSG00000000628,ENSMUSG00000001240,ENSMUSG00000001280,ENSMUSG00000001300,ENSMUSG00000001552,ENSMUSG00000002633,ENSMUSG00000003032,ENSMUSG00000004951,ENSMUSG00000005413,ENSMUSG00000005672,ENSMUSG00000006386,ENSMUSG00000010051,ENSMUSG00000015053,ENSMUSG00000015305,ENSMUSG00000015340,ENSMUSG00000015839,ENSMUSG00000016494,ENSMUSG00000017146,ENSMUSG00000019803,…
V1	TRUE	1.36e-07	167	6054	86	0.014	0.515	GO:0045766	BP	312	positive regulation of angiogenesis	5	ENSMUSG00000000290,ENSMUSG00000000555,ENSMUSG00000000628,ENSMUSG00000001240,ENSMUSG00000001280,ENSMUSG00000001552,ENSMUSG00000002633,ENSMUSG00000003032,ENSMUSG00000004951,ENSMUSG00000005413,ENSMUSG00000006386,ENSMUSG00000010051,ENSMUSG00000015053,ENSMUSG00000015305,ENSMUSG00000015340,ENSMUSG00000015839,ENSMUSG00000016494,ENSMUSG00000017146,ENSMUSG00000019803,ENSMUSG00000020689,ENSMUSG00000021583,…
V1	TRUE	1.72e-36	1827	6054	754	0.125	0.413	GO:0045595	BP	312	regulation of cell differentiation	3	ENSMUSG00000000125,ENSMUSG00000000126,ENSMUSG00000000247,ENSMUSG00000000305,ENSMUSG00000000317,ENSMUSG00000000320,ENSMUSG00000000440,ENSMUSG00000000532,ENSMUSG00000000567,ENSMUSG00000000579,ENSMUSG00000000627,ENSMUSG00000000632,ENSMUSG00000000693,ENSMUSG00000000708,ENSMUSG00000000766,ENSMUSG00000000861,ENSMUSG00000000957,ENSMUSG00000001018,ENSMUSG00000001123,ENSMUSG00000001240,ENSMUSG00000001300,…
V1	TRUE	0.000649	278	6054	116	0.019	0.417	GO:1902105	BP	312	regulation of leukocyte differentiation	4	ENSMUSG00000000693,ENSMUSG00000000957,ENSMUSG00000001123,ENSMUSG00000002602,ENSMUSG00000002603,ENSMUSG00000002633,ENSMUSG00000002981,ENSMUSG00000003882,ENSMUSG00000004266,ENSMUSG00000014599,ENSMUSG00000015053,ENSMUSG00000015217,ENSMUSG00000016206,ENSMUSG00000016493,ENSMUSG00000018899,ENSMUSG00000019087,ENSMUSG00000019982,ENSMUSG00000020325,ENSMUSG00000020644,ENSMUSG00000020689,ENSMUSG00000020918,…
V1	TRUE	4.23e-27	980	6054	434	0.072	0.443	GO:0060284	BP	312	regulation of cell development	4	ENSMUSG00000000125,ENSMUSG00000000247,ENSMUSG00000000305,ENSMUSG00000000440,ENSMUSG00000000567,ENSMUSG00000000579,ENSMUSG00000000627,ENSMUSG00000000632,ENSMUSG00000000708,ENSMUSG00000000766,ENSMUSG00000000861,ENSMUSG00000001018,ENSMUSG00000001300,ENSMUSG00000001313,ENSMUSG00000001761,ENSMUSG00000002274,ENSMUSG00000002489,ENSMUSG00000002546,ENSMUSG00000002603,ENSMUSG00000002633,ENSMUSG00000002985,…
V1	TRUE	4.13e-23	846	6054	375	0.062	0.443	GO:0050767	BP	312	regulation of neurogenesis	5	ENSMUSG00000000125,ENSMUSG00000000247,ENSMUSG00000000305,ENSMUSG00000000440,ENSMUSG00000000567,ENSMUSG00000000579,ENSMUSG00000000627,ENSMUSG00000000632,ENSMUSG00000000708,ENSMUSG00000000766,ENSMUSG00000000861,ENSMUSG00000001018,ENSMUSG00000001300,ENSMUSG00000001313,ENSMUSG00000001761,ENSMUSG00000002274,ENSMUSG00000002489,ENSMUSG00000002546,ENSMUSG00000002603,ENSMUSG00000002633,ENSMUSG00000002985,…
V1	TRUE	1.73e-05	130	6054	67	0.011	0.515	GO:0014013	BP	312	regulation of gliogenesis	6	ENSMUSG00000000440,ENSMUSG00000002489,ENSMUSG00000002633,ENSMUSG00000003282,ENSMUSG00000003436,ENSMUSG00000010086,ENSMUSG00000014599,ENSMUSG00000015149,ENSMUSG00000015714,ENSMUSG00000019777,ENSMUSG00000019803,ENSMUSG00000019982,ENSMUSG00000020053,ENSMUSG00000020467,ENSMUSG00000020644,ENSMUSG00000020774,ENSMUSG00000020932,ENSMUSG00000021108,ENSMUSG00000021379,ENSMUSG00000021611,ENSMUSG00000021835,…
V1	TRUE	1.37e-17	700	6054	307	0.051	0.439	GO:0045664	BP	312	regulation of neuron differentiation	6	ENSMUSG00000000125,ENSMUSG00000000305,ENSMUSG00000000567,ENSMUSG00000000579,ENSMUSG00000000627,ENSMUSG00000000632,ENSMUSG00000000708,ENSMUSG00000000861,ENSMUSG00000001018,ENSMUSG00000001300,ENSMUSG00000001313,ENSMUSG00000002274,ENSMUSG00000002489,ENSMUSG00000002546,ENSMUSG00000002633,ENSMUSG00000002985,ENSMUSG00000003032,ENSMUSG00000003402,ENSMUSG00000003575,ENSMUSG00000004393,ENSMUSG00000004936,…
V1	TRUE	1.98e-14	540	6054	241	0.04	0.446	GO:0010975	BP	312	regulation of neuron projection development	7	ENSMUSG00000000125,ENSMUSG00000000305,ENSMUSG00000000579,ENSMUSG00000000627,ENSMUSG00000000632,ENSMUSG00000000708,ENSMUSG00000000861,ENSMUSG00000001018,ENSMUSG00000001300,ENSMUSG00000001313,ENSMUSG00000002274,ENSMUSG00000002489,ENSMUSG00000002546,ENSMUSG00000002985,ENSMUSG00000003032,ENSMUSG00000003402,ENSMUSG00000003575,ENSMUSG00000004393,ENSMUSG00000004936,ENSMUSG00000004951,ENSMUSG00000005583,…
V1	TRUE	3.17e-05	297	6054	127	0.021	0.428	GO:0010769	BP	312	regulation of cell morphogenesis involved in differentiation	5	ENSMUSG00000000125,ENSMUSG00000000305,ENSMUSG00000000627,ENSMUSG00000000861,ENSMUSG00000001313,ENSMUSG00000002274,ENSMUSG00000002489,ENSMUSG00000002546,ENSMUSG00000002985,ENSMUSG00000004530,ENSMUSG00000004936,ENSMUSG00000005958,ENSMUSG00000006304,ENSMUSG00000006369,ENSMUSG00000015291,ENSMUSG00000018446,ENSMUSG00000019803,ENSMUSG00000019920,ENSMUSG00000020152,ENSMUSG00000020389,ENSMUSG00000020689,…
V1	TRUE	8.32e-30	1037	6054	462	0.076	0.446	GO:0045597	BP	312	positive regulation of cell differentiation	4	ENSMUSG00000000125,ENSMUSG00000000126,ENSMUSG00000000305,ENSMUSG00000000320,ENSMUSG00000000440,ENSMUSG00000000532,ENSMUSG00000000567,ENSMUSG00000000579,ENSMUSG00000000632,ENSMUSG00000000708,ENSMUSG00000000766,ENSMUSG00000000861,ENSMUSG00000000957,ENSMUSG00000001123,ENSMUSG00000001240,ENSMUSG00000001300,ENSMUSG00000001313,ENSMUSG00000001506,ENSMUSG00000001761,ENSMUSG00000002274,ENSMUSG00000002489,…
V1	TRUE	2.92e-14	601	6054	262	0.043	0.436	GO:0010720	BP	312	positive regulation of cell development	5	ENSMUSG00000000125,ENSMUSG00000000305,ENSMUSG00000000440,ENSMUSG00000000579,ENSMUSG00000000632,ENSMUSG00000000708,ENSMUSG00000000766,ENSMUSG00000000861,ENSMUSG00000001313,ENSMUSG00000001761,ENSMUSG00000002274,ENSMUSG00000002489,ENSMUSG00000002546,ENSMUSG00000002633,ENSMUSG00000002985,ENSMUSG00000003282,ENSMUSG00000003436,ENSMUSG00000003575,ENSMUSG00000004393,ENSMUSG00000004936,ENSMUSG00000004951,…
V1	TRUE	1.58e-13	525	6054	233	0.038	0.444	GO:0050769	BP	312	positive regulation of neurogenesis	6	ENSMUSG00000000125,ENSMUSG00000000305,ENSMUSG00000000440,ENSMUSG00000000579,ENSMUSG00000000632,ENSMUSG00000000708,ENSMUSG00000000766,ENSMUSG00000000861,ENSMUSG00000001313,ENSMUSG00000001761,ENSMUSG00000002274,ENSMUSG00000002489,ENSMUSG00000002546,ENSMUSG00000002633,ENSMUSG00000002985,ENSMUSG00000003282,ENSMUSG00000003436,ENSMUSG00000003575,ENSMUSG00000004393,ENSMUSG00000004936,ENSMUSG00000004951,…
V1	TRUE	0.00198	75	6054	41	0.007	0.547	GO:0014015	BP	312	positive regulation of gliogenesis	7	ENSMUSG00000000440,ENSMUSG00000002489,ENSMUSG00000002633,ENSMUSG00000003282,ENSMUSG00000010086,ENSMUSG00000014599,ENSMUSG00000019777,ENSMUSG00000019982,ENSMUSG00000020053,ENSMUSG00000020644,ENSMUSG00000020774,ENSMUSG00000020932,ENSMUSG00000021108,ENSMUSG00000022425,ENSMUSG00000022528,ENSMUSG00000022892,ENSMUSG00000023110,ENSMUSG00000024735,ENSMUSG00000026728,ENSMUSG00000026923,ENSMUSG00000027070,…
V1	TRUE	3.08e-08	424	6054	181	0.03	0.427	GO:0045666	BP	312	positive regulation of neuron differentiation	7	ENSMUSG00000000125,ENSMUSG00000000305,ENSMUSG00000000579,ENSMUSG00000000632,ENSMUSG00000000708,ENSMUSG00000000861,ENSMUSG00000001313,ENSMUSG00000002274,ENSMUSG00000002489,ENSMUSG00000002546,ENSMUSG00000002633,ENSMUSG00000002985,ENSMUSG00000003575,ENSMUSG00000004393,ENSMUSG00000004936,ENSMUSG00000004951,ENSMUSG00000005583,ENSMUSG00000006235,ENSMUSG00000006930,ENSMUSG00000008734,ENSMUSG00000010086,…
V1	TRUE	1.3e-06	330	6054	143	0.024	0.433	GO:0010976	BP	312	positive regulation of neuron projection development	8	ENSMUSG00000000125,ENSMUSG00000000305,ENSMUSG00000000579,ENSMUSG00000000632,ENSMUSG00000000708,ENSMUSG00000000861,ENSMUSG00000001313,ENSMUSG00000002274,ENSMUSG00000002489,ENSMUSG00000002546,ENSMUSG00000002985,ENSMUSG00000003575,ENSMUSG00000004393,ENSMUSG00000004936,ENSMUSG00000004951,ENSMUSG00000006235,ENSMUSG00000006930,ENSMUSG00000008734,ENSMUSG00000015291,ENSMUSG00000015839,ENSMUSG00000020152,…
V1	TRUE	3.95e-12	792	6054	320	0.053	0.404	GO:0045596	BP	312	negative regulation of cell differentiation	4	ENSMUSG00000000125,ENSMUSG00000000126,ENSMUSG00000000247,ENSMUSG00000000440,ENSMUSG00000000567,ENSMUSG00000000579,ENSMUSG00000000627,ENSMUSG00000000632,ENSMUSG00000000693,ENSMUSG00000000861,ENSMUSG00000001018,ENSMUSG00000001300,ENSMUSG00000001496,ENSMUSG00000001761,ENSMUSG00000002250,ENSMUSG00000002603,ENSMUSG00000002633,ENSMUSG00000002985,ENSMUSG00000003119,ENSMUSG00000003402,ENSMUSG00000003436,…
V1	TRUE	1.98e-13	352	6054	170	0.028	0.483	GO:0010721	BP	312	negative regulation of cell development	5	ENSMUSG00000000125,ENSMUSG00000000247,ENSMUSG00000000567,ENSMUSG00000000579,ENSMUSG00000000627,ENSMUSG00000000632,ENSMUSG00000000861,ENSMUSG00000001018,ENSMUSG00000001300,ENSMUSG00000002603,ENSMUSG00000002633,ENSMUSG00000002985,ENSMUSG00000003402,ENSMUSG00000003436,ENSMUSG00000004530,ENSMUSG00000006369,ENSMUSG00000007655,ENSMUSG00000010751,ENSMUSG00000015149,ENSMUSG00000015291,ENSMUSG00000015714,…
V1	TRUE	2.74e-11	302	6054	146	0.024	0.483	GO:0050768	BP	312	negative regulation of neurogenesis	6	ENSMUSG00000000125,ENSMUSG00000000247,ENSMUSG00000000567,ENSMUSG00000000579,ENSMUSG00000000627,ENSMUSG00000000632,ENSMUSG00000000861,ENSMUSG00000001018,ENSMUSG00000001300,ENSMUSG00000002603,ENSMUSG00000002633,ENSMUSG00000002985,ENSMUSG00000003402,ENSMUSG00000003436,ENSMUSG00000007655,ENSMUSG00000010751,ENSMUSG00000015149,ENSMUSG00000015291,ENSMUSG00000015714,ENSMUSG00000018217,ENSMUSG00000019777,…
V1	TRUE	1.92e-08	230	6054	112	0.019	0.487	GO:0045665	BP	312	negative regulation of neuron differentiation	7	ENSMUSG00000000125,ENSMUSG00000000567,ENSMUSG00000000627,ENSMUSG00000000632,ENSMUSG00000000861,ENSMUSG00000001018,ENSMUSG00000001300,ENSMUSG00000002633,ENSMUSG00000002985,ENSMUSG00000003402,ENSMUSG00000007655,ENSMUSG00000010751,ENSMUSG00000015291,ENSMUSG00000015714,ENSMUSG00000018217,ENSMUSG00000019777,ENSMUSG00000019803,ENSMUSG00000020052,ENSMUSG00000020389,ENSMUSG00000020467,ENSMUSG00000020644,…
V1	TRUE	9.76e-05	153	6054	74	0.012	0.484	GO:0010977	BP	312	negative regulation of neuron projection development	8	ENSMUSG00000000125,ENSMUSG00000000627,ENSMUSG00000000632,ENSMUSG00000000861,ENSMUSG00000001018,ENSMUSG00000001300,ENSMUSG00000002985,ENSMUSG00000003402,ENSMUSG00000010751,ENSMUSG00000015291,ENSMUSG00000015714,ENSMUSG00000018217,ENSMUSG00000019777,ENSMUSG00000020389,ENSMUSG00000020467,ENSMUSG00000020932,ENSMUSG00000021701,ENSMUSG00000021904,ENSMUSG00000022528,ENSMUSG00000023206,ENSMUSG00000023411,…
V1	TRUE	0.000446	128	6054	63	0.01	0.492	GO:0045667	BP	312	regulation of osteoblast differentiation	4	ENSMUSG00000005583,ENSMUSG00000007041,ENSMUSG00000007279,ENSMUSG00000007872,ENSMUSG00000017119,ENSMUSG00000019087,ENSMUSG00000019359,ENSMUSG00000020053,ENSMUSG00000020644,ENSMUSG00000021136,ENSMUSG00000021318,ENSMUSG00000021379,ENSMUSG00000021451,ENSMUSG00000021493,ENSMUSG00000021835,ENSMUSG00000021943,ENSMUSG00000022382,ENSMUSG00000022475,ENSMUSG00000022510,ENSMUSG00000022676,ENSMUSG00000022996,…
V1	TRUE	0.000928	71	6054	40	0.007	0.563	GO:0045669	BP	312	positive regulation of osteoblast differentiation	5	ENSMUSG00000005583,ENSMUSG00000007041,ENSMUSG00000007279,ENSMUSG00000019087,ENSMUSG00000019359,ENSMUSG00000020053,ENSMUSG00000021318,ENSMUSG00000021379,ENSMUSG00000021493,ENSMUSG00000021835,ENSMUSG00000021943,ENSMUSG00000022382,ENSMUSG00000022510,ENSMUSG00000022996,ENSMUSG00000023951,ENSMUSG00000024598,ENSMUSG00000024913,ENSMUSG00000024947,ENSMUSG00000025491,ENSMUSG00000025854,ENSMUSG00000026241,…
V1	TRUE	0.00647	136	6054	63	0.01	0.463	GO:0030856	BP	312	regulation of epithelial cell differentiation	4	ENSMUSG00000000320,ENSMUSG00000000567,ENSMUSG00000001761,ENSMUSG00000003271,ENSMUSG00000003308,ENSMUSG00000005268,ENSMUSG00000006724,ENSMUSG00000007613,ENSMUSG00000007655,ENSMUSG00000018604,ENSMUSG00000018698,ENSMUSG00000019789,ENSMUSG00000020052,ENSMUSG00000020086,ENSMUSG00000020891,ENSMUSG00000021108,ENSMUSG00000021127,ENSMUSG00000021319,ENSMUSG00000021835,ENSMUSG00000022510,ENSMUSG00000022528,…
V1	TRUE	3.41e-54	3235	6054	1278	0.211	0.395	GO:0023051	BP	312	regulation of signaling	2	ENSMUSG00000000058,ENSMUSG00000000125,ENSMUSG00000000126,ENSMUSG00000000149,ENSMUSG00000000440,ENSMUSG00000000532,ENSMUSG00000000567,ENSMUSG00000000579,ENSMUSG00000000632,ENSMUSG00000000693,ENSMUSG00000000766,ENSMUSG00000000902,ENSMUSG00000000957,ENSMUSG00000001020,ENSMUSG00000001123,ENSMUSG00000001175,ENSMUSG00000001240,ENSMUSG00000001496,ENSMUSG00000001506,ENSMUSG00000001517,ENSMUSG00000001521,…
V1	TRUE	5.24e-09	363	6054	162	0.027	0.446	GO:0099177	BP	312	regulation of trans-synaptic signaling	3	ENSMUSG00000001985,ENSMUSG00000002028,ENSMUSG00000002104,ENSMUSG00000002985,ENSMUSG00000003575,ENSMUSG00000005360,ENSMUSG00000005583,ENSMUSG00000005672,ENSMUSG00000006024,ENSMUSG00000006930,ENSMUSG00000008153,ENSMUSG00000009894,ENSMUSG00000010066,ENSMUSG00000010825,ENSMUSG00000015837,ENSMUSG00000017314,ENSMUSG00000018634,ENSMUSG00000019803,ENSMUSG00000019899,ENSMUSG00000020122,ENSMUSG00000020178,…
V1	TRUE	3.98e-09	362	6054	162	0.027	0.448	GO:0050804	BP	312	modulation of chemical synaptic transmission	4	ENSMUSG00000001985,ENSMUSG00000002028,ENSMUSG00000002104,ENSMUSG00000002985,ENSMUSG00000003575,ENSMUSG00000005360,ENSMUSG00000005583,ENSMUSG00000005672,ENSMUSG00000006024,ENSMUSG00000006930,ENSMUSG00000008153,ENSMUSG00000009894,ENSMUSG00000010066,ENSMUSG00000010825,ENSMUSG00000015837,ENSMUSG00000017314,ENSMUSG00000018634,ENSMUSG00000019803,ENSMUSG00000019899,ENSMUSG00000020122,ENSMUSG00000020178,…
V1	TRUE	2.93e-06	183	6054	89	0.015	0.486	GO:0048167	BP	312	regulation of synaptic plasticity	5	ENSMUSG00000002028,ENSMUSG00000002985,ENSMUSG00000003575,ENSMUSG00000005583,ENSMUSG00000005672,ENSMUSG00000009894,ENSMUSG00000010825,ENSMUSG00000015837,ENSMUSG00000017314,ENSMUSG00000018634,ENSMUSG00000019803,ENSMUSG00000020178,ENSMUSG00000020524,ENSMUSG00000020918,ENSMUSG00000020932,ENSMUSG00000021478,ENSMUSG00000021546,ENSMUSG00000021701,ENSMUSG00000022208,ENSMUSG00000022602,ENSMUSG00000022892,…
V1	TRUE	3.93e-24	1296	6054	533	0.088	0.411	GO:0023057	BP	312	negative regulation of signaling	3	ENSMUSG00000000058,ENSMUSG00000000440,ENSMUSG00000000567,ENSMUSG00000000579,ENSMUSG00000000766,ENSMUSG00000000957,ENSMUSG00000001175,ENSMUSG00000001496,ENSMUSG00000001517,ENSMUSG00000001521,ENSMUSG00000001672,ENSMUSG00000001985,ENSMUSG00000002633,ENSMUSG00000002985,ENSMUSG00000003032,ENSMUSG00000003190,ENSMUSG00000003228,ENSMUSG00000003316,ENSMUSG00000003423,ENSMUSG00000003436,ENSMUSG00000003452,…
V1	TRUE	1.47e-36	1616	6054	683	0.113	0.423	GO:0023056	BP	312	positive regulation of signaling	3	ENSMUSG00000000058,ENSMUSG00000000125,ENSMUSG00000000126,ENSMUSG00000000532,ENSMUSG00000000567,ENSMUSG00000000693,ENSMUSG00000000766,ENSMUSG00000000902,ENSMUSG00000001020,ENSMUSG00000001123,ENSMUSG00000001175,ENSMUSG00000001506,ENSMUSG00000001642,ENSMUSG00000001761,ENSMUSG00000002083,ENSMUSG00000002104,ENSMUSG00000002108,ENSMUSG00000002250,ENSMUSG00000002489,ENSMUSG00000002602,ENSMUSG00000002603,…
V1	TRUE	1.68e-05	172	6054	83	0.014	0.483	GO:0050806	BP	312	positive regulation of synaptic transmission	4	ENSMUSG00000002104,ENSMUSG00000002985,ENSMUSG00000003575,ENSMUSG00000005360,ENSMUSG00000006930,ENSMUSG00000008153,ENSMUSG00000009894,ENSMUSG00000015837,ENSMUSG00000017314,ENSMUSG00000018634,ENSMUSG00000019803,ENSMUSG00000019899,ENSMUSG00000020122,ENSMUSG00000020178,ENSMUSG00000020524,ENSMUSG00000020932,ENSMUSG00000021464,ENSMUSG00000021478,ENSMUSG00000021546,ENSMUSG00000021701,ENSMUSG00000022602,…
V1	TRUE	0.00578	85	6054	44	0.007	0.518	GO:0060291	BP	312	long-term synaptic potentiation	5	ENSMUSG00000002985,ENSMUSG00000003575,ENSMUSG00000009894,ENSMUSG00000015837,ENSMUSG00000017314,ENSMUSG00000018634,ENSMUSG00000019803,ENSMUSG00000020178,ENSMUSG00000020932,ENSMUSG00000021478,ENSMUSG00000021546,ENSMUSG00000021701,ENSMUSG00000022602,ENSMUSG00000022892,ENSMUSG00000025889,ENSMUSG00000026235,ENSMUSG00000026385,ENSMUSG00000028222,ENSMUSG00000028747,ENSMUSG00000029126,ENSMUSG00000029361,…
V1	TRUE	3.02e-10	685	6054	277	0.046	0.404	GO:0040008	BP	312	regulation of growth	2	ENSMUSG00000000093,ENSMUSG00000000125,ENSMUSG00000000305,ENSMUSG00000000355,ENSMUSG00000000440,ENSMUSG00000000532,ENSMUSG00000000627,ENSMUSG00000000861,ENSMUSG00000000957,ENSMUSG00000001313,ENSMUSG00000001761,ENSMUSG00000002010,ENSMUSG00000002083,ENSMUSG00000002250,ENSMUSG00000002603,ENSMUSG00000002833,ENSMUSG00000002944,ENSMUSG00000002985,ENSMUSG00000005124,ENSMUSG00000005506,ENSMUSG00000005510,…
V1	TRUE	0.000849	288	6054	119	0.02	0.413	GO:0045927	BP	312	positive regulation of growth	3	ENSMUSG00000000093,ENSMUSG00000000125,ENSMUSG00000000305,ENSMUSG00000000861,ENSMUSG00000000957,ENSMUSG00000001313,ENSMUSG00000001761,ENSMUSG00000002250,ENSMUSG00000002833,ENSMUSG00000002985,ENSMUSG00000005124,ENSMUSG00000005506,ENSMUSG00000005583,ENSMUSG00000006519,ENSMUSG00000007613,ENSMUSG00000010051,ENSMUSG00000010066,ENSMUSG00000010175,ENSMUSG00000010797,ENSMUSG00000011751,ENSMUSG00000014599,…
V1	TRUE	0.000673	252	6054	107	0.018	0.425	GO:0045926	BP	312	negative regulation of growth	3	ENSMUSG00000000125,ENSMUSG00000000440,ENSMUSG00000000532,ENSMUSG00000000627,ENSMUSG00000000861,ENSMUSG00000002010,ENSMUSG00000002083,ENSMUSG00000002250,ENSMUSG00000002603,ENSMUSG00000002944,ENSMUSG00000005510,ENSMUSG00000006724,ENSMUSG00000008384,ENSMUSG00000010051,ENSMUSG00000015837,ENSMUSG00000016024,ENSMUSG00000017561,ENSMUSG00000020389,ENSMUSG00000020891,ENSMUSG00000021067,ENSMUSG00000021303,…
V1	TRUE	3.8e-05	356	6054	147	0.024	0.413	GO:0048638	BP	312	regulation of developmental growth	3	ENSMUSG00000000093,ENSMUSG00000000125,ENSMUSG00000000305,ENSMUSG00000000627,ENSMUSG00000000861,ENSMUSG00000001313,ENSMUSG00000001761,ENSMUSG00000002250,ENSMUSG00000002985,ENSMUSG00000005124,ENSMUSG00000005506,ENSMUSG00000005514,ENSMUSG00000005583,ENSMUSG00000007613,ENSMUSG00000010066,ENSMUSG00000010175,ENSMUSG00000010797,ENSMUSG00000011751,ENSMUSG00000014599,ENSMUSG00000015291,ENSMUSG00000019487,…
V1	TRUE	1.58e-05	405	6054	165	0.027	0.407	GO:0001558	BP	312	regulation of cell growth	3	ENSMUSG00000000125,ENSMUSG00000000305,ENSMUSG00000000440,ENSMUSG00000000532,ENSMUSG00000000627,ENSMUSG00000000861,ENSMUSG00000000957,ENSMUSG00000001313,ENSMUSG00000002083,ENSMUSG00000002250,ENSMUSG00000002603,ENSMUSG00000002833,ENSMUSG00000002985,ENSMUSG00000005124,ENSMUSG00000005510,ENSMUSG00000006205,ENSMUSG00000006519,ENSMUSG00000006724,ENSMUSG00000007613,ENSMUSG00000008153,ENSMUSG00000008384,…
V1	TRUE	3.39e-24	624	6054	298	0.049	0.478	GO:0030155	BP	312	regulation of cell adhesion	2	ENSMUSG00000000320,ENSMUSG00000000402,ENSMUSG00000000555,ENSMUSG00000000567,ENSMUSG00000000693,ENSMUSG00000000732,ENSMUSG00000000791,ENSMUSG00000000957,ENSMUSG00000001123,ENSMUSG00000001300,ENSMUSG00000001506,ENSMUSG00000001552,ENSMUSG00000002603,ENSMUSG00000002633,ENSMUSG00000002900,ENSMUSG00000002944,ENSMUSG00000003032,ENSMUSG00000003882,ENSMUSG00000004069,ENSMUSG00000004266,ENSMUSG00000004415,…
V1	TRUE	2.18e-06	358	6054	152	0.025	0.425	GO:0022407	BP	312	regulation of cell-cell adhesion	3	ENSMUSG00000000320,ENSMUSG00000000693,ENSMUSG00000000732,ENSMUSG00000000791,ENSMUSG00000001123,ENSMUSG00000001300,ENSMUSG00000002603,ENSMUSG00000002633,ENSMUSG00000003032,ENSMUSG00000003882,ENSMUSG00000004069,ENSMUSG00000004266,ENSMUSG00000004936,ENSMUSG00000005087,ENSMUSG00000005958,ENSMUSG00000006611,ENSMUSG00000007655,ENSMUSG00000011256,ENSMUSG00000013707,ENSMUSG00000014444,ENSMUSG00000016206,…
V1	TRUE	0.000755	267	6054	112	0.019	0.419	GO:1903037	BP	312	regulation of leukocyte cell-cell adhesion	4	ENSMUSG00000000693,ENSMUSG00000000732,ENSMUSG00000000791,ENSMUSG00000001123,ENSMUSG00000001300,ENSMUSG00000002603,ENSMUSG00000002633,ENSMUSG00000003032,ENSMUSG00000003882,ENSMUSG00000004069,ENSMUSG00000004266,ENSMUSG00000005087,ENSMUSG00000006611,ENSMUSG00000007655,ENSMUSG00000013707,ENSMUSG00000016206,ENSMUSG00000016493,ENSMUSG00000016496,ENSMUSG00000017009,ENSMUSG00000018899,ENSMUSG00000019982,…
V1	TRUE	1.84e-16	375	6054	186	0.031	0.496	GO:0045785	BP	312	positive regulation of cell adhesion	3	ENSMUSG00000000402,ENSMUSG00000000555,ENSMUSG00000000732,ENSMUSG00000000791,ENSMUSG00000001123,ENSMUSG00000001300,ENSMUSG00000001552,ENSMUSG00000002603,ENSMUSG00000002633,ENSMUSG00000002944,ENSMUSG00000003882,ENSMUSG00000004069,ENSMUSG00000004266,ENSMUSG00000004415,ENSMUSG00000005087,ENSMUSG00000005397,ENSMUSG00000006304,ENSMUSG00000006369,ENSMUSG00000006386,ENSMUSG00000007655,ENSMUSG00000010051,…
V1	TRUE	0.000141	223	6054	99	0.016	0.444	GO:0022409	BP	312	positive regulation of cell-cell adhesion	4	ENSMUSG00000000732,ENSMUSG00000000791,ENSMUSG00000001123,ENSMUSG00000001300,ENSMUSG00000002603,ENSMUSG00000002633,ENSMUSG00000003882,ENSMUSG00000004069,ENSMUSG00000005087,ENSMUSG00000007655,ENSMUSG00000011256,ENSMUSG00000014444,ENSMUSG00000016206,ENSMUSG00000016493,ENSMUSG00000016496,ENSMUSG00000018899,ENSMUSG00000019982,ENSMUSG00000020053,ENSMUSG00000020325,ENSMUSG00000020399,ENSMUSG00000021270,…
V1	TRUE	0.00594	189	6054	82	0.014	0.434	GO:1903039	BP	312	positive regulation of leukocyte cell-cell adhesion	5	ENSMUSG00000000732,ENSMUSG00000000791,ENSMUSG00000001123,ENSMUSG00000001300,ENSMUSG00000002603,ENSMUSG00000002633,ENSMUSG00000003882,ENSMUSG00000004069,ENSMUSG00000005087,ENSMUSG00000007655,ENSMUSG00000016206,ENSMUSG00000016493,ENSMUSG00000016496,ENSMUSG00000018899,ENSMUSG00000019982,ENSMUSG00000020053,ENSMUSG00000020399,ENSMUSG00000021270,ENSMUSG00000021318,ENSMUSG00000021457,ENSMUSG00000022378,…
V1	TRUE	8.64e-11	193	6054	103	0.017	0.534	GO:0010810	BP	312	regulation of cell-substrate adhesion	3	ENSMUSG00000000402,ENSMUSG00000000555,ENSMUSG00000000957,ENSMUSG00000001506,ENSMUSG00000001552,ENSMUSG00000002944,ENSMUSG00000004415,ENSMUSG00000004530,ENSMUSG00000005397,ENSMUSG00000006304,ENSMUSG00000006369,ENSMUSG00000006386,ENSMUSG00000014599,ENSMUSG00000017009,ENSMUSG00000017344,ENSMUSG00000018446,ENSMUSG00000019820,ENSMUSG00000019920,ENSMUSG00000020689,ENSMUSG00000020827,ENSMUSG00000021338,…
V1	TRUE	0.00813	51	6054	30	0.005	0.588	GO:0051893	BP	312	regulation of focal adhesion assembly	5	ENSMUSG00000000957,ENSMUSG00000004530,ENSMUSG00000006386,ENSMUSG00000017009,ENSMUSG00000019920,ENSMUSG00000022099,ENSMUSG00000022425,ENSMUSG00000022548,ENSMUSG00000023951,ENSMUSG00000024290,ENSMUSG00000025223,ENSMUSG00000025314,ENSMUSG00000026383,ENSMUSG00000026697,ENSMUSG00000028649,ENSMUSG00000030536,ENSMUSG00000031342,ENSMUSG00000032011,ENSMUSG00000032402,ENSMUSG00000033149,ENSMUSG00000034974,…
V1	TRUE	1.19e-10	114	6054	70	0.012	0.614	GO:0010811	BP	312	positive regulation of cell-substrate adhesion	4	ENSMUSG00000000402,ENSMUSG00000000555,ENSMUSG00000001552,ENSMUSG00000002944,ENSMUSG00000004415,ENSMUSG00000005397,ENSMUSG00000006304,ENSMUSG00000006369,ENSMUSG00000006386,ENSMUSG00000014599,ENSMUSG00000017009,ENSMUSG00000017344,ENSMUSG00000018446,ENSMUSG00000019820,ENSMUSG00000019920,ENSMUSG00000020689,ENSMUSG00000021338,ENSMUSG00000022099,ENSMUSG00000022425,ENSMUSG00000022505,ENSMUSG00000022665,…
V1	TRUE	0.00813	51	6054	30	0.005	0.588	GO:0001954	BP	312	positive regulation of cell-matrix adhesion	5	ENSMUSG00000001552,ENSMUSG00000002944,ENSMUSG00000006386,ENSMUSG00000014599,ENSMUSG00000017009,ENSMUSG00000019820,ENSMUSG00000019920,ENSMUSG00000020689,ENSMUSG00000022425,ENSMUSG00000022505,ENSMUSG00000023235,ENSMUSG00000023951,ENSMUSG00000024290,ENSMUSG00000025314,ENSMUSG00000026383,ENSMUSG00000026697,ENSMUSG00000030536,ENSMUSG00000030538,ENSMUSG00000031520,ENSMUSG00000032011,ENSMUSG00000032402,…
V1	TRUE	2.5e-06	259	6054	117	0.019	0.452	GO:0007162	BP	312	negative regulation of cell adhesion	3	ENSMUSG00000000320,ENSMUSG00000000693,ENSMUSG00000000957,ENSMUSG00000001123,ENSMUSG00000001506,ENSMUSG00000002603,ENSMUSG00000002633,ENSMUSG00000002900,ENSMUSG00000003032,ENSMUSG00000004266,ENSMUSG00000004530,ENSMUSG00000004936,ENSMUSG00000006369,ENSMUSG00000006611,ENSMUSG00000013707,ENSMUSG00000016206,ENSMUSG00000016496,ENSMUSG00000017009,ENSMUSG00000017446,ENSMUSG00000018166,ENSMUSG00000018899,…
V1	TRUE	0.000515	248	6054	106	0.018	0.427	GO:0009410	BP	312	response to xenobiotic stimulus	1	ENSMUSG00000000214,ENSMUSG00000000440,ENSMUSG00000000766,ENSMUSG00000002489,ENSMUSG00000002603,ENSMUSG00000002997,ENSMUSG00000003559,ENSMUSG00000004035,ENSMUSG00000009356,ENSMUSG00000013698,ENSMUSG00000013787,ENSMUSG00000018634,ENSMUSG00000018796,ENSMUSG00000019777,ENSMUSG00000020122,ENSMUSG00000020178,ENSMUSG00000020599,ENSMUSG00000020929,ENSMUSG00000021259,ENSMUSG00000021270,ENSMUSG00000021478,…
V1	TRUE	3.31e-12	548	6054	237	0.039	0.432	GO:0009636	BP	312	response to toxic substance	1	ENSMUSG00000000214,ENSMUSG00000000766,ENSMUSG00000000811,ENSMUSG00000001506,ENSMUSG00000001642,ENSMUSG00000001663,ENSMUSG00000002111,ENSMUSG00000002307,ENSMUSG00000002602,ENSMUSG00000002633,ENSMUSG00000002944,ENSMUSG00000002985,ENSMUSG00000003032,ENSMUSG00000003477,ENSMUSG00000004035,ENSMUSG00000004207,ENSMUSG00000004341,ENSMUSG00000005413,ENSMUSG00000006235,ENSMUSG00000006782,ENSMUSG00000007097,…
V1	TRUE	0.00239	240	6054	101	0.017	0.421	GO:0097237	BP	312	cellular response to toxic substance	2	ENSMUSG00000000214,ENSMUSG00000000811,ENSMUSG00000001642,ENSMUSG00000001663,ENSMUSG00000002111,ENSMUSG00000002307,ENSMUSG00000002602,ENSMUSG00000002944,ENSMUSG00000002985,ENSMUSG00000003032,ENSMUSG00000004035,ENSMUSG00000004207,ENSMUSG00000004341,ENSMUSG00000005413,ENSMUSG00000006235,ENSMUSG00000008540,ENSMUSG00000009356,ENSMUSG00000009376,ENSMUSG00000010086,ENSMUSG00000015337,ENSMUSG00000015340,…
V1	TRUE	7.16e-06	416	6054	170	0.028	0.409	GO:0003012	BP	312	muscle system process	1	ENSMUSG00000001175,ENSMUSG00000001552,ENSMUSG00000002100,ENSMUSG00000002489,ENSMUSG00000003032,ENSMUSG00000004936,ENSMUSG00000005124,ENSMUSG00000005583,ENSMUSG00000005611,ENSMUSG00000005672,ENSMUSG00000006519,ENSMUSG00000006800,ENSMUSG00000007097,ENSMUSG00000007122,ENSMUSG00000007655,ENSMUSG00000014813,ENSMUSG00000015405,ENSMUSG00000015968,ENSMUSG00000016918,ENSMUSG00000018340,ENSMUSG00000018428,…
V1	TRUE	0.000711	296	6054	122	0.02	0.412	GO:0006936	BP	312	muscle contraction	2	ENSMUSG00000001175,ENSMUSG00000001552,ENSMUSG00000002100,ENSMUSG00000004936,ENSMUSG00000005611,ENSMUSG00000005672,ENSMUSG00000006800,ENSMUSG00000007097,ENSMUSG00000007122,ENSMUSG00000007655,ENSMUSG00000014813,ENSMUSG00000015405,ENSMUSG00000015968,ENSMUSG00000016918,ENSMUSG00000018340,ENSMUSG00000018500,ENSMUSG00000019997,ENSMUSG00000020216,ENSMUSG00000020439,ENSMUSG00000020475,ENSMUSG00000020635,…
V1	TRUE	0.000363	104	6054	54	0.009	0.519	GO:0006939	BP	312	smooth muscle contraction	3	ENSMUSG00000004936,ENSMUSG00000005611,ENSMUSG00000005672,ENSMUSG00000006800,ENSMUSG00000007097,ENSMUSG00000007655,ENSMUSG00000016918,ENSMUSG00000018500,ENSMUSG00000020635,ENSMUSG00000020866,ENSMUSG00000021070,ENSMUSG00000021478,ENSMUSG00000022122,ENSMUSG00000022982,ENSMUSG00000026360,ENSMUSG00000027524,ENSMUSG00000027950,ENSMUSG00000029084,ENSMUSG00000029761,ENSMUSG00000030069,ENSMUSG00000031078,…
V1	TRUE	1.7e-08	373	6054	164	0.027	0.44	GO:0046677	BP	312	response to antibiotic	1	ENSMUSG00000000214,ENSMUSG00000000568,ENSMUSG00000000766,ENSMUSG00000001506,ENSMUSG00000001642,ENSMUSG00000001663,ENSMUSG00000002111,ENSMUSG00000002307,ENSMUSG00000002602,ENSMUSG00000002633,ENSMUSG00000003032,ENSMUSG00000004207,ENSMUSG00000005360,ENSMUSG00000005413,ENSMUSG00000005583,ENSMUSG00000006235,ENSMUSG00000006304,ENSMUSG00000006360,ENSMUSG00000007872,ENSMUSG00000009376,ENSMUSG00000009640,…
V1	TRUE	5.38e-21	1021	6054	429	0.071	0.42	GO:0042493	BP	312	response to drug	1	ENSMUSG00000000149,ENSMUSG00000000214,ENSMUSG00000000326,ENSMUSG00000000440,ENSMUSG00000000567,ENSMUSG00000000568,ENSMUSG00000000766,ENSMUSG00000000805,ENSMUSG00000000861,ENSMUSG00000001240,ENSMUSG00000001506,ENSMUSG00000001552,ENSMUSG00000001642,ENSMUSG00000001663,ENSMUSG00000001918,ENSMUSG00000002028,ENSMUSG00000002108,ENSMUSG00000002111,ENSMUSG00000002307,ENSMUSG00000002489,ENSMUSG00000002602,…
V1	TRUE	0.00337	94	6054	48	0.008	0.511	GO:0072347	BP	312	response to anesthetic	2	ENSMUSG00000000766,ENSMUSG00000002489,ENSMUSG00000013698,ENSMUSG00000013787,ENSMUSG00000018634,ENSMUSG00000019777,ENSMUSG00000020929,ENSMUSG00000021270,ENSMUSG00000021478,ENSMUSG00000021680,ENSMUSG00000022048,ENSMUSG00000022052,ENSMUSG00000022705,ENSMUSG00000023052,ENSMUSG00000023944,ENSMUSG00000024397,ENSMUSG00000025496,ENSMUSG00000025813,ENSMUSG00000025889,ENSMUSG00000025980,ENSMUSG00000026864,…
V1	TRUE	1.71e-07	362	6054	157	0.026	0.434	GO:0035690	BP	312	cellular response to drug	2	ENSMUSG00000000214,ENSMUSG00000000567,ENSMUSG00000000568,ENSMUSG00000000766,ENSMUSG00000000861,ENSMUSG00000001552,ENSMUSG00000001642,ENSMUSG00000002028,ENSMUSG00000002111,ENSMUSG00000002307,ENSMUSG00000002602,ENSMUSG00000002603,ENSMUSG00000003032,ENSMUSG00000004035,ENSMUSG00000004207,ENSMUSG00000005413,ENSMUSG00000005583,ENSMUSG00000006235,ENSMUSG00000006304,ENSMUSG00000006519,ENSMUSG00000009376,…
V1	TRUE	1.76e-34	3131	6054	1168	0.193	0.373	GO:0010033	BP	312	response to organic substance	1	ENSMUSG00000000058,ENSMUSG00000000214,ENSMUSG00000000320,ENSMUSG00000000326,ENSMUSG00000000399,ENSMUSG00000000440,ENSMUSG00000000567,ENSMUSG00000000568,ENSMUSG00000000628,ENSMUSG00000000631,ENSMUSG00000000708,ENSMUSG00000000766,ENSMUSG00000000791,ENSMUSG00000000792,ENSMUSG00000000861,ENSMUSG00000000902,ENSMUSG00000000957,ENSMUSG00000001123,ENSMUSG00000001240,ENSMUSG00000001280,ENSMUSG00000001496,…
V1	TRUE	0.00474	146	6054	67	0.011	0.459	GO:0046683	BP	312	response to organophosphorus	2	ENSMUSG00000000792,ENSMUSG00000001506,ENSMUSG00000006386,ENSMUSG00000006724,ENSMUSG00000014813,ENSMUSG00000018593,ENSMUSG00000020538,ENSMUSG00000020573,ENSMUSG00000020592,ENSMUSG00000020893,ENSMUSG00000021127,ENSMUSG00000021250,ENSMUSG00000021594,ENSMUSG00000021680,ENSMUSG00000021764,ENSMUSG00000022099,ENSMUSG00000022469,ENSMUSG00000022758,ENSMUSG00000022892,ENSMUSG00000022982,ENSMUSG00000022996,…
V1	TRUE	2.61e-21	1015	6054	428	0.071	0.422	GO:0014070	BP	312	response to organic cyclic compound	2	ENSMUSG00000000214,ENSMUSG00000000326,ENSMUSG00000000440,ENSMUSG00000000568,ENSMUSG00000000766,ENSMUSG00000000792,ENSMUSG00000000957,ENSMUSG00000001240,ENSMUSG00000001506,ENSMUSG00000001552,ENSMUSG00000001663,ENSMUSG00000001761,ENSMUSG00000002108,ENSMUSG00000002250,ENSMUSG00000002307,ENSMUSG00000002489,ENSMUSG00000002603,ENSMUSG00000002944,ENSMUSG00000002997,ENSMUSG00000003032,ENSMUSG00000003868,…
V1	TRUE	3.26e-10	900	6054	348	0.057	0.387	GO:0034097	BP	312	response to cytokine	2	ENSMUSG00000000440,ENSMUSG00000000567,ENSMUSG00000000628,ENSMUSG00000000631,ENSMUSG00000000791,ENSMUSG00000001506,ENSMUSG00000002602,ENSMUSG00000002897,ENSMUSG00000002948,ENSMUSG00000003032,ENSMUSG00000003206,ENSMUSG00000003308,ENSMUSG00000003882,ENSMUSG00000004069,ENSMUSG00000004266,ENSMUSG00000004934,ENSMUSG00000005057,ENSMUSG00000005087,ENSMUSG00000005148,ENSMUSG00000005268,ENSMUSG00000005465,…
V1	TRUE	2.72e-17	935	6054	387	0.064	0.414	GO:0033993	BP	312	response to lipid	2	ENSMUSG00000000214,ENSMUSG00000000320,ENSMUSG00000000326,ENSMUSG00000000440,ENSMUSG00000000567,ENSMUSG00000000568,ENSMUSG00000000766,ENSMUSG00000001123,ENSMUSG00000001240,ENSMUSG00000001496,ENSMUSG00000001506,ENSMUSG00000001761,ENSMUSG00000002108,ENSMUSG00000002250,ENSMUSG00000002307,ENSMUSG00000002602,ENSMUSG00000002603,ENSMUSG00000002944,ENSMUSG00000002948,ENSMUSG00000003032,ENSMUSG00000003437,…
V1	TRUE	1.38e-18	652	6054	293	0.048	0.449	GO:0070848	BP	312	response to growth factor	2	ENSMUSG00000000058,ENSMUSG00000000214,ENSMUSG00000000567,ENSMUSG00000000766,ENSMUSG00000001240,ENSMUSG00000001496,ENSMUSG00000001506,ENSMUSG00000001870,ENSMUSG00000002603,ENSMUSG00000003032,ENSMUSG00000003316,ENSMUSG00000003665,ENSMUSG00000004951,ENSMUSG00000005087,ENSMUSG00000005583,ENSMUSG00000006005,ENSMUSG00000006205,ENSMUSG00000006304,ENSMUSG00000006386,ENSMUSG00000006445,ENSMUSG00000006611,…
V1	TRUE	0.00287	209	6054	90	0.015	0.431	GO:0071559	BP	312	response to transforming growth factor beta	3	ENSMUSG00000000058,ENSMUSG00000000567,ENSMUSG00000001496,ENSMUSG00000001506,ENSMUSG00000001870,ENSMUSG00000002603,ENSMUSG00000003316,ENSMUSG00000005583,ENSMUSG00000006205,ENSMUSG00000007613,ENSMUSG00000007655,ENSMUSG00000010797,ENSMUSG00000014932,ENSMUSG00000019777,ENSMUSG00000019889,ENSMUSG00000019920,ENSMUSG00000021127,ENSMUSG00000021250,ENSMUSG00000021360,ENSMUSG00000021388,ENSMUSG00000022150,…
V1	TRUE	1.98e-13	954	6054	379	0.063	0.397	GO:0009725	BP	312	response to hormone	2	ENSMUSG00000000058,ENSMUSG00000000214,ENSMUSG00000000440,ENSMUSG00000000568,ENSMUSG00000000708,ENSMUSG00000000792,ENSMUSG00000000957,ENSMUSG00000001240,ENSMUSG00000001280,ENSMUSG00000001496,ENSMUSG00000001506,ENSMUSG00000001642,ENSMUSG00000001663,ENSMUSG00000002108,ENSMUSG00000002250,ENSMUSG00000002307,ENSMUSG00000002603,ENSMUSG00000003235,ENSMUSG00000003868,ENSMUSG00000004366,ENSMUSG00000004936,…
V1	TRUE	3.29e-07	379	6054	162	0.027	0.427	GO:0048545	BP	312	response to steroid hormone	3	ENSMUSG00000000214,ENSMUSG00000000440,ENSMUSG00000001240,ENSMUSG00000001506,ENSMUSG00000002108,ENSMUSG00000002250,ENSMUSG00000002307,ENSMUSG00000002603,ENSMUSG00000004366,ENSMUSG00000004936,ENSMUSG00000006519,ENSMUSG00000006764,ENSMUSG00000007097,ENSMUSG00000007655,ENSMUSG00000013833,ENSMUSG00000014813,ENSMUSG00000015090,ENSMUSG00000015340,ENSMUSG00000015843,ENSMUSG00000017146,ENSMUSG00000017210,…
V1	TRUE	0.000678	181	6054	82	0.014	0.453	GO:0031960	BP	312	response to corticosteroid	4	ENSMUSG00000000214,ENSMUSG00000001506,ENSMUSG00000002603,ENSMUSG00000004936,ENSMUSG00000006519,ENSMUSG00000006764,ENSMUSG00000014813,ENSMUSG00000015090,ENSMUSG00000015340,ENSMUSG00000018593,ENSMUSG00000019943,ENSMUSG00000019997,ENSMUSG00000020122,ENSMUSG00000020592,ENSMUSG00000021127,ENSMUSG00000021250,ENSMUSG00000021594,ENSMUSG00000021835,ENSMUSG00000022358,ENSMUSG00000022382,ENSMUSG00000023964,…
V1	TRUE	0.00545	166	6054	74	0.012	0.446	GO:0051384	BP	312	response to glucocorticoid	5	ENSMUSG00000000214,ENSMUSG00000002603,ENSMUSG00000004936,ENSMUSG00000006764,ENSMUSG00000014813,ENSMUSG00000015090,ENSMUSG00000018593,ENSMUSG00000019943,ENSMUSG00000020122,ENSMUSG00000020592,ENSMUSG00000021127,ENSMUSG00000021250,ENSMUSG00000021594,ENSMUSG00000021835,ENSMUSG00000022358,ENSMUSG00000022382,ENSMUSG00000023964,ENSMUSG00000024190,ENSMUSG00000024256,ENSMUSG00000024397,ENSMUSG00000024778,…
V1	TRUE	9.08e-06	258	6054	115	0.019	0.446	GO:0097305	BP	312	response to alcohol	2	ENSMUSG00000000214,ENSMUSG00000000440,ENSMUSG00000000568,ENSMUSG00000000766,ENSMUSG00000001552,ENSMUSG00000001761,ENSMUSG00000002111,ENSMUSG00000002603,ENSMUSG00000002633,ENSMUSG00000003032,ENSMUSG00000006304,ENSMUSG00000006519,ENSMUSG00000006724,ENSMUSG00000007613,ENSMUSG00000009640,ENSMUSG00000013787,ENSMUSG00000015243,ENSMUSG00000015340,ENSMUSG00000015766,ENSMUSG00000017146,ENSMUSG00000018566,…
V1	TRUE	2.11e-05	154	6054	76	0.013	0.494	GO:0045471	BP	312	response to ethanol	3	ENSMUSG00000000214,ENSMUSG00000000766,ENSMUSG00000002111,ENSMUSG00000002633,ENSMUSG00000009640,ENSMUSG00000013787,ENSMUSG00000015340,ENSMUSG00000015766,ENSMUSG00000018566,ENSMUSG00000018593,ENSMUSG00000018634,ENSMUSG00000019777,ENSMUSG00000019942,ENSMUSG00000020053,ENSMUSG00000020152,ENSMUSG00000020155,ENSMUSG00000021680,ENSMUSG00000022186,ENSMUSG00000022705,ENSMUSG00000022982,ENSMUSG00000024256,…
V1	TRUE	8.82e-43	2267	6054	922	0.152	0.407	GO:0071310	BP	312	cellular response to organic substance	2	ENSMUSG00000000058,ENSMUSG00000000214,ENSMUSG00000000320,ENSMUSG00000000440,ENSMUSG00000000567,ENSMUSG00000000568,ENSMUSG00000000628,ENSMUSG00000000631,ENSMUSG00000000708,ENSMUSG00000000766,ENSMUSG00000000791,ENSMUSG00000000792,ENSMUSG00000000861,ENSMUSG00000000902,ENSMUSG00000001240,ENSMUSG00000001280,ENSMUSG00000001496,ENSMUSG00000001506,ENSMUSG00000001552,ENSMUSG00000001642,ENSMUSG00000001761,…
V1	TRUE	9.3e-10	784	6054	308	0.051	0.393	GO:0071345	BP	312	cellular response to cytokine stimulus	3	ENSMUSG00000000440,ENSMUSG00000000567,ENSMUSG00000000628,ENSMUSG00000000631,ENSMUSG00000000791,ENSMUSG00000001506,ENSMUSG00000002602,ENSMUSG00000002897,ENSMUSG00000002948,ENSMUSG00000003032,ENSMUSG00000003206,ENSMUSG00000003308,ENSMUSG00000003882,ENSMUSG00000004069,ENSMUSG00000004266,ENSMUSG00000004934,ENSMUSG00000005057,ENSMUSG00000005087,ENSMUSG00000005148,ENSMUSG00000005268,ENSMUSG00000005465,…
[truncated: 112 more rows]

## Sheet: Acb D2R pellet vs input CC
query.number	significant	p.value	term.size	query.size	overlap.size	precision	recall	term.id	domain	subgraph.number	term.name	relative.depth	intersection
[truncated: 166 more rows]

[truncated: 2 more sheets: Acb D2R pellet vs input MF, Acb D2R pellet vs input KEEG]
