# Supplementary material for: Functional and molecular heterogeneity of D2R neurons along dorsal ventral axis in the striatum
Source: Nat Commun. 2020 Apr 23;11:1957. doi: 10.1038/s41467-020-15716-9 (PMC7181842; doi:10.1038/s41467-020-15716-9)
Supplement: Supplementary file 9 — Supplementary Data 6 [file 41467_2020_15716_MOESM9_ESM.xlsx]

## Sheet: DS D2R pellet vs input BP
query.number	significant	p.value	term.size	query.size	overlap.size	precision	recall	term.id	domain	subgraph.number	term.name	relative.depth	intersection
V1	TRUE	0.00693	15	5955	13	0.002	0.867	GO:0071360	BP	150	cellular response to exogenous dsRNA	1	ENSMUSG00000004451,ENSMUSG00000007655,ENSMUSG00000024349,ENSMUSG00000026896,ENSMUSG00000029826,ENSMUSG00000031157,ENSMUSG00000031639,ENSMUSG00000032344,ENSMUSG00000036103,ENSMUSG00000037523,ENSMUSG00000040296,ENSMUSG00000042699,ENSMUSG00000059714
V1	TRUE	1.84e-08	7993	5955	2383	0.4	0.298	GO:0032501	BP	139	multicellular organismal process	1	ENSMUSG00000000058,ENSMUSG00000000093,ENSMUSG00000000125,ENSMUSG00000000149,ENSMUSG00000000168,ENSMUSG00000000247,ENSMUSG00000000290,ENSMUSG00000000318,ENSMUSG00000000320,ENSMUSG00000000402,ENSMUSG00000000416,ENSMUSG00000000440,ENSMUSG00000000486,ENSMUSG00000000489,ENSMUSG00000000530,ENSMUSG00000000532,ENSMUSG00000000555,ENSMUSG00000000567,ENSMUSG00000000568,ENSMUSG00000000579,ENSMUSG00000000594,…
NSMUSG00000041120,ENSMUSG00000041133,ENSMUSG00000041187,ENSMUSG00000041235,ENSMUSG00000041272,ENSMUSG00000041301,ENSMUSG00000041309,ENSMUSG00000041319,ENSMUSG00000041351,ENSMUSG00000041362,ENSMUSG00000041378,ENSMUSG00000041380,ENSMUSG00000041431,ENSMUSG00000041445,ENSMUSG00000041482,ENSMUSG00000041488,ENSMUSG00000041498,ENSMUSG00000041515,ENSMUSG00000041540,ENSMUSG00000041544,ENSMUSG00000041560,E…
V1	TRUE	2.61e-09	282	5955	132	0.022	0.468	GO:0090130	BP	139	tissue migration	2	ENSMUSG00000000290,ENSMUSG00000000320,ENSMUSG00000000440,ENSMUSG00000000489,ENSMUSG00000000530,ENSMUSG00000000567,ENSMUSG00000000753,ENSMUSG00000001280,ENSMUSG00000001300,ENSMUSG00000001672,ENSMUSG00000002603,ENSMUSG00000002985,ENSMUSG00000003032,ENSMUSG00000004043,ENSMUSG00000004951,ENSMUSG00000005583,ENSMUSG00000005672,ENSMUSG00000006386,ENSMUSG00000006445,ENSMUSG00000007613,ENSMUSG00000009376,…
V1	TRUE	2.21e-09	276	5955	130	0.022	0.471	GO:0090132	BP	139	epithelium migration	3	ENSMUSG00000000290,ENSMUSG00000000320,ENSMUSG00000000440,ENSMUSG00000000489,ENSMUSG00000000530,ENSMUSG00000000567,ENSMUSG00000000753,ENSMUSG00000001280,ENSMUSG00000001300,ENSMUSG00000001672,ENSMUSG00000002603,ENSMUSG00000002985,ENSMUSG00000003032,ENSMUSG00000004043,ENSMUSG00000004951,ENSMUSG00000005583,ENSMUSG00000005672,ENSMUSG00000006386,ENSMUSG00000006445,ENSMUSG00000007613,ENSMUSG00000009376,…
V1	TRUE	6.34e-11	661	5955	268	0.045	0.405	GO:0001816	BP	139	cytokine production	2	ENSMUSG00000000732,ENSMUSG00000000791,ENSMUSG00000001123,ENSMUSG00000002325,ENSMUSG00000002602,ENSMUSG00000002603,ENSMUSG00000002699,ENSMUSG00000002944,ENSMUSG00000003032,ENSMUSG00000003573,ENSMUSG00000004043,ENSMUSG00000004558,ENSMUSG00000004707,ENSMUSG00000004951,ENSMUSG00000005262,ENSMUSG00000005672,ENSMUSG00000006369,ENSMUSG00000006386,ENSMUSG00000006445,ENSMUSG00000006519,ENSMUSG00000006611,…
V1	TRUE	0.000169	138	5955	67	0.011	0.486	GO:0071706	BP	139	tumor necrosis factor superfamily cytokine production	3	ENSMUSG00000001123,ENSMUSG00000002602,ENSMUSG00000002944,ENSMUSG00000004951,ENSMUSG00000006519,ENSMUSG00000015340,ENSMUSG00000016024,ENSMUSG00000016494,ENSMUSG00000016496,ENSMUSG00000019777,ENSMUSG00000020101,ENSMUSG00000020399,ENSMUSG00000021125,ENSMUSG00000021326,ENSMUSG00000021408,ENSMUSG00000021994,ENSMUSG00000022037,ENSMUSG00000022309,ENSMUSG00000022892,ENSMUSG00000023411,ENSMUSG00000024526,…
V1	TRUE	0.000393	135	5955	65	0.011	0.481	GO:0032640	BP	139	tumor necrosis factor production	4	ENSMUSG00000001123,ENSMUSG00000002602,ENSMUSG00000002944,ENSMUSG00000004951,ENSMUSG00000006519,ENSMUSG00000015340,ENSMUSG00000016024,ENSMUSG00000016494,ENSMUSG00000019777,ENSMUSG00000020101,ENSMUSG00000020399,ENSMUSG00000021125,ENSMUSG00000021326,ENSMUSG00000021408,ENSMUSG00000021994,ENSMUSG00000022037,ENSMUSG00000022309,ENSMUSG00000022892,ENSMUSG00000023411,ENSMUSG00000024526,ENSMUSG00000025980,…
V1	TRUE	2.27e-08	354	5955	155	0.026	0.438	GO:0001503	BP	139	ossification	2	ENSMUSG00000000125,ENSMUSG00000000567,ENSMUSG00000000957,ENSMUSG00000001280,ENSMUSG00000001419,ENSMUSG00000001506,ENSMUSG00000001761,ENSMUSG00000002603,ENSMUSG00000002881,ENSMUSG00000005583,ENSMUSG00000006386,ENSMUSG00000006445,ENSMUSG00000006958,ENSMUSG00000007041,ENSMUSG00000007279,ENSMUSG00000007872,ENSMUSG00000008136,ENSMUSG00000008999,ENSMUSG00000014599,ENSMUSG00000017119,ENSMUSG00000018593,…
V1	TRUE	3.83e-06	192	5955	91	0.015	0.474	GO:0048771	BP	139	tissue remodeling	2	ENSMUSG00000000318,ENSMUSG00000000530,ENSMUSG00000000957,ENSMUSG00000002602,ENSMUSG00000002603,ENSMUSG00000004043,ENSMUSG00000005583,ENSMUSG00000006445,ENSMUSG00000006931,ENSMUSG00000007655,ENSMUSG00000009681,ENSMUSG00000014361,ENSMUSG00000015133,ENSMUSG00000019087,ENSMUSG00000019577,ENSMUSG00000020007,ENSMUSG00000020053,ENSMUSG00000020122,ENSMUSG00000020357,ENSMUSG00000020689,ENSMUSG00000021253,…
V1	TRUE	3.48e-24	11180	5955	3388	0.569	0.303	GO:0008152	BP	139	metabolic process	1	ENSMUSG00000000037,ENSMUSG00000000058,ENSMUSG00000000093,ENSMUSG00000000125,ENSMUSG00000000149,ENSMUSG00000000168,ENSMUSG00000000247,ENSMUSG00000000253,ENSMUSG00000000275,ENSMUSG00000000290,ENSMUSG00000000308,ENSMUSG00000000317,ENSMUSG00000000320,ENSMUSG00000000339,ENSMUSG00000000340,ENSMUSG00000000355,ENSMUSG00000000399,ENSMUSG00000000420,ENSMUSG00000000440,ENSMUSG00000000489,ENSMUSG00000000530,…
NSMUSG00000031104,ENSMUSG00000031107,ENSMUSG00000031111,ENSMUSG00000031143,ENSMUSG00000031155,ENSMUSG00000031157,ENSMUSG00000031161,ENSMUSG00000031169,ENSMUSG00000031189,ENSMUSG00000031200,ENSMUSG00000031207,ENSMUSG00000031209,ENSMUSG00000031239,ENSMUSG00000031245,ENSMUSG00000031264,ENSMUSG00000031283,ENSMUSG00000031284,ENSMUSG00000031292,ENSMUSG00000031304,ENSMUSG00000031310,ENSMUSG00000031311,E…
V1	TRUE	3.6e-14	1750	5955	630	0.106	0.36	GO:0044281	BP	139	small molecule metabolic process	2	ENSMUSG00000000168,ENSMUSG00000000253,ENSMUSG00000000320,ENSMUSG00000000399,ENSMUSG00000000440,ENSMUSG00000000489,ENSMUSG00000000628,ENSMUSG00000000708,ENSMUSG00000000881,ENSMUSG00000000958,ENSMUSG00000001380,ENSMUSG00000001642,ENSMUSG00000001750,ENSMUSG00000001773,ENSMUSG00000002010,ENSMUSG00000002603,ENSMUSG00000002661,ENSMUSG00000002944,ENSMUSG00000002985,ENSMUSG00000003072,ENSMUSG00000003271,…
V1	TRUE	1.63e-20	10186	5955	3092	0.519	0.304	GO:0044238	BP	139	primary metabolic process	2	ENSMUSG00000000037,ENSMUSG00000000058,ENSMUSG00000000093,ENSMUSG00000000149,ENSMUSG00000000168,ENSMUSG00000000247,ENSMUSG00000000253,ENSMUSG00000000275,ENSMUSG00000000290,ENSMUSG00000000317,ENSMUSG00000000320,ENSMUSG00000000339,ENSMUSG00000000355,ENSMUSG00000000420,ENSMUSG00000000440,ENSMUSG00000000489,ENSMUSG00000000530,ENSMUSG00000000532,ENSMUSG00000000555,ENSMUSG00000000562,ENSMUSG00000000567,…
NSMUSG00000032523,ENSMUSG00000032525,ENSMUSG00000032540,ENSMUSG00000032554,ENSMUSG00000032558,ENSMUSG00000032562,ENSMUSG00000032571,ENSMUSG00000032577,ENSMUSG00000032578,ENSMUSG00000032579,ENSMUSG00000032590,ENSMUSG00000032596,ENSMUSG00000032599,ENSMUSG00000032607,ENSMUSG00000032648,ENSMUSG00000032656,ENSMUSG00000032688,ENSMUSG00000032690,ENSMUSG00000032691,ENSMUSG00000032724,ENSMUSG00000032733,E…
V1	TRUE	7.75e-13	2043	5955	713	0.12	0.349	GO:0009056	BP	139	catabolic process	2	ENSMUSG00000000149,ENSMUSG00000000275,ENSMUSG00000000567,ENSMUSG00000000568,ENSMUSG00000000594,ENSMUSG00000000628,ENSMUSG00000000901,ENSMUSG00000000957,ENSMUSG00000001018,ENSMUSG00000001054,ENSMUSG00000001228,ENSMUSG00000001403,ENSMUSG00000001424,ENSMUSG00000001441,ENSMUSG00000001750,ENSMUSG00000001924,ENSMUSG00000001999,ENSMUSG00000002102,ENSMUSG00000002372,ENSMUSG00000002546,ENSMUSG00000002603,…
V1	TRUE	2.49e-17	9669	5955	2926	0.491	0.303	GO:0006807	BP	139	nitrogen compound metabolic process	2	ENSMUSG00000000037,ENSMUSG00000000058,ENSMUSG00000000093,ENSMUSG00000000149,ENSMUSG00000000168,ENSMUSG00000000247,ENSMUSG00000000253,ENSMUSG00000000275,ENSMUSG00000000290,ENSMUSG00000000317,ENSMUSG00000000320,ENSMUSG00000000339,ENSMUSG00000000355,ENSMUSG00000000420,ENSMUSG00000000440,ENSMUSG00000000489,ENSMUSG00000000530,ENSMUSG00000000532,ENSMUSG00000000555,ENSMUSG00000000562,ENSMUSG00000000567,…
NSMUSG00000034041,ENSMUSG00000034055,ENSMUSG00000034101,ENSMUSG00000034165,ENSMUSG00000034173,ENSMUSG00000034177,ENSMUSG00000034187,ENSMUSG00000034205,ENSMUSG00000034218,ENSMUSG00000034220,ENSMUSG00000034227,ENSMUSG00000034235,ENSMUSG00000034259,ENSMUSG00000034274,ENSMUSG00000034278,ENSMUSG00000034282,ENSMUSG00000034317,ENSMUSG00000034327,ENSMUSG00000034341,ENSMUSG00000034371,ENSMUSG00000034394,E…
V1	TRUE	0.00224	157	5955	71	0.012	0.452	GO:0097164	BP	139	ammonium ion metabolic process	3	ENSMUSG00000001642,ENSMUSG00000002475,ENSMUSG00000003623,ENSMUSG00000005514,ENSMUSG00000005899,ENSMUSG00000006442,ENSMUSG00000006764,ENSMUSG00000007783,ENSMUSG00000015970,ENSMUSG00000018900,ENSMUSG00000020000,ENSMUSG00000020182,ENSMUSG00000020334,ENSMUSG00000021263,ENSMUSG00000021478,ENSMUSG00000021594,ENSMUSG00000021721,ENSMUSG00000021948,ENSMUSG00000022425,ENSMUSG00000022489,ENSMUSG00000023328,…
V1	TRUE	2.28e-13	5762	5955	1804	0.303	0.313	GO:0009058	BP	139	biosynthetic process	2	ENSMUSG00000000037,ENSMUSG00000000093,ENSMUSG00000000168,ENSMUSG00000000247,ENSMUSG00000000275,ENSMUSG00000000290,ENSMUSG00000000317,ENSMUSG00000000320,ENSMUSG00000000355,ENSMUSG00000000399,ENSMUSG00000000420,ENSMUSG00000000440,ENSMUSG00000000489,ENSMUSG00000000530,ENSMUSG00000000532,ENSMUSG00000000562,ENSMUSG00000000567,ENSMUSG00000000568,ENSMUSG00000000628,ENSMUSG00000000693,ENSMUSG00000000708,…
NSMUSG00000078202,ENSMUSG00000078302,ENSMUSG00000078486,ENSMUSG00000078496,ENSMUSG00000078503,ENSMUSG00000078580,ENSMUSG00000078789,ENSMUSG00000078851,ENSMUSG00000078861,ENSMUSG00000078862,ENSMUSG00000078864,ENSMUSG00000078868,ENSMUSG00000078870,ENSMUSG00000078875,ENSMUSG00000078878,ENSMUSG00000078879,ENSMUSG00000078881,ENSMUSG00000078886,ENSMUSG00000078887,ENSMUSG00000078889,ENSMUSG00000078894,E…
V1	TRUE	4.75e-06	638	5955	241	0.04	0.378	GO:0044283	BP	139	small molecule biosynthetic process	3	ENSMUSG00000000320,ENSMUSG00000000399,ENSMUSG00000000489,ENSMUSG00000000628,ENSMUSG00000000708,ENSMUSG00000001642,ENSMUSG00000002603,ENSMUSG00000002985,ENSMUSG00000003500,ENSMUSG00000003665,ENSMUSG00000004267,ENSMUSG00000004885,ENSMUSG00000005360,ENSMUSG00000005373,ENSMUSG00000005514,ENSMUSG00000006344,ENSMUSG00000006345,ENSMUSG00000006390,ENSMUSG00000006782,ENSMUSG00000007656,ENSMUSG00000008035,…
V1	TRUE	8.45e-21	10623	5955	3213	0.54	0.302	GO:0071704	BP	139	organic substance metabolic process	2	ENSMUSG00000000037,ENSMUSG00000000058,ENSMUSG00000000093,ENSMUSG00000000125,ENSMUSG00000000149,ENSMUSG00000000168,ENSMUSG00000000247,ENSMUSG00000000253,ENSMUSG00000000275,ENSMUSG00000000290,ENSMUSG00000000317,ENSMUSG00000000320,ENSMUSG00000000339,ENSMUSG00000000355,ENSMUSG00000000399,ENSMUSG00000000420,ENSMUSG00000000440,ENSMUSG00000000489,ENSMUSG00000000530,ENSMUSG00000000532,ENSMUSG00000000555,…
NSMUSG00000031837,ENSMUSG00000031841,ENSMUSG00000031842,ENSMUSG00000031848,ENSMUSG00000031885,ENSMUSG00000031897,ENSMUSG00000031902,ENSMUSG00000031903,ENSMUSG00000031906,ENSMUSG00000031913,ENSMUSG00000031925,ENSMUSG00000031930,ENSMUSG00000031939,ENSMUSG00000031948,ENSMUSG00000031952,ENSMUSG00000031960,ENSMUSG00000031980,ENSMUSG00000031995,ENSMUSG00000031996,ENSMUSG00000032006,ENSMUSG00000032010,E…
V1	TRUE	1.33e-08	9142	5955	2701	0.454	0.295	GO:0043170	BP	139	macromolecule metabolic process	3	ENSMUSG00000000037,ENSMUSG00000000058,ENSMUSG00000000093,ENSMUSG00000000125,ENSMUSG00000000149,ENSMUSG00000000247,ENSMUSG00000000275,ENSMUSG00000000290,ENSMUSG00000000317,ENSMUSG00000000320,ENSMUSG00000000339,ENSMUSG00000000355,ENSMUSG00000000420,ENSMUSG00000000440,ENSMUSG00000000489,ENSMUSG00000000530,ENSMUSG00000000532,ENSMUSG00000000555,ENSMUSG00000000562,ENSMUSG00000000567,ENSMUSG00000000568,…
NSMUSG00000037887,ENSMUSG00000037958,ENSMUSG00000037993,ENSMUSG00000038046,ENSMUSG00000038056,ENSMUSG00000038058,ENSMUSG00000038068,ENSMUSG00000038080,ENSMUSG00000038116,ENSMUSG00000038119,ENSMUSG00000038132,ENSMUSG00000038146,ENSMUSG00000038151,ENSMUSG00000038168,ENSMUSG00000038175,ENSMUSG00000038206,ENSMUSG00000038208,ENSMUSG00000038225,ENSMUSG00000038264,ENSMUSG00000038319,ENSMUSG00000038324,E…
V1	TRUE	4.03e-17	3897	5955	1293	0.217	0.332	GO:0043412	BP	139	macromolecule modification	4	ENSMUSG00000000037,ENSMUSG00000000058,ENSMUSG00000000275,ENSMUSG00000000420,ENSMUSG00000000489,ENSMUSG00000000530,ENSMUSG00000000532,ENSMUSG00000000555,ENSMUSG00000000567,ENSMUSG00000000579,ENSMUSG00000000693,ENSMUSG00000000708,ENSMUSG00000000766,ENSMUSG00000000791,ENSMUSG00000000861,ENSMUSG00000000881,ENSMUSG00000000902,ENSMUSG00000001054,ENSMUSG00000001056,ENSMUSG00000001123,ENSMUSG00000001228,…
V1	TRUE	0.000664	5238	5955	1563	0.262	0.298	GO:0010467	BP	139	gene expression	4	ENSMUSG00000000037,ENSMUSG00000000093,ENSMUSG00000000125,ENSMUSG00000000247,ENSMUSG00000000275,ENSMUSG00000000290,ENSMUSG00000000317,ENSMUSG00000000320,ENSMUSG00000000339,ENSMUSG00000000355,ENSMUSG00000000440,ENSMUSG00000000489,ENSMUSG00000000530,ENSMUSG00000000532,ENSMUSG00000000562,ENSMUSG00000000567,ENSMUSG00000000568,ENSMUSG00000000693,ENSMUSG00000000708,ENSMUSG00000000740,ENSMUSG00000000753,…
V1	TRUE	6.76e-10	1724	5955	599	0.101	0.347	GO:1901575	BP	139	organic substance catabolic process	3	ENSMUSG00000000149,ENSMUSG00000000275,ENSMUSG00000000567,ENSMUSG00000000568,ENSMUSG00000000594,ENSMUSG00000000628,ENSMUSG00000001054,ENSMUSG00000001228,ENSMUSG00000001403,ENSMUSG00000001424,ENSMUSG00000001441,ENSMUSG00000001750,ENSMUSG00000001924,ENSMUSG00000001999,ENSMUSG00000002102,ENSMUSG00000002372,ENSMUSG00000002603,ENSMUSG00000002847,ENSMUSG00000002985,ENSMUSG00000003308,ENSMUSG00000003344,…
V1	TRUE	0.000551	1116	5955	378	0.063	0.339	GO:0009057	BP	139	macromolecule catabolic process	4	ENSMUSG00000000149,ENSMUSG00000000275,ENSMUSG00000000567,ENSMUSG00000000568,ENSMUSG00000001054,ENSMUSG00000001228,ENSMUSG00000001403,ENSMUSG00000001424,ENSMUSG00000001750,ENSMUSG00000001924,ENSMUSG00000002102,ENSMUSG00000002372,ENSMUSG00000002603,ENSMUSG00000002985,ENSMUSG00000003308,ENSMUSG00000003344,ENSMUSG00000003812,ENSMUSG00000004937,ENSMUSG00000005043,ENSMUSG00000005262,ENSMUSG00000005312,…
V1	TRUE	3.72e-22	6474	5955	2071	0.348	0.32	GO:1901564	BP	139	organonitrogen compound metabolic process	3	ENSMUSG00000000037,ENSMUSG00000000058,ENSMUSG00000000149,ENSMUSG00000000168,ENSMUSG00000000253,ENSMUSG00000000275,ENSMUSG00000000320,ENSMUSG00000000355,ENSMUSG00000000420,ENSMUSG00000000440,ENSMUSG00000000489,ENSMUSG00000000530,ENSMUSG00000000532,ENSMUSG00000000555,ENSMUSG00000000567,ENSMUSG00000000568,ENSMUSG00000000579,ENSMUSG00000000594,ENSMUSG00000000628,ENSMUSG00000000693,ENSMUSG00000000708,…
NSMUSG00000049792,ENSMUSG00000049871,ENSMUSG00000050029,ENSMUSG00000050063,ENSMUSG00000050148,ENSMUSG00000050229,ENSMUSG00000050295,ENSMUSG00000050315,ENSMUSG00000050397,ENSMUSG00000050511,ENSMUSG00000050541,ENSMUSG00000050621,ENSMUSG00000050796,ENSMUSG00000050931,ENSMUSG00000050953,ENSMUSG00000050994,ENSMUSG00000051048,ENSMUSG00000051062,ENSMUSG00000051146,ENSMUSG00000051177,ENSMUSG00000051212,E…
V1	TRUE	1.78e-05	1079	5955	376	0.063	0.348	GO:1901565	BP	139	organonitrogen compound catabolic process	4	ENSMUSG00000000149,ENSMUSG00000000275,ENSMUSG00000000567,ENSMUSG00000000594,ENSMUSG00000001054,ENSMUSG00000001228,ENSMUSG00000001403,ENSMUSG00000001441,ENSMUSG00000001750,ENSMUSG00000001924,ENSMUSG00000001999,ENSMUSG00000002102,ENSMUSG00000002372,ENSMUSG00000002603,ENSMUSG00000002985,ENSMUSG00000003308,ENSMUSG00000003344,ENSMUSG00000003526,ENSMUSG00000004070,ENSMUSG00000004937,ENSMUSG00000005043,…
V1	TRUE	7.55e-13	5601	5955	1754	0.295	0.313	GO:0019538	BP	139	protein metabolic process	4	ENSMUSG00000000037,ENSMUSG00000000058,ENSMUSG00000000149,ENSMUSG00000000275,ENSMUSG00000000320,ENSMUSG00000000355,ENSMUSG00000000420,ENSMUSG00000000440,ENSMUSG00000000489,ENSMUSG00000000530,ENSMUSG00000000532,ENSMUSG00000000555,ENSMUSG00000000567,ENSMUSG00000000568,ENSMUSG00000000579,ENSMUSG00000000693,ENSMUSG00000000708,ENSMUSG00000000732,ENSMUSG00000000740,ENSMUSG00000000753,ENSMUSG00000000766,…
NSMUSG00000082229,ENSMUSG00000086228,ENSMUSG00000089694,ENSMUSG00000089739,ENSMUSG00000090035,ENSMUSG00000090077,ENSMUSG00000090083,ENSMUSG00000090213,ENSMUSG00000090698,ENSMUSG00000090733,ENSMUSG00000091387,ENSMUSG00000091449,ENSMUSG00000092074,ENSMUSG00000092329,ENSMUSG00000093674,ENSMUSG00000093752,ENSMUSG00000095567,ENSMUSG00000095677,ENSMUSG00000096255,ENSMUSG00000096472,ENSMUSG00000096727,E…
V1	TRUE	7.43e-18	3732	5955	1249	0.21	0.335	GO:0036211	BP	139	protein modification process	5	ENSMUSG00000000037,ENSMUSG00000000058,ENSMUSG00000000275,ENSMUSG00000000420,ENSMUSG00000000489,ENSMUSG00000000530,ENSMUSG00000000532,ENSMUSG00000000555,ENSMUSG00000000567,ENSMUSG00000000579,ENSMUSG00000000693,ENSMUSG00000000708,ENSMUSG00000000766,ENSMUSG00000000791,ENSMUSG00000000861,ENSMUSG00000000881,ENSMUSG00000000902,ENSMUSG00000001054,ENSMUSG00000001123,ENSMUSG00000001228,ENSMUSG00000001300,…
V1	TRUE	3.05e-12	5675	5955	1770	0.297	0.312	GO:1901576	BP	139	organic substance biosynthetic process	3	ENSMUSG00000000037,ENSMUSG00000000093,ENSMUSG00000000168,ENSMUSG00000000247,ENSMUSG00000000275,ENSMUSG00000000290,ENSMUSG00000000317,ENSMUSG00000000320,ENSMUSG00000000355,ENSMUSG00000000399,ENSMUSG00000000420,ENSMUSG00000000440,ENSMUSG00000000489,ENSMUSG00000000530,ENSMUSG00000000532,ENSMUSG00000000562,ENSMUSG00000000567,ENSMUSG00000000568,ENSMUSG00000000628,ENSMUSG00000000693,ENSMUSG00000000708,…
NSMUSG00000079562,ENSMUSG00000079641,ENSMUSG00000079834,ENSMUSG00000080717,ENSMUSG00000085793,ENSMUSG00000089715,ENSMUSG00000089756,ENSMUSG00000089922,ENSMUSG00000090015,ENSMUSG00000090035,ENSMUSG00000090077,ENSMUSG00000090083,ENSMUSG00000090093,ENSMUSG00000090125,ENSMUSG00000090733,ENSMUSG00000091228,ENSMUSG00000091243,ENSMUSG00000091387,ENSMUSG00000091405,ENSMUSG00000091449,ENSMUSG00000091971,E…
V1	TRUE	7.25e-05	4774	5955	1444	0.242	0.302	GO:0009059	BP	139	macromolecule biosynthetic process	4	ENSMUSG00000000037,ENSMUSG00000000093,ENSMUSG00000000247,ENSMUSG00000000275,ENSMUSG00000000290,ENSMUSG00000000317,ENSMUSG00000000355,ENSMUSG00000000420,ENSMUSG00000000440,ENSMUSG00000000489,ENSMUSG00000000530,ENSMUSG00000000532,ENSMUSG00000000562,ENSMUSG00000000567,ENSMUSG00000000568,ENSMUSG00000000693,ENSMUSG00000000708,ENSMUSG00000000732,ENSMUSG00000000740,ENSMUSG00000000751,ENSMUSG00000000861,…
V1	TRUE	7.21e-06	1619	5955	542	0.091	0.335	GO:1901566	BP	139	organonitrogen compound biosynthetic process	4	ENSMUSG00000000168,ENSMUSG00000000355,ENSMUSG00000000420,ENSMUSG00000000440,ENSMUSG00000000489,ENSMUSG00000000568,ENSMUSG00000000628,ENSMUSG00000000732,ENSMUSG00000000740,ENSMUSG00000001056,ENSMUSG00000001380,ENSMUSG00000001750,ENSMUSG00000002546,ENSMUSG00000002603,ENSMUSG00000002767,ENSMUSG00000002985,ENSMUSG00000003032,ENSMUSG00000003072,ENSMUSG00000003135,ENSMUSG00000003235,ENSMUSG00000003418,…
V1	TRUE	0.00106	1023	5955	348	0.058	0.34	GO:1901135	BP	139	carbohydrate derivative metabolic process	3	ENSMUSG00000000168,ENSMUSG00000000420,ENSMUSG00000000489,ENSMUSG00000000594,ENSMUSG00000000628,ENSMUSG00000000881,ENSMUSG00000001642,ENSMUSG00000001750,ENSMUSG00000002546,ENSMUSG00000002603,ENSMUSG00000003072,ENSMUSG00000003271,ENSMUSG00000003402,ENSMUSG00000003418,ENSMUSG00000003500,ENSMUSG00000003623,ENSMUSG00000003665,ENSMUSG00000004267,ENSMUSG00000004936,ENSMUSG00000005043,ENSMUSG00000005373,…
V1	TRUE	0.00242	613	5955	220	0.037	0.359	GO:1901137	BP	139	carbohydrate derivative biosynthetic process	4	ENSMUSG00000000168,ENSMUSG00000000420,ENSMUSG00000000489,ENSMUSG00000000628,ENSMUSG00000001750,ENSMUSG00000002546,ENSMUSG00000002603,ENSMUSG00000003072,ENSMUSG00000003418,ENSMUSG00000003500,ENSMUSG00000003665,ENSMUSG00000004267,ENSMUSG00000004936,ENSMUSG00000005373,ENSMUSG00000006390,ENSMUSG00000009293,ENSMUSG00000010051,ENSMUSG00000011148,ENSMUSG00000011752,ENSMUSG00000017390,ENSMUSG00000018169,…
V1	TRUE	3.18e-11	5794	5955	1795	0.301	0.31	GO:1901360	BP	139	organic cyclic compound metabolic process	3	ENSMUSG00000000037,ENSMUSG00000000093,ENSMUSG00000000168,ENSMUSG00000000247,ENSMUSG00000000253,ENSMUSG00000000275,ENSMUSG00000000290,ENSMUSG00000000317,ENSMUSG00000000320,ENSMUSG00000000339,ENSMUSG00000000355,ENSMUSG00000000440,ENSMUSG00000000489,ENSMUSG00000000530,ENSMUSG00000000532,ENSMUSG00000000562,ENSMUSG00000000567,ENSMUSG00000000568,ENSMUSG00000000628,ENSMUSG00000000693,ENSMUSG00000000708,…
NSMUSG00000078870,ENSMUSG00000078875,ENSMUSG00000078878,ENSMUSG00000078879,ENSMUSG00000078881,ENSMUSG00000078886,ENSMUSG00000078887,ENSMUSG00000078889,ENSMUSG00000078894,ENSMUSG00000078896,ENSMUSG00000078898,ENSMUSG00000078902,ENSMUSG00000078903,ENSMUSG00000078941,ENSMUSG00000079110,ENSMUSG00000079184,ENSMUSG00000079363,ENSMUSG00000079427,ENSMUSG00000079470,ENSMUSG00000079487,ENSMUSG00000080717,E…
V1	TRUE	1.83e-08	4212	5955	1320	0.222	0.313	GO:1901362	BP	139	organic cyclic compound biosynthetic process	4	ENSMUSG00000000037,ENSMUSG00000000093,ENSMUSG00000000168,ENSMUSG00000000247,ENSMUSG00000000275,ENSMUSG00000000290,ENSMUSG00000000317,ENSMUSG00000000355,ENSMUSG00000000440,ENSMUSG00000000489,ENSMUSG00000000530,ENSMUSG00000000532,ENSMUSG00000000562,ENSMUSG00000000567,ENSMUSG00000000568,ENSMUSG00000000628,ENSMUSG00000000693,ENSMUSG00000000708,ENSMUSG00000000861,ENSMUSG00000000902,ENSMUSG00000001016,…
V1	TRUE	0.000412	1216	5955	409	0.069	0.336	GO:0006629	BP	139	lipid metabolic process	3	ENSMUSG00000000320,ENSMUSG00000000440,ENSMUSG00000000489,ENSMUSG00000000594,ENSMUSG00000000686,ENSMUSG00000001247,ENSMUSG00000001496,ENSMUSG00000002289,ENSMUSG00000002475,ENSMUSG00000002603,ENSMUSG00000002661,ENSMUSG00000002847,ENSMUSG00000002944,ENSMUSG00000002985,ENSMUSG00000003032,ENSMUSG00000003271,ENSMUSG00000003363,ENSMUSG00000003418,ENSMUSG00000003623,ENSMUSG00000004035,ENSMUSG00000004043,…
V1	TRUE	8.88e-12	2421	5955	821	0.138	0.339	GO:0002376	BP	139	immune system process	1	ENSMUSG00000000275,ENSMUSG00000000290,ENSMUSG00000000317,ENSMUSG00000000440,ENSMUSG00000000489,ENSMUSG00000000532,ENSMUSG00000000567,ENSMUSG00000000693,ENSMUSG00000000732,ENSMUSG00000000751,ENSMUSG00000000766,ENSMUSG00000000791,ENSMUSG00000000861,ENSMUSG00000000957,ENSMUSG00000001016,ENSMUSG00000001123,ENSMUSG00000001128,ENSMUSG00000001280,ENSMUSG00000001300,ENSMUSG00000001493,ENSMUSG00000001741,…
V1	TRUE	3.78e-31	16317	5955	4770	0.801	0.292	GO:0009987	BP	139	cellular process	1	ENSMUSG00000000037,ENSMUSG00000000058,ENSMUSG00000000093,ENSMUSG00000000125,ENSMUSG00000000149,ENSMUSG00000000168,ENSMUSG00000000247,ENSMUSG00000000253,ENSMUSG00000000275,ENSMUSG00000000290,ENSMUSG00000000308,ENSMUSG00000000317,ENSMUSG00000000320,ENSMUSG00000000339,ENSMUSG00000000355,ENSMUSG00000000359,ENSMUSG00000000399,ENSMUSG00000000402,ENSMUSG00000000420,ENSMUSG00000000440,ENSMUSG00000000486,…
NSMUSG00000027287,ENSMUSG00000027296,ENSMUSG00000027298,ENSMUSG00000027304,ENSMUSG00000027306,ENSMUSG00000027314,ENSMUSG00000027323,ENSMUSG00000027326,ENSMUSG00000027331,ENSMUSG00000027333,ENSMUSG00000027339,ENSMUSG00000027349,ENSMUSG00000027360,ENSMUSG00000027365,ENSMUSG00000027375,ENSMUSG00000027376,ENSMUSG00000027377,ENSMUSG00000027379,ENSMUSG00000027381,ENSMUSG00000027399,ENSMUSG00000027400,E…
SMUSG00000042104,ENSMUSG00000042106,ENSMUSG00000042109,ENSMUSG00000042116,ENSMUSG00000042129,ENSMUSG00000042133,ENSMUSG00000042155,ENSMUSG00000042156,ENSMUSG00000042182,ENSMUSG00000042190,ENSMUSG00000042228,ENSMUSG00000042249,ENSMUSG00000042251,ENSMUSG00000042258,ENSMUSG00000042275,ENSMUSG00000042282,ENSMUSG00000042284,ENSMUSG00000042286,ENSMUSG00000042289,ENSMUSG00000042292,ENSMUSG00000042303,EN…
V1	TRUE	5.29e-45	1812	5955	767	0.129	0.423	GO:0006928	BP	139	movement of cell or subcellular component	2	ENSMUSG00000000125,ENSMUSG00000000149,ENSMUSG00000000247,ENSMUSG00000000290,ENSMUSG00000000320,ENSMUSG00000000440,ENSMUSG00000000489,ENSMUSG00000000530,ENSMUSG00000000532,ENSMUSG00000000555,ENSMUSG00000000562,ENSMUSG00000000567,ENSMUSG00000000627,ENSMUSG00000000753,ENSMUSG00000000957,ENSMUSG00000001018,ENSMUSG00000001123,ENSMUSG00000001280,ENSMUSG00000001300,ENSMUSG00000001435,ENSMUSG00000001496,…
V1	TRUE	0.00072	7021	5955	2059	0.346	0.293	GO:0007154	BP	139	cell communication	2	ENSMUSG00000000058,ENSMUSG00000000093,ENSMUSG00000000125,ENSMUSG00000000149,ENSMUSG00000000275,ENSMUSG00000000290,ENSMUSG00000000359,ENSMUSG00000000440,ENSMUSG00000000489,ENSMUSG00000000530,ENSMUSG00000000531,ENSMUSG00000000532,ENSMUSG00000000555,ENSMUSG00000000562,ENSMUSG00000000567,ENSMUSG00000000579,ENSMUSG00000000632,ENSMUSG00000000693,ENSMUSG00000000732,ENSMUSG00000000766,ENSMUSG00000000791,…
NSMUSG00000050069,ENSMUSG00000050071,ENSMUSG00000050148,ENSMUSG00000050164,ENSMUSG00000050199,ENSMUSG00000050213,ENSMUSG00000050234,ENSMUSG00000050288,ENSMUSG00000050295,ENSMUSG00000050335,ENSMUSG00000050397,ENSMUSG00000050447,ENSMUSG00000050511,ENSMUSG00000050541,ENSMUSG00000050558,ENSMUSG00000050600,ENSMUSG00000050730,ENSMUSG00000050732,ENSMUSG00000050783,ENSMUSG00000050830,ENSMUSG00000050919,E…
V1	TRUE	4.01e-05	721	5955	263	0.044	0.365	GO:0007017	BP	139	microtubule-based process	2	ENSMUSG00000000486,ENSMUSG00000000579,ENSMUSG00000000708,ENSMUSG00000001018,ENSMUSG00000001151,ENSMUSG00000001473,ENSMUSG00000001525,ENSMUSG00000002055,ENSMUSG00000002372,ENSMUSG00000002546,ENSMUSG00000004677,ENSMUSG00000004936,ENSMUSG00000004951,ENSMUSG00000005233,ENSMUSG00000005237,ENSMUSG00000006005,ENSMUSG00000006782,ENSMUSG00000006930,ENSMUSG00000007564,ENSMUSG00000007655,ENSMUSG00000008035,…
V1	TRUE	0.00482	286	5955	114	0.019	0.399	GO:0007018	BP	139	microtubule-based movement	3	ENSMUSG00000001018,ENSMUSG00000004677,ENSMUSG00000004936,ENSMUSG00000004951,ENSMUSG00000005237,ENSMUSG00000006930,ENSMUSG00000009828,ENSMUSG00000010021,ENSMUSG00000012443,ENSMUSG00000017774,ENSMUSG00000018395,ENSMUSG00000018581,ENSMUSG00000018830,ENSMUSG00000019027,ENSMUSG00000019505,ENSMUSG00000020014,ENSMUSG00000020152,ENSMUSG00000020198,ENSMUSG00000020437,ENSMUSG00000020527,ENSMUSG00000020668,…
V1	TRUE	7.44e-17	694	5955	299	0.05	0.431	GO:0030029	BP	139	actin filament-based process	2	ENSMUSG00000002233,ENSMUSG00000002603,ENSMUSG00000003283,ENSMUSG00000004665,ENSMUSG00000004677,ENSMUSG00000005057,ENSMUSG00000005583,ENSMUSG00000005672,ENSMUSG00000006021,ENSMUSG00000006127,ENSMUSG00000006386,ENSMUSG00000006649,ENSMUSG00000007097,ENSMUSG00000007122,ENSMUSG00000007613,ENSMUSG00000007655,ENSMUSG00000009376,ENSMUSG00000009681,ENSMUSG00000009772,ENSMUSG00000010175,ENSMUSG00000010825,…
V1	TRUE	9.11e-06	1618	5955	541	0.091	0.334	GO:0007049	BP	139	cell cycle	2	ENSMUSG00000000058,ENSMUSG00000000355,ENSMUSG00000000486,ENSMUSG00000000489,ENSMUSG00000000532,ENSMUSG00000000567,ENSMUSG00000000579,ENSMUSG00000000708,ENSMUSG00000000751,ENSMUSG00000000902,ENSMUSG00000001151,ENSMUSG00000001228,ENSMUSG00000001403,ENSMUSG00000001517,ENSMUSG00000001525,ENSMUSG00000002055,ENSMUSG00000002058,ENSMUSG00000002068,ENSMUSG00000002233,ENSMUSG00000002297,ENSMUSG00000002324,…
V1	TRUE	1.51e-07	770	5955	290	0.049	0.377	GO:0000278	BP	139	mitotic cell cycle	3	ENSMUSG00000000058,ENSMUSG00000000489,ENSMUSG00000000532,ENSMUSG00000000579,ENSMUSG00000001151,ENSMUSG00000001403,ENSMUSG00000001517,ENSMUSG00000002055,ENSMUSG00000002058,ENSMUSG00000002068,ENSMUSG00000002233,ENSMUSG00000002297,ENSMUSG00000002372,ENSMUSG00000002546,ENSMUSG00000002603,ENSMUSG00000002948,ENSMUSG00000003032,ENSMUSG00000004043,ENSMUSG00000004266,ENSMUSG00000004895,ENSMUSG00000004936,…
V1	TRUE	0.00765	999	5955	335	0.056	0.335	GO:0001775	BP	139	cell activation	2	ENSMUSG00000000290,ENSMUSG00000000320,ENSMUSG00000000489,ENSMUSG00000000530,ENSMUSG00000000693,ENSMUSG00000000732,ENSMUSG00000000791,ENSMUSG00000000861,ENSMUSG00000000957,ENSMUSG00000001123,ENSMUSG00000001300,ENSMUSG00000001761,ENSMUSG00000001930,ENSMUSG00000002052,ENSMUSG00000002111,ENSMUSG00000002602,ENSMUSG00000002603,ENSMUSG00000002699,ENSMUSG00000002981,ENSMUSG00000002985,ENSMUSG00000003206,…
V1	TRUE	4.7e-07	1012	5955	364	0.061	0.36	GO:0022402	BP	139	cell cycle process	2	ENSMUSG00000000058,ENSMUSG00000000486,ENSMUSG00000000489,ENSMUSG00000000532,ENSMUSG00000000567,ENSMUSG00000000579,ENSMUSG00000000708,ENSMUSG00000001151,ENSMUSG00000001403,ENSMUSG00000001517,ENSMUSG00000001525,ENSMUSG00000002055,ENSMUSG00000002058,ENSMUSG00000002068,ENSMUSG00000002233,ENSMUSG00000002297,ENSMUSG00000002324,ENSMUSG00000002372,ENSMUSG00000002546,ENSMUSG00000002603,ENSMUSG00000003032,…
V1	TRUE	7.06e-08	596	5955	235	0.039	0.394	GO:1903047	BP	139	mitotic cell cycle process	3	ENSMUSG00000000058,ENSMUSG00000000489,ENSMUSG00000000532,ENSMUSG00000000579,ENSMUSG00000001151,ENSMUSG00000001403,ENSMUSG00000001517,ENSMUSG00000002055,ENSMUSG00000002058,ENSMUSG00000002068,ENSMUSG00000002233,ENSMUSG00000002297,ENSMUSG00000002372,ENSMUSG00000002546,ENSMUSG00000002603,ENSMUSG00000003032,ENSMUSG00000004266,ENSMUSG00000004895,ENSMUSG00000005233,ENSMUSG00000006005,ENSMUSG00000007080,…
V1	TRUE	0.00021	373	5955	148	0.025	0.397	GO:0044770	BP	139	cell cycle phase transition	3	ENSMUSG00000000532,ENSMUSG00000001403,ENSMUSG00000001517,ENSMUSG00000002068,ENSMUSG00000002297,ENSMUSG00000002372,ENSMUSG00000002603,ENSMUSG00000003032,ENSMUSG00000003437,ENSMUSG00000004266,ENSMUSG00000006005,ENSMUSG00000006342,ENSMUSG00000007080,ENSMUSG00000007656,ENSMUSG00000010051,ENSMUSG00000015766,ENSMUSG00000017561,ENSMUSG00000018669,ENSMUSG00000019942,ENSMUSG00000019982,ENSMUSG00000020122,…
V1	TRUE	0.00118	183	5955	81	0.014	0.443	GO:0044843	BP	139	cell cycle G1/S phase transition	4	ENSMUSG00000000532,ENSMUSG00000002068,ENSMUSG00000002297,ENSMUSG00000002372,ENSMUSG00000003032,ENSMUSG00000003437,ENSMUSG00000004266,ENSMUSG00000006342,ENSMUSG00000007080,ENSMUSG00000010051,ENSMUSG00000017561,ENSMUSG00000019982,ENSMUSG00000020122,ENSMUSG00000020644,ENSMUSG00000021255,ENSMUSG00000021379,ENSMUSG00000021611,ENSMUSG00000021701,ENSMUSG00000021732,ENSMUSG00000021810,ENSMUSG00000021959,…
V1	TRUE	0.000903	335	5955	133	0.022	0.397	GO:0044772	BP	139	mitotic cell cycle phase transition	4	ENSMUSG00000000532,ENSMUSG00000001403,ENSMUSG00000001517,ENSMUSG00000002068,ENSMUSG00000002297,ENSMUSG00000002372,ENSMUSG00000002603,ENSMUSG00000003032,ENSMUSG00000004266,ENSMUSG00000006005,ENSMUSG00000007080,ENSMUSG00000007656,ENSMUSG00000010051,ENSMUSG00000015766,ENSMUSG00000017561,ENSMUSG00000018669,ENSMUSG00000019942,ENSMUSG00000019982,ENSMUSG00000020122,ENSMUSG00000020326,ENSMUSG00000020381,…
V1	TRUE	7.27e-20	2060	5955	754	0.127	0.366	GO:0008219	BP	139	cell death	2	ENSMUSG00000000037,ENSMUSG00000000308,ENSMUSG00000000320,ENSMUSG00000000440,ENSMUSG00000000532,ENSMUSG00000000555,ENSMUSG00000000567,ENSMUSG00000000628,ENSMUSG00000000753,ENSMUSG00000001240,ENSMUSG00000001300,ENSMUSG00000001419,ENSMUSG00000001435,ENSMUSG00000001642,ENSMUSG00000001761,ENSMUSG00000001773,ENSMUSG00000002083,ENSMUSG00000002111,ENSMUSG00000002289,ENSMUSG00000002486,ENSMUSG00000002489,…
V1	TRUE	3e-16	1910	5955	690	0.116	0.361	GO:0012501	BP	139	programmed cell death	3	ENSMUSG00000000037,ENSMUSG00000000308,ENSMUSG00000000320,ENSMUSG00000000440,ENSMUSG00000000532,ENSMUSG00000000555,ENSMUSG00000000567,ENSMUSG00000000628,ENSMUSG00000001240,ENSMUSG00000001419,ENSMUSG00000001435,ENSMUSG00000001642,ENSMUSG00000001761,ENSMUSG00000001773,ENSMUSG00000002083,ENSMUSG00000002111,ENSMUSG00000002289,ENSMUSG00000002486,ENSMUSG00000002489,ENSMUSG00000002524,ENSMUSG00000002602,…
V1	TRUE	1.25e-15	1878	5955	677	0.114	0.36	GO:0006915	BP	139	apoptotic process	4	ENSMUSG00000000037,ENSMUSG00000000308,ENSMUSG00000000320,ENSMUSG00000000440,ENSMUSG00000000532,ENSMUSG00000000555,ENSMUSG00000000567,ENSMUSG00000000628,ENSMUSG00000001240,ENSMUSG00000001419,ENSMUSG00000001435,ENSMUSG00000001642,ENSMUSG00000001761,ENSMUSG00000001773,ENSMUSG00000002083,ENSMUSG00000002111,ENSMUSG00000002289,ENSMUSG00000002486,ENSMUSG00000002489,ENSMUSG00000002524,ENSMUSG00000002602,…
V1	TRUE	9.23e-05	550	5955	207	0.035	0.376	GO:0051301	BP	139	cell division	2	ENSMUSG00000000486,ENSMUSG00000000579,ENSMUSG00000001403,ENSMUSG00000002055,ENSMUSG00000002058,ENSMUSG00000002068,ENSMUSG00000002233,ENSMUSG00000002249,ENSMUSG00000002546,ENSMUSG00000002603,ENSMUSG00000004451,ENSMUSG00000004791,ENSMUSG00000005233,ENSMUSG00000005410,ENSMUSG00000005672,ENSMUSG00000006005,ENSMUSG00000006342,ENSMUSG00000007656,ENSMUSG00000011589,ENSMUSG00000012443,ENSMUSG00000015149,…
V1	TRUE	3.8e-33	10036	5955	3135	0.526	0.312	GO:0044237	BP	139	cellular metabolic process	2	ENSMUSG00000000037,ENSMUSG00000000058,ENSMUSG00000000093,ENSMUSG00000000149,ENSMUSG00000000168,ENSMUSG00000000247,ENSMUSG00000000253,ENSMUSG00000000275,ENSMUSG00000000290,ENSMUSG00000000308,ENSMUSG00000000317,ENSMUSG00000000320,ENSMUSG00000000339,ENSMUSG00000000355,ENSMUSG00000000399,ENSMUSG00000000420,ENSMUSG00000000440,ENSMUSG00000000489,ENSMUSG00000000530,ENSMUSG00000000532,ENSMUSG00000000555,…
NSMUSG00000032249,ENSMUSG00000032259,ENSMUSG00000032280,ENSMUSG00000032281,ENSMUSG00000032294,ENSMUSG00000032297,ENSMUSG00000032301,ENSMUSG00000032329,ENSMUSG00000032336,ENSMUSG00000032344,ENSMUSG00000032348,ENSMUSG00000032349,ENSMUSG00000032359,ENSMUSG00000032369,ENSMUSG00000032374,ENSMUSG00000032380,ENSMUSG00000032387,ENSMUSG00000032392,ENSMUSG00000032402,ENSMUSG00000032409,ENSMUSG00000032418,E…
V1	TRUE	3.01e-13	7805	5955	2377	0.399	0.305	GO:0044260	BP	139	cellular macromolecule metabolic process	3	ENSMUSG00000000037,ENSMUSG00000000058,ENSMUSG00000000093,ENSMUSG00000000149,ENSMUSG00000000247,ENSMUSG00000000275,ENSMUSG00000000290,ENSMUSG00000000317,ENSMUSG00000000320,ENSMUSG00000000355,ENSMUSG00000000420,ENSMUSG00000000440,ENSMUSG00000000489,ENSMUSG00000000530,ENSMUSG00000000532,ENSMUSG00000000555,ENSMUSG00000000562,ENSMUSG00000000567,ENSMUSG00000000568,ENSMUSG00000000579,ENSMUSG00000000693,…
NSMUSG00000042419,ENSMUSG00000042444,ENSMUSG00000042460,ENSMUSG00000042472,ENSMUSG00000042487,ENSMUSG00000042489,ENSMUSG00000042506,ENSMUSG00000042514,ENSMUSG00000042535,ENSMUSG00000042589,ENSMUSG00000042607,ENSMUSG00000042613,ENSMUSG00000042622,ENSMUSG00000042626,ENSMUSG00000042638,ENSMUSG00000042662,ENSMUSG00000042677,ENSMUSG00000042699,ENSMUSG00000042724,ENSMUSG00000042745,ENSMUSG00000042750,E…
V1	TRUE	0.000869	165	5955	75	0.013	0.455	GO:0043112	BP	139	receptor metabolic process	4	ENSMUSG00000000440,ENSMUSG00000001240,ENSMUSG00000002603,ENSMUSG00000002944,ENSMUSG00000002985,ENSMUSG00000007655,ENSMUSG00000015405,ENSMUSG00000019777,ENSMUSG00000020524,ENSMUSG00000020689,ENSMUSG00000020889,ENSMUSG00000021319,ENSMUSG00000021367,ENSMUSG00000021457,ENSMUSG00000022309,ENSMUSG00000022383,ENSMUSG00000022705,ENSMUSG00000022841,ENSMUSG00000023328,ENSMUSG00000023951,ENSMUSG00000024942,…
V1	TRUE	6.08e-18	4814	5955	1566	0.263	0.325	GO:0044267	BP	139	cellular protein metabolic process	4	ENSMUSG00000000037,ENSMUSG00000000058,ENSMUSG00000000149,ENSMUSG00000000275,ENSMUSG00000000320,ENSMUSG00000000355,ENSMUSG00000000420,ENSMUSG00000000440,ENSMUSG00000000489,ENSMUSG00000000530,ENSMUSG00000000532,ENSMUSG00000000555,ENSMUSG00000000567,ENSMUSG00000000568,ENSMUSG00000000579,ENSMUSG00000000693,ENSMUSG00000000708,ENSMUSG00000000740,ENSMUSG00000000753,ENSMUSG00000000766,ENSMUSG00000000791,…
V1	TRUE	7.43e-18	3732	5955	1249	0.21	0.335	GO:0006464	BP	139	cellular protein modification process	5	ENSMUSG00000000037,ENSMUSG00000000058,ENSMUSG00000000275,ENSMUSG00000000420,ENSMUSG00000000489,ENSMUSG00000000530,ENSMUSG00000000532,ENSMUSG00000000555,ENSMUSG00000000567,ENSMUSG00000000579,ENSMUSG00000000693,ENSMUSG00000000708,ENSMUSG00000000766,ENSMUSG00000000791,ENSMUSG00000000861,ENSMUSG00000000881,ENSMUSG00000000902,ENSMUSG00000001054,ENSMUSG00000001123,ENSMUSG00000001228,ENSMUSG00000001300,…
V1	TRUE	4.2e-11	1181	5955	437	0.073	0.37	GO:0018193	BP	139	peptidyl-amino acid modification	6	ENSMUSG00000000058,ENSMUSG00000000420,ENSMUSG00000000489,ENSMUSG00000000532,ENSMUSG00000000555,ENSMUSG00000000693,ENSMUSG00000000708,ENSMUSG00000000791,ENSMUSG00000000861,ENSMUSG00000000881,ENSMUSG00000000902,ENSMUSG00000001300,ENSMUSG00000001555,ENSMUSG00000001773,ENSMUSG00000002012,ENSMUSG00000002028,ENSMUSG00000002052,ENSMUSG00000002058,ENSMUSG00000002111,ENSMUSG00000002602,ENSMUSG00000002603,…
V1	TRUE	7.29e-08	370	5955	159	0.027	0.43	GO:0018212	BP	139	peptidyl-tyrosine modification	7	ENSMUSG00000000058,ENSMUSG00000000489,ENSMUSG00000000555,ENSMUSG00000000791,ENSMUSG00000000881,ENSMUSG00000001300,ENSMUSG00000002058,ENSMUSG00000002602,ENSMUSG00000002603,ENSMUSG00000002944,ENSMUSG00000002948,ENSMUSG00000003283,ENSMUSG00000004043,ENSMUSG00000004266,ENSMUSG00000004837,ENSMUSG00000004933,ENSMUSG00000004936,ENSMUSG00000005672,ENSMUSG00000005958,ENSMUSG00000006386,ENSMUSG00000006445,…
V1	TRUE	0.0255	338	5955	128	0.021	0.379	GO:0018209	BP	139	peptidyl-serine modification	7	ENSMUSG00000000420,ENSMUSG00000000489,ENSMUSG00000002012,ENSMUSG00000002603,ENSMUSG00000005373,ENSMUSG00000006127,ENSMUSG00000006386,ENSMUSG00000007613,ENSMUSG00000007655,ENSMUSG00000011751,ENSMUSG00000015202,ENSMUSG00000015981,ENSMUSG00000017868,ENSMUSG00000019929,ENSMUSG00000019942,ENSMUSG00000020122,ENSMUSG00000020715,ENSMUSG00000020785,ENSMUSG00000021070,ENSMUSG00000021130,ENSMUSG00000021270,…
V1	TRUE	3.56e-12	1813	5955	639	0.107	0.352	GO:0044248	BP	139	cellular catabolic process	3	ENSMUSG00000000149,ENSMUSG00000000275,ENSMUSG00000000568,ENSMUSG00000000594,ENSMUSG00000000628,ENSMUSG00000001018,ENSMUSG00000001054,ENSMUSG00000001228,ENSMUSG00000001403,ENSMUSG00000001424,ENSMUSG00000001441,ENSMUSG00000001750,ENSMUSG00000001924,ENSMUSG00000001999,ENSMUSG00000002102,ENSMUSG00000002372,ENSMUSG00000002546,ENSMUSG00000002603,ENSMUSG00000002985,ENSMUSG00000003308,ENSMUSG00000003344,…
V1	TRUE	1.43e-12	6149	5955	1907	0.32	0.31	GO:0034641	BP	139	cellular nitrogen compound metabolic process	3	ENSMUSG00000000037,ENSMUSG00000000093,ENSMUSG00000000168,ENSMUSG00000000247,ENSMUSG00000000253,ENSMUSG00000000275,ENSMUSG00000000290,ENSMUSG00000000317,ENSMUSG00000000339,ENSMUSG00000000355,ENSMUSG00000000440,ENSMUSG00000000489,ENSMUSG00000000530,ENSMUSG00000000532,ENSMUSG00000000562,ENSMUSG00000000567,ENSMUSG00000000568,ENSMUSG00000000594,ENSMUSG00000000628,ENSMUSG00000000693,ENSMUSG00000000708,…
NSMUSG00000064363,ENSMUSG00000064367,ENSMUSG00000064370,ENSMUSG00000065947,ENSMUSG00000066000,ENSMUSG00000066037,ENSMUSG00000066196,ENSMUSG00000066442,ENSMUSG00000066613,ENSMUSG00000066643,ENSMUSG00000066687,ENSMUSG00000066800,ENSMUSG00000066877,ENSMUSG00000067038,ENSMUSG00000067071,ENSMUSG00000067288,ENSMUSG00000067369,ENSMUSG00000067567,ENSMUSG00000067873,ENSMUSG00000067916,ENSMUSG00000067928,E…
V1	TRUE	6.46e-11	5627	5955	1745	0.293	0.31	GO:0006725	BP	139	cellular aromatic compound metabolic process	3	ENSMUSG00000000037,ENSMUSG00000000093,ENSMUSG00000000168,ENSMUSG00000000247,ENSMUSG00000000253,ENSMUSG00000000275,ENSMUSG00000000290,ENSMUSG00000000317,ENSMUSG00000000339,ENSMUSG00000000355,ENSMUSG00000000440,ENSMUSG00000000489,ENSMUSG00000000530,ENSMUSG00000000532,ENSMUSG00000000562,ENSMUSG00000000567,ENSMUSG00000000568,ENSMUSG00000000628,ENSMUSG00000000693,ENSMUSG00000000708,ENSMUSG00000000732,…
NSMUSG00000095789,ENSMUSG00000096014,ENSMUSG00000096351,ENSMUSG00000096472,ENSMUSG00000097239,ENSMUSG00000097333,ENSMUSG00000098022,ENSMUSG00000098905,ENSMUSG00000100235,ENSMUSG00000107928,ENSMUSG00000109061,ENSMUSG00000109324,ENSMUSG00000109378,ENSMUSG00000109398,ENSMUSG00000109511,ENSMUSG00000109523,ENSMUSG00000110195,ENSMUSG00000111497,ENSMUSG00000112640,ENSMUSG00000116165,ENSMUSG00000116673
V1	TRUE	0.00641	464	5955	171	0.029	0.369	GO:0051186	BP	139	cofactor metabolic process	3	ENSMUSG00000000168,ENSMUSG00000000399,ENSMUSG00000000628,ENSMUSG00000001642,ENSMUSG00000001663,ENSMUSG00000001665,ENSMUSG00000001773,ENSMUSG00000001999,ENSMUSG00000002010,ENSMUSG00000002280,ENSMUSG00000003623,ENSMUSG00000003662,ENSMUSG00000004035,ENSMUSG00000004043,ENSMUSG00000004070,ENSMUSG00000004267,ENSMUSG00000005373,ENSMUSG00000005951,ENSMUSG00000006344,ENSMUSG00000006345,ENSMUSG00000006390,…
V1	TRUE	0.00481	154	5955	69	0.012	0.448	GO:0006733	BP	139	oxidoreduction coenzyme metabolic process	5	ENSMUSG00000000168,ENSMUSG00000000399,ENSMUSG00000000628,ENSMUSG00000002010,ENSMUSG00000004267,ENSMUSG00000005373,ENSMUSG00000005951,ENSMUSG00000011752,ENSMUSG00000015950,ENSMUSG00000016194,ENSMUSG00000017390,ENSMUSG00000018861,ENSMUSG00000019179,ENSMUSG00000020053,ENSMUSG00000020080,ENSMUSG00000020250,ENSMUSG00000020277,ENSMUSG00000020321,ENSMUSG00000020456,ENSMUSG00000020475,ENSMUSG00000021196,…
V1	TRUE	2.3e-08	645	5955	253	0.042	0.392	GO:0017144	BP	139	drug metabolic process	3	ENSMUSG00000000168,ENSMUSG00000000290,ENSMUSG00000000628,ENSMUSG00000000766,ENSMUSG00000001280,ENSMUSG00000001642,ENSMUSG00000001750,ENSMUSG00000002010,ENSMUSG00000002603,ENSMUSG00000002944,ENSMUSG00000003032,ENSMUSG00000003072,ENSMUSG00000004043,ENSMUSG00000004267,ENSMUSG00000004936,ENSMUSG00000005373,ENSMUSG00000005514,ENSMUSG00000005803,ENSMUSG00000006273,ENSMUSG00000006344,ENSMUSG00000006345,…
V1	TRUE	6.42e-11	5574	5955	1730	0.291	0.31	GO:0046483	BP	139	heterocycle metabolic process	3	ENSMUSG00000000037,ENSMUSG00000000093,ENSMUSG00000000168,ENSMUSG00000000247,ENSMUSG00000000253,ENSMUSG00000000275,ENSMUSG00000000290,ENSMUSG00000000317,ENSMUSG00000000320,ENSMUSG00000000339,ENSMUSG00000000355,ENSMUSG00000000440,ENSMUSG00000000489,ENSMUSG00000000530,ENSMUSG00000000532,ENSMUSG00000000562,ENSMUSG00000000567,ENSMUSG00000000568,ENSMUSG00000000628,ENSMUSG00000000693,ENSMUSG00000000708,…
NSMUSG00000109523,ENSMUSG00000110195,ENSMUSG00000111497,ENSMUSG00000112640,ENSMUSG00000116165,ENSMUSG00000116673
V1	TRUE	0.000374	143	5955	68	0.011	0.476	GO:0072524	BP	139	pyridine-containing compound metabolic process	4	ENSMUSG00000000168,ENSMUSG00000000628,ENSMUSG00000002010,ENSMUSG00000004267,ENSMUSG00000005373,ENSMUSG00000005951,ENSMUSG00000011752,ENSMUSG00000015950,ENSMUSG00000016194,ENSMUSG00000017390,ENSMUSG00000018659,ENSMUSG00000018861,ENSMUSG00000019179,ENSMUSG00000020053,ENSMUSG00000020080,ENSMUSG00000020250,ENSMUSG00000020277,ENSMUSG00000020321,ENSMUSG00000020456,ENSMUSG00000020475,ENSMUSG00000021196,…
V1	TRUE	0.00338	485	5955	179	0.03	0.369	GO:0072521	BP	139	purine-containing compound metabolic process	4	ENSMUSG00000000168,ENSMUSG00000000253,ENSMUSG00000000628,ENSMUSG00000000881,ENSMUSG00000001750,ENSMUSG00000002603,ENSMUSG00000003072,ENSMUSG00000003271,ENSMUSG00000003500,ENSMUSG00000003623,ENSMUSG00000004267,ENSMUSG00000004936,ENSMUSG00000005107,ENSMUSG00000005373,ENSMUSG00000006273,ENSMUSG00000006390,ENSMUSG00000006445,ENSMUSG00000007097,ENSMUSG00000009876,ENSMUSG00000011148,ENSMUSG00000011752,…
V1	TRUE	8.47e-10	5447	5955	1684	0.283	0.309	GO:0006139	BP	139	nucleobase-containing compound metabolic process	4	ENSMUSG00000000037,ENSMUSG00000000093,ENSMUSG00000000168,ENSMUSG00000000247,ENSMUSG00000000253,ENSMUSG00000000275,ENSMUSG00000000290,ENSMUSG00000000317,ENSMUSG00000000339,ENSMUSG00000000355,ENSMUSG00000000440,ENSMUSG00000000489,ENSMUSG00000000530,ENSMUSG00000000532,ENSMUSG00000000562,ENSMUSG00000000567,ENSMUSG00000000568,ENSMUSG00000000628,ENSMUSG00000000693,ENSMUSG00000000708,ENSMUSG00000000732,…
V1	TRUE	0.000191	4887	5955	1471	0.247	0.301	GO:0090304	BP	139	nucleic acid metabolic process	5	ENSMUSG00000000037,ENSMUSG00000000093,ENSMUSG00000000247,ENSMUSG00000000275,ENSMUSG00000000290,ENSMUSG00000000317,ENSMUSG00000000339,ENSMUSG00000000355,ENSMUSG00000000440,ENSMUSG00000000489,ENSMUSG00000000530,ENSMUSG00000000532,ENSMUSG00000000562,ENSMUSG00000000567,ENSMUSG00000000568,ENSMUSG00000000693,ENSMUSG00000000708,ENSMUSG00000000732,ENSMUSG00000000751,ENSMUSG00000000861,ENSMUSG00000000902,…
V1	TRUE	6.24e-05	4400	5955	1339	0.225	0.304	GO:0016070	BP	139	RNA metabolic process	6	ENSMUSG00000000037,ENSMUSG00000000093,ENSMUSG00000000247,ENSMUSG00000000275,ENSMUSG00000000290,ENSMUSG00000000317,ENSMUSG00000000339,ENSMUSG00000000355,ENSMUSG00000000440,ENSMUSG00000000489,ENSMUSG00000000530,ENSMUSG00000000532,ENSMUSG00000000562,ENSMUSG00000000567,ENSMUSG00000000568,ENSMUSG00000000693,ENSMUSG00000000708,ENSMUSG00000000861,ENSMUSG00000000902,ENSMUSG00000001016,ENSMUSG00000001056,…
V1	TRUE	6.21e-06	649	5955	244	0.041	0.376	GO:0055086	BP	139	nucleobase-containing small molecule metabolic process	5	ENSMUSG00000000168,ENSMUSG00000000253,ENSMUSG00000000628,ENSMUSG00000000881,ENSMUSG00000001750,ENSMUSG00000002010,ENSMUSG00000002603,ENSMUSG00000003072,ENSMUSG00000003271,ENSMUSG00000003500,ENSMUSG00000003623,ENSMUSG00000004267,ENSMUSG00000004936,ENSMUSG00000005373,ENSMUSG00000005951,ENSMUSG00000006273,ENSMUSG00000006390,ENSMUSG00000006445,ENSMUSG00000006782,ENSMUSG00000007097,ENSMUSG00000009876,…
V1	TRUE	0.00105	255	5955	106	0.018	0.416	GO:0072593	BP	139	reactive oxygen species metabolic process	3	ENSMUSG00000000290,ENSMUSG00000000489,ENSMUSG00000000628,ENSMUSG00000000766,ENSMUSG00000001517,ENSMUSG00000002603,ENSMUSG00000002944,ENSMUSG00000003032,ENSMUSG00000005510,ENSMUSG00000005514,ENSMUSG00000006519,ENSMUSG00000007039,ENSMUSG00000007655,ENSMUSG00000007670,ENSMUSG00000009681,ENSMUSG00000015149,ENSMUSG00000015340,ENSMUSG00000015839,ENSMUSG00000015950,ENSMUSG00000016494,ENSMUSG00000018339,…
V1	TRUE	1.34e-30	3062	5955	1114	0.187	0.364	GO:0006793	BP	139	phosphorus metabolic process	3	ENSMUSG00000000058,ENSMUSG00000000168,ENSMUSG00000000253,ENSMUSG00000000308,ENSMUSG00000000489,ENSMUSG00000000530,ENSMUSG00000000532,ENSMUSG00000000555,ENSMUSG00000000567,ENSMUSG00000000579,ENSMUSG00000000628,ENSMUSG00000000708,ENSMUSG00000000766,ENSMUSG00000000791,ENSMUSG00000000881,ENSMUSG00000001123,ENSMUSG00000001270,ENSMUSG00000001300,ENSMUSG00000001496,ENSMUSG00000001517,ENSMUSG00000001524,…
V1	TRUE	1.01e-30	3044	5955	1109	0.186	0.364	GO:0006796	BP	139	phosphate-containing compound metabolic process	4	ENSMUSG00000000058,ENSMUSG00000000168,ENSMUSG00000000253,ENSMUSG00000000308,ENSMUSG00000000489,ENSMUSG00000000530,ENSMUSG00000000532,ENSMUSG00000000555,ENSMUSG00000000567,ENSMUSG00000000579,ENSMUSG00000000628,ENSMUSG00000000708,ENSMUSG00000000766,ENSMUSG00000000791,ENSMUSG00000000881,ENSMUSG00000001123,ENSMUSG00000001270,ENSMUSG00000001300,ENSMUSG00000001496,ENSMUSG00000001517,ENSMUSG00000001524,…
V1	TRUE	8.71e-24	2230	5955	825	0.139	0.37	GO:0016310	BP	139	phosphorylation	5	ENSMUSG00000000058,ENSMUSG00000000308,ENSMUSG00000000489,ENSMUSG00000000530,ENSMUSG00000000532,ENSMUSG00000000555,ENSMUSG00000000567,ENSMUSG00000000579,ENSMUSG00000000628,ENSMUSG00000000708,ENSMUSG00000000766,ENSMUSG00000000791,ENSMUSG00000000881,ENSMUSG00000001123,ENSMUSG00000001270,ENSMUSG00000001300,ENSMUSG00000001517,ENSMUSG00000001524,ENSMUSG00000001672,ENSMUSG00000002007,ENSMUSG00000002012,…
V1	TRUE	2.73e-22	1873	5955	706	0.119	0.377	GO:0006468	BP	139	protein phosphorylation	6	ENSMUSG00000000058,ENSMUSG00000000489,ENSMUSG00000000530,ENSMUSG00000000532,ENSMUSG00000000555,ENSMUSG00000000567,ENSMUSG00000000579,ENSMUSG00000000708,ENSMUSG00000000766,ENSMUSG00000000791,ENSMUSG00000000881,ENSMUSG00000001123,ENSMUSG00000001300,ENSMUSG00000001517,ENSMUSG00000001524,ENSMUSG00000001672,ENSMUSG00000002007,ENSMUSG00000002012,ENSMUSG00000002058,ENSMUSG00000002068,ENSMUSG00000002297,…
V1	TRUE	2.96e-05	235	5955	104	0.017	0.443	GO:0046777	BP	139	protein autophosphorylation	7	ENSMUSG00000000489,ENSMUSG00000000532,ENSMUSG00000003119,ENSMUSG00000003228,ENSMUSG00000003283,ENSMUSG00000004837,ENSMUSG00000005566,ENSMUSG00000005672,ENSMUSG00000005958,ENSMUSG00000006386,ENSMUSG00000007613,ENSMUSG00000007655,ENSMUSG00000009681,ENSMUSG00000014932,ENSMUSG00000015656,ENSMUSG00000020122,ENSMUSG00000020272,ENSMUSG00000020357,ENSMUSG00000020385,ENSMUSG00000020395,ENSMUSG00000020541,…
V1	TRUE	3.39e-08	367	5955	159	0.027	0.433	GO:0018108	BP	139	peptidyl-tyrosine phosphorylation	7	ENSMUSG00000000058,ENSMUSG00000000489,ENSMUSG00000000555,ENSMUSG00000000791,ENSMUSG00000000881,ENSMUSG00000001300,ENSMUSG00000002058,ENSMUSG00000002602,ENSMUSG00000002603,ENSMUSG00000002944,ENSMUSG00000002948,ENSMUSG00000003283,ENSMUSG00000004043,ENSMUSG00000004266,ENSMUSG00000004837,ENSMUSG00000004933,ENSMUSG00000004936,ENSMUSG00000005672,ENSMUSG00000005958,ENSMUSG00000006386,ENSMUSG00000006445,…
V1	TRUE	1.48e-09	942	5955	354	0.059	0.376	GO:0019637	BP	139	organophosphate metabolic process	4	ENSMUSG00000000168,ENSMUSG00000000253,ENSMUSG00000000489,ENSMUSG00000000628,ENSMUSG00000000881,ENSMUSG00000001496,ENSMUSG00000001750,ENSMUSG00000002010,ENSMUSG00000002475,ENSMUSG00000002603,ENSMUSG00000003032,ENSMUSG00000003072,ENSMUSG00000003271,ENSMUSG00000003500,ENSMUSG00000003623,ENSMUSG00000004267,ENSMUSG00000004270,ENSMUSG00000004936,ENSMUSG00000005373,ENSMUSG00000005899,ENSMUSG00000005951,…
V1	TRUE	4.55e-09	490	5955	204	0.034	0.416	GO:0090407	BP	139	organophosphate biosynthetic process	5	ENSMUSG00000000168,ENSMUSG00000000489,ENSMUSG00000000628,ENSMUSG00000001750,ENSMUSG00000002603,ENSMUSG00000003072,ENSMUSG00000003500,ENSMUSG00000004267,ENSMUSG00000004270,ENSMUSG00000004936,ENSMUSG00000005373,ENSMUSG00000006390,ENSMUSG00000010660,ENSMUSG00000011148,ENSMUSG00000011752,ENSMUSG00000015659,ENSMUSG00000017390,ENSMUSG00000018500,ENSMUSG00000018659,ENSMUSG00000018770,ENSMUSG00000019139,…
V1	TRUE	1.1e-06	577	5955	224	0.038	0.388	GO:0006753	BP	139	nucleoside phosphate metabolic process	5	ENSMUSG00000000168,ENSMUSG00000000253,ENSMUSG00000000628,ENSMUSG00000000881,ENSMUSG00000001750,ENSMUSG00000002010,ENSMUSG00000002603,ENSMUSG00000003072,ENSMUSG00000003271,ENSMUSG00000003500,ENSMUSG00000003623,ENSMUSG00000004267,ENSMUSG00000004936,ENSMUSG00000005373,ENSMUSG00000005951,ENSMUSG00000006273,ENSMUSG00000006390,ENSMUSG00000006445,ENSMUSG00000006782,ENSMUSG00000007097,ENSMUSG00000009876,…
V1	TRUE	1.97e-06	571	5955	221	0.037	0.387	GO:0009117	BP	139	nucleotide metabolic process	6	ENSMUSG00000000168,ENSMUSG00000000253,ENSMUSG00000000628,ENSMUSG00000000881,ENSMUSG00000001750,ENSMUSG00000002010,ENSMUSG00000002603,ENSMUSG00000003072,ENSMUSG00000003271,ENSMUSG00000003500,ENSMUSG00000003623,ENSMUSG00000004267,ENSMUSG00000004936,ENSMUSG00000005373,ENSMUSG00000005951,ENSMUSG00000006273,ENSMUSG00000006390,ENSMUSG00000006445,ENSMUSG00000006782,ENSMUSG00000007097,ENSMUSG00000009876,…
V1	TRUE	0.0015	139	5955	65	0.011	0.468	GO:0019362	BP	139	pyridine nucleotide metabolic process	7	ENSMUSG00000000168,ENSMUSG00000000628,ENSMUSG00000002010,ENSMUSG00000004267,ENSMUSG00000005373,ENSMUSG00000005951,ENSMUSG00000011752,ENSMUSG00000015950,ENSMUSG00000016194,ENSMUSG00000017390,ENSMUSG00000018861,ENSMUSG00000019179,ENSMUSG00000020053,ENSMUSG00000020080,ENSMUSG00000020250,ENSMUSG00000020277,ENSMUSG00000020321,ENSMUSG00000020456,ENSMUSG00000020475,ENSMUSG00000021196,ENSMUSG00000021236,…
V1	TRUE	0.0015	139	5955	65	0.011	0.468	GO:0046496	BP	139	nicotinamide nucleotide metabolic process	8	ENSMUSG00000000168,ENSMUSG00000000628,ENSMUSG00000002010,ENSMUSG00000004267,ENSMUSG00000005373,ENSMUSG00000005951,ENSMUSG00000011752,ENSMUSG00000015950,ENSMUSG00000016194,ENSMUSG00000017390,ENSMUSG00000018861,ENSMUSG00000019179,ENSMUSG00000020053,ENSMUSG00000020080,ENSMUSG00000020250,ENSMUSG00000020277,ENSMUSG00000020321,ENSMUSG00000020456,ENSMUSG00000020475,ENSMUSG00000021196,ENSMUSG00000021236,…
V1	TRUE	0.00631	445	5955	165	0.028	0.371	GO:0006163	BP	139	purine nucleotide metabolic process	7	ENSMUSG00000000168,ENSMUSG00000000628,ENSMUSG00000000881,ENSMUSG00000001750,ENSMUSG00000002603,ENSMUSG00000003072,ENSMUSG00000003271,ENSMUSG00000003500,ENSMUSG00000003623,ENSMUSG00000004267,ENSMUSG00000004936,ENSMUSG00000005373,ENSMUSG00000006273,ENSMUSG00000006390,ENSMUSG00000006445,ENSMUSG00000007097,ENSMUSG00000009876,ENSMUSG00000011148,ENSMUSG00000011752,ENSMUSG00000013593,ENSMUSG00000015357,…
V1	TRUE	0.00186	231	5955	97	0.016	0.42	GO:0046390	BP	139	ribose phosphate biosynthetic process	6	ENSMUSG00000000168,ENSMUSG00000000628,ENSMUSG00000001750,ENSMUSG00000002603,ENSMUSG00000003072,ENSMUSG00000003500,ENSMUSG00000004267,ENSMUSG00000004936,ENSMUSG00000005373,ENSMUSG00000006390,ENSMUSG00000011148,ENSMUSG00000011752,ENSMUSG00000017390,ENSMUSG00000018770,ENSMUSG00000019302,ENSMUSG00000019577,ENSMUSG00000020053,ENSMUSG00000020080,ENSMUSG00000020277,ENSMUSG00000020333,ENSMUSG00000020407,…
V1	TRUE	4.87e-13	5585	5955	1751	0.294	0.314	GO:0044249	BP	139	cellular biosynthetic process	3	ENSMUSG00000000037,ENSMUSG00000000093,ENSMUSG00000000168,ENSMUSG00000000247,ENSMUSG00000000275,ENSMUSG00000000290,ENSMUSG00000000317,ENSMUSG00000000320,ENSMUSG00000000355,ENSMUSG00000000399,ENSMUSG00000000420,ENSMUSG00000000440,ENSMUSG00000000489,ENSMUSG00000000530,ENSMUSG00000000532,ENSMUSG00000000562,ENSMUSG00000000567,ENSMUSG00000000568,ENSMUSG00000000628,ENSMUSG00000000693,ENSMUSG00000000708,…
NSMUSG00000091449,ENSMUSG00000091971,ENSMUSG00000092260,ENSMUSG00000092329,ENSMUSG00000093674,ENSMUSG00000093752,ENSMUSG00000094410,ENSMUSG00000094595,ENSMUSG00000095362,ENSMUSG00000095567,ENSMUSG00000095789,ENSMUSG00000096014,ENSMUSG00000096351,ENSMUSG00000096472,ENSMUSG00000097239,ENSMUSG00000097333,ENSMUSG00000098022,ENSMUSG00000098905,ENSMUSG00000100235,ENSMUSG00000109061,ENSMUSG00000109324,E…
V1	TRUE	7.94e-09	4093	5955	1289	0.216	0.315	GO:0019438	BP	139	aromatic compound biosynthetic process	4	ENSMUSG00000000037,ENSMUSG00000000093,ENSMUSG00000000168,ENSMUSG00000000247,ENSMUSG00000000275,ENSMUSG00000000290,ENSMUSG00000000317,ENSMUSG00000000355,ENSMUSG00000000440,ENSMUSG00000000489,ENSMUSG00000000530,ENSMUSG00000000532,ENSMUSG00000000562,ENSMUSG00000000567,ENSMUSG00000000568,ENSMUSG00000000628,ENSMUSG00000000693,ENSMUSG00000000708,ENSMUSG00000000861,ENSMUSG00000000902,ENSMUSG00000001016,…
V1	TRUE	4.37e-09	4675	5955	1458	0.245	0.312	GO:0044271	BP	139	cellular nitrogen compound biosynthetic process	4	ENSMUSG00000000037,ENSMUSG00000000093,ENSMUSG00000000168,ENSMUSG00000000247,ENSMUSG00000000275,ENSMUSG00000000290,ENSMUSG00000000317,ENSMUSG00000000355,ENSMUSG00000000440,ENSMUSG00000000489,ENSMUSG00000000530,ENSMUSG00000000532,ENSMUSG00000000562,ENSMUSG00000000567,ENSMUSG00000000568,ENSMUSG00000000628,ENSMUSG00000000693,ENSMUSG00000000708,ENSMUSG00000000740,ENSMUSG00000000766,ENSMUSG00000000861,…
V1	TRUE	3.95e-09	4084	5955	1289	0.216	0.316	GO:0018130	BP	139	heterocycle biosynthetic process	4	ENSMUSG00000000037,ENSMUSG00000000093,ENSMUSG00000000168,ENSMUSG00000000247,ENSMUSG00000000275,ENSMUSG00000000290,ENSMUSG00000000317,ENSMUSG00000000355,ENSMUSG00000000440,ENSMUSG00000000489,ENSMUSG00000000530,ENSMUSG00000000532,ENSMUSG00000000562,ENSMUSG00000000567,ENSMUSG00000000568,ENSMUSG00000000628,ENSMUSG00000000693,ENSMUSG00000000708,ENSMUSG00000000861,ENSMUSG00000000902,ENSMUSG00000001016,…
V1	TRUE	2.06e-08	4022	5955	1265	0.212	0.315	GO:0034654	BP	139	nucleobase-containing compound biosynthetic process	5	ENSMUSG00000000037,ENSMUSG00000000093,ENSMUSG00000000168,ENSMUSG00000000247,ENSMUSG00000000275,ENSMUSG00000000290,ENSMUSG00000000317,ENSMUSG00000000355,ENSMUSG00000000440,ENSMUSG00000000489,ENSMUSG00000000530,ENSMUSG00000000532,ENSMUSG00000000562,ENSMUSG00000000567,ENSMUSG00000000568,ENSMUSG00000000628,ENSMUSG00000000693,ENSMUSG00000000708,ENSMUSG00000000861,ENSMUSG00000000902,ENSMUSG00000001016,…
V1	TRUE	2.57e-06	306	5955	132	0.022	0.431	GO:1901293	BP	139	nucleoside phosphate biosynthetic process	6	ENSMUSG00000000168,ENSMUSG00000000628,ENSMUSG00000001750,ENSMUSG00000002603,ENSMUSG00000003072,ENSMUSG00000003500,ENSMUSG00000004267,ENSMUSG00000004936,ENSMUSG00000005373,ENSMUSG00000006390,ENSMUSG00000011148,ENSMUSG00000011752,ENSMUSG00000017390,ENSMUSG00000018500,ENSMUSG00000018770,ENSMUSG00000019302,ENSMUSG00000019577,ENSMUSG00000020053,ENSMUSG00000020080,ENSMUSG00000020277,ENSMUSG00000020333,…
V1	TRUE	1.99e-06	305	5955	132	0.022	0.433	GO:0009165	BP	139	nucleotide biosynthetic process	7	ENSMUSG00000000168,ENSMUSG00000000628,ENSMUSG00000001750,ENSMUSG00000002603,ENSMUSG00000003072,ENSMUSG00000003500,ENSMUSG00000004267,ENSMUSG00000004936,ENSMUSG00000005373,ENSMUSG00000006390,ENSMUSG00000011148,ENSMUSG00000011752,ENSMUSG00000017390,ENSMUSG00000018500,ENSMUSG00000018770,ENSMUSG00000019302,ENSMUSG00000019577,ENSMUSG00000020053,ENSMUSG00000020080,ENSMUSG00000020277,ENSMUSG00000020333,…
V1	TRUE	0.00183	228	5955	96	0.016	0.421	GO:0009260	BP	139	ribonucleotide biosynthetic process	8	ENSMUSG00000000168,ENSMUSG00000000628,ENSMUSG00000001750,ENSMUSG00000002603,ENSMUSG00000003072,ENSMUSG00000003500,ENSMUSG00000004267,ENSMUSG00000004936,ENSMUSG00000005373,ENSMUSG00000006390,ENSMUSG00000011148,ENSMUSG00000011752,ENSMUSG00000017390,ENSMUSG00000018770,ENSMUSG00000019302,ENSMUSG00000019577,ENSMUSG00000020053,ENSMUSG00000020080,ENSMUSG00000020277,ENSMUSG00000020333,ENSMUSG00000020407,…
V1	TRUE	0.00467	3572	5955	1083	0.182	0.303	GO:0032774	BP	139	RNA biosynthetic process	6	ENSMUSG00000000037,ENSMUSG00000000093,ENSMUSG00000000247,ENSMUSG00000000275,ENSMUSG00000000290,ENSMUSG00000000317,ENSMUSG00000000355,ENSMUSG00000000440,ENSMUSG00000000489,ENSMUSG00000000530,ENSMUSG00000000532,ENSMUSG00000000562,ENSMUSG00000000567,ENSMUSG00000000568,ENSMUSG00000000693,ENSMUSG00000000708,ENSMUSG00000000861,ENSMUSG00000000902,ENSMUSG00000001016,ENSMUSG00000001065,ENSMUSG00000001103,…
V1	TRUE	0.00365	3557	5955	1080	0.181	0.304	GO:0097659	BP	139	nucleic acid-templated transcription	7	ENSMUSG00000000037,ENSMUSG00000000093,ENSMUSG00000000247,ENSMUSG00000000275,ENSMUSG00000000290,ENSMUSG00000000317,ENSMUSG00000000355,ENSMUSG00000000440,ENSMUSG00000000489,ENSMUSG00000000530,ENSMUSG00000000532,ENSMUSG00000000562,ENSMUSG00000000567,ENSMUSG00000000568,ENSMUSG00000000693,ENSMUSG00000000708,ENSMUSG00000000861,ENSMUSG00000000902,ENSMUSG00000001016,ENSMUSG00000001065,ENSMUSG00000001103,…
V1	TRUE	0.000378	239	5955	102	0.017	0.427	GO:0072522	BP	139	purine-containing compound biosynthetic process	5	ENSMUSG00000000168,ENSMUSG00000000628,ENSMUSG00000001750,ENSMUSG00000002603,ENSMUSG00000003072,ENSMUSG00000003500,ENSMUSG00000004267,ENSMUSG00000004936,ENSMUSG00000005373,ENSMUSG00000006390,ENSMUSG00000011148,ENSMUSG00000011752,ENSMUSG00000017390,ENSMUSG00000018500,ENSMUSG00000018770,ENSMUSG00000019302,ENSMUSG00000019577,ENSMUSG00000020053,ENSMUSG00000020080,ENSMUSG00000020277,ENSMUSG00000020333,…
V1	TRUE	0.000172	233	5955	101	0.017	0.433	GO:0006164	BP	139	purine nucleotide biosynthetic process	6	ENSMUSG00000000168,ENSMUSG00000000628,ENSMUSG00000001750,ENSMUSG00000002603,ENSMUSG00000003072,ENSMUSG00000003500,ENSMUSG00000004267,ENSMUSG00000004936,ENSMUSG00000005373,ENSMUSG00000006390,ENSMUSG00000011148,ENSMUSG00000011752,ENSMUSG00000017390,ENSMUSG00000018500,ENSMUSG00000018770,ENSMUSG00000019302,ENSMUSG00000019577,ENSMUSG00000020053,ENSMUSG00000020080,ENSMUSG00000020277,ENSMUSG00000020333,…
V1	TRUE	0.00342	216	5955	91	0.015	0.421	GO:0009152	BP	139	purine ribonucleotide biosynthetic process	7	ENSMUSG00000000168,ENSMUSG00000000628,ENSMUSG00000001750,ENSMUSG00000002603,ENSMUSG00000003072,ENSMUSG00000003500,ENSMUSG00000004267,ENSMUSG00000004936,ENSMUSG00000005373,ENSMUSG00000006390,ENSMUSG00000011148,ENSMUSG00000011752,ENSMUSG00000017390,ENSMUSG00000018770,ENSMUSG00000019302,ENSMUSG00000019577,ENSMUSG00000020053,ENSMUSG00000020080,ENSMUSG00000020277,ENSMUSG00000020333,ENSMUSG00000020456,…
V1	TRUE	0.000181	4666	5955	1409	0.237	0.302	GO:0034645	BP	139	cellular macromolecule biosynthetic process	4	ENSMUSG00000000037,ENSMUSG00000000093,ENSMUSG00000000247,ENSMUSG00000000275,ENSMUSG00000000290,ENSMUSG00000000317,ENSMUSG00000000355,ENSMUSG00000000420,ENSMUSG00000000440,ENSMUSG00000000489,ENSMUSG00000000530,ENSMUSG00000000532,ENSMUSG00000000562,ENSMUSG00000000567,ENSMUSG00000000568,ENSMUSG00000000693,ENSMUSG00000000708,ENSMUSG00000000740,ENSMUSG00000000751,ENSMUSG00000000861,ENSMUSG00000000902,…
V1	TRUE	0.00337	3538	5955	1075	0.181	0.304	GO:0006351	BP	139	transcription, DNA-templated	5	ENSMUSG00000000037,ENSMUSG00000000093,ENSMUSG00000000247,ENSMUSG00000000275,ENSMUSG00000000290,ENSMUSG00000000317,ENSMUSG00000000355,ENSMUSG00000000440,ENSMUSG00000000489,ENSMUSG00000000530,ENSMUSG00000000532,ENSMUSG00000000562,ENSMUSG00000000567,ENSMUSG00000000568,ENSMUSG00000000693,ENSMUSG00000000708,ENSMUSG00000000861,ENSMUSG00000000902,ENSMUSG00000001016,ENSMUSG00000001065,ENSMUSG00000001103,…
V1	TRUE	1.42e-08	1949	5955	659	0.111	0.338	GO:0006366	BP	139	transcription by RNA polymerase II	6	ENSMUSG00000000093,ENSMUSG00000000247,ENSMUSG00000000317,ENSMUSG00000000440,ENSMUSG00000000489,ENSMUSG00000000530,ENSMUSG00000000532,ENSMUSG00000000567,ENSMUSG00000000708,ENSMUSG00000000861,ENSMUSG00000000902,ENSMUSG00000001120,ENSMUSG00000001228,ENSMUSG00000001280,ENSMUSG00000001419,ENSMUSG00000001493,ENSMUSG00000001496,ENSMUSG00000001517,ENSMUSG00000001524,ENSMUSG00000001761,ENSMUSG00000001911,…
V1	TRUE	4.62e-10	935	5955	354	0.059	0.379	GO:0006082	BP	139	organic acid metabolic process	3	ENSMUSG00000000168,ENSMUSG00000000320,ENSMUSG00000000440,ENSMUSG00000000489,ENSMUSG00000000628,ENSMUSG00000000958,ENSMUSG00000001380,ENSMUSG00000001773,ENSMUSG00000002010,ENSMUSG00000002603,ENSMUSG00000002661,ENSMUSG00000002944,ENSMUSG00000003271,ENSMUSG00000003526,ENSMUSG00000003559,ENSMUSG00000003623,ENSMUSG00000003665,ENSMUSG00000003808,ENSMUSG00000004035,ENSMUSG00000004043,ENSMUSG00000004267,…
V1	TRUE	1.45e-09	920	5955	347	0.058	0.377	GO:0043436	BP	139	oxoacid metabolic process	4	ENSMUSG00000000168,ENSMUSG00000000320,ENSMUSG00000000440,ENSMUSG00000000489,ENSMUSG00000000628,ENSMUSG00000000958,ENSMUSG00000001380,ENSMUSG00000001773,ENSMUSG00000002010,ENSMUSG00000002603,ENSMUSG00000002661,ENSMUSG00000002944,ENSMUSG00000003271,ENSMUSG00000003526,ENSMUSG00000003559,ENSMUSG00000003623,ENSMUSG00000003665,ENSMUSG00000003808,ENSMUSG00000004035,ENSMUSG00000004043,ENSMUSG00000004267,…
V1	TRUE	7.61e-09	880	5955	331	0.056	0.376	GO:0019752	BP	139	carboxylic acid metabolic process	5	ENSMUSG00000000168,ENSMUSG00000000320,ENSMUSG00000000440,ENSMUSG00000000489,ENSMUSG00000000628,ENSMUSG00000000958,ENSMUSG00000001380,ENSMUSG00000001773,ENSMUSG00000002010,ENSMUSG00000002603,ENSMUSG00000002661,ENSMUSG00000002944,ENSMUSG00000003526,ENSMUSG00000003559,ENSMUSG00000003623,ENSMUSG00000003665,ENSMUSG00000003808,ENSMUSG00000004035,ENSMUSG00000004043,ENSMUSG00000004267,ENSMUSG00000004885,…
V1	TRUE	9.4e-05	342	5955	139	0.023	0.406	GO:0016053	BP	139	organic acid biosynthetic process	4	ENSMUSG00000000320,ENSMUSG00000000489,ENSMUSG00000000628,ENSMUSG00000002603,ENSMUSG00000003665,ENSMUSG00000004267,ENSMUSG00000004885,ENSMUSG00000005360,ENSMUSG00000005373,ENSMUSG00000006344,ENSMUSG00000006345,ENSMUSG00000006390,ENSMUSG00000008035,ENSMUSG00000010051,ENSMUSG00000010175,ENSMUSG00000010663,ENSMUSG00000011752,ENSMUSG00000013584,ENSMUSG00000015090,ENSMUSG00000015568,ENSMUSG00000015889,…
V1	TRUE	6.12e-05	340	5955	139	0.023	0.409	GO:0046394	BP	139	carboxylic acid biosynthetic process	5	ENSMUSG00000000320,ENSMUSG00000000489,ENSMUSG00000000628,ENSMUSG00000002603,ENSMUSG00000003665,ENSMUSG00000004267,ENSMUSG00000004885,ENSMUSG00000005360,ENSMUSG00000005373,ENSMUSG00000006344,ENSMUSG00000006345,ENSMUSG00000006390,ENSMUSG00000008035,ENSMUSG00000010051,ENSMUSG00000010175,ENSMUSG00000010663,ENSMUSG00000011752,ENSMUSG00000013584,ENSMUSG00000015090,ENSMUSG00000015568,ENSMUSG00000015889,…
V1	TRUE	0.00388	913	5955	311	0.052	0.341	GO:0044255	BP	139	cellular lipid metabolic process	3	ENSMUSG00000000320,ENSMUSG00000000440,ENSMUSG00000000489,ENSMUSG00000000594,ENSMUSG00000000686,ENSMUSG00000001496,ENSMUSG00000002475,ENSMUSG00000002603,ENSMUSG00000002661,ENSMUSG00000002944,ENSMUSG00000002985,ENSMUSG00000003032,ENSMUSG00000003418,ENSMUSG00000003623,ENSMUSG00000004035,ENSMUSG00000004043,ENSMUSG00000004207,ENSMUSG00000004270,ENSMUSG00000004885,ENSMUSG00000005069,ENSMUSG00000005373,…
V1	TRUE	0.00438	165	5955	73	0.012	0.442	GO:0006575	BP	139	cellular modified amino acid metabolic process	3	ENSMUSG00000000792,ENSMUSG00000001663,ENSMUSG00000001665,ENSMUSG00000001773,ENSMUSG00000003623,ENSMUSG00000004035,ENSMUSG00000004043,ENSMUSG00000005514,ENSMUSG00000006344,ENSMUSG00000006345,ENSMUSG00000007682,ENSMUSG00000007783,ENSMUSG00000008540,ENSMUSG00000009614,ENSMUSG00000015839,ENSMUSG00000015970,ENSMUSG00000017453,ENSMUSG00000018339,ENSMUSG00000018900,ENSMUSG00000019055,ENSMUSG00000020256,…
V1	TRUE	3.58e-15	988	5955	392	0.066	0.397	GO:0040007	BP	139	growth	1	ENSMUSG00000000093,ENSMUSG00000000125,ENSMUSG00000000247,ENSMUSG00000000355,ENSMUSG00000000440,ENSMUSG00000000530,ENSMUSG00000000532,ENSMUSG00000000567,ENSMUSG00000000627,ENSMUSG00000000861,ENSMUSG00000000957,ENSMUSG00000001313,ENSMUSG00000001761,ENSMUSG00000002010,ENSMUSG00000002083,ENSMUSG00000002486,ENSMUSG00000002489,ENSMUSG00000002603,ENSMUSG00000002833,ENSMUSG00000002944,ENSMUSG00000002985,…
V1	TRUE	7.79e-08	479	5955	196	0.033	0.409	GO:0016049	BP	139	cell growth	2	ENSMUSG00000000125,ENSMUSG00000000247,ENSMUSG00000000440,ENSMUSG00000000530,ENSMUSG00000000532,ENSMUSG00000000567,ENSMUSG00000000627,ENSMUSG00000000861,ENSMUSG00000000957,ENSMUSG00000001313,ENSMUSG00000001761,ENSMUSG00000002083,ENSMUSG00000002486,ENSMUSG00000002489,ENSMUSG00000002603,ENSMUSG00000002833,ENSMUSG00000002985,ENSMUSG00000004885,ENSMUSG00000005124,ENSMUSG00000005510,ENSMUSG00000006205,…
V1	TRUE	1.95e-56	5858	5955	2071	0.348	0.354	GO:0071840	BP	139	cellular component organization or biogenesis	1	ENSMUSG00000000037,ENSMUSG00000000058,ENSMUSG00000000125,ENSMUSG00000000149,ENSMUSG00000000247,ENSMUSG00000000355,ENSMUSG00000000399,ENSMUSG00000000402,ENSMUSG00000000440,ENSMUSG00000000486,ENSMUSG00000000489,ENSMUSG00000000530,ENSMUSG00000000532,ENSMUSG00000000555,ENSMUSG00000000567,ENSMUSG00000000568,ENSMUSG00000000579,ENSMUSG00000000627,ENSMUSG00000000628,ENSMUSG00000000632,ENSMUSG00000000693,…
NSMUSG00000050148,ENSMUSG00000050295,ENSMUSG00000050315,ENSMUSG00000050335,ENSMUSG00000050397,ENSMUSG00000050511,ENSMUSG00000050621,ENSMUSG00000050732,ENSMUSG00000050912,ENSMUSG00000050953,ENSMUSG00000050963,ENSMUSG00000050989,ENSMUSG00000051062,ENSMUSG00000051177,ENSMUSG00000051232,ENSMUSG00000051235,ENSMUSG00000051243,ENSMUSG00000051378,ENSMUSG00000051379,ENSMUSG00000051401,ENSMUSG00000051439,E…
V1	TRUE	5.56e-29	2846	5955	1040	0.175	0.365	GO:0044085	BP	139	cellular component biogenesis	2	ENSMUSG00000000058,ENSMUSG00000000355,ENSMUSG00000000399,ENSMUSG00000000486,ENSMUSG00000000530,ENSMUSG00000000555,ENSMUSG00000000567,ENSMUSG00000000708,ENSMUSG00000000902,ENSMUSG00000000957,ENSMUSG00000001056,ENSMUSG00000001151,ENSMUSG00000001240,ENSMUSG00000001247,ENSMUSG00000001403,ENSMUSG00000001416,ENSMUSG00000001506,ENSMUSG00000001525,ENSMUSG00000001672,ENSMUSG00000001750,ENSMUSG00000001930,…
V1	TRUE	3.06e-54	5690	5955	2012	0.338	0.354	GO:0016043	BP	139	cellular component organization	2	ENSMUSG00000000037,ENSMUSG00000000058,ENSMUSG00000000125,ENSMUSG00000000149,ENSMUSG00000000247,ENSMUSG00000000355,ENSMUSG00000000399,ENSMUSG00000000402,ENSMUSG00000000440,ENSMUSG00000000486,ENSMUSG00000000489,ENSMUSG00000000530,ENSMUSG00000000532,ENSMUSG00000000555,ENSMUSG00000000567,ENSMUSG00000000568,ENSMUSG00000000579,ENSMUSG00000000627,ENSMUSG00000000628,ENSMUSG00000000632,ENSMUSG00000000693,…
NSMUSG00000052698,ENSMUSG00000052798,ENSMUSG00000052812,ENSMUSG00000052861,ENSMUSG00000052889,ENSMUSG00000052911,ENSMUSG00000052934,ENSMUSG00000052957,ENSMUSG00000053024,ENSMUSG00000053119,ENSMUSG00000053153,ENSMUSG00000053158,ENSMUSG00000053279,ENSMUSG00000053333,ENSMUSG00000053398,ENSMUSG00000053477,ENSMUSG00000053646,ENSMUSG00000053647,ENSMUSG00000053801,ENSMUSG00000053838,ENSMUSG00000053930,E…
V1	TRUE	1.55e-05	213	5955	97	0.016	0.455	GO:0034330	BP	139	cell junction organization	3	ENSMUSG00000000530,ENSMUSG00000000555,ENSMUSG00000000957,ENSMUSG00000001240,ENSMUSG00000001247,ENSMUSG00000001672,ENSMUSG00000002233,ENSMUSG00000002603,ENSMUSG00000006386,ENSMUSG00000007613,ENSMUSG00000007655,ENSMUSG00000015143,ENSMUSG00000015405,ENSMUSG00000017009,ENSMUSG00000017167,ENSMUSG00000017774,ENSMUSG00000019851,ENSMUSG00000019889,ENSMUSG00000019920,ENSMUSG00000020656,ENSMUSG00000020689,…
V1	TRUE	3.49e-17	252	5955	138	0.023	0.548	GO:0043062	BP	139	extracellular structure organization	3	ENSMUSG00000000402,ENSMUSG00000000567,ENSMUSG00000000693,ENSMUSG00000000901,ENSMUSG00000001240,ENSMUSG00000001435,ENSMUSG00000001506,ENSMUSG00000002603,ENSMUSG00000002944,ENSMUSG00000002985,ENSMUSG00000003665,ENSMUSG00000004098,ENSMUSG00000004894,ENSMUSG00000005397,ENSMUSG00000006369,ENSMUSG00000006649,ENSMUSG00000006800,ENSMUSG00000006931,ENSMUSG00000007613,ENSMUSG00000008999,ENSMUSG00000010051,…
V1	TRUE	1.68e-17	209	5955	121	0.02	0.579	GO:0030198	BP	139	extracellular matrix organization	4	ENSMUSG00000000402,ENSMUSG00000000567,ENSMUSG00000000693,ENSMUSG00000000901,ENSMUSG00000001240,ENSMUSG00000001435,ENSMUSG00000001506,ENSMUSG00000002603,ENSMUSG00000003665,ENSMUSG00000004098,ENSMUSG00000004894,ENSMUSG00000005397,ENSMUSG00000006369,ENSMUSG00000006649,ENSMUSG00000006800,ENSMUSG00000006931,ENSMUSG00000007613,ENSMUSG00000015659,ENSMUSG00000015850,ENSMUSG00000017344,ENSMUSG00000018830,…
V1	TRUE	8.69e-17	1863	5955	678	0.114	0.364	GO:0043933	BP	139	protein-containing complex subunit organization	3	ENSMUSG00000000058,ENSMUSG00000000355,ENSMUSG00000000399,ENSMUSG00000000567,ENSMUSG00000000901,ENSMUSG00000000902,ENSMUSG00000001018,ENSMUSG00000001403,ENSMUSG00000001416,ENSMUSG00000001506,ENSMUSG00000001750,ENSMUSG00000001930,ENSMUSG00000002007,ENSMUSG00000002028,ENSMUSG00000002052,ENSMUSG00000002083,ENSMUSG00000002102,ENSMUSG00000002233,ENSMUSG00000002289,ENSMUSG00000002319,ENSMUSG00000002455,…
V1	TRUE	2.11e-36	1426	5955	610	0.102	0.428	GO:0030030	BP	139	cell projection organization	3	ENSMUSG00000000125,ENSMUSG00000000247,ENSMUSG00000000579,ENSMUSG00000000627,ENSMUSG00000000632,ENSMUSG00000000708,ENSMUSG00000000753,ENSMUSG00000000861,ENSMUSG00000001018,ENSMUSG00000001151,ENSMUSG00000001300,ENSMUSG00000001313,ENSMUSG00000001496,ENSMUSG00000001761,ENSMUSG00000002274,ENSMUSG00000002486,ENSMUSG00000002489,ENSMUSG00000002546,ENSMUSG00000002900,ENSMUSG00000002985,ENSMUSG00000003032,…
V1	TRUE	1.76e-37	1396	5955	603	0.101	0.432	GO:0120036	BP	139	plasma membrane bounded cell projection organization	4	ENSMUSG00000000125,ENSMUSG00000000247,ENSMUSG00000000579,ENSMUSG00000000627,ENSMUSG00000000632,ENSMUSG00000000708,ENSMUSG00000000753,ENSMUSG00000000861,ENSMUSG00000001018,ENSMUSG00000001151,ENSMUSG00000001300,ENSMUSG00000001313,ENSMUSG00000001496,ENSMUSG00000001761,ENSMUSG00000002274,ENSMUSG00000002486,ENSMUSG00000002489,ENSMUSG00000002546,ENSMUSG00000002900,ENSMUSG00000002985,ENSMUSG00000003032,…
V1	TRUE	6.74e-13	3397	5955	1118	0.188	0.329	GO:0006996	BP	139	organelle organization	3	ENSMUSG00000000037,ENSMUSG00000000058,ENSMUSG00000000355,ENSMUSG00000000399,ENSMUSG00000000486,ENSMUSG00000000489,ENSMUSG00000000567,ENSMUSG00000000568,ENSMUSG00000000579,ENSMUSG00000000628,ENSMUSG00000000708,ENSMUSG00000000751,ENSMUSG00000000902,ENSMUSG00000001018,ENSMUSG00000001151,ENSMUSG00000001228,ENSMUSG00000001403,ENSMUSG00000001416,ENSMUSG00000001473,ENSMUSG00000001524,ENSMUSG00000001525,…
V1	TRUE	1.86e-18	1200	5955	474	0.08	0.395	GO:0007010	BP	139	cytoskeleton organization	4	ENSMUSG00000000486,ENSMUSG00000000567,ENSMUSG00000000579,ENSMUSG00000000708,ENSMUSG00000001151,ENSMUSG00000001473,ENSMUSG00000001525,ENSMUSG00000002055,ENSMUSG00000002233,ENSMUSG00000002372,ENSMUSG00000002546,ENSMUSG00000002603,ENSMUSG00000003283,ENSMUSG00000004665,ENSMUSG00000004891,ENSMUSG00000005057,ENSMUSG00000005233,ENSMUSG00000005583,ENSMUSG00000005672,ENSMUSG00000006005,ENSMUSG00000006021,…
V1	TRUE	2.18e-14	609	5955	262	0.044	0.43	GO:0030036	BP	139	actin cytoskeleton organization	5	ENSMUSG00000002233,ENSMUSG00000002603,ENSMUSG00000003283,ENSMUSG00000004665,ENSMUSG00000005057,ENSMUSG00000005583,ENSMUSG00000005672,ENSMUSG00000006021,ENSMUSG00000006127,ENSMUSG00000006386,ENSMUSG00000006649,ENSMUSG00000007122,ENSMUSG00000007613,ENSMUSG00000009376,ENSMUSG00000009681,ENSMUSG00000009772,ENSMUSG00000010175,ENSMUSG00000010825,ENSMUSG00000011751,ENSMUSG00000014778,ENSMUSG00000015143,…
V1	TRUE	0.0042	182	5955	79	0.013	0.434	GO:0031032	BP	139	actomyosin structure organization	6	ENSMUSG00000002233,ENSMUSG00000004665,ENSMUSG00000005583,ENSMUSG00000006127,ENSMUSG00000007122,ENSMUSG00000007613,ENSMUSG00000009376,ENSMUSG00000010175,ENSMUSG00000014778,ENSMUSG00000017009,ENSMUSG00000019978,ENSMUSG00000019997,ENSMUSG00000020067,ENSMUSG00000020388,ENSMUSG00000020612,ENSMUSG00000020900,ENSMUSG00000021253,ENSMUSG00000021338,ENSMUSG00000021367,ENSMUSG00000022018,ENSMUSG00000022091,…
V1	TRUE	2.48e-08	323	5955	144	0.024	0.446	GO:0050808	BP	139	synapse organization	3	ENSMUSG00000000632,ENSMUSG00000001018,ENSMUSG00000002489,ENSMUSG00000002985,ENSMUSG00000004069,ENSMUSG00000005583,ENSMUSG00000005958,ENSMUSG00000006373,ENSMUSG00000008153,ENSMUSG00000010066,ENSMUSG00000013033,ENSMUSG00000020152,ENSMUSG00000020476,ENSMUSG00000020704,ENSMUSG00000020882,ENSMUSG00000020900,ENSMUSG00000021721,ENSMUSG00000021782,ENSMUSG00000021994,ENSMUSG00000022340,ENSMUSG00000022382,…
V1	TRUE	1.03e-12	613	5955	258	0.043	0.421	GO:0097435	BP	139	supramolecular fiber organization	3	ENSMUSG00000000693,ENSMUSG00000000901,ENSMUSG00000001506,ENSMUSG00000002233,ENSMUSG00000002546,ENSMUSG00000002944,ENSMUSG00000002985,ENSMUSG00000005583,ENSMUSG00000006021,ENSMUSG00000006127,ENSMUSG00000006649,ENSMUSG00000006931,ENSMUSG00000007122,ENSMUSG00000007613,ENSMUSG00000007655,ENSMUSG00000008035,ENSMUSG00000009376,ENSMUSG00000010021,ENSMUSG00000010175,ENSMUSG00000011589,ENSMUSG00000011751,…
V1	TRUE	0.0005	45	5955	29	0.005	0.644	GO:0030199	BP	139	collagen fibril organization	4	ENSMUSG00000000901,ENSMUSG00000001506,ENSMUSG00000006931,ENSMUSG00000007613,ENSMUSG00000022105,ENSMUSG00000022371,ENSMUSG00000022483,ENSMUSG00000024087,ENSMUSG00000024330,ENSMUSG00000026042,ENSMUSG00000026043,ENSMUSG00000026674,ENSMUSG00000026837,ENSMUSG00000027966,ENSMUSG00000027996,ENSMUSG00000029163,ENSMUSG00000029661,ENSMUSG00000030607,ENSMUSG00000032231,ENSMUSG00000033327,ENSMUSG00000033792,…
V1	TRUE	3.78e-06	366	5955	152	0.026	0.415	GO:0007015	BP	139	actin filament organization	4	ENSMUSG00000002233,ENSMUSG00000006021,ENSMUSG00000006127,ENSMUSG00000006649,ENSMUSG00000007613,ENSMUSG00000009376,ENSMUSG00000010175,ENSMUSG00000011751,ENSMUSG00000014778,ENSMUSG00000015143,ENSMUSG00000015766,ENSMUSG00000017009,ENSMUSG00000017774,ENSMUSG00000019359,ENSMUSG00000019823,ENSMUSG00000019831,ENSMUSG00000019997,ENSMUSG00000020048,ENSMUSG00000020120,ENSMUSG00000020152,ENSMUSG00000020388,…
V1	TRUE	2.26e-06	153	5955	77	0.013	0.503	GO:0061572	BP	139	actin filament bundle organization	5	ENSMUSG00000002233,ENSMUSG00000006127,ENSMUSG00000007613,ENSMUSG00000009376,ENSMUSG00000014778,ENSMUSG00000015143,ENSMUSG00000015766,ENSMUSG00000017009,ENSMUSG00000019997,ENSMUSG00000020048,ENSMUSG00000020120,ENSMUSG00000020388,ENSMUSG00000020900,ENSMUSG00000021253,ENSMUSG00000021338,ENSMUSG00000021998,ENSMUSG00000022018,ENSMUSG00000022091,ENSMUSG00000022469,ENSMUSG00000022817,ENSMUSG00000023022,…
V1	TRUE	9.96e-28	2632	5955	968	0.163	0.368	GO:0022607	BP	139	cellular component assembly	3	ENSMUSG00000000058,ENSMUSG00000000355,ENSMUSG00000000399,ENSMUSG00000000486,ENSMUSG00000000530,ENSMUSG00000000555,ENSMUSG00000000567,ENSMUSG00000000708,ENSMUSG00000000902,ENSMUSG00000000957,ENSMUSG00000001151,ENSMUSG00000001240,ENSMUSG00000001247,ENSMUSG00000001403,ENSMUSG00000001416,ENSMUSG00000001506,ENSMUSG00000001525,ENSMUSG00000001672,ENSMUSG00000001750,ENSMUSG00000001930,ENSMUSG00000002007,…
V1	TRUE	8.72e-06	475	5955	187	0.031	0.394	GO:0030031	BP	139	cell projection assembly	4	ENSMUSG00000001151,ENSMUSG00000002486,ENSMUSG00000005672,ENSMUSG00000006127,ENSMUSG00000006154,ENSMUSG00000006445,ENSMUSG00000006930,ENSMUSG00000007613,ENSMUSG00000007655,ENSMUSG00000008892,ENSMUSG00000009621,ENSMUSG00000009828,ENSMUSG00000010044,ENSMUSG00000012609,ENSMUSG00000013160,ENSMUSG00000015647,ENSMUSG00000016541,ENSMUSG00000018217,ENSMUSG00000018395,ENSMUSG00000019027,ENSMUSG00000019952,…
V1	TRUE	4.01e-06	471	5955	187	0.031	0.397	GO:0120031	BP	139	plasma membrane bounded cell projection assembly	5	ENSMUSG00000001151,ENSMUSG00000002486,ENSMUSG00000005672,ENSMUSG00000006127,ENSMUSG00000006154,ENSMUSG00000006445,ENSMUSG00000006930,ENSMUSG00000007613,ENSMUSG00000007655,ENSMUSG00000008892,ENSMUSG00000009621,ENSMUSG00000009828,ENSMUSG00000010044,ENSMUSG00000012609,ENSMUSG00000013160,ENSMUSG00000015647,ENSMUSG00000016541,ENSMUSG00000018217,ENSMUSG00000018395,ENSMUSG00000019027,ENSMUSG00000019952,…
V1	TRUE	0.000451	716	5955	256	0.043	0.358	GO:0070925	BP	139	organelle assembly	4	ENSMUSG00000000486,ENSMUSG00000000708,ENSMUSG00000001151,ENSMUSG00000001525,ENSMUSG00000002055,ENSMUSG00000002486,ENSMUSG00000002546,ENSMUSG00000003283,ENSMUSG00000004451,ENSMUSG00000005312,ENSMUSG00000005583,ENSMUSG00000006005,ENSMUSG00000006930,ENSMUSG00000007122,ENSMUSG00000008682,ENSMUSG00000008892,ENSMUSG00000009828,ENSMUSG00000009927,ENSMUSG00000010044,ENSMUSG00000010057,ENSMUSG00000010175,…
V1	TRUE	1.33e-13	1669	5955	602	0.101	0.361	GO:0065003	BP	139	protein-containing complex assembly	4	ENSMUSG00000000058,ENSMUSG00000000355,ENSMUSG00000000399,ENSMUSG00000000567,ENSMUSG00000000902,ENSMUSG00000001403,ENSMUSG00000001416,ENSMUSG00000001506,ENSMUSG00000001750,ENSMUSG00000001930,ENSMUSG00000002007,ENSMUSG00000002028,ENSMUSG00000002083,ENSMUSG00000002102,ENSMUSG00000002233,ENSMUSG00000002289,ENSMUSG00000002319,ENSMUSG00000002455,ENSMUSG00000002477,ENSMUSG00000002546,ENSMUSG00000002603,…
V1	TRUE	0.000758	592	5955	216	0.036	0.365	GO:0051259	BP	139	protein complex oligomerization	5	ENSMUSG00000000058,ENSMUSG00000001506,ENSMUSG00000001930,ENSMUSG00000002083,ENSMUSG00000002233,ENSMUSG00000002289,ENSMUSG00000002546,ENSMUSG00000002985,ENSMUSG00000003099,ENSMUSG00000003308,ENSMUSG00000003402,ENSMUSG00000003575,ENSMUSG00000003808,ENSMUSG00000004936,ENSMUSG00000005069,ENSMUSG00000005089,ENSMUSG00000005299,ENSMUSG00000005566,ENSMUSG00000006386,ENSMUSG00000007655,ENSMUSG00000008090,…
V1	TRUE	0.0031	967	5955	328	0.055	0.339	GO:0034622	BP	139	cellular protein-containing complex assembly	5	ENSMUSG00000000355,ENSMUSG00000000399,ENSMUSG00000000567,ENSMUSG00000000902,ENSMUSG00000001403,ENSMUSG00000001750,ENSMUSG00000002007,ENSMUSG00000002102,ENSMUSG00000002319,ENSMUSG00000002455,ENSMUSG00000002477,ENSMUSG00000002546,ENSMUSG00000002603,ENSMUSG00000002835,ENSMUSG00000002944,ENSMUSG00000003423,ENSMUSG00000004451,ENSMUSG00000005625,ENSMUSG00000006024,ENSMUSG00000006519,ENSMUSG00000006649,…
V1	TRUE	3.96e-05	169	5955	80	0.013	0.473	GO:0034329	BP	139	cell junction assembly	4	ENSMUSG00000000530,ENSMUSG00000000555,ENSMUSG00000000957,ENSMUSG00000001240,ENSMUSG00000001247,ENSMUSG00000001672,ENSMUSG00000002233,ENSMUSG00000006386,ENSMUSG00000007655,ENSMUSG00000015143,ENSMUSG00000015405,ENSMUSG00000017009,ENSMUSG00000017167,ENSMUSG00000017774,ENSMUSG00000019889,ENSMUSG00000019920,ENSMUSG00000020689,ENSMUSG00000020758,ENSMUSG00000021636,ENSMUSG00000021638,ENSMUSG00000021782,…
V1	TRUE	7.57e-05	77	5955	44	0.007	0.571	GO:0007044	BP	139	cell-substrate junction assembly	5	ENSMUSG00000000530,ENSMUSG00000000555,ENSMUSG00000000957,ENSMUSG00000006386,ENSMUSG00000015143,ENSMUSG00000017009,ENSMUSG00000019889,ENSMUSG00000019920,ENSMUSG00000020689,ENSMUSG00000020758,ENSMUSG00000022178,ENSMUSG00000022425,ENSMUSG00000022548,ENSMUSG00000023951,ENSMUSG00000024290,ENSMUSG00000024421,ENSMUSG00000025223,ENSMUSG00000025314,ENSMUSG00000025810,ENSMUSG00000026193,ENSMUSG00000026383,…
V1	TRUE	5.43e-06	150	5955	75	0.013	0.5	GO:0051017	BP	139	actin filament bundle assembly	4	ENSMUSG00000002233,ENSMUSG00000006127,ENSMUSG00000007613,ENSMUSG00000009376,ENSMUSG00000014778,ENSMUSG00000015143,ENSMUSG00000015766,ENSMUSG00000017009,ENSMUSG00000019997,ENSMUSG00000020048,ENSMUSG00000020120,ENSMUSG00000020388,ENSMUSG00000020900,ENSMUSG00000021253,ENSMUSG00000021338,ENSMUSG00000021998,ENSMUSG00000022018,ENSMUSG00000022091,ENSMUSG00000022469,ENSMUSG00000022817,ENSMUSG00000023022,…
V1	TRUE	0.00609	97	5955	48	0.008	0.495	GO:0030038	BP	139	contractile actin filament bundle assembly	5	ENSMUSG00000002233,ENSMUSG00000006127,ENSMUSG00000007613,ENSMUSG00000009376,ENSMUSG00000014778,ENSMUSG00000017009,ENSMUSG00000019997,ENSMUSG00000020388,ENSMUSG00000021253,ENSMUSG00000021338,ENSMUSG00000022018,ENSMUSG00000022091,ENSMUSG00000022469,ENSMUSG00000022817,ENSMUSG00000024043,ENSMUSG00000024290,ENSMUSG00000025235,ENSMUSG00000025810,ENSMUSG00000026697,ENSMUSG00000026778,ENSMUSG00000028832,…
V1	TRUE	0.00609	97	5955	48	0.008	0.495	GO:0043149	BP	139	stress fiber assembly	6	ENSMUSG00000002233,ENSMUSG00000006127,ENSMUSG00000007613,ENSMUSG00000009376,ENSMUSG00000014778,ENSMUSG00000017009,ENSMUSG00000019997,ENSMUSG00000020388,ENSMUSG00000021253,ENSMUSG00000021338,ENSMUSG00000022018,ENSMUSG00000022091,ENSMUSG00000022469,ENSMUSG00000022817,ENSMUSG00000024043,ENSMUSG00000024290,ENSMUSG00000025235,ENSMUSG00000025810,ENSMUSG00000026697,ENSMUSG00000026778,ENSMUSG00000028832,…
V1	TRUE	5.21e-50	5661	5955	1985	0.333	0.351	GO:0051179	BP	139	localization	1	ENSMUSG00000000037,ENSMUSG00000000058,ENSMUSG00000000125,ENSMUSG00000000149,ENSMUSG00000000290,ENSMUSG00000000320,ENSMUSG00000000359,ENSMUSG00000000440,ENSMUSG00000000486,ENSMUSG00000000489,ENSMUSG00000000530,ENSMUSG00000000531,ENSMUSG00000000532,ENSMUSG00000000555,ENSMUSG00000000562,ENSMUSG00000000567,ENSMUSG00000000579,ENSMUSG00000000594,ENSMUSG00000000628,ENSMUSG00000000693,ENSMUSG00000000751,…
NSMUSG00000052783,ENSMUSG00000052798,ENSMUSG00000052821,ENSMUSG00000052861,ENSMUSG00000052889,ENSMUSG00000052914,ENSMUSG00000052934,ENSMUSG00000052957,ENSMUSG00000053024,ENSMUSG00000053025,ENSMUSG00000053119,ENSMUSG00000053153,ENSMUSG00000053158,ENSMUSG00000053205,ENSMUSG00000053395,ENSMUSG00000053475,ENSMUSG00000053519,ENSMUSG00000053560,ENSMUSG00000053647,ENSMUSG00000053799,ENSMUSG00000053838,E…
V1	TRUE	2.04e-36	1420	5955	608	0.102	0.428	GO:0051674	BP	139	localization of cell	2	ENSMUSG00000000149,ENSMUSG00000000290,ENSMUSG00000000320,ENSMUSG00000000440,ENSMUSG00000000489,ENSMUSG00000000530,ENSMUSG00000000532,ENSMUSG00000000555,ENSMUSG00000000562,ENSMUSG00000000567,ENSMUSG00000000753,ENSMUSG00000000957,ENSMUSG00000001123,ENSMUSG00000001280,ENSMUSG00000001300,ENSMUSG00000001435,ENSMUSG00000001496,ENSMUSG00000001506,ENSMUSG00000001672,ENSMUSG00000001741,ENSMUSG00000001761,…
V1	TRUE	1.27e-15	2687	5955	924	0.155	0.344	GO:0033036	BP	139	macromolecule localization	2	ENSMUSG00000000037,ENSMUSG00000000058,ENSMUSG00000000440,ENSMUSG00000000531,ENSMUSG00000000567,ENSMUSG00000000594,ENSMUSG00000000628,ENSMUSG00000000751,ENSMUSG00000000766,ENSMUSG00000000881,ENSMUSG00000001018,ENSMUSG00000001123,ENSMUSG00000001151,ENSMUSG00000001240,ENSMUSG00000001247,ENSMUSG00000001416,ENSMUSG00000001506,ENSMUSG00000001521,ENSMUSG00000001672,ENSMUSG00000001761,ENSMUSG00000001998,…
V1	TRUE	8.58e-15	2362	5955	821	0.138	0.348	GO:0008104	BP	139	protein localization	3	ENSMUSG00000000037,ENSMUSG00000000058,ENSMUSG00000000440,ENSMUSG00000000531,ENSMUSG00000000567,ENSMUSG00000000628,ENSMUSG00000000751,ENSMUSG00000000766,ENSMUSG00000000881,ENSMUSG00000001018,ENSMUSG00000001123,ENSMUSG00000001151,ENSMUSG00000001240,ENSMUSG00000001247,ENSMUSG00000001416,ENSMUSG00000001506,ENSMUSG00000001521,ENSMUSG00000001672,ENSMUSG00000001761,ENSMUSG00000001998,ENSMUSG00000002052,…
V1	TRUE	2.46e-14	2298	5955	799	0.134	0.348	GO:0051641	BP	139	cellular localization	2	ENSMUSG00000000037,ENSMUSG00000000058,ENSMUSG00000000486,ENSMUSG00000000531,ENSMUSG00000000567,ENSMUSG00000000579,ENSMUSG00000000628,ENSMUSG00000000751,ENSMUSG00000000881,ENSMUSG00000001018,ENSMUSG00000001151,ENSMUSG00000001240,ENSMUSG00000001416,ENSMUSG00000001506,ENSMUSG00000001521,ENSMUSG00000001761,ENSMUSG00000001998,ENSMUSG00000002052,ENSMUSG00000002055,ENSMUSG00000002068,ENSMUSG00000002083,…
V1	TRUE	1.57e-10	1491	5955	531	0.089	0.356	GO:0070727	BP	139	cellular macromolecule localization	3	ENSMUSG00000000037,ENSMUSG00000000058,ENSMUSG00000000531,ENSMUSG00000000567,ENSMUSG00000000628,ENSMUSG00000000751,ENSMUSG00000000881,ENSMUSG00000001018,ENSMUSG00000001151,ENSMUSG00000001240,ENSMUSG00000001416,ENSMUSG00000001506,ENSMUSG00000001521,ENSMUSG00000001761,ENSMUSG00000001998,ENSMUSG00000002052,ENSMUSG00000002055,ENSMUSG00000002068,ENSMUSG00000002083,ENSMUSG00000002319,ENSMUSG00000002372,…
V1	TRUE	8.47e-11	1480	5955	529	0.089	0.357	GO:0034613	BP	139	cellular protein localization	4	ENSMUSG00000000037,ENSMUSG00000000058,ENSMUSG00000000531,ENSMUSG00000000567,ENSMUSG00000000628,ENSMUSG00000000751,ENSMUSG00000000881,ENSMUSG00000001018,ENSMUSG00000001151,ENSMUSG00000001240,ENSMUSG00000001416,ENSMUSG00000001506,ENSMUSG00000001521,ENSMUSG00000001761,ENSMUSG00000001998,ENSMUSG00000002052,ENSMUSG00000002055,ENSMUSG00000002068,ENSMUSG00000002083,ENSMUSG00000002319,ENSMUSG00000002372,…
V1	TRUE	0.00975	451	5955	166	0.028	0.368	GO:0072657	BP	139	protein localization to membrane	5	ENSMUSG00000000881,ENSMUSG00000001240,ENSMUSG00000001521,ENSMUSG00000002083,ENSMUSG00000002489,ENSMUSG00000002603,ENSMUSG00000002984,ENSMUSG00000002985,ENSMUSG00000003872,ENSMUSG00000004937,ENSMUSG00000005069,ENSMUSG00000006127,ENSMUSG00000006301,ENSMUSG00000006373,ENSMUSG00000006445,ENSMUSG00000007207,ENSMUSG00000009894,ENSMUSG00000011751,ENSMUSG00000015002,ENSMUSG00000015291,ENSMUSG00000015341,…
V1	TRUE	4.34e-26	4388	5955	1491	0.25	0.34	GO:0051234	BP	139	establishment of localization	2	ENSMUSG00000000058,ENSMUSG00000000359,ENSMUSG00000000440,ENSMUSG00000000486,ENSMUSG00000000489,ENSMUSG00000000531,ENSMUSG00000000579,ENSMUSG00000000594,ENSMUSG00000000628,ENSMUSG00000000693,ENSMUSG00000000766,ENSMUSG00000000792,ENSMUSG00000000805,ENSMUSG00000000958,ENSMUSG00000001018,ENSMUSG00000001025,ENSMUSG00000001123,ENSMUSG00000001151,ENSMUSG00000001240,ENSMUSG00000001247,ENSMUSG00000001260,…
V1	TRUE	3.34e-24	4258	5955	1442	0.242	0.339	GO:0006810	BP	139	transport	3	ENSMUSG00000000058,ENSMUSG00000000359,ENSMUSG00000000440,ENSMUSG00000000489,ENSMUSG00000000531,ENSMUSG00000000594,ENSMUSG00000000628,ENSMUSG00000000693,ENSMUSG00000000766,ENSMUSG00000000792,ENSMUSG00000000805,ENSMUSG00000000958,ENSMUSG00000001018,ENSMUSG00000001025,ENSMUSG00000001123,ENSMUSG00000001151,ENSMUSG00000001240,ENSMUSG00000001247,ENSMUSG00000001260,ENSMUSG00000001416,ENSMUSG00000001506,…
V1	TRUE	3.19e-12	1992	5955	694	0.117	0.348	GO:0071705	BP	139	nitrogen compound transport	4	ENSMUSG00000000440,ENSMUSG00000000531,ENSMUSG00000000766,ENSMUSG00000000958,ENSMUSG00000001018,ENSMUSG00000001123,ENSMUSG00000001151,ENSMUSG00000001240,ENSMUSG00000001247,ENSMUSG00000001506,ENSMUSG00000001761,ENSMUSG00000001918,ENSMUSG00000001998,ENSMUSG00000002052,ENSMUSG00000002058,ENSMUSG00000002319,ENSMUSG00000002372,ENSMUSG00000002489,ENSMUSG00000002603,ENSMUSG00000002699,ENSMUSG00000002763,…
V1	TRUE	5.32e-07	1687	5955	570	0.096	0.338	GO:0042886	BP	139	amide transport	5	ENSMUSG00000000440,ENSMUSG00000000531,ENSMUSG00000000766,ENSMUSG00000001018,ENSMUSG00000001123,ENSMUSG00000001151,ENSMUSG00000001240,ENSMUSG00000001247,ENSMUSG00000001506,ENSMUSG00000001761,ENSMUSG00000001998,ENSMUSG00000002052,ENSMUSG00000002058,ENSMUSG00000002319,ENSMUSG00000002372,ENSMUSG00000002489,ENSMUSG00000002603,ENSMUSG00000002699,ENSMUSG00000002763,ENSMUSG00000002944,ENSMUSG00000002957,…
V1	TRUE	1.32e-09	1465	5955	518	0.087	0.354	GO:0055085	BP	139	transmembrane transport	4	ENSMUSG00000000359,ENSMUSG00000000628,ENSMUSG00000000766,ENSMUSG00000000792,ENSMUSG00000000958,ENSMUSG00000001025,ENSMUSG00000001260,ENSMUSG00000001750,ENSMUSG00000001918,ENSMUSG00000001985,ENSMUSG00000002083,ENSMUSG00000002603,ENSMUSG00000002763,ENSMUSG00000002984,ENSMUSG00000003072,ENSMUSG00000003153,ENSMUSG00000004035,ENSMUSG00000004266,ENSMUSG00000004902,ENSMUSG00000005057,ENSMUSG00000005069,…
V1	TRUE	2.68e-11	2381	5955	806	0.135	0.339	GO:0071702	BP	139	organic substance transport	4	ENSMUSG00000000440,ENSMUSG00000000531,ENSMUSG00000000594,ENSMUSG00000000628,ENSMUSG00000000766,ENSMUSG00000000805,ENSMUSG00000000958,ENSMUSG00000001018,ENSMUSG00000001123,ENSMUSG00000001151,ENSMUSG00000001240,ENSMUSG00000001247,ENSMUSG00000001506,ENSMUSG00000001761,ENSMUSG00000001918,ENSMUSG00000001998,ENSMUSG00000002052,ENSMUSG00000002058,ENSMUSG00000002319,ENSMUSG00000002372,ENSMUSG00000002489,…
V1	TRUE	7.51e-07	1667	5955	563	0.095	0.338	GO:0015833	BP	139	peptide transport	5	ENSMUSG00000000440,ENSMUSG00000000531,ENSMUSG00000000766,ENSMUSG00000001018,ENSMUSG00000001123,ENSMUSG00000001151,ENSMUSG00000001240,ENSMUSG00000001247,ENSMUSG00000001506,ENSMUSG00000001761,ENSMUSG00000001998,ENSMUSG00000002052,ENSMUSG00000002058,ENSMUSG00000002319,ENSMUSG00000002372,ENSMUSG00000002489,ENSMUSG00000002603,ENSMUSG00000002699,ENSMUSG00000002763,ENSMUSG00000002944,ENSMUSG00000002957,…
V1	TRUE	3.16e-14	1076	5955	417	0.07	0.388	GO:0046903	BP	139	secretion	4	ENSMUSG00000000628,ENSMUSG00000000766,ENSMUSG00000001018,ENSMUSG00000001123,ENSMUSG00000001918,ENSMUSG00000002489,ENSMUSG00000002602,ENSMUSG00000002603,ENSMUSG00000002699,ENSMUSG00000002944,ENSMUSG00000003283,ENSMUSG00000003411,ENSMUSG00000003872,ENSMUSG00000004043,ENSMUSG00000004451,ENSMUSG00000004961,ENSMUSG00000005583,ENSMUSG00000005672,ENSMUSG00000006024,ENSMUSG00000006369,ENSMUSG00000006386,…
V1	TRUE	2.82e-13	931	5955	366	0.061	0.393	GO:0032940	BP	139	secretion by cell	5	ENSMUSG00000000766,ENSMUSG00000001018,ENSMUSG00000001123,ENSMUSG00000001918,ENSMUSG00000002489,ENSMUSG00000002602,ENSMUSG00000002603,ENSMUSG00000002699,ENSMUSG00000002944,ENSMUSG00000003283,ENSMUSG00000003411,ENSMUSG00000003872,ENSMUSG00000004451,ENSMUSG00000004961,ENSMUSG00000005583,ENSMUSG00000005672,ENSMUSG00000006024,ENSMUSG00000006369,ENSMUSG00000006386,ENSMUSG00000006611,ENSMUSG00000006930,…
V1	TRUE	7.13e-06	569	5955	218	0.037	0.383	GO:0002790	BP	139	peptide secretion	5	ENSMUSG00000000766,ENSMUSG00000001123,ENSMUSG00000002489,ENSMUSG00000002603,ENSMUSG00000002699,ENSMUSG00000002944,ENSMUSG00000006369,ENSMUSG00000006386,ENSMUSG00000006611,ENSMUSG00000007682,ENSMUSG00000015243,ENSMUSG00000015568,ENSMUSG00000015966,ENSMUSG00000016494,ENSMUSG00000016496,ENSMUSG00000018634,ENSMUSG00000019429,ENSMUSG00000019842,ENSMUSG00000020053,ENSMUSG00000020077,ENSMUSG00000020120,…
V1	TRUE	8.27e-15	1567	5955	576	0.097	0.368	GO:0006811	BP	139	ion transport	4	ENSMUSG00000000359,ENSMUSG00000000489,ENSMUSG00000000766,ENSMUSG00000000792,ENSMUSG00000000805,ENSMUSG00000000958,ENSMUSG00000001025,ENSMUSG00000001240,ENSMUSG00000001260,ENSMUSG00000001741,ENSMUSG00000001750,ENSMUSG00000001918,ENSMUSG00000001985,ENSMUSG00000002083,ENSMUSG00000002603,ENSMUSG00000002944,ENSMUSG00000002984,ENSMUSG00000002985,ENSMUSG00000003072,ENSMUSG00000003153,ENSMUSG00000003411,…
V1	TRUE	4.08e-13	1112	5955	424	0.071	0.381	GO:0006812	BP	139	cation transport	5	ENSMUSG00000000359,ENSMUSG00000000489,ENSMUSG00000000766,ENSMUSG00000001240,ENSMUSG00000001741,ENSMUSG00000001750,ENSMUSG00000001918,ENSMUSG00000002083,ENSMUSG00000002603,ENSMUSG00000002984,ENSMUSG00000003072,ENSMUSG00000003411,ENSMUSG00000003617,ENSMUSG00000004035,ENSMUSG00000004266,ENSMUSG00000005299,ENSMUSG00000005312,ENSMUSG00000005360,ENSMUSG00000005583,ENSMUSG00000006127,ENSMUSG00000006273,…
V1	TRUE	1.29e-08	468	5955	195	0.033	0.417	GO:0072511	BP	139	divalent inorganic cation transport	6	ENSMUSG00000000359,ENSMUSG00000000489,ENSMUSG00000000766,ENSMUSG00000001240,ENSMUSG00000001741,ENSMUSG00000002083,ENSMUSG00000002603,ENSMUSG00000004035,ENSMUSG00000004266,ENSMUSG00000005299,ENSMUSG00000005312,ENSMUSG00000006127,ENSMUSG00000006519,ENSMUSG00000006930,ENSMUSG00000007097,ENSMUSG00000007122,ENSMUSG00000007655,ENSMUSG00000010066,ENSMUSG00000012819,ENSMUSG00000014503,ENSMUSG00000017400,…
V1	TRUE	1.62e-09	849	5955	324	0.054	0.382	GO:0030001	BP	139	metal ion transport	6	ENSMUSG00000000359,ENSMUSG00000000489,ENSMUSG00000000766,ENSMUSG00000001240,ENSMUSG00000001741,ENSMUSG00000002083,ENSMUSG00000002603,ENSMUSG00000003617,ENSMUSG00000004035,ENSMUSG00000004266,ENSMUSG00000005299,ENSMUSG00000005312,ENSMUSG00000005360,ENSMUSG00000006127,ENSMUSG00000006519,ENSMUSG00000006567,ENSMUSG00000006611,ENSMUSG00000006930,ENSMUSG00000007097,ENSMUSG00000007122,ENSMUSG00000007655,…
V1	TRUE	1.27e-08	465	5955	194	0.033	0.417	GO:0070838	BP	139	divalent metal ion transport	7	ENSMUSG00000000359,ENSMUSG00000000489,ENSMUSG00000000766,ENSMUSG00000001240,ENSMUSG00000001741,ENSMUSG00000002083,ENSMUSG00000002603,ENSMUSG00000004035,ENSMUSG00000004266,ENSMUSG00000005299,ENSMUSG00000005312,ENSMUSG00000006127,ENSMUSG00000006519,ENSMUSG00000006930,ENSMUSG00000007097,ENSMUSG00000007122,ENSMUSG00000007655,ENSMUSG00000010066,ENSMUSG00000012819,ENSMUSG00000014503,ENSMUSG00000017400,…
V1	TRUE	6.29e-10	415	5955	181	0.03	0.436	GO:0006816	BP	139	calcium ion transport	8	ENSMUSG00000000359,ENSMUSG00000000489,ENSMUSG00000000766,ENSMUSG00000001240,ENSMUSG00000001741,ENSMUSG00000002083,ENSMUSG00000002603,ENSMUSG00000004035,ENSMUSG00000004266,ENSMUSG00000005299,ENSMUSG00000005312,ENSMUSG00000006127,ENSMUSG00000006519,ENSMUSG00000006930,ENSMUSG00000007097,ENSMUSG00000007122,ENSMUSG00000007655,ENSMUSG00000010066,ENSMUSG00000012819,ENSMUSG00000014503,ENSMUSG00000017400,…
V1	TRUE	1.24e-05	171	5955	82	0.014	0.48	GO:0060401	BP	139	cytosolic calcium ion transport	9	ENSMUSG00000002083,ENSMUSG00000002603,ENSMUSG00000004035,ENSMUSG00000004266,ENSMUSG00000005299,ENSMUSG00000006519,ENSMUSG00000006930,ENSMUSG00000007122,ENSMUSG00000007655,ENSMUSG00000017817,ENSMUSG00000019997,ENSMUSG00000020111,ENSMUSG00000020216,ENSMUSG00000020689,ENSMUSG00000020734,ENSMUSG00000020866,ENSMUSG00000021371,ENSMUSG00000021478,ENSMUSG00000021835,ENSMUSG00000022416,ENSMUSG00000023274,…
V1	TRUE	5e-10	1061	5955	394	0.066	0.371	GO:0034220	BP	139	ion transmembrane transport	5	ENSMUSG00000000359,ENSMUSG00000000766,ENSMUSG00000000958,ENSMUSG00000001025,ENSMUSG00000001260,ENSMUSG00000001750,ENSMUSG00000001918,ENSMUSG00000001985,ENSMUSG00000002083,ENSMUSG00000002603,ENSMUSG00000002984,ENSMUSG00000003072,ENSMUSG00000004035,ENSMUSG00000004266,ENSMUSG00000004902,ENSMUSG00000005089,ENSMUSG00000005299,ENSMUSG00000005312,ENSMUSG00000005360,ENSMUSG00000005583,ENSMUSG00000006273,…
V1	TRUE	8.89e-07	800	5955	296	0.05	0.37	GO:0098660	BP	139	inorganic ion transmembrane transport	6	ENSMUSG00000000359,ENSMUSG00000000766,ENSMUSG00000001260,ENSMUSG00000001750,ENSMUSG00000002083,ENSMUSG00000002603,ENSMUSG00000003072,ENSMUSG00000004035,ENSMUSG00000004266,ENSMUSG00000005299,ENSMUSG00000005312,ENSMUSG00000005360,ENSMUSG00000006273,ENSMUSG00000006519,ENSMUSG00000006567,ENSMUSG00000006611,ENSMUSG00000006930,ENSMUSG00000007041,ENSMUSG00000007097,ENSMUSG00000007122,ENSMUSG00000007655,…
V1	TRUE	1.35e-07	810	5955	303	0.051	0.374	GO:0098655	BP	139	cation transmembrane transport	6	ENSMUSG00000000359,ENSMUSG00000000766,ENSMUSG00000001750,ENSMUSG00000001918,ENSMUSG00000002083,ENSMUSG00000002603,ENSMUSG00000002984,ENSMUSG00000003072,ENSMUSG00000004035,ENSMUSG00000004266,ENSMUSG00000005299,ENSMUSG00000005312,ENSMUSG00000005360,ENSMUSG00000005583,ENSMUSG00000006273,ENSMUSG00000006519,ENSMUSG00000006567,ENSMUSG00000006611,ENSMUSG00000006930,ENSMUSG00000007097,ENSMUSG00000007122,…
V1	TRUE	1.64e-06	719	5955	269	0.045	0.374	GO:0098662	BP	139	inorganic cation transmembrane transport	7	ENSMUSG00000000359,ENSMUSG00000000766,ENSMUSG00000001750,ENSMUSG00000002083,ENSMUSG00000002603,ENSMUSG00000003072,ENSMUSG00000004035,ENSMUSG00000004266,ENSMUSG00000005299,ENSMUSG00000005312,ENSMUSG00000005360,ENSMUSG00000006273,ENSMUSG00000006519,ENSMUSG00000006567,ENSMUSG00000006611,ENSMUSG00000006930,ENSMUSG00000007097,ENSMUSG00000007122,ENSMUSG00000007655,ENSMUSG00000009687,ENSMUSG00000009876,…
V1	TRUE	3.48e-05	305	5955	128	0.021	0.42	GO:0070588	BP	139	calcium ion transmembrane transport	8	ENSMUSG00000000359,ENSMUSG00000000766,ENSMUSG00000002083,ENSMUSG00000002603,ENSMUSG00000004035,ENSMUSG00000004266,ENSMUSG00000005299,ENSMUSG00000005312,ENSMUSG00000006519,ENSMUSG00000006930,ENSMUSG00000007097,ENSMUSG00000007122,ENSMUSG00000010066,ENSMUSG00000014503,ENSMUSG00000017400,ENSMUSG00000017817,ENSMUSG00000018634,ENSMUSG00000019943,ENSMUSG00000020111,ENSMUSG00000020216,ENSMUSG00000020402,…
V1	TRUE	0.000149	1349	5955	452	0.076	0.335	GO:0016192	BP	139	vesicle-mediated transport	4	ENSMUSG00000000058,ENSMUSG00000000440,ENSMUSG00000000693,ENSMUSG00000001018,ENSMUSG00000001123,ENSMUSG00000001240,ENSMUSG00000001247,ENSMUSG00000001768,ENSMUSG00000001998,ENSMUSG00000002058,ENSMUSG00000002546,ENSMUSG00000002602,ENSMUSG00000002603,ENSMUSG00000002944,ENSMUSG00000002957,ENSMUSG00000002985,ENSMUSG00000003134,ENSMUSG00000003283,ENSMUSG00000003309,ENSMUSG00000003411,ENSMUSG00000003872,…
V1	TRUE	0.00114	291	5955	118	0.02	0.405	GO:0006887	BP	139	exocytosis	5	ENSMUSG00000001018,ENSMUSG00000001123,ENSMUSG00000003283,ENSMUSG00000003411,ENSMUSG00000003872,ENSMUSG00000004451,ENSMUSG00000004961,ENSMUSG00000005672,ENSMUSG00000006024,ENSMUSG00000006930,ENSMUSG00000007021,ENSMUSG00000007207,ENSMUSG00000008226,ENSMUSG00000009681,ENSMUSG00000009894,ENSMUSG00000015053,ENSMUSG00000015653,ENSMUSG00000015747,ENSMUSG00000017009,ENSMUSG00000018500,ENSMUSG00000018634,…
V1	TRUE	0.00856	179	5955	77	0.013	0.43	GO:0045055	BP	139	regulated exocytosis	6	ENSMUSG00000001018,ENSMUSG00000001123,ENSMUSG00000004961,ENSMUSG00000005672,ENSMUSG00000006024,ENSMUSG00000007021,ENSMUSG00000007207,ENSMUSG00000009681,ENSMUSG00000009894,ENSMUSG00000015053,ENSMUSG00000015653,ENSMUSG00000018500,ENSMUSG00000018634,ENSMUSG00000019823,ENSMUSG00000020120,ENSMUSG00000020848,ENSMUSG00000020866,ENSMUSG00000021194,ENSMUSG00000021457,ENSMUSG00000021680,ENSMUSG00000022285,…
V1	TRUE	1.17e-05	757	5955	277	0.047	0.366	GO:0098657	BP	139	import into cell	4	ENSMUSG00000000058,ENSMUSG00000000440,ENSMUSG00000000693,ENSMUSG00000001240,ENSMUSG00000001247,ENSMUSG00000001768,ENSMUSG00000001918,ENSMUSG00000002058,ENSMUSG00000002602,ENSMUSG00000002603,ENSMUSG00000002944,ENSMUSG00000002957,ENSMUSG00000002985,ENSMUSG00000003283,ENSMUSG00000003411,ENSMUSG00000004665,ENSMUSG00000004961,ENSMUSG00000005089,ENSMUSG00000005360,ENSMUSG00000006342,ENSMUSG00000006519,…
V1	TRUE	0.00103	674	5955	241	0.04	0.358	GO:0006897	BP	139	endocytosis	5	ENSMUSG00000000058,ENSMUSG00000000440,ENSMUSG00000000693,ENSMUSG00000001240,ENSMUSG00000001247,ENSMUSG00000001768,ENSMUSG00000002058,ENSMUSG00000002602,ENSMUSG00000002603,ENSMUSG00000002944,ENSMUSG00000002957,ENSMUSG00000002985,ENSMUSG00000003283,ENSMUSG00000004665,ENSMUSG00000004961,ENSMUSG00000006342,ENSMUSG00000006519,ENSMUSG00000006611,ENSMUSG00000007655,ENSMUSG00000008036,ENSMUSG00000009681,…
V1	TRUE	1.78e-05	236	5955	105	0.018	0.445	GO:0006898	BP	139	receptor-mediated endocytosis	6	ENSMUSG00000000058,ENSMUSG00000000693,ENSMUSG00000001240,ENSMUSG00000001247,ENSMUSG00000002058,ENSMUSG00000002944,ENSMUSG00000002957,ENSMUSG00000002985,ENSMUSG00000006342,ENSMUSG00000006611,ENSMUSG00000007655,ENSMUSG00000015852,ENSMUSG00000015947,ENSMUSG00000017344,ENSMUSG00000018395,ENSMUSG00000018920,ENSMUSG00000019831,ENSMUSG00000020122,ENSMUSG00000020476,ENSMUSG00000020524,ENSMUSG00000021319,…
V1	TRUE	0.000137	235	5955	102	0.017	0.434	GO:0006836	BP	139	neurotransmitter transport	4	ENSMUSG00000001018,ENSMUSG00000003411,ENSMUSG00000003872,ENSMUSG00000004902,ENSMUSG00000004961,ENSMUSG00000005089,ENSMUSG00000005360,ENSMUSG00000005583,ENSMUSG00000006024,ENSMUSG00000007097,ENSMUSG00000007207,ENSMUSG00000009394,ENSMUSG00000009894,ENSMUSG00000016028,ENSMUSG00000018459,ENSMUSG00000019082,ENSMUSG00000019894,ENSMUSG00000019906,ENSMUSG00000019935,ENSMUSG00000020178,ENSMUSG00000020182,…
V1	TRUE	4.17e-06	1677	5955	561	0.094	0.335	GO:0051649	BP	139	establishment of localization in cell	3	ENSMUSG00000000486,ENSMUSG00000000531,ENSMUSG00000000579,ENSMUSG00000001018,ENSMUSG00000001151,ENSMUSG00000001240,ENSMUSG00000001761,ENSMUSG00000001998,ENSMUSG00000002052,ENSMUSG00000002055,ENSMUSG00000002083,ENSMUSG00000002319,ENSMUSG00000002372,ENSMUSG00000002489,ENSMUSG00000002546,ENSMUSG00000002603,ENSMUSG00000002763,ENSMUSG00000002944,ENSMUSG00000002957,ENSMUSG00000002984,ENSMUSG00000003134,…
V1	TRUE	5.03e-08	1715	5955	585	0.098	0.341	GO:0045184	BP	139	establishment of protein localization	3	ENSMUSG00000000440,ENSMUSG00000000531,ENSMUSG00000000628,ENSMUSG00000000766,ENSMUSG00000001018,ENSMUSG00000001123,ENSMUSG00000001151,ENSMUSG00000001240,ENSMUSG00000001247,ENSMUSG00000001416,ENSMUSG00000001506,ENSMUSG00000001761,ENSMUSG00000001998,ENSMUSG00000002052,ENSMUSG00000002058,ENSMUSG00000002083,ENSMUSG00000002319,ENSMUSG00000002372,ENSMUSG00000002489,ENSMUSG00000002603,ENSMUSG00000002699,…
V1	TRUE	1.27e-05	1618	5955	540	0.091	0.334	GO:0015031	BP	139	protein transport	4	ENSMUSG00000000440,ENSMUSG00000000531,ENSMUSG00000000766,ENSMUSG00000001018,ENSMUSG00000001123,ENSMUSG00000001151,ENSMUSG00000001240,ENSMUSG00000001247,ENSMUSG00000001506,ENSMUSG00000001761,ENSMUSG00000001998,ENSMUSG00000002052,ENSMUSG00000002058,ENSMUSG00000002319,ENSMUSG00000002372,ENSMUSG00000002489,ENSMUSG00000002603,ENSMUSG00000002699,ENSMUSG00000002763,ENSMUSG00000002944,ENSMUSG00000002957,…
V1	TRUE	0.000254	525	5955	197	0.033	0.375	GO:0009306	BP	139	protein secretion	5	ENSMUSG00000000766,ENSMUSG00000001123,ENSMUSG00000002489,ENSMUSG00000002603,ENSMUSG00000002699,ENSMUSG00000002944,ENSMUSG00000006369,ENSMUSG00000006386,ENSMUSG00000015243,ENSMUSG00000015568,ENSMUSG00000015966,ENSMUSG00000016494,ENSMUSG00000016496,ENSMUSG00000019842,ENSMUSG00000020053,ENSMUSG00000020077,ENSMUSG00000020120,ENSMUSG00000020122,ENSMUSG00000020178,ENSMUSG00000020277,ENSMUSG00000020282,…
V1	TRUE	0.000108	200	5955	90	0.015	0.45	GO:0050663	BP	139	cytokine secretion	6	ENSMUSG00000001123,ENSMUSG00000002699,ENSMUSG00000002944,ENSMUSG00000006369,ENSMUSG00000006386,ENSMUSG00000015243,ENSMUSG00000015568,ENSMUSG00000015966,ENSMUSG00000016494,ENSMUSG00000016496,ENSMUSG00000020077,ENSMUSG00000020399,ENSMUSG00000020826,ENSMUSG00000020891,ENSMUSG00000021125,ENSMUSG00000021326,ENSMUSG00000021457,ENSMUSG00000021994,ENSMUSG00000022018,ENSMUSG00000022309,ENSMUSG00000022514,…
V1	TRUE	6.93e-12	12641	5955	3682	0.618	0.291	GO:0065007	BP	139	biological regulation	1	ENSMUSG00000000037,ENSMUSG00000000058,ENSMUSG00000000093,ENSMUSG00000000125,ENSMUSG00000000149,ENSMUSG00000000247,ENSMUSG00000000275,ENSMUSG00000000290,ENSMUSG00000000308,ENSMUSG00000000317,ENSMUSG00000000320,ENSMUSG00000000355,ENSMUSG00000000359,ENSMUSG00000000402,ENSMUSG00000000440,ENSMUSG00000000489,ENSMUSG00000000530,ENSMUSG00000000531,ENSMUSG00000000532,ENSMUSG00000000555,ENSMUSG00000000562,…
NSMUSG00000030247,ENSMUSG00000030249,ENSMUSG00000030259,ENSMUSG00000030272,ENSMUSG00000030287,ENSMUSG00000030298,ENSMUSG00000030302,ENSMUSG00000030309,ENSMUSG00000030310,ENSMUSG00000030317,ENSMUSG00000030324,ENSMUSG00000030339,ENSMUSG00000030341,ENSMUSG00000030342,ENSMUSG00000030346,ENSMUSG00000030352,ENSMUSG00000030376,ENSMUSG00000030386,ENSMUSG00000030397,ENSMUSG00000030403,ENSMUSG00000030406,E…
SMUSG00000068740,ENSMUSG00000068742,ENSMUSG00000068748,ENSMUSG00000068758,ENSMUSG00000068798,ENSMUSG00000068854,ENSMUSG00000068859,ENSMUSG00000068882,ENSMUSG00000068923,ENSMUSG00000069072,ENSMUSG00000069170,ENSMUSG00000069171,ENSMUSG00000069633,ENSMUSG00000069678,ENSMUSG00000069763,ENSMUSG00000069806,ENSMUSG00000069833,ENSMUSG00000069874,ENSMUSG00000069917,ENSMUSG00000069919,ENSMUSG00000070034,EN…
V1	TRUE	4.12e-30	3027	5955	1101	0.185	0.364	GO:0065009	BP	139	regulation of molecular function	2	ENSMUSG00000000058,ENSMUSG00000000125,ENSMUSG00000000247,ENSMUSG00000000275,ENSMUSG00000000290,ENSMUSG00000000308,ENSMUSG00000000320,ENSMUSG00000000359,ENSMUSG00000000440,ENSMUSG00000000489,ENSMUSG00000000562,ENSMUSG00000000568,ENSMUSG00000000594,ENSMUSG00000000708,ENSMUSG00000000753,ENSMUSG00000000766,ENSMUSG00000000881,ENSMUSG00000000902,ENSMUSG00000000983,ENSMUSG00000001018,ENSMUSG00000001123,…
V1	TRUE	0.000336	256	5955	108	0.018	0.422	GO:0032409	BP	139	regulation of transporter activity	3	ENSMUSG00000000359,ENSMUSG00000000766,ENSMUSG00000002028,ENSMUSG00000004035,ENSMUSG00000005312,ENSMUSG00000005583,ENSMUSG00000006930,ENSMUSG00000007021,ENSMUSG00000007097,ENSMUSG00000007122,ENSMUSG00000007655,ENSMUSG00000009687,ENSMUSG00000015202,ENSMUSG00000017400,ENSMUSG00000017817,ENSMUSG00000017868,ENSMUSG00000018634,ENSMUSG00000019861,ENSMUSG00000020216,ENSMUSG00000020599,ENSMUSG00000020704,…
V1	TRUE	6.93e-30	1612	5955	651	0.109	0.404	GO:0044093	BP	139	positive regulation of molecular function	3	ENSMUSG00000000058,ENSMUSG00000000275,ENSMUSG00000000290,ENSMUSG00000000320,ENSMUSG00000000440,ENSMUSG00000000489,ENSMUSG00000000568,ENSMUSG00000000594,ENSMUSG00000000708,ENSMUSG00000000881,ENSMUSG00000000902,ENSMUSG00000001123,ENSMUSG00000001761,ENSMUSG00000001768,ENSMUSG00000001995,ENSMUSG00000002028,ENSMUSG00000002058,ENSMUSG00000002083,ENSMUSG00000002233,ENSMUSG00000002372,ENSMUSG00000002489,…
V1	TRUE	1.98e-24	2116	5955	792	0.133	0.374	GO:0050790	BP	139	regulation of catalytic activity	3	ENSMUSG00000000058,ENSMUSG00000000320,ENSMUSG00000000440,ENSMUSG00000000489,ENSMUSG00000000568,ENSMUSG00000000594,ENSMUSG00000000708,ENSMUSG00000000753,ENSMUSG00000000766,ENSMUSG00000000881,ENSMUSG00000000983,ENSMUSG00000001123,ENSMUSG00000001768,ENSMUSG00000001995,ENSMUSG00000002058,ENSMUSG00000002068,ENSMUSG00000002083,ENSMUSG00000002233,ENSMUSG00000002289,ENSMUSG00000002372,ENSMUSG00000002489,…
V1	TRUE	1.26e-08	1188	5955	427	0.072	0.359	GO:0051336	BP	139	regulation of hydrolase activity	4	ENSMUSG00000000058,ENSMUSG00000000320,ENSMUSG00000000440,ENSMUSG00000000594,ENSMUSG00000000753,ENSMUSG00000000881,ENSMUSG00000000983,ENSMUSG00000001768,ENSMUSG00000001995,ENSMUSG00000002083,ENSMUSG00000002233,ENSMUSG00000002289,ENSMUSG00000002372,ENSMUSG00000002489,ENSMUSG00000003032,ENSMUSG00000003134,ENSMUSG00000003190,ENSMUSG00000003423,ENSMUSG00000003644,ENSMUSG00000004069,ENSMUSG00000004677,…
V1	TRUE	6.97e-05	425	5955	167	0.028	0.393	GO:0043087	BP	139	regulation of GTPase activity	5	ENSMUSG00000000058,ENSMUSG00000001768,ENSMUSG00000001995,ENSMUSG00000002372,ENSMUSG00000002489,ENSMUSG00000003134,ENSMUSG00000004677,ENSMUSG00000004936,ENSMUSG00000004952,ENSMUSG00000005958,ENSMUSG00000006445,ENSMUSG00000009621,ENSMUSG00000009681,ENSMUSG00000010057,ENSMUSG00000014782,ENSMUSG00000015291,ENSMUSG00000016128,ENSMUSG00000018927,ENSMUSG00000019122,ENSMUSG00000019920,ENSMUSG00000020021,…
V1	TRUE	1.46e-13	885	5955	352	0.059	0.398	GO:0051338	BP	139	regulation of transferase activity	4	ENSMUSG00000000440,ENSMUSG00000000489,ENSMUSG00000000568,ENSMUSG00000000708,ENSMUSG00000000881,ENSMUSG00000001123,ENSMUSG00000002058,ENSMUSG00000002068,ENSMUSG00000002489,ENSMUSG00000002603,ENSMUSG00000002699,ENSMUSG00000002948,ENSMUSG00000002985,ENSMUSG00000003032,ENSMUSG00000003119,ENSMUSG00000003423,ENSMUSG00000004069,ENSMUSG00000004266,ENSMUSG00000004451,ENSMUSG00000004936,ENSMUSG00000004951,…
V1	TRUE	1.92e-23	1257	5955	511	0.086	0.407	GO:0043085	BP	139	positive regulation of catalytic activity	4	ENSMUSG00000000058,ENSMUSG00000000320,ENSMUSG00000000440,ENSMUSG00000000489,ENSMUSG00000000568,ENSMUSG00000000594,ENSMUSG00000000881,ENSMUSG00000001123,ENSMUSG00000001768,ENSMUSG00000001995,ENSMUSG00000002058,ENSMUSG00000002083,ENSMUSG00000002233,ENSMUSG00000002372,ENSMUSG00000002489,ENSMUSG00000002603,ENSMUSG00000002658,ENSMUSG00000002699,ENSMUSG00000002731,ENSMUSG00000002948,ENSMUSG00000002985,…
V1	TRUE	9.54e-10	569	5955	233	0.039	0.409	GO:0051347	BP	139	positive regulation of transferase activity	5	ENSMUSG00000000489,ENSMUSG00000000568,ENSMUSG00000000881,ENSMUSG00000001123,ENSMUSG00000002058,ENSMUSG00000002489,ENSMUSG00000002603,ENSMUSG00000002699,ENSMUSG00000002948,ENSMUSG00000003032,ENSMUSG00000003423,ENSMUSG00000004451,ENSMUSG00000004936,ENSMUSG00000004980,ENSMUSG00000005583,ENSMUSG00000005672,ENSMUSG00000006386,ENSMUSG00000007613,ENSMUSG00000007892,ENSMUSG00000008734,ENSMUSG00000009621,…
V1	TRUE	3.36e-11	673	5955	273	0.046	0.406	GO:0051345	BP	139	positive regulation of hydrolase activity	5	ENSMUSG00000000058,ENSMUSG00000000320,ENSMUSG00000000440,ENSMUSG00000000594,ENSMUSG00000001768,ENSMUSG00000001995,ENSMUSG00000002083,ENSMUSG00000002233,ENSMUSG00000002372,ENSMUSG00000002489,ENSMUSG00000003134,ENSMUSG00000004069,ENSMUSG00000004677,ENSMUSG00000004936,ENSMUSG00000004952,ENSMUSG00000005583,ENSMUSG00000006024,ENSMUSG00000006369,ENSMUSG00000006445,ENSMUSG00000007655,ENSMUSG00000009681,…
V1	TRUE	9.45e-05	363	5955	146	0.025	0.402	GO:0043547	BP	139	positive regulation of GTPase activity	6	ENSMUSG00000000058,ENSMUSG00000001768,ENSMUSG00000001995,ENSMUSG00000002372,ENSMUSG00000002489,ENSMUSG00000003134,ENSMUSG00000004677,ENSMUSG00000004936,ENSMUSG00000004952,ENSMUSG00000006445,ENSMUSG00000009681,ENSMUSG00000010057,ENSMUSG00000014782,ENSMUSG00000015291,ENSMUSG00000016128,ENSMUSG00000018927,ENSMUSG00000019122,ENSMUSG00000019920,ENSMUSG00000020135,ENSMUSG00000020143,ENSMUSG00000020536,…
V1	TRUE	6.13e-08	378	5955	162	0.027	0.429	GO:0051098	BP	139	regulation of binding	3	ENSMUSG00000000247,ENSMUSG00000000308,ENSMUSG00000000440,ENSMUSG00000000489,ENSMUSG00000000708,ENSMUSG00000001018,ENSMUSG00000001123,ENSMUSG00000001761,ENSMUSG00000002489,ENSMUSG00000002546,ENSMUSG00000002603,ENSMUSG00000002658,ENSMUSG00000002944,ENSMUSG00000002985,ENSMUSG00000003032,ENSMUSG00000004451,ENSMUSG00000005566,ENSMUSG00000005583,ENSMUSG00000006611,ENSMUSG00000006715,ENSMUSG00000007613,…
V1	TRUE	2.7e-05	229	5955	102	0.017	0.445	GO:0043393	BP	139	regulation of protein binding	4	ENSMUSG00000000308,ENSMUSG00000000489,ENSMUSG00000001018,ENSMUSG00000002489,ENSMUSG00000002546,ENSMUSG00000002658,ENSMUSG00000002944,ENSMUSG00000002985,ENSMUSG00000004451,ENSMUSG00000005583,ENSMUSG00000006611,ENSMUSG00000007613,ENSMUSG00000007655,ENSMUSG00000009376,ENSMUSG00000017344,ENSMUSG00000017386,ENSMUSG00000018169,ENSMUSG00000021611,ENSMUSG00000021701,ENSMUSG00000021835,ENSMUSG00000021994,…
V1	TRUE	3.76e-05	202	5955	92	0.015	0.455	GO:0051099	BP	139	positive regulation of binding	4	ENSMUSG00000000440,ENSMUSG00000000708,ENSMUSG00000001123,ENSMUSG00000002489,ENSMUSG00000002603,ENSMUSG00000002985,ENSMUSG00000003032,ENSMUSG00000004451,ENSMUSG00000005566,ENSMUSG00000005583,ENSMUSG00000006611,ENSMUSG00000006715,ENSMUSG00000007655,ENSMUSG00000009376,ENSMUSG00000015092,ENSMUSG00000015149,ENSMUSG00000016554,ENSMUSG00000017344,ENSMUSG00000017386,ENSMUSG00000018169,ENSMUSG00000020053,…
V1	TRUE	1.08e-05	1114	5955	388	0.065	0.348	GO:0044092	BP	139	negative regulation of molecular function	3	ENSMUSG00000000247,ENSMUSG00000000308,ENSMUSG00000000359,ENSMUSG00000000440,ENSMUSG00000000489,ENSMUSG00000000562,ENSMUSG00000000708,ENSMUSG00000000753,ENSMUSG00000000766,ENSMUSG00000000881,ENSMUSG00000000983,ENSMUSG00000001761,ENSMUSG00000002289,ENSMUSG00000002546,ENSMUSG00000002658,ENSMUSG00000002985,ENSMUSG00000003032,ENSMUSG00000003190,ENSMUSG00000003308,ENSMUSG00000003421,ENSMUSG00000003423,…
V1	TRUE	2.12e-49	3444	5955	1310	0.22	0.38	GO:0065008	BP	139	regulation of biological quality	2	ENSMUSG00000000125,ENSMUSG00000000149,ENSMUSG00000000290,ENSMUSG00000000320,ENSMUSG00000000440,ENSMUSG00000000489,ENSMUSG00000000530,ENSMUSG00000000532,ENSMUSG00000000567,ENSMUSG00000000568,ENSMUSG00000000594,ENSMUSG00000000627,ENSMUSG00000000628,ENSMUSG00000000632,ENSMUSG00000000708,ENSMUSG00000000751,ENSMUSG00000000753,ENSMUSG00000000766,ENSMUSG00000000792,ENSMUSG00000000805,ENSMUSG00000000811,…
V1	TRUE	1.45e-11	510	5955	219	0.037	0.429	GO:0090066	BP	139	regulation of anatomical structure size	3	ENSMUSG00000000125,ENSMUSG00000000320,ENSMUSG00000000627,ENSMUSG00000000708,ENSMUSG00000000861,ENSMUSG00000001313,ENSMUSG00000002985,ENSMUSG00000003411,ENSMUSG00000003882,ENSMUSG00000004885,ENSMUSG00000004936,ENSMUSG00000005611,ENSMUSG00000006649,ENSMUSG00000007097,ENSMUSG00000007655,ENSMUSG00000009621,ENSMUSG00000011751,ENSMUSG00000015291,ENSMUSG00000015766,ENSMUSG00000017756,ENSMUSG00000017774,…
V1	TRUE	8.48e-07	161	5955	81	0.014	0.503	GO:0035150	BP	139	regulation of tube size	4	ENSMUSG00000000320,ENSMUSG00000000708,ENSMUSG00000002985,ENSMUSG00000004936,ENSMUSG00000005611,ENSMUSG00000007097,ENSMUSG00000007655,ENSMUSG00000018500,ENSMUSG00000020122,ENSMUSG00000020123,ENSMUSG00000020155,ENSMUSG00000020178,ENSMUSG00000020704,ENSMUSG00000020826,ENSMUSG00000020866,ENSMUSG00000021070,ENSMUSG00000021194,ENSMUSG00000021367,ENSMUSG00000021478,ENSMUSG00000021721,ENSMUSG00000022122,…
V1	TRUE	2.32e-07	150	5955	78	0.013	0.52	GO:0035296	BP	139	regulation of tube diameter	5	ENSMUSG00000000320,ENSMUSG00000000708,ENSMUSG00000002985,ENSMUSG00000004936,ENSMUSG00000005611,ENSMUSG00000007097,ENSMUSG00000007655,ENSMUSG00000018500,ENSMUSG00000020122,ENSMUSG00000020123,ENSMUSG00000020155,ENSMUSG00000020178,ENSMUSG00000020704,ENSMUSG00000020826,ENSMUSG00000020866,ENSMUSG00000021070,ENSMUSG00000021194,ENSMUSG00000021367,ENSMUSG00000021478,ENSMUSG00000021721,ENSMUSG00000022122,…
V1	TRUE	0.000861	356	5955	140	0.024	0.393	GO:0032535	BP	139	regulation of cellular component size	4	ENSMUSG00000000125,ENSMUSG00000000627,ENSMUSG00000000861,ENSMUSG00000001313,ENSMUSG00000002985,ENSMUSG00000003411,ENSMUSG00000003882,ENSMUSG00000004885,ENSMUSG00000006649,ENSMUSG00000009621,ENSMUSG00000011751,ENSMUSG00000015291,ENSMUSG00000015766,ENSMUSG00000017756,ENSMUSG00000017774,ENSMUSG00000019831,ENSMUSG00000020120,ENSMUSG00000020152,ENSMUSG00000020458,ENSMUSG00000020717,ENSMUSG00000020733,…
V1	TRUE	0.000612	318	5955	128	0.021	0.403	GO:0051235	BP	139	maintenance of location	3	ENSMUSG00000000440,ENSMUSG00000000594,ENSMUSG00000000628,ENSMUSG00000001123,ENSMUSG00000002083,ENSMUSG00000002603,ENSMUSG00000002661,ENSMUSG00000002944,ENSMUSG00000002985,ENSMUSG00000003308,ENSMUSG00000004035,ENSMUSG00000004043,ENSMUSG00000004266,ENSMUSG00000005299,ENSMUSG00000006519,ENSMUSG00000006567,ENSMUSG00000006930,ENSMUSG00000007122,ENSMUSG00000007655,ENSMUSG00000015568,ENSMUSG00000017817,…
V1	TRUE	0.000925	314	5955	126	0.021	0.401	GO:0050878	BP	139	regulation of body fluid levels	3	ENSMUSG00000000320,ENSMUSG00000000489,ENSMUSG00000000628,ENSMUSG00000001642,ENSMUSG00000001930,ENSMUSG00000002602,ENSMUSG00000002944,ENSMUSG00000002985,ENSMUSG00000004043,ENSMUSG00000004266,ENSMUSG00000006127,ENSMUSG00000006369,ENSMUSG00000006519,ENSMUSG00000006567,ENSMUSG00000007655,ENSMUSG00000009376,ENSMUSG00000014361,ENSMUSG00000014418,ENSMUSG00000015085,ENSMUSG00000015839,ENSMUSG00000016494,…
V1	TRUE	0.00139	417	5955	159	0.027	0.381	GO:0042391	BP	139	regulation of membrane potential	3	ENSMUSG00000000320,ENSMUSG00000000632,ENSMUSG00000000766,ENSMUSG00000001985,ENSMUSG00000002028,ENSMUSG00000003575,ENSMUSG00000005583,ENSMUSG00000007041,ENSMUSG00000007207,ENSMUSG00000007655,ENSMUSG00000017167,ENSMUSG00000017314,ENSMUSG00000019429,ENSMUSG00000019505,ENSMUSG00000019853,ENSMUSG00000019929,ENSMUSG00000020178,ENSMUSG00000020524,ENSMUSG00000020591,ENSMUSG00000020704,ENSMUSG00000020734,…
V1	TRUE	0.000533	183	5955	82	0.014	0.448	GO:0050803	BP	139	regulation of synapse structure or activity	3	ENSMUSG00000002489,ENSMUSG00000002985,ENSMUSG00000005583,ENSMUSG00000005958,ENSMUSG00000006373,ENSMUSG00000008153,ENSMUSG00000013033,ENSMUSG00000020152,ENSMUSG00000020704,ENSMUSG00000021782,ENSMUSG00000021994,ENSMUSG00000022340,ENSMUSG00000022514,ENSMUSG00000022602,ENSMUSG00000022892,ENSMUSG00000023411,ENSMUSG00000023885,ENSMUSG00000024109,ENSMUSG00000024647,ENSMUSG00000025372,ENSMUSG00000025889,…
V1	TRUE	8.59e-13	1692	5955	605	0.102	0.358	GO:0042592	BP	139	homeostatic process	3	ENSMUSG00000000320,ENSMUSG00000000440,ENSMUSG00000000532,ENSMUSG00000000567,ENSMUSG00000000568,ENSMUSG00000000628,ENSMUSG00000000751,ENSMUSG00000000753,ENSMUSG00000000766,ENSMUSG00000000805,ENSMUSG00000000811,ENSMUSG00000000902,ENSMUSG00000001018,ENSMUSG00000001270,ENSMUSG00000001280,ENSMUSG00000001403,ENSMUSG00000001416,ENSMUSG00000001642,ENSMUSG00000001750,ENSMUSG00000001761,ENSMUSG00000002028,…
V1	TRUE	1.36e-05	351	5955	145	0.024	0.413	GO:0060249	BP	139	anatomical structure homeostasis	4	ENSMUSG00000000567,ENSMUSG00000000568,ENSMUSG00000000751,ENSMUSG00000001416,ENSMUSG00000001642,ENSMUSG00000001761,ENSMUSG00000002028,ENSMUSG00000002068,ENSMUSG00000002948,ENSMUSG00000004980,ENSMUSG00000006281,ENSMUSG00000009628,ENSMUSG00000012819,ENSMUSG00000014599,ENSMUSG00000014907,ENSMUSG00000015053,ENSMUSG00000015133,ENSMUSG00000016494,ENSMUSG00000016534,ENSMUSG00000018900,ENSMUSG00000019087,…
V1	TRUE	0.00591	284	5955	113	0.019	0.398	GO:0048872	BP	139	homeostasis of number of cells	4	ENSMUSG00000000532,ENSMUSG00000000567,ENSMUSG00000000751,ENSMUSG00000001280,ENSMUSG00000001761,ENSMUSG00000002028,ENSMUSG00000002111,ENSMUSG00000002602,ENSMUSG00000002603,ENSMUSG00000003458,ENSMUSG00000003812,ENSMUSG00000003882,ENSMUSG00000004043,ENSMUSG00000004069,ENSMUSG00000005057,ENSMUSG00000005583,ENSMUSG00000005672,ENSMUSG00000006675,ENSMUSG00000009628,ENSMUSG00000009681,ENSMUSG00000010142,…
V1	TRUE	1.05e-06	1105	5955	391	0.066	0.354	GO:0048878	BP	139	chemical homeostasis	4	ENSMUSG00000000320,ENSMUSG00000000440,ENSMUSG00000000628,ENSMUSG00000000753,ENSMUSG00000000766,ENSMUSG00000000805,ENSMUSG00000000902,ENSMUSG00000001018,ENSMUSG00000001270,ENSMUSG00000001642,ENSMUSG00000001750,ENSMUSG00000002083,ENSMUSG00000002280,ENSMUSG00000002289,ENSMUSG00000002489,ENSMUSG00000002603,ENSMUSG00000002944,ENSMUSG00000002985,ENSMUSG00000003423,ENSMUSG00000003617,ENSMUSG00000003657,…
V1	TRUE	1.92e-06	764	5955	283	0.048	0.37	GO:0050801	BP	139	ion homeostasis	5	ENSMUSG00000000320,ENSMUSG00000000766,ENSMUSG00000000805,ENSMUSG00000001018,ENSMUSG00000001270,ENSMUSG00000001750,ENSMUSG00000002083,ENSMUSG00000002603,ENSMUSG00000002944,ENSMUSG00000002985,ENSMUSG00000003617,ENSMUSG00000003657,ENSMUSG00000004035,ENSMUSG00000004070,ENSMUSG00000004266,ENSMUSG00000005299,ENSMUSG00000005373,ENSMUSG00000005716,ENSMUSG00000006519,ENSMUSG00000006567,ENSMUSG00000006611,…
V1	TRUE	1.03e-07	687	5955	264	0.044	0.384	GO:0055080	BP	139	cation homeostasis	6	ENSMUSG00000000766,ENSMUSG00000000805,ENSMUSG00000001018,ENSMUSG00000001750,ENSMUSG00000002083,ENSMUSG00000002603,ENSMUSG00000002944,ENSMUSG00000002985,ENSMUSG00000003617,ENSMUSG00000003657,ENSMUSG00000004035,ENSMUSG00000004070,ENSMUSG00000004266,ENSMUSG00000005299,ENSMUSG00000005716,ENSMUSG00000006519,ENSMUSG00000006567,ENSMUSG00000006611,ENSMUSG00000006930,ENSMUSG00000007097,ENSMUSG00000007122,…
V1	TRUE	9.54e-08	702	5955	269	0.045	0.383	GO:0098771	BP	139	inorganic ion homeostasis	6	ENSMUSG00000000766,ENSMUSG00000000805,ENSMUSG00000001018,ENSMUSG00000001270,ENSMUSG00000001750,ENSMUSG00000002083,ENSMUSG00000002603,ENSMUSG00000002944,ENSMUSG00000002985,ENSMUSG00000003617,ENSMUSG00000003657,ENSMUSG00000004035,ENSMUSG00000004070,ENSMUSG00000004266,ENSMUSG00000005299,ENSMUSG00000005716,ENSMUSG00000006519,ENSMUSG00000006567,ENSMUSG00000006611,ENSMUSG00000006930,ENSMUSG00000007097,…
V1	TRUE	5.22e-07	479	5955	193	0.032	0.403	GO:0072507	BP	139	divalent inorganic cation homeostasis	7	ENSMUSG00000000766,ENSMUSG00000002083,ENSMUSG00000002603,ENSMUSG00000002944,ENSMUSG00000002985,ENSMUSG00000003657,ENSMUSG00000004035,ENSMUSG00000004266,ENSMUSG00000005299,ENSMUSG00000005716,ENSMUSG00000006519,ENSMUSG00000006567,ENSMUSG00000006930,ENSMUSG00000007097,ENSMUSG00000007122,ENSMUSG00000007655,ENSMUSG00000010660,ENSMUSG00000012819,ENSMUSG00000015053,ENSMUSG00000017446,ENSMUSG00000017817,…
V1	TRUE	3.03e-07	616	5955	239	0.04	0.388	GO:0055065	BP	139	metal ion homeostasis	7	ENSMUSG00000000766,ENSMUSG00000002083,ENSMUSG00000002603,ENSMUSG00000002944,ENSMUSG00000002985,ENSMUSG00000003617,ENSMUSG00000003657,ENSMUSG00000004035,ENSMUSG00000004070,ENSMUSG00000004266,ENSMUSG00000005299,ENSMUSG00000005716,ENSMUSG00000006519,ENSMUSG00000006567,ENSMUSG00000006611,ENSMUSG00000006930,ENSMUSG00000007097,ENSMUSG00000007122,ENSMUSG00000007655,ENSMUSG00000010660,ENSMUSG00000012819,…
V1	TRUE	1.4e-07	446	5955	184	0.031	0.413	GO:0055074	BP	139	calcium ion homeostasis	8	ENSMUSG00000000766,ENSMUSG00000002083,ENSMUSG00000002603,ENSMUSG00000002944,ENSMUSG00000002985,ENSMUSG00000003657,ENSMUSG00000004035,ENSMUSG00000004266,ENSMUSG00000005299,ENSMUSG00000005716,ENSMUSG00000006519,ENSMUSG00000006567,ENSMUSG00000006930,ENSMUSG00000007097,ENSMUSG00000007122,ENSMUSG00000007655,ENSMUSG00000010660,ENSMUSG00000012819,ENSMUSG00000015053,ENSMUSG00000017446,ENSMUSG00000017817,…
V1	TRUE	6.44e-05	888	5955	314	0.053	0.354	GO:0019725	BP	139	cellular homeostasis	4	ENSMUSG00000000628,ENSMUSG00000000753,ENSMUSG00000000766,ENSMUSG00000000811,ENSMUSG00000000902,ENSMUSG00000001018,ENSMUSG00000001270,ENSMUSG00000001403,ENSMUSG00000001750,ENSMUSG00000002083,ENSMUSG00000002489,ENSMUSG00000002603,ENSMUSG00000002944,ENSMUSG00000002985,ENSMUSG00000003423,ENSMUSG00000003617,ENSMUSG00000003657,ENSMUSG00000004035,ENSMUSG00000004266,ENSMUSG00000005299,ENSMUSG00000005373,…
V1	TRUE	8.42e-06	777	5955	284	0.048	0.366	GO:0055082	BP	139	cellular chemical homeostasis	5	ENSMUSG00000000628,ENSMUSG00000000753,ENSMUSG00000000766,ENSMUSG00000000902,ENSMUSG00000001018,ENSMUSG00000001270,ENSMUSG00000001750,ENSMUSG00000002083,ENSMUSG00000002489,ENSMUSG00000002603,ENSMUSG00000002944,ENSMUSG00000002985,ENSMUSG00000003423,ENSMUSG00000003617,ENSMUSG00000003657,ENSMUSG00000004035,ENSMUSG00000004266,ENSMUSG00000005299,ENSMUSG00000005373,ENSMUSG00000005716,ENSMUSG00000006519,…
V1	TRUE	4.42e-07	615	5955	238	0.04	0.387	GO:0006873	BP	139	cellular ion homeostasis	6	ENSMUSG00000000766,ENSMUSG00000001018,ENSMUSG00000001270,ENSMUSG00000001750,ENSMUSG00000002083,ENSMUSG00000002603,ENSMUSG00000002944,ENSMUSG00000002985,ENSMUSG00000003617,ENSMUSG00000003657,ENSMUSG00000004035,ENSMUSG00000004266,ENSMUSG00000005299,ENSMUSG00000005716,ENSMUSG00000006519,ENSMUSG00000006567,ENSMUSG00000006611,ENSMUSG00000006930,ENSMUSG00000007097,ENSMUSG00000007122,ENSMUSG00000007655,…
V1	TRUE	3.23e-07	601	5955	234	0.039	0.389	GO:0030003	BP	139	cellular cation homeostasis	7	ENSMUSG00000000766,ENSMUSG00000001018,ENSMUSG00000001750,ENSMUSG00000002083,ENSMUSG00000002603,ENSMUSG00000002944,ENSMUSG00000002985,ENSMUSG00000003617,ENSMUSG00000003657,ENSMUSG00000004035,ENSMUSG00000004266,ENSMUSG00000005299,ENSMUSG00000005716,ENSMUSG00000006519,ENSMUSG00000006567,ENSMUSG00000006611,ENSMUSG00000006930,ENSMUSG00000007097,ENSMUSG00000007122,ENSMUSG00000007655,ENSMUSG00000010660,…
V1	TRUE	4.75e-08	456	5955	189	0.032	0.414	GO:0072503	BP	139	cellular divalent inorganic cation homeostasis	8	ENSMUSG00000000766,ENSMUSG00000002083,ENSMUSG00000002603,ENSMUSG00000002944,ENSMUSG00000002985,ENSMUSG00000003657,ENSMUSG00000004035,ENSMUSG00000004266,ENSMUSG00000005299,ENSMUSG00000005716,ENSMUSG00000006519,ENSMUSG00000006567,ENSMUSG00000006930,ENSMUSG00000007097,ENSMUSG00000007122,ENSMUSG00000007655,ENSMUSG00000010660,ENSMUSG00000012819,ENSMUSG00000015053,ENSMUSG00000017446,ENSMUSG00000017817,…
V1	TRUE	3.24e-07	537	5955	213	0.036	0.397	GO:0006875	BP	139	cellular metal ion homeostasis	8	ENSMUSG00000000766,ENSMUSG00000002083,ENSMUSG00000002603,ENSMUSG00000002944,ENSMUSG00000002985,ENSMUSG00000003617,ENSMUSG00000003657,ENSMUSG00000004035,ENSMUSG00000004266,ENSMUSG00000005299,ENSMUSG00000005716,ENSMUSG00000006519,ENSMUSG00000006567,ENSMUSG00000006611,ENSMUSG00000006930,ENSMUSG00000007097,ENSMUSG00000007122,ENSMUSG00000007655,ENSMUSG00000010660,ENSMUSG00000012819,ENSMUSG00000013160,…
V1	TRUE	2.69e-08	430	5955	181	0.03	0.421	GO:0006874	BP	139	cellular calcium ion homeostasis	9	ENSMUSG00000000766,ENSMUSG00000002083,ENSMUSG00000002603,ENSMUSG00000002944,ENSMUSG00000002985,ENSMUSG00000003657,ENSMUSG00000004035,ENSMUSG00000004266,ENSMUSG00000005299,ENSMUSG00000005716,ENSMUSG00000006519,ENSMUSG00000006567,ENSMUSG00000006930,ENSMUSG00000007097,ENSMUSG00000007122,ENSMUSG00000007655,ENSMUSG00000010660,ENSMUSG00000012819,ENSMUSG00000015053,ENSMUSG00000017446,ENSMUSG00000017817,…
V1	TRUE	6.92e-08	341	5955	149	0.025	0.437	GO:0051480	BP	139	regulation of cytosolic calcium ion concentration	10	ENSMUSG00000000766,ENSMUSG00000002083,ENSMUSG00000002603,ENSMUSG00000002944,ENSMUSG00000003657,ENSMUSG00000004035,ENSMUSG00000004266,ENSMUSG00000005299,ENSMUSG00000005716,ENSMUSG00000006519,ENSMUSG00000006930,ENSMUSG00000007097,ENSMUSG00000007122,ENSMUSG00000007655,ENSMUSG00000010660,ENSMUSG00000012819,ENSMUSG00000015053,ENSMUSG00000017446,ENSMUSG00000017817,ENSMUSG00000018634,ENSMUSG00000019943,…
V1	TRUE	2.33e-07	297	5955	132	0.022	0.444	GO:0007204	BP	139	positive regulation of cytosolic calcium ion concentration	11	ENSMUSG00000000766,ENSMUSG00000002083,ENSMUSG00000002603,ENSMUSG00000002944,ENSMUSG00000004035,ENSMUSG00000004266,ENSMUSG00000005299,ENSMUSG00000006519,ENSMUSG00000006930,ENSMUSG00000007122,ENSMUSG00000007655,ENSMUSG00000010660,ENSMUSG00000015053,ENSMUSG00000017446,ENSMUSG00000017817,ENSMUSG00000018634,ENSMUSG00000020123,ENSMUSG00000020216,ENSMUSG00000020573,ENSMUSG00000020611,ENSMUSG00000020689,…
V1	TRUE	5.34e-05	159	5955	76	0.013	0.478	GO:0060402	BP	139	calcium ion transport into cytosol	12	ENSMUSG00000002083,ENSMUSG00000002603,ENSMUSG00000004035,ENSMUSG00000004266,ENSMUSG00000005299,ENSMUSG00000006519,ENSMUSG00000006930,ENSMUSG00000007122,ENSMUSG00000007655,ENSMUSG00000017817,ENSMUSG00000020216,ENSMUSG00000020689,ENSMUSG00000020734,ENSMUSG00000020866,ENSMUSG00000021478,ENSMUSG00000021835,ENSMUSG00000022416,ENSMUSG00000023274,ENSMUSG00000023964,ENSMUSG00000024027,ENSMUSG00000024107,…
V1	TRUE	0.000609	139	5955	66	0.011	0.475	GO:0097553	BP	139	calcium ion transmembrane import into cytosol	13	ENSMUSG00000002083,ENSMUSG00000002603,ENSMUSG00000004035,ENSMUSG00000004266,ENSMUSG00000005299,ENSMUSG00000006519,ENSMUSG00000006930,ENSMUSG00000007122,ENSMUSG00000017817,ENSMUSG00000020216,ENSMUSG00000020689,ENSMUSG00000020734,ENSMUSG00000021478,ENSMUSG00000023964,ENSMUSG00000024027,ENSMUSG00000024107,ENSMUSG00000024456,ENSMUSG00000025068,ENSMUSG00000025889,ENSMUSG00000026385,ENSMUSG00000026395,…
V1	TRUE	0.00427	123	5955	58	0.01	0.472	GO:0051208	BP	139	sequestering of calcium ion	10	ENSMUSG00000002083,ENSMUSG00000002603,ENSMUSG00000004035,ENSMUSG00000004266,ENSMUSG00000005299,ENSMUSG00000006519,ENSMUSG00000006567,ENSMUSG00000006930,ENSMUSG00000007122,ENSMUSG00000017817,ENSMUSG00000020216,ENSMUSG00000020689,ENSMUSG00000021478,ENSMUSG00000024027,ENSMUSG00000024107,ENSMUSG00000024456,ENSMUSG00000025068,ENSMUSG00000025889,ENSMUSG00000026385,ENSMUSG00000026395,ENSMUSG00000027568,…
V1	TRUE	0.00421	337	5955	131	0.022	0.389	GO:0048871	BP	139	multicellular organismal homeostasis	4	ENSMUSG00000000320,ENSMUSG00000000567,ENSMUSG00000000751,ENSMUSG00000001642,ENSMUSG00000001761,ENSMUSG00000002028,ENSMUSG00000002944,ENSMUSG00000003575,ENSMUSG00000005373,ENSMUSG00000006127,ENSMUSG00000006611,ENSMUSG00000009376,ENSMUSG00000009628,ENSMUSG00000012819,ENSMUSG00000014599,ENSMUSG00000015053,ENSMUSG00000015133,ENSMUSG00000016494,ENSMUSG00000018900,ENSMUSG00000019087,ENSMUSG00000019505,…
V1	TRUE	4.82e-09	295	5955	136	0.023	0.461	GO:0001505	BP	139	regulation of neurotransmitter levels	3	ENSMUSG00000000290,ENSMUSG00000000766,ENSMUSG00000001018,ENSMUSG00000002944,ENSMUSG00000003032,ENSMUSG00000003411,ENSMUSG00000003872,ENSMUSG00000004961,ENSMUSG00000005089,ENSMUSG00000005360,ENSMUSG00000005514,ENSMUSG00000005583,ENSMUSG00000006024,ENSMUSG00000006378,ENSMUSG00000006764,ENSMUSG00000007039,ENSMUSG00000007097,ENSMUSG00000007207,ENSMUSG00000007655,ENSMUSG00000007670,ENSMUSG00000009394,…
V1	TRUE	1.45e-05	142	5955	71	0.012	0.5	GO:0042133	BP	139	neurotransmitter metabolic process	4	ENSMUSG00000000290,ENSMUSG00000000766,ENSMUSG00000002944,ENSMUSG00000003032,ENSMUSG00000005360,ENSMUSG00000005514,ENSMUSG00000006378,ENSMUSG00000006764,ENSMUSG00000007039,ENSMUSG00000007655,ENSMUSG00000007670,ENSMUSG00000015970,ENSMUSG00000016494,ENSMUSG00000020000,ENSMUSG00000020053,ENSMUSG00000020182,ENSMUSG00000020534,ENSMUSG00000020826,ENSMUSG00000021238,ENSMUSG00000021270,ENSMUSG00000021594,…
V1	TRUE	0.00189	94	5955	48	0.008	0.511	GO:0042136	BP	139	neurotransmitter biosynthetic process	5	ENSMUSG00000000290,ENSMUSG00000000766,ENSMUSG00000002944,ENSMUSG00000003032,ENSMUSG00000005360,ENSMUSG00000006764,ENSMUSG00000007039,ENSMUSG00000007655,ENSMUSG00000007670,ENSMUSG00000016494,ENSMUSG00000020000,ENSMUSG00000020053,ENSMUSG00000020182,ENSMUSG00000020534,ENSMUSG00000020826,ENSMUSG00000021270,ENSMUSG00000022037,ENSMUSG00000023944,ENSMUSG00000023945,ENSMUSG00000024087,ENSMUSG00000024397,…
V1	TRUE	0.00154	6958	5955	2037	0.342	0.293	GO:0023052	BP	139	signaling	1	ENSMUSG00000000058,ENSMUSG00000000093,ENSMUSG00000000125,ENSMUSG00000000149,ENSMUSG00000000275,ENSMUSG00000000290,ENSMUSG00000000359,ENSMUSG00000000440,ENSMUSG00000000489,ENSMUSG00000000530,ENSMUSG00000000531,ENSMUSG00000000532,ENSMUSG00000000555,ENSMUSG00000000562,ENSMUSG00000000567,ENSMUSG00000000579,ENSMUSG00000000632,ENSMUSG00000000693,ENSMUSG00000000732,ENSMUSG00000000766,ENSMUSG00000000791,…
NSMUSG00000050732,ENSMUSG00000050783,ENSMUSG00000050830,ENSMUSG00000050919,ENSMUSG00000050953,ENSMUSG00000050989,ENSMUSG00000051043,ENSMUSG00000051111,ENSMUSG00000051177,ENSMUSG00000051212,ENSMUSG00000051359,ENSMUSG00000051379,ENSMUSG00000051391,ENSMUSG00000051401,ENSMUSG00000051439,ENSMUSG00000051498,ENSMUSG00000051590,ENSMUSG00000051675,ENSMUSG00000051678,ENSMUSG00000051790,ENSMUSG00000051920,E…
V1	TRUE	9.11e-26	1329	5955	543	0.091	0.409	GO:0007267	BP	139	cell-cell signaling	2	ENSMUSG00000000058,ENSMUSG00000000125,ENSMUSG00000000567,ENSMUSG00000000632,ENSMUSG00000000766,ENSMUSG00000000881,ENSMUSG00000001018,ENSMUSG00000001260,ENSMUSG00000001506,ENSMUSG00000001761,ENSMUSG00000001985,ENSMUSG00000002028,ENSMUSG00000002068,ENSMUSG00000002489,ENSMUSG00000002985,ENSMUSG00000003032,ENSMUSG00000003228,ENSMUSG00000003411,ENSMUSG00000003437,ENSMUSG00000003575,ENSMUSG00000003872,…
V1	TRUE	1.43e-12	588	5955	249	0.042	0.423	GO:0099536	BP	139	synaptic signaling	3	ENSMUSG00000000058,ENSMUSG00000000632,ENSMUSG00000000766,ENSMUSG00000000881,ENSMUSG00000001018,ENSMUSG00000001260,ENSMUSG00000001985,ENSMUSG00000002028,ENSMUSG00000002985,ENSMUSG00000003411,ENSMUSG00000003575,ENSMUSG00000003872,ENSMUSG00000003974,ENSMUSG00000004961,ENSMUSG00000005360,ENSMUSG00000005583,ENSMUSG00000005672,ENSMUSG00000006024,ENSMUSG00000006930,ENSMUSG00000007207,ENSMUSG00000008153,…
V1	TRUE	1.12e-12	587	5955	249	0.042	0.424	GO:0099537	BP	139	trans-synaptic signaling	4	ENSMUSG00000000058,ENSMUSG00000000632,ENSMUSG00000000766,ENSMUSG00000000881,ENSMUSG00000001018,ENSMUSG00000001260,ENSMUSG00000001985,ENSMUSG00000002028,ENSMUSG00000002985,ENSMUSG00000003411,ENSMUSG00000003575,ENSMUSG00000003872,ENSMUSG00000003974,ENSMUSG00000004961,ENSMUSG00000005360,ENSMUSG00000005583,ENSMUSG00000005672,ENSMUSG00000006024,ENSMUSG00000006930,ENSMUSG00000007207,ENSMUSG00000008153,…
V1	TRUE	6.89e-13	585	5955	249	0.042	0.426	GO:0098916	BP	139	anterograde trans-synaptic signaling	5	ENSMUSG00000000058,ENSMUSG00000000632,ENSMUSG00000000766,ENSMUSG00000000881,ENSMUSG00000001018,ENSMUSG00000001260,ENSMUSG00000001985,ENSMUSG00000002028,ENSMUSG00000002985,ENSMUSG00000003411,ENSMUSG00000003575,ENSMUSG00000003872,ENSMUSG00000003974,ENSMUSG00000004961,ENSMUSG00000005360,ENSMUSG00000005583,ENSMUSG00000005672,ENSMUSG00000006024,ENSMUSG00000006930,ENSMUSG00000007207,ENSMUSG00000008153,…
V1	TRUE	6.89e-13	585	5955	249	0.042	0.426	GO:0007268	BP	139	chemical synaptic transmission	6	ENSMUSG00000000058,ENSMUSG00000000632,ENSMUSG00000000766,ENSMUSG00000000881,ENSMUSG00000001018,ENSMUSG00000001260,ENSMUSG00000001985,ENSMUSG00000002028,ENSMUSG00000002985,ENSMUSG00000003411,ENSMUSG00000003575,ENSMUSG00000003872,ENSMUSG00000003974,ENSMUSG00000004961,ENSMUSG00000005360,ENSMUSG00000005583,ENSMUSG00000005672,ENSMUSG00000006024,ENSMUSG00000006930,ENSMUSG00000007207,ENSMUSG00000008153,…
V1	TRUE	6.59e-08	387	5955	165	0.028	0.426	GO:0198738	BP	139	cell-cell signaling by wnt	3	ENSMUSG00000000125,ENSMUSG00000000567,ENSMUSG00000000766,ENSMUSG00000001506,ENSMUSG00000002068,ENSMUSG00000002985,ENSMUSG00000003032,ENSMUSG00000003228,ENSMUSG00000003437,ENSMUSG00000004558,ENSMUSG00000004934,ENSMUSG00000005124,ENSMUSG00000005609,ENSMUSG00000006800,ENSMUSG00000007655,ENSMUSG00000008734,ENSMUSG00000014329,ENSMUSG00000015133,ENSMUSG00000016028,ENSMUSG00000018583,ENSMUSG00000018822,…
V1	TRUE	7.09e-22	1609	5955	620	0.104	0.385	GO:1901700	BP	139	response to oxygen-containing compound	1	ENSMUSG00000000058,ENSMUSG00000000275,ENSMUSG00000000399,ENSMUSG00000000440,ENSMUSG00000000567,ENSMUSG00000000568,ENSMUSG00000000708,ENSMUSG00000000753,ENSMUSG00000000766,ENSMUSG00000000792,ENSMUSG00000000861,ENSMUSG00000000902,ENSMUSG00000001123,ENSMUSG00000001240,ENSMUSG00000001280,ENSMUSG00000001496,ENSMUSG00000001506,ENSMUSG00000001642,ENSMUSG00000001663,ENSMUSG00000001761,ENSMUSG00000002111,…
V1	TRUE	6.24e-05	364	5955	147	0.025	0.404	GO:0044419	BP	139	interspecies interaction between organisms	1	ENSMUSG00000000058,ENSMUSG00000000275,ENSMUSG00000000355,ENSMUSG00000000902,ENSMUSG00000001280,ENSMUSG00000002102,ENSMUSG00000002602,ENSMUSG00000002603,ENSMUSG00000002944,ENSMUSG00000002985,ENSMUSG00000004934,ENSMUSG00000005566,ENSMUSG00000006127,ENSMUSG00000006369,ENSMUSG00000006411,ENSMUSG00000006498,ENSMUSG00000007655,ENSMUSG00000009585,ENSMUSG00000010175,ENSMUSG00000015405,ENSMUSG00000015656,…
V1	TRUE	2.57e-05	342	5955	141	0.024	0.412	GO:0044403	BP	139	symbiont process	2	ENSMUSG00000000058,ENSMUSG00000000275,ENSMUSG00000000355,ENSMUSG00000000902,ENSMUSG00000001280,ENSMUSG00000002102,ENSMUSG00000002602,ENSMUSG00000002603,ENSMUSG00000002944,ENSMUSG00000002985,ENSMUSG00000004934,ENSMUSG00000005566,ENSMUSG00000006127,ENSMUSG00000006369,ENSMUSG00000006411,ENSMUSG00000006498,ENSMUSG00000007655,ENSMUSG00000009585,ENSMUSG00000010175,ENSMUSG00000015405,ENSMUSG00000015656,…
V1	TRUE	0.00018	268	5955	113	0.019	0.422	GO:0016032	BP	139	viral process	3	ENSMUSG00000000058,ENSMUSG00000000275,ENSMUSG00000000355,ENSMUSG00000000902,ENSMUSG00000001280,ENSMUSG00000002102,ENSMUSG00000002602,ENSMUSG00000002603,ENSMUSG00000002985,ENSMUSG00000004934,ENSMUSG00000005566,ENSMUSG00000006127,ENSMUSG00000006369,ENSMUSG00000006411,ENSMUSG00000006498,ENSMUSG00000007655,ENSMUSG00000009585,ENSMUSG00000010175,ENSMUSG00000015405,ENSMUSG00000015656,ENSMUSG00000016554,…
V1	TRUE	6.82e-06	345	5955	144	0.024	0.417	GO:0001101	BP	139	response to acid chemical	1	ENSMUSG00000000440,ENSMUSG00000000567,ENSMUSG00000000568,ENSMUSG00000000753,ENSMUSG00000000861,ENSMUSG00000001506,ENSMUSG00000001642,ENSMUSG00000001663,ENSMUSG00000002944,ENSMUSG00000003032,ENSMUSG00000003099,ENSMUSG00000004366,ENSMUSG00000005089,ENSMUSG00000005360,ENSMUSG00000005583,ENSMUSG00000006386,ENSMUSG00000006519,ENSMUSG00000007872,ENSMUSG00000013584,ENSMUSG00000014932,ENSMUSG00000015243,…
V1	TRUE	1.45e-49	1223	5955	575	0.097	0.47	GO:0022610	BP	139	biological adhesion	1	ENSMUSG00000000290,ENSMUSG00000000320,ENSMUSG00000000402,ENSMUSG00000000530,ENSMUSG00000000555,ENSMUSG00000000567,ENSMUSG00000000693,ENSMUSG00000000732,ENSMUSG00000000791,ENSMUSG00000000957,ENSMUSG00000001029,ENSMUSG00000001123,ENSMUSG00000001300,ENSMUSG00000001435,ENSMUSG00000001506,ENSMUSG00000001930,ENSMUSG00000002489,ENSMUSG00000002602,ENSMUSG00000002603,ENSMUSG00000002900,ENSMUSG00000002944,…
V1	TRUE	2.45e-48	1212	5955	568	0.095	0.469	GO:0007155	BP	139	cell adhesion	2	ENSMUSG00000000290,ENSMUSG00000000320,ENSMUSG00000000402,ENSMUSG00000000530,ENSMUSG00000000555,ENSMUSG00000000567,ENSMUSG00000000693,ENSMUSG00000000732,ENSMUSG00000000791,ENSMUSG00000000957,ENSMUSG00000001029,ENSMUSG00000001123,ENSMUSG00000001300,ENSMUSG00000001435,ENSMUSG00000001506,ENSMUSG00000001930,ENSMUSG00000002489,ENSMUSG00000002602,ENSMUSG00000002603,ENSMUSG00000002900,ENSMUSG00000002944,…
V1	TRUE	8.33e-21	307	5955	167	0.028	0.544	GO:0031589	BP	139	cell-substrate adhesion	3	ENSMUSG00000000290,ENSMUSG00000000402,ENSMUSG00000000530,ENSMUSG00000000555,ENSMUSG00000000957,ENSMUSG00000001506,ENSMUSG00000001930,ENSMUSG00000002489,ENSMUSG00000002602,ENSMUSG00000002900,ENSMUSG00000002944,ENSMUSG00000002980,ENSMUSG00000004098,ENSMUSG00000004415,ENSMUSG00000005397,ENSMUSG00000005958,ENSMUSG00000006369,ENSMUSG00000006386,ENSMUSG00000014361,ENSMUSG00000014599,ENSMUSG00000015143,…
V1	TRUE	4.05e-08	190	5955	95	0.016	0.5	GO:0007160	BP	139	cell-matrix adhesion	4	ENSMUSG00000000290,ENSMUSG00000000530,ENSMUSG00000000957,ENSMUSG00000002489,ENSMUSG00000002944,ENSMUSG00000002980,ENSMUSG00000004098,ENSMUSG00000005397,ENSMUSG00000006386,ENSMUSG00000014599,ENSMUSG00000015143,ENSMUSG00000016494,ENSMUSG00000017009,ENSMUSG00000017344,ENSMUSG00000019889,ENSMUSG00000019920,ENSMUSG00000019997,ENSMUSG00000020689,ENSMUSG00000020717,ENSMUSG00000020758,ENSMUSG00000020827,…
V1	TRUE	2.92e-18	722	5955	313	0.053	0.434	GO:0098609	BP	139	cell-cell adhesion	3	ENSMUSG00000000290,ENSMUSG00000000320,ENSMUSG00000000555,ENSMUSG00000000567,ENSMUSG00000000693,ENSMUSG00000000732,ENSMUSG00000000791,ENSMUSG00000001029,ENSMUSG00000001123,ENSMUSG00000001300,ENSMUSG00000002603,ENSMUSG00000002900,ENSMUSG00000003032,ENSMUSG00000003882,ENSMUSG00000004043,ENSMUSG00000004069,ENSMUSG00000004266,ENSMUSG00000004936,ENSMUSG00000005338,ENSMUSG00000005672,ENSMUSG00000005958,…
V1	TRUE	8.35e-05	297	5955	124	0.021	0.418	GO:0007159	BP	139	leukocyte cell-cell adhesion	4	ENSMUSG00000000290,ENSMUSG00000000555,ENSMUSG00000000693,ENSMUSG00000000732,ENSMUSG00000000791,ENSMUSG00000001123,ENSMUSG00000001300,ENSMUSG00000002603,ENSMUSG00000003032,ENSMUSG00000003882,ENSMUSG00000004043,ENSMUSG00000004069,ENSMUSG00000004266,ENSMUSG00000006611,ENSMUSG00000007655,ENSMUSG00000008999,ENSMUSG00000013707,ENSMUSG00000016493,ENSMUSG00000016496,ENSMUSG00000017009,ENSMUSG00000018899,…
V1	TRUE	5.49e-05	243	5955	106	0.018	0.436	GO:0098742	BP	139	cell-cell adhesion via plasma-membrane adhesion molecules	4	ENSMUSG00000000555,ENSMUSG00000001123,ENSMUSG00000003032,ENSMUSG00000005338,ENSMUSG00000006411,ENSMUSG00000007440,ENSMUSG00000008090,ENSMUSG00000008153,ENSMUSG00000012819,ENSMUSG00000013033,ENSMUSG00000016028,ENSMUSG00000019818,ENSMUSG00000020717,ENSMUSG00000022132,ENSMUSG00000022178,ENSMUSG00000022512,ENSMUSG00000022656,ENSMUSG00000022865,ENSMUSG00000023036,ENSMUSG00000024109,ENSMUSG00000024331,…
V1	TRUE	0.000442	160	5955	74	0.012	0.463	GO:0007156	BP	139	homophilic cell adhesion via plasma membrane adhesion molecules	5	ENSMUSG00000005338,ENSMUSG00000006411,ENSMUSG00000007440,ENSMUSG00000008153,ENSMUSG00000012819,ENSMUSG00000016028,ENSMUSG00000020717,ENSMUSG00000022656,ENSMUSG00000023036,ENSMUSG00000024331,ENSMUSG00000031385,ENSMUSG00000031841,ENSMUSG00000031871,ENSMUSG00000032012,ENSMUSG00000032036,ENSMUSG00000032336,ENSMUSG00000032452,ENSMUSG00000032595,ENSMUSG00000033278,ENSMUSG00000034275,ENSMUSG00000034774,…
V1	TRUE	4.62e-05	9442	5955	2741	0.46	0.29	GO:0050896	BP	139	response to stimulus	1	ENSMUSG00000000058,ENSMUSG00000000093,ENSMUSG00000000125,ENSMUSG00000000149,ENSMUSG00000000247,ENSMUSG00000000275,ENSMUSG00000000290,ENSMUSG00000000317,ENSMUSG00000000318,ENSMUSG00000000320,ENSMUSG00000000355,ENSMUSG00000000359,ENSMUSG00000000399,ENSMUSG00000000440,ENSMUSG00000000489,ENSMUSG00000000530,ENSMUSG00000000531,ENSMUSG00000000532,ENSMUSG00000000555,ENSMUSG00000000562,ENSMUSG00000000567,…
NSMUSG00000034853,ENSMUSG00000034881,ENSMUSG00000034889,ENSMUSG00000034930,ENSMUSG00000034949,ENSMUSG00000034974,ENSMUSG00000034987,ENSMUSG00000035000,ENSMUSG00000035033,ENSMUSG00000035105,ENSMUSG00000035109,ENSMUSG00000035133,ENSMUSG00000035158,ENSMUSG00000035211,ENSMUSG00000035236,ENSMUSG00000035237,ENSMUSG00000035262,ENSMUSG00000035268,ENSMUSG00000035277,ENSMUSG00000035279,ENSMUSG00000035283,E…
V1	TRUE	3.05e-20	2341	5955	843	0.142	0.36	GO:0009605	BP	139	response to external stimulus	2	ENSMUSG00000000125,ENSMUSG00000000247,ENSMUSG00000000275,ENSMUSG00000000317,ENSMUSG00000000320,ENSMUSG00000000440,ENSMUSG00000000489,ENSMUSG00000000567,ENSMUSG00000000627,ENSMUSG00000000682,ENSMUSG00000000753,ENSMUSG00000000766,ENSMUSG00000000791,ENSMUSG00000000861,ENSMUSG00000000957,ENSMUSG00000001123,ENSMUSG00000001300,ENSMUSG00000001496,ENSMUSG00000001506,ENSMUSG00000001663,ENSMUSG00000001741,…
V1	TRUE	1.31e-18	1113	5955	446	0.075	0.401	GO:0009628	BP	139	response to abiotic stimulus	2	ENSMUSG00000000440,ENSMUSG00000000530,ENSMUSG00000000567,ENSMUSG00000000568,ENSMUSG00000000753,ENSMUSG00000000766,ENSMUSG00000000957,ENSMUSG00000001240,ENSMUSG00000001441,ENSMUSG00000001496,ENSMUSG00000001506,ENSMUSG00000001642,ENSMUSG00000001672,ENSMUSG00000002028,ENSMUSG00000002083,ENSMUSG00000002109,ENSMUSG00000002280,ENSMUSG00000002289,ENSMUSG00000002603,ENSMUSG00000002944,ENSMUSG00000002948,…
V1	TRUE	1.58e-10	345	5955	158	0.027	0.458	GO:0070482	BP	139	response to oxygen levels	3	ENSMUSG00000000440,ENSMUSG00000000530,ENSMUSG00000000957,ENSMUSG00000001240,ENSMUSG00000001441,ENSMUSG00000001506,ENSMUSG00000002280,ENSMUSG00000002289,ENSMUSG00000002603,ENSMUSG00000004070,ENSMUSG00000004328,ENSMUSG00000004791,ENSMUSG00000004936,ENSMUSG00000005125,ENSMUSG00000005312,ENSMUSG00000006386,ENSMUSG00000006519,ENSMUSG00000007655,ENSMUSG00000009876,ENSMUSG00000013160,ENSMUSG00000015149,…
V1	TRUE	3.68e-09	322	5955	146	0.025	0.453	GO:0036293	BP	139	response to decreased oxygen levels	4	ENSMUSG00000000530,ENSMUSG00000000957,ENSMUSG00000001240,ENSMUSG00000001441,ENSMUSG00000002280,ENSMUSG00000002289,ENSMUSG00000002603,ENSMUSG00000004070,ENSMUSG00000004328,ENSMUSG00000004791,ENSMUSG00000004936,ENSMUSG00000005125,ENSMUSG00000005312,ENSMUSG00000006386,ENSMUSG00000006519,ENSMUSG00000007655,ENSMUSG00000009876,ENSMUSG00000015149,ENSMUSG00000015337,ENSMUSG00000015340,ENSMUSG00000015522,…
V1	TRUE	2.56e-06	221	5955	102	0.017	0.462	GO:0009612	BP	139	response to mechanical stimulus	3	ENSMUSG00000000440,ENSMUSG00000000567,ENSMUSG00000000957,ENSMUSG00000001506,ENSMUSG00000002603,ENSMUSG00000002944,ENSMUSG00000003545,ENSMUSG00000004151,ENSMUSG00000004665,ENSMUSG00000005360,ENSMUSG00000005672,ENSMUSG00000006519,ENSMUSG00000007097,ENSMUSG00000007655,ENSMUSG00000014503,ENSMUSG00000015337,ENSMUSG00000018899,ENSMUSG00000019822,ENSMUSG00000019929,ENSMUSG00000020053,ENSMUSG00000020122,…
V1	TRUE	3.13e-26	1530	5955	611	0.103	0.399	GO:0009719	BP	139	response to endogenous stimulus	2	ENSMUSG00000000058,ENSMUSG00000000440,ENSMUSG00000000530,ENSMUSG00000000567,ENSMUSG00000000568,ENSMUSG00000000708,ENSMUSG00000000753,ENSMUSG00000000766,ENSMUSG00000000792,ENSMUSG00000000861,ENSMUSG00000000957,ENSMUSG00000001240,ENSMUSG00000001280,ENSMUSG00000001496,ENSMUSG00000001506,ENSMUSG00000001642,ENSMUSG00000001663,ENSMUSG00000001870,ENSMUSG00000002603,ENSMUSG00000002944,ENSMUSG00000002985,…
V1	TRUE	3.84e-19	1244	5955	491	0.082	0.395	GO:0071495	BP	139	cellular response to endogenous stimulus	3	ENSMUSG00000000058,ENSMUSG00000000440,ENSMUSG00000000530,ENSMUSG00000000567,ENSMUSG00000000568,ENSMUSG00000000708,ENSMUSG00000000753,ENSMUSG00000000766,ENSMUSG00000000792,ENSMUSG00000000861,ENSMUSG00000001240,ENSMUSG00000001280,ENSMUSG00000001496,ENSMUSG00000001506,ENSMUSG00000001642,ENSMUSG00000001870,ENSMUSG00000002603,ENSMUSG00000002944,ENSMUSG00000003032,ENSMUSG00000003099,ENSMUSG00000003316,…
V1	TRUE	0.000596	7897	5955	2302	0.387	0.292	GO:0051716	BP	139	cellular response to stimulus	2	ENSMUSG00000000058,ENSMUSG00000000093,ENSMUSG00000000125,ENSMUSG00000000149,ENSMUSG00000000275,ENSMUSG00000000290,ENSMUSG00000000320,ENSMUSG00000000355,ENSMUSG00000000359,ENSMUSG00000000440,ENSMUSG00000000489,ENSMUSG00000000530,ENSMUSG00000000531,ENSMUSG00000000532,ENSMUSG00000000555,ENSMUSG00000000562,ENSMUSG00000000567,ENSMUSG00000000568,ENSMUSG00000000579,ENSMUSG00000000628,ENSMUSG00000000632,…
NSMUSG00000041187,ENSMUSG00000041193,ENSMUSG00000041219,ENSMUSG00000041261,ENSMUSG00000041301,ENSMUSG00000041351,ENSMUSG00000041362,ENSMUSG00000041378,ENSMUSG00000041380,ENSMUSG00000041423,ENSMUSG00000041431,ENSMUSG00000041444,ENSMUSG00000041445,ENSMUSG00000041482,ENSMUSG00000041498,ENSMUSG00000041515,ENSMUSG00000041540,ENSMUSG00000041556,ENSMUSG00000041560,ENSMUSG00000041571,ENSMUSG00000041598,E…
V1	TRUE	3.77e-21	3552	5955	1215	0.204	0.342	GO:0006950	BP	139	response to stress	2	ENSMUSG00000000093,ENSMUSG00000000275,ENSMUSG00000000290,ENSMUSG00000000317,ENSMUSG00000000318,ENSMUSG00000000320,ENSMUSG00000000355,ENSMUSG00000000440,ENSMUSG00000000489,ENSMUSG00000000530,ENSMUSG00000000555,ENSMUSG00000000568,ENSMUSG00000000628,ENSMUSG00000000693,ENSMUSG00000000751,ENSMUSG00000000753,ENSMUSG00000000766,ENSMUSG00000000791,ENSMUSG00000000902,ENSMUSG00000000957,ENSMUSG00000001123,…
V1	TRUE	2.15e-15	495	5955	225	0.038	0.455	GO:0009611	BP	139	response to wounding	3	ENSMUSG00000000318,ENSMUSG00000000320,ENSMUSG00000000489,ENSMUSG00000000530,ENSMUSG00000000555,ENSMUSG00000000766,ENSMUSG00000001506,ENSMUSG00000001930,ENSMUSG00000002233,ENSMUSG00000002602,ENSMUSG00000002603,ENSMUSG00000002944,ENSMUSG00000002948,ENSMUSG00000002985,ENSMUSG00000003032,ENSMUSG00000004266,ENSMUSG00000004665,ENSMUSG00000004936,ENSMUSG00000005089,ENSMUSG00000005360,ENSMUSG00000006369,…
V1	TRUE	4.18e-09	382	5955	167	0.028	0.437	GO:0042060	BP	139	wound healing	4	ENSMUSG00000000318,ENSMUSG00000000320,ENSMUSG00000000489,ENSMUSG00000000530,ENSMUSG00000000555,ENSMUSG00000000766,ENSMUSG00000001506,ENSMUSG00000001930,ENSMUSG00000002233,ENSMUSG00000002602,ENSMUSG00000002603,ENSMUSG00000002944,ENSMUSG00000002985,ENSMUSG00000004266,ENSMUSG00000004665,ENSMUSG00000006369,ENSMUSG00000007655,ENSMUSG00000008398,ENSMUSG00000014361,ENSMUSG00000014418,ENSMUSG00000015085,…
V1	TRUE	0.00104	1524	5955	498	0.084	0.327	GO:0006952	BP	139	defense response	3	ENSMUSG00000000275,ENSMUSG00000000290,ENSMUSG00000000317,ENSMUSG00000000318,ENSMUSG00000000440,ENSMUSG00000000693,ENSMUSG00000000753,ENSMUSG00000000766,ENSMUSG00000000791,ENSMUSG00000001123,ENSMUSG00000001128,ENSMUSG00000001761,ENSMUSG00000002602,ENSMUSG00000002603,ENSMUSG00000002944,ENSMUSG00000002985,ENSMUSG00000003234,ENSMUSG00000003283,ENSMUSG00000004043,ENSMUSG00000004069,ENSMUSG00000004266,…
V1	TRUE	1.56e-08	646	5955	254	0.043	0.393	GO:0006954	BP	139	inflammatory response	4	ENSMUSG00000000290,ENSMUSG00000000317,ENSMUSG00000000318,ENSMUSG00000000440,ENSMUSG00000000693,ENSMUSG00000000753,ENSMUSG00000000766,ENSMUSG00000001123,ENSMUSG00000001761,ENSMUSG00000002602,ENSMUSG00000002603,ENSMUSG00000002985,ENSMUSG00000003283,ENSMUSG00000004043,ENSMUSG00000005672,ENSMUSG00000005779,ENSMUSG00000005951,ENSMUSG00000006344,ENSMUSG00000006345,ENSMUSG00000006445,ENSMUSG00000006519,…
V1	TRUE	1.81e-07	1667	5955	567	0.095	0.34	GO:0033554	BP	139	cellular response to stress	3	ENSMUSG00000000093,ENSMUSG00000000275,ENSMUSG00000000355,ENSMUSG00000000440,ENSMUSG00000000568,ENSMUSG00000000628,ENSMUSG00000000751,ENSMUSG00000000766,ENSMUSG00000000902,ENSMUSG00000001228,ENSMUSG00000001441,ENSMUSG00000001517,ENSMUSG00000001524,ENSMUSG00000001642,ENSMUSG00000001672,ENSMUSG00000001924,ENSMUSG00000002083,ENSMUSG00000002102,ENSMUSG00000002109,ENSMUSG00000002289,ENSMUSG00000002324,…
V1	TRUE	4.08e-10	312	5955	145	0.024	0.465	GO:0001666	BP	139	response to hypoxia	3	ENSMUSG00000000530,ENSMUSG00000000957,ENSMUSG00000001240,ENSMUSG00000001441,ENSMUSG00000002280,ENSMUSG00000002289,ENSMUSG00000002603,ENSMUSG00000004070,ENSMUSG00000004328,ENSMUSG00000004791,ENSMUSG00000004936,ENSMUSG00000005125,ENSMUSG00000005312,ENSMUSG00000006386,ENSMUSG00000006519,ENSMUSG00000007655,ENSMUSG00000009876,ENSMUSG00000015149,ENSMUSG00000015337,ENSMUSG00000015340,ENSMUSG00000015522,…
V1	TRUE	6.63e-44	1627	5955	701	0.118	0.431	GO:0040011	BP	139	locomotion	1	ENSMUSG00000000058,ENSMUSG00000000125,ENSMUSG00000000149,ENSMUSG00000000247,ENSMUSG00000000275,ENSMUSG00000000290,ENSMUSG00000000320,ENSMUSG00000000440,ENSMUSG00000000489,ENSMUSG00000000530,ENSMUSG00000000532,ENSMUSG00000000555,ENSMUSG00000000562,ENSMUSG00000000567,ENSMUSG00000000627,ENSMUSG00000000753,ENSMUSG00000000957,ENSMUSG00000001123,ENSMUSG00000001280,ENSMUSG00000001300,ENSMUSG00000001435,…
V1	TRUE	3.15e-14	527	5955	233	0.039	0.442	GO:0042330	BP	139	taxis	2	ENSMUSG00000000125,ENSMUSG00000000247,ENSMUSG00000000489,ENSMUSG00000000627,ENSMUSG00000001123,ENSMUSG00000001300,ENSMUSG00000001496,ENSMUSG00000001741,ENSMUSG00000001761,ENSMUSG00000002489,ENSMUSG00000002603,ENSMUSG00000004151,ENSMUSG00000004791,ENSMUSG00000004951,ENSMUSG00000005672,ENSMUSG00000005958,ENSMUSG00000006445,ENSMUSG00000008575,ENSMUSG00000008999,ENSMUSG00000009281,ENSMUSG00000009376,…
V1	TRUE	2.04e-36	1420	5955	608	0.102	0.428	GO:0048870	BP	139	cell motility	2	ENSMUSG00000000149,ENSMUSG00000000290,ENSMUSG00000000320,ENSMUSG00000000440,ENSMUSG00000000489,ENSMUSG00000000530,ENSMUSG00000000532,ENSMUSG00000000555,ENSMUSG00000000562,ENSMUSG00000000567,ENSMUSG00000000753,ENSMUSG00000000957,ENSMUSG00000001123,ENSMUSG00000001280,ENSMUSG00000001300,ENSMUSG00000001435,ENSMUSG00000001496,ENSMUSG00000001506,ENSMUSG00000001672,ENSMUSG00000001741,ENSMUSG00000001761,…
V1	TRUE	6.04e-37	1293	5955	566	0.095	0.438	GO:0016477	BP	139	cell migration	3	ENSMUSG00000000149,ENSMUSG00000000290,ENSMUSG00000000320,ENSMUSG00000000440,ENSMUSG00000000489,ENSMUSG00000000530,ENSMUSG00000000532,ENSMUSG00000000555,ENSMUSG00000000562,ENSMUSG00000000567,ENSMUSG00000000753,ENSMUSG00000000957,ENSMUSG00000001123,ENSMUSG00000001280,ENSMUSG00000001300,ENSMUSG00000001435,ENSMUSG00000001496,ENSMUSG00000001506,ENSMUSG00000001672,ENSMUSG00000001741,ENSMUSG00000001761,…
V1	TRUE	1.01e-13	377	5955	178	0.03	0.472	GO:0001667	BP	139	ameboidal-type cell migration	4	ENSMUSG00000000149,ENSMUSG00000000290,ENSMUSG00000000320,ENSMUSG00000000440,ENSMUSG00000000489,ENSMUSG00000000530,ENSMUSG00000000532,ENSMUSG00000000567,ENSMUSG00000000753,ENSMUSG00000001280,ENSMUSG00000001300,ENSMUSG00000001672,ENSMUSG00000001761,ENSMUSG00000002603,ENSMUSG00000002985,ENSMUSG00000003032,ENSMUSG00000003665,ENSMUSG00000004043,ENSMUSG00000004951,ENSMUSG00000005583,ENSMUSG00000005672,…
V1	TRUE	8.17e-10	273	5955	130	0.022	0.476	GO:0010631	BP	139	epithelial cell migration	5	ENSMUSG00000000290,ENSMUSG00000000320,ENSMUSG00000000440,ENSMUSG00000000489,ENSMUSG00000000530,ENSMUSG00000000567,ENSMUSG00000000753,ENSMUSG00000001280,ENSMUSG00000001300,ENSMUSG00000001672,ENSMUSG00000002603,ENSMUSG00000002985,ENSMUSG00000003032,ENSMUSG00000004043,ENSMUSG00000004951,ENSMUSG00000005583,ENSMUSG00000005672,ENSMUSG00000006386,ENSMUSG00000006445,ENSMUSG00000007613,ENSMUSG00000009376,…
V1	TRUE	6.33e-09	201	5955	101	0.017	0.502	GO:0043542	BP	139	endothelial cell migration	6	ENSMUSG00000000290,ENSMUSG00000000320,ENSMUSG00000000440,ENSMUSG00000000489,ENSMUSG00000000530,ENSMUSG00000000753,ENSMUSG00000001280,ENSMUSG00000001300,ENSMUSG00000002603,ENSMUSG00000002985,ENSMUSG00000003032,ENSMUSG00000004043,ENSMUSG00000004951,ENSMUSG00000005583,ENSMUSG00000006386,ENSMUSG00000006445,ENSMUSG00000007613,ENSMUSG00000009376,ENSMUSG00000010175,ENSMUSG00000015053,ENSMUSG00000015305,…
V1	TRUE	4.35e-05	116	5955	60	0.01	0.517	GO:0043534	BP	139	blood vessel endothelial cell migration	7	ENSMUSG00000000440,ENSMUSG00000000489,ENSMUSG00000000530,ENSMUSG00000001280,ENSMUSG00000001300,ENSMUSG00000002603,ENSMUSG00000002985,ENSMUSG00000003032,ENSMUSG00000004043,ENSMUSG00000004951,ENSMUSG00000005583,ENSMUSG00000006445,ENSMUSG00000015053,ENSMUSG00000015839,ENSMUSG00000016128,ENSMUSG00000018932,ENSMUSG00000019803,ENSMUSG00000020053,ENSMUSG00000021256,ENSMUSG00000021340,ENSMUSG00000021701,…
V1	TRUE	0.000212	313	5955	128	0.021	0.409	GO:0050900	BP	139	leukocyte migration	4	ENSMUSG00000000290,ENSMUSG00000000489,ENSMUSG00000000957,ENSMUSG00000001123,ENSMUSG00000001741,ENSMUSG00000002603,ENSMUSG00000004791,ENSMUSG00000005672,ENSMUSG00000009281,ENSMUSG00000009681,ENSMUSG00000014599,ENSMUSG00000015766,ENSMUSG00000016024,ENSMUSG00000016494,ENSMUSG00000018446,ENSMUSG00000018920,ENSMUSG00000018927,ENSMUSG00000019122,ENSMUSG00000020272,ENSMUSG00000020437,ENSMUSG00000020573,…
V1	TRUE	0.0042	182	5955	79	0.013	0.434	GO:0097529	BP	139	myeloid leukocyte migration	5	ENSMUSG00000000489,ENSMUSG00000000957,ENSMUSG00000004791,ENSMUSG00000005672,ENSMUSG00000009281,ENSMUSG00000014599,ENSMUSG00000016024,ENSMUSG00000018446,ENSMUSG00000018927,ENSMUSG00000019122,ENSMUSG00000020573,ENSMUSG00000020682,ENSMUSG00000020717,ENSMUSG00000020739,ENSMUSG00000021194,ENSMUSG00000021367,ENSMUSG00000021457,ENSMUSG00000021464,ENSMUSG00000021702,ENSMUSG00000022122,ENSMUSG00000022488,…
V1	TRUE	7.31e-82	5928	5955	2190	0.368	0.369	GO:0032502	BP	139	developmental process	1	ENSMUSG00000000058,ENSMUSG00000000093,ENSMUSG00000000125,ENSMUSG00000000149,ENSMUSG00000000247,ENSMUSG00000000290,ENSMUSG00000000317,ENSMUSG00000000320,ENSMUSG00000000402,ENSMUSG00000000416,ENSMUSG00000000440,ENSMUSG00000000489,ENSMUSG00000000530,ENSMUSG00000000532,ENSMUSG00000000555,ENSMUSG00000000567,ENSMUSG00000000568,ENSMUSG00000000579,ENSMUSG00000000627,ENSMUSG00000000628,ENSMUSG00000000632,…
NSMUSG00000045915,ENSMUSG00000045930,ENSMUSG00000045983,ENSMUSG00000045991,ENSMUSG00000046008,ENSMUSG00000046010,ENSMUSG00000046020,ENSMUSG00000046058,ENSMUSG00000046096,ENSMUSG00000046160,ENSMUSG00000046169,ENSMUSG00000046179,ENSMUSG00000046186,ENSMUSG00000046191,ENSMUSG00000046223,ENSMUSG00000046312,ENSMUSG00000046352,ENSMUSG00000046387,ENSMUSG00000046402,ENSMUSG00000046470,ENSMUSG00000046532,E…
V1	TRUE	0.00734	273	5955	109	0.018	0.399	GO:0021700	BP	139	developmental maturation	2	ENSMUSG00000000440,ENSMUSG00000000632,ENSMUSG00000000861,ENSMUSG00000001018,ENSMUSG00000002324,ENSMUSG00000002602,ENSMUSG00000007564,ENSMUSG00000011751,ENSMUSG00000013033,ENSMUSG00000013584,ENSMUSG00000015053,ENSMUSG00000015149,ENSMUSG00000019773,ENSMUSG00000019832,ENSMUSG00000020019,ENSMUSG00000020052,ENSMUSG00000020053,ENSMUSG00000020198,ENSMUSG00000020486,ENSMUSG00000020644,ENSMUSG00000021451,…
V1	TRUE	7.15e-87	5469	5955	2069	0.347	0.378	GO:0048856	BP	139	anatomical structure development	2	ENSMUSG00000000058,ENSMUSG00000000093,ENSMUSG00000000125,ENSMUSG00000000149,ENSMUSG00000000247,ENSMUSG00000000290,ENSMUSG00000000320,ENSMUSG00000000402,ENSMUSG00000000416,ENSMUSG00000000440,ENSMUSG00000000489,ENSMUSG00000000530,ENSMUSG00000000532,ENSMUSG00000000555,ENSMUSG00000000567,ENSMUSG00000000568,ENSMUSG00000000579,ENSMUSG00000000627,ENSMUSG00000000628,ENSMUSG00000000632,ENSMUSG00000000693,…
NSMUSG00000051910,ENSMUSG00000051920,ENSMUSG00000051980,ENSMUSG00000052056,ENSMUSG00000052087,ENSMUSG00000052135,ENSMUSG00000052160,ENSMUSG00000052336,ENSMUSG00000052374,ENSMUSG00000052397,ENSMUSG00000052430,ENSMUSG00000052512,ENSMUSG00000052581,ENSMUSG00000052593,ENSMUSG00000052613,ENSMUSG00000052681,ENSMUSG00000052684,ENSMUSG00000052688,ENSMUSG00000052798,ENSMUSG00000052821,ENSMUSG00000052837,E…
V1	TRUE	1.71e-32	1791	5955	719	0.121	0.401	GO:0009888	BP	139	tissue development	3	ENSMUSG00000000058,ENSMUSG00000000093,ENSMUSG00000000125,ENSMUSG00000000247,ENSMUSG00000000320,ENSMUSG00000000489,ENSMUSG00000000530,ENSMUSG00000000532,ENSMUSG00000000555,ENSMUSG00000000567,ENSMUSG00000000693,ENSMUSG00000000881,ENSMUSG00000000957,ENSMUSG00000001300,ENSMUSG00000001419,ENSMUSG00000001435,ENSMUSG00000001493,ENSMUSG00000001496,ENSMUSG00000001506,ENSMUSG00000001521,ENSMUSG00000001761,…
V1	TRUE	6.99e-06	244	5955	109	0.018	0.447	GO:0061448	BP	139	connective tissue development	4	ENSMUSG00000000489,ENSMUSG00000000567,ENSMUSG00000001419,ENSMUSG00000001506,ENSMUSG00000002603,ENSMUSG00000003316,ENSMUSG00000005514,ENSMUSG00000005583,ENSMUSG00000006800,ENSMUSG00000007279,ENSMUSG00000007613,ENSMUSG00000008575,ENSMUSG00000008999,ENSMUSG00000010051,ENSMUSG00000014599,ENSMUSG00000016494,ENSMUSG00000019505,ENSMUSG00000019997,ENSMUSG00000020053,ENSMUSG00000020467,ENSMUSG00000020644,…
V1	TRUE	2.5e-19	1087	5955	440	0.074	0.405	GO:0060429	BP	139	epithelium development	4	ENSMUSG00000000093,ENSMUSG00000000125,ENSMUSG00000000247,ENSMUSG00000000320,ENSMUSG00000000530,ENSMUSG00000000532,ENSMUSG00000000555,ENSMUSG00000000567,ENSMUSG00000000693,ENSMUSG00000000881,ENSMUSG00000000957,ENSMUSG00000001300,ENSMUSG00000001435,ENSMUSG00000001493,ENSMUSG00000001496,ENSMUSG00000001521,ENSMUSG00000001761,ENSMUSG00000002233,ENSMUSG00000002603,ENSMUSG00000003032,ENSMUSG00000003227,…
V1	TRUE	8.93e-06	120	5955	63	0.011	0.525	GO:0003158	BP	139	endothelium development	5	ENSMUSG00000000320,ENSMUSG00000000530,ENSMUSG00000001435,ENSMUSG00000004894,ENSMUSG00000007613,ENSMUSG00000009376,ENSMUSG00000010175,ENSMUSG00000015468,ENSMUSG00000016128,ENSMUSG00000016494,ENSMUSG00000019789,ENSMUSG00000020717,ENSMUSG00000021636,ENSMUSG00000021835,ENSMUSG00000022382,ENSMUSG00000022469,ENSMUSG00000022512,ENSMUSG00000023951,ENSMUSG00000024066,ENSMUSG00000024290,ENSMUSG00000024812,…
V1	TRUE	4.87e-07	419	5955	173	0.029	0.413	GO:0060537	BP	139	muscle tissue development	4	ENSMUSG00000000058,ENSMUSG00000000093,ENSMUSG00000000567,ENSMUSG00000001300,ENSMUSG00000001419,ENSMUSG00000001761,ENSMUSG00000002007,ENSMUSG00000002100,ENSMUSG00000002603,ENSMUSG00000005124,ENSMUSG00000005583,ENSMUSG00000006649,ENSMUSG00000007122,ENSMUSG00000007613,ENSMUSG00000007655,ENSMUSG00000008136,ENSMUSG00000008658,ENSMUSG00000008999,ENSMUSG00000009569,ENSMUSG00000010175,ENSMUSG00000013584,…
V1	TRUE	1.11e-06	399	5955	165	0.028	0.414	GO:0014706	BP	139	striated muscle tissue development	5	ENSMUSG00000000058,ENSMUSG00000000093,ENSMUSG00000001300,ENSMUSG00000001419,ENSMUSG00000001761,ENSMUSG00000002007,ENSMUSG00000002100,ENSMUSG00000002603,ENSMUSG00000005124,ENSMUSG00000005583,ENSMUSG00000006649,ENSMUSG00000007122,ENSMUSG00000007613,ENSMUSG00000007655,ENSMUSG00000008136,ENSMUSG00000008658,ENSMUSG00000008999,ENSMUSG00000009569,ENSMUSG00000010175,ENSMUSG00000013584,ENSMUSG00000015149,…
V1	TRUE	9.5e-05	208	5955	93	0.016	0.447	GO:0031099	BP	139	regeneration	3	ENSMUSG00000000440,ENSMUSG00000002602,ENSMUSG00000002603,ENSMUSG00000002985,ENSMUSG00000003032,ENSMUSG00000004791,ENSMUSG00000004936,ENSMUSG00000006611,ENSMUSG00000006800,ENSMUSG00000015714,ENSMUSG00000017344,ENSMUSG00000019942,ENSMUSG00000020053,ENSMUSG00000020122,ENSMUSG00000020458,ENSMUSG00000020932,ENSMUSG00000021732,ENSMUSG00000021822,ENSMUSG00000021998,ENSMUSG00000022324,ENSMUSG00000022512,…
V1	TRUE	1.23e-19	736	5955	322	0.054	0.438	GO:0060322	BP	139	head development	3	ENSMUSG00000000125,ENSMUSG00000000247,ENSMUSG00000000416,ENSMUSG00000000567,ENSMUSG00000000568,ENSMUSG00000000632,ENSMUSG00000000957,ENSMUSG00000001270,ENSMUSG00000001496,ENSMUSG00000001506,ENSMUSG00000001521,ENSMUSG00000001761,ENSMUSG00000001911,ENSMUSG00000002602,ENSMUSG00000002603,ENSMUSG00000002900,ENSMUSG00000003235,ENSMUSG00000004558,ENSMUSG00000004891,ENSMUSG00000004892,ENSMUSG00000004936,…
V1	TRUE	1.16e-06	639	5955	244	0.041	0.382	GO:0061061	BP	139	muscle structure development	3	ENSMUSG00000000058,ENSMUSG00000000093,ENSMUSG00000000489,ENSMUSG00000000567,ENSMUSG00000000957,ENSMUSG00000001240,ENSMUSG00000001300,ENSMUSG00000001419,ENSMUSG00000001761,ENSMUSG00000002007,ENSMUSG00000002052,ENSMUSG00000002100,ENSMUSG00000002603,ENSMUSG00000004151,ENSMUSG00000005124,ENSMUSG00000005583,ENSMUSG00000005672,ENSMUSG00000006498,ENSMUSG00000006649,ENSMUSG00000007122,ENSMUSG00000007613,…
V1	TRUE	2.74e-87	5023	5955	1934	0.325	0.385	GO:0007275	BP	139	multicellular organism development	3	ENSMUSG00000000058,ENSMUSG00000000093,ENSMUSG00000000125,ENSMUSG00000000149,ENSMUSG00000000247,ENSMUSG00000000290,ENSMUSG00000000320,ENSMUSG00000000402,ENSMUSG00000000416,ENSMUSG00000000440,ENSMUSG00000000489,ENSMUSG00000000530,ENSMUSG00000000532,ENSMUSG00000000555,ENSMUSG00000000567,ENSMUSG00000000568,ENSMUSG00000000579,ENSMUSG00000000627,ENSMUSG00000000628,ENSMUSG00000000632,ENSMUSG00000000693,…
NSMUSG00000059898,ENSMUSG00000059921,ENSMUSG00000059923,ENSMUSG00000059974,ENSMUSG00000060012,ENSMUSG00000060240,ENSMUSG00000060257,ENSMUSG00000060279,ENSMUSG00000060284,ENSMUSG00000060445,ENSMUSG00000060548,ENSMUSG00000060550,ENSMUSG00000060572,ENSMUSG00000060591,ENSMUSG00000060675,ENSMUSG00000060780,ENSMUSG00000060802,ENSMUSG00000060969,ENSMUSG00000060981,ENSMUSG00000060985,ENSMUSG00000061024,E…
V1	TRUE	4.21e-13	1047	5955	403	0.068	0.385	GO:0009790	BP	139	embryo development	4	ENSMUSG00000000093,ENSMUSG00000000125,ENSMUSG00000000149,ENSMUSG00000000247,ENSMUSG00000000530,ENSMUSG00000000532,ENSMUSG00000000555,ENSMUSG00000000567,ENSMUSG00000000693,ENSMUSG00000000751,ENSMUSG00000000902,ENSMUSG00000000957,ENSMUSG00000001103,ENSMUSG00000001280,ENSMUSG00000001493,ENSMUSG00000001506,ENSMUSG00000001521,ENSMUSG00000001761,ENSMUSG00000001783,ENSMUSG00000002028,ENSMUSG00000002102,…
V1	TRUE	0.00149	680	5955	242	0.041	0.356	GO:0009792	BP	139	embryo development ending in birth or egg hatching	5	ENSMUSG00000000149,ENSMUSG00000000247,ENSMUSG00000000530,ENSMUSG00000000532,ENSMUSG00000000567,ENSMUSG00000000751,ENSMUSG00000000902,ENSMUSG00000000957,ENSMUSG00000001103,ENSMUSG00000001280,ENSMUSG00000001493,ENSMUSG00000001506,ENSMUSG00000001521,ENSMUSG00000001761,ENSMUSG00000001783,ENSMUSG00000002102,ENSMUSG00000002603,ENSMUSG00000003308,ENSMUSG00000003402,ENSMUSG00000003436,ENSMUSG00000004936,…
V1	TRUE	0.00201	663	5955	236	0.04	0.356	GO:0043009	BP	139	chordate embryonic development	6	ENSMUSG00000000149,ENSMUSG00000000247,ENSMUSG00000000530,ENSMUSG00000000532,ENSMUSG00000000567,ENSMUSG00000000751,ENSMUSG00000000902,ENSMUSG00000000957,ENSMUSG00000001280,ENSMUSG00000001493,ENSMUSG00000001506,ENSMUSG00000001521,ENSMUSG00000001761,ENSMUSG00000001783,ENSMUSG00000002102,ENSMUSG00000002603,ENSMUSG00000003308,ENSMUSG00000003402,ENSMUSG00000003436,ENSMUSG00000004936,ENSMUSG00000005566,…
V1	TRUE	0.00273	421	5955	159	0.027	0.378	GO:0007389	BP	139	pattern specification process	4	ENSMUSG00000000093,ENSMUSG00000000125,ENSMUSG00000000247,ENSMUSG00000001493,ENSMUSG00000001496,ENSMUSG00000001521,ENSMUSG00000001761,ENSMUSG00000002028,ENSMUSG00000003436,ENSMUSG00000005583,ENSMUSG00000005917,ENSMUSG00000006958,ENSMUSG00000007613,ENSMUSG00000008999,ENSMUSG00000009090,ENSMUSG00000013584,ENSMUSG00000014329,ENSMUSG00000016028,ENSMUSG00000017405,ENSMUSG00000018169,ENSMUSG00000018395,…
V1	TRUE	1.48e-89	4523	5955	1786	0.3	0.395	GO:0048731	BP	139	system development	3	ENSMUSG00000000058,ENSMUSG00000000093,ENSMUSG00000000125,ENSMUSG00000000247,ENSMUSG00000000290,ENSMUSG00000000320,ENSMUSG00000000416,ENSMUSG00000000440,ENSMUSG00000000489,ENSMUSG00000000530,ENSMUSG00000000532,ENSMUSG00000000555,ENSMUSG00000000567,ENSMUSG00000000568,ENSMUSG00000000579,ENSMUSG00000000627,ENSMUSG00000000628,ENSMUSG00000000632,ENSMUSG00000000693,ENSMUSG00000000708,ENSMUSG00000000732,…
NSMUSG00000074622,ENSMUSG00000074637,ENSMUSG00000074657,ENSMUSG00000074733,ENSMUSG00000074736,ENSMUSG00000074766,ENSMUSG00000074794,ENSMUSG00000074818,ENSMUSG00000074934,ENSMUSG00000075012,ENSMUSG00000075254,ENSMUSG00000075304,ENSMUSG00000075415,ENSMUSG00000075590,ENSMUSG00000075707,ENSMUSG00000076431,ENSMUSG00000076441,ENSMUSG00000078202,ENSMUSG00000078302,ENSMUSG00000078816,ENSMUSG00000079110,E…
V1	TRUE	0.00505	157	5955	70	0.012	0.446	GO:0061008	BP	139	hepaticobiliary system development	4	ENSMUSG00000000567,ENSMUSG00000000568,ENSMUSG00000001247,ENSMUSG00000001280,ENSMUSG00000002603,ENSMUSG00000003402,ENSMUSG00000003644,ENSMUSG00000006611,ENSMUSG00000006800,ENSMUSG00000010175,ENSMUSG00000013584,ENSMUSG00000015806,ENSMUSG00000017344,ENSMUSG00000020122,ENSMUSG00000020679,ENSMUSG00000021594,ENSMUSG00000021650,ENSMUSG00000021822,ENSMUSG00000021835,ENSMUSG00000022477,ENSMUSG00000022512,…
V1	TRUE	3.12e-37	1082	5955	493	0.083	0.456	GO:0072359	BP	139	circulatory system development	4	ENSMUSG00000000093,ENSMUSG00000000290,ENSMUSG00000000440,ENSMUSG00000000489,ENSMUSG00000000530,ENSMUSG00000000555,ENSMUSG00000000567,ENSMUSG00000000628,ENSMUSG00000000708,ENSMUSG00000000753,ENSMUSG00000000957,ENSMUSG00000001240,ENSMUSG00000001280,ENSMUSG00000001300,ENSMUSG00000001419,ENSMUSG00000001435,ENSMUSG00000001506,ENSMUSG00000001761,ENSMUSG00000001870,ENSMUSG00000002100,ENSMUSG00000002111,…
V1	TRUE	1.42e-05	366	5955	150	0.025	0.41	GO:0048880	BP	139	sensory system development	4	ENSMUSG00000000093,ENSMUSG00000000247,ENSMUSG00000000530,ENSMUSG00000000567,ENSMUSG00000000753,ENSMUSG00000001280,ENSMUSG00000001521,ENSMUSG00000002603,ENSMUSG00000003032,ENSMUSG00000004891,ENSMUSG00000005973,ENSMUSG00000006445,ENSMUSG00000007613,ENSMUSG00000008999,ENSMUSG00000010175,ENSMUSG00000012609,ENSMUSG00000013584,ENSMUSG00000014361,ENSMUSG00000018845,ENSMUSG00000019428,ENSMUSG00000019803,…
V1	TRUE	1.13e-05	362	5955	149	0.025	0.412	GO:0150063	BP	139	visual system development	5	ENSMUSG00000000093,ENSMUSG00000000247,ENSMUSG00000000530,ENSMUSG00000000567,ENSMUSG00000000753,ENSMUSG00000001280,ENSMUSG00000001521,ENSMUSG00000002603,ENSMUSG00000003032,ENSMUSG00000004891,ENSMUSG00000005973,ENSMUSG00000006445,ENSMUSG00000007613,ENSMUSG00000008999,ENSMUSG00000010175,ENSMUSG00000012609,ENSMUSG00000013584,ENSMUSG00000014361,ENSMUSG00000018845,ENSMUSG00000019428,ENSMUSG00000019803,…
V1	TRUE	0.00424	53	5955	31	0.005	0.585	GO:0035272	BP	139	exocrine system development	4	ENSMUSG00000000567,ENSMUSG00000002603,ENSMUSG00000003227,ENSMUSG00000008575,ENSMUSG00000008999,ENSMUSG00000015647,ENSMUSG00000020019,ENSMUSG00000020053,ENSMUSG00000020122,ENSMUSG00000021253,ENSMUSG00000021732,ENSMUSG00000022061,ENSMUSG00000022676,ENSMUSG00000023031,ENSMUSG00000025810,ENSMUSG00000026380,ENSMUSG00000027168,ENSMUSG00000027208,ENSMUSG00000027447,ENSMUSG00000028173,ENSMUSG00000028780,…
V1	TRUE	1.64e-15	341	5955	169	0.028	0.496	GO:0001655	BP	139	urogenital system development	4	ENSMUSG00000000489,ENSMUSG00000000567,ENSMUSG00000000753,ENSMUSG00000001300,ENSMUSG00000001642,ENSMUSG00000001761,ENSMUSG00000002603,ENSMUSG00000003282,ENSMUSG00000003402,ENSMUSG00000004043,ENSMUSG00000004207,ENSMUSG00000004791,ENSMUSG00000005397,ENSMUSG00000005583,ENSMUSG00000005958,ENSMUSG00000006386,ENSMUSG00000006649,ENSMUSG00000006800,ENSMUSG00000007613,ENSMUSG00000007872,ENSMUSG00000008999,…
V1	TRUE	1.3e-05	147	5955	73	0.012	0.497	GO:0055123	BP	139	digestive system development	4	ENSMUSG00000000093,ENSMUSG00000001761,ENSMUSG00000002603,ENSMUSG00000005672,ENSMUSG00000005958,ENSMUSG00000009281,ENSMUSG00000013584,ENSMUSG00000018822,ENSMUSG00000019982,ENSMUSG00000020052,ENSMUSG00000020053,ENSMUSG00000020122,ENSMUSG00000020644,ENSMUSG00000020679,ENSMUSG00000020758,ENSMUSG00000020930,ENSMUSG00000021067,ENSMUSG00000021253,ENSMUSG00000021732,ENSMUSG00000021835,ENSMUSG00000021994,…
V1	TRUE	1.15e-05	226	5955	102	0.017	0.451	GO:0060541	BP	139	respiratory system development	4	ENSMUSG00000000567,ENSMUSG00000000693,ENSMUSG00000000957,ENSMUSG00000001280,ENSMUSG00000001496,ENSMUSG00000001521,ENSMUSG00000004936,ENSMUSG00000008090,ENSMUSG00000008575,ENSMUSG00000010175,ENSMUSG00000013584,ENSMUSG00000015647,ENSMUSG00000016028,ENSMUSG00000016194,ENSMUSG00000018593,ENSMUSG00000019997,ENSMUSG00000020052,ENSMUSG00000020053,ENSMUSG00000020122,ENSMUSG00000020357,ENSMUSG00000020422,…
V1	TRUE	7.52e-66	2235	5955	971	0.163	0.434	GO:0007399	BP	139	nervous system development	4	ENSMUSG00000000125,ENSMUSG00000000247,ENSMUSG00000000416,ENSMUSG00000000440,ENSMUSG00000000532,ENSMUSG00000000567,ENSMUSG00000000568,ENSMUSG00000000579,ENSMUSG00000000627,ENSMUSG00000000632,ENSMUSG00000000693,ENSMUSG00000000708,ENSMUSG00000000753,ENSMUSG00000000766,ENSMUSG00000000861,ENSMUSG00000000881,ENSMUSG00000000902,ENSMUSG00000000957,ENSMUSG00000001018,ENSMUSG00000001053,ENSMUSG00000001227,…
V1	TRUE	1.68e-07	119	5955	66	0.011	0.555	GO:0007272	BP	139	ensheathment of neurons	5	ENSMUSG00000002603,ENSMUSG00000002881,ENSMUSG00000003235,ENSMUSG00000005125,ENSMUSG00000015149,ENSMUSG00000017167,ENSMUSG00000018217,ENSMUSG00000020774,ENSMUSG00000021379,ENSMUSG00000021665,ENSMUSG00000021703,ENSMUSG00000022037,ENSMUSG00000022982,ENSMUSG00000024527,ENSMUSG00000024985,ENSMUSG00000025402,ENSMUSG00000026697,ENSMUSG00000027375,ENSMUSG00000027377,ENSMUSG00000027858,ENSMUSG00000027995,…
V1	TRUE	1.68e-07	119	5955	66	0.011	0.555	GO:0008366	BP	139	axon ensheathment	6	ENSMUSG00000002603,ENSMUSG00000002881,ENSMUSG00000003235,ENSMUSG00000005125,ENSMUSG00000015149,ENSMUSG00000017167,ENSMUSG00000018217,ENSMUSG00000020774,ENSMUSG00000021379,ENSMUSG00000021665,ENSMUSG00000021703,ENSMUSG00000022037,ENSMUSG00000022982,ENSMUSG00000024527,ENSMUSG00000024985,ENSMUSG00000025402,ENSMUSG00000026697,ENSMUSG00000027375,ENSMUSG00000027377,ENSMUSG00000027858,ENSMUSG00000027995,…
V1	TRUE	0.000654	17	5955	15	0.003	0.882	GO:0032291	BP	139	axon ensheathment in central nervous system	7	ENSMUSG00000017167,ENSMUSG00000020774,ENSMUSG00000021379,ENSMUSG00000022037,ENSMUSG00000027995,ENSMUSG00000031425,ENSMUSG00000033006,ENSMUSG00000033579,ENSMUSG00000036098,ENSMUSG00000036634,ENSMUSG00000041309,ENSMUSG00000044708,ENSMUSG00000048001,ENSMUSG00000048078,ENSMUSG00000053024
V1	TRUE	1.28e-07	116	5955	65	0.011	0.56	GO:0042552	BP	139	myelination	7	ENSMUSG00000002603,ENSMUSG00000002881,ENSMUSG00000003235,ENSMUSG00000005125,ENSMUSG00000015149,ENSMUSG00000017167,ENSMUSG00000018217,ENSMUSG00000020774,ENSMUSG00000021379,ENSMUSG00000021665,ENSMUSG00000021703,ENSMUSG00000022037,ENSMUSG00000022982,ENSMUSG00000024527,ENSMUSG00000024985,ENSMUSG00000025402,ENSMUSG00000026697,ENSMUSG00000027375,ENSMUSG00000027377,ENSMUSG00000027858,ENSMUSG00000027995,…
V1	TRUE	0.00199	151	5955	69	0.012	0.457	GO:0007416	BP	139	synapse assembly	5	ENSMUSG00000005583,ENSMUSG00000005958,ENSMUSG00000008153,ENSMUSG00000013033,ENSMUSG00000020476,ENSMUSG00000020704,ENSMUSG00000021782,ENSMUSG00000021994,ENSMUSG00000022514,ENSMUSG00000022892,ENSMUSG00000023328,ENSMUSG00000023885,ENSMUSG00000024109,ENSMUSG00000024647,ENSMUSG00000025555,ENSMUSG00000025889,ENSMUSG00000026433,ENSMUSG00000026959,ENSMUSG00000027253,ENSMUSG00000027950,ENSMUSG00000028072,…
V1	TRUE	1.45e-07	464	5955	190	0.032	0.409	GO:0001501	BP	139	skeletal system development	4	ENSMUSG00000000567,ENSMUSG00000000957,ENSMUSG00000001280,ENSMUSG00000001419,ENSMUSG00000001506,ENSMUSG00000001521,ENSMUSG00000002603,ENSMUSG00000002731,ENSMUSG00000002881,ENSMUSG00000003316,ENSMUSG00000003436,ENSMUSG00000004266,ENSMUSG00000004892,ENSMUSG00000004894,ENSMUSG00000005514,ENSMUSG00000005583,ENSMUSG00000005672,ENSMUSG00000006386,ENSMUSG00000006445,ENSMUSG00000006800,ENSMUSG00000006958,…
V1	TRUE	7.68e-38	727	5955	365	0.061	0.502	GO:0072358	BP	139	cardiovascular system development	4	ENSMUSG00000000093,ENSMUSG00000000290,ENSMUSG00000000440,ENSMUSG00000000489,ENSMUSG00000000530,ENSMUSG00000000555,ENSMUSG00000000628,ENSMUSG00000000753,ENSMUSG00000000957,ENSMUSG00000001240,ENSMUSG00000001280,ENSMUSG00000001300,ENSMUSG00000001435,ENSMUSG00000001506,ENSMUSG00000001761,ENSMUSG00000001870,ENSMUSG00000002111,ENSMUSG00000002289,ENSMUSG00000002603,ENSMUSG00000002944,ENSMUSG00000002985,…
V1	TRUE	1.69e-27	894	5955	400	0.067	0.447	GO:0007417	BP	139	central nervous system development	4	ENSMUSG00000000125,ENSMUSG00000000247,ENSMUSG00000000416,ENSMUSG00000000440,ENSMUSG00000000532,ENSMUSG00000000567,ENSMUSG00000000568,ENSMUSG00000000632,ENSMUSG00000000693,ENSMUSG00000001270,ENSMUSG00000001496,ENSMUSG00000001521,ENSMUSG00000001761,ENSMUSG00000001911,ENSMUSG00000002602,ENSMUSG00000002603,ENSMUSG00000002900,ENSMUSG00000003235,ENSMUSG00000003436,ENSMUSG00000004558,ENSMUSG00000004891,…
V1	TRUE	2.02e-07	939	5955	343	0.058	0.365	GO:0002520	BP	139	immune system development	4	ENSMUSG00000000440,ENSMUSG00000000532,ENSMUSG00000000693,ENSMUSG00000000732,ENSMUSG00000000751,ENSMUSG00000000861,ENSMUSG00000000957,ENSMUSG00000001123,ENSMUSG00000001280,ENSMUSG00000001493,ENSMUSG00000002028,ENSMUSG00000002052,ENSMUSG00000002111,ENSMUSG00000002280,ENSMUSG00000002602,ENSMUSG00000002603,ENSMUSG00000002957,ENSMUSG00000002981,ENSMUSG00000003032,ENSMUSG00000003437,ENSMUSG00000003812,…
V1	TRUE	1.98e-16	299	5955	155	0.026	0.518	GO:0072001	BP	139	renal system development	4	ENSMUSG00000000489,ENSMUSG00000000567,ENSMUSG00000000753,ENSMUSG00000001300,ENSMUSG00000001642,ENSMUSG00000001761,ENSMUSG00000002603,ENSMUSG00000003402,ENSMUSG00000004791,ENSMUSG00000005397,ENSMUSG00000005583,ENSMUSG00000006386,ENSMUSG00000006649,ENSMUSG00000006800,ENSMUSG00000007613,ENSMUSG00000007872,ENSMUSG00000008999,ENSMUSG00000010175,ENSMUSG00000013584,ENSMUSG00000014303,ENSMUSG00000015647,…
V1	TRUE	5.29e-39	715	5955	363	0.061	0.508	GO:0001944	BP	139	vasculature development	4	ENSMUSG00000000093,ENSMUSG00000000290,ENSMUSG00000000440,ENSMUSG00000000489,ENSMUSG00000000530,ENSMUSG00000000555,ENSMUSG00000000628,ENSMUSG00000000753,ENSMUSG00000000957,ENSMUSG00000001240,ENSMUSG00000001280,ENSMUSG00000001300,ENSMUSG00000001435,ENSMUSG00000001506,ENSMUSG00000001761,ENSMUSG00000001870,ENSMUSG00000002111,ENSMUSG00000002289,ENSMUSG00000002603,ENSMUSG00000002944,ENSMUSG00000002985,…
V1	TRUE	0.00139	27	5955	20	0.003	0.741	GO:0061437	BP	139	renal system vasculature development	5	ENSMUSG00000000489,ENSMUSG00000006386,ENSMUSG00000008999,ENSMUSG00000016494,ENSMUSG00000020689,ENSMUSG00000020717,ENSMUSG00000021835,ENSMUSG00000022309,ENSMUSG00000022528,ENSMUSG00000025810,ENSMUSG00000026031,ENSMUSG00000026923,ENSMUSG00000029231,ENSMUSG00000031465,ENSMUSG00000032006,ENSMUSG00000035783,ENSMUSG00000038146,ENSMUSG00000038418,ENSMUSG00000040552,ENSMUSG00000044317
V1	TRUE	7.96e-39	1045	5955	484	0.081	0.463	GO:0035295	BP	139	tube development	3	ENSMUSG00000000093,ENSMUSG00000000247,ENSMUSG00000000290,ENSMUSG00000000440,ENSMUSG00000000530,ENSMUSG00000000555,ENSMUSG00000000567,ENSMUSG00000000628,ENSMUSG00000000693,ENSMUSG00000000753,ENSMUSG00000000957,ENSMUSG00000001240,ENSMUSG00000001280,ENSMUSG00000001300,ENSMUSG00000001435,ENSMUSG00000001496,ENSMUSG00000001521,ENSMUSG00000001642,ENSMUSG00000001761,ENSMUSG00000002111,ENSMUSG00000002289,…
V1	TRUE	9.27e-06	133	5955	68	0.011	0.511	GO:0048565	BP	139	digestive tract development	4	ENSMUSG00000000093,ENSMUSG00000001761,ENSMUSG00000002603,ENSMUSG00000005672,ENSMUSG00000005958,ENSMUSG00000009281,ENSMUSG00000013584,ENSMUSG00000018822,ENSMUSG00000019982,ENSMUSG00000020052,ENSMUSG00000020122,ENSMUSG00000020644,ENSMUSG00000020679,ENSMUSG00000020758,ENSMUSG00000020930,ENSMUSG00000021067,ENSMUSG00000021253,ENSMUSG00000021732,ENSMUSG00000021835,ENSMUSG00000021994,ENSMUSG00000022105,…
V1	TRUE	3.57e-47	3321	5955	1263	0.212	0.38	GO:0048513	BP	139	animal organ development	3	ENSMUSG00000000058,ENSMUSG00000000093,ENSMUSG00000000125,ENSMUSG00000000247,ENSMUSG00000000320,ENSMUSG00000000416,ENSMUSG00000000440,ENSMUSG00000000489,ENSMUSG00000000530,ENSMUSG00000000532,ENSMUSG00000000567,ENSMUSG00000000568,ENSMUSG00000000628,ENSMUSG00000000632,ENSMUSG00000000693,ENSMUSG00000000708,ENSMUSG00000000751,ENSMUSG00000000753,ENSMUSG00000000861,ENSMUSG00000000957,ENSMUSG00000001123,…
V1	TRUE	1.02e-09	469	5955	199	0.033	0.424	GO:0048732	BP	139	gland development	4	ENSMUSG00000000093,ENSMUSG00000000125,ENSMUSG00000000567,ENSMUSG00000000568,ENSMUSG00000000628,ENSMUSG00000000753,ENSMUSG00000001247,ENSMUSG00000001280,ENSMUSG00000001496,ENSMUSG00000001761,ENSMUSG00000002603,ENSMUSG00000003227,ENSMUSG00000003282,ENSMUSG00000003402,ENSMUSG00000003644,ENSMUSG00000004043,ENSMUSG00000004207,ENSMUSG00000004936,ENSMUSG00000005958,ENSMUSG00000006445,ENSMUSG00000006567,…
V1	TRUE	0.00481	154	5955	69	0.012	0.448	GO:0001889	BP	139	liver development	5	ENSMUSG00000000567,ENSMUSG00000000568,ENSMUSG00000001247,ENSMUSG00000001280,ENSMUSG00000002603,ENSMUSG00000003402,ENSMUSG00000003644,ENSMUSG00000006611,ENSMUSG00000006800,ENSMUSG00000010175,ENSMUSG00000013584,ENSMUSG00000015806,ENSMUSG00000017344,ENSMUSG00000020122,ENSMUSG00000020679,ENSMUSG00000021594,ENSMUSG00000021650,ENSMUSG00000021822,ENSMUSG00000021835,ENSMUSG00000022477,ENSMUSG00000022512,…
V1	TRUE	1.26e-10	557	5955	232	0.039	0.417	GO:0007423	BP	139	sensory organ development	4	ENSMUSG00000000093,ENSMUSG00000000247,ENSMUSG00000000530,ENSMUSG00000000567,ENSMUSG00000000753,ENSMUSG00000001280,ENSMUSG00000001521,ENSMUSG00000002603,ENSMUSG00000002731,ENSMUSG00000003032,ENSMUSG00000004891,ENSMUSG00000005672,ENSMUSG00000005917,ENSMUSG00000005973,ENSMUSG00000006445,ENSMUSG00000007613,ENSMUSG00000008999,ENSMUSG00000009681,ENSMUSG00000010175,ENSMUSG00000010461,ENSMUSG00000012609,…
V1	TRUE	1.13e-05	362	5955	149	0.025	0.412	GO:0001654	BP	139	eye development	5	ENSMUSG00000000093,ENSMUSG00000000247,ENSMUSG00000000530,ENSMUSG00000000567,ENSMUSG00000000753,ENSMUSG00000001280,ENSMUSG00000001521,ENSMUSG00000002603,ENSMUSG00000003032,ENSMUSG00000004891,ENSMUSG00000005973,ENSMUSG00000006445,ENSMUSG00000007613,ENSMUSG00000008999,ENSMUSG00000010175,ENSMUSG00000012609,ENSMUSG00000013584,ENSMUSG00000014361,ENSMUSG00000018845,ENSMUSG00000019428,ENSMUSG00000019803,…
V1	TRUE	8.93e-06	311	5955	132	0.022	0.424	GO:0043010	BP	139	camera-type eye development	6	ENSMUSG00000000093,ENSMUSG00000000247,ENSMUSG00000000530,ENSMUSG00000000567,ENSMUSG00000000753,ENSMUSG00000001280,ENSMUSG00000001521,ENSMUSG00000002603,ENSMUSG00000003032,ENSMUSG00000004891,ENSMUSG00000005973,ENSMUSG00000006445,ENSMUSG00000007613,ENSMUSG00000008999,ENSMUSG00000010175,ENSMUSG00000012609,ENSMUSG00000013584,ENSMUSG00000014361,ENSMUSG00000018845,ENSMUSG00000019428,ENSMUSG00000019803,…
V1	TRUE	7.54e-14	582	5955	251	0.042	0.431	GO:0007507	BP	139	heart development	4	ENSMUSG00000000093,ENSMUSG00000000440,ENSMUSG00000000530,ENSMUSG00000000567,ENSMUSG00000000708,ENSMUSG00000001240,ENSMUSG00000001300,ENSMUSG00000001419,ENSMUSG00000001761,ENSMUSG00000001870,ENSMUSG00000002100,ENSMUSG00000002603,ENSMUSG00000003865,ENSMUSG00000004936,ENSMUSG00000005124,ENSMUSG00000005583,ENSMUSG00000006386,ENSMUSG00000007613,ENSMUSG00000007872,ENSMUSG00000008090,ENSMUSG00000008136,…
V1	TRUE	0.00373	234	5955	97	0.016	0.415	GO:0048738	BP	139	cardiac muscle tissue development	5	ENSMUSG00000000093,ENSMUSG00000001300,ENSMUSG00000002100,ENSMUSG00000002603,ENSMUSG00000005124,ENSMUSG00000005583,ENSMUSG00000007613,ENSMUSG00000008136,ENSMUSG00000008999,ENSMUSG00000010175,ENSMUSG00000013584,ENSMUSG00000017817,ENSMUSG00000018166,ENSMUSG00000018604,ENSMUSG00000018830,ENSMUSG00000019487,ENSMUSG00000019789,ENSMUSG00000019942,ENSMUSG00000020053,ENSMUSG00000020067,ENSMUSG00000020160,…
V1	TRUE	4.31e-08	244	5955	115	0.019	0.471	GO:0060485	BP	139	mesenchyme development	4	ENSMUSG00000000093,ENSMUSG00000000530,ENSMUSG00000000567,ENSMUSG00000000693,ENSMUSG00000001493,ENSMUSG00000001496,ENSMUSG00000001506,ENSMUSG00000001761,ENSMUSG00000002489,ENSMUSG00000002603,ENSMUSG00000003436,ENSMUSG00000005566,ENSMUSG00000005583,ENSMUSG00000007613,ENSMUSG00000008999,ENSMUSG00000013584,ENSMUSG00000015176,ENSMUSG00000015647,ENSMUSG00000018166,ENSMUSG00000019487,ENSMUSG00000019777,…
V1	TRUE	0.00669	42	5955	26	0.004	0.619	GO:0003197	BP	139	endocardial cushion development	5	ENSMUSG00000000093,ENSMUSG00000000530,ENSMUSG00000000567,ENSMUSG00000007613,ENSMUSG00000008999,ENSMUSG00000018166,ENSMUSG00000021835,ENSMUSG00000022676,ENSMUSG00000026814,ENSMUSG00000026923,ENSMUSG00000028978,ENSMUSG00000032179,ENSMUSG00000032216,ENSMUSG00000032440,ENSMUSG00000032744,ENSMUSG00000036862,ENSMUSG00000038132,ENSMUSG00000039239,ENSMUSG00000039910,ENSMUSG00000040732,ENSMUSG00000042258,…
V1	TRUE	0.00354	457	5955	170	0.029	0.372	GO:0048568	BP	139	embryonic organ development	4	ENSMUSG00000000093,ENSMUSG00000000567,ENSMUSG00000000957,ENSMUSG00000001280,ENSMUSG00000001521,ENSMUSG00000001761,ENSMUSG00000002028,ENSMUSG00000002249,ENSMUSG00000002603,ENSMUSG00000002731,ENSMUSG00000004891,ENSMUSG00000004936,ENSMUSG00000005566,ENSMUSG00000005583,ENSMUSG00000005672,ENSMUSG00000005917,ENSMUSG00000006445,ENSMUSG00000007080,ENSMUSG00000007613,ENSMUSG00000007872,ENSMUSG00000008682,…
V1	TRUE	4.12e-05	380	5955	153	0.026	0.403	GO:0007517	BP	139	muscle organ development	4	ENSMUSG00000000058,ENSMUSG00000000093,ENSMUSG00000001300,ENSMUSG00000001419,ENSMUSG00000001761,ENSMUSG00000002007,ENSMUSG00000002100,ENSMUSG00000002603,ENSMUSG00000004151,ENSMUSG00000005124,ENSMUSG00000005583,ENSMUSG00000006649,ENSMUSG00000007122,ENSMUSG00000007613,ENSMUSG00000007655,ENSMUSG00000007872,ENSMUSG00000008090,ENSMUSG00000008658,ENSMUSG00000009569,ENSMUSG00000010175,ENSMUSG00000015149,…
V1	TRUE	0.000264	189	5955	85	0.014	0.45	GO:0060348	BP	139	bone development	4	ENSMUSG00000000567,ENSMUSG00000000957,ENSMUSG00000001419,ENSMUSG00000001506,ENSMUSG00000001521,ENSMUSG00000002603,ENSMUSG00000002881,ENSMUSG00000003316,ENSMUSG00000004266,ENSMUSG00000005514,ENSMUSG00000005583,ENSMUSG00000005672,ENSMUSG00000006386,ENSMUSG00000006800,ENSMUSG00000007279,ENSMUSG00000015133,ENSMUSG00000016087,ENSMUSG00000018593,ENSMUSG00000019087,ENSMUSG00000020053,ENSMUSG00000020160,…
V1	TRUE	2.78e-05	201	5955	92	0.015	0.458	GO:0030323	BP	139	respiratory tube development	4	ENSMUSG00000000567,ENSMUSG00000000693,ENSMUSG00000000957,ENSMUSG00000001280,ENSMUSG00000001496,ENSMUSG00000001521,ENSMUSG00000004936,ENSMUSG00000008575,ENSMUSG00000010175,ENSMUSG00000013584,ENSMUSG00000015647,ENSMUSG00000016028,ENSMUSG00000016194,ENSMUSG00000017386,ENSMUSG00000018593,ENSMUSG00000019997,ENSMUSG00000020052,ENSMUSG00000020053,ENSMUSG00000020122,ENSMUSG00000020357,ENSMUSG00000020422,…
V1	TRUE	1.6e-13	279	5955	141	0.024	0.505	GO:0001822	BP	139	kidney development	4	ENSMUSG00000000489,ENSMUSG00000000567,ENSMUSG00000000753,ENSMUSG00000001300,ENSMUSG00000001642,ENSMUSG00000001761,ENSMUSG00000002603,ENSMUSG00000004791,ENSMUSG00000005397,ENSMUSG00000005583,ENSMUSG00000006386,ENSMUSG00000006649,ENSMUSG00000006800,ENSMUSG00000007613,ENSMUSG00000007872,ENSMUSG00000008999,ENSMUSG00000010175,ENSMUSG00000013584,ENSMUSG00000014303,ENSMUSG00000015647,ENSMUSG00000016494,…
V1	TRUE	0.00139	27	5955	20	0.003	0.741	GO:0061440	BP	139	kidney vasculature development	5	ENSMUSG00000000489,ENSMUSG00000006386,ENSMUSG00000008999,ENSMUSG00000016494,ENSMUSG00000020689,ENSMUSG00000020717,ENSMUSG00000021835,ENSMUSG00000022309,ENSMUSG00000022528,ENSMUSG00000025810,ENSMUSG00000026031,ENSMUSG00000026923,ENSMUSG00000029231,ENSMUSG00000031465,ENSMUSG00000032006,ENSMUSG00000035783,ENSMUSG00000038146,ENSMUSG00000038418,ENSMUSG00000040552,ENSMUSG00000044317
V1	TRUE	7.7e-06	143	5955	72	0.012	0.503	GO:0072073	BP	139	kidney epithelium development	5	ENSMUSG00000000567,ENSMUSG00000001300,ENSMUSG00000001761,ENSMUSG00000002603,ENSMUSG00000004791,ENSMUSG00000005583,ENSMUSG00000006649,ENSMUSG00000008999,ENSMUSG00000015647,ENSMUSG00000016494,ENSMUSG00000017009,ENSMUSG00000020592,ENSMUSG00000020679,ENSMUSG00000020717,ENSMUSG00000021125,ENSMUSG00000021835,ENSMUSG00000022382,ENSMUSG00000022528,ENSMUSG00000023951,ENSMUSG00000025151,ENSMUSG00000025352,…
V1	TRUE	1.95e-07	888	5955	327	0.055	0.368	GO:0048534	BP	139	hematopoietic or lymphoid organ development	4	ENSMUSG00000000440,ENSMUSG00000000532,ENSMUSG00000000693,ENSMUSG00000000751,ENSMUSG00000000861,ENSMUSG00000000957,ENSMUSG00000001123,ENSMUSG00000001280,ENSMUSG00000001493,ENSMUSG00000002028,ENSMUSG00000002111,ENSMUSG00000002280,ENSMUSG00000002602,ENSMUSG00000002603,ENSMUSG00000002957,ENSMUSG00000002981,ENSMUSG00000003032,ENSMUSG00000003437,ENSMUSG00000003812,ENSMUSG00000003882,ENSMUSG00000004043,…
V1	TRUE	3.36e-07	841	5955	311	0.052	0.37	GO:0030097	BP	139	hemopoiesis	5	ENSMUSG00000000440,ENSMUSG00000000532,ENSMUSG00000000693,ENSMUSG00000000751,ENSMUSG00000000861,ENSMUSG00000000957,ENSMUSG00000001123,ENSMUSG00000001280,ENSMUSG00000001493,ENSMUSG00000002028,ENSMUSG00000002111,ENSMUSG00000002280,ENSMUSG00000002602,ENSMUSG00000002603,ENSMUSG00000002957,ENSMUSG00000002981,ENSMUSG00000003032,ENSMUSG00000003437,ENSMUSG00000003812,ENSMUSG00000003882,ENSMUSG00000004043,…
V1	TRUE	1.24e-18	690	5955	303	0.051	0.439	GO:0007420	BP	139	brain development	4	ENSMUSG00000000125,ENSMUSG00000000247,ENSMUSG00000000416,ENSMUSG00000000568,ENSMUSG00000000632,ENSMUSG00000001270,ENSMUSG00000001496,ENSMUSG00000001521,ENSMUSG00000001761,ENSMUSG00000001911,ENSMUSG00000002602,ENSMUSG00000002900,ENSMUSG00000003235,ENSMUSG00000004558,ENSMUSG00000004891,ENSMUSG00000004892,ENSMUSG00000004936,ENSMUSG00000005069,ENSMUSG00000005089,ENSMUSG00000005447,ENSMUSG00000005917,…
V1	TRUE	6.04e-05	198	5955	90	0.015	0.455	GO:0030324	BP	139	lung development	4	ENSMUSG00000000567,ENSMUSG00000000693,ENSMUSG00000000957,ENSMUSG00000001280,ENSMUSG00000001496,ENSMUSG00000004936,ENSMUSG00000008575,ENSMUSG00000010175,ENSMUSG00000013584,ENSMUSG00000015647,ENSMUSG00000016028,ENSMUSG00000016194,ENSMUSG00000018593,ENSMUSG00000019997,ENSMUSG00000020052,ENSMUSG00000020053,ENSMUSG00000020122,ENSMUSG00000020357,ENSMUSG00000020422,ENSMUSG00000020538,ENSMUSG00000021067,…
V1	TRUE	0.00383	26	5955	19	0.003	0.731	GO:0001945	BP	139	lymph vessel development	3	ENSMUSG00000000530,ENSMUSG00000001300,ENSMUSG00000006445,ENSMUSG00000010175,ENSMUSG00000020357,ENSMUSG00000021256,ENSMUSG00000021457,ENSMUSG00000023951,ENSMUSG00000024168,ENSMUSG00000026604,ENSMUSG00000028583,ENSMUSG00000030551,ENSMUSG00000031520,ENSMUSG00000032855,ENSMUSG00000042320,ENSMUSG00000046470,ENSMUSG00000050295,ENSMUSG00000061393,ENSMUSG00000075254
V1	TRUE	4.29e-38	686	5955	350	0.059	0.51	GO:0001568	BP	139	blood vessel development	3	ENSMUSG00000000093,ENSMUSG00000000290,ENSMUSG00000000440,ENSMUSG00000000489,ENSMUSG00000000530,ENSMUSG00000000555,ENSMUSG00000000628,ENSMUSG00000000753,ENSMUSG00000000957,ENSMUSG00000001240,ENSMUSG00000001280,ENSMUSG00000001300,ENSMUSG00000001435,ENSMUSG00000001506,ENSMUSG00000001761,ENSMUSG00000001870,ENSMUSG00000002111,ENSMUSG00000002289,ENSMUSG00000002603,ENSMUSG00000002944,ENSMUSG00000002985,…
V1	TRUE	0.000327	95	5955	50	0.008	0.526	GO:0060840	BP	139	artery development	4	ENSMUSG00000000093,ENSMUSG00000000530,ENSMUSG00000001300,ENSMUSG00000001870,ENSMUSG00000002985,ENSMUSG00000007613,ENSMUSG00000010175,ENSMUSG00000019789,ENSMUSG00000020900,ENSMUSG00000021835,ENSMUSG00000022061,ENSMUSG00000022528,ENSMUSG00000022836,ENSMUSG00000023951,ENSMUSG00000025231,ENSMUSG00000025810,ENSMUSG00000025932,ENSMUSG00000026043,ENSMUSG00000026586,ENSMUSG00000026814,ENSMUSG00000026923,…
V1	TRUE	0.00154	56	5955	33	0.006	0.589	GO:0035904	BP	139	aorta development	5	ENSMUSG00000000093,ENSMUSG00000000530,ENSMUSG00000001300,ENSMUSG00000001870,ENSMUSG00000010175,ENSMUSG00000019789,ENSMUSG00000020900,ENSMUSG00000022061,ENSMUSG00000022528,ENSMUSG00000022836,ENSMUSG00000025231,ENSMUSG00000025932,ENSMUSG00000026043,ENSMUSG00000026814,ENSMUSG00000026923,ENSMUSG00000027070,ENSMUSG00000027314,ENSMUSG00000029146,ENSMUSG00000029710,ENSMUSG00000030022,ENSMUSG00000030123,…
V1	TRUE	0.000113	175	5955	81	0.014	0.463	GO:0003205	BP	139	cardiac chamber development	3	ENSMUSG00000000093,ENSMUSG00000001761,ENSMUSG00000001870,ENSMUSG00000002100,ENSMUSG00000002603,ENSMUSG00000005583,ENSMUSG00000006386,ENSMUSG00000007613,ENSMUSG00000008090,ENSMUSG00000008136,ENSMUSG00000008999,ENSMUSG00000010175,ENSMUSG00000018581,ENSMUSG00000018604,ENSMUSG00000019789,ENSMUSG00000020644,ENSMUSG00000020900,ENSMUSG00000021067,ENSMUSG00000021650,ENSMUSG00000021835,ENSMUSG00000021994,…
V1	TRUE	0.00224	132	5955	62	0.01	0.47	GO:0003231	BP	139	cardiac ventricle development	4	ENSMUSG00000001870,ENSMUSG00000002100,ENSMUSG00000002603,ENSMUSG00000005583,ENSMUSG00000007613,ENSMUSG00000008090,ENSMUSG00000010175,ENSMUSG00000018604,ENSMUSG00000019789,ENSMUSG00000020644,ENSMUSG00000021067,ENSMUSG00000021650,ENSMUSG00000021835,ENSMUSG00000021994,ENSMUSG00000022306,ENSMUSG00000022528,ENSMUSG00000023972,ENSMUSG00000025231,ENSMUSG00000026414,ENSMUSG00000026418,ENSMUSG00000026556,…
V1	TRUE	0.000137	111	5955	57	0.01	0.514	GO:0003279	BP	139	cardiac septum development	3	ENSMUSG00000000093,ENSMUSG00000001761,ENSMUSG00000001870,ENSMUSG00000007613,ENSMUSG00000008090,ENSMUSG00000008999,ENSMUSG00000010175,ENSMUSG00000018581,ENSMUSG00000018604,ENSMUSG00000019789,ENSMUSG00000020644,ENSMUSG00000020900,ENSMUSG00000021067,ENSMUSG00000021835,ENSMUSG00000021994,ENSMUSG00000022306,ENSMUSG00000022528,ENSMUSG00000023972,ENSMUSG00000025231,ENSMUSG00000025810,ENSMUSG00000025969,…
V1	TRUE	0.00302	72	5955	39	0.007	0.542	GO:0003281	BP	139	ventricular septum development	4	ENSMUSG00000001870,ENSMUSG00000007613,ENSMUSG00000008090,ENSMUSG00000010175,ENSMUSG00000018604,ENSMUSG00000019789,ENSMUSG00000020644,ENSMUSG00000021067,ENSMUSG00000021835,ENSMUSG00000021994,ENSMUSG00000022306,ENSMUSG00000022528,ENSMUSG00000023972,ENSMUSG00000025231,ENSMUSG00000026556,ENSMUSG00000026923,ENSMUSG00000027070,ENSMUSG00000028195,ENSMUSG00000028266,ENSMUSG00000028978,ENSMUSG00000032187,…
V1	TRUE	1.44e-09	144	5955	80	0.013	0.556	GO:0072006	BP	139	nephron development	3	ENSMUSG00000000489,ENSMUSG00000000567,ENSMUSG00000001761,ENSMUSG00000002603,ENSMUSG00000004791,ENSMUSG00000005397,ENSMUSG00000005583,ENSMUSG00000006386,ENSMUSG00000006649,ENSMUSG00000006800,ENSMUSG00000008999,ENSMUSG00000015647,ENSMUSG00000016494,ENSMUSG00000020679,ENSMUSG00000020689,ENSMUSG00000020717,ENSMUSG00000021835,ENSMUSG00000022309,ENSMUSG00000022382,ENSMUSG00000022528,ENSMUSG00000023951,…
V1	TRUE	4.65e-05	111	5955	58	0.01	0.523	GO:0072009	BP	139	nephron epithelium development	4	ENSMUSG00000000567,ENSMUSG00000001761,ENSMUSG00000002603,ENSMUSG00000004791,ENSMUSG00000005583,ENSMUSG00000006649,ENSMUSG00000015647,ENSMUSG00000016494,ENSMUSG00000020679,ENSMUSG00000020717,ENSMUSG00000021835,ENSMUSG00000022382,ENSMUSG00000022528,ENSMUSG00000023951,ENSMUSG00000025151,ENSMUSG00000025608,ENSMUSG00000025932,ENSMUSG00000026923,ENSMUSG00000027803,ENSMUSG00000027840,ENSMUSG00000027889,…
V1	TRUE	1.23e-11	398	5955	180	0.03	0.452	GO:0030900	BP	139	forebrain development	3	ENSMUSG00000000247,ENSMUSG00000001496,ENSMUSG00000001761,ENSMUSG00000002602,ENSMUSG00000002900,ENSMUSG00000003235,ENSMUSG00000004892,ENSMUSG00000005069,ENSMUSG00000005089,ENSMUSG00000005917,ENSMUSG00000005958,ENSMUSG00000006782,ENSMUSG00000006930,ENSMUSG00000006958,ENSMUSG00000008575,ENSMUSG00000010175,ENSMUSG00000013584,ENSMUSG00000015053,ENSMUSG00000018189,ENSMUSG00000018395,ENSMUSG00000018604,…
V1	TRUE	0.000661	115	5955	57	0.01	0.496	GO:0021761	BP	139	limbic system development	4	ENSMUSG00000001496,ENSMUSG00000001761,ENSMUSG00000003235,ENSMUSG00000004892,ENSMUSG00000006930,ENSMUSG00000010175,ENSMUSG00000018395,ENSMUSG00000018604,ENSMUSG00000018634,ENSMUSG00000019505,ENSMUSG00000019803,ENSMUSG00000020456,ENSMUSG00000020647,ENSMUSG00000021379,ENSMUSG00000021478,ENSMUSG00000021594,ENSMUSG00000021743,ENSMUSG00000023391,ENSMUSG00000025235,ENSMUSG00000025810,ENSMUSG00000025969,…
V1	TRUE	0.000507	166	5955	76	0.013	0.458	GO:0030902	BP	139	hindbrain development	3	ENSMUSG00000000568,ENSMUSG00000000632,ENSMUSG00000001270,ENSMUSG00000001761,ENSMUSG00000001911,ENSMUSG00000004936,ENSMUSG00000005917,ENSMUSG00000006930,ENSMUSG00000008575,ENSMUSG00000008999,ENSMUSG00000010175,ENSMUSG00000013584,ENSMUSG00000015053,ENSMUSG00000020052,ENSMUSG00000020053,ENSMUSG00000020456,ENSMUSG00000020647,ENSMUSG00000020679,ENSMUSG00000020900,ENSMUSG00000020918,ENSMUSG00000022076,…
V1	TRUE	4.8e-09	65	5955	45	0.008	0.692	GO:0032835	BP	139	glomerulus development	3	ENSMUSG00000000489,ENSMUSG00000005397,ENSMUSG00000005583,ENSMUSG00000006386,ENSMUSG00000006649,ENSMUSG00000006800,ENSMUSG00000008999,ENSMUSG00000016494,ENSMUSG00000020689,ENSMUSG00000020717,ENSMUSG00000021835,ENSMUSG00000022309,ENSMUSG00000022528,ENSMUSG00000024620,ENSMUSG00000025608,ENSMUSG00000026031,ENSMUSG00000026556,ENSMUSG00000026923,ENSMUSG00000027803,ENSMUSG00000027889,ENSMUSG00000028024,…
V1	TRUE	0.00138	25	5955	19	0.003	0.76	GO:0072012	BP	139	glomerulus vasculature development	4	ENSMUSG00000000489,ENSMUSG00000006386,ENSMUSG00000008999,ENSMUSG00000016494,ENSMUSG00000020689,ENSMUSG00000020717,ENSMUSG00000021835,ENSMUSG00000022309,ENSMUSG00000022528,ENSMUSG00000026031,ENSMUSG00000026923,ENSMUSG00000029231,ENSMUSG00000031465,ENSMUSG00000032006,ENSMUSG00000035783,ENSMUSG00000038146,ENSMUSG00000038418,ENSMUSG00000040552,ENSMUSG00000044317
V1	TRUE	0.00115	80	5955	43	0.007	0.537	GO:0021536	BP	139	diencephalon development	3	ENSMUSG00000001496,ENSMUSG00000001761,ENSMUSG00000005917,ENSMUSG00000006930,ENSMUSG00000013584,ENSMUSG00000015053,ENSMUSG00000018634,ENSMUSG00000019505,ENSMUSG00000020456,ENSMUSG00000020647,ENSMUSG00000021594,ENSMUSG00000021732,ENSMUSG00000021835,ENSMUSG00000021994,ENSMUSG00000022528,ENSMUSG00000024985,ENSMUSG00000025407,ENSMUSG00000025810,ENSMUSG00000025969,ENSMUSG00000026826,ENSMUSG00000026872,…
V1	TRUE	0.00974	148	5955	66	0.011	0.446	GO:0060041	BP	139	retina development in camera-type eye	3	ENSMUSG00000000247,ENSMUSG00000000530,ENSMUSG00000000567,ENSMUSG00000000753,ENSMUSG00000010175,ENSMUSG00000012609,ENSMUSG00000014361,ENSMUSG00000019803,ENSMUSG00000019935,ENSMUSG00000019943,ENSMUSG00000020900,ENSMUSG00000021239,ENSMUSG00000022656,ENSMUSG00000023328,ENSMUSG00000023391,ENSMUSG00000023951,ENSMUSG00000024087,ENSMUSG00000024913,ENSMUSG00000024990,ENSMUSG00000025810,ENSMUSG00000026463,…
V1	TRUE	5.82e-08	267	5955	123	0.021	0.461	GO:0021537	BP	139	telencephalon development	3	ENSMUSG00000000247,ENSMUSG00000001496,ENSMUSG00000001761,ENSMUSG00000002900,ENSMUSG00000003235,ENSMUSG00000004892,ENSMUSG00000005069,ENSMUSG00000005089,ENSMUSG00000005958,ENSMUSG00000008575,ENSMUSG00000010175,ENSMUSG00000018189,ENSMUSG00000018395,ENSMUSG00000019470,ENSMUSG00000019803,ENSMUSG00000020052,ENSMUSG00000020122,ENSMUSG00000020123,ENSMUSG00000020456,ENSMUSG00000020458,ENSMUSG00000020644,…
V1	TRUE	2.47e-05	184	5955	86	0.014	0.467	GO:0021543	BP	139	pallium development	3	ENSMUSG00000000247,ENSMUSG00000001496,ENSMUSG00000001761,ENSMUSG00000002900,ENSMUSG00000003235,ENSMUSG00000004892,ENSMUSG00000005069,ENSMUSG00000010175,ENSMUSG00000018395,ENSMUSG00000019470,ENSMUSG00000019803,ENSMUSG00000020052,ENSMUSG00000020122,ENSMUSG00000020456,ENSMUSG00000020458,ENSMUSG00000020647,ENSMUSG00000021379,ENSMUSG00000021478,ENSMUSG00000021594,ENSMUSG00000021743,ENSMUSG00000022462,…
V1	TRUE	0.00397	88	5955	45	0.008	0.511	GO:0021766	BP	139	hippocampus development	3	ENSMUSG00000001496,ENSMUSG00000001761,ENSMUSG00000003235,ENSMUSG00000004892,ENSMUSG00000010175,ENSMUSG00000018395,ENSMUSG00000019803,ENSMUSG00000020456,ENSMUSG00000020647,ENSMUSG00000021379,ENSMUSG00000021478,ENSMUSG00000021594,ENSMUSG00000021743,ENSMUSG00000023391,ENSMUSG00000025235,ENSMUSG00000026463,ENSMUSG00000026872,ENSMUSG00000027239,ENSMUSG00000027433,ENSMUSG00000027985,ENSMUSG00000028613,…
V1	TRUE	2.67e-51	4143	5955	1534	0.258	0.37	GO:0048869	BP	139	cellular developmental process	2	ENSMUSG00000000058,ENSMUSG00000000093,ENSMUSG00000000125,ENSMUSG00000000149,ENSMUSG00000000247,ENSMUSG00000000317,ENSMUSG00000000320,ENSMUSG00000000402,ENSMUSG00000000440,ENSMUSG00000000489,ENSMUSG00000000530,ENSMUSG00000000532,ENSMUSG00000000555,ENSMUSG00000000567,ENSMUSG00000000568,ENSMUSG00000000579,ENSMUSG00000000627,ENSMUSG00000000632,ENSMUSG00000000693,ENSMUSG00000000708,ENSMUSG00000000753,…
V1	TRUE	1.59e-48	3961	5955	1467	0.246	0.37	GO:0030154	BP	139	cell differentiation	3	ENSMUSG00000000058,ENSMUSG00000000093,ENSMUSG00000000125,ENSMUSG00000000149,ENSMUSG00000000247,ENSMUSG00000000317,ENSMUSG00000000320,ENSMUSG00000000402,ENSMUSG00000000440,ENSMUSG00000000489,ENSMUSG00000000530,ENSMUSG00000000532,ENSMUSG00000000555,ENSMUSG00000000567,ENSMUSG00000000579,ENSMUSG00000000627,ENSMUSG00000000632,ENSMUSG00000000693,ENSMUSG00000000708,ENSMUSG00000000753,ENSMUSG00000000766,…
V1	TRUE	2.67e-05	187	5955	87	0.015	0.465	GO:0048863	BP	139	stem cell differentiation	4	ENSMUSG00000000093,ENSMUSG00000000125,ENSMUSG00000000567,ENSMUSG00000001493,ENSMUSG00000001761,ENSMUSG00000002957,ENSMUSG00000003119,ENSMUSG00000005583,ENSMUSG00000005672,ENSMUSG00000008999,ENSMUSG00000013584,ENSMUSG00000015176,ENSMUSG00000015647,ENSMUSG00000015839,ENSMUSG00000017428,ENSMUSG00000017724,ENSMUSG00000020052,ENSMUSG00000020101,ENSMUSG00000020679,ENSMUSG00000021255,ENSMUSG00000021367,…
V1	TRUE	4.05e-06	184	5955	88	0.015	0.478	GO:0001649	BP	139	osteoblast differentiation	4	ENSMUSG00000000125,ENSMUSG00000001419,ENSMUSG00000001506,ENSMUSG00000001761,ENSMUSG00000005583,ENSMUSG00000006445,ENSMUSG00000006958,ENSMUSG00000007041,ENSMUSG00000007279,ENSMUSG00000007872,ENSMUSG00000008136,ENSMUSG00000008999,ENSMUSG00000017119,ENSMUSG00000019087,ENSMUSG00000019359,ENSMUSG00000020053,ENSMUSG00000020644,ENSMUSG00000021136,ENSMUSG00000021379,ENSMUSG00000021451,ENSMUSG00000021493,…
V1	TRUE	2.41e-11	600	5955	249	0.042	0.415	GO:0030855	BP	139	epithelial cell differentiation	4	ENSMUSG00000000320,ENSMUSG00000000530,ENSMUSG00000000567,ENSMUSG00000001435,ENSMUSG00000001496,ENSMUSG00000001761,ENSMUSG00000002603,ENSMUSG00000003032,ENSMUSG00000003271,ENSMUSG00000003308,ENSMUSG00000003423,ENSMUSG00000004043,ENSMUSG00000004207,ENSMUSG00000004894,ENSMUSG00000004936,ENSMUSG00000005583,ENSMUSG00000006445,ENSMUSG00000006649,ENSMUSG00000007613,ENSMUSG00000007655,ENSMUSG00000007872,…
V1	TRUE	0.000287	105	5955	54	0.009	0.514	GO:0045446	BP	139	endothelial cell differentiation	5	ENSMUSG00000000320,ENSMUSG00000000530,ENSMUSG00000001435,ENSMUSG00000004894,ENSMUSG00000007613,ENSMUSG00000009376,ENSMUSG00000010175,ENSMUSG00000015468,ENSMUSG00000019789,ENSMUSG00000020717,ENSMUSG00000021636,ENSMUSG00000021835,ENSMUSG00000022382,ENSMUSG00000022469,ENSMUSG00000022512,ENSMUSG00000023951,ENSMUSG00000024066,ENSMUSG00000024290,ENSMUSG00000024812,ENSMUSG00000025902,ENSMUSG00000026814,…
V1	TRUE	1.25e-43	1603	5955	692	0.116	0.432	GO:0022008	BP	139	neurogenesis	4	ENSMUSG00000000125,ENSMUSG00000000247,ENSMUSG00000000440,ENSMUSG00000000567,ENSMUSG00000000579,ENSMUSG00000000627,ENSMUSG00000000632,ENSMUSG00000000708,ENSMUSG00000000753,ENSMUSG00000000766,ENSMUSG00000000861,ENSMUSG00000000957,ENSMUSG00000001018,ENSMUSG00000001300,ENSMUSG00000001313,ENSMUSG00000001496,ENSMUSG00000001521,ENSMUSG00000001761,ENSMUSG00000001911,ENSMUSG00000002058,ENSMUSG00000002249,…
V1	TRUE	8.78e-38	1493	5955	637	0.107	0.427	GO:0048699	BP	139	generation of neurons	5	ENSMUSG00000000125,ENSMUSG00000000247,ENSMUSG00000000440,ENSMUSG00000000567,ENSMUSG00000000579,ENSMUSG00000000627,ENSMUSG00000000632,ENSMUSG00000000708,ENSMUSG00000000753,ENSMUSG00000000766,ENSMUSG00000000861,ENSMUSG00000001018,ENSMUSG00000001300,ENSMUSG00000001313,ENSMUSG00000001496,ENSMUSG00000001521,ENSMUSG00000001761,ENSMUSG00000001911,ENSMUSG00000002058,ENSMUSG00000002249,ENSMUSG00000002274,…
V1	TRUE	4.97e-21	291	5955	161	0.027	0.553	GO:0042063	BP	139	gliogenesis	5	ENSMUSG00000000440,ENSMUSG00000000567,ENSMUSG00000000957,ENSMUSG00000001496,ENSMUSG00000001761,ENSMUSG00000001911,ENSMUSG00000002274,ENSMUSG00000002489,ENSMUSG00000002603,ENSMUSG00000002881,ENSMUSG00000002900,ENSMUSG00000003235,ENSMUSG00000003282,ENSMUSG00000003436,ENSMUSG00000004936,ENSMUSG00000005125,ENSMUSG00000006782,ENSMUSG00000008575,ENSMUSG00000010086,ENSMUSG00000014599,ENSMUSG00000015149,…
V1	TRUE	5.99e-07	192	5955	93	0.016	0.484	GO:0048762	BP	139	mesenchymal cell differentiation	4	ENSMUSG00000000567,ENSMUSG00000000693,ENSMUSG00000001496,ENSMUSG00000001506,ENSMUSG00000001761,ENSMUSG00000002489,ENSMUSG00000002603,ENSMUSG00000005566,ENSMUSG00000005583,ENSMUSG00000007613,ENSMUSG00000008999,ENSMUSG00000013584,ENSMUSG00000015176,ENSMUSG00000015647,ENSMUSG00000019487,ENSMUSG00000019777,ENSMUSG00000019789,ENSMUSG00000020358,ENSMUSG00000020458,ENSMUSG00000021253,ENSMUSG00000021360,…
V1	TRUE	7.23e-05	133	5955	66	0.011	0.496	GO:0001837	BP	139	epithelial to mesenchymal transition	5	ENSMUSG00000000567,ENSMUSG00000000693,ENSMUSG00000001496,ENSMUSG00000001506,ENSMUSG00000002489,ENSMUSG00000002603,ENSMUSG00000005566,ENSMUSG00000007613,ENSMUSG00000008999,ENSMUSG00000015176,ENSMUSG00000019487,ENSMUSG00000019777,ENSMUSG00000019789,ENSMUSG00000020358,ENSMUSG00000020458,ENSMUSG00000021253,ENSMUSG00000021360,ENSMUSG00000021782,ENSMUSG00000021835,ENSMUSG00000021994,ENSMUSG00000022018,…
V1	TRUE	3.59e-35	1349	5955	580	0.097	0.43	GO:0030182	BP	139	neuron differentiation	4	ENSMUSG00000000125,ENSMUSG00000000247,ENSMUSG00000000567,ENSMUSG00000000579,ENSMUSG00000000627,ENSMUSG00000000632,ENSMUSG00000000708,ENSMUSG00000000753,ENSMUSG00000000861,ENSMUSG00000001018,ENSMUSG00000001300,ENSMUSG00000001313,ENSMUSG00000001496,ENSMUSG00000001521,ENSMUSG00000001761,ENSMUSG00000001911,ENSMUSG00000002058,ENSMUSG00000002274,ENSMUSG00000002489,ENSMUSG00000002546,ENSMUSG00000002900,…
V1	TRUE	0.000422	185	5955	83	0.014	0.449	GO:0021953	BP	139	central nervous system neuron differentiation	5	ENSMUSG00000000125,ENSMUSG00000001496,ENSMUSG00000001521,ENSMUSG00000001761,ENSMUSG00000001911,ENSMUSG00000005069,ENSMUSG00000005958,ENSMUSG00000008575,ENSMUSG00000010175,ENSMUSG00000011751,ENSMUSG00000015053,ENSMUSG00000019505,ENSMUSG00000019803,ENSMUSG00000020052,ENSMUSG00000020456,ENSMUSG00000021270,ENSMUSG00000021379,ENSMUSG00000021478,ENSMUSG00000021743,ENSMUSG00000021994,ENSMUSG00000022528,…
V1	TRUE	0.00216	59	5955	34	0.006	0.576	GO:0021879	BP	139	forebrain neuron differentiation	6	ENSMUSG00000001496,ENSMUSG00000010175,ENSMUSG00000015053,ENSMUSG00000019505,ENSMUSG00000020052,ENSMUSG00000020456,ENSMUSG00000021478,ENSMUSG00000021743,ENSMUSG00000021994,ENSMUSG00000022528,ENSMUSG00000023391,ENSMUSG00000024565,ENSMUSG00000024621,ENSMUSG00000025810,ENSMUSG00000025969,ENSMUSG00000026890,ENSMUSG00000027168,ENSMUSG00000027985,ENSMUSG00000028883,ENSMUSG00000029755,ENSMUSG00000031285,…
V1	TRUE	2.91e-17	210	5955	121	0.02	0.576	GO:0010001	BP	139	glial cell differentiation	4	ENSMUSG00000000440,ENSMUSG00000000567,ENSMUSG00000001496,ENSMUSG00000001761,ENSMUSG00000001911,ENSMUSG00000002274,ENSMUSG00000002603,ENSMUSG00000002881,ENSMUSG00000003235,ENSMUSG00000003436,ENSMUSG00000004936,ENSMUSG00000005125,ENSMUSG00000006782,ENSMUSG00000008575,ENSMUSG00000010086,ENSMUSG00000015149,ENSMUSG00000017167,ENSMUSG00000017344,ENSMUSG00000018166,ENSMUSG00000019777,ENSMUSG00000019803,…
V1	TRUE	1.18e-10	95	5955	61	0.01	0.642	GO:0048709	BP	139	oligodendrocyte differentiation	5	ENSMUSG00000000440,ENSMUSG00000000567,ENSMUSG00000001496,ENSMUSG00000002603,ENSMUSG00000003235,ENSMUSG00000006782,ENSMUSG00000015149,ENSMUSG00000017167,ENSMUSG00000017344,ENSMUSG00000019777,ENSMUSG00000020052,ENSMUSG00000020644,ENSMUSG00000020774,ENSMUSG00000021379,ENSMUSG00000021835,ENSMUSG00000022037,ENSMUSG00000022425,ENSMUSG00000022528,ENSMUSG00000022705,ENSMUSG00000023391,ENSMUSG00000024985,…
V1	TRUE	0.000563	76	5955	42	0.007	0.553	GO:0048708	BP	139	astrocyte differentiation	5	ENSMUSG00000000567,ENSMUSG00000001761,ENSMUSG00000001911,ENSMUSG00000003235,ENSMUSG00000003436,ENSMUSG00000004936,ENSMUSG00000019803,ENSMUSG00000020122,ENSMUSG00000020178,ENSMUSG00000020644,ENSMUSG00000020932,ENSMUSG00000021379,ENSMUSG00000021464,ENSMUSG00000021478,ENSMUSG00000022528,ENSMUSG00000022892,ENSMUSG00000024735,ENSMUSG00000026235,ENSMUSG00000026424,ENSMUSG00000026728,ENSMUSG00000026840,…
V1	TRUE	0.00265	34	5955	23	0.004	0.676	GO:0014037	BP	139	Schwann cell differentiation	5	ENSMUSG00000002881,ENSMUSG00000005125,ENSMUSG00000015149,ENSMUSG00000017167,ENSMUSG00000018166,ENSMUSG00000019899,ENSMUSG00000022982,ENSMUSG00000025402,ENSMUSG00000026697,ENSMUSG00000028969,ENSMUSG00000030890,ENSMUSG00000033579,ENSMUSG00000033953,ENSMUSG00000034220,ENSMUSG00000036560,ENSMUSG00000037868,ENSMUSG00000039116,ENSMUSG00000043924,ENSMUSG00000045629,ENSMUSG00000052911,ENSMUSG00000071176,…
V1	TRUE	0.000806	377	5955	147	0.025	0.39	GO:0030099	BP	139	myeloid cell differentiation	4	ENSMUSG00000000440,ENSMUSG00000000532,ENSMUSG00000001280,ENSMUSG00000002111,ENSMUSG00000002603,ENSMUSG00000003437,ENSMUSG00000003812,ENSMUSG00000004043,ENSMUSG00000004266,ENSMUSG00000005583,ENSMUSG00000005609,ENSMUSG00000005672,ENSMUSG00000006445,ENSMUSG00000006675,ENSMUSG00000014599,ENSMUSG00000015053,ENSMUSG00000015133,ENSMUSG00000015143,ENSMUSG00000015217,ENSMUSG00000016087,ENSMUSG00000019087,…
V1	TRUE	0.000935	527	5955	195	0.033	0.37	GO:0002521	BP	139	leukocyte differentiation	4	ENSMUSG00000000440,ENSMUSG00000000693,ENSMUSG00000000861,ENSMUSG00000000957,ENSMUSG00000001123,ENSMUSG00000002111,ENSMUSG00000002602,ENSMUSG00000002603,ENSMUSG00000002981,ENSMUSG00000003882,ENSMUSG00000004043,ENSMUSG00000004069,ENSMUSG00000004266,ENSMUSG00000004707,ENSMUSG00000005583,ENSMUSG00000005672,ENSMUSG00000006445,ENSMUSG00000008690,ENSMUSG00000014361,ENSMUSG00000014599,ENSMUSG00000015053,…
V1	TRUE	0.00317	257	5955	105	0.018	0.409	GO:0045165	BP	139	cell fate commitment	3	ENSMUSG00000000093,ENSMUSG00000000125,ENSMUSG00000000567,ENSMUSG00000000693,ENSMUSG00000001496,ENSMUSG00000001761,ENSMUSG00000002249,ENSMUSG00000002603,ENSMUSG00000003436,ENSMUSG00000003437,ENSMUSG00000004707,ENSMUSG00000005583,ENSMUSG00000005609,ENSMUSG00000007613,ENSMUSG00000010175,ENSMUSG00000013787,ENSMUSG00000015053,ENSMUSG00000018604,ENSMUSG00000019428,ENSMUSG00000019789,ENSMUSG00000019803,…
V1	TRUE	8.66e-48	2118	5955	878	0.147	0.415	GO:0048468	BP	139	cell development	3	ENSMUSG00000000058,ENSMUSG00000000125,ENSMUSG00000000247,ENSMUSG00000000440,ENSMUSG00000000567,ENSMUSG00000000579,ENSMUSG00000000627,ENSMUSG00000000632,ENSMUSG00000000708,ENSMUSG00000000753,ENSMUSG00000000766,ENSMUSG00000000861,ENSMUSG00000001018,ENSMUSG00000001103,ENSMUSG00000001240,ENSMUSG00000001247,ENSMUSG00000001300,ENSMUSG00000001313,ENSMUSG00000001435,ENSMUSG00000001496,ENSMUSG00000001761,…
V1	TRUE	0.00187	71	5955	39	0.007	0.549	GO:0048864	BP	139	stem cell development	4	ENSMUSG00000000567,ENSMUSG00000001761,ENSMUSG00000008999,ENSMUSG00000013584,ENSMUSG00000015176,ENSMUSG00000015647,ENSMUSG00000021367,ENSMUSG00000021835,ENSMUSG00000022122,ENSMUSG00000022382,ENSMUSG00000022528,ENSMUSG00000022676,ENSMUSG00000024613,ENSMUSG00000025810,ENSMUSG00000025969,ENSMUSG00000026193,ENSMUSG00000026395,ENSMUSG00000026455,ENSMUSG00000026872,ENSMUSG00000027168,ENSMUSG00000027524,…
V1	TRUE	1.41e-07	223	5955	106	0.018	0.475	GO:0002064	BP	139	epithelial cell development	4	ENSMUSG00000000567,ENSMUSG00000001435,ENSMUSG00000001761,ENSMUSG00000004894,ENSMUSG00000006445,ENSMUSG00000006649,ENSMUSG00000009376,ENSMUSG00000010175,ENSMUSG00000012819,ENSMUSG00000015468,ENSMUSG00000015850,ENSMUSG00000020592,ENSMUSG00000020717,ENSMUSG00000020733,ENSMUSG00000021636,ENSMUSG00000021835,ENSMUSG00000021994,ENSMUSG00000022382,ENSMUSG00000022469,ENSMUSG00000022510,ENSMUSG00000022512,…
V1	TRUE	0.00616	61	5955	34	0.006	0.557	GO:0001885	BP	139	endothelial cell development	5	ENSMUSG00000001435,ENSMUSG00000004894,ENSMUSG00000009376,ENSMUSG00000015468,ENSMUSG00000020717,ENSMUSG00000021636,ENSMUSG00000022382,ENSMUSG00000022469,ENSMUSG00000022512,ENSMUSG00000024290,ENSMUSG00000024812,ENSMUSG00000026814,ENSMUSG00000028970,ENSMUSG00000030093,ENSMUSG00000030341,ENSMUSG00000030516,ENSMUSG00000031207,ENSMUSG00000031871,ENSMUSG00000036885,ENSMUSG00000037242,ENSMUSG00000037405,…
V1	TRUE	2.63e-12	90	5955	61	0.01	0.678	GO:0021782	BP	139	glial cell development	4	ENSMUSG00000001761,ENSMUSG00000002603,ENSMUSG00000003235,ENSMUSG00000005125,ENSMUSG00000015149,ENSMUSG00000017167,ENSMUSG00000020052,ENSMUSG00000020122,ENSMUSG00000020178,ENSMUSG00000020644,ENSMUSG00000020774,ENSMUSG00000020932,ENSMUSG00000021379,ENSMUSG00000021464,ENSMUSG00000021478,ENSMUSG00000022037,ENSMUSG00000022892,ENSMUSG00000022982,ENSMUSG00000024985,ENSMUSG00000026697,ENSMUSG00000026728,…
V1	TRUE	3.63e-07	39	5955	30	0.005	0.769	GO:0014003	BP	139	oligodendrocyte development	5	ENSMUSG00000002603,ENSMUSG00000003235,ENSMUSG00000017167,ENSMUSG00000020052,ENSMUSG00000020644,ENSMUSG00000020774,ENSMUSG00000021379,ENSMUSG00000022037,ENSMUSG00000024985,ENSMUSG00000026879,ENSMUSG00000027434,ENSMUSG00000027995,ENSMUSG00000028683,ENSMUSG00000029145,ENSMUSG00000029388,ENSMUSG00000030342,ENSMUSG00000031425,ENSMUSG00000033006,ENSMUSG00000033579,ENSMUSG00000036098,ENSMUSG00000036634,…
V1	TRUE	0.000654	17	5955	15	0.003	0.882	GO:0022010	BP	139	central nervous system myelination	6	ENSMUSG00000017167,ENSMUSG00000020774,ENSMUSG00000021379,ENSMUSG00000022037,ENSMUSG00000027995,ENSMUSG00000031425,ENSMUSG00000033006,ENSMUSG00000033579,ENSMUSG00000036098,ENSMUSG00000036634,ENSMUSG00000041309,ENSMUSG00000044708,ENSMUSG00000048001,ENSMUSG00000048078,ENSMUSG00000053024
V1	TRUE	0.00781	69	5955	37	0.006	0.536	GO:0014031	BP	139	mesenchymal cell development	4	ENSMUSG00000000567,ENSMUSG00000001761,ENSMUSG00000008999,ENSMUSG00000013584,ENSMUSG00000015176,ENSMUSG00000015647,ENSMUSG00000019789,ENSMUSG00000021367,ENSMUSG00000021835,ENSMUSG00000022122,ENSMUSG00000022528,ENSMUSG00000022676,ENSMUSG00000024613,ENSMUSG00000025810,ENSMUSG00000025969,ENSMUSG00000026193,ENSMUSG00000026455,ENSMUSG00000026872,ENSMUSG00000026923,ENSMUSG00000027168,ENSMUSG00000027524,…
V1	TRUE	1.79e-30	1096	5955	479	0.08	0.437	GO:0048666	BP	139	neuron development	4	ENSMUSG00000000125,ENSMUSG00000000247,ENSMUSG00000000579,ENSMUSG00000000627,ENSMUSG00000000632,ENSMUSG00000000708,ENSMUSG00000000753,ENSMUSG00000000861,ENSMUSG00000001018,ENSMUSG00000001300,ENSMUSG00000001313,ENSMUSG00000001496,ENSMUSG00000001761,ENSMUSG00000002274,ENSMUSG00000002489,ENSMUSG00000002546,ENSMUSG00000002900,ENSMUSG00000002985,ENSMUSG00000003032,ENSMUSG00000003269,ENSMUSG00000003402,…
V1	TRUE	1.71e-32	974	5955	442	0.074	0.454	GO:0031175	BP	139	neuron projection development	5	ENSMUSG00000000125,ENSMUSG00000000247,ENSMUSG00000000579,ENSMUSG00000000627,ENSMUSG00000000632,ENSMUSG00000000708,ENSMUSG00000000753,ENSMUSG00000000861,ENSMUSG00000001018,ENSMUSG00000001300,ENSMUSG00000001313,ENSMUSG00000001496,ENSMUSG00000001761,ENSMUSG00000002274,ENSMUSG00000002489,ENSMUSG00000002546,ENSMUSG00000002900,ENSMUSG00000002985,ENSMUSG00000003032,ENSMUSG00000003269,ENSMUSG00000003402,…
V1	TRUE	0.000661	253	5955	106	0.018	0.419	GO:0016358	BP	139	dendrite development	6	ENSMUSG00000000632,ENSMUSG00000000861,ENSMUSG00000002489,ENSMUSG00000002985,ENSMUSG00000003269,ENSMUSG00000003575,ENSMUSG00000005583,ENSMUSG00000005958,ENSMUSG00000008999,ENSMUSG00000017740,ENSMUSG00000019777,ENSMUSG00000019803,ENSMUSG00000020152,ENSMUSG00000020827,ENSMUSG00000021451,ENSMUSG00000021701,ENSMUSG00000021743,ENSMUSG00000021782,ENSMUSG00000022076,ENSMUSG00000022311,ENSMUSG00000022324,…
V1	TRUE	5.42e-12	446	5955	198	0.033	0.444	GO:0061564	BP	139	axon development	6	ENSMUSG00000000125,ENSMUSG00000000247,ENSMUSG00000000627,ENSMUSG00000000861,ENSMUSG00000001300,ENSMUSG00000001313,ENSMUSG00000001496,ENSMUSG00000001761,ENSMUSG00000002274,ENSMUSG00000002489,ENSMUSG00000002546,ENSMUSG00000002985,ENSMUSG00000003032,ENSMUSG00000004151,ENSMUSG00000004885,ENSMUSG00000004936,ENSMUSG00000005958,ENSMUSG00000006782,ENSMUSG00000008575,ENSMUSG00000008999,ENSMUSG00000010751,…
V1	TRUE	2.39e-05	321	5955	134	0.023	0.417	GO:0007568	BP	139	aging	2	ENSMUSG00000000093,ENSMUSG00000000290,ENSMUSG00000000320,ENSMUSG00000000753,ENSMUSG00000001517,ENSMUSG00000002083,ENSMUSG00000002603,ENSMUSG00000002985,ENSMUSG00000003190,ENSMUSG00000003235,ENSMUSG00000004069,ENSMUSG00000004936,ENSMUSG00000005089,ENSMUSG00000005846,ENSMUSG00000006782,ENSMUSG00000007655,ENSMUSG00000010663,ENSMUSG00000015337,ENSMUSG00000015839,ENSMUSG00000017390,ENSMUSG00000018604,…
V1	TRUE	2.81e-55	2500	5955	1028	0.173	0.411	GO:0009653	BP	139	anatomical structure morphogenesis	2	ENSMUSG00000000093,ENSMUSG00000000125,ENSMUSG00000000149,ENSMUSG00000000247,ENSMUSG00000000290,ENSMUSG00000000440,ENSMUSG00000000530,ENSMUSG00000000555,ENSMUSG00000000567,ENSMUSG00000000627,ENSMUSG00000000628,ENSMUSG00000000753,ENSMUSG00000000861,ENSMUSG00000000881,ENSMUSG00000000957,ENSMUSG00000001240,ENSMUSG00000001280,ENSMUSG00000001300,ENSMUSG00000001313,ENSMUSG00000001419,ENSMUSG00000001435,…
V1	TRUE	9.59e-27	1053	5955	453	0.076	0.43	GO:0032989	BP	139	cellular component morphogenesis	3	ENSMUSG00000000125,ENSMUSG00000000149,ENSMUSG00000000247,ENSMUSG00000000627,ENSMUSG00000000861,ENSMUSG00000001300,ENSMUSG00000001313,ENSMUSG00000001435,ENSMUSG00000001496,ENSMUSG00000001761,ENSMUSG00000002274,ENSMUSG00000002489,ENSMUSG00000002546,ENSMUSG00000002602,ENSMUSG00000002900,ENSMUSG00000002985,ENSMUSG00000003283,ENSMUSG00000003882,ENSMUSG00000004151,ENSMUSG00000004266,ENSMUSG00000004885,…
V1	TRUE	1.48e-13	643	5955	271	0.046	0.421	GO:0032990	BP	139	cell part morphogenesis	4	ENSMUSG00000000125,ENSMUSG00000000247,ENSMUSG00000000627,ENSMUSG00000000861,ENSMUSG00000001300,ENSMUSG00000001313,ENSMUSG00000001496,ENSMUSG00000001761,ENSMUSG00000002274,ENSMUSG00000002489,ENSMUSG00000002546,ENSMUSG00000002985,ENSMUSG00000004151,ENSMUSG00000004885,ENSMUSG00000004891,ENSMUSG00000004936,ENSMUSG00000005958,ENSMUSG00000006782,ENSMUSG00000008575,ENSMUSG00000008999,ENSMUSG00000010751,…
V1	TRUE	3.82e-29	952	5955	425	0.071	0.446	GO:0000902	BP	139	cell morphogenesis	4	ENSMUSG00000000125,ENSMUSG00000000149,ENSMUSG00000000247,ENSMUSG00000000627,ENSMUSG00000000861,ENSMUSG00000001300,ENSMUSG00000001313,ENSMUSG00000001435,ENSMUSG00000001496,ENSMUSG00000001761,ENSMUSG00000002274,ENSMUSG00000002489,ENSMUSG00000002546,ENSMUSG00000002602,ENSMUSG00000002900,ENSMUSG00000002985,ENSMUSG00000003283,ENSMUSG00000003882,ENSMUSG00000004151,ENSMUSG00000004266,ENSMUSG00000004885,…
V1	TRUE	1.46e-18	682	5955	300	0.05	0.44	GO:0000904	BP	139	cell morphogenesis involved in differentiation	5	ENSMUSG00000000125,ENSMUSG00000000247,ENSMUSG00000000627,ENSMUSG00000000861,ENSMUSG00000001300,ENSMUSG00000001313,ENSMUSG00000001435,ENSMUSG00000001496,ENSMUSG00000001761,ENSMUSG00000002274,ENSMUSG00000002489,ENSMUSG00000002546,ENSMUSG00000002602,ENSMUSG00000002900,ENSMUSG00000002985,ENSMUSG00000004151,ENSMUSG00000004266,ENSMUSG00000004885,ENSMUSG00000004936,ENSMUSG00000005360,ENSMUSG00000005583,…
V1	TRUE	0.000171	86	5955	47	0.008	0.547	GO:0034446	BP	139	substrate adhesion-dependent cell spreading	6	ENSMUSG00000002602,ENSMUSG00000002900,ENSMUSG00000005958,ENSMUSG00000006369,ENSMUSG00000006386,ENSMUSG00000014361,ENSMUSG00000015647,ENSMUSG00000018446,ENSMUSG00000019920,ENSMUSG00000020689,ENSMUSG00000021338,ENSMUSG00000022425,ENSMUSG00000022885,ENSMUSG00000024965,ENSMUSG00000025810,ENSMUSG00000026193,ENSMUSG00000026697,ENSMUSG00000026768,ENSMUSG00000027009,ENSMUSG00000027298,ENSMUSG00000027750,…
V1	TRUE	1.16e-11	544	5955	231	0.039	0.425	GO:0048667	BP	139	cell morphogenesis involved in neuron differentiation	6	ENSMUSG00000000125,ENSMUSG00000000247,ENSMUSG00000000627,ENSMUSG00000000861,ENSMUSG00000001300,ENSMUSG00000001313,ENSMUSG00000001496,ENSMUSG00000001761,ENSMUSG00000002274,ENSMUSG00000002489,ENSMUSG00000002546,ENSMUSG00000002985,ENSMUSG00000004151,ENSMUSG00000004885,ENSMUSG00000004936,ENSMUSG00000005360,ENSMUSG00000005583,ENSMUSG00000005958,ENSMUSG00000006782,ENSMUSG00000008575,ENSMUSG00000008999,…
V1	TRUE	1.12e-15	612	5955	267	0.045	0.436	GO:0048858	BP	139	cell projection morphogenesis	5	ENSMUSG00000000125,ENSMUSG00000000247,ENSMUSG00000000627,ENSMUSG00000000861,ENSMUSG00000001300,ENSMUSG00000001313,ENSMUSG00000001496,ENSMUSG00000001761,ENSMUSG00000002274,ENSMUSG00000002489,ENSMUSG00000002546,ENSMUSG00000002985,ENSMUSG00000004151,ENSMUSG00000004885,ENSMUSG00000004891,ENSMUSG00000004936,ENSMUSG00000005958,ENSMUSG00000006782,ENSMUSG00000008575,ENSMUSG00000008999,ENSMUSG00000010751,…
V1	TRUE	3.79e-15	608	5955	264	0.044	0.434	GO:0120039	BP	139	plasma membrane bounded cell projection morphogenesis	6	ENSMUSG00000000125,ENSMUSG00000000247,ENSMUSG00000000627,ENSMUSG00000000861,ENSMUSG00000001300,ENSMUSG00000001313,ENSMUSG00000001496,ENSMUSG00000001761,ENSMUSG00000002274,ENSMUSG00000002489,ENSMUSG00000002546,ENSMUSG00000002985,ENSMUSG00000004151,ENSMUSG00000004885,ENSMUSG00000004936,ENSMUSG00000005958,ENSMUSG00000006782,ENSMUSG00000008575,ENSMUSG00000008999,ENSMUSG00000010751,ENSMUSG00000011751,…
V1	TRUE	5.31e-15	592	5955	258	0.043	0.436	GO:0048812	BP	139	neuron projection morphogenesis	7	ENSMUSG00000000125,ENSMUSG00000000247,ENSMUSG00000000627,ENSMUSG00000000861,ENSMUSG00000001300,ENSMUSG00000001313,ENSMUSG00000001496,ENSMUSG00000001761,ENSMUSG00000002274,ENSMUSG00000002489,ENSMUSG00000002546,ENSMUSG00000002985,ENSMUSG00000004151,ENSMUSG00000004885,ENSMUSG00000004936,ENSMUSG00000005958,ENSMUSG00000006782,ENSMUSG00000008575,ENSMUSG00000008999,ENSMUSG00000010751,ENSMUSG00000011751,…
V1	TRUE	3.56e-10	410	5955	180	0.03	0.439	GO:0007409	BP	139	axonogenesis	8	ENSMUSG00000000125,ENSMUSG00000000247,ENSMUSG00000000627,ENSMUSG00000000861,ENSMUSG00000001300,ENSMUSG00000001313,ENSMUSG00000001496,ENSMUSG00000001761,ENSMUSG00000002274,ENSMUSG00000002489,ENSMUSG00000002546,ENSMUSG00000002985,ENSMUSG00000004151,ENSMUSG00000004885,ENSMUSG00000004936,ENSMUSG00000005958,ENSMUSG00000006782,ENSMUSG00000008575,ENSMUSG00000008999,ENSMUSG00000010751,ENSMUSG00000011751,…
V1	TRUE	0.00294	50	5955	30	0.005	0.6	GO:0061383	BP	139	trabecula morphogenesis	3	ENSMUSG00000001506,ENSMUSG00000006386,ENSMUSG00000007613,ENSMUSG00000008136,ENSMUSG00000008999,ENSMUSG00000019789,ENSMUSG00000021451,ENSMUSG00000022893,ENSMUSG00000023951,ENSMUSG00000024598,ENSMUSG00000024990,ENSMUSG00000025993,ENSMUSG00000026814,ENSMUSG00000026923,ENSMUSG00000027314,ENSMUSG00000027474,ENSMUSG00000031548,ENSMUSG00000031740,ENSMUSG00000032179,ENSMUSG00000032187,ENSMUSG00000032966,…
V1	TRUE	1e-11	608	5955	253	0.042	0.416	GO:0048729	BP	139	tissue morphogenesis	3	ENSMUSG00000000093,ENSMUSG00000000125,ENSMUSG00000000247,ENSMUSG00000000530,ENSMUSG00000000555,ENSMUSG00000000567,ENSMUSG00000000881,ENSMUSG00000000957,ENSMUSG00000001300,ENSMUSG00000001496,ENSMUSG00000001521,ENSMUSG00000001761,ENSMUSG00000002100,ENSMUSG00000002233,ENSMUSG00000002603,ENSMUSG00000003032,ENSMUSG00000004043,ENSMUSG00000004791,ENSMUSG00000005251,ENSMUSG00000005566,ENSMUSG00000005583,…
V1	TRUE	3.82e-10	500	5955	211	0.035	0.422	GO:0002009	BP	139	morphogenesis of an epithelium	4	ENSMUSG00000000093,ENSMUSG00000000247,ENSMUSG00000000530,ENSMUSG00000000555,ENSMUSG00000000567,ENSMUSG00000000881,ENSMUSG00000000957,ENSMUSG00000001300,ENSMUSG00000001496,ENSMUSG00000001521,ENSMUSG00000001761,ENSMUSG00000002233,ENSMUSG00000002603,ENSMUSG00000003032,ENSMUSG00000004043,ENSMUSG00000004791,ENSMUSG00000005251,ENSMUSG00000005566,ENSMUSG00000005583,ENSMUSG00000006386,ENSMUSG00000006445,…
V1	TRUE	5.21e-10	213	5955	108	0.018	0.507	GO:0001763	BP	139	morphogenesis of a branching structure	3	ENSMUSG00000000567,ENSMUSG00000000861,ENSMUSG00000000957,ENSMUSG00000001496,ENSMUSG00000001761,ENSMUSG00000002603,ENSMUSG00000004791,ENSMUSG00000006386,ENSMUSG00000006445,ENSMUSG00000008999,ENSMUSG00000009376,ENSMUSG00000010175,ENSMUSG00000014599,ENSMUSG00000015647,ENSMUSG00000016028,ENSMUSG00000017724,ENSMUSG00000018604,ENSMUSG00000020019,ENSMUSG00000020053,ENSMUSG00000020458,ENSMUSG00000020611,…
V1	TRUE	3.69e-09	197	5955	100	0.017	0.508	GO:0061138	BP	139	morphogenesis of a branching epithelium	4	ENSMUSG00000000567,ENSMUSG00000000957,ENSMUSG00000001496,ENSMUSG00000001761,ENSMUSG00000002603,ENSMUSG00000004791,ENSMUSG00000006386,ENSMUSG00000006445,ENSMUSG00000008999,ENSMUSG00000009376,ENSMUSG00000010175,ENSMUSG00000014599,ENSMUSG00000015647,ENSMUSG00000016028,ENSMUSG00000017724,ENSMUSG00000018604,ENSMUSG00000020019,ENSMUSG00000020053,ENSMUSG00000020611,ENSMUSG00000020679,ENSMUSG00000021367,…
V1	TRUE	5.43e-08	619	5955	243	0.041	0.393	GO:0048598	BP	139	embryonic morphogenesis	3	ENSMUSG00000000093,ENSMUSG00000000125,ENSMUSG00000000149,ENSMUSG00000000247,ENSMUSG00000000555,ENSMUSG00000000567,ENSMUSG00000000957,ENSMUSG00000001280,ENSMUSG00000001521,ENSMUSG00000001761,ENSMUSG00000002603,ENSMUSG00000002731,ENSMUSG00000002900,ENSMUSG00000003032,ENSMUSG00000003437,ENSMUSG00000004885,ENSMUSG00000005566,ENSMUSG00000005583,ENSMUSG00000005609,ENSMUSG00000005917,ENSMUSG00000006445,…
V1	TRUE	0.00123	186	5955	82	0.014	0.441	GO:0007369	BP	139	gastrulation	4	ENSMUSG00000000125,ENSMUSG00000000555,ENSMUSG00000000957,ENSMUSG00000002900,ENSMUSG00000003032,ENSMUSG00000003437,ENSMUSG00000005609,ENSMUSG00000006445,ENSMUSG00000006958,ENSMUSG00000008999,ENSMUSG00000016028,ENSMUSG00000017344,ENSMUSG00000020250,ENSMUSG00000020612,ENSMUSG00000020679,ENSMUSG00000020758,ENSMUSG00000021835,ENSMUSG00000021994,ENSMUSG00000022817,ENSMUSG00000022895,ENSMUSG00000024190,…
V1	TRUE	3.02e-35	843	5955	402	0.068	0.477	GO:0035239	BP	139	tube morphogenesis	3	ENSMUSG00000000093,ENSMUSG00000000247,ENSMUSG00000000290,ENSMUSG00000000440,ENSMUSG00000000530,ENSMUSG00000000555,ENSMUSG00000000567,ENSMUSG00000000628,ENSMUSG00000000753,ENSMUSG00000000957,ENSMUSG00000001240,ENSMUSG00000001280,ENSMUSG00000001300,ENSMUSG00000001435,ENSMUSG00000001496,ENSMUSG00000001521,ENSMUSG00000001761,ENSMUSG00000002111,ENSMUSG00000002289,ENSMUSG00000002603,ENSMUSG00000002944,…
V1	TRUE	3e-07	338	5955	146	0.025	0.432	GO:0060562	BP	139	epithelial tube morphogenesis	4	ENSMUSG00000000093,ENSMUSG00000000247,ENSMUSG00000000530,ENSMUSG00000000567,ENSMUSG00000000957,ENSMUSG00000001300,ENSMUSG00000001496,ENSMUSG00000001521,ENSMUSG00000001761,ENSMUSG00000002603,ENSMUSG00000004791,ENSMUSG00000005583,ENSMUSG00000006386,ENSMUSG00000006445,ENSMUSG00000008999,ENSMUSG00000009376,ENSMUSG00000013584,ENSMUSG00000014599,ENSMUSG00000015647,ENSMUSG00000016028,ENSMUSG00000016128,…
V1	TRUE	1.6e-34	591	5955	306	0.051	0.518	GO:0048514	BP	139	blood vessel morphogenesis	4	ENSMUSG00000000093,ENSMUSG00000000290,ENSMUSG00000000440,ENSMUSG00000000530,ENSMUSG00000000555,ENSMUSG00000000628,ENSMUSG00000000753,ENSMUSG00000000957,ENSMUSG00000001240,ENSMUSG00000001280,ENSMUSG00000001300,ENSMUSG00000001435,ENSMUSG00000001761,ENSMUSG00000002111,ENSMUSG00000002289,ENSMUSG00000002603,ENSMUSG00000002944,ENSMUSG00000002985,ENSMUSG00000003032,ENSMUSG00000004328,ENSMUSG00000004791,…
V1	TRUE	0.000445	83	5955	45	0.008	0.542	GO:0001570	BP	139	vasculogenesis	5	ENSMUSG00000001240,ENSMUSG00000001761,ENSMUSG00000002603,ENSMUSG00000006386,ENSMUSG00000006445,ENSMUSG00000007655,ENSMUSG00000016494,ENSMUSG00000019789,ENSMUSG00000021127,ENSMUSG00000022306,ENSMUSG00000022309,ENSMUSG00000022382,ENSMUSG00000022475,ENSMUSG00000022505,ENSMUSG00000024066,ENSMUSG00000024986,ENSMUSG00000025810,ENSMUSG00000025902,ENSMUSG00000026814,ENSMUSG00000026923,ENSMUSG00000028086,…
V1	TRUE	3.51e-07	164	5955	83	0.014	0.506	GO:0048754	BP	139	branching morphogenesis of an epithelial tube	4	ENSMUSG00000000567,ENSMUSG00000000957,ENSMUSG00000001496,ENSMUSG00000001761,ENSMUSG00000002603,ENSMUSG00000004791,ENSMUSG00000006386,ENSMUSG00000006445,ENSMUSG00000008999,ENSMUSG00000009376,ENSMUSG00000014599,ENSMUSG00000015647,ENSMUSG00000016028,ENSMUSG00000017724,ENSMUSG00000018604,ENSMUSG00000020053,ENSMUSG00000020611,ENSMUSG00000020679,ENSMUSG00000021367,ENSMUSG00000021732,ENSMUSG00000021782,…
V1	TRUE	1.13e-15	955	5955	383	0.064	0.401	GO:0009887	BP	139	animal organ morphogenesis	3	ENSMUSG00000000093,ENSMUSG00000000125,ENSMUSG00000000530,ENSMUSG00000000567,ENSMUSG00000000957,ENSMUSG00000001280,ENSMUSG00000001300,ENSMUSG00000001419,ENSMUSG00000001496,ENSMUSG00000001506,ENSMUSG00000001521,ENSMUSG00000001761,ENSMUSG00000002100,ENSMUSG00000002603,ENSMUSG00000002731,ENSMUSG00000002881,ENSMUSG00000002900,ENSMUSG00000003227,ENSMUSG00000003282,ENSMUSG00000003316,ENSMUSG00000003644,…
V1	TRUE	0.000292	273	5955	114	0.019	0.418	GO:0090596	BP	139	sensory organ morphogenesis	4	ENSMUSG00000000093,ENSMUSG00000000567,ENSMUSG00000001280,ENSMUSG00000002731,ENSMUSG00000005917,ENSMUSG00000006445,ENSMUSG00000008999,ENSMUSG00000009681,ENSMUSG00000010175,ENSMUSG00000010461,ENSMUSG00000012819,ENSMUSG00000015053,ENSMUSG00000016028,ENSMUSG00000020105,ENSMUSG00000020160,ENSMUSG00000020467,ENSMUSG00000020733,ENSMUSG00000021239,ENSMUSG00000021367,ENSMUSG00000021464,ENSMUSG00000021732,…
V1	TRUE	0.00886	117	5955	55	0.009	0.47	GO:0042476	BP	139	odontogenesis	4	ENSMUSG00000001506,ENSMUSG00000001761,ENSMUSG00000002603,ENSMUSG00000002900,ENSMUSG00000003227,ENSMUSG00000006205,ENSMUSG00000007872,ENSMUSG00000008999,ENSMUSG00000014599,ENSMUSG00000015647,ENSMUSG00000016494,ENSMUSG00000019851,ENSMUSG00000020592,ENSMUSG00000020614,ENSMUSG00000020758,ENSMUSG00000021367,ENSMUSG00000021388,ENSMUSG00000021732,ENSMUSG00000021765,ENSMUSG00000021835,ENSMUSG00000022382,…
V1	TRUE	0.00126	133	5955	63	0.011	0.474	GO:0022612	BP	139	gland morphogenesis	4	ENSMUSG00000000093,ENSMUSG00000000567,ENSMUSG00000002603,ENSMUSG00000003227,ENSMUSG00000003282,ENSMUSG00000003644,ENSMUSG00000004043,ENSMUSG00000006445,ENSMUSG00000006800,ENSMUSG00000007655,ENSMUSG00000008575,ENSMUSG00000008999,ENSMUSG00000010175,ENSMUSG00000014599,ENSMUSG00000015647,ENSMUSG00000017724,ENSMUSG00000018604,ENSMUSG00000020019,ENSMUSG00000020053,ENSMUSG00000020122,ENSMUSG00000020733,…
V1	TRUE	0.000494	243	5955	103	0.017	0.424	GO:0003007	BP	139	heart morphogenesis	4	ENSMUSG00000000093,ENSMUSG00000000530,ENSMUSG00000000567,ENSMUSG00000001761,ENSMUSG00000002100,ENSMUSG00000002603,ENSMUSG00000005583,ENSMUSG00000006386,ENSMUSG00000007613,ENSMUSG00000008090,ENSMUSG00000008136,ENSMUSG00000008999,ENSMUSG00000010175,ENSMUSG00000013584,ENSMUSG00000018395,ENSMUSG00000018581,ENSMUSG00000018604,ENSMUSG00000019789,ENSMUSG00000020458,ENSMUSG00000020644,ENSMUSG00000020930,…
V1	TRUE	0.00735	133	5955	61	0.01	0.459	GO:0003206	BP	139	cardiac chamber morphogenesis	5	ENSMUSG00000000093,ENSMUSG00000001761,ENSMUSG00000002100,ENSMUSG00000002603,ENSMUSG00000005583,ENSMUSG00000006386,ENSMUSG00000007613,ENSMUSG00000008090,ENSMUSG00000008136,ENSMUSG00000008999,ENSMUSG00000010175,ENSMUSG00000018581,ENSMUSG00000018604,ENSMUSG00000019789,ENSMUSG00000020644,ENSMUSG00000021067,ENSMUSG00000021650,ENSMUSG00000021835,ENSMUSG00000021994,ENSMUSG00000022306,ENSMUSG00000022528,…
V1	TRUE	0.000823	92	5955	48	0.008	0.522	GO:0060993	BP	139	kidney morphogenesis	4	ENSMUSG00000000567,ENSMUSG00000001761,ENSMUSG00000002603,ENSMUSG00000004791,ENSMUSG00000008999,ENSMUSG00000015647,ENSMUSG00000020679,ENSMUSG00000021732,ENSMUSG00000021835,ENSMUSG00000022382,ENSMUSG00000022528,ENSMUSG00000023951,ENSMUSG00000024620,ENSMUSG00000025151,ENSMUSG00000025932,ENSMUSG00000026556,ENSMUSG00000027803,ENSMUSG00000027840,ENSMUSG00000028222,ENSMUSG00000028988,ENSMUSG00000030890,…
V1	TRUE	1.04e-12	675	5955	279	0.047	0.413	GO:0048589	BP	139	developmental growth	2	ENSMUSG00000000093,ENSMUSG00000000125,ENSMUSG00000000247,ENSMUSG00000000567,ENSMUSG00000000627,ENSMUSG00000000861,ENSMUSG00000001313,ENSMUSG00000001761,ENSMUSG00000002489,ENSMUSG00000002603,ENSMUSG00000002985,ENSMUSG00000003282,ENSMUSG00000004043,ENSMUSG00000004207,ENSMUSG00000004885,ENSMUSG00000005069,ENSMUSG00000005089,ENSMUSG00000005124,ENSMUSG00000005514,ENSMUSG00000005566,ENSMUSG00000005583,…
V1	TRUE	8.27e-10	238	5955	117	0.02	0.492	GO:0060560	BP	139	developmental growth involved in morphogenesis	3	ENSMUSG00000000093,ENSMUSG00000000125,ENSMUSG00000000247,ENSMUSG00000000567,ENSMUSG00000000627,ENSMUSG00000000861,ENSMUSG00000001313,ENSMUSG00000001761,ENSMUSG00000002489,ENSMUSG00000002603,ENSMUSG00000002985,ENSMUSG00000004885,ENSMUSG00000005566,ENSMUSG00000014599,ENSMUSG00000015291,ENSMUSG00000019831,ENSMUSG00000020340,ENSMUSG00000020387,ENSMUSG00000020458,ENSMUSG00000020679,ENSMUSG00000021270,…
V1	TRUE	1.06e-05	237	5955	106	0.018	0.447	GO:0048588	BP	139	developmental cell growth	3	ENSMUSG00000000125,ENSMUSG00000000247,ENSMUSG00000000567,ENSMUSG00000000627,ENSMUSG00000000861,ENSMUSG00000001313,ENSMUSG00000001761,ENSMUSG00000002489,ENSMUSG00000002985,ENSMUSG00000004885,ENSMUSG00000005124,ENSMUSG00000015291,ENSMUSG00000019487,ENSMUSG00000019831,ENSMUSG00000020053,ENSMUSG00000020340,ENSMUSG00000020387,ENSMUSG00000020458,ENSMUSG00000021270,ENSMUSG00000021367,ENSMUSG00000021451,…
V1	TRUE	0.000336	173	5955	79	0.013	0.457	GO:1990138	BP	139	neuron projection extension	4	ENSMUSG00000000125,ENSMUSG00000000247,ENSMUSG00000000627,ENSMUSG00000000861,ENSMUSG00000001761,ENSMUSG00000002489,ENSMUSG00000002985,ENSMUSG00000015291,ENSMUSG00000019831,ENSMUSG00000020340,ENSMUSG00000020387,ENSMUSG00000020458,ENSMUSG00000021270,ENSMUSG00000021823,ENSMUSG00000021904,ENSMUSG00000021994,ENSMUSG00000022048,ENSMUSG00000022212,ENSMUSG00000023944,ENSMUSG00000023951,ENSMUSG00000024008,…
V1	TRUE	1.16e-38	1077	5955	495	0.083	0.46	GO:0048646	BP	139	anatomical structure formation involved in morphogenesis	2	ENSMUSG00000000093,ENSMUSG00000000125,ENSMUSG00000000247,ENSMUSG00000000290,ENSMUSG00000000440,ENSMUSG00000000530,ENSMUSG00000000555,ENSMUSG00000000567,ENSMUSG00000000628,ENSMUSG00000000753,ENSMUSG00000000957,ENSMUSG00000001240,ENSMUSG00000001280,ENSMUSG00000001300,ENSMUSG00000001435,ENSMUSG00000001493,ENSMUSG00000001496,ENSMUSG00000001506,ENSMUSG00000001521,ENSMUSG00000001761,ENSMUSG00000001911,…
V1	TRUE	1.42e-30	496	5955	261	0.044	0.526	GO:0001525	BP	139	angiogenesis	3	ENSMUSG00000000290,ENSMUSG00000000440,ENSMUSG00000000530,ENSMUSG00000000555,ENSMUSG00000000628,ENSMUSG00000000753,ENSMUSG00000000957,ENSMUSG00000001240,ENSMUSG00000001280,ENSMUSG00000001300,ENSMUSG00000001435,ENSMUSG00000002289,ENSMUSG00000002944,ENSMUSG00000003032,ENSMUSG00000004328,ENSMUSG00000004791,ENSMUSG00000004951,ENSMUSG00000005958,ENSMUSG00000006386,ENSMUSG00000006445,ENSMUSG00000007613,…
V1	TRUE	0.00636	116	5955	55	0.009	0.474	GO:0002040	BP	139	sprouting angiogenesis	4	ENSMUSG00000000555,ENSMUSG00000001240,ENSMUSG00000001300,ENSMUSG00000003032,ENSMUSG00000004791,ENSMUSG00000006386,ENSMUSG00000006445,ENSMUSG00000015053,ENSMUSG00000016128,ENSMUSG00000018983,ENSMUSG00000019647,ENSMUSG00000019803,ENSMUSG00000020357,ENSMUSG00000021340,ENSMUSG00000021701,ENSMUSG00000021835,ENSMUSG00000022309,ENSMUSG00000022475,ENSMUSG00000023034,ENSMUSG00000023951,ENSMUSG00000025809,…
V1	TRUE	4.79e-25	1994	5955	756	0.127	0.379	GO:0008283	BP	139	cell proliferation	1	ENSMUSG00000000058,ENSMUSG00000000093,ENSMUSG00000000125,ENSMUSG00000000247,ENSMUSG00000000317,ENSMUSG00000000320,ENSMUSG00000000440,ENSMUSG00000000489,ENSMUSG00000000530,ENSMUSG00000000562,ENSMUSG00000000567,ENSMUSG00000000708,ENSMUSG00000000732,ENSMUSG00000000751,ENSMUSG00000000753,ENSMUSG00000000791,ENSMUSG00000000902,ENSMUSG00000000957,ENSMUSG00000001123,ENSMUSG00000001228,ENSMUSG00000001280,…
V1	TRUE	2.83e-09	392	5955	171	0.029	0.436	GO:0050673	BP	139	epithelial cell proliferation	2	ENSMUSG00000000058,ENSMUSG00000000440,ENSMUSG00000000489,ENSMUSG00000000530,ENSMUSG00000000567,ENSMUSG00000000753,ENSMUSG00000000957,ENSMUSG00000001280,ENSMUSG00000001300,ENSMUSG00000001672,ENSMUSG00000001761,ENSMUSG00000002603,ENSMUSG00000002985,ENSMUSG00000003458,ENSMUSG00000003644,ENSMUSG00000004043,ENSMUSG00000004791,ENSMUSG00000004936,ENSMUSG00000005583,ENSMUSG00000005672,ENSMUSG00000006205,…
V1	TRUE	0.0029	103	5955	51	0.009	0.495	GO:0048144	BP	139	fibroblast proliferation	2	ENSMUSG00000000440,ENSMUSG00000000489,ENSMUSG00000002603,ENSMUSG00000006369,ENSMUSG00000019982,ENSMUSG00000020053,ENSMUSG00000020122,ENSMUSG00000020689,ENSMUSG00000020898,ENSMUSG00000021732,ENSMUSG00000021764,ENSMUSG00000021994,ENSMUSG00000022382,ENSMUSG00000022672,ENSMUSG00000023067,ENSMUSG00000024521,ENSMUSG00000024610,ENSMUSG00000024620,ENSMUSG00000024661,ENSMUSG00000026193,ENSMUSG00000026674,…
V1	TRUE	5.04e-05	167	5955	79	0.013	0.473	GO:0061351	BP	139	neural precursor cell proliferation	2	ENSMUSG00000000247,ENSMUSG00000001761,ENSMUSG00000002249,ENSMUSG00000002603,ENSMUSG00000004891,ENSMUSG00000010175,ENSMUSG00000015053,ENSMUSG00000015149,ENSMUSG00000018395,ENSMUSG00000019803,ENSMUSG00000019874,ENSMUSG00000020052,ENSMUSG00000020053,ENSMUSG00000020333,ENSMUSG00000020644,ENSMUSG00000021379,ENSMUSG00000021994,ENSMUSG00000022297,ENSMUSG00000022382,ENSMUSG00000022678,ENSMUSG00000023015,…
V1	TRUE	1.63e-06	239	5955	109	0.018	0.456	GO:0033002	BP	139	muscle cell proliferation	2	ENSMUSG00000000093,ENSMUSG00000000320,ENSMUSG00000000440,ENSMUSG00000000489,ENSMUSG00000001419,ENSMUSG00000001642,ENSMUSG00000003032,ENSMUSG00000004558,ENSMUSG00000005124,ENSMUSG00000005583,ENSMUSG00000006519,ENSMUSG00000007613,ENSMUSG00000007655,ENSMUSG00000011171,ENSMUSG00000015405,ENSMUSG00000019789,ENSMUSG00000019942,ENSMUSG00000019982,ENSMUSG00000020053,ENSMUSG00000020122,ENSMUSG00000020160,…
V1	TRUE	0.000248	172	5955	79	0.013	0.459	GO:0048659	BP	139	smooth muscle cell proliferation	3	ENSMUSG00000000320,ENSMUSG00000000440,ENSMUSG00000000489,ENSMUSG00000001419,ENSMUSG00000001642,ENSMUSG00000003032,ENSMUSG00000004558,ENSMUSG00000005124,ENSMUSG00000005583,ENSMUSG00000006519,ENSMUSG00000007655,ENSMUSG00000011171,ENSMUSG00000015405,ENSMUSG00000019982,ENSMUSG00000020053,ENSMUSG00000020122,ENSMUSG00000020644,ENSMUSG00000020689,ENSMUSG00000020715,ENSMUSG00000021253,ENSMUSG00000021367,…
V1	TRUE	6.01e-07	12050	5955	3472	0.583	0.288	GO:0050789	BP	139	regulation of biological process	1	ENSMUSG00000000037,ENSMUSG00000000058,ENSMUSG00000000093,ENSMUSG00000000125,ENSMUSG00000000149,ENSMUSG00000000247,ENSMUSG00000000275,ENSMUSG00000000290,ENSMUSG00000000308,ENSMUSG00000000317,ENSMUSG00000000320,ENSMUSG00000000355,ENSMUSG00000000359,ENSMUSG00000000402,ENSMUSG00000000440,ENSMUSG00000000489,ENSMUSG00000000530,ENSMUSG00000000531,ENSMUSG00000000532,ENSMUSG00000000555,ENSMUSG00000000562,…
NSMUSG00000031103,ENSMUSG00000031104,ENSMUSG00000031111,ENSMUSG00000031119,ENSMUSG00000031133,ENSMUSG00000031143,ENSMUSG00000031144,ENSMUSG00000031153,ENSMUSG00000031155,ENSMUSG00000031157,ENSMUSG00000031161,ENSMUSG00000031165,ENSMUSG00000031169,ENSMUSG00000031189,ENSMUSG00000031200,ENSMUSG00000031207,ENSMUSG00000031210,ENSMUSG00000031212,ENSMUSG00000031216,ENSMUSG00000031239,ENSMUSG00000031245,E…
SMUSG00000096351,ENSMUSG00000096458,ENSMUSG00000096472,ENSMUSG00000096727,ENSMUSG00000097328,ENSMUSG00000097333,ENSMUSG00000098022,ENSMUSG00000098650,ENSMUSG00000098905,ENSMUSG00000099041,ENSMUSG00000100235,ENSMUSG00000101578,ENSMUSG00000105504,ENSMUSG00000109061,ENSMUSG00000109324,ENSMUSG00000109398,ENSMUSG00000109511,ENSMUSG00000109523,ENSMUSG00000110195,ENSMUSG00000112640,ENSMUSG00000115987,EN…
V1	TRUE	1.24e-06	370	5955	155	0.026	0.419	GO:0043900	BP	139	regulation of multi-organism process	2	ENSMUSG00000000058,ENSMUSG00000000275,ENSMUSG00000000532,ENSMUSG00000000791,ENSMUSG00000000902,ENSMUSG00000001123,ENSMUSG00000001280,ENSMUSG00000002102,ENSMUSG00000002944,ENSMUSG00000002985,ENSMUSG00000005262,ENSMUSG00000005566,ENSMUSG00000006127,ENSMUSG00000006205,ENSMUSG00000006369,ENSMUSG00000006519,ENSMUSG00000007564,ENSMUSG00000007655,ENSMUSG00000009585,ENSMUSG00000010175,ENSMUSG00000015090,…
V1	TRUE	1.18e-47	2602	5955	1036	0.174	0.398	GO:0032879	BP	139	regulation of localization	2	ENSMUSG00000000058,ENSMUSG00000000125,ENSMUSG00000000149,ENSMUSG00000000320,ENSMUSG00000000359,ENSMUSG00000000440,ENSMUSG00000000489,ENSMUSG00000000530,ENSMUSG00000000532,ENSMUSG00000000555,ENSMUSG00000000562,ENSMUSG00000000567,ENSMUSG00000000628,ENSMUSG00000000753,ENSMUSG00000000766,ENSMUSG00000000957,ENSMUSG00000001123,ENSMUSG00000001151,ENSMUSG00000001280,ENSMUSG00000001416,ENSMUSG00000001435,…
V1	TRUE	2.49e-20	1786	5955	670	0.113	0.375	GO:0051049	BP	139	regulation of transport	3	ENSMUSG00000000359,ENSMUSG00000000440,ENSMUSG00000000489,ENSMUSG00000000628,ENSMUSG00000000766,ENSMUSG00000001123,ENSMUSG00000001151,ENSMUSG00000001741,ENSMUSG00000001761,ENSMUSG00000002028,ENSMUSG00000002052,ENSMUSG00000002055,ENSMUSG00000002058,ENSMUSG00000002083,ENSMUSG00000002489,ENSMUSG00000002602,ENSMUSG00000002603,ENSMUSG00000002944,ENSMUSG00000002985,ENSMUSG00000003134,ENSMUSG00000003283,…
V1	TRUE	1.77e-09	548	5955	225	0.038	0.411	GO:0034762	BP	139	regulation of transmembrane transport	4	ENSMUSG00000000359,ENSMUSG00000000628,ENSMUSG00000000766,ENSMUSG00000002603,ENSMUSG00000004035,ENSMUSG00000004266,ENSMUSG00000005057,ENSMUSG00000005089,ENSMUSG00000005312,ENSMUSG00000005583,ENSMUSG00000006127,ENSMUSG00000006519,ENSMUSG00000006930,ENSMUSG00000007041,ENSMUSG00000007097,ENSMUSG00000007122,ENSMUSG00000007655,ENSMUSG00000009281,ENSMUSG00000009687,ENSMUSG00000010066,ENSMUSG00000013698,…
V1	TRUE	0.000309	244	5955	104	0.017	0.426	GO:0022898	BP	139	regulation of transmembrane transporter activity	5	ENSMUSG00000000359,ENSMUSG00000000766,ENSMUSG00000004035,ENSMUSG00000005312,ENSMUSG00000005583,ENSMUSG00000006930,ENSMUSG00000007097,ENSMUSG00000007122,ENSMUSG00000007655,ENSMUSG00000009687,ENSMUSG00000015202,ENSMUSG00000017400,ENSMUSG00000017817,ENSMUSG00000018634,ENSMUSG00000019861,ENSMUSG00000020216,ENSMUSG00000020599,ENSMUSG00000020704,ENSMUSG00000020733,ENSMUSG00000020827,ENSMUSG00000020882,…
V1	TRUE	2.38e-06	690	5955	259	0.043	0.375	GO:0090087	BP	139	regulation of peptide transport	4	ENSMUSG00000000766,ENSMUSG00000001123,ENSMUSG00000001151,ENSMUSG00000001761,ENSMUSG00000002052,ENSMUSG00000002489,ENSMUSG00000002603,ENSMUSG00000002944,ENSMUSG00000005566,ENSMUSG00000006005,ENSMUSG00000006127,ENSMUSG00000006369,ENSMUSG00000006386,ENSMUSG00000006611,ENSMUSG00000009293,ENSMUSG00000009640,ENSMUSG00000015176,ENSMUSG00000015291,ENSMUSG00000015568,ENSMUSG00000015966,ENSMUSG00000016494,…
V1	TRUE	5.16e-09	772	5955	297	0.05	0.385	GO:0051046	BP	139	regulation of secretion	4	ENSMUSG00000000766,ENSMUSG00000001123,ENSMUSG00000002489,ENSMUSG00000002603,ENSMUSG00000002944,ENSMUSG00000003411,ENSMUSG00000004451,ENSMUSG00000004961,ENSMUSG00000005583,ENSMUSG00000006024,ENSMUSG00000006369,ENSMUSG00000006386,ENSMUSG00000006519,ENSMUSG00000006611,ENSMUSG00000006649,ENSMUSG00000006930,ENSMUSG00000007207,ENSMUSG00000009681,ENSMUSG00000010660,ENSMUSG00000015053,ENSMUSG00000015568,…
V1	TRUE	4.88e-05	472	5955	183	0.031	0.388	GO:0002791	BP	139	regulation of peptide secretion	5	ENSMUSG00000000766,ENSMUSG00000001123,ENSMUSG00000002489,ENSMUSG00000002603,ENSMUSG00000002944,ENSMUSG00000006369,ENSMUSG00000006386,ENSMUSG00000006611,ENSMUSG00000015568,ENSMUSG00000015966,ENSMUSG00000016494,ENSMUSG00000016496,ENSMUSG00000019429,ENSMUSG00000020053,ENSMUSG00000020077,ENSMUSG00000020122,ENSMUSG00000020178,ENSMUSG00000020277,ENSMUSG00000020282,ENSMUSG00000020399,ENSMUSG00000020536,…
V1	TRUE	3.21e-13	661	5955	276	0.046	0.418	GO:0043269	BP	139	regulation of ion transport	4	ENSMUSG00000000359,ENSMUSG00000000489,ENSMUSG00000000766,ENSMUSG00000001741,ENSMUSG00000002603,ENSMUSG00000002985,ENSMUSG00000003411,ENSMUSG00000004035,ENSMUSG00000004266,ENSMUSG00000005312,ENSMUSG00000005583,ENSMUSG00000006127,ENSMUSG00000006519,ENSMUSG00000006611,ENSMUSG00000006930,ENSMUSG00000007041,ENSMUSG00000007097,ENSMUSG00000007122,ENSMUSG00000007655,ENSMUSG00000009687,ENSMUSG00000010064,…
V1	TRUE	2.82e-08	401	5955	171	0.029	0.426	GO:0010959	BP	139	regulation of metal ion transport	5	ENSMUSG00000000359,ENSMUSG00000000489,ENSMUSG00000001741,ENSMUSG00000002603,ENSMUSG00000004035,ENSMUSG00000004266,ENSMUSG00000005312,ENSMUSG00000006127,ENSMUSG00000006519,ENSMUSG00000006611,ENSMUSG00000006930,ENSMUSG00000007097,ENSMUSG00000007122,ENSMUSG00000007655,ENSMUSG00000009687,ENSMUSG00000011751,ENSMUSG00000015202,ENSMUSG00000017400,ENSMUSG00000017817,ENSMUSG00000018634,ENSMUSG00000020053,…
V1	TRUE	5.95e-08	256	5955	119	0.02	0.465	GO:0051924	BP	139	regulation of calcium ion transport	6	ENSMUSG00000000359,ENSMUSG00000000489,ENSMUSG00000001741,ENSMUSG00000002603,ENSMUSG00000004035,ENSMUSG00000004266,ENSMUSG00000005312,ENSMUSG00000006127,ENSMUSG00000006519,ENSMUSG00000006930,ENSMUSG00000007097,ENSMUSG00000007122,ENSMUSG00000007655,ENSMUSG00000017400,ENSMUSG00000017817,ENSMUSG00000018634,ENSMUSG00000020053,ENSMUSG00000020178,ENSMUSG00000020216,ENSMUSG00000020573,ENSMUSG00000020599,…
V1	TRUE	1.87e-09	454	5955	193	0.032	0.425	GO:0034765	BP	139	regulation of ion transmembrane transport	5	ENSMUSG00000000359,ENSMUSG00000000766,ENSMUSG00000002603,ENSMUSG00000004035,ENSMUSG00000004266,ENSMUSG00000005312,ENSMUSG00000005583,ENSMUSG00000006519,ENSMUSG00000006930,ENSMUSG00000007041,ENSMUSG00000007097,ENSMUSG00000007122,ENSMUSG00000007655,ENSMUSG00000009687,ENSMUSG00000010066,ENSMUSG00000015202,ENSMUSG00000015340,ENSMUSG00000017400,ENSMUSG00000017817,ENSMUSG00000018634,ENSMUSG00000019861,…
V1	TRUE	2.4e-06	326	5955	139	0.023	0.426	GO:1904062	BP	139	regulation of cation transmembrane transport	6	ENSMUSG00000000359,ENSMUSG00000000766,ENSMUSG00000002603,ENSMUSG00000004035,ENSMUSG00000004266,ENSMUSG00000005312,ENSMUSG00000005583,ENSMUSG00000006519,ENSMUSG00000006930,ENSMUSG00000007097,ENSMUSG00000007122,ENSMUSG00000007655,ENSMUSG00000009687,ENSMUSG00000015202,ENSMUSG00000017400,ENSMUSG00000017817,ENSMUSG00000018634,ENSMUSG00000020155,ENSMUSG00000020216,ENSMUSG00000020573,ENSMUSG00000020599,…
V1	TRUE	0.000972	157	5955	72	0.012	0.459	GO:1903169	BP	139	regulation of calcium ion transmembrane transport	7	ENSMUSG00000000359,ENSMUSG00000002603,ENSMUSG00000004035,ENSMUSG00000004266,ENSMUSG00000005312,ENSMUSG00000006519,ENSMUSG00000006930,ENSMUSG00000007097,ENSMUSG00000007122,ENSMUSG00000017400,ENSMUSG00000017817,ENSMUSG00000018634,ENSMUSG00000020216,ENSMUSG00000020573,ENSMUSG00000020689,ENSMUSG00000020882,ENSMUSG00000021478,ENSMUSG00000021835,ENSMUSG00000022176,ENSMUSG00000022469,ENSMUSG00000023964,…
V1	TRUE	0.000754	236	5955	100	0.017	0.424	GO:0032412	BP	139	regulation of ion transmembrane transporter activity	6	ENSMUSG00000000359,ENSMUSG00000000766,ENSMUSG00000004035,ENSMUSG00000005312,ENSMUSG00000005583,ENSMUSG00000006930,ENSMUSG00000007097,ENSMUSG00000007122,ENSMUSG00000007655,ENSMUSG00000009687,ENSMUSG00000015202,ENSMUSG00000017400,ENSMUSG00000017817,ENSMUSG00000018634,ENSMUSG00000019861,ENSMUSG00000020216,ENSMUSG00000020599,ENSMUSG00000020704,ENSMUSG00000020733,ENSMUSG00000020827,ENSMUSG00000020882,…
V1	TRUE	1.32e-07	813	5955	304	0.051	0.374	GO:0060341	BP	139	regulation of cellular localization	3	ENSMUSG00000000058,ENSMUSG00000001151,ENSMUSG00000001416,ENSMUSG00000001761,ENSMUSG00000002052,ENSMUSG00000002055,ENSMUSG00000002068,ENSMUSG00000002083,ENSMUSG00000002489,ENSMUSG00000002603,ENSMUSG00000002944,ENSMUSG00000003411,ENSMUSG00000004035,ENSMUSG00000004266,ENSMUSG00000004451,ENSMUSG00000004936,ENSMUSG00000005566,ENSMUSG00000005583,ENSMUSG00000006005,ENSMUSG00000006024,ENSMUSG00000006127,…
V1	TRUE	3.55e-09	938	5955	351	0.059	0.374	GO:0032880	BP	139	regulation of protein localization	3	ENSMUSG00000000058,ENSMUSG00000000766,ENSMUSG00000001123,ENSMUSG00000001151,ENSMUSG00000001416,ENSMUSG00000001761,ENSMUSG00000002052,ENSMUSG00000002068,ENSMUSG00000002083,ENSMUSG00000002489,ENSMUSG00000002603,ENSMUSG00000002944,ENSMUSG00000004451,ENSMUSG00000005566,ENSMUSG00000005846,ENSMUSG00000006005,ENSMUSG00000006127,ENSMUSG00000006301,ENSMUSG00000006369,ENSMUSG00000006373,ENSMUSG00000006386,…
V1	TRUE	3.2e-07	678	5955	259	0.043	0.382	GO:0070201	BP	139	regulation of establishment of protein localization	4	ENSMUSG00000000766,ENSMUSG00000001123,ENSMUSG00000001151,ENSMUSG00000001416,ENSMUSG00000001761,ENSMUSG00000002052,ENSMUSG00000002083,ENSMUSG00000002489,ENSMUSG00000002603,ENSMUSG00000002944,ENSMUSG00000005566,ENSMUSG00000006005,ENSMUSG00000006127,ENSMUSG00000006369,ENSMUSG00000006386,ENSMUSG00000009293,ENSMUSG00000009640,ENSMUSG00000015176,ENSMUSG00000015291,ENSMUSG00000015568,ENSMUSG00000015966,…
V1	TRUE	2.78e-05	649	5955	241	0.04	0.371	GO:0051223	BP	139	regulation of protein transport	5	ENSMUSG00000000766,ENSMUSG00000001123,ENSMUSG00000001151,ENSMUSG00000001761,ENSMUSG00000002052,ENSMUSG00000002489,ENSMUSG00000002603,ENSMUSG00000002944,ENSMUSG00000005566,ENSMUSG00000006005,ENSMUSG00000006127,ENSMUSG00000006369,ENSMUSG00000006386,ENSMUSG00000009293,ENSMUSG00000009640,ENSMUSG00000015176,ENSMUSG00000015291,ENSMUSG00000015568,ENSMUSG00000015966,ENSMUSG00000016494,ENSMUSG00000016496,…
V1	TRUE	9.98e-05	476	5955	183	0.031	0.384	GO:1903827	BP	139	regulation of cellular protein localization	4	ENSMUSG00000000058,ENSMUSG00000001151,ENSMUSG00000001416,ENSMUSG00000001761,ENSMUSG00000002052,ENSMUSG00000002068,ENSMUSG00000002083,ENSMUSG00000002603,ENSMUSG00000002944,ENSMUSG00000004451,ENSMUSG00000005566,ENSMUSG00000006005,ENSMUSG00000006127,ENSMUSG00000006301,ENSMUSG00000006373,ENSMUSG00000006386,ENSMUSG00000006445,ENSMUSG00000006611,ENSMUSG00000009293,ENSMUSG00000009640,ENSMUSG00000014303,…
V1	TRUE	2.5e-12	869	5955	342	0.057	0.394	GO:0044087	BP	139	regulation of cellular component biogenesis	2	ENSMUSG00000000530,ENSMUSG00000000567,ENSMUSG00000000708,ENSMUSG00000000957,ENSMUSG00000002055,ENSMUSG00000002083,ENSMUSG00000002102,ENSMUSG00000002233,ENSMUSG00000002486,ENSMUSG00000002603,ENSMUSG00000002944,ENSMUSG00000002985,ENSMUSG00000003283,ENSMUSG00000003423,ENSMUSG00000004451,ENSMUSG00000005069,ENSMUSG00000005583,ENSMUSG00000005672,ENSMUSG00000005958,ENSMUSG00000006005,ENSMUSG00000006024,…
V1	TRUE	1.03e-42	5104	5955	1787	0.3	0.35	GO:0048519	BP	139	negative regulation of biological process	2	ENSMUSG00000000058,ENSMUSG00000000093,ENSMUSG00000000125,ENSMUSG00000000247,ENSMUSG00000000275,ENSMUSG00000000308,ENSMUSG00000000317,ENSMUSG00000000320,ENSMUSG00000000359,ENSMUSG00000000440,ENSMUSG00000000489,ENSMUSG00000000530,ENSMUSG00000000532,ENSMUSG00000000555,ENSMUSG00000000562,ENSMUSG00000000567,ENSMUSG00000000568,ENSMUSG00000000579,ENSMUSG00000000627,ENSMUSG00000000628,ENSMUSG00000000632,…
NSMUSG00000074093,ENSMUSG00000074129,ENSMUSG00000074221,ENSMUSG00000074227,ENSMUSG00000074272,ENSMUSG00000074340,ENSMUSG00000074361,ENSMUSG00000074622,ENSMUSG00000074637,ENSMUSG00000074743,ENSMUSG00000074766,ENSMUSG00000074794,ENSMUSG00000074896,ENSMUSG00000074934,ENSMUSG00000075256,ENSMUSG00000075304,ENSMUSG00000075520,ENSMUSG00000075590,ENSMUSG00000075707,ENSMUSG00000076431,ENSMUSG00000076434,E…
V1	TRUE	1.33e-58	5662	5955	2022	0.34	0.357	GO:0048518	BP	139	positive regulation of biological process	2	ENSMUSG00000000058,ENSMUSG00000000093,ENSMUSG00000000125,ENSMUSG00000000247,ENSMUSG00000000275,ENSMUSG00000000290,ENSMUSG00000000320,ENSMUSG00000000402,ENSMUSG00000000440,ENSMUSG00000000489,ENSMUSG00000000530,ENSMUSG00000000532,ENSMUSG00000000555,ENSMUSG00000000567,ENSMUSG00000000568,ENSMUSG00000000579,ENSMUSG00000000628,ENSMUSG00000000632,ENSMUSG00000000693,ENSMUSG00000000708,ENSMUSG00000000732,…
NSMUSG00000052139,ENSMUSG00000052142,ENSMUSG00000052229,ENSMUSG00000052253,ENSMUSG00000052336,ENSMUSG00000052353,ENSMUSG00000052374,ENSMUSG00000052397,ENSMUSG00000052430,ENSMUSG00000052581,ENSMUSG00000052593,ENSMUSG00000052681,ENSMUSG00000052684,ENSMUSG00000052688,ENSMUSG00000052812,ENSMUSG00000052821,ENSMUSG00000052837,ENSMUSG00000052889,ENSMUSG00000052914,ENSMUSG00000052934,ENSMUSG00000052942,E…
V1	TRUE	3.39e-08	499	5955	204	0.034	0.409	GO:0044089	BP	139	positive regulation of cellular component biogenesis	3	ENSMUSG00000000567,ENSMUSG00000002055,ENSMUSG00000002083,ENSMUSG00000002102,ENSMUSG00000002233,ENSMUSG00000002603,ENSMUSG00000002944,ENSMUSG00000003423,ENSMUSG00000004451,ENSMUSG00000005672,ENSMUSG00000005958,ENSMUSG00000006005,ENSMUSG00000006154,ENSMUSG00000006386,ENSMUSG00000006649,ENSMUSG00000006930,ENSMUSG00000007613,ENSMUSG00000007655,ENSMUSG00000008153,ENSMUSG00000008999,ENSMUSG00000009376,…
V1	TRUE	2.79e-14	971	5955	383	0.064	0.394	GO:0051050	BP	139	positive regulation of transport	3	ENSMUSG00000000440,ENSMUSG00000000489,ENSMUSG00000001123,ENSMUSG00000001151,ENSMUSG00000001761,ENSMUSG00000002028,ENSMUSG00000002055,ENSMUSG00000002083,ENSMUSG00000002602,ENSMUSG00000002603,ENSMUSG00000002944,ENSMUSG00000002985,ENSMUSG00000003411,ENSMUSG00000004035,ENSMUSG00000005089,ENSMUSG00000005566,ENSMUSG00000006005,ENSMUSG00000006127,ENSMUSG00000006386,ENSMUSG00000006519,ENSMUSG00000006611,…
V1	TRUE	0.00279	221	5955	93	0.016	0.421	GO:0034764	BP	139	positive regulation of transmembrane transport	4	ENSMUSG00000004035,ENSMUSG00000005089,ENSMUSG00000006930,ENSMUSG00000007122,ENSMUSG00000009281,ENSMUSG00000015202,ENSMUSG00000015839,ENSMUSG00000017400,ENSMUSG00000017817,ENSMUSG00000018166,ENSMUSG00000019429,ENSMUSG00000020053,ENSMUSG00000020155,ENSMUSG00000020333,ENSMUSG00000020599,ENSMUSG00000020704,ENSMUSG00000021478,ENSMUSG00000021611,ENSMUSG00000021835,ENSMUSG00000021948,ENSMUSG00000022469,…
V1	TRUE	0.00707	294	5955	116	0.019	0.395	GO:0043270	BP	139	positive regulation of ion transport	4	ENSMUSG00000000489,ENSMUSG00000002985,ENSMUSG00000003411,ENSMUSG00000004035,ENSMUSG00000006930,ENSMUSG00000007122,ENSMUSG00000007655,ENSMUSG00000010064,ENSMUSG00000015202,ENSMUSG00000015405,ENSMUSG00000017400,ENSMUSG00000017817,ENSMUSG00000020123,ENSMUSG00000020155,ENSMUSG00000020178,ENSMUSG00000020333,ENSMUSG00000020458,ENSMUSG00000020599,ENSMUSG00000020704,ENSMUSG00000021367,ENSMUSG00000021478,…
V1	TRUE	9.33e-06	445	5955	177	0.03	0.398	GO:0051047	BP	139	positive regulation of secretion	4	ENSMUSG00000001123,ENSMUSG00000002603,ENSMUSG00000002944,ENSMUSG00000006386,ENSMUSG00000006519,ENSMUSG00000006611,ENSMUSG00000007207,ENSMUSG00000010660,ENSMUSG00000015053,ENSMUSG00000015568,ENSMUSG00000015966,ENSMUSG00000016494,ENSMUSG00000016496,ENSMUSG00000017009,ENSMUSG00000017446,ENSMUSG00000018500,ENSMUSG00000018634,ENSMUSG00000019087,ENSMUSG00000019982,ENSMUSG00000020053,ENSMUSG00000020122,…
V1	TRUE	2.18e-05	413	5955	165	0.028	0.4	GO:1904951	BP	139	positive regulation of establishment of protein localization	3	ENSMUSG00000001123,ENSMUSG00000001151,ENSMUSG00000001416,ENSMUSG00000001761,ENSMUSG00000002083,ENSMUSG00000002603,ENSMUSG00000002944,ENSMUSG00000005566,ENSMUSG00000006005,ENSMUSG00000006386,ENSMUSG00000009640,ENSMUSG00000015568,ENSMUSG00000015966,ENSMUSG00000016494,ENSMUSG00000016496,ENSMUSG00000017774,ENSMUSG00000018395,ENSMUSG00000019942,ENSMUSG00000020053,ENSMUSG00000020122,ENSMUSG00000020178,…
V1	TRUE	0.000515	396	5955	154	0.026	0.389	GO:0051222	BP	139	positive regulation of protein transport	4	ENSMUSG00000001123,ENSMUSG00000001151,ENSMUSG00000001761,ENSMUSG00000002603,ENSMUSG00000002944,ENSMUSG00000005566,ENSMUSG00000006005,ENSMUSG00000006386,ENSMUSG00000009640,ENSMUSG00000015568,ENSMUSG00000015966,ENSMUSG00000016494,ENSMUSG00000016496,ENSMUSG00000017774,ENSMUSG00000018395,ENSMUSG00000019942,ENSMUSG00000020053,ENSMUSG00000020122,ENSMUSG00000020178,ENSMUSG00000020399,ENSMUSG00000020848,…
V1	TRUE	0.00031	288	5955	119	0.02	0.413	GO:1903829	BP	139	positive regulation of cellular protein localization	3	ENSMUSG00000000058,ENSMUSG00000001151,ENSMUSG00000001416,ENSMUSG00000001761,ENSMUSG00000002083,ENSMUSG00000002603,ENSMUSG00000005566,ENSMUSG00000006005,ENSMUSG00000006373,ENSMUSG00000006386,ENSMUSG00000006445,ENSMUSG00000009640,ENSMUSG00000014303,ENSMUSG00000015837,ENSMUSG00000017400,ENSMUSG00000017774,ENSMUSG00000018395,ENSMUSG00000018669,ENSMUSG00000019942,ENSMUSG00000019978,ENSMUSG00000020053,…
V1	TRUE	2.04e-63	2913	5955	1189	0.2	0.408	GO:0051239	BP	139	regulation of multicellular organismal process	2	ENSMUSG00000000093,ENSMUSG00000000125,ENSMUSG00000000247,ENSMUSG00000000290,ENSMUSG00000000320,ENSMUSG00000000440,ENSMUSG00000000489,ENSMUSG00000000530,ENSMUSG00000000532,ENSMUSG00000000555,ENSMUSG00000000567,ENSMUSG00000000579,ENSMUSG00000000627,ENSMUSG00000000628,ENSMUSG00000000632,ENSMUSG00000000693,ENSMUSG00000000708,ENSMUSG00000000732,ENSMUSG00000000753,ENSMUSG00000000766,ENSMUSG00000000791,…
V1	TRUE	1.81e-09	563	5955	230	0.039	0.409	GO:0044057	BP	139	regulation of system process	3	ENSMUSG00000000093,ENSMUSG00000000766,ENSMUSG00000002100,ENSMUSG00000003032,ENSMUSG00000003974,ENSMUSG00000004936,ENSMUSG00000005124,ENSMUSG00000005583,ENSMUSG00000005611,ENSMUSG00000005672,ENSMUSG00000006127,ENSMUSG00000006519,ENSMUSG00000006649,ENSMUSG00000007097,ENSMUSG00000007122,ENSMUSG00000007207,ENSMUSG00000007655,ENSMUSG00000010066,ENSMUSG00000011751,ENSMUSG00000015405,ENSMUSG00000017446,…
V1	TRUE	1.03e-43	1717	5955	731	0.123	0.426	GO:0051240	BP	139	positive regulation of multicellular organismal process	3	ENSMUSG00000000093,ENSMUSG00000000125,ENSMUSG00000000290,ENSMUSG00000000320,ENSMUSG00000000440,ENSMUSG00000000489,ENSMUSG00000000530,ENSMUSG00000000532,ENSMUSG00000000555,ENSMUSG00000000567,ENSMUSG00000000579,ENSMUSG00000000628,ENSMUSG00000000632,ENSMUSG00000000708,ENSMUSG00000000732,ENSMUSG00000000753,ENSMUSG00000000766,ENSMUSG00000000791,ENSMUSG00000000861,ENSMUSG00000000957,ENSMUSG00000001123,…
V1	TRUE	6.73e-25	1221	5955	504	0.085	0.413	GO:0051241	BP	139	negative regulation of multicellular organismal process	3	ENSMUSG00000000093,ENSMUSG00000000125,ENSMUSG00000000247,ENSMUSG00000000320,ENSMUSG00000000440,ENSMUSG00000000489,ENSMUSG00000000530,ENSMUSG00000000567,ENSMUSG00000000579,ENSMUSG00000000627,ENSMUSG00000000632,ENSMUSG00000000693,ENSMUSG00000000753,ENSMUSG00000000861,ENSMUSG00000001018,ENSMUSG00000001123,ENSMUSG00000001300,ENSMUSG00000001496,ENSMUSG00000001521,ENSMUSG00000001672,ENSMUSG00000001761,…
V1	TRUE	0.00246	203	5955	87	0.015	0.429	GO:0030278	BP	139	regulation of ossification	3	ENSMUSG00000000567,ENSMUSG00000002603,ENSMUSG00000005583,ENSMUSG00000006958,ENSMUSG00000007041,ENSMUSG00000007279,ENSMUSG00000007872,ENSMUSG00000008999,ENSMUSG00000014599,ENSMUSG00000017119,ENSMUSG00000019087,ENSMUSG00000019359,ENSMUSG00000020053,ENSMUSG00000020077,ENSMUSG00000020641,ENSMUSG00000020644,ENSMUSG00000021136,ENSMUSG00000021253,ENSMUSG00000021379,ENSMUSG00000021451,ENSMUSG00000021493,…
V1	TRUE	0.00116	98	5955	50	0.008	0.51	GO:0045778	BP	139	positive regulation of ossification	4	ENSMUSG00000002603,ENSMUSG00000005583,ENSMUSG00000007041,ENSMUSG00000007279,ENSMUSG00000008999,ENSMUSG00000019087,ENSMUSG00000019359,ENSMUSG00000020053,ENSMUSG00000021253,ENSMUSG00000021379,ENSMUSG00000021493,ENSMUSG00000021835,ENSMUSG00000021943,ENSMUSG00000021994,ENSMUSG00000022382,ENSMUSG00000022510,ENSMUSG00000023951,ENSMUSG00000024247,ENSMUSG00000024598,ENSMUSG00000024913,ENSMUSG00000024947,…
V1	TRUE	9.77e-10	593	5955	241	0.04	0.406	GO:0001817	BP	139	regulation of cytokine production	3	ENSMUSG00000000732,ENSMUSG00000000791,ENSMUSG00000001123,ENSMUSG00000002602,ENSMUSG00000002603,ENSMUSG00000002944,ENSMUSG00000003032,ENSMUSG00000003573,ENSMUSG00000004043,ENSMUSG00000004558,ENSMUSG00000004707,ENSMUSG00000004951,ENSMUSG00000005262,ENSMUSG00000006369,ENSMUSG00000006386,ENSMUSG00000006445,ENSMUSG00000006519,ENSMUSG00000006611,ENSMUSG00000006800,ENSMUSG00000008734,ENSMUSG00000014361,…
V1	TRUE	0.000151	135	5955	66	0.011	0.489	GO:1903555	BP	139	regulation of tumor necrosis factor superfamily cytokine production	4	ENSMUSG00000001123,ENSMUSG00000002602,ENSMUSG00000002944,ENSMUSG00000004951,ENSMUSG00000006519,ENSMUSG00000015340,ENSMUSG00000016024,ENSMUSG00000016494,ENSMUSG00000016496,ENSMUSG00000019777,ENSMUSG00000020101,ENSMUSG00000020399,ENSMUSG00000021125,ENSMUSG00000021326,ENSMUSG00000021408,ENSMUSG00000021994,ENSMUSG00000022037,ENSMUSG00000022309,ENSMUSG00000023411,ENSMUSG00000024526,ENSMUSG00000025473,…
V1	TRUE	0.000501	133	5955	64	0.011	0.481	GO:0032680	BP	139	regulation of tumor necrosis factor production	5	ENSMUSG00000001123,ENSMUSG00000002602,ENSMUSG00000002944,ENSMUSG00000004951,ENSMUSG00000006519,ENSMUSG00000015340,ENSMUSG00000016024,ENSMUSG00000016494,ENSMUSG00000019777,ENSMUSG00000020101,ENSMUSG00000020399,ENSMUSG00000021125,ENSMUSG00000021326,ENSMUSG00000021408,ENSMUSG00000021994,ENSMUSG00000022037,ENSMUSG00000022309,ENSMUSG00000023411,ENSMUSG00000024526,ENSMUSG00000025980,ENSMUSG00000026234,…
V1	TRUE	3.33e-05	394	5955	158	0.027	0.401	GO:0001819	BP	139	positive regulation of cytokine production	4	ENSMUSG00000000732,ENSMUSG00000000791,ENSMUSG00000001123,ENSMUSG00000002603,ENSMUSG00000002944,ENSMUSG00000004043,ENSMUSG00000004707,ENSMUSG00000004951,ENSMUSG00000005262,ENSMUSG00000006386,ENSMUSG00000006519,ENSMUSG00000006800,ENSMUSG00000008734,ENSMUSG00000015340,ENSMUSG00000015522,ENSMUSG00000015568,ENSMUSG00000015966,ENSMUSG00000016024,ENSMUSG00000016493,ENSMUSG00000016494,ENSMUSG00000016496,…
V1	TRUE	2.64e-44	3773	5955	1392	0.234	0.369	GO:0048583	BP	139	regulation of response to stimulus	2	ENSMUSG00000000058,ENSMUSG00000000125,ENSMUSG00000000149,ENSMUSG00000000275,ENSMUSG00000000317,ENSMUSG00000000320,ENSMUSG00000000440,ENSMUSG00000000489,ENSMUSG00000000530,ENSMUSG00000000532,ENSMUSG00000000567,ENSMUSG00000000579,ENSMUSG00000000632,ENSMUSG00000000693,ENSMUSG00000000753,ENSMUSG00000000766,ENSMUSG00000000791,ENSMUSG00000000902,ENSMUSG00000000957,ENSMUSG00000001020,ENSMUSG00000001123,…
V1	TRUE	1.57e-17	688	5955	299	0.05	0.435	GO:0032101	BP	139	regulation of response to external stimulus	3	ENSMUSG00000000125,ENSMUSG00000000317,ENSMUSG00000000320,ENSMUSG00000000440,ENSMUSG00000000489,ENSMUSG00000000753,ENSMUSG00000000766,ENSMUSG00000000791,ENSMUSG00000001123,ENSMUSG00000001300,ENSMUSG00000001741,ENSMUSG00000002489,ENSMUSG00000002603,ENSMUSG00000002944,ENSMUSG00000002985,ENSMUSG00000003032,ENSMUSG00000004043,ENSMUSG00000004791,ENSMUSG00000004936,ENSMUSG00000004951,ENSMUSG00000005262,…
V1	TRUE	1.16e-13	1192	5955	452	0.076	0.379	GO:0080134	BP	139	regulation of response to stress	3	ENSMUSG00000000317,ENSMUSG00000000320,ENSMUSG00000000440,ENSMUSG00000000489,ENSMUSG00000000753,ENSMUSG00000000766,ENSMUSG00000000791,ENSMUSG00000001123,ENSMUSG00000001517,ENSMUSG00000001672,ENSMUSG00000002489,ENSMUSG00000002944,ENSMUSG00000002948,ENSMUSG00000002985,ENSMUSG00000003032,ENSMUSG00000003190,ENSMUSG00000003227,ENSMUSG00000004043,ENSMUSG00000004069,ENSMUSG00000004207,ENSMUSG00000004934,…
V1	TRUE	1.85e-11	543	5955	230	0.039	0.424	GO:0031347	BP	139	regulation of defense response	4	ENSMUSG00000000317,ENSMUSG00000000440,ENSMUSG00000000753,ENSMUSG00000000791,ENSMUSG00000001123,ENSMUSG00000002944,ENSMUSG00000002985,ENSMUSG00000004043,ENSMUSG00000004069,ENSMUSG00000005262,ENSMUSG00000005312,ENSMUSG00000005583,ENSMUSG00000005779,ENSMUSG00000005951,ENSMUSG00000006205,ENSMUSG00000006345,ENSMUSG00000006519,ENSMUSG00000007655,ENSMUSG00000008734,ENSMUSG00000009585,ENSMUSG00000009681,…
V1	TRUE	3.31e-05	296	5955	125	0.021	0.422	GO:0050727	BP	139	regulation of inflammatory response	5	ENSMUSG00000000317,ENSMUSG00000000440,ENSMUSG00000000753,ENSMUSG00000001123,ENSMUSG00000002985,ENSMUSG00000004043,ENSMUSG00000005779,ENSMUSG00000005951,ENSMUSG00000006345,ENSMUSG00000008734,ENSMUSG00000009681,ENSMUSG00000013707,ENSMUSG00000015947,ENSMUSG00000015966,ENSMUSG00000016024,ENSMUSG00000016493,ENSMUSG00000018446,ENSMUSG00000018500,ENSMUSG00000019429,ENSMUSG00000020122,ENSMUSG00000020178,…
V1	TRUE	2.65e-22	1517	5955	592	0.099	0.39	GO:0048585	BP	139	negative regulation of response to stimulus	3	ENSMUSG00000000058,ENSMUSG00000000125,ENSMUSG00000000320,ENSMUSG00000000440,ENSMUSG00000000489,ENSMUSG00000000567,ENSMUSG00000000579,ENSMUSG00000000693,ENSMUSG00000000753,ENSMUSG00000000766,ENSMUSG00000000957,ENSMUSG00000001123,ENSMUSG00000001496,ENSMUSG00000001517,ENSMUSG00000001521,ENSMUSG00000001672,ENSMUSG00000002603,ENSMUSG00000002985,ENSMUSG00000003032,ENSMUSG00000003190,ENSMUSG00000003228,…
V1	TRUE	0.00575	189	5955	81	0.014	0.429	GO:0031348	BP	139	negative regulation of defense response	4	ENSMUSG00000000440,ENSMUSG00000000753,ENSMUSG00000001123,ENSMUSG00000002985,ENSMUSG00000004069,ENSMUSG00000005262,ENSMUSG00000005779,ENSMUSG00000006205,ENSMUSG00000009681,ENSMUSG00000013707,ENSMUSG00000015149,ENSMUSG00000017830,ENSMUSG00000018446,ENSMUSG00000020178,ENSMUSG00000020399,ENSMUSG00000021125,ENSMUSG00000021322,ENSMUSG00000022033,ENSMUSG00000022105,ENSMUSG00000022383,ENSMUSG00000022548,…
V1	TRUE	2.55e-07	286	5955	128	0.021	0.448	GO:0032102	BP	139	negative regulation of response to external stimulus	4	ENSMUSG00000000125,ENSMUSG00000000320,ENSMUSG00000000440,ENSMUSG00000000489,ENSMUSG00000000753,ENSMUSG00000001123,ENSMUSG00000002985,ENSMUSG00000005262,ENSMUSG00000005779,ENSMUSG00000006205,ENSMUSG00000009681,ENSMUSG00000013707,ENSMUSG00000015149,ENSMUSG00000015714,ENSMUSG00000016494,ENSMUSG00000017446,ENSMUSG00000017830,ENSMUSG00000018446,ENSMUSG00000019874,ENSMUSG00000020178,ENSMUSG00000020399,…
V1	TRUE	1.54e-31	2104	5955	817	0.137	0.388	GO:0048584	BP	139	positive regulation of response to stimulus	3	ENSMUSG00000000058,ENSMUSG00000000125,ENSMUSG00000000275,ENSMUSG00000000489,ENSMUSG00000000530,ENSMUSG00000000532,ENSMUSG00000000567,ENSMUSG00000000693,ENSMUSG00000000766,ENSMUSG00000000791,ENSMUSG00000000902,ENSMUSG00000001020,ENSMUSG00000001123,ENSMUSG00000001128,ENSMUSG00000001506,ENSMUSG00000001517,ENSMUSG00000001642,ENSMUSG00000001741,ENSMUSG00000001761,ENSMUSG00000002028,ENSMUSG00000002083,…
V1	TRUE	7.73e-07	310	5955	135	0.023	0.435	GO:0031349	BP	139	positive regulation of defense response	4	ENSMUSG00000001123,ENSMUSG00000002944,ENSMUSG00000004043,ENSMUSG00000005262,ENSMUSG00000005312,ENSMUSG00000005583,ENSMUSG00000006519,ENSMUSG00000007655,ENSMUSG00000008734,ENSMUSG00000015947,ENSMUSG00000015966,ENSMUSG00000016024,ENSMUSG00000017830,ENSMUSG00000018446,ENSMUSG00000018500,ENSMUSG00000018899,ENSMUSG00000019429,ENSMUSG00000020122,ENSMUSG00000020399,ENSMUSG00000020400,ENSMUSG00000020573,…
V1	TRUE	0.000122	281	5955	118	0.02	0.42	GO:0032103	BP	139	positive regulation of response to external stimulus	4	ENSMUSG00000000489,ENSMUSG00000000766,ENSMUSG00000001123,ENSMUSG00000001741,ENSMUSG00000002489,ENSMUSG00000002603,ENSMUSG00000004043,ENSMUSG00000004791,ENSMUSG00000004951,ENSMUSG00000006519,ENSMUSG00000008734,ENSMUSG00000009281,ENSMUSG00000009376,ENSMUSG00000014599,ENSMUSG00000015305,ENSMUSG00000015947,ENSMUSG00000015966,ENSMUSG00000016024,ENSMUSG00000017830,ENSMUSG00000018446,ENSMUSG00000018500,…
V1	TRUE	4.8e-49	3235	5955	1243	0.209	0.384	GO:0023051	BP	139	regulation of signaling	2	ENSMUSG00000000058,ENSMUSG00000000125,ENSMUSG00000000149,ENSMUSG00000000275,ENSMUSG00000000440,ENSMUSG00000000489,ENSMUSG00000000530,ENSMUSG00000000532,ENSMUSG00000000567,ENSMUSG00000000579,ENSMUSG00000000632,ENSMUSG00000000693,ENSMUSG00000000766,ENSMUSG00000000902,ENSMUSG00000000957,ENSMUSG00000001020,ENSMUSG00000001123,ENSMUSG00000001240,ENSMUSG00000001496,ENSMUSG00000001506,ENSMUSG00000001517,…
V1	TRUE	3.4e-20	1296	5955	512	0.086	0.395	GO:0023057	BP	139	negative regulation of signaling	3	ENSMUSG00000000058,ENSMUSG00000000440,ENSMUSG00000000567,ENSMUSG00000000579,ENSMUSG00000000766,ENSMUSG00000000957,ENSMUSG00000001496,ENSMUSG00000001517,ENSMUSG00000001521,ENSMUSG00000001672,ENSMUSG00000001985,ENSMUSG00000002985,ENSMUSG00000003032,ENSMUSG00000003190,ENSMUSG00000003228,ENSMUSG00000003316,ENSMUSG00000003423,ENSMUSG00000003436,ENSMUSG00000003573,ENSMUSG00000004035,ENSMUSG00000004069,…
V1	TRUE	4.12e-35	1616	5955	670	0.113	0.415	GO:0023056	BP	139	positive regulation of signaling	3	ENSMUSG00000000058,ENSMUSG00000000125,ENSMUSG00000000275,ENSMUSG00000000489,ENSMUSG00000000530,ENSMUSG00000000532,ENSMUSG00000000567,ENSMUSG00000000693,ENSMUSG00000000766,ENSMUSG00000000902,ENSMUSG00000001020,ENSMUSG00000001123,ENSMUSG00000001506,ENSMUSG00000001642,ENSMUSG00000001761,ENSMUSG00000002083,ENSMUSG00000002489,ENSMUSG00000002602,ENSMUSG00000002603,ENSMUSG00000002731,ENSMUSG00000002944,…
V1	TRUE	8.43e-06	11438	5955	3293	0.553	0.288	GO:0050794	BP	139	regulation of cellular process	2	ENSMUSG00000000037,ENSMUSG00000000058,ENSMUSG00000000093,ENSMUSG00000000125,ENSMUSG00000000149,ENSMUSG00000000247,ENSMUSG00000000275,ENSMUSG00000000290,ENSMUSG00000000308,ENSMUSG00000000317,ENSMUSG00000000320,ENSMUSG00000000355,ENSMUSG00000000359,ENSMUSG00000000440,ENSMUSG00000000489,ENSMUSG00000000530,ENSMUSG00000000531,ENSMUSG00000000532,ENSMUSG00000000555,ENSMUSG00000000562,ENSMUSG00000000567,…
NSMUSG00000031772,ENSMUSG00000031776,ENSMUSG00000031778,ENSMUSG00000031781,ENSMUSG00000031785,ENSMUSG00000031787,ENSMUSG00000031808,ENSMUSG00000031833,ENSMUSG00000031834,ENSMUSG00000031837,ENSMUSG00000031840,ENSMUSG00000031841,ENSMUSG00000031842,ENSMUSG00000031861,ENSMUSG00000031865,ENSMUSG00000031871,ENSMUSG00000031875,ENSMUSG00000031880,ENSMUSG00000031885,ENSMUSG00000031887,ENSMUSG00000031902,E…
V1	TRUE	1.76e-50	5102	5955	1821	0.306	0.357	GO:0048522	BP	139	positive regulation of cellular process	3	ENSMUSG00000000058,ENSMUSG00000000093,ENSMUSG00000000125,ENSMUSG00000000247,ENSMUSG00000000275,ENSMUSG00000000290,ENSMUSG00000000320,ENSMUSG00000000440,ENSMUSG00000000489,ENSMUSG00000000530,ENSMUSG00000000532,ENSMUSG00000000555,ENSMUSG00000000567,ENSMUSG00000000568,ENSMUSG00000000579,ENSMUSG00000000628,ENSMUSG00000000632,ENSMUSG00000000693,ENSMUSG00000000708,ENSMUSG00000000732,ENSMUSG00000000751,…
NSMUSG00000067199,ENSMUSG00000067242,ENSMUSG00000067786,ENSMUSG00000067995,ENSMUSG00000068037,ENSMUSG00000068039,ENSMUSG00000068154,ENSMUSG00000068220,ENSMUSG00000068329,ENSMUSG00000068523,ENSMUSG00000068748,ENSMUSG00000068798,ENSMUSG00000069170,ENSMUSG00000069171,ENSMUSG00000069763,ENSMUSG00000069806,ENSMUSG00000069874,ENSMUSG00000070034,ENSMUSG00000070348,ENSMUSG00000070390,ENSMUSG00000070509,E…
V1	TRUE	2.07e-08	715	5955	276	0.046	0.386	GO:1903530	BP	139	regulation of secretion by cell	3	ENSMUSG00000000766,ENSMUSG00000001123,ENSMUSG00000002489,ENSMUSG00000002603,ENSMUSG00000002944,ENSMUSG00000003411,ENSMUSG00000004451,ENSMUSG00000004961,ENSMUSG00000005583,ENSMUSG00000006024,ENSMUSG00000006369,ENSMUSG00000006386,ENSMUSG00000006611,ENSMUSG00000006930,ENSMUSG00000007207,ENSMUSG00000009681,ENSMUSG00000010660,ENSMUSG00000015053,ENSMUSG00000015568,ENSMUSG00000015966,ENSMUSG00000016028,…
V1	TRUE	2.17e-05	416	5955	166	0.028	0.399	GO:1903532	BP	139	positive regulation of secretion by cell	4	ENSMUSG00000001123,ENSMUSG00000002603,ENSMUSG00000002944,ENSMUSG00000006386,ENSMUSG00000006611,ENSMUSG00000007207,ENSMUSG00000010660,ENSMUSG00000015053,ENSMUSG00000015568,ENSMUSG00000015966,ENSMUSG00000016494,ENSMUSG00000016496,ENSMUSG00000017009,ENSMUSG00000017446,ENSMUSG00000018500,ENSMUSG00000018634,ENSMUSG00000019087,ENSMUSG00000019982,ENSMUSG00000020053,ENSMUSG00000020122,ENSMUSG00000020123,…
V1	TRUE	0.00044	432	5955	166	0.028	0.384	GO:0050708	BP	139	regulation of protein secretion	4	ENSMUSG00000000766,ENSMUSG00000001123,ENSMUSG00000002489,ENSMUSG00000002603,ENSMUSG00000002944,ENSMUSG00000006369,ENSMUSG00000006386,ENSMUSG00000015568,ENSMUSG00000015966,ENSMUSG00000016494,ENSMUSG00000016496,ENSMUSG00000020053,ENSMUSG00000020077,ENSMUSG00000020122,ENSMUSG00000020178,ENSMUSG00000020277,ENSMUSG00000020282,ENSMUSG00000020399,ENSMUSG00000020536,ENSMUSG00000020538,ENSMUSG00000020641,…
V1	TRUE	0.00237	177	5955	78	0.013	0.441	GO:0050707	BP	139	regulation of cytokine secretion	5	ENSMUSG00000001123,ENSMUSG00000002944,ENSMUSG00000006369,ENSMUSG00000006386,ENSMUSG00000015568,ENSMUSG00000015966,ENSMUSG00000016494,ENSMUSG00000016496,ENSMUSG00000020077,ENSMUSG00000020399,ENSMUSG00000020891,ENSMUSG00000021125,ENSMUSG00000021326,ENSMUSG00000021457,ENSMUSG00000021994,ENSMUSG00000022018,ENSMUSG00000022309,ENSMUSG00000022514,ENSMUSG00000022575,ENSMUSG00000024526,ENSMUSG00000024621,…
V1	TRUE	6.99e-22	1665	5955	638	0.107	0.383	GO:0042127	BP	139	regulation of cell proliferation	3	ENSMUSG00000000058,ENSMUSG00000000093,ENSMUSG00000000125,ENSMUSG00000000247,ENSMUSG00000000317,ENSMUSG00000000320,ENSMUSG00000000440,ENSMUSG00000000489,ENSMUSG00000000530,ENSMUSG00000000562,ENSMUSG00000000567,ENSMUSG00000000708,ENSMUSG00000000732,ENSMUSG00000000751,ENSMUSG00000000753,ENSMUSG00000000791,ENSMUSG00000000902,ENSMUSG00000001123,ENSMUSG00000001280,ENSMUSG00000001300,ENSMUSG00000001419,…
V1	TRUE	9.76e-06	100	5955	55	0.009	0.55	GO:2000177	BP	139	regulation of neural precursor cell proliferation	4	ENSMUSG00000000247,ENSMUSG00000001761,ENSMUSG00000002603,ENSMUSG00000004891,ENSMUSG00000010175,ENSMUSG00000015053,ENSMUSG00000015149,ENSMUSG00000019803,ENSMUSG00000020052,ENSMUSG00000020053,ENSMUSG00000020644,ENSMUSG00000021994,ENSMUSG00000023951,ENSMUSG00000024395,ENSMUSG00000025407,ENSMUSG00000026424,ENSMUSG00000026672,ENSMUSG00000026923,ENSMUSG00000027070,ENSMUSG00000027168,ENSMUSG00000027314,…
V1	TRUE	9.74e-09	331	5955	148	0.025	0.447	GO:0050678	BP	139	regulation of epithelial cell proliferation	4	ENSMUSG00000000058,ENSMUSG00000000440,ENSMUSG00000000489,ENSMUSG00000000530,ENSMUSG00000000567,ENSMUSG00000000753,ENSMUSG00000001280,ENSMUSG00000001300,ENSMUSG00000001672,ENSMUSG00000001761,ENSMUSG00000002603,ENSMUSG00000002985,ENSMUSG00000004043,ENSMUSG00000004791,ENSMUSG00000005583,ENSMUSG00000006205,ENSMUSG00000006386,ENSMUSG00000006519,ENSMUSG00000006800,ENSMUSG00000007613,ENSMUSG00000007655,…
V1	TRUE	0.00987	101	5955	49	0.008	0.485	GO:0048145	BP	139	regulation of fibroblast proliferation	4	ENSMUSG00000000440,ENSMUSG00000000489,ENSMUSG00000002603,ENSMUSG00000006369,ENSMUSG00000019982,ENSMUSG00000020053,ENSMUSG00000020122,ENSMUSG00000020689,ENSMUSG00000020898,ENSMUSG00000021732,ENSMUSG00000021764,ENSMUSG00000021994,ENSMUSG00000022672,ENSMUSG00000023067,ENSMUSG00000024521,ENSMUSG00000024610,ENSMUSG00000024620,ENSMUSG00000024661,ENSMUSG00000026193,ENSMUSG00000026674,ENSMUSG00000027490,…
V1	TRUE	0.000123	167	5955	78	0.013	0.467	GO:0048660	BP	139	regulation of smooth muscle cell proliferation	4	ENSMUSG00000000320,ENSMUSG00000000440,ENSMUSG00000000489,ENSMUSG00000001419,ENSMUSG00000001642,ENSMUSG00000003032,ENSMUSG00000004558,ENSMUSG00000005124,ENSMUSG00000005583,ENSMUSG00000006519,ENSMUSG00000007655,ENSMUSG00000011171,ENSMUSG00000015405,ENSMUSG00000019982,ENSMUSG00000020053,ENSMUSG00000020122,ENSMUSG00000020644,ENSMUSG00000020689,ENSMUSG00000020715,ENSMUSG00000021253,ENSMUSG00000021367,…
V1	TRUE	1.08e-09	962	5955	361	0.061	0.375	GO:0008284	BP	139	positive regulation of cell proliferation	4	ENSMUSG00000000058,ENSMUSG00000000093,ENSMUSG00000000247,ENSMUSG00000000320,ENSMUSG00000000489,ENSMUSG00000000530,ENSMUSG00000000567,ENSMUSG00000000732,ENSMUSG00000000751,ENSMUSG00000000791,ENSMUSG00000001280,ENSMUSG00000001300,ENSMUSG00000001419,ENSMUSG00000001435,ENSMUSG00000001517,ENSMUSG00000001642,ENSMUSG00000001761,ENSMUSG00000002489,ENSMUSG00000002603,ENSMUSG00000002731,ENSMUSG00000003228,…
V1	TRUE	0.00109	65	5955	37	0.006	0.569	GO:0048146	BP	139	positive regulation of fibroblast proliferation	5	ENSMUSG00000000489,ENSMUSG00000002603,ENSMUSG00000006369,ENSMUSG00000019982,ENSMUSG00000020053,ENSMUSG00000020122,ENSMUSG00000020689,ENSMUSG00000020898,ENSMUSG00000021732,ENSMUSG00000021764,ENSMUSG00000021994,ENSMUSG00000022672,ENSMUSG00000023067,ENSMUSG00000024610,ENSMUSG00000024620,ENSMUSG00000026193,ENSMUSG00000026674,ENSMUSG00000027490,ENSMUSG00000027715,ENSMUSG00000028017,ENSMUSG00000028019,…
V1	TRUE	0.00025	186	5955	84	0.014	0.452	GO:0050679	BP	139	positive regulation of epithelial cell proliferation	5	ENSMUSG00000000058,ENSMUSG00000000489,ENSMUSG00000000530,ENSMUSG00000000567,ENSMUSG00000001280,ENSMUSG00000001761,ENSMUSG00000002603,ENSMUSG00000004043,ENSMUSG00000004791,ENSMUSG00000006205,ENSMUSG00000006519,ENSMUSG00000007613,ENSMUSG00000007655,ENSMUSG00000010051,ENSMUSG00000010175,ENSMUSG00000015053,ENSMUSG00000018395,ENSMUSG00000020053,ENSMUSG00000020122,ENSMUSG00000020357,ENSMUSG00000020458,…
V1	TRUE	5.87e-05	60	5955	37	0.006	0.617	GO:2000179	BP	139	positive regulation of neural precursor cell proliferation	5	ENSMUSG00000000247,ENSMUSG00000001761,ENSMUSG00000004891,ENSMUSG00000010175,ENSMUSG00000019803,ENSMUSG00000020052,ENSMUSG00000020053,ENSMUSG00000023951,ENSMUSG00000025407,ENSMUSG00000026424,ENSMUSG00000026672,ENSMUSG00000026923,ENSMUSG00000027070,ENSMUSG00000027168,ENSMUSG00000027314,ENSMUSG00000028017,ENSMUSG00000031328,ENSMUSG00000031520,ENSMUSG00000031778,ENSMUSG00000031785,ENSMUSG00000032259,…
V1	TRUE	1.86e-39	4628	5955	1630	0.274	0.352	GO:0048523	BP	139	negative regulation of cellular process	3	ENSMUSG00000000058,ENSMUSG00000000093,ENSMUSG00000000125,ENSMUSG00000000247,ENSMUSG00000000308,ENSMUSG00000000317,ENSMUSG00000000320,ENSMUSG00000000440,ENSMUSG00000000489,ENSMUSG00000000530,ENSMUSG00000000532,ENSMUSG00000000555,ENSMUSG00000000562,ENSMUSG00000000567,ENSMUSG00000000568,ENSMUSG00000000579,ENSMUSG00000000627,ENSMUSG00000000628,ENSMUSG00000000632,ENSMUSG00000000693,ENSMUSG00000000708,…
V1	TRUE	3.62e-17	671	5955	292	0.049	0.435	GO:0008285	BP	139	negative regulation of cell proliferation	4	ENSMUSG00000000058,ENSMUSG00000000440,ENSMUSG00000000530,ENSMUSG00000000562,ENSMUSG00000000567,ENSMUSG00000000708,ENSMUSG00000000753,ENSMUSG00000000902,ENSMUSG00000001123,ENSMUSG00000001300,ENSMUSG00000001672,ENSMUSG00000002028,ENSMUSG00000002603,ENSMUSG00000002985,ENSMUSG00000003032,ENSMUSG00000003271,ENSMUSG00000004069,ENSMUSG00000004266,ENSMUSG00000004558,ENSMUSG00000004936,ENSMUSG00000005125,…
V1	TRUE	0.00394	131	5955	61	0.01	0.466	GO:0050680	BP	139	negative regulation of epithelial cell proliferation	5	ENSMUSG00000000058,ENSMUSG00000000440,ENSMUSG00000000530,ENSMUSG00000000567,ENSMUSG00000000753,ENSMUSG00000001300,ENSMUSG00000001672,ENSMUSG00000002603,ENSMUSG00000002985,ENSMUSG00000005583,ENSMUSG00000007613,ENSMUSG00000007655,ENSMUSG00000008575,ENSMUSG00000017724,ENSMUSG00000018593,ENSMUSG00000019889,ENSMUSG00000021067,ENSMUSG00000021256,ENSMUSG00000021835,ENSMUSG00000021994,ENSMUSG00000022018,…
V1	TRUE	5.84e-17	1707	5955	630	0.106	0.369	GO:0010941	BP	139	regulation of cell death	3	ENSMUSG00000000308,ENSMUSG00000000320,ENSMUSG00000000440,ENSMUSG00000000555,ENSMUSG00000000567,ENSMUSG00000000753,ENSMUSG00000001240,ENSMUSG00000001300,ENSMUSG00000001435,ENSMUSG00000001642,ENSMUSG00000001761,ENSMUSG00000001773,ENSMUSG00000002083,ENSMUSG00000002289,ENSMUSG00000002602,ENSMUSG00000002603,ENSMUSG00000002731,ENSMUSG00000002944,ENSMUSG00000002948,ENSMUSG00000002984,ENSMUSG00000002985,…
V1	TRUE	8.04e-15	1570	5955	577	0.097	0.368	GO:0043067	BP	139	regulation of programmed cell death	4	ENSMUSG00000000308,ENSMUSG00000000320,ENSMUSG00000000440,ENSMUSG00000000555,ENSMUSG00000000567,ENSMUSG00000001240,ENSMUSG00000001435,ENSMUSG00000001642,ENSMUSG00000001761,ENSMUSG00000001773,ENSMUSG00000002083,ENSMUSG00000002289,ENSMUSG00000002602,ENSMUSG00000002603,ENSMUSG00000002731,ENSMUSG00000002948,ENSMUSG00000002984,ENSMUSG00000002985,ENSMUSG00000003032,ENSMUSG00000003190,ENSMUSG00000003228,…
V1	TRUE	7.68e-14	1553	5955	567	0.095	0.365	GO:0042981	BP	139	regulation of apoptotic process	5	ENSMUSG00000000308,ENSMUSG00000000320,ENSMUSG00000000440,ENSMUSG00000000555,ENSMUSG00000000567,ENSMUSG00000001240,ENSMUSG00000001435,ENSMUSG00000001642,ENSMUSG00000001761,ENSMUSG00000001773,ENSMUSG00000002083,ENSMUSG00000002289,ENSMUSG00000002602,ENSMUSG00000002603,ENSMUSG00000002731,ENSMUSG00000002948,ENSMUSG00000002984,ENSMUSG00000002985,ENSMUSG00000003032,ENSMUSG00000003190,ENSMUSG00000003228,…
V1	TRUE	3.93e-07	1046	5955	375	0.063	0.359	GO:0060548	BP	139	negative regulation of cell death	4	ENSMUSG00000000308,ENSMUSG00000000320,ENSMUSG00000000555,ENSMUSG00000000567,ENSMUSG00000000753,ENSMUSG00000001240,ENSMUSG00000001642,ENSMUSG00000001761,ENSMUSG00000002289,ENSMUSG00000002602,ENSMUSG00000002985,ENSMUSG00000003032,ENSMUSG00000003099,ENSMUSG00000003190,ENSMUSG00000003228,ENSMUSG00000003283,ENSMUSG00000003423,ENSMUSG00000003644,ENSMUSG00000003882,ENSMUSG00000004043,ENSMUSG00000004069,…
V1	TRUE	6.83e-06	945	5955	337	0.057	0.357	GO:0043069	BP	139	negative regulation of programmed cell death	5	ENSMUSG00000000308,ENSMUSG00000000320,ENSMUSG00000000555,ENSMUSG00000000567,ENSMUSG00000001240,ENSMUSG00000001642,ENSMUSG00000001761,ENSMUSG00000002289,ENSMUSG00000002602,ENSMUSG00000002985,ENSMUSG00000003032,ENSMUSG00000003190,ENSMUSG00000003228,ENSMUSG00000003283,ENSMUSG00000003423,ENSMUSG00000003644,ENSMUSG00000003882,ENSMUSG00000004043,ENSMUSG00000004069,ENSMUSG00000004891,ENSMUSG00000004936,…
V1	TRUE	2.16e-05	928	5955	329	0.055	0.355	GO:0043066	BP	139	negative regulation of apoptotic process	6	ENSMUSG00000000308,ENSMUSG00000000320,ENSMUSG00000000555,ENSMUSG00000000567,ENSMUSG00000001240,ENSMUSG00000001642,ENSMUSG00000001761,ENSMUSG00000002289,ENSMUSG00000002602,ENSMUSG00000002985,ENSMUSG00000003032,ENSMUSG00000003190,ENSMUSG00000003228,ENSMUSG00000003283,ENSMUSG00000003423,ENSMUSG00000003644,ENSMUSG00000003882,ENSMUSG00000004043,ENSMUSG00000004069,ENSMUSG00000004891,ENSMUSG00000004936,…
V1	TRUE	5.13e-11	669	5955	271	0.046	0.405	GO:0010942	BP	139	positive regulation of cell death	4	ENSMUSG00000000320,ENSMUSG00000000440,ENSMUSG00000001300,ENSMUSG00000001435,ENSMUSG00000001773,ENSMUSG00000002083,ENSMUSG00000002603,ENSMUSG00000002731,ENSMUSG00000002944,ENSMUSG00000002948,ENSMUSG00000002984,ENSMUSG00000003235,ENSMUSG00000004069,ENSMUSG00000004934,ENSMUSG00000005583,ENSMUSG00000007564,ENSMUSG00000007613,ENSMUSG00000007655,ENSMUSG00000007872,ENSMUSG00000008999,ENSMUSG00000009633,…
V1	TRUE	7.94e-10	616	5955	249	0.042	0.404	GO:0043068	BP	139	positive regulation of programmed cell death	5	ENSMUSG00000000320,ENSMUSG00000000440,ENSMUSG00000001435,ENSMUSG00000001773,ENSMUSG00000002083,ENSMUSG00000002603,ENSMUSG00000002731,ENSMUSG00000002948,ENSMUSG00000002984,ENSMUSG00000003235,ENSMUSG00000004069,ENSMUSG00000004934,ENSMUSG00000005583,ENSMUSG00000007564,ENSMUSG00000007613,ENSMUSG00000007655,ENSMUSG00000007872,ENSMUSG00000008999,ENSMUSG00000009633,ENSMUSG00000013584,ENSMUSG00000013698,…
V1	TRUE	1.83e-09	611	5955	246	0.041	0.403	GO:0043065	BP	139	positive regulation of apoptotic process	6	ENSMUSG00000000320,ENSMUSG00000000440,ENSMUSG00000001435,ENSMUSG00000001773,ENSMUSG00000002083,ENSMUSG00000002603,ENSMUSG00000002731,ENSMUSG00000002948,ENSMUSG00000002984,ENSMUSG00000003235,ENSMUSG00000004069,ENSMUSG00000004934,ENSMUSG00000005583,ENSMUSG00000007564,ENSMUSG00000007613,ENSMUSG00000007655,ENSMUSG00000007872,ENSMUSG00000008999,ENSMUSG00000009633,ENSMUSG00000013584,ENSMUSG00000013698,…
V1	TRUE	8.65e-08	362	5955	156	0.026	0.431	GO:0032970	BP	139	regulation of actin filament-based process	3	ENSMUSG00000002233,ENSMUSG00000002603,ENSMUSG00000003283,ENSMUSG00000004665,ENSMUSG00000005583,ENSMUSG00000006127,ENSMUSG00000006386,ENSMUSG00000006649,ENSMUSG00000007097,ENSMUSG00000007613,ENSMUSG00000007655,ENSMUSG00000009376,ENSMUSG00000010175,ENSMUSG00000011751,ENSMUSG00000014778,ENSMUSG00000015766,ENSMUSG00000016028,ENSMUSG00000017009,ENSMUSG00000017774,ENSMUSG00000019831,ENSMUSG00000019997,…
V1	TRUE	4.09e-49	3212	5955	1236	0.208	0.385	GO:0010646	BP	139	regulation of cell communication	3	ENSMUSG00000000058,ENSMUSG00000000125,ENSMUSG00000000149,ENSMUSG00000000275,ENSMUSG00000000440,ENSMUSG00000000489,ENSMUSG00000000530,ENSMUSG00000000532,ENSMUSG00000000567,ENSMUSG00000000579,ENSMUSG00000000632,ENSMUSG00000000693,ENSMUSG00000000766,ENSMUSG00000000902,ENSMUSG00000000957,ENSMUSG00000001020,ENSMUSG00000001123,ENSMUSG00000001240,ENSMUSG00000001496,ENSMUSG00000001506,ENSMUSG00000001517,…
V1	TRUE	2.51e-09	363	5955	161	0.027	0.444	GO:0099177	BP	139	regulation of trans-synaptic signaling	4	ENSMUSG00000001985,ENSMUSG00000002028,ENSMUSG00000002985,ENSMUSG00000003411,ENSMUSG00000003575,ENSMUSG00000003974,ENSMUSG00000005360,ENSMUSG00000005583,ENSMUSG00000005672,ENSMUSG00000006024,ENSMUSG00000006930,ENSMUSG00000007207,ENSMUSG00000008153,ENSMUSG00000009894,ENSMUSG00000010066,ENSMUSG00000010825,ENSMUSG00000015837,ENSMUSG00000016028,ENSMUSG00000017314,ENSMUSG00000018634,ENSMUSG00000019803,…
V1	TRUE	1.9e-09	362	5955	161	0.027	0.445	GO:0050804	BP	139	modulation of chemical synaptic transmission	5	ENSMUSG00000001985,ENSMUSG00000002028,ENSMUSG00000002985,ENSMUSG00000003411,ENSMUSG00000003575,ENSMUSG00000003974,ENSMUSG00000005360,ENSMUSG00000005583,ENSMUSG00000005672,ENSMUSG00000006024,ENSMUSG00000006930,ENSMUSG00000007207,ENSMUSG00000008153,ENSMUSG00000009894,ENSMUSG00000010066,ENSMUSG00000010825,ENSMUSG00000015837,ENSMUSG00000016028,ENSMUSG00000017314,ENSMUSG00000018634,ENSMUSG00000019803,…
V1	TRUE	1.79e-05	183	5955	86	0.014	0.47	GO:0048167	BP	139	regulation of synaptic plasticity	6	ENSMUSG00000002028,ENSMUSG00000002985,ENSMUSG00000003575,ENSMUSG00000005583,ENSMUSG00000005672,ENSMUSG00000009894,ENSMUSG00000010825,ENSMUSG00000015837,ENSMUSG00000017314,ENSMUSG00000018634,ENSMUSG00000019803,ENSMUSG00000020091,ENSMUSG00000020178,ENSMUSG00000020524,ENSMUSG00000020918,ENSMUSG00000020932,ENSMUSG00000021478,ENSMUSG00000021701,ENSMUSG00000022602,ENSMUSG00000022892,ENSMUSG00000023411,…
V1	TRUE	1.68e-34	1610	5955	666	0.112	0.414	GO:0010647	BP	139	positive regulation of cell communication	4	ENSMUSG00000000058,ENSMUSG00000000125,ENSMUSG00000000275,ENSMUSG00000000489,ENSMUSG00000000530,ENSMUSG00000000532,ENSMUSG00000000567,ENSMUSG00000000693,ENSMUSG00000000766,ENSMUSG00000000902,ENSMUSG00000001020,ENSMUSG00000001123,ENSMUSG00000001506,ENSMUSG00000001642,ENSMUSG00000001761,ENSMUSG00000002083,ENSMUSG00000002489,ENSMUSG00000002602,ENSMUSG00000002603,ENSMUSG00000002731,ENSMUSG00000002944,…
V1	TRUE	1.74e-05	172	5955	82	0.014	0.477	GO:0050806	BP	139	positive regulation of synaptic transmission	5	ENSMUSG00000002985,ENSMUSG00000003411,ENSMUSG00000003575,ENSMUSG00000005360,ENSMUSG00000006930,ENSMUSG00000007207,ENSMUSG00000008153,ENSMUSG00000009894,ENSMUSG00000015837,ENSMUSG00000017314,ENSMUSG00000018634,ENSMUSG00000019803,ENSMUSG00000019899,ENSMUSG00000020122,ENSMUSG00000020178,ENSMUSG00000020524,ENSMUSG00000020932,ENSMUSG00000021464,ENSMUSG00000021478,ENSMUSG00000021701,ENSMUSG00000022602,…
V1	TRUE	5.17e-20	1292	5955	510	0.086	0.395	GO:0010648	BP	139	negative regulation of cell communication	4	ENSMUSG00000000058,ENSMUSG00000000440,ENSMUSG00000000567,ENSMUSG00000000579,ENSMUSG00000000766,ENSMUSG00000000957,ENSMUSG00000001496,ENSMUSG00000001517,ENSMUSG00000001521,ENSMUSG00000001672,ENSMUSG00000001985,ENSMUSG00000002985,ENSMUSG00000003032,ENSMUSG00000003190,ENSMUSG00000003228,ENSMUSG00000003316,ENSMUSG00000003423,ENSMUSG00000003436,ENSMUSG00000003573,ENSMUSG00000004035,ENSMUSG00000004069,…
V1	TRUE	8.75e-41	2900	5955	1106	0.186	0.381	GO:0009966	BP	139	regulation of signal transduction	4	ENSMUSG00000000058,ENSMUSG00000000125,ENSMUSG00000000149,ENSMUSG00000000275,ENSMUSG00000000440,ENSMUSG00000000489,ENSMUSG00000000530,ENSMUSG00000000532,ENSMUSG00000000567,ENSMUSG00000000579,ENSMUSG00000000632,ENSMUSG00000000693,ENSMUSG00000000766,ENSMUSG00000000902,ENSMUSG00000000957,ENSMUSG00000001020,ENSMUSG00000001123,ENSMUSG00000001240,ENSMUSG00000001496,ENSMUSG00000001506,ENSMUSG00000001517,…
V1	TRUE	0.000151	127	5955	63	0.011	0.496	GO:0008277	BP	139	regulation of G-protein coupled receptor protein signaling pathway	5	ENSMUSG00000000058,ENSMUSG00000000579,ENSMUSG00000000766,ENSMUSG00000001240,ENSMUSG00000001521,ENSMUSG00000003228,ENSMUSG00000006651,ENSMUSG00000009376,ENSMUSG00000013766,ENSMUSG00000018326,ENSMUSG00000020120,ENSMUSG00000020599,ENSMUSG00000020689,ENSMUSG00000021194,ENSMUSG00000021367,ENSMUSG00000021994,ENSMUSG00000022705,ENSMUSG00000023964,ENSMUSG00000024164,ENSMUSG00000024290,ENSMUSG00000025809,…
V1	TRUE	3.37e-30	1434	5955	593	0.1	0.414	GO:0009967	BP	139	positive regulation of signal transduction	5	ENSMUSG00000000058,ENSMUSG00000000125,ENSMUSG00000000275,ENSMUSG00000000489,ENSMUSG00000000530,ENSMUSG00000000532,ENSMUSG00000000567,ENSMUSG00000000693,ENSMUSG00000000766,ENSMUSG00000000902,ENSMUSG00000001020,ENSMUSG00000001123,ENSMUSG00000001506,ENSMUSG00000001642,ENSMUSG00000001761,ENSMUSG00000002083,ENSMUSG00000002489,ENSMUSG00000002602,ENSMUSG00000002603,ENSMUSG00000002731,ENSMUSG00000002944,…
V1	TRUE	1.15e-08	958	5955	355	0.06	0.371	GO:0051726	BP	139	regulation of cell cycle	3	ENSMUSG00000000058,ENSMUSG00000000489,ENSMUSG00000000567,ENSMUSG00000000708,ENSMUSG00000001403,ENSMUSG00000001517,ENSMUSG00000002055,ENSMUSG00000002068,ENSMUSG00000002297,ENSMUSG00000002372,ENSMUSG00000002603,ENSMUSG00000002948,ENSMUSG00000003032,ENSMUSG00000003119,ENSMUSG00000003228,ENSMUSG00000003437,ENSMUSG00000004043,ENSMUSG00000004266,ENSMUSG00000004895,ENSMUSG00000004936,ENSMUSG00000005373,…
V1	TRUE	6.17e-06	562	5955	216	0.036	0.384	GO:0010564	BP	139	regulation of cell cycle process	4	ENSMUSG00000000058,ENSMUSG00000000489,ENSMUSG00000000567,ENSMUSG00000000708,ENSMUSG00000001403,ENSMUSG00000001517,ENSMUSG00000002055,ENSMUSG00000002297,ENSMUSG00000002372,ENSMUSG00000002603,ENSMUSG00000003032,ENSMUSG00000003437,ENSMUSG00000004266,ENSMUSG00000005373,ENSMUSG00000006005,ENSMUSG00000006342,ENSMUSG00000007564,ENSMUSG00000008999,ENSMUSG00000010051,ENSMUSG00000010086,ENSMUSG00000011589,…
V1	TRUE	0.00488	274	5955	110	0.018	0.401	GO:1901987	BP	139	regulation of cell cycle phase transition	5	ENSMUSG00000001403,ENSMUSG00000002297,ENSMUSG00000002603,ENSMUSG00000003032,ENSMUSG00000003437,ENSMUSG00000004266,ENSMUSG00000006005,ENSMUSG00000006342,ENSMUSG00000010051,ENSMUSG00000018669,ENSMUSG00000019942,ENSMUSG00000020122,ENSMUSG00000020235,ENSMUSG00000020326,ENSMUSG00000020381,ENSMUSG00000020413,ENSMUSG00000020644,ENSMUSG00000020898,ENSMUSG00000021127,ENSMUSG00000021611,ENSMUSG00000021732,…
V1	TRUE	0.00694	119	5955	56	0.009	0.471	GO:1902806	BP	139	regulation of cell cycle G1/S phase transition	6	ENSMUSG00000002297,ENSMUSG00000003032,ENSMUSG00000003437,ENSMUSG00000004266,ENSMUSG00000006342,ENSMUSG00000010051,ENSMUSG00000020122,ENSMUSG00000020644,ENSMUSG00000021611,ENSMUSG00000021732,ENSMUSG00000021810,ENSMUSG00000022018,ENSMUSG00000022105,ENSMUSG00000022369,ENSMUSG00000022510,ENSMUSG00000022672,ENSMUSG00000022893,ENSMUSG00000023067,ENSMUSG00000024397,ENSMUSG00000024947,ENSMUSG00000025407,…
V1	TRUE	9.49e-06	433	5955	173	0.029	0.4	GO:0045786	BP	139	negative regulation of cell cycle	4	ENSMUSG00000000708,ENSMUSG00000001517,ENSMUSG00000002603,ENSMUSG00000003032,ENSMUSG00000004895,ENSMUSG00000004936,ENSMUSG00000005373,ENSMUSG00000006005,ENSMUSG00000006342,ENSMUSG00000006715,ENSMUSG00000008999,ENSMUSG00000010086,ENSMUSG00000010175,ENSMUSG00000011114,ENSMUSG00000013698,ENSMUSG00000017561,ENSMUSG00000018669,ENSMUSG00000018899,ENSMUSG00000019773,ENSMUSG00000019889,ENSMUSG00000019923,…
V1	TRUE	0.000181	216	5955	95	0.016	0.44	GO:0010948	BP	139	negative regulation of cell cycle process	5	ENSMUSG00000000708,ENSMUSG00000003032,ENSMUSG00000005373,ENSMUSG00000006005,ENSMUSG00000006342,ENSMUSG00000008999,ENSMUSG00000018669,ENSMUSG00000019773,ENSMUSG00000019942,ENSMUSG00000020235,ENSMUSG00000020326,ENSMUSG00000020381,ENSMUSG00000020413,ENSMUSG00000020541,ENSMUSG00000020612,ENSMUSG00000020918,ENSMUSG00000021127,ENSMUSG00000021585,ENSMUSG00000021732,ENSMUSG00000021835,ENSMUSG00000022018,…
V1	TRUE	0.0077	150	5955	67	0.011	0.447	GO:1901988	BP	139	negative regulation of cell cycle phase transition	6	ENSMUSG00000003032,ENSMUSG00000006005,ENSMUSG00000006342,ENSMUSG00000018669,ENSMUSG00000019942,ENSMUSG00000020235,ENSMUSG00000020326,ENSMUSG00000020381,ENSMUSG00000020413,ENSMUSG00000021127,ENSMUSG00000022018,ENSMUSG00000022105,ENSMUSG00000022510,ENSMUSG00000022672,ENSMUSG00000022750,ENSMUSG00000023067,ENSMUSG00000024056,ENSMUSG00000024190,ENSMUSG00000024474,ENSMUSG00000024537,ENSMUSG00000024542,…
V1	TRUE	1.55e-38	2346	5955	921	0.155	0.393	GO:0051128	BP	139	regulation of cellular component organization	3	ENSMUSG00000000058,ENSMUSG00000000125,ENSMUSG00000000149,ENSMUSG00000000440,ENSMUSG00000000489,ENSMUSG00000000530,ENSMUSG00000000532,ENSMUSG00000000567,ENSMUSG00000000568,ENSMUSG00000000579,ENSMUSG00000000627,ENSMUSG00000000628,ENSMUSG00000000632,ENSMUSG00000000708,ENSMUSG00000000753,ENSMUSG00000000861,ENSMUSG00000000902,ENSMUSG00000000957,ENSMUSG00000001018,ENSMUSG00000001228,ENSMUSG00000001300,…
V1	TRUE	2.53e-05	336	5955	139	0.023	0.414	GO:1902903	BP	139	regulation of supramolecular fiber organization	4	ENSMUSG00000002233,ENSMUSG00000002985,ENSMUSG00000005583,ENSMUSG00000006127,ENSMUSG00000006649,ENSMUSG00000007613,ENSMUSG00000007655,ENSMUSG00000008035,ENSMUSG00000009376,ENSMUSG00000010175,ENSMUSG00000011751,ENSMUSG00000014778,ENSMUSG00000015656,ENSMUSG00000015711,ENSMUSG00000015766,ENSMUSG00000017009,ENSMUSG00000017774,ENSMUSG00000019831,ENSMUSG00000019997,ENSMUSG00000020120,ENSMUSG00000020152,…
V1	TRUE	3.57e-08	678	5955	263	0.044	0.388	GO:0051129	BP	139	negative regulation of cellular component organization	4	ENSMUSG00000000125,ENSMUSG00000000530,ENSMUSG00000000627,ENSMUSG00000000632,ENSMUSG00000000708,ENSMUSG00000000861,ENSMUSG00000000902,ENSMUSG00000000957,ENSMUSG00000001018,ENSMUSG00000001300,ENSMUSG00000002052,ENSMUSG00000002058,ENSMUSG00000002111,ENSMUSG00000002486,ENSMUSG00000002603,ENSMUSG00000002985,ENSMUSG00000003269,ENSMUSG00000003402,ENSMUSG00000003423,ENSMUSG00000004665,ENSMUSG00000005069,…
V1	TRUE	5.69e-18	713	5955	309	0.052	0.433	GO:0031344	BP	139	regulation of cell projection organization	4	ENSMUSG00000000125,ENSMUSG00000000579,ENSMUSG00000000627,ENSMUSG00000000632,ENSMUSG00000000708,ENSMUSG00000000753,ENSMUSG00000000861,ENSMUSG00000001018,ENSMUSG00000001300,ENSMUSG00000001313,ENSMUSG00000002274,ENSMUSG00000002486,ENSMUSG00000002489,ENSMUSG00000002546,ENSMUSG00000002985,ENSMUSG00000003032,ENSMUSG00000003269,ENSMUSG00000003402,ENSMUSG00000003575,ENSMUSG00000004393,ENSMUSG00000004885,…
V1	TRUE	4e-18	703	5955	306	0.051	0.435	GO:0120035	BP	139	regulation of plasma membrane bounded cell projection organization	5	ENSMUSG00000000125,ENSMUSG00000000579,ENSMUSG00000000627,ENSMUSG00000000632,ENSMUSG00000000708,ENSMUSG00000000753,ENSMUSG00000000861,ENSMUSG00000001018,ENSMUSG00000001300,ENSMUSG00000001313,ENSMUSG00000002274,ENSMUSG00000002486,ENSMUSG00000002489,ENSMUSG00000002546,ENSMUSG00000002985,ENSMUSG00000003032,ENSMUSG00000003269,ENSMUSG00000003402,ENSMUSG00000003575,ENSMUSG00000004393,ENSMUSG00000004885,…
V1	TRUE	1.38e-06	189	5955	91	0.015	0.481	GO:0031345	BP	139	negative regulation of cell projection organization	5	ENSMUSG00000000125,ENSMUSG00000000627,ENSMUSG00000000632,ENSMUSG00000000861,ENSMUSG00000001018,ENSMUSG00000001300,ENSMUSG00000002486,ENSMUSG00000002985,ENSMUSG00000003269,ENSMUSG00000003402,ENSMUSG00000010751,ENSMUSG00000015291,ENSMUSG00000015714,ENSMUSG00000018217,ENSMUSG00000019777,ENSMUSG00000020458,ENSMUSG00000020467,ENSMUSG00000020932,ENSMUSG00000021701,ENSMUSG00000021745,ENSMUSG00000021904,…
V1	TRUE	4.97e-11	1141	5955	424	0.071	0.372	GO:0033043	BP	139	regulation of organelle organization	4	ENSMUSG00000000058,ENSMUSG00000000489,ENSMUSG00000000568,ENSMUSG00000000628,ENSMUSG00000000708,ENSMUSG00000000902,ENSMUSG00000001228,ENSMUSG00000001403,ENSMUSG00000001416,ENSMUSG00000002028,ENSMUSG00000002052,ENSMUSG00000002055,ENSMUSG00000002083,ENSMUSG00000002111,ENSMUSG00000002233,ENSMUSG00000002372,ENSMUSG00000002486,ENSMUSG00000002603,ENSMUSG00000002948,ENSMUSG00000003134,ENSMUSG00000003283,…
V1	TRUE	9.84e-08	504	5955	204	0.034	0.405	GO:0051493	BP	139	regulation of cytoskeleton organization	5	ENSMUSG00000000708,ENSMUSG00000002055,ENSMUSG00000002233,ENSMUSG00000002372,ENSMUSG00000002603,ENSMUSG00000003283,ENSMUSG00000004891,ENSMUSG00000005583,ENSMUSG00000006005,ENSMUSG00000006127,ENSMUSG00000006386,ENSMUSG00000006649,ENSMUSG00000007613,ENSMUSG00000007655,ENSMUSG00000008035,ENSMUSG00000009376,ENSMUSG00000010175,ENSMUSG00000011589,ENSMUSG00000011751,ENSMUSG00000012443,ENSMUSG00000014778,…
V1	TRUE	4.89e-07	314	5955	137	0.023	0.436	GO:0032956	BP	139	regulation of actin cytoskeleton organization	6	ENSMUSG00000002233,ENSMUSG00000002603,ENSMUSG00000003283,ENSMUSG00000005583,ENSMUSG00000006127,ENSMUSG00000006386,ENSMUSG00000006649,ENSMUSG00000007613,ENSMUSG00000009376,ENSMUSG00000010175,ENSMUSG00000011751,ENSMUSG00000014778,ENSMUSG00000015766,ENSMUSG00000016028,ENSMUSG00000017009,ENSMUSG00000017774,ENSMUSG00000019831,ENSMUSG00000019997,ENSMUSG00000020120,ENSMUSG00000020152,ENSMUSG00000020388,…
V1	TRUE	0.00881	98	5955	48	0.008	0.49	GO:0110020	BP	139	regulation of actomyosin structure organization	7	ENSMUSG00000002233,ENSMUSG00000005583,ENSMUSG00000006127,ENSMUSG00000007613,ENSMUSG00000009376,ENSMUSG00000010175,ENSMUSG00000014778,ENSMUSG00000017009,ENSMUSG00000019997,ENSMUSG00000020388,ENSMUSG00000021253,ENSMUSG00000021338,ENSMUSG00000021367,ENSMUSG00000022018,ENSMUSG00000022091,ENSMUSG00000022469,ENSMUSG00000024043,ENSMUSG00000024290,ENSMUSG00000025235,ENSMUSG00000025810,ENSMUSG00000026697,…
V1	TRUE	7.13e-05	244	5955	106	0.018	0.434	GO:0110053	BP	139	regulation of actin filament organization	7	ENSMUSG00000002233,ENSMUSG00000006127,ENSMUSG00000006649,ENSMUSG00000007613,ENSMUSG00000009376,ENSMUSG00000011751,ENSMUSG00000014778,ENSMUSG00000015766,ENSMUSG00000017009,ENSMUSG00000017774,ENSMUSG00000019831,ENSMUSG00000019997,ENSMUSG00000020120,ENSMUSG00000020152,ENSMUSG00000020388,ENSMUSG00000020717,ENSMUSG00000021061,ENSMUSG00000021253,ENSMUSG00000021326,ENSMUSG00000021338,ENSMUSG00000021676,…
V1	TRUE	0.000242	102	5955	53	0.009	0.52	GO:0032231	BP	139	regulation of actin filament bundle assembly	8	ENSMUSG00000002233,ENSMUSG00000006127,ENSMUSG00000007613,ENSMUSG00000009376,ENSMUSG00000014778,ENSMUSG00000017009,ENSMUSG00000019997,ENSMUSG00000020120,ENSMUSG00000020388,ENSMUSG00000021253,ENSMUSG00000021338,ENSMUSG00000022018,ENSMUSG00000022091,ENSMUSG00000022469,ENSMUSG00000024043,ENSMUSG00000024290,ENSMUSG00000025235,ENSMUSG00000025810,ENSMUSG00000026697,ENSMUSG00000026778,ENSMUSG00000028832,…
V1	TRUE	2.77e-22	1197	5955	487	0.082	0.407	GO:0051130	BP	139	positive regulation of cellular component organization	4	ENSMUSG00000000125,ENSMUSG00000000440,ENSMUSG00000000489,ENSMUSG00000000567,ENSMUSG00000000568,ENSMUSG00000000579,ENSMUSG00000000628,ENSMUSG00000000632,ENSMUSG00000000708,ENSMUSG00000000753,ENSMUSG00000000861,ENSMUSG00000000902,ENSMUSG00000001313,ENSMUSG00000001403,ENSMUSG00000001416,ENSMUSG00000002028,ENSMUSG00000002055,ENSMUSG00000002083,ENSMUSG00000002102,ENSMUSG00000002233,ENSMUSG00000002274,…
V1	TRUE	0.00589	192	5955	82	0.014	0.427	GO:1902905	BP	139	positive regulation of supramolecular fiber organization	5	ENSMUSG00000002233,ENSMUSG00000006649,ENSMUSG00000007613,ENSMUSG00000007655,ENSMUSG00000009376,ENSMUSG00000010175,ENSMUSG00000014778,ENSMUSG00000017009,ENSMUSG00000017774,ENSMUSG00000019831,ENSMUSG00000019997,ENSMUSG00000020120,ENSMUSG00000020152,ENSMUSG00000020388,ENSMUSG00000021253,ENSMUSG00000021326,ENSMUSG00000021338,ENSMUSG00000021367,ENSMUSG00000021676,ENSMUSG00000021721,ENSMUSG00000022018,…
V1	TRUE	2.78e-10	432	5955	188	0.032	0.435	GO:0031346	BP	139	positive regulation of cell projection organization	5	ENSMUSG00000000125,ENSMUSG00000000579,ENSMUSG00000000632,ENSMUSG00000000708,ENSMUSG00000000753,ENSMUSG00000000861,ENSMUSG00000001313,ENSMUSG00000002274,ENSMUSG00000002489,ENSMUSG00000002546,ENSMUSG00000002985,ENSMUSG00000003575,ENSMUSG00000004393,ENSMUSG00000004885,ENSMUSG00000004936,ENSMUSG00000004951,ENSMUSG00000005672,ENSMUSG00000006154,ENSMUSG00000006930,ENSMUSG00000007613,ENSMUSG00000008734,…
V1	TRUE	5.13e-08	558	5955	223	0.037	0.4	GO:0010638	BP	139	positive regulation of organelle organization	5	ENSMUSG00000000489,ENSMUSG00000000568,ENSMUSG00000000628,ENSMUSG00000000708,ENSMUSG00000000902,ENSMUSG00000001403,ENSMUSG00000001416,ENSMUSG00000002028,ENSMUSG00000002055,ENSMUSG00000002083,ENSMUSG00000002233,ENSMUSG00000002372,ENSMUSG00000002603,ENSMUSG00000002948,ENSMUSG00000003283,ENSMUSG00000003423,ENSMUSG00000003437,ENSMUSG00000004451,ENSMUSG00000004891,ENSMUSG00000004980,ENSMUSG00000005566,…
V1	TRUE	0.000811	176	5955	79	0.013	0.449	GO:0050807	BP	139	regulation of synapse organization	4	ENSMUSG00000002489,ENSMUSG00000002985,ENSMUSG00000005583,ENSMUSG00000005958,ENSMUSG00000006373,ENSMUSG00000008153,ENSMUSG00000013033,ENSMUSG00000020152,ENSMUSG00000020704,ENSMUSG00000021782,ENSMUSG00000021994,ENSMUSG00000022514,ENSMUSG00000022602,ENSMUSG00000023411,ENSMUSG00000023885,ENSMUSG00000024109,ENSMUSG00000024647,ENSMUSG00000025372,ENSMUSG00000025889,ENSMUSG00000026235,ENSMUSG00000026259,…
V1	TRUE	0.00126	31	5955	22	0.004	0.71	GO:1901890	BP	139	positive regulation of cell junction assembly	5	ENSMUSG00000006386,ENSMUSG00000007655,ENSMUSG00000015405,ENSMUSG00000017009,ENSMUSG00000019920,ENSMUSG00000022425,ENSMUSG00000022512,ENSMUSG00000023951,ENSMUSG00000024290,ENSMUSG00000025314,ENSMUSG00000025810,ENSMUSG00000026383,ENSMUSG00000026697,ENSMUSG00000030536,ENSMUSG00000031980,ENSMUSG00000032011,ENSMUSG00000032402,ENSMUSG00000036856,ENSMUSG00000040690,ENSMUSG00000044042,ENSMUSG00000056201,…
V1	TRUE	4.05e-36	939	5955	439	0.074	0.468	GO:0051270	BP	139	regulation of cellular component movement	3	ENSMUSG00000000125,ENSMUSG00000000149,ENSMUSG00000000320,ENSMUSG00000000440,ENSMUSG00000000489,ENSMUSG00000000530,ENSMUSG00000000532,ENSMUSG00000000555,ENSMUSG00000000562,ENSMUSG00000000567,ENSMUSG00000000753,ENSMUSG00000000957,ENSMUSG00000001123,ENSMUSG00000001280,ENSMUSG00000001435,ENSMUSG00000001496,ENSMUSG00000001506,ENSMUSG00000001672,ENSMUSG00000001761,ENSMUSG00000002233,ENSMUSG00000002489,…
V1	TRUE	0.00031	288	5955	119	0.02	0.413	GO:0051271	BP	139	negative regulation of cellular component movement	4	ENSMUSG00000000125,ENSMUSG00000000440,ENSMUSG00000000530,ENSMUSG00000000562,ENSMUSG00000000753,ENSMUSG00000001496,ENSMUSG00000001672,ENSMUSG00000002603,ENSMUSG00000002985,ENSMUSG00000003032,ENSMUSG00000003665,ENSMUSG00000004665,ENSMUSG00000005583,ENSMUSG00000006369,ENSMUSG00000006958,ENSMUSG00000009681,ENSMUSG00000015143,ENSMUSG00000015714,ENSMUSG00000015839,ENSMUSG00000016128,ENSMUSG00000019889,…
V1	TRUE	3.4e-22	532	5955	256	0.043	0.481	GO:0051272	BP	139	positive regulation of cellular component movement	4	ENSMUSG00000000320,ENSMUSG00000000489,ENSMUSG00000000532,ENSMUSG00000000555,ENSMUSG00000000567,ENSMUSG00000000957,ENSMUSG00000001123,ENSMUSG00000001280,ENSMUSG00000001435,ENSMUSG00000001506,ENSMUSG00000001761,ENSMUSG00000002233,ENSMUSG00000002489,ENSMUSG00000002603,ENSMUSG00000002900,ENSMUSG00000004043,ENSMUSG00000004044,ENSMUSG00000004791,ENSMUSG00000004936,ENSMUSG00000004951,ENSMUSG00000005672,…
V1	TRUE	0.00528	606	5955	216	0.036	0.356	GO:0080135	BP	139	regulation of cellular response to stress	3	ENSMUSG00000000766,ENSMUSG00000001517,ENSMUSG00000001672,ENSMUSG00000002489,ENSMUSG00000002944,ENSMUSG00000002948,ENSMUSG00000003032,ENSMUSG00000003190,ENSMUSG00000003227,ENSMUSG00000004207,ENSMUSG00000004934,ENSMUSG00000004936,ENSMUSG00000004937,ENSMUSG00000004951,ENSMUSG00000005312,ENSMUSG00000005566,ENSMUSG00000005846,ENSMUSG00000005981,ENSMUSG00000009291,ENSMUSG00000009293,ENSMUSG00000009376,…
V1	TRUE	0.000144	475	5955	182	0.031	0.383	GO:0060627	BP	139	regulation of vesicle-mediated transport	3	ENSMUSG00000000440,ENSMUSG00000001123,ENSMUSG00000002058,ENSMUSG00000002602,ENSMUSG00000002603,ENSMUSG00000002944,ENSMUSG00000002985,ENSMUSG00000003134,ENSMUSG00000003283,ENSMUSG00000003411,ENSMUSG00000004451,ENSMUSG00000004665,ENSMUSG00000004936,ENSMUSG00000004961,ENSMUSG00000006024,ENSMUSG00000006519,ENSMUSG00000006611,ENSMUSG00000006930,ENSMUSG00000007207,ENSMUSG00000007655,ENSMUSG00000009681,…
V1	TRUE	0.00753	122	5955	57	0.01	0.467	GO:0051282	BP	139	regulation of sequestering of calcium ion	3	ENSMUSG00000002083,ENSMUSG00000002603,ENSMUSG00000004035,ENSMUSG00000004266,ENSMUSG00000005299,ENSMUSG00000006519,ENSMUSG00000006930,ENSMUSG00000007122,ENSMUSG00000017817,ENSMUSG00000020216,ENSMUSG00000020689,ENSMUSG00000021478,ENSMUSG00000024027,ENSMUSG00000024107,ENSMUSG00000024456,ENSMUSG00000025068,ENSMUSG00000025889,ENSMUSG00000026385,ENSMUSG00000026395,ENSMUSG00000027568,ENSMUSG00000027859,…
V1	TRUE	0.00227	105	5955	52	0.009	0.495	GO:0010522	BP	139	regulation of calcium ion transport into cytosol	3	ENSMUSG00000002603,ENSMUSG00000004035,ENSMUSG00000004266,ENSMUSG00000006519,ENSMUSG00000006930,ENSMUSG00000007122,ENSMUSG00000007655,ENSMUSG00000017817,ENSMUSG00000020216,ENSMUSG00000020689,ENSMUSG00000021478,ENSMUSG00000021835,ENSMUSG00000023274,ENSMUSG00000023964,ENSMUSG00000024107,ENSMUSG00000024456,ENSMUSG00000025068,ENSMUSG00000025889,ENSMUSG00000026385,ENSMUSG00000026959,ENSMUSG00000027568,…
V1	TRUE	1.35e-08	685	5955	267	0.045	0.39	GO:0040008	BP	139	regulation of growth	2	ENSMUSG00000000093,ENSMUSG00000000125,ENSMUSG00000000355,ENSMUSG00000000440,ENSMUSG00000000530,ENSMUSG00000000532,ENSMUSG00000000627,ENSMUSG00000000861,ENSMUSG00000000957,ENSMUSG00000001313,ENSMUSG00000001761,ENSMUSG00000002010,ENSMUSG00000002083,ENSMUSG00000002486,ENSMUSG00000002603,ENSMUSG00000002833,ENSMUSG00000002944,ENSMUSG00000002985,ENSMUSG00000004043,ENSMUSG00000004885,ENSMUSG00000005069,…
V1	TRUE	0.00031	288	5955	119	0.02	0.413	GO:0045927	BP	139	positive regulation of growth	3	ENSMUSG00000000093,ENSMUSG00000000125,ENSMUSG00000000861,ENSMUSG00000000957,ENSMUSG00000001313,ENSMUSG00000001761,ENSMUSG00000002833,ENSMUSG00000002985,ENSMUSG00000004043,ENSMUSG00000004885,ENSMUSG00000005069,ENSMUSG00000005124,ENSMUSG00000005583,ENSMUSG00000006519,ENSMUSG00000007613,ENSMUSG00000010051,ENSMUSG00000010066,ENSMUSG00000010175,ENSMUSG00000011751,ENSMUSG00000014599,ENSMUSG00000015291,…
V1	TRUE	4.93e-05	405	5955	161	0.027	0.398	GO:0001558	BP	139	regulation of cell growth	3	ENSMUSG00000000125,ENSMUSG00000000440,ENSMUSG00000000530,ENSMUSG00000000532,ENSMUSG00000000627,ENSMUSG00000000861,ENSMUSG00000000957,ENSMUSG00000001313,ENSMUSG00000002083,ENSMUSG00000002486,ENSMUSG00000002603,ENSMUSG00000002833,ENSMUSG00000002985,ENSMUSG00000004885,ENSMUSG00000005124,ENSMUSG00000005510,ENSMUSG00000006205,ENSMUSG00000006519,ENSMUSG00000007613,ENSMUSG00000008153,ENSMUSG00000008384,…
V1	TRUE	1.69e-14	6312	5955	1969	0.331	0.312	GO:0019222	BP	139	regulation of metabolic process	2	ENSMUSG00000000037,ENSMUSG00000000058,ENSMUSG00000000093,ENSMUSG00000000125,ENSMUSG00000000149,ENSMUSG00000000247,ENSMUSG00000000275,ENSMUSG00000000290,ENSMUSG00000000317,ENSMUSG00000000320,ENSMUSG00000000355,ENSMUSG00000000440,ENSMUSG00000000489,ENSMUSG00000000530,ENSMUSG00000000532,ENSMUSG00000000555,ENSMUSG00000000562,ENSMUSG00000000567,ENSMUSG00000000568,ENSMUSG00000000579,ENSMUSG00000000628,…
NSMUSG00000059022,ENSMUSG00000059040,ENSMUSG00000059263,ENSMUSG00000059325,ENSMUSG00000059409,ENSMUSG00000059439,ENSMUSG00000059456,ENSMUSG00000059714,ENSMUSG00000059743,ENSMUSG00000059796,ENSMUSG00000059824,ENSMUSG00000059842,ENSMUSG00000059883,ENSMUSG00000059923,ENSMUSG00000060019,ENSMUSG00000060098,ENSMUSG00000060257,ENSMUSG00000060279,ENSMUSG00000060284,ENSMUSG00000060314,ENSMUSG00000060548,E…
V1	TRUE	2.39e-15	5802	5955	1831	0.307	0.316	GO:0080090	BP	139	regulation of primary metabolic process	3	ENSMUSG00000000037,ENSMUSG00000000058,ENSMUSG00000000093,ENSMUSG00000000149,ENSMUSG00000000247,ENSMUSG00000000275,ENSMUSG00000000290,ENSMUSG00000000317,ENSMUSG00000000320,ENSMUSG00000000355,ENSMUSG00000000440,ENSMUSG00000000489,ENSMUSG00000000530,ENSMUSG00000000532,ENSMUSG00000000555,ENSMUSG00000000562,ENSMUSG00000000567,ENSMUSG00000000568,ENSMUSG00000000579,ENSMUSG00000000693,ENSMUSG00000000708,…
NSMUSG00000072115,ENSMUSG00000072294,ENSMUSG00000072647,ENSMUSG00000072770,ENSMUSG00000073158,ENSMUSG00000073418,ENSMUSG00000073599,ENSMUSG00000073616,ENSMUSG00000073982,ENSMUSG00000074093,ENSMUSG00000074129,ENSMUSG00000074221,ENSMUSG00000074227,ENSMUSG00000074272,ENSMUSG00000074361,ENSMUSG00000074519,ENSMUSG00000074521,ENSMUSG00000074607,ENSMUSG00000074622,ENSMUSG00000074637,ENSMUSG00000074733,E…
V1	TRUE	2.89e-05	741	5955	270	0.045	0.364	GO:0009894	BP	139	regulation of catabolic process	3	ENSMUSG00000000149,ENSMUSG00000000567,ENSMUSG00000000568,ENSMUSG00000000628,ENSMUSG00000002102,ENSMUSG00000002546,ENSMUSG00000002985,ENSMUSG00000003435,ENSMUSG00000004451,ENSMUSG00000004936,ENSMUSG00000004937,ENSMUSG00000005312,ENSMUSG00000005373,ENSMUSG00000006611,ENSMUSG00000006998,ENSMUSG00000007670,ENSMUSG00000007836,ENSMUSG00000009281,ENSMUSG00000009291,ENSMUSG00000009293,ENSMUSG00000010057,…
V1	TRUE	1.47e-05	4130	5955	1269	0.213	0.307	GO:0009889	BP	139	regulation of biosynthetic process	3	ENSMUSG00000000037,ENSMUSG00000000093,ENSMUSG00000000247,ENSMUSG00000000275,ENSMUSG00000000290,ENSMUSG00000000317,ENSMUSG00000000355,ENSMUSG00000000440,ENSMUSG00000000489,ENSMUSG00000000530,ENSMUSG00000000532,ENSMUSG00000000562,ENSMUSG00000000567,ENSMUSG00000000568,ENSMUSG00000000693,ENSMUSG00000000708,ENSMUSG00000000732,ENSMUSG00000000766,ENSMUSG00000000861,ENSMUSG00000000902,ENSMUSG00000001016,…
V1	TRUE	1.89e-11	5939	5955	1838	0.309	0.309	GO:0060255	BP	139	regulation of macromolecule metabolic process	3	ENSMUSG00000000037,ENSMUSG00000000058,ENSMUSG00000000093,ENSMUSG00000000125,ENSMUSG00000000149,ENSMUSG00000000247,ENSMUSG00000000275,ENSMUSG00000000290,ENSMUSG00000000317,ENSMUSG00000000320,ENSMUSG00000000355,ENSMUSG00000000440,ENSMUSG00000000489,ENSMUSG00000000530,ENSMUSG00000000532,ENSMUSG00000000555,ENSMUSG00000000562,ENSMUSG00000000567,ENSMUSG00000000568,ENSMUSG00000000579,ENSMUSG00000000693,…
NSMUSG00000071341,ENSMUSG00000071477,ENSMUSG00000071637,ENSMUSG00000071648,ENSMUSG00000071661,ENSMUSG00000071662,ENSMUSG00000071723,ENSMUSG00000072066,ENSMUSG00000072115,ENSMUSG00000072294,ENSMUSG00000072647,ENSMUSG00000072770,ENSMUSG00000073158,ENSMUSG00000073418,ENSMUSG00000073599,ENSMUSG00000073616,ENSMUSG00000073982,ENSMUSG00000074093,ENSMUSG00000074129,ENSMUSG00000074221,ENSMUSG00000074227,E…
V1	TRUE	0.000433	3932	5955	1197	0.201	0.304	GO:0010556	BP	139	regulation of macromolecule biosynthetic process	4	ENSMUSG00000000037,ENSMUSG00000000093,ENSMUSG00000000247,ENSMUSG00000000275,ENSMUSG00000000290,ENSMUSG00000000317,ENSMUSG00000000355,ENSMUSG00000000440,ENSMUSG00000000489,ENSMUSG00000000530,ENSMUSG00000000532,ENSMUSG00000000562,ENSMUSG00000000567,ENSMUSG00000000568,ENSMUSG00000000693,ENSMUSG00000000708,ENSMUSG00000000732,ENSMUSG00000000861,ENSMUSG00000000902,ENSMUSG00000001016,ENSMUSG00000001065,…
V1	TRUE	0.00213	4307	5955	1295	0.217	0.301	GO:0010468	BP	139	regulation of gene expression	4	ENSMUSG00000000037,ENSMUSG00000000093,ENSMUSG00000000125,ENSMUSG00000000247,ENSMUSG00000000275,ENSMUSG00000000290,ENSMUSG00000000317,ENSMUSG00000000320,ENSMUSG00000000355,ENSMUSG00000000440,ENSMUSG00000000489,ENSMUSG00000000530,ENSMUSG00000000532,ENSMUSG00000000562,ENSMUSG00000000567,ENSMUSG00000000568,ENSMUSG00000000693,ENSMUSG00000000708,ENSMUSG00000000753,ENSMUSG00000000861,ENSMUSG00000000902,…
V1	TRUE	0.000109	2834	5955	889	0.149	0.314	GO:0009892	BP	139	negative regulation of metabolic process	3	ENSMUSG00000000093,ENSMUSG00000000247,ENSMUSG00000000317,ENSMUSG00000000440,ENSMUSG00000000489,ENSMUSG00000000530,ENSMUSG00000000532,ENSMUSG00000000567,ENSMUSG00000000568,ENSMUSG00000000579,ENSMUSG00000000628,ENSMUSG00000000693,ENSMUSG00000000708,ENSMUSG00000000753,ENSMUSG00000000766,ENSMUSG00000000861,ENSMUSG00000000881,ENSMUSG00000000902,ENSMUSG00000000983,ENSMUSG00000001120,ENSMUSG00000001123,…
V1	TRUE	0.0014	2625	5955	818	0.137	0.312	GO:0010605	BP	139	negative regulation of macromolecule metabolic process	4	ENSMUSG00000000093,ENSMUSG00000000247,ENSMUSG00000000317,ENSMUSG00000000440,ENSMUSG00000000489,ENSMUSG00000000530,ENSMUSG00000000532,ENSMUSG00000000567,ENSMUSG00000000568,ENSMUSG00000000579,ENSMUSG00000000693,ENSMUSG00000000708,ENSMUSG00000000753,ENSMUSG00000000861,ENSMUSG00000000902,ENSMUSG00000000983,ENSMUSG00000001120,ENSMUSG00000001123,ENSMUSG00000001228,ENSMUSG00000001424,ENSMUSG00000001496,…
V1	TRUE	2.72e-24	3286	5955	1152	0.193	0.351	GO:0009893	BP	139	positive regulation of metabolic process	3	ENSMUSG00000000058,ENSMUSG00000000125,ENSMUSG00000000247,ENSMUSG00000000290,ENSMUSG00000000320,ENSMUSG00000000440,ENSMUSG00000000489,ENSMUSG00000000530,ENSMUSG00000000532,ENSMUSG00000000555,ENSMUSG00000000567,ENSMUSG00000000568,ENSMUSG00000000628,ENSMUSG00000000708,ENSMUSG00000000732,ENSMUSG00000000766,ENSMUSG00000000861,ENSMUSG00000000881,ENSMUSG00000000902,ENSMUSG00000000957,ENSMUSG00000001016,…
V1	TRUE	0.000655	382	5955	149	0.025	0.39	GO:0009896	BP	139	positive regulation of catabolic process	4	ENSMUSG00000000567,ENSMUSG00000000568,ENSMUSG00000000628,ENSMUSG00000002102,ENSMUSG00000002985,ENSMUSG00000003435,ENSMUSG00000004451,ENSMUSG00000004936,ENSMUSG00000004937,ENSMUSG00000005312,ENSMUSG00000005373,ENSMUSG00000007670,ENSMUSG00000009291,ENSMUSG00000010057,ENSMUSG00000015149,ENSMUSG00000015337,ENSMUSG00000016239,ENSMUSG00000019471,ENSMUSG00000019772,ENSMUSG00000019929,ENSMUSG00000020053,…
V1	TRUE	2.19e-21	3075	5955	1073	0.18	0.349	GO:0010604	BP	139	positive regulation of macromolecule metabolic process	4	ENSMUSG00000000058,ENSMUSG00000000125,ENSMUSG00000000247,ENSMUSG00000000320,ENSMUSG00000000440,ENSMUSG00000000489,ENSMUSG00000000530,ENSMUSG00000000532,ENSMUSG00000000555,ENSMUSG00000000567,ENSMUSG00000000568,ENSMUSG00000000708,ENSMUSG00000000732,ENSMUSG00000000766,ENSMUSG00000000861,ENSMUSG00000000881,ENSMUSG00000000902,ENSMUSG00000000957,ENSMUSG00000001016,ENSMUSG00000001123,ENSMUSG00000001228,…
V1	TRUE	5.36e-08	1835	5955	621	0.104	0.338	GO:0010628	BP	139	positive regulation of gene expression	5	ENSMUSG00000000125,ENSMUSG00000000247,ENSMUSG00000000320,ENSMUSG00000000440,ENSMUSG00000000489,ENSMUSG00000000530,ENSMUSG00000000532,ENSMUSG00000000567,ENSMUSG00000000568,ENSMUSG00000000708,ENSMUSG00000000861,ENSMUSG00000000902,ENSMUSG00000000957,ENSMUSG00000001016,ENSMUSG00000001123,ENSMUSG00000001240,ENSMUSG00000001280,ENSMUSG00000001419,ENSMUSG00000001493,ENSMUSG00000001496,ENSMUSG00000001506,…
V1	TRUE	8.69e-10	1861	5955	640	0.107	0.344	GO:0009891	BP	139	positive regulation of biosynthetic process	4	ENSMUSG00000000247,ENSMUSG00000000290,ENSMUSG00000000440,ENSMUSG00000000489,ENSMUSG00000000530,ENSMUSG00000000532,ENSMUSG00000000567,ENSMUSG00000000568,ENSMUSG00000000708,ENSMUSG00000000732,ENSMUSG00000000766,ENSMUSG00000000902,ENSMUSG00000001016,ENSMUSG00000001280,ENSMUSG00000001416,ENSMUSG00000001419,ENSMUSG00000001493,ENSMUSG00000001496,ENSMUSG00000001506,ENSMUSG00000001517,ENSMUSG00000001761,…
V1	TRUE	2.57e-07	1730	5955	585	0.098	0.338	GO:0010557	BP	139	positive regulation of macromolecule biosynthetic process	5	ENSMUSG00000000247,ENSMUSG00000000440,ENSMUSG00000000489,ENSMUSG00000000530,ENSMUSG00000000532,ENSMUSG00000000567,ENSMUSG00000000568,ENSMUSG00000000708,ENSMUSG00000000732,ENSMUSG00000000902,ENSMUSG00000001016,ENSMUSG00000001280,ENSMUSG00000001416,ENSMUSG00000001419,ENSMUSG00000001493,ENSMUSG00000001496,ENSMUSG00000001506,ENSMUSG00000001517,ENSMUSG00000001761,ENSMUSG00000001911,ENSMUSG00000002028,…
V1	TRUE	1.15e-14	5673	5955	1789	0.3	0.315	GO:0051171	BP	139	regulation of nitrogen compound metabolic process	3	ENSMUSG00000000037,ENSMUSG00000000058,ENSMUSG00000000093,ENSMUSG00000000149,ENSMUSG00000000247,ENSMUSG00000000275,ENSMUSG00000000290,ENSMUSG00000000317,ENSMUSG00000000320,ENSMUSG00000000355,ENSMUSG00000000440,ENSMUSG00000000489,ENSMUSG00000000530,ENSMUSG00000000532,ENSMUSG00000000555,ENSMUSG00000000562,ENSMUSG00000000567,ENSMUSG00000000568,ENSMUSG00000000579,ENSMUSG00000000693,ENSMUSG00000000708,…
NSMUSG00000078868,ENSMUSG00000078870,ENSMUSG00000078875,ENSMUSG00000078878,ENSMUSG00000078879,ENSMUSG00000078881,ENSMUSG00000078886,ENSMUSG00000078887,ENSMUSG00000078889,ENSMUSG00000078894,ENSMUSG00000078896,ENSMUSG00000078898,ENSMUSG00000078902,ENSMUSG00000078903,ENSMUSG00000078941,ENSMUSG00000078942,ENSMUSG00000078945,ENSMUSG00000079110,ENSMUSG00000079164,ENSMUSG00000079184,ENSMUSG00000079363,E…
V1	TRUE	1.1e-21	2928	5955	1030	0.173	0.352	GO:0051173	BP	139	positive regulation of nitrogen compound metabolic process	4	ENSMUSG00000000058,ENSMUSG00000000247,ENSMUSG00000000290,ENSMUSG00000000320,ENSMUSG00000000440,ENSMUSG00000000489,ENSMUSG00000000530,ENSMUSG00000000532,ENSMUSG00000000555,ENSMUSG00000000567,ENSMUSG00000000568,ENSMUSG00000000708,ENSMUSG00000000732,ENSMUSG00000000766,ENSMUSG00000000881,ENSMUSG00000000902,ENSMUSG00000000957,ENSMUSG00000001016,ENSMUSG00000001123,ENSMUSG00000001228,ENSMUSG00000001280,…
V1	TRUE	0.000144	2379	5955	756	0.127	0.318	GO:0051172	BP	139	negative regulation of nitrogen compound metabolic process	4	ENSMUSG00000000093,ENSMUSG00000000317,ENSMUSG00000000440,ENSMUSG00000000489,ENSMUSG00000000530,ENSMUSG00000000567,ENSMUSG00000000568,ENSMUSG00000000579,ENSMUSG00000000693,ENSMUSG00000000708,ENSMUSG00000000753,ENSMUSG00000000766,ENSMUSG00000000861,ENSMUSG00000000902,ENSMUSG00000000983,ENSMUSG00000001120,ENSMUSG00000001228,ENSMUSG00000001496,ENSMUSG00000001517,ENSMUSG00000001672,ENSMUSG00000001761,…
V1	TRUE	1.98e-23	2703	5955	970	0.163	0.359	GO:0051246	BP	139	regulation of protein metabolic process	4	ENSMUSG00000000058,ENSMUSG00000000149,ENSMUSG00000000320,ENSMUSG00000000440,ENSMUSG00000000489,ENSMUSG00000000530,ENSMUSG00000000532,ENSMUSG00000000555,ENSMUSG00000000567,ENSMUSG00000000568,ENSMUSG00000000579,ENSMUSG00000000708,ENSMUSG00000000732,ENSMUSG00000000753,ENSMUSG00000000766,ENSMUSG00000000881,ENSMUSG00000000902,ENSMUSG00000000957,ENSMUSG00000000983,ENSMUSG00000001123,ENSMUSG00000001228,…
V1	TRUE	0.000156	1134	5955	387	0.065	0.341	GO:0051248	BP	139	negative regulation of protein metabolic process	5	ENSMUSG00000000568,ENSMUSG00000000579,ENSMUSG00000000708,ENSMUSG00000000753,ENSMUSG00000000902,ENSMUSG00000000983,ENSMUSG00000001517,ENSMUSG00000001672,ENSMUSG00000002052,ENSMUSG00000002111,ENSMUSG00000002603,ENSMUSG00000002985,ENSMUSG00000003032,ENSMUSG00000003099,ENSMUSG00000003190,ENSMUSG00000003316,ENSMUSG00000003423,ENSMUSG00000003644,ENSMUSG00000004069,ENSMUSG00000004266,ENSMUSG00000004558,…
V1	TRUE	2.91e-20	1589	5955	607	0.102	0.382	GO:0051247	BP	139	positive regulation of protein metabolic process	5	ENSMUSG00000000058,ENSMUSG00000000320,ENSMUSG00000000440,ENSMUSG00000000489,ENSMUSG00000000530,ENSMUSG00000000532,ENSMUSG00000000555,ENSMUSG00000000567,ENSMUSG00000000568,ENSMUSG00000000708,ENSMUSG00000000732,ENSMUSG00000000766,ENSMUSG00000000881,ENSMUSG00000000902,ENSMUSG00000000957,ENSMUSG00000001123,ENSMUSG00000001228,ENSMUSG00000002028,ENSMUSG00000002058,ENSMUSG00000002083,ENSMUSG00000002102,…
V1	TRUE	0.00953	357	5955	136	0.023	0.381	GO:0042176	BP	139	regulation of protein catabolic process	5	ENSMUSG00000000149,ENSMUSG00000000567,ENSMUSG00000002102,ENSMUSG00000002985,ENSMUSG00000004937,ENSMUSG00000005312,ENSMUSG00000006611,ENSMUSG00000006998,ENSMUSG00000009291,ENSMUSG00000009293,ENSMUSG00000015149,ENSMUSG00000016239,ENSMUSG00000017221,ENSMUSG00000018189,ENSMUSG00000018669,ENSMUSG00000019505,ENSMUSG00000019772,ENSMUSG00000020044,ENSMUSG00000020122,ENSMUSG00000020235,ENSMUSG00000020265,…
V1	TRUE	8.2e-16	5909	5955	1865	0.313	0.316	GO:0031323	BP	139	regulation of cellular metabolic process	3	ENSMUSG00000000037,ENSMUSG00000000058,ENSMUSG00000000093,ENSMUSG00000000149,ENSMUSG00000000247,ENSMUSG00000000275,ENSMUSG00000000290,ENSMUSG00000000317,ENSMUSG00000000320,ENSMUSG00000000355,ENSMUSG00000000440,ENSMUSG00000000489,ENSMUSG00000000530,ENSMUSG00000000532,ENSMUSG00000000555,ENSMUSG00000000562,ENSMUSG00000000567,ENSMUSG00000000568,ENSMUSG00000000579,ENSMUSG00000000628,ENSMUSG00000000693,…
NSMUSG00000068739,ENSMUSG00000068742,ENSMUSG00000068748,ENSMUSG00000068798,ENSMUSG00000068859,ENSMUSG00000069072,ENSMUSG00000069171,ENSMUSG00000069678,ENSMUSG00000069763,ENSMUSG00000069806,ENSMUSG00000069833,ENSMUSG00000069874,ENSMUSG00000070034,ENSMUSG00000070348,ENSMUSG00000070390,ENSMUSG00000070436,ENSMUSG00000070509,ENSMUSG00000070576,ENSMUSG00000070643,ENSMUSG00000070803,ENSMUSG00000070822,E…
V1	TRUE	2.12e-05	4062	5955	1248	0.21	0.307	GO:0031326	BP	139	regulation of cellular biosynthetic process	4	ENSMUSG00000000037,ENSMUSG00000000093,ENSMUSG00000000247,ENSMUSG00000000275,ENSMUSG00000000290,ENSMUSG00000000317,ENSMUSG00000000355,ENSMUSG00000000440,ENSMUSG00000000489,ENSMUSG00000000530,ENSMUSG00000000532,ENSMUSG00000000562,ENSMUSG00000000567,ENSMUSG00000000568,ENSMUSG00000000693,ENSMUSG00000000708,ENSMUSG00000000732,ENSMUSG00000000766,ENSMUSG00000000861,ENSMUSG00000000902,ENSMUSG00000001016,…
V1	TRUE	0.000353	3837	5955	1171	0.197	0.305	GO:2000112	BP	139	regulation of cellular macromolecule biosynthetic process	5	ENSMUSG00000000037,ENSMUSG00000000093,ENSMUSG00000000247,ENSMUSG00000000275,ENSMUSG00000000290,ENSMUSG00000000317,ENSMUSG00000000355,ENSMUSG00000000440,ENSMUSG00000000489,ENSMUSG00000000530,ENSMUSG00000000532,ENSMUSG00000000562,ENSMUSG00000000567,ENSMUSG00000000568,ENSMUSG00000000693,ENSMUSG00000000708,ENSMUSG00000000861,ENSMUSG00000000902,ENSMUSG00000001016,ENSMUSG00000001065,ENSMUSG00000001103,…
V1	TRUE	0.00164	639	5955	229	0.038	0.358	GO:0031329	BP	139	regulation of cellular catabolic process	4	ENSMUSG00000000149,ENSMUSG00000000568,ENSMUSG00000000628,ENSMUSG00000002102,ENSMUSG00000002546,ENSMUSG00000002985,ENSMUSG00000003435,ENSMUSG00000004451,ENSMUSG00000004936,ENSMUSG00000004937,ENSMUSG00000005312,ENSMUSG00000005373,ENSMUSG00000006611,ENSMUSG00000007670,ENSMUSG00000007836,ENSMUSG00000009291,ENSMUSG00000009293,ENSMUSG00000010057,ENSMUSG00000011752,ENSMUSG00000013787,ENSMUSG00000014907,…
V1	TRUE	0.000157	3922	5955	1199	0.201	0.306	GO:0019219	BP	139	regulation of nucleobase-containing compound metabolic process	4	ENSMUSG00000000037,ENSMUSG00000000093,ENSMUSG00000000247,ENSMUSG00000000275,ENSMUSG00000000290,ENSMUSG00000000317,ENSMUSG00000000355,ENSMUSG00000000440,ENSMUSG00000000489,ENSMUSG00000000530,ENSMUSG00000000532,ENSMUSG00000000562,ENSMUSG00000000567,ENSMUSG00000000568,ENSMUSG00000000693,ENSMUSG00000000708,ENSMUSG00000000861,ENSMUSG00000000902,ENSMUSG00000001016,ENSMUSG00000001065,ENSMUSG00000001103,…
V1	TRUE	0.00178	3657	5955	1112	0.187	0.304	GO:0051252	BP	139	regulation of RNA metabolic process	5	ENSMUSG00000000037,ENSMUSG00000000093,ENSMUSG00000000247,ENSMUSG00000000275,ENSMUSG00000000290,ENSMUSG00000000317,ENSMUSG00000000355,ENSMUSG00000000440,ENSMUSG00000000489,ENSMUSG00000000530,ENSMUSG00000000532,ENSMUSG00000000562,ENSMUSG00000000567,ENSMUSG00000000568,ENSMUSG00000000693,ENSMUSG00000000708,ENSMUSG00000000861,ENSMUSG00000000902,ENSMUSG00000001016,ENSMUSG00000001065,ENSMUSG00000001103,…
V1	TRUE	0.00266	3474	5955	1058	0.178	0.305	GO:2001141	BP	139	regulation of RNA biosynthetic process	6	ENSMUSG00000000037,ENSMUSG00000000093,ENSMUSG00000000247,ENSMUSG00000000275,ENSMUSG00000000290,ENSMUSG00000000317,ENSMUSG00000000355,ENSMUSG00000000440,ENSMUSG00000000489,ENSMUSG00000000530,ENSMUSG00000000532,ENSMUSG00000000562,ENSMUSG00000000567,ENSMUSG00000000568,ENSMUSG00000000693,ENSMUSG00000000708,ENSMUSG00000000861,ENSMUSG00000000902,ENSMUSG00000001016,ENSMUSG00000001065,ENSMUSG00000001103,…
V1	TRUE	0.00188	3468	5955	1058	0.178	0.305	GO:1903506	BP	139	regulation of nucleic acid-templated transcription	7	ENSMUSG00000000037,ENSMUSG00000000093,ENSMUSG00000000247,ENSMUSG00000000275,ENSMUSG00000000290,ENSMUSG00000000317,ENSMUSG00000000355,ENSMUSG00000000440,ENSMUSG00000000489,ENSMUSG00000000530,ENSMUSG00000000532,ENSMUSG00000000562,ENSMUSG00000000567,ENSMUSG00000000568,ENSMUSG00000000693,ENSMUSG00000000708,ENSMUSG00000000861,ENSMUSG00000000902,ENSMUSG00000001016,ENSMUSG00000001065,ENSMUSG00000001103,…
V1	TRUE	0.002	3448	5955	1052	0.177	0.305	GO:0006355	BP	139	regulation of transcription, DNA-templated	8	ENSMUSG00000000037,ENSMUSG00000000093,ENSMUSG00000000247,ENSMUSG00000000275,ENSMUSG00000000290,ENSMUSG00000000317,ENSMUSG00000000355,ENSMUSG00000000440,ENSMUSG00000000489,ENSMUSG00000000530,ENSMUSG00000000532,ENSMUSG00000000562,ENSMUSG00000000567,ENSMUSG00000000568,ENSMUSG00000000693,ENSMUSG00000000708,ENSMUSG00000000861,ENSMUSG00000000902,ENSMUSG00000001016,ENSMUSG00000001065,ENSMUSG00000001103,…
V1	TRUE	5.82e-09	1891	5955	644	0.108	0.341	GO:0006357	BP	139	regulation of transcription by RNA polymerase II	9	ENSMUSG00000000093,ENSMUSG00000000247,ENSMUSG00000000317,ENSMUSG00000000440,ENSMUSG00000000489,ENSMUSG00000000530,ENSMUSG00000000532,ENSMUSG00000000567,ENSMUSG00000000708,ENSMUSG00000000861,ENSMUSG00000000902,ENSMUSG00000001120,ENSMUSG00000001228,ENSMUSG00000001280,ENSMUSG00000001419,ENSMUSG00000001493,ENSMUSG00000001496,ENSMUSG00000001517,ENSMUSG00000001524,ENSMUSG00000001761,ENSMUSG00000001911,…
V1	TRUE	3.46e-21	1699	5955	646	0.108	0.38	GO:0051174	BP	139	regulation of phosphorus metabolic process	4	ENSMUSG00000000058,ENSMUSG00000000489,ENSMUSG00000000530,ENSMUSG00000000532,ENSMUSG00000000555,ENSMUSG00000000567,ENSMUSG00000000579,ENSMUSG00000000708,ENSMUSG00000000766,ENSMUSG00000000881,ENSMUSG00000001123,ENSMUSG00000001517,ENSMUSG00000001672,ENSMUSG00000002058,ENSMUSG00000002068,ENSMUSG00000002489,ENSMUSG00000002603,ENSMUSG00000002699,ENSMUSG00000002944,ENSMUSG00000002948,ENSMUSG00000002985,…
V1	TRUE	5.04e-21	1698	5955	645	0.108	0.38	GO:0019220	BP	139	regulation of phosphate metabolic process	5	ENSMUSG00000000058,ENSMUSG00000000489,ENSMUSG00000000530,ENSMUSG00000000532,ENSMUSG00000000555,ENSMUSG00000000567,ENSMUSG00000000579,ENSMUSG00000000708,ENSMUSG00000000766,ENSMUSG00000000881,ENSMUSG00000001123,ENSMUSG00000001517,ENSMUSG00000001672,ENSMUSG00000002058,ENSMUSG00000002068,ENSMUSG00000002489,ENSMUSG00000002603,ENSMUSG00000002699,ENSMUSG00000002944,ENSMUSG00000002948,ENSMUSG00000002985,…
V1	TRUE	1.61e-19	1505	5955	577	0.097	0.383	GO:0042325	BP	139	regulation of phosphorylation	6	ENSMUSG00000000058,ENSMUSG00000000489,ENSMUSG00000000530,ENSMUSG00000000532,ENSMUSG00000000555,ENSMUSG00000000567,ENSMUSG00000000579,ENSMUSG00000000708,ENSMUSG00000000766,ENSMUSG00000000881,ENSMUSG00000001123,ENSMUSG00000001517,ENSMUSG00000001672,ENSMUSG00000002058,ENSMUSG00000002068,ENSMUSG00000002489,ENSMUSG00000002603,ENSMUSG00000002699,ENSMUSG00000002944,ENSMUSG00000002948,ENSMUSG00000002985,…
V1	TRUE	8.61e-12	784	5955	312	0.052	0.398	GO:0043549	BP	139	regulation of kinase activity	7	ENSMUSG00000000489,ENSMUSG00000000708,ENSMUSG00000000881,ENSMUSG00000001123,ENSMUSG00000002058,ENSMUSG00000002068,ENSMUSG00000002489,ENSMUSG00000002603,ENSMUSG00000002699,ENSMUSG00000002948,ENSMUSG00000002985,ENSMUSG00000003032,ENSMUSG00000003119,ENSMUSG00000003423,ENSMUSG00000004069,ENSMUSG00000004266,ENSMUSG00000004451,ENSMUSG00000004936,ENSMUSG00000004951,ENSMUSG00000005583,ENSMUSG00000005672,…
V1	TRUE	3.3e-05	2535	5955	807	0.136	0.318	GO:0031324	BP	139	negative regulation of cellular metabolic process	4	ENSMUSG00000000093,ENSMUSG00000000317,ENSMUSG00000000440,ENSMUSG00000000489,ENSMUSG00000000530,ENSMUSG00000000567,ENSMUSG00000000568,ENSMUSG00000000579,ENSMUSG00000000628,ENSMUSG00000000693,ENSMUSG00000000708,ENSMUSG00000000753,ENSMUSG00000000766,ENSMUSG00000000861,ENSMUSG00000000881,ENSMUSG00000000902,ENSMUSG00000000983,ENSMUSG00000001120,ENSMUSG00000001228,ENSMUSG00000001496,ENSMUSG00000001517,…
V1	TRUE	2.91e-05	596	5955	224	0.038	0.376	GO:0010563	BP	139	negative regulation of phosphorus metabolic process	5	ENSMUSG00000000489,ENSMUSG00000000579,ENSMUSG00000000708,ENSMUSG00000000881,ENSMUSG00000001517,ENSMUSG00000001672,ENSMUSG00000002603,ENSMUSG00000002985,ENSMUSG00000003032,ENSMUSG00000003099,ENSMUSG00000004069,ENSMUSG00000004266,ENSMUSG00000004558,ENSMUSG00000004951,ENSMUSG00000005373,ENSMUSG00000006127,ENSMUSG00000006369,ENSMUSG00000007655,ENSMUSG00000007656,ENSMUSG00000008999,ENSMUSG00000010057,…
V1	TRUE	2.91e-05	596	5955	224	0.038	0.376	GO:0045936	BP	139	negative regulation of phosphate metabolic process	6	ENSMUSG00000000489,ENSMUSG00000000579,ENSMUSG00000000708,ENSMUSG00000000881,ENSMUSG00000001517,ENSMUSG00000001672,ENSMUSG00000002603,ENSMUSG00000002985,ENSMUSG00000003032,ENSMUSG00000003099,ENSMUSG00000004069,ENSMUSG00000004266,ENSMUSG00000004558,ENSMUSG00000004951,ENSMUSG00000005373,ENSMUSG00000006127,ENSMUSG00000006369,ENSMUSG00000007655,ENSMUSG00000007656,ENSMUSG00000008999,ENSMUSG00000010057,…
V1	TRUE	0.000546	486	5955	183	0.031	0.377	GO:0042326	BP	139	negative regulation of phosphorylation	7	ENSMUSG00000000579,ENSMUSG00000000708,ENSMUSG00000001517,ENSMUSG00000001672,ENSMUSG00000002603,ENSMUSG00000002985,ENSMUSG00000003032,ENSMUSG00000003099,ENSMUSG00000004069,ENSMUSG00000004266,ENSMUSG00000004558,ENSMUSG00000004951,ENSMUSG00000005373,ENSMUSG00000006127,ENSMUSG00000006369,ENSMUSG00000007655,ENSMUSG00000008999,ENSMUSG00000010057,ENSMUSG00000010538,ENSMUSG00000015133,ENSMUSG00000015149,…
V1	TRUE	1.62e-22	3062	5955	1075	0.181	0.351	GO:0031325	BP	139	positive regulation of cellular metabolic process	4	ENSMUSG00000000058,ENSMUSG00000000247,ENSMUSG00000000290,ENSMUSG00000000320,ENSMUSG00000000440,ENSMUSG00000000489,ENSMUSG00000000530,ENSMUSG00000000532,ENSMUSG00000000555,ENSMUSG00000000567,ENSMUSG00000000568,ENSMUSG00000000628,ENSMUSG00000000708,ENSMUSG00000000732,ENSMUSG00000000766,ENSMUSG00000000881,ENSMUSG00000000902,ENSMUSG00000000957,ENSMUSG00000001016,ENSMUSG00000001123,ENSMUSG00000001228,…
V1	TRUE	1.01e-13	1070	5955	413	0.069	0.386	GO:0010562	BP	139	positive regulation of phosphorus metabolic process	5	ENSMUSG00000000058,ENSMUSG00000000489,ENSMUSG00000000530,ENSMUSG00000000532,ENSMUSG00000000555,ENSMUSG00000000567,ENSMUSG00000000766,ENSMUSG00000000881,ENSMUSG00000001123,ENSMUSG00000002058,ENSMUSG00000002489,ENSMUSG00000002603,ENSMUSG00000002699,ENSMUSG00000002944,ENSMUSG00000002948,ENSMUSG00000003227,ENSMUSG00000003423,ENSMUSG00000004207,ENSMUSG00000004451,ENSMUSG00000004936,ENSMUSG00000005373,…
V1	TRUE	1.01e-13	1070	5955	413	0.069	0.386	GO:0045937	BP	139	positive regulation of phosphate metabolic process	6	ENSMUSG00000000058,ENSMUSG00000000489,ENSMUSG00000000530,ENSMUSG00000000532,ENSMUSG00000000555,ENSMUSG00000000567,ENSMUSG00000000766,ENSMUSG00000000881,ENSMUSG00000001123,ENSMUSG00000002058,ENSMUSG00000002489,ENSMUSG00000002603,ENSMUSG00000002699,ENSMUSG00000002944,ENSMUSG00000002948,ENSMUSG00000003227,ENSMUSG00000003423,ENSMUSG00000004207,ENSMUSG00000004451,ENSMUSG00000004936,ENSMUSG00000005373,…
V1	TRUE	4.55e-14	998	5955	391	0.066	0.392	GO:0042327	BP	139	positive regulation of phosphorylation	7	ENSMUSG00000000058,ENSMUSG00000000489,ENSMUSG00000000530,ENSMUSG00000000532,ENSMUSG00000000555,ENSMUSG00000000567,ENSMUSG00000000766,ENSMUSG00000000881,ENSMUSG00000001123,ENSMUSG00000002058,ENSMUSG00000002489,ENSMUSG00000002603,ENSMUSG00000002699,ENSMUSG00000002944,ENSMUSG00000002948,ENSMUSG00000003227,ENSMUSG00000003423,ENSMUSG00000004207,ENSMUSG00000004451,ENSMUSG00000004936,ENSMUSG00000005373,…
V1	TRUE	1.13e-08	494	5955	204	0.034	0.413	GO:0033674	BP	139	positive regulation of kinase activity	8	ENSMUSG00000000489,ENSMUSG00000000881,ENSMUSG00000001123,ENSMUSG00000002058,ENSMUSG00000002489,ENSMUSG00000002603,ENSMUSG00000002699,ENSMUSG00000002948,ENSMUSG00000003423,ENSMUSG00000004451,ENSMUSG00000004936,ENSMUSG00000005583,ENSMUSG00000005672,ENSMUSG00000006386,ENSMUSG00000007613,ENSMUSG00000007892,ENSMUSG00000008734,ENSMUSG00000009621,ENSMUSG00000010175,ENSMUSG00000010538,ENSMUSG00000014599,…
V1	TRUE	0.0053	326	5955	127	0.021	0.39	GO:0031331	BP	139	positive regulation of cellular catabolic process	5	ENSMUSG00000000568,ENSMUSG00000000628,ENSMUSG00000002102,ENSMUSG00000002985,ENSMUSG00000003435,ENSMUSG00000004451,ENSMUSG00000004936,ENSMUSG00000004937,ENSMUSG00000005312,ENSMUSG00000005373,ENSMUSG00000007670,ENSMUSG00000009291,ENSMUSG00000010057,ENSMUSG00000015149,ENSMUSG00000015337,ENSMUSG00000016239,ENSMUSG00000019471,ENSMUSG00000019929,ENSMUSG00000020053,ENSMUSG00000020265,ENSMUSG00000020515,…
V1	TRUE	3.08e-08	1747	5955	596	0.1	0.341	GO:0045935	BP	139	positive regulation of nucleobase-containing compound metabolic process	5	ENSMUSG00000000247,ENSMUSG00000000440,ENSMUSG00000000489,ENSMUSG00000000530,ENSMUSG00000000532,ENSMUSG00000000567,ENSMUSG00000000568,ENSMUSG00000000708,ENSMUSG00000000902,ENSMUSG00000001016,ENSMUSG00000001280,ENSMUSG00000001416,ENSMUSG00000001419,ENSMUSG00000001493,ENSMUSG00000001496,ENSMUSG00000001506,ENSMUSG00000001517,ENSMUSG00000001761,ENSMUSG00000001911,ENSMUSG00000002028,ENSMUSG00000002052,…
V1	TRUE	1.81e-06	1569	5955	531	0.089	0.338	GO:0051254	BP	139	positive regulation of RNA metabolic process	6	ENSMUSG00000000247,ENSMUSG00000000440,ENSMUSG00000000489,ENSMUSG00000000530,ENSMUSG00000000532,ENSMUSG00000000567,ENSMUSG00000000568,ENSMUSG00000000708,ENSMUSG00000000902,ENSMUSG00000001016,ENSMUSG00000001280,ENSMUSG00000001419,ENSMUSG00000001493,ENSMUSG00000001496,ENSMUSG00000001506,ENSMUSG00000001517,ENSMUSG00000001761,ENSMUSG00000001911,ENSMUSG00000002028,ENSMUSG00000002052,ENSMUSG00000002102,…
V1	TRUE	1.59e-09	1820	5955	626	0.105	0.344	GO:0031328	BP	139	positive regulation of cellular biosynthetic process	5	ENSMUSG00000000247,ENSMUSG00000000290,ENSMUSG00000000440,ENSMUSG00000000489,ENSMUSG00000000530,ENSMUSG00000000532,ENSMUSG00000000567,ENSMUSG00000000568,ENSMUSG00000000708,ENSMUSG00000000732,ENSMUSG00000000766,ENSMUSG00000000902,ENSMUSG00000001016,ENSMUSG00000001280,ENSMUSG00000001416,ENSMUSG00000001419,ENSMUSG00000001493,ENSMUSG00000001496,ENSMUSG00000001506,ENSMUSG00000001517,ENSMUSG00000001761,…
V1	TRUE	1.92e-06	1490	5955	507	0.085	0.34	GO:1902680	BP	139	positive regulation of RNA biosynthetic process	6	ENSMUSG00000000247,ENSMUSG00000000440,ENSMUSG00000000489,ENSMUSG00000000530,ENSMUSG00000000532,ENSMUSG00000000567,ENSMUSG00000000708,ENSMUSG00000000902,ENSMUSG00000001016,ENSMUSG00000001280,ENSMUSG00000001419,ENSMUSG00000001493,ENSMUSG00000001496,ENSMUSG00000001506,ENSMUSG00000001517,ENSMUSG00000001761,ENSMUSG00000001911,ENSMUSG00000002028,ENSMUSG00000002052,ENSMUSG00000002102,ENSMUSG00000002111,…
V1	TRUE	1.72e-06	1489	5955	507	0.085	0.34	GO:1903508	BP	139	positive regulation of nucleic acid-templated transcription	7	ENSMUSG00000000247,ENSMUSG00000000440,ENSMUSG00000000489,ENSMUSG00000000530,ENSMUSG00000000532,ENSMUSG00000000567,ENSMUSG00000000708,ENSMUSG00000000902,ENSMUSG00000001016,ENSMUSG00000001280,ENSMUSG00000001419,ENSMUSG00000001493,ENSMUSG00000001496,ENSMUSG00000001506,ENSMUSG00000001517,ENSMUSG00000001761,ENSMUSG00000001911,ENSMUSG00000002028,ENSMUSG00000002052,ENSMUSG00000002102,ENSMUSG00000002111,…
V1	TRUE	8.51e-07	1420	5955	488	0.082	0.344	GO:0045893	BP	139	positive regulation of transcription, DNA-templated	8	ENSMUSG00000000247,ENSMUSG00000000440,ENSMUSG00000000489,ENSMUSG00000000530,ENSMUSG00000000532,ENSMUSG00000000567,ENSMUSG00000000708,ENSMUSG00000000902,ENSMUSG00000001016,ENSMUSG00000001280,ENSMUSG00000001419,ENSMUSG00000001493,ENSMUSG00000001496,ENSMUSG00000001506,ENSMUSG00000001517,ENSMUSG00000001761,ENSMUSG00000001911,ENSMUSG00000002028,ENSMUSG00000002052,ENSMUSG00000002102,ENSMUSG00000002111,…
V1	TRUE	1.25e-05	1125	5955	391	0.066	0.348	GO:0045944	BP	139	positive regulation of transcription by RNA polymerase II	9	ENSMUSG00000000247,ENSMUSG00000000440,ENSMUSG00000000489,ENSMUSG00000000530,ENSMUSG00000000532,ENSMUSG00000000567,ENSMUSG00000000708,ENSMUSG00000000902,ENSMUSG00000001280,ENSMUSG00000001419,ENSMUSG00000001493,ENSMUSG00000001496,ENSMUSG00000001517,ENSMUSG00000001761,ENSMUSG00000001911,ENSMUSG00000002028,ENSMUSG00000002052,ENSMUSG00000002102,ENSMUSG00000002111,ENSMUSG00000002249,ENSMUSG00000002455,…
V1	TRUE	2.72e-21	2532	5955	907	0.152	0.358	GO:0032268	BP	139	regulation of cellular protein metabolic process	4	ENSMUSG00000000058,ENSMUSG00000000149,ENSMUSG00000000320,ENSMUSG00000000440,ENSMUSG00000000489,ENSMUSG00000000530,ENSMUSG00000000532,ENSMUSG00000000555,ENSMUSG00000000567,ENSMUSG00000000568,ENSMUSG00000000579,ENSMUSG00000000708,ENSMUSG00000000753,ENSMUSG00000000766,ENSMUSG00000000881,ENSMUSG00000000902,ENSMUSG00000000957,ENSMUSG00000000983,ENSMUSG00000001123,ENSMUSG00000001228,ENSMUSG00000001517,…
V1	TRUE	1.15e-22	1780	5955	678	0.114	0.381	GO:0031399	BP	139	regulation of protein modification process	5	ENSMUSG00000000058,ENSMUSG00000000489,ENSMUSG00000000530,ENSMUSG00000000532,ENSMUSG00000000555,ENSMUSG00000000567,ENSMUSG00000000579,ENSMUSG00000000708,ENSMUSG00000000766,ENSMUSG00000000881,ENSMUSG00000000902,ENSMUSG00000001123,ENSMUSG00000001517,ENSMUSG00000001672,ENSMUSG00000002028,ENSMUSG00000002052,ENSMUSG00000002058,ENSMUSG00000002068,ENSMUSG00000002111,ENSMUSG00000002489,ENSMUSG00000002546,…
V1	TRUE	1.67e-20	1406	5955	549	0.092	0.39	GO:0001932	BP	139	regulation of protein phosphorylation	6	ENSMUSG00000000058,ENSMUSG00000000489,ENSMUSG00000000530,ENSMUSG00000000532,ENSMUSG00000000555,ENSMUSG00000000567,ENSMUSG00000000579,ENSMUSG00000000708,ENSMUSG00000000766,ENSMUSG00000000881,ENSMUSG00000001123,ENSMUSG00000001517,ENSMUSG00000001672,ENSMUSG00000002058,ENSMUSG00000002068,ENSMUSG00000002489,ENSMUSG00000002603,ENSMUSG00000002699,ENSMUSG00000002944,ENSMUSG00000002948,ENSMUSG00000002985,…
V1	TRUE	4.67e-05	251	5955	109	0.018	0.434	GO:0050730	BP	139	regulation of peptidyl-tyrosine phosphorylation	7	ENSMUSG00000000058,ENSMUSG00000000489,ENSMUSG00000000555,ENSMUSG00000000881,ENSMUSG00000002058,ENSMUSG00000002603,ENSMUSG00000002944,ENSMUSG00000004266,ENSMUSG00000005672,ENSMUSG00000007655,ENSMUSG00000008734,ENSMUSG00000014932,ENSMUSG00000015133,ENSMUSG00000015950,ENSMUSG00000017344,ENSMUSG00000018166,ENSMUSG00000018899,ENSMUSG00000019777,ENSMUSG00000020053,ENSMUSG00000020122,ENSMUSG00000020689,…
V1	TRUE	2.14e-12	723	5955	294	0.049	0.407	GO:0045859	BP	139	regulation of protein kinase activity	7	ENSMUSG00000000489,ENSMUSG00000000708,ENSMUSG00000000881,ENSMUSG00000001123,ENSMUSG00000002058,ENSMUSG00000002068,ENSMUSG00000002489,ENSMUSG00000002603,ENSMUSG00000002699,ENSMUSG00000002948,ENSMUSG00000002985,ENSMUSG00000003119,ENSMUSG00000003423,ENSMUSG00000004069,ENSMUSG00000004266,ENSMUSG00000004451,ENSMUSG00000004936,ENSMUSG00000004951,ENSMUSG00000005583,ENSMUSG00000005672,ENSMUSG00000006127,…
V1	TRUE	5.44e-08	433	5955	181	0.03	0.418	GO:0071900	BP	139	regulation of protein serine/threonine kinase activity	8	ENSMUSG00000000489,ENSMUSG00000000708,ENSMUSG00000001123,ENSMUSG00000002489,ENSMUSG00000002603,ENSMUSG00000002948,ENSMUSG00000002985,ENSMUSG00000003119,ENSMUSG00000003423,ENSMUSG00000004266,ENSMUSG00000004451,ENSMUSG00000004936,ENSMUSG00000004951,ENSMUSG00000005583,ENSMUSG00000005672,ENSMUSG00000006127,ENSMUSG00000007613,ENSMUSG00000007655,ENSMUSG00000008999,ENSMUSG00000010175,ENSMUSG00000015305,…
V1	TRUE	0.00206	1079	5955	363	0.061	0.336	GO:0032269	BP	139	negative regulation of cellular protein metabolic process	5	ENSMUSG00000000568,ENSMUSG00000000579,ENSMUSG00000000708,ENSMUSG00000000753,ENSMUSG00000000902,ENSMUSG00000000983,ENSMUSG00000001517,ENSMUSG00000001672,ENSMUSG00000002052,ENSMUSG00000002111,ENSMUSG00000002603,ENSMUSG00000002985,ENSMUSG00000003032,ENSMUSG00000003099,ENSMUSG00000003190,ENSMUSG00000003316,ENSMUSG00000003423,ENSMUSG00000003644,ENSMUSG00000004069,ENSMUSG00000004266,ENSMUSG00000004558,…
V1	TRUE	1.5e-06	625	5955	239	0.04	0.382	GO:0031400	BP	139	negative regulation of protein modification process	6	ENSMUSG00000000579,ENSMUSG00000000708,ENSMUSG00000000902,ENSMUSG00000001517,ENSMUSG00000001672,ENSMUSG00000002052,ENSMUSG00000002111,ENSMUSG00000002603,ENSMUSG00000002985,ENSMUSG00000003032,ENSMUSG00000003099,ENSMUSG00000003423,ENSMUSG00000004069,ENSMUSG00000004266,ENSMUSG00000004558,ENSMUSG00000004951,ENSMUSG00000005373,ENSMUSG00000006127,ENSMUSG00000006369,ENSMUSG00000007655,ENSMUSG00000007656,…
V1	TRUE	1.13e-05	449	5955	178	0.03	0.396	GO:0001933	BP	139	negative regulation of protein phosphorylation	7	ENSMUSG00000000579,ENSMUSG00000000708,ENSMUSG00000001517,ENSMUSG00000001672,ENSMUSG00000002603,ENSMUSG00000002985,ENSMUSG00000003032,ENSMUSG00000003099,ENSMUSG00000004069,ENSMUSG00000004266,ENSMUSG00000004558,ENSMUSG00000004951,ENSMUSG00000005373,ENSMUSG00000006127,ENSMUSG00000006369,ENSMUSG00000007655,ENSMUSG00000008999,ENSMUSG00000010538,ENSMUSG00000015133,ENSMUSG00000015149,ENSMUSG00000015202,…
V1	TRUE	2.61e-20	1495	5955	577	0.097	0.386	GO:0032270	BP	139	positive regulation of cellular protein metabolic process	5	ENSMUSG00000000058,ENSMUSG00000000320,ENSMUSG00000000440,ENSMUSG00000000489,ENSMUSG00000000530,ENSMUSG00000000532,ENSMUSG00000000555,ENSMUSG00000000567,ENSMUSG00000000568,ENSMUSG00000000708,ENSMUSG00000000766,ENSMUSG00000000881,ENSMUSG00000000902,ENSMUSG00000000957,ENSMUSG00000001123,ENSMUSG00000001228,ENSMUSG00000002028,ENSMUSG00000002058,ENSMUSG00000002083,ENSMUSG00000002102,ENSMUSG00000002489,…
V1	TRUE	2.5e-15	1161	5955	449	0.075	0.387	GO:0031401	BP	139	positive regulation of protein modification process	6	ENSMUSG00000000058,ENSMUSG00000000489,ENSMUSG00000000530,ENSMUSG00000000532,ENSMUSG00000000555,ENSMUSG00000000567,ENSMUSG00000000708,ENSMUSG00000000766,ENSMUSG00000000881,ENSMUSG00000000902,ENSMUSG00000001123,ENSMUSG00000002028,ENSMUSG00000002058,ENSMUSG00000002489,ENSMUSG00000002546,ENSMUSG00000002603,ENSMUSG00000002699,ENSMUSG00000002944,ENSMUSG00000002948,ENSMUSG00000003227,ENSMUSG00000003423,…
V1	TRUE	9.64e-14	956	5955	376	0.063	0.393	GO:0001934	BP	139	positive regulation of protein phosphorylation	7	ENSMUSG00000000058,ENSMUSG00000000489,ENSMUSG00000000530,ENSMUSG00000000532,ENSMUSG00000000555,ENSMUSG00000000567,ENSMUSG00000000766,ENSMUSG00000000881,ENSMUSG00000001123,ENSMUSG00000002058,ENSMUSG00000002489,ENSMUSG00000002603,ENSMUSG00000002699,ENSMUSG00000002944,ENSMUSG00000002948,ENSMUSG00000003227,ENSMUSG00000003423,ENSMUSG00000004207,ENSMUSG00000004451,ENSMUSG00000004936,ENSMUSG00000005583,…
V1	TRUE	4.64e-05	186	5955	86	0.014	0.462	GO:0050731	BP	139	positive regulation of peptidyl-tyrosine phosphorylation	8	ENSMUSG00000000058,ENSMUSG00000000489,ENSMUSG00000000555,ENSMUSG00000000881,ENSMUSG00000002058,ENSMUSG00000002603,ENSMUSG00000002944,ENSMUSG00000005672,ENSMUSG00000008734,ENSMUSG00000014932,ENSMUSG00000015133,ENSMUSG00000015950,ENSMUSG00000017344,ENSMUSG00000018166,ENSMUSG00000019777,ENSMUSG00000020053,ENSMUSG00000020689,ENSMUSG00000020717,ENSMUSG00000021451,ENSMUSG00000021457,ENSMUSG00000021702,…
V1	TRUE	3.08e-08	460	5955	191	0.032	0.415	GO:0045860	BP	139	positive regulation of protein kinase activity	8	ENSMUSG00000000489,ENSMUSG00000000881,ENSMUSG00000001123,ENSMUSG00000002058,ENSMUSG00000002489,ENSMUSG00000002603,ENSMUSG00000002699,ENSMUSG00000002948,ENSMUSG00000003423,ENSMUSG00000004451,ENSMUSG00000004936,ENSMUSG00000005583,ENSMUSG00000005672,ENSMUSG00000007613,ENSMUSG00000007892,ENSMUSG00000008734,ENSMUSG00000010175,ENSMUSG00000010538,ENSMUSG00000014599,ENSMUSG00000015305,ENSMUSG00000015312,…
V1	TRUE	0.000395	298	5955	122	0.02	0.409	GO:0071902	BP	139	positive regulation of protein serine/threonine kinase activity	9	ENSMUSG00000000489,ENSMUSG00000001123,ENSMUSG00000002489,ENSMUSG00000002603,ENSMUSG00000002948,ENSMUSG00000003423,ENSMUSG00000004451,ENSMUSG00000004936,ENSMUSG00000005583,ENSMUSG00000005672,ENSMUSG00000007613,ENSMUSG00000010175,ENSMUSG00000015305,ENSMUSG00000015312,ENSMUSG00000018821,ENSMUSG00000018932,ENSMUSG00000020053,ENSMUSG00000020122,ENSMUSG00000020573,ENSMUSG00000020614,ENSMUSG00000020715,…
V1	TRUE	2.81e-47	2572	5955	1025	0.172	0.399	GO:0050793	BP	139	regulation of developmental process	2	ENSMUSG00000000093,ENSMUSG00000000125,ENSMUSG00000000149,ENSMUSG00000000247,ENSMUSG00000000290,ENSMUSG00000000317,ENSMUSG00000000320,ENSMUSG00000000440,ENSMUSG00000000489,ENSMUSG00000000530,ENSMUSG00000000532,ENSMUSG00000000555,ENSMUSG00000000567,ENSMUSG00000000579,ENSMUSG00000000627,ENSMUSG00000000628,ENSMUSG00000000632,ENSMUSG00000000693,ENSMUSG00000000708,ENSMUSG00000000753,ENSMUSG00000000766,…
V1	TRUE	1.03e-29	1016	5955	449	0.075	0.442	GO:0022603	BP	139	regulation of anatomical structure morphogenesis	3	ENSMUSG00000000093,ENSMUSG00000000125,ENSMUSG00000000149,ENSMUSG00000000290,ENSMUSG00000000440,ENSMUSG00000000530,ENSMUSG00000000555,ENSMUSG00000000567,ENSMUSG00000000627,ENSMUSG00000000628,ENSMUSG00000000753,ENSMUSG00000000861,ENSMUSG00000001240,ENSMUSG00000001280,ENSMUSG00000001300,ENSMUSG00000001313,ENSMUSG00000001761,ENSMUSG00000002274,ENSMUSG00000002489,ENSMUSG00000002546,ENSMUSG00000002603,…
V1	TRUE	0.00771	103	5955	50	0.008	0.485	GO:1905330	BP	139	regulation of morphogenesis of an epithelium	4	ENSMUSG00000000093,ENSMUSG00000000567,ENSMUSG00000001761,ENSMUSG00000002603,ENSMUSG00000008999,ENSMUSG00000016028,ENSMUSG00000017724,ENSMUSG00000020019,ENSMUSG00000020679,ENSMUSG00000021464,ENSMUSG00000021732,ENSMUSG00000021835,ENSMUSG00000021994,ENSMUSG00000022150,ENSMUSG00000022297,ENSMUSG00000022382,ENSMUSG00000022676,ENSMUSG00000023951,ENSMUSG00000023972,ENSMUSG00000025151,ENSMUSG00000026556,…
V1	TRUE	7.39e-11	473	5955	204	0.034	0.431	GO:0022604	BP	139	regulation of cell morphogenesis	4	ENSMUSG00000000125,ENSMUSG00000000149,ENSMUSG00000000627,ENSMUSG00000000861,ENSMUSG00000001313,ENSMUSG00000002274,ENSMUSG00000002489,ENSMUSG00000002546,ENSMUSG00000002985,ENSMUSG00000003283,ENSMUSG00000004885,ENSMUSG00000004936,ENSMUSG00000005672,ENSMUSG00000005958,ENSMUSG00000006369,ENSMUSG00000015291,ENSMUSG00000015745,ENSMUSG00000015766,ENSMUSG00000018395,ENSMUSG00000018446,ENSMUSG00000018593,…
V1	TRUE	2.37e-05	138	5955	69	0.012	0.5	GO:0008360	BP	139	regulation of cell shape	5	ENSMUSG00000000149,ENSMUSG00000003283,ENSMUSG00000005672,ENSMUSG00000015745,ENSMUSG00000015766,ENSMUSG00000018395,ENSMUSG00000019978,ENSMUSG00000020611,ENSMUSG00000020733,ENSMUSG00000020900,ENSMUSG00000021451,ENSMUSG00000021665,ENSMUSG00000021814,ENSMUSG00000022272,ENSMUSG00000022438,ENSMUSG00000022788,ENSMUSG00000023008,ENSMUSG00000023951,ENSMUSG00000024143,ENSMUSG00000024451,ENSMUSG00000024456,…
V1	TRUE	9.22e-49	1986	5955	837	0.141	0.421	GO:2000026	BP	139	regulation of multicellular organismal development	3	ENSMUSG00000000093,ENSMUSG00000000125,ENSMUSG00000000247,ENSMUSG00000000290,ENSMUSG00000000320,ENSMUSG00000000440,ENSMUSG00000000489,ENSMUSG00000000530,ENSMUSG00000000532,ENSMUSG00000000555,ENSMUSG00000000567,ENSMUSG00000000579,ENSMUSG00000000627,ENSMUSG00000000628,ENSMUSG00000000632,ENSMUSG00000000693,ENSMUSG00000000708,ENSMUSG00000000753,ENSMUSG00000000766,ENSMUSG00000000861,ENSMUSG00000000957,…
V1	TRUE	0.000197	188	5955	85	0.014	0.452	GO:2000027	BP	139	regulation of animal organ morphogenesis	4	ENSMUSG00000000093,ENSMUSG00000000567,ENSMUSG00000001761,ENSMUSG00000002603,ENSMUSG00000005514,ENSMUSG00000006800,ENSMUSG00000007613,ENSMUSG00000008575,ENSMUSG00000008999,ENSMUSG00000014599,ENSMUSG00000016028,ENSMUSG00000016494,ENSMUSG00000017724,ENSMUSG00000020019,ENSMUSG00000020679,ENSMUSG00000021367,ENSMUSG00000021388,ENSMUSG00000021464,ENSMUSG00000021732,ENSMUSG00000021822,ENSMUSG00000021835,…
V1	TRUE	3.41e-28	934	5955	416	0.07	0.445	GO:0051960	BP	139	regulation of nervous system development	4	ENSMUSG00000000125,ENSMUSG00000000247,ENSMUSG00000000440,ENSMUSG00000000567,ENSMUSG00000000579,ENSMUSG00000000627,ENSMUSG00000000632,ENSMUSG00000000708,ENSMUSG00000000753,ENSMUSG00000000766,ENSMUSG00000000861,ENSMUSG00000001018,ENSMUSG00000001300,ENSMUSG00000001313,ENSMUSG00000001521,ENSMUSG00000001761,ENSMUSG00000002274,ENSMUSG00000002489,ENSMUSG00000002546,ENSMUSG00000002603,ENSMUSG00000002985,…
V1	TRUE	2.22e-18	340	5955	175	0.029	0.515	GO:1901342	BP	139	regulation of vasculature development	4	ENSMUSG00000000290,ENSMUSG00000000440,ENSMUSG00000000489,ENSMUSG00000000530,ENSMUSG00000000555,ENSMUSG00000000628,ENSMUSG00000000753,ENSMUSG00000001240,ENSMUSG00000001280,ENSMUSG00000001300,ENSMUSG00000002944,ENSMUSG00000003032,ENSMUSG00000004791,ENSMUSG00000004951,ENSMUSG00000005672,ENSMUSG00000006386,ENSMUSG00000006445,ENSMUSG00000008999,ENSMUSG00000010051,ENSMUSG00000015053,ENSMUSG00000015305,…
V1	TRUE	4.42e-15	304	5955	154	0.026	0.507	GO:0045765	BP	139	regulation of angiogenesis	5	ENSMUSG00000000290,ENSMUSG00000000440,ENSMUSG00000000530,ENSMUSG00000000555,ENSMUSG00000000628,ENSMUSG00000000753,ENSMUSG00000001240,ENSMUSG00000001280,ENSMUSG00000002944,ENSMUSG00000003032,ENSMUSG00000004791,ENSMUSG00000004951,ENSMUSG00000006386,ENSMUSG00000006445,ENSMUSG00000010051,ENSMUSG00000015053,ENSMUSG00000015305,ENSMUSG00000015340,ENSMUSG00000015839,ENSMUSG00000016128,ENSMUSG00000016494,…
V1	TRUE	1.11e-14	1055	5955	412	0.069	0.391	GO:0051093	BP	139	negative regulation of developmental process	3	ENSMUSG00000000093,ENSMUSG00000000125,ENSMUSG00000000247,ENSMUSG00000000440,ENSMUSG00000000489,ENSMUSG00000000530,ENSMUSG00000000567,ENSMUSG00000000579,ENSMUSG00000000627,ENSMUSG00000000632,ENSMUSG00000000693,ENSMUSG00000000753,ENSMUSG00000000861,ENSMUSG00000000901,ENSMUSG00000001018,ENSMUSG00000001300,ENSMUSG00000001496,ENSMUSG00000001517,ENSMUSG00000001521,ENSMUSG00000001761,ENSMUSG00000002603,…
V1	TRUE	0.00034	140	5955	67	0.011	0.479	GO:1901343	BP	139	negative regulation of vasculature development	4	ENSMUSG00000000440,ENSMUSG00000000489,ENSMUSG00000000753,ENSMUSG00000002944,ENSMUSG00000003032,ENSMUSG00000006386,ENSMUSG00000006445,ENSMUSG00000008999,ENSMUSG00000016128,ENSMUSG00000018593,ENSMUSG00000018983,ENSMUSG00000019647,ENSMUSG00000019929,ENSMUSG00000021256,ENSMUSG00000021701,ENSMUSG00000021702,ENSMUSG00000021835,ENSMUSG00000022018,ENSMUSG00000022893,ENSMUSG00000023885,ENSMUSG00000024066,…
V1	TRUE	0.00206	129	5955	61	0.01	0.473	GO:2000181	BP	139	negative regulation of blood vessel morphogenesis	5	ENSMUSG00000000440,ENSMUSG00000000753,ENSMUSG00000002944,ENSMUSG00000003032,ENSMUSG00000006386,ENSMUSG00000006445,ENSMUSG00000016128,ENSMUSG00000018593,ENSMUSG00000018983,ENSMUSG00000019647,ENSMUSG00000019929,ENSMUSG00000021256,ENSMUSG00000021701,ENSMUSG00000021702,ENSMUSG00000022018,ENSMUSG00000022893,ENSMUSG00000023885,ENSMUSG00000024066,ENSMUSG00000024290,ENSMUSG00000024986,ENSMUSG00000026923,…
V1	TRUE	0.00813	125	5955	58	0.01	0.464	GO:0016525	BP	139	negative regulation of angiogenesis	6	ENSMUSG00000000440,ENSMUSG00000000753,ENSMUSG00000002944,ENSMUSG00000003032,ENSMUSG00000006386,ENSMUSG00000006445,ENSMUSG00000016128,ENSMUSG00000018593,ENSMUSG00000018983,ENSMUSG00000019647,ENSMUSG00000019929,ENSMUSG00000021256,ENSMUSG00000021701,ENSMUSG00000021702,ENSMUSG00000022018,ENSMUSG00000022893,ENSMUSG00000023885,ENSMUSG00000024290,ENSMUSG00000024986,ENSMUSG00000026923,ENSMUSG00000027230,…
V1	TRUE	5.15e-14	321	5955	158	0.027	0.492	GO:0051961	BP	139	negative regulation of nervous system development	4	ENSMUSG00000000125,ENSMUSG00000000247,ENSMUSG00000000567,ENSMUSG00000000579,ENSMUSG00000000627,ENSMUSG00000000632,ENSMUSG00000000861,ENSMUSG00000001018,ENSMUSG00000001300,ENSMUSG00000001521,ENSMUSG00000002603,ENSMUSG00000002985,ENSMUSG00000003269,ENSMUSG00000003402,ENSMUSG00000003436,ENSMUSG00000006958,ENSMUSG00000007655,ENSMUSG00000008999,ENSMUSG00000010751,ENSMUSG00000015149,ENSMUSG00000015291,…
V1	TRUE	3.88e-32	1430	5955	598	0.1	0.418	GO:0051094	BP	139	positive regulation of developmental process	3	ENSMUSG00000000093,ENSMUSG00000000125,ENSMUSG00000000290,ENSMUSG00000000320,ENSMUSG00000000440,ENSMUSG00000000489,ENSMUSG00000000530,ENSMUSG00000000532,ENSMUSG00000000555,ENSMUSG00000000567,ENSMUSG00000000579,ENSMUSG00000000628,ENSMUSG00000000632,ENSMUSG00000000708,ENSMUSG00000000753,ENSMUSG00000000766,ENSMUSG00000000861,ENSMUSG00000000957,ENSMUSG00000001123,ENSMUSG00000001240,ENSMUSG00000001280,…
V1	TRUE	3.94e-15	588	5955	257	0.043	0.437	GO:0051962	BP	139	positive regulation of nervous system development	4	ENSMUSG00000000125,ENSMUSG00000000440,ENSMUSG00000000579,ENSMUSG00000000632,ENSMUSG00000000708,ENSMUSG00000000753,ENSMUSG00000000766,ENSMUSG00000000861,ENSMUSG00000001313,ENSMUSG00000001761,ENSMUSG00000002274,ENSMUSG00000002489,ENSMUSG00000002546,ENSMUSG00000002985,ENSMUSG00000003282,ENSMUSG00000003436,ENSMUSG00000003575,ENSMUSG00000004393,ENSMUSG00000004885,ENSMUSG00000004936,ENSMUSG00000004951,…
V1	TRUE	1.64e-11	187	5955	101	0.017	0.54	GO:1904018	BP	139	positive regulation of vasculature development	4	ENSMUSG00000000290,ENSMUSG00000000489,ENSMUSG00000000530,ENSMUSG00000000555,ENSMUSG00000000628,ENSMUSG00000001240,ENSMUSG00000001280,ENSMUSG00000001300,ENSMUSG00000003032,ENSMUSG00000004791,ENSMUSG00000004951,ENSMUSG00000005672,ENSMUSG00000006386,ENSMUSG00000010051,ENSMUSG00000015053,ENSMUSG00000015305,ENSMUSG00000015340,ENSMUSG00000015839,ENSMUSG00000016494,ENSMUSG00000019803,ENSMUSG00000020689,…
V1	TRUE	1.7e-08	167	5955	87	0.015	0.521	GO:0045766	BP	139	positive regulation of angiogenesis	5	ENSMUSG00000000290,ENSMUSG00000000530,ENSMUSG00000000555,ENSMUSG00000000628,ENSMUSG00000001240,ENSMUSG00000001280,ENSMUSG00000003032,ENSMUSG00000004791,ENSMUSG00000004951,ENSMUSG00000006386,ENSMUSG00000010051,ENSMUSG00000015053,ENSMUSG00000015305,ENSMUSG00000015340,ENSMUSG00000015839,ENSMUSG00000016494,ENSMUSG00000019803,ENSMUSG00000020689,ENSMUSG00000021583,ENSMUSG00000021611,ENSMUSG00000021701,…
V1	TRUE	2.89e-06	356	5955	149	0.025	0.419	GO:0048638	BP	139	regulation of developmental growth	3	ENSMUSG00000000093,ENSMUSG00000000125,ENSMUSG00000000627,ENSMUSG00000000861,ENSMUSG00000001313,ENSMUSG00000001761,ENSMUSG00000002985,ENSMUSG00000004043,ENSMUSG00000004885,ENSMUSG00000005069,ENSMUSG00000005124,ENSMUSG00000005514,ENSMUSG00000005583,ENSMUSG00000007613,ENSMUSG00000010066,ENSMUSG00000010175,ENSMUSG00000011751,ENSMUSG00000014599,ENSMUSG00000015291,ENSMUSG00000019487,ENSMUSG00000019789,…
V1	TRUE	0.000935	205	5955	89	0.015	0.434	GO:0048639	BP	139	positive regulation of developmental growth	4	ENSMUSG00000000093,ENSMUSG00000000125,ENSMUSG00000000861,ENSMUSG00000001313,ENSMUSG00000001761,ENSMUSG00000002985,ENSMUSG00000004043,ENSMUSG00000004885,ENSMUSG00000005069,ENSMUSG00000005124,ENSMUSG00000005583,ENSMUSG00000010066,ENSMUSG00000010175,ENSMUSG00000011751,ENSMUSG00000014599,ENSMUSG00000015291,ENSMUSG00000019487,ENSMUSG00000019789,ENSMUSG00000019942,ENSMUSG00000020053,ENSMUSG00000020458,…
V1	TRUE	4.07e-33	1827	5955	733	0.123	0.401	GO:0045595	BP	139	regulation of cell differentiation	3	ENSMUSG00000000125,ENSMUSG00000000247,ENSMUSG00000000317,ENSMUSG00000000320,ENSMUSG00000000440,ENSMUSG00000000489,ENSMUSG00000000530,ENSMUSG00000000532,ENSMUSG00000000567,ENSMUSG00000000579,ENSMUSG00000000627,ENSMUSG00000000632,ENSMUSG00000000693,ENSMUSG00000000708,ENSMUSG00000000753,ENSMUSG00000000766,ENSMUSG00000000861,ENSMUSG00000000901,ENSMUSG00000000957,ENSMUSG00000001018,ENSMUSG00000001123,…
V1	TRUE	8e-28	980	5955	431	0.072	0.44	GO:0060284	BP	139	regulation of cell development	4	ENSMUSG00000000125,ENSMUSG00000000247,ENSMUSG00000000440,ENSMUSG00000000567,ENSMUSG00000000579,ENSMUSG00000000627,ENSMUSG00000000632,ENSMUSG00000000708,ENSMUSG00000000753,ENSMUSG00000000766,ENSMUSG00000000861,ENSMUSG00000001018,ENSMUSG00000001300,ENSMUSG00000001313,ENSMUSG00000001761,ENSMUSG00000002274,ENSMUSG00000002489,ENSMUSG00000002546,ENSMUSG00000002603,ENSMUSG00000002985,ENSMUSG00000003032,…
V1	TRUE	4.92e-06	297	5955	128	0.021	0.431	GO:0010769	BP	139	regulation of cell morphogenesis involved in differentiation	5	ENSMUSG00000000125,ENSMUSG00000000627,ENSMUSG00000000861,ENSMUSG00000001313,ENSMUSG00000002274,ENSMUSG00000002489,ENSMUSG00000002546,ENSMUSG00000002985,ENSMUSG00000004885,ENSMUSG00000004936,ENSMUSG00000005958,ENSMUSG00000006369,ENSMUSG00000015291,ENSMUSG00000018446,ENSMUSG00000019803,ENSMUSG00000019920,ENSMUSG00000020152,ENSMUSG00000020458,ENSMUSG00000020689,ENSMUSG00000021338,ENSMUSG00000021451,…
V1	TRUE	5.62e-25	846	5955	376	0.063	0.444	GO:0050767	BP	139	regulation of neurogenesis	5	ENSMUSG00000000125,ENSMUSG00000000247,ENSMUSG00000000440,ENSMUSG00000000567,ENSMUSG00000000579,ENSMUSG00000000627,ENSMUSG00000000632,ENSMUSG00000000708,ENSMUSG00000000753,ENSMUSG00000000766,ENSMUSG00000000861,ENSMUSG00000001018,ENSMUSG00000001300,ENSMUSG00000001313,ENSMUSG00000001761,ENSMUSG00000002274,ENSMUSG00000002489,ENSMUSG00000002546,ENSMUSG00000002603,ENSMUSG00000002985,ENSMUSG00000003032,…
V1	TRUE	7.13e-21	700	5955	313	0.053	0.447	GO:0045664	BP	139	regulation of neuron differentiation	6	ENSMUSG00000000125,ENSMUSG00000000567,ENSMUSG00000000579,ENSMUSG00000000627,ENSMUSG00000000632,ENSMUSG00000000708,ENSMUSG00000000753,ENSMUSG00000000861,ENSMUSG00000001018,ENSMUSG00000001300,ENSMUSG00000001313,ENSMUSG00000002274,ENSMUSG00000002489,ENSMUSG00000002546,ENSMUSG00000002985,ENSMUSG00000003032,ENSMUSG00000003269,ENSMUSG00000003402,ENSMUSG00000003575,ENSMUSG00000004393,ENSMUSG00000004885,…
V1	TRUE	7.88e-17	540	5955	245	0.041	0.454	GO:0010975	BP	139	regulation of neuron projection development	7	ENSMUSG00000000125,ENSMUSG00000000579,ENSMUSG00000000627,ENSMUSG00000000632,ENSMUSG00000000708,ENSMUSG00000000753,ENSMUSG00000000861,ENSMUSG00000001018,ENSMUSG00000001300,ENSMUSG00000001313,ENSMUSG00000002274,ENSMUSG00000002489,ENSMUSG00000002546,ENSMUSG00000002985,ENSMUSG00000003032,ENSMUSG00000003269,ENSMUSG00000003402,ENSMUSG00000003575,ENSMUSG00000004393,ENSMUSG00000004885,ENSMUSG00000004936,…
V1	TRUE	0.00726	164	5955	72	0.012	0.439	GO:0050773	BP	139	regulation of dendrite development	8	ENSMUSG00000000632,ENSMUSG00000000861,ENSMUSG00000002489,ENSMUSG00000002985,ENSMUSG00000003269,ENSMUSG00000003575,ENSMUSG00000005583,ENSMUSG00000008999,ENSMUSG00000019777,ENSMUSG00000019803,ENSMUSG00000020152,ENSMUSG00000021451,ENSMUSG00000021701,ENSMUSG00000021782,ENSMUSG00000022311,ENSMUSG00000022514,ENSMUSG00000022602,ENSMUSG00000022864,ENSMUSG00000023328,ENSMUSG00000023411,ENSMUSG00000025372,…
V1	TRUE	0.000811	176	5955	79	0.013	0.449	GO:0050770	BP	139	regulation of axonogenesis	8	ENSMUSG00000000125,ENSMUSG00000000627,ENSMUSG00000000861,ENSMUSG00000001313,ENSMUSG00000002274,ENSMUSG00000002489,ENSMUSG00000002546,ENSMUSG00000002985,ENSMUSG00000004885,ENSMUSG00000004936,ENSMUSG00000005958,ENSMUSG00000015291,ENSMUSG00000020458,ENSMUSG00000021451,ENSMUSG00000021743,ENSMUSG00000021904,ENSMUSG00000021994,ENSMUSG00000022048,ENSMUSG00000023328,ENSMUSG00000023951,ENSMUSG00000024969,…
V1	TRUE	6.32e-05	130	5955	65	0.011	0.5	GO:0014013	BP	139	regulation of gliogenesis	6	ENSMUSG00000000440,ENSMUSG00000002489,ENSMUSG00000003282,ENSMUSG00000003436,ENSMUSG00000010086,ENSMUSG00000014599,ENSMUSG00000015149,ENSMUSG00000015714,ENSMUSG00000019777,ENSMUSG00000019803,ENSMUSG00000019982,ENSMUSG00000020053,ENSMUSG00000020458,ENSMUSG00000020467,ENSMUSG00000020644,ENSMUSG00000020774,ENSMUSG00000020932,ENSMUSG00000021379,ENSMUSG00000021611,ENSMUSG00000021835,ENSMUSG00000022425,…
V1	TRUE	0.00459	78	5955	41	0.007	0.526	GO:0045685	BP	139	regulation of glial cell differentiation	7	ENSMUSG00000000440,ENSMUSG00000003436,ENSMUSG00000010086,ENSMUSG00000015149,ENSMUSG00000019777,ENSMUSG00000019803,ENSMUSG00000020458,ENSMUSG00000020644,ENSMUSG00000020774,ENSMUSG00000021379,ENSMUSG00000021835,ENSMUSG00000022425,ENSMUSG00000022528,ENSMUSG00000022705,ENSMUSG00000022892,ENSMUSG00000023391,ENSMUSG00000024735,ENSMUSG00000024985,ENSMUSG00000026235,ENSMUSG00000026424,ENSMUSG00000026435,…
V1	TRUE	0.00169	40	5955	26	0.004	0.65	GO:0048713	BP	139	regulation of oligodendrocyte differentiation	8	ENSMUSG00000000440,ENSMUSG00000015149,ENSMUSG00000019777,ENSMUSG00000020644,ENSMUSG00000020774,ENSMUSG00000021379,ENSMUSG00000021835,ENSMUSG00000022425,ENSMUSG00000022528,ENSMUSG00000022705,ENSMUSG00000023391,ENSMUSG00000024985,ENSMUSG00000026435,ENSMUSG00000026923,ENSMUSG00000027434,ENSMUSG00000027995,ENSMUSG00000028800,ENSMUSG00000039384,ENSMUSG00000039830,ENSMUSG00000040260,ENSMUSG00000041911,…
V1	TRUE	2.36e-10	792	5955	309	0.052	0.39	GO:0045596	BP	139	negative regulation of cell differentiation	4	ENSMUSG00000000125,ENSMUSG00000000247,ENSMUSG00000000440,ENSMUSG00000000489,ENSMUSG00000000530,ENSMUSG00000000567,ENSMUSG00000000579,ENSMUSG00000000627,ENSMUSG00000000632,ENSMUSG00000000693,ENSMUSG00000000861,ENSMUSG00000000901,ENSMUSG00000001018,ENSMUSG00000001300,ENSMUSG00000001496,ENSMUSG00000001761,ENSMUSG00000002603,ENSMUSG00000002985,ENSMUSG00000003119,ENSMUSG00000003269,ENSMUSG00000003402,…
V1	TRUE	1.86e-15	352	5955	173	0.029	0.491	GO:0010721	BP	139	negative regulation of cell development	5	ENSMUSG00000000125,ENSMUSG00000000247,ENSMUSG00000000567,ENSMUSG00000000579,ENSMUSG00000000627,ENSMUSG00000000632,ENSMUSG00000000861,ENSMUSG00000001018,ENSMUSG00000001300,ENSMUSG00000002603,ENSMUSG00000002985,ENSMUSG00000003269,ENSMUSG00000003402,ENSMUSG00000003436,ENSMUSG00000006369,ENSMUSG00000007655,ENSMUSG00000008999,ENSMUSG00000010751,ENSMUSG00000015149,ENSMUSG00000015291,ENSMUSG00000015714,…
V1	TRUE	5.66e-15	302	5955	153	0.026	0.507	GO:0050768	BP	139	negative regulation of neurogenesis	6	ENSMUSG00000000125,ENSMUSG00000000247,ENSMUSG00000000567,ENSMUSG00000000579,ENSMUSG00000000627,ENSMUSG00000000632,ENSMUSG00000000861,ENSMUSG00000001018,ENSMUSG00000001300,ENSMUSG00000002603,ENSMUSG00000002985,ENSMUSG00000003269,ENSMUSG00000003402,ENSMUSG00000003436,ENSMUSG00000007655,ENSMUSG00000008999,ENSMUSG00000010751,ENSMUSG00000015149,ENSMUSG00000015291,ENSMUSG00000015714,ENSMUSG00000018217,…
V1	TRUE	1.67e-13	230	5955	122	0.02	0.53	GO:0045665	BP	139	negative regulation of neuron differentiation	7	ENSMUSG00000000125,ENSMUSG00000000567,ENSMUSG00000000627,ENSMUSG00000000632,ENSMUSG00000000861,ENSMUSG00000001018,ENSMUSG00000001300,ENSMUSG00000002985,ENSMUSG00000003269,ENSMUSG00000003402,ENSMUSG00000007655,ENSMUSG00000008999,ENSMUSG00000010751,ENSMUSG00000015291,ENSMUSG00000015714,ENSMUSG00000018217,ENSMUSG00000019777,ENSMUSG00000019803,ENSMUSG00000020052,ENSMUSG00000020160,ENSMUSG00000020458,…
V1	TRUE	9.33e-08	153	5955	80	0.013	0.523	GO:0010977	BP	139	negative regulation of neuron projection development	8	ENSMUSG00000000125,ENSMUSG00000000627,ENSMUSG00000000632,ENSMUSG00000000861,ENSMUSG00000001018,ENSMUSG00000001300,ENSMUSG00000002985,ENSMUSG00000003269,ENSMUSG00000003402,ENSMUSG00000010751,ENSMUSG00000015291,ENSMUSG00000015714,ENSMUSG00000018217,ENSMUSG00000019777,ENSMUSG00000020458,ENSMUSG00000020467,ENSMUSG00000020932,ENSMUSG00000021701,ENSMUSG00000021745,ENSMUSG00000021904,ENSMUSG00000021994,…
V1	TRUE	2.79e-25	1037	5955	443	0.074	0.427	GO:0045597	BP	139	positive regulation of cell differentiation	4	ENSMUSG00000000125,ENSMUSG00000000320,ENSMUSG00000000440,ENSMUSG00000000530,ENSMUSG00000000532,ENSMUSG00000000567,ENSMUSG00000000579,ENSMUSG00000000632,ENSMUSG00000000708,ENSMUSG00000000753,ENSMUSG00000000766,ENSMUSG00000000861,ENSMUSG00000000957,ENSMUSG00000001123,ENSMUSG00000001240,ENSMUSG00000001300,ENSMUSG00000001313,ENSMUSG00000001506,ENSMUSG00000001761,ENSMUSG00000002068,ENSMUSG00000002274,…
V1	TRUE	4.76e-13	601	5955	255	0.043	0.424	GO:0010720	BP	139	positive regulation of cell development	5	ENSMUSG00000000125,ENSMUSG00000000440,ENSMUSG00000000579,ENSMUSG00000000632,ENSMUSG00000000708,ENSMUSG00000000753,ENSMUSG00000000766,ENSMUSG00000000861,ENSMUSG00000001313,ENSMUSG00000001761,ENSMUSG00000002274,ENSMUSG00000002489,ENSMUSG00000002546,ENSMUSG00000002985,ENSMUSG00000003282,ENSMUSG00000003436,ENSMUSG00000003575,ENSMUSG00000004393,ENSMUSG00000004885,ENSMUSG00000004936,ENSMUSG00000004951,…
V1	TRUE	1.81e-12	525	5955	227	0.038	0.432	GO:0050769	BP	139	positive regulation of neurogenesis	6	ENSMUSG00000000125,ENSMUSG00000000440,ENSMUSG00000000579,ENSMUSG00000000632,ENSMUSG00000000708,ENSMUSG00000000753,ENSMUSG00000000766,ENSMUSG00000000861,ENSMUSG00000001313,ENSMUSG00000001761,ENSMUSG00000002274,ENSMUSG00000002489,ENSMUSG00000002546,ENSMUSG00000002985,ENSMUSG00000003282,ENSMUSG00000003436,ENSMUSG00000003575,ENSMUSG00000004393,ENSMUSG00000004885,ENSMUSG00000004936,ENSMUSG00000004951,…
V1	TRUE	1.28e-08	424	5955	180	0.03	0.425	GO:0045666	BP	139	positive regulation of neuron differentiation	7	ENSMUSG00000000125,ENSMUSG00000000579,ENSMUSG00000000632,ENSMUSG00000000708,ENSMUSG00000000753,ENSMUSG00000000861,ENSMUSG00000001313,ENSMUSG00000002274,ENSMUSG00000002489,ENSMUSG00000002546,ENSMUSG00000002985,ENSMUSG00000003575,ENSMUSG00000004393,ENSMUSG00000004885,ENSMUSG00000004936,ENSMUSG00000004951,ENSMUSG00000005583,ENSMUSG00000006930,ENSMUSG00000008734,ENSMUSG00000008999,ENSMUSG00000010086,…
V1	TRUE	7.79e-08	330	5955	145	0.024	0.439	GO:0010976	BP	139	positive regulation of neuron projection development	8	ENSMUSG00000000125,ENSMUSG00000000579,ENSMUSG00000000632,ENSMUSG00000000708,ENSMUSG00000000753,ENSMUSG00000000861,ENSMUSG00000001313,ENSMUSG00000002274,ENSMUSG00000002489,ENSMUSG00000002546,ENSMUSG00000002985,ENSMUSG00000003575,ENSMUSG00000004393,ENSMUSG00000004885,ENSMUSG00000004936,ENSMUSG00000004951,ENSMUSG00000006930,ENSMUSG00000008734,ENSMUSG00000008999,ENSMUSG00000015291,ENSMUSG00000015839,…
V1	TRUE	0.00147	128	5955	61	0.01	0.477	GO:0045667	BP	139	regulation of osteoblast differentiation	4	ENSMUSG00000005583,ENSMUSG00000006958,ENSMUSG00000007041,ENSMUSG00000007279,ENSMUSG00000007872,ENSMUSG00000008999,ENSMUSG00000017119,ENSMUSG00000019087,ENSMUSG00000019359,ENSMUSG00000020053,ENSMUSG00000020644,ENSMUSG00000021136,ENSMUSG00000021379,ENSMUSG00000021451,ENSMUSG00000021493,ENSMUSG00000021835,ENSMUSG00000021943,ENSMUSG00000022382,ENSMUSG00000022475,ENSMUSG00000022510,ENSMUSG00000022676,…
V1	TRUE	6.89e-38	924	5955	438	0.074	0.474	GO:0040012	BP	139	regulation of locomotion	2	ENSMUSG00000000058,ENSMUSG00000000125,ENSMUSG00000000149,ENSMUSG00000000275,ENSMUSG00000000320,ENSMUSG00000000440,ENSMUSG00000000489,ENSMUSG00000000530,ENSMUSG00000000532,ENSMUSG00000000555,ENSMUSG00000000562,ENSMUSG00000000567,ENSMUSG00000000753,ENSMUSG00000000957,ENSMUSG00000001123,ENSMUSG00000001280,ENSMUSG00000001300,ENSMUSG00000001435,ENSMUSG00000001496,ENSMUSG00000001506,ENSMUSG00000001672,…
V1	TRUE	6.5e-06	301	5955	129	0.022	0.429	GO:0040013	BP	139	negative regulation of locomotion	3	ENSMUSG00000000125,ENSMUSG00000000275,ENSMUSG00000000440,ENSMUSG00000000530,ENSMUSG00000000562,ENSMUSG00000000753,ENSMUSG00000001496,ENSMUSG00000001672,ENSMUSG00000002603,ENSMUSG00000002985,ENSMUSG00000003032,ENSMUSG00000003665,ENSMUSG00000004665,ENSMUSG00000005566,ENSMUSG00000005583,ENSMUSG00000006369,ENSMUSG00000006958,ENSMUSG00000009681,ENSMUSG00000015714,ENSMUSG00000015839,ENSMUSG00000016128,…
V1	TRUE	5.41e-23	543	5955	262	0.044	0.483	GO:0040017	BP	139	positive regulation of locomotion	3	ENSMUSG00000000058,ENSMUSG00000000320,ENSMUSG00000000489,ENSMUSG00000000532,ENSMUSG00000000555,ENSMUSG00000000567,ENSMUSG00000000957,ENSMUSG00000001123,ENSMUSG00000001280,ENSMUSG00000001435,ENSMUSG00000001506,ENSMUSG00000001741,ENSMUSG00000001761,ENSMUSG00000002233,ENSMUSG00000002489,ENSMUSG00000002603,ENSMUSG00000002900,ENSMUSG00000004043,ENSMUSG00000004044,ENSMUSG00000004791,ENSMUSG00000004936,…
V1	TRUE	9.2e-35	849	5955	403	0.068	0.475	GO:2000145	BP	139	regulation of cell motility	3	ENSMUSG00000000149,ENSMUSG00000000320,ENSMUSG00000000440,ENSMUSG00000000489,ENSMUSG00000000530,ENSMUSG00000000532,ENSMUSG00000000555,ENSMUSG00000000562,ENSMUSG00000000567,ENSMUSG00000000753,ENSMUSG00000000957,ENSMUSG00000001123,ENSMUSG00000001280,ENSMUSG00000001435,ENSMUSG00000001496,ENSMUSG00000001506,ENSMUSG00000001672,ENSMUSG00000001761,ENSMUSG00000002233,ENSMUSG00000002489,ENSMUSG00000002603,…
V1	TRUE	8.67e-36	804	5955	389	0.065	0.484	GO:0030334	BP	139	regulation of cell migration	4	ENSMUSG00000000149,ENSMUSG00000000320,ENSMUSG00000000440,ENSMUSG00000000489,ENSMUSG00000000530,ENSMUSG00000000532,ENSMUSG00000000555,ENSMUSG00000000562,ENSMUSG00000000567,ENSMUSG00000000753,ENSMUSG00000000957,ENSMUSG00000001123,ENSMUSG00000001280,ENSMUSG00000001435,ENSMUSG00000001496,ENSMUSG00000001506,ENSMUSG00000001672,ENSMUSG00000001761,ENSMUSG00000002233,ENSMUSG00000002489,ENSMUSG00000002603,…
V1	TRUE	3.57e-09	218	5955	108	0.018	0.495	GO:0010632	BP	139	regulation of epithelial cell migration	5	ENSMUSG00000000320,ENSMUSG00000000440,ENSMUSG00000000489,ENSMUSG00000000530,ENSMUSG00000000567,ENSMUSG00000000753,ENSMUSG00000001280,ENSMUSG00000001672,ENSMUSG00000002603,ENSMUSG00000002985,ENSMUSG00000003032,ENSMUSG00000004043,ENSMUSG00000004951,ENSMUSG00000005583,ENSMUSG00000006386,ENSMUSG00000006445,ENSMUSG00000009376,ENSMUSG00000010051,ENSMUSG00000010175,ENSMUSG00000015053,ENSMUSG00000015305,…
V1	TRUE	1.04e-07	161	5955	83	0.014	0.516	GO:0010594	BP	139	regulation of endothelial cell migration	6	ENSMUSG00000000320,ENSMUSG00000000440,ENSMUSG00000000489,ENSMUSG00000000530,ENSMUSG00000000753,ENSMUSG00000001280,ENSMUSG00000002603,ENSMUSG00000002985,ENSMUSG00000003032,ENSMUSG00000004043,ENSMUSG00000004951,ENSMUSG00000005583,ENSMUSG00000006386,ENSMUSG00000006445,ENSMUSG00000009376,ENSMUSG00000010175,ENSMUSG00000015053,ENSMUSG00000015305,ENSMUSG00000015839,ENSMUSG00000016128,ENSMUSG00000018593,…
V1	TRUE	0.00282	95	5955	48	0.008	0.505	GO:0043535	BP	139	regulation of blood vessel endothelial cell migration	7	ENSMUSG00000000440,ENSMUSG00000000489,ENSMUSG00000000530,ENSMUSG00000001280,ENSMUSG00000002603,ENSMUSG00000002985,ENSMUSG00000003032,ENSMUSG00000004043,ENSMUSG00000004951,ENSMUSG00000005583,ENSMUSG00000006445,ENSMUSG00000015053,ENSMUSG00000015839,ENSMUSG00000016128,ENSMUSG00000018932,ENSMUSG00000019803,ENSMUSG00000020053,ENSMUSG00000021256,ENSMUSG00000021701,ENSMUSG00000022018,ENSMUSG00000022309,…
V1	TRUE	0.000452	269	5955	112	0.019	0.416	GO:2000146	BP	139	negative regulation of cell motility	4	ENSMUSG00000000440,ENSMUSG00000000530,ENSMUSG00000000562,ENSMUSG00000000753,ENSMUSG00000001496,ENSMUSG00000001672,ENSMUSG00000002603,ENSMUSG00000002985,ENSMUSG00000003032,ENSMUSG00000003665,ENSMUSG00000004665,ENSMUSG00000005583,ENSMUSG00000006369,ENSMUSG00000006958,ENSMUSG00000009681,ENSMUSG00000015714,ENSMUSG00000015839,ENSMUSG00000016128,ENSMUSG00000019889,ENSMUSG00000019929,ENSMUSG00000020682,…
V1	TRUE	0.000419	254	5955	107	0.018	0.421	GO:0030336	BP	139	negative regulation of cell migration	5	ENSMUSG00000000440,ENSMUSG00000000530,ENSMUSG00000000562,ENSMUSG00000000753,ENSMUSG00000001496,ENSMUSG00000001672,ENSMUSG00000002603,ENSMUSG00000002985,ENSMUSG00000003032,ENSMUSG00000003665,ENSMUSG00000004665,ENSMUSG00000005583,ENSMUSG00000006958,ENSMUSG00000009681,ENSMUSG00000015714,ENSMUSG00000015839,ENSMUSG00000016128,ENSMUSG00000019889,ENSMUSG00000019929,ENSMUSG00000020682,ENSMUSG00000020733,…
V1	TRUE	8.81e-23	512	5955	250	0.042	0.488	GO:2000147	BP	139	positive regulation of cell motility	4	ENSMUSG00000000320,ENSMUSG00000000489,ENSMUSG00000000532,ENSMUSG00000000555,ENSMUSG00000000567,ENSMUSG00000000957,ENSMUSG00000001123,ENSMUSG00000001280,ENSMUSG00000001435,ENSMUSG00000001506,ENSMUSG00000001761,ENSMUSG00000002233,ENSMUSG00000002489,ENSMUSG00000002603,ENSMUSG00000002900,ENSMUSG00000004043,ENSMUSG00000004044,ENSMUSG00000004791,ENSMUSG00000004936,ENSMUSG00000004951,ENSMUSG00000005672,…
V1	TRUE	1.59e-23	494	5955	245	0.041	0.496	GO:0030335	BP	139	positive regulation of cell migration	5	ENSMUSG00000000320,ENSMUSG00000000489,ENSMUSG00000000532,ENSMUSG00000000555,ENSMUSG00000000567,ENSMUSG00000000957,ENSMUSG00000001123,ENSMUSG00000001280,ENSMUSG00000001435,ENSMUSG00000001506,ENSMUSG00000001761,ENSMUSG00000002233,ENSMUSG00000002489,ENSMUSG00000002603,ENSMUSG00000002900,ENSMUSG00000004043,ENSMUSG00000004791,ENSMUSG00000004936,ENSMUSG00000004951,ENSMUSG00000005672,ENSMUSG00000006369,…
V1	TRUE	5.26e-08	134	5955	73	0.012	0.545	GO:0010634	BP	139	positive regulation of epithelial cell migration	6	ENSMUSG00000000320,ENSMUSG00000000489,ENSMUSG00000000567,ENSMUSG00000001280,ENSMUSG00000002603,ENSMUSG00000004043,ENSMUSG00000004951,ENSMUSG00000006386,ENSMUSG00000009376,ENSMUSG00000010051,ENSMUSG00000010175,ENSMUSG00000015053,ENSMUSG00000015305,ENSMUSG00000015839,ENSMUSG00000018593,ENSMUSG00000018932,ENSMUSG00000020053,ENSMUSG00000020357,ENSMUSG00000020458,ENSMUSG00000020689,ENSMUSG00000021340,…
V1	TRUE	4.53e-06	96	5955	54	0.009	0.562	GO:0010595	BP	139	positive regulation of endothelial cell migration	7	ENSMUSG00000000320,ENSMUSG00000000489,ENSMUSG00000001280,ENSMUSG00000002603,ENSMUSG00000004043,ENSMUSG00000004951,ENSMUSG00000006386,ENSMUSG00000009376,ENSMUSG00000010175,ENSMUSG00000015053,ENSMUSG00000015305,ENSMUSG00000015839,ENSMUSG00000018593,ENSMUSG00000018932,ENSMUSG00000020053,ENSMUSG00000020357,ENSMUSG00000020689,ENSMUSG00000021340,ENSMUSG00000021701,ENSMUSG00000021835,ENSMUSG00000021994,…
V1	TRUE	8.18e-10	1300	5955	468	0.079	0.36	GO:0002682	BP	139	regulation of immune system process	2	ENSMUSG00000000440,ENSMUSG00000000532,ENSMUSG00000000567,ENSMUSG00000000693,ENSMUSG00000000732,ENSMUSG00000000791,ENSMUSG00000000957,ENSMUSG00000001123,ENSMUSG00000001128,ENSMUSG00000001300,ENSMUSG00000002052,ENSMUSG00000002111,ENSMUSG00000002602,ENSMUSG00000002603,ENSMUSG00000002699,ENSMUSG00000002944,ENSMUSG00000002957,ENSMUSG00000002981,ENSMUSG00000003235,ENSMUSG00000003420,ENSMUSG00000003437,…
V1	TRUE	0.00108	345	5955	136	0.023	0.394	GO:0002697	BP	139	regulation of immune effector process	3	ENSMUSG00000000693,ENSMUSG00000000791,ENSMUSG00000001123,ENSMUSG00000002052,ENSMUSG00000002603,ENSMUSG00000002944,ENSMUSG00000003882,ENSMUSG00000004043,ENSMUSG00000004266,ENSMUSG00000005262,ENSMUSG00000006205,ENSMUSG00000006386,ENSMUSG00000006611,ENSMUSG00000008734,ENSMUSG00000009585,ENSMUSG00000009681,ENSMUSG00000015053,ENSMUSG00000015656,ENSMUSG00000015947,ENSMUSG00000016024,ENSMUSG00000016493,…
V1	TRUE	8.95e-05	936	5955	328	0.055	0.35	GO:0002684	BP	139	positive regulation of immune system process	3	ENSMUSG00000000532,ENSMUSG00000000732,ENSMUSG00000000791,ENSMUSG00000000957,ENSMUSG00000001123,ENSMUSG00000001128,ENSMUSG00000001300,ENSMUSG00000002602,ENSMUSG00000002603,ENSMUSG00000002699,ENSMUSG00000002944,ENSMUSG00000003235,ENSMUSG00000003882,ENSMUSG00000004043,ENSMUSG00000004069,ENSMUSG00000004266,ENSMUSG00000004791,ENSMUSG00000005057,ENSMUSG00000005262,ENSMUSG00000005312,ENSMUSG00000005583,…
V1	TRUE	1.39e-05	444	5955	176	0.03	0.396	GO:0002683	BP	139	negative regulation of immune system process	3	ENSMUSG00000000440,ENSMUSG00000000567,ENSMUSG00000000693,ENSMUSG00000001123,ENSMUSG00000002602,ENSMUSG00000002603,ENSMUSG00000003437,ENSMUSG00000003882,ENSMUSG00000004043,ENSMUSG00000004069,ENSMUSG00000004266,ENSMUSG00000005262,ENSMUSG00000005312,ENSMUSG00000005609,ENSMUSG00000005779,ENSMUSG00000006205,ENSMUSG00000006611,ENSMUSG00000009681,ENSMUSG00000010142,ENSMUSG00000013707,ENSMUSG00000014361,…
V1	TRUE	0.00416	753	5955	262	0.044	0.348	GO:0050776	BP	139	regulation of immune response	3	ENSMUSG00000000440,ENSMUSG00000000693,ENSMUSG00000000791,ENSMUSG00000001123,ENSMUSG00000001128,ENSMUSG00000002052,ENSMUSG00000002603,ENSMUSG00000002699,ENSMUSG00000002944,ENSMUSG00000003235,ENSMUSG00000003420,ENSMUSG00000003882,ENSMUSG00000004043,ENSMUSG00000004069,ENSMUSG00000004266,ENSMUSG00000005057,ENSMUSG00000005262,ENSMUSG00000005312,ENSMUSG00000005583,ENSMUSG00000005672,ENSMUSG00000005779,…
V1	TRUE	0.00234	386	5955	148	0.025	0.383	GO:1903706	BP	139	regulation of hemopoiesis	3	ENSMUSG00000000532,ENSMUSG00000000693,ENSMUSG00000000957,ENSMUSG00000001123,ENSMUSG00000002111,ENSMUSG00000002602,ENSMUSG00000002603,ENSMUSG00000002957,ENSMUSG00000002981,ENSMUSG00000003437,ENSMUSG00000003882,ENSMUSG00000004043,ENSMUSG00000004266,ENSMUSG00000005583,ENSMUSG00000005609,ENSMUSG00000006675,ENSMUSG00000014599,ENSMUSG00000014771,ENSMUSG00000015053,ENSMUSG00000015217,ENSMUSG00000015839,…
V1	TRUE	0.00172	278	5955	113	0.019	0.406	GO:1902105	BP	139	regulation of leukocyte differentiation	4	ENSMUSG00000000693,ENSMUSG00000000957,ENSMUSG00000001123,ENSMUSG00000002602,ENSMUSG00000002603,ENSMUSG00000002981,ENSMUSG00000003882,ENSMUSG00000004043,ENSMUSG00000004266,ENSMUSG00000014599,ENSMUSG00000015053,ENSMUSG00000015217,ENSMUSG00000016493,ENSMUSG00000018899,ENSMUSG00000019087,ENSMUSG00000019982,ENSMUSG00000020198,ENSMUSG00000020644,ENSMUSG00000020689,ENSMUSG00000020918,ENSMUSG00000021127,…
V1	TRUE	7.24e-21	624	5955	286	0.048	0.458	GO:0030155	BP	139	regulation of cell adhesion	2	ENSMUSG00000000320,ENSMUSG00000000402,ENSMUSG00000000530,ENSMUSG00000000555,ENSMUSG00000000567,ENSMUSG00000000693,ENSMUSG00000000732,ENSMUSG00000000791,ENSMUSG00000000957,ENSMUSG00000001123,ENSMUSG00000001300,ENSMUSG00000001506,ENSMUSG00000002603,ENSMUSG00000002900,ENSMUSG00000002944,ENSMUSG00000003032,ENSMUSG00000003269,ENSMUSG00000003882,ENSMUSG00000004043,ENSMUSG00000004069,ENSMUSG00000004266,…
V1	TRUE	1.79e-16	375	5955	184	0.031	0.491	GO:0045785	BP	139	positive regulation of cell adhesion	3	ENSMUSG00000000402,ENSMUSG00000000555,ENSMUSG00000000732,ENSMUSG00000000791,ENSMUSG00000001123,ENSMUSG00000001300,ENSMUSG00000002603,ENSMUSG00000002944,ENSMUSG00000003882,ENSMUSG00000004043,ENSMUSG00000004069,ENSMUSG00000004266,ENSMUSG00000004415,ENSMUSG00000005397,ENSMUSG00000006369,ENSMUSG00000006386,ENSMUSG00000006958,ENSMUSG00000007655,ENSMUSG00000008999,ENSMUSG00000010051,ENSMUSG00000014444,…
V1	TRUE	2.1e-09	193	5955	99	0.017	0.513	GO:0010810	BP	139	regulation of cell-substrate adhesion	3	ENSMUSG00000000402,ENSMUSG00000000530,ENSMUSG00000000555,ENSMUSG00000000957,ENSMUSG00000001506,ENSMUSG00000002944,ENSMUSG00000004415,ENSMUSG00000005397,ENSMUSG00000006369,ENSMUSG00000006386,ENSMUSG00000014599,ENSMUSG00000017009,ENSMUSG00000017344,ENSMUSG00000018446,ENSMUSG00000019920,ENSMUSG00000020689,ENSMUSG00000020827,ENSMUSG00000021338,ENSMUSG00000021360,ENSMUSG00000021822,ENSMUSG00000022425,…
V1	TRUE	1.96e-10	114	5955	69	0.012	0.605	GO:0010811	BP	139	positive regulation of cell-substrate adhesion	4	ENSMUSG00000000402,ENSMUSG00000000555,ENSMUSG00000002944,ENSMUSG00000004415,ENSMUSG00000005397,ENSMUSG00000006369,ENSMUSG00000006386,ENSMUSG00000014599,ENSMUSG00000017009,ENSMUSG00000017344,ENSMUSG00000018446,ENSMUSG00000019920,ENSMUSG00000020689,ENSMUSG00000021338,ENSMUSG00000022425,ENSMUSG00000022505,ENSMUSG00000022665,ENSMUSG00000023235,ENSMUSG00000023886,ENSMUSG00000023951,ENSMUSG00000024076,…
V1	TRUE	0.00529	51	5955	30	0.005	0.588	GO:0001954	BP	139	positive regulation of cell-matrix adhesion	5	ENSMUSG00000002944,ENSMUSG00000006386,ENSMUSG00000014599,ENSMUSG00000017009,ENSMUSG00000019920,ENSMUSG00000020689,ENSMUSG00000022425,ENSMUSG00000022505,ENSMUSG00000023235,ENSMUSG00000023951,ENSMUSG00000024290,ENSMUSG00000025314,ENSMUSG00000025810,ENSMUSG00000026383,ENSMUSG00000026697,ENSMUSG00000030536,ENSMUSG00000030538,ENSMUSG00000030890,ENSMUSG00000031520,ENSMUSG00000031841,ENSMUSG00000032011,…
V1	TRUE	0.000116	358	5955	144	0.024	0.402	GO:0022407	BP	139	regulation of cell-cell adhesion	3	ENSMUSG00000000320,ENSMUSG00000000693,ENSMUSG00000000732,ENSMUSG00000000791,ENSMUSG00000001123,ENSMUSG00000001300,ENSMUSG00000002603,ENSMUSG00000003032,ENSMUSG00000003882,ENSMUSG00000004043,ENSMUSG00000004069,ENSMUSG00000004266,ENSMUSG00000004936,ENSMUSG00000005958,ENSMUSG00000006611,ENSMUSG00000007655,ENSMUSG00000008999,ENSMUSG00000013707,ENSMUSG00000014444,ENSMUSG00000016493,ENSMUSG00000016496,…
V1	TRUE	0.000254	223	5955	97	0.016	0.435	GO:0022409	BP	139	positive regulation of cell-cell adhesion	4	ENSMUSG00000000732,ENSMUSG00000000791,ENSMUSG00000001123,ENSMUSG00000001300,ENSMUSG00000002603,ENSMUSG00000003882,ENSMUSG00000004043,ENSMUSG00000004069,ENSMUSG00000007655,ENSMUSG00000008999,ENSMUSG00000014444,ENSMUSG00000016493,ENSMUSG00000016496,ENSMUSG00000018899,ENSMUSG00000019982,ENSMUSG00000020053,ENSMUSG00000020198,ENSMUSG00000020399,ENSMUSG00000021270,ENSMUSG00000021360,ENSMUSG00000021457,…
V1	TRUE	0.00068	259	5955	108	0.018	0.417	GO:0007162	BP	139	negative regulation of cell adhesion	3	ENSMUSG00000000320,ENSMUSG00000000530,ENSMUSG00000000693,ENSMUSG00000000957,ENSMUSG00000001123,ENSMUSG00000001506,ENSMUSG00000002603,ENSMUSG00000002900,ENSMUSG00000003032,ENSMUSG00000004266,ENSMUSG00000004936,ENSMUSG00000006369,ENSMUSG00000006611,ENSMUSG00000013707,ENSMUSG00000016496,ENSMUSG00000017009,ENSMUSG00000017446,ENSMUSG00000018166,ENSMUSG00000018899,ENSMUSG00000019647,ENSMUSG00000020101,…
V1	TRUE	1.11e-40	2759	5955	1061	0.178	0.385	GO:0070887	BP	139	cellular response to chemical stimulus	1	ENSMUSG00000000058,ENSMUSG00000000275,ENSMUSG00000000320,ENSMUSG00000000440,ENSMUSG00000000489,ENSMUSG00000000530,ENSMUSG00000000567,ENSMUSG00000000568,ENSMUSG00000000628,ENSMUSG00000000708,ENSMUSG00000000753,ENSMUSG00000000766,ENSMUSG00000000791,ENSMUSG00000000792,ENSMUSG00000000811,ENSMUSG00000000861,ENSMUSG00000000902,ENSMUSG00000001240,ENSMUSG00000001280,ENSMUSG00000001441,ENSMUSG00000001496,…
V1	TRUE	3.99e-14	1028	5955	401	0.067	0.39	GO:1901701	BP	139	cellular response to oxygen-containing compound	2	ENSMUSG00000000058,ENSMUSG00000000440,ENSMUSG00000000567,ENSMUSG00000000568,ENSMUSG00000000708,ENSMUSG00000000753,ENSMUSG00000000792,ENSMUSG00000000861,ENSMUSG00000000902,ENSMUSG00000001280,ENSMUSG00000001506,ENSMUSG00000001642,ENSMUSG00000001761,ENSMUSG00000002111,ENSMUSG00000002489,ENSMUSG00000002602,ENSMUSG00000002603,ENSMUSG00000002944,ENSMUSG00000002948,ENSMUSG00000003032,ENSMUSG00000003099,…
V1	TRUE	6.24e-05	373	5955	150	0.025	0.402	GO:0046677	BP	139	response to antibiotic	1	ENSMUSG00000000568,ENSMUSG00000000766,ENSMUSG00000001506,ENSMUSG00000001642,ENSMUSG00000001663,ENSMUSG00000002111,ENSMUSG00000002602,ENSMUSG00000003032,ENSMUSG00000003099,ENSMUSG00000004207,ENSMUSG00000005360,ENSMUSG00000005583,ENSMUSG00000005981,ENSMUSG00000006360,ENSMUSG00000007872,ENSMUSG00000009376,ENSMUSG00000009640,ENSMUSG00000010051,ENSMUSG00000010086,ENSMUSG00000013787,ENSMUSG00000015337,…
V1	TRUE	2.55e-19	1021	5955	418	0.07	0.409	GO:0042493	BP	139	response to drug	1	ENSMUSG00000000149,ENSMUSG00000000440,ENSMUSG00000000567,ENSMUSG00000000568,ENSMUSG00000000753,ENSMUSG00000000766,ENSMUSG00000000805,ENSMUSG00000000861,ENSMUSG00000001240,ENSMUSG00000001506,ENSMUSG00000001642,ENSMUSG00000001663,ENSMUSG00000001918,ENSMUSG00000002028,ENSMUSG00000002111,ENSMUSG00000002489,ENSMUSG00000002602,ENSMUSG00000002603,ENSMUSG00000003032,ENSMUSG00000003099,ENSMUSG00000003411,…
V1	TRUE	0.000644	94	5955	49	0.008	0.521	GO:0072347	BP	139	response to anesthetic	2	ENSMUSG00000000766,ENSMUSG00000002489,ENSMUSG00000003099,ENSMUSG00000003545,ENSMUSG00000013698,ENSMUSG00000013787,ENSMUSG00000018634,ENSMUSG00000019777,ENSMUSG00000020929,ENSMUSG00000021270,ENSMUSG00000021478,ENSMUSG00000021680,ENSMUSG00000022048,ENSMUSG00000022052,ENSMUSG00000022705,ENSMUSG00000023052,ENSMUSG00000023944,ENSMUSG00000024397,ENSMUSG00000025889,ENSMUSG00000025980,ENSMUSG00000026864,…
V1	TRUE	2.16e-05	362	5955	148	0.025	0.409	GO:0035690	BP	139	cellular response to drug	2	ENSMUSG00000000567,ENSMUSG00000000568,ENSMUSG00000000753,ENSMUSG00000000766,ENSMUSG00000000861,ENSMUSG00000001642,ENSMUSG00000002028,ENSMUSG00000002111,ENSMUSG00000002602,ENSMUSG00000002603,ENSMUSG00000003032,ENSMUSG00000003099,ENSMUSG00000004035,ENSMUSG00000004207,ENSMUSG00000005583,ENSMUSG00000005981,ENSMUSG00000006519,ENSMUSG00000009376,ENSMUSG00000010086,ENSMUSG00000011148,ENSMUSG00000013766,…
V1	TRUE	0.000404	248	5955	105	0.018	0.423	GO:0009410	BP	139	response to xenobiotic stimulus	1	ENSMUSG00000000440,ENSMUSG00000000753,ENSMUSG00000000766,ENSMUSG00000002489,ENSMUSG00000002603,ENSMUSG00000003099,ENSMUSG00000003545,ENSMUSG00000003559,ENSMUSG00000004035,ENSMUSG00000004043,ENSMUSG00000009356,ENSMUSG00000013698,ENSMUSG00000013787,ENSMUSG00000018634,ENSMUSG00000019777,ENSMUSG00000020122,ENSMUSG00000020178,ENSMUSG00000020599,ENSMUSG00000020929,ENSMUSG00000021259,ENSMUSG00000021270,…
V1	TRUE	3.96e-05	416	5955	165	0.028	0.397	GO:0003012	BP	139	muscle system process	1	ENSMUSG00000002100,ENSMUSG00000002489,ENSMUSG00000003032,ENSMUSG00000004936,ENSMUSG00000005124,ENSMUSG00000005583,ENSMUSG00000005611,ENSMUSG00000005672,ENSMUSG00000006519,ENSMUSG00000006800,ENSMUSG00000007097,ENSMUSG00000007122,ENSMUSG00000007655,ENSMUSG00000015405,ENSMUSG00000018340,ENSMUSG00000018428,ENSMUSG00000018500,ENSMUSG00000018932,ENSMUSG00000019487,ENSMUSG00000019777,ENSMUSG00000019789,…
V1	TRUE	0.000488	296	5955	121	0.02	0.409	GO:0006936	BP	139	muscle contraction	2	ENSMUSG00000002100,ENSMUSG00000004936,ENSMUSG00000005611,ENSMUSG00000005672,ENSMUSG00000006800,ENSMUSG00000007097,ENSMUSG00000007122,ENSMUSG00000007655,ENSMUSG00000015405,ENSMUSG00000018340,ENSMUSG00000018500,ENSMUSG00000018932,ENSMUSG00000019997,ENSMUSG00000020216,ENSMUSG00000020439,ENSMUSG00000020475,ENSMUSG00000020866,ENSMUSG00000021070,ENSMUSG00000021125,ENSMUSG00000021194,ENSMUSG00000021270,…
V1	TRUE	0.000189	104	5955	54	0.009	0.519	GO:0006939	BP	139	smooth muscle contraction	3	ENSMUSG00000004936,ENSMUSG00000005611,ENSMUSG00000005672,ENSMUSG00000006800,ENSMUSG00000007097,ENSMUSG00000007655,ENSMUSG00000018500,ENSMUSG00000020866,ENSMUSG00000021070,ENSMUSG00000021367,ENSMUSG00000021478,ENSMUSG00000022122,ENSMUSG00000022982,ENSMUSG00000026360,ENSMUSG00000027524,ENSMUSG00000027950,ENSMUSG00000028004,ENSMUSG00000028149,ENSMUSG00000028172,ENSMUSG00000029084,ENSMUSG00000029761,…
V1	TRUE	0.00392	255	5955	104	0.017	0.408	GO:0090257	BP	139	regulation of muscle system process	2	ENSMUSG00000002100,ENSMUSG00000003032,ENSMUSG00000004936,ENSMUSG00000005124,ENSMUSG00000005583,ENSMUSG00000005611,ENSMUSG00000005672,ENSMUSG00000007097,ENSMUSG00000007122,ENSMUSG00000007655,ENSMUSG00000015405,ENSMUSG00000018340,ENSMUSG00000018428,ENSMUSG00000018500,ENSMUSG00000019487,ENSMUSG00000019997,ENSMUSG00000020053,ENSMUSG00000020439,ENSMUSG00000021125,ENSMUSG00000021194,ENSMUSG00000021270,…
V1	TRUE	0.00177	159	5955	72	0.012	0.453	GO:0006937	BP	139	regulation of muscle contraction	3	ENSMUSG00000002100,ENSMUSG00000004936,ENSMUSG00000005611,ENSMUSG00000005672,ENSMUSG00000007097,ENSMUSG00000007122,ENSMUSG00000007655,ENSMUSG00000015405,ENSMUSG00000018340,ENSMUSG00000018500,ENSMUSG00000019997,ENSMUSG00000020439,ENSMUSG00000021125,ENSMUSG00000021194,ENSMUSG00000021270,ENSMUSG00000021367,ENSMUSG00000022982,ENSMUSG00000024331,ENSMUSG00000026360,ENSMUSG00000026414,ENSMUSG00000026418,…
V1	TRUE	8.15e-29	3131	5955	1127	0.189	0.36	GO:0010033	BP	139	response to organic substance	1	ENSMUSG00000000058,ENSMUSG00000000275,ENSMUSG00000000320,ENSMUSG00000000399,ENSMUSG00000000440,ENSMUSG00000000489,ENSMUSG00000000530,ENSMUSG00000000567,ENSMUSG00000000568,ENSMUSG00000000628,ENSMUSG00000000708,ENSMUSG00000000753,ENSMUSG00000000766,ENSMUSG00000000791,ENSMUSG00000000792,ENSMUSG00000000861,ENSMUSG00000000902,ENSMUSG00000000957,ENSMUSG00000001123,ENSMUSG00000001240,ENSMUSG00000001280,…
V1	TRUE	9.75e-19	652	5955	290	0.049	0.445	GO:0070848	BP	139	response to growth factor	2	ENSMUSG00000000058,ENSMUSG00000000489,ENSMUSG00000000530,ENSMUSG00000000567,ENSMUSG00000000766,ENSMUSG00000001240,ENSMUSG00000001496,ENSMUSG00000001506,ENSMUSG00000001870,ENSMUSG00000002603,ENSMUSG00000003032,ENSMUSG00000003316,ENSMUSG00000003665,ENSMUSG00000004951,ENSMUSG00000005583,ENSMUSG00000006005,ENSMUSG00000006127,ENSMUSG00000006205,ENSMUSG00000006386,ENSMUSG00000006445,ENSMUSG00000006611,…
V1	TRUE	0.000276	209	5955	92	0.015	0.44	GO:0071559	BP	139	response to transforming growth factor beta	3	ENSMUSG00000000058,ENSMUSG00000000530,ENSMUSG00000000567,ENSMUSG00000001496,ENSMUSG00000001506,ENSMUSG00000001870,ENSMUSG00000002603,ENSMUSG00000003316,ENSMUSG00000005583,ENSMUSG00000006205,ENSMUSG00000007613,ENSMUSG00000007655,ENSMUSG00000014932,ENSMUSG00000018363,ENSMUSG00000019777,ENSMUSG00000019889,ENSMUSG00000019920,ENSMUSG00000021127,ENSMUSG00000021250,ENSMUSG00000021253,ENSMUSG00000021360,…
V1	TRUE	1.88e-13	935	5955	368	0.062	0.394	GO:0033993	BP	139	response to lipid	2	ENSMUSG00000000275,ENSMUSG00000000320,ENSMUSG00000000440,ENSMUSG00000000567,ENSMUSG00000000568,ENSMUSG00000000753,ENSMUSG00000000766,ENSMUSG00000001123,ENSMUSG00000001240,ENSMUSG00000001496,ENSMUSG00000001506,ENSMUSG00000001761,ENSMUSG00000002602,ENSMUSG00000002603,ENSMUSG00000002944,ENSMUSG00000002948,ENSMUSG00000003032,ENSMUSG00000003099,ENSMUSG00000003437,ENSMUSG00000003545,ENSMUSG00000004366,…
V1	TRUE	0.00548	146	5955	66	0.011	0.452	GO:0046683	BP	139	response to organophosphorus	2	ENSMUSG00000000792,ENSMUSG00000001506,ENSMUSG00000003545,ENSMUSG00000006127,ENSMUSG00000006386,ENSMUSG00000018593,ENSMUSG00000020048,ENSMUSG00000020538,ENSMUSG00000020573,ENSMUSG00000020592,ENSMUSG00000021127,ENSMUSG00000021250,ENSMUSG00000021594,ENSMUSG00000021680,ENSMUSG00000021764,ENSMUSG00000022469,ENSMUSG00000022758,ENSMUSG00000022892,ENSMUSG00000022982,ENSMUSG00000023019,ENSMUSG00000024190,…
V1	TRUE	1.26e-17	1015	5955	410	0.069	0.404	GO:0014070	BP	139	response to organic cyclic compound	2	ENSMUSG00000000275,ENSMUSG00000000440,ENSMUSG00000000568,ENSMUSG00000000753,ENSMUSG00000000766,ENSMUSG00000000792,ENSMUSG00000000957,ENSMUSG00000001240,ENSMUSG00000001506,ENSMUSG00000001663,ENSMUSG00000001761,ENSMUSG00000002489,ENSMUSG00000002603,ENSMUSG00000002731,ENSMUSG00000002944,ENSMUSG00000003032,ENSMUSG00000003099,ENSMUSG00000003545,ENSMUSG00000004035,ENSMUSG00000004043,ENSMUSG00000004366,…
V1	TRUE	9.25e-09	900	5955	337	0.057	0.374	GO:0034097	BP	139	response to cytokine	2	ENSMUSG00000000275,ENSMUSG00000000440,ENSMUSG00000000489,ENSMUSG00000000567,ENSMUSG00000000628,ENSMUSG00000000791,ENSMUSG00000001506,ENSMUSG00000002602,ENSMUSG00000002948,ENSMUSG00000003032,ENSMUSG00000003206,ENSMUSG00000003308,ENSMUSG00000003882,ENSMUSG00000004043,ENSMUSG00000004069,ENSMUSG00000004266,ENSMUSG00000004934,ENSMUSG00000005057,ENSMUSG00000005609,ENSMUSG00000005672,ENSMUSG00000005899,…
V1	TRUE	0.00137	147	5955	68	0.011	0.463	GO:0034341	BP	139	response to interferon-gamma	3	ENSMUSG00000000440,ENSMUSG00000000791,ENSMUSG00000004069,ENSMUSG00000017774,ENSMUSG00000018899,ENSMUSG00000018920,ENSMUSG00000018927,ENSMUSG00000019122,ENSMUSG00000019471,ENSMUSG00000020152,ENSMUSG00000020826,ENSMUSG00000021367,ENSMUSG00000021559,ENSMUSG00000021994,ENSMUSG00000022512,ENSMUSG00000022906,ENSMUSG00000023235,ENSMUSG00000023259,ENSMUSG00000023944,ENSMUSG00000024397,ENSMUSG00000024411,…
V1	TRUE	1.13e-11	954	5955	367	0.062	0.385	GO:0009725	BP	139	response to hormone	2	ENSMUSG00000000058,ENSMUSG00000000440,ENSMUSG00000000568,ENSMUSG00000000708,ENSMUSG00000000753,ENSMUSG00000000792,ENSMUSG00000000957,ENSMUSG00000001240,ENSMUSG00000001280,ENSMUSG00000001496,ENSMUSG00000001506,ENSMUSG00000001642,ENSMUSG00000001663,ENSMUSG00000002603,ENSMUSG00000003099,ENSMUSG00000003235,ENSMUSG00000003545,ENSMUSG00000004043,ENSMUSG00000004366,ENSMUSG00000004791,ENSMUSG00000004936,…
V1	TRUE	0.000114	379	5955	151	0.025	0.398	GO:0048545	BP	139	response to steroid hormone	3	ENSMUSG00000000440,ENSMUSG00000000753,ENSMUSG00000001240,ENSMUSG00000001506,ENSMUSG00000002603,ENSMUSG00000003099,ENSMUSG00000003545,ENSMUSG00000004366,ENSMUSG00000004936,ENSMUSG00000006519,ENSMUSG00000006764,ENSMUSG00000007097,ENSMUSG00000007655,ENSMUSG00000008999,ENSMUSG00000013833,ENSMUSG00000015090,ENSMUSG00000015340,ENSMUSG00000017210,ENSMUSG00000018593,ENSMUSG00000019803,ENSMUSG00000019943,…
V1	TRUE	3.88e-35	2267	5955	883	0.148	0.39	GO:0071310	BP	139	cellular response to organic substance	2	ENSMUSG00000000058,ENSMUSG00000000275,ENSMUSG00000000320,ENSMUSG00000000440,ENSMUSG00000000489,ENSMUSG00000000530,ENSMUSG00000000567,ENSMUSG00000000568,ENSMUSG00000000628,ENSMUSG00000000708,ENSMUSG00000000753,ENSMUSG00000000766,ENSMUSG00000000791,ENSMUSG00000000792,ENSMUSG00000000861,ENSMUSG00000000902,ENSMUSG00000001240,ENSMUSG00000001280,ENSMUSG00000001496,ENSMUSG00000001506,ENSMUSG00000001642,…
V1	TRUE	8.33e-09	784	5955	300	0.05	0.383	GO:0071345	BP	139	cellular response to cytokine stimulus	3	ENSMUSG00000000275,ENSMUSG00000000440,ENSMUSG00000000489,ENSMUSG00000000567,ENSMUSG00000000628,ENSMUSG00000000791,ENSMUSG00000001506,ENSMUSG00000002602,ENSMUSG00000002948,ENSMUSG00000003032,ENSMUSG00000003206,ENSMUSG00000003308,ENSMUSG00000003882,ENSMUSG00000004043,ENSMUSG00000004069,ENSMUSG00000004266,ENSMUSG00000004934,ENSMUSG00000005057,ENSMUSG00000005609,ENSMUSG00000005672,ENSMUSG00000005899,…
V1	TRUE	4.2e-06	566	5955	218	0.037	0.385	GO:0071396	BP	139	cellular response to lipid	3	ENSMUSG00000000320,ENSMUSG00000000440,ENSMUSG00000000567,ENSMUSG00000000568,ENSMUSG00000000753,ENSMUSG00000001506,ENSMUSG00000001761,ENSMUSG00000002602,ENSMUSG00000002603,ENSMUSG00000002944,ENSMUSG00000002948,ENSMUSG00000003032,ENSMUSG00000003099,ENSMUSG00000003437,ENSMUSG00000005583,ENSMUSG00000005609,ENSMUSG00000005951,ENSMUSG00000007097,ENSMUSG00000007872,ENSMUSG00000008999,ENSMUSG00000009681,…
V1	TRUE	4.64e-17	626	5955	276	0.046	0.441	GO:0071363	BP	139	cellular response to growth factor stimulus	3	ENSMUSG00000000058,ENSMUSG00000000489,ENSMUSG00000000530,ENSMUSG00000000567,ENSMUSG00000001240,ENSMUSG00000001496,ENSMUSG00000001506,ENSMUSG00000001870,ENSMUSG00000002603,ENSMUSG00000003032,ENSMUSG00000003316,ENSMUSG00000003665,ENSMUSG00000004951,ENSMUSG00000005583,ENSMUSG00000006127,ENSMUSG00000006205,ENSMUSG00000006386,ENSMUSG00000006611,ENSMUSG00000006800,ENSMUSG00000006930,ENSMUSG00000006958,…
V1	TRUE	0.000437	205	5955	90	0.015	0.439	GO:0071560	BP	139	cellular response to transforming growth factor beta stimulus	4	ENSMUSG00000000058,ENSMUSG00000000530,ENSMUSG00000000567,ENSMUSG00000001496,ENSMUSG00000001506,ENSMUSG00000001870,ENSMUSG00000002603,ENSMUSG00000003316,ENSMUSG00000005583,ENSMUSG00000006205,ENSMUSG00000007613,ENSMUSG00000007655,ENSMUSG00000014932,ENSMUSG00000018363,ENSMUSG00000019777,ENSMUSG00000019889,ENSMUSG00000019920,ENSMUSG00000021127,ENSMUSG00000021250,ENSMUSG00000021253,ENSMUSG00000021360,…
V1	TRUE	2.9e-09	255	5955	122	0.02	0.478	GO:0090287	BP	139	regulation of cellular response to growth factor stimulus	4	ENSMUSG00000000058,ENSMUSG00000000530,ENSMUSG00000001496,ENSMUSG00000002603,ENSMUSG00000003316,ENSMUSG00000006205,ENSMUSG00000006386,ENSMUSG00000006800,ENSMUSG00000006958,ENSMUSG00000007655,ENSMUSG00000008090,ENSMUSG00000017774,ENSMUSG00000018363,ENSMUSG00000018822,ENSMUSG00000019428,ENSMUSG00000019647,ENSMUSG00000019831,ENSMUSG00000019929,ENSMUSG00000020101,ENSMUSG00000020340,ENSMUSG00000020802,…
V1	TRUE	3.36e-08	571	5955	228	0.038	0.399	GO:0071407	BP	139	cellular response to organic cyclic compound	3	ENSMUSG00000000440,ENSMUSG00000000568,ENSMUSG00000000753,ENSMUSG00000000766,ENSMUSG00000000792,ENSMUSG00000001506,ENSMUSG00000001761,ENSMUSG00000002603,ENSMUSG00000002731,ENSMUSG00000003032,ENSMUSG00000003099,ENSMUSG00000004035,ENSMUSG00000004043,ENSMUSG00000004451,ENSMUSG00000004936,ENSMUSG00000004980,ENSMUSG00000005583,ENSMUSG00000006127,ENSMUSG00000006519,ENSMUSG00000006651,ENSMUSG00000007097,…
V1	TRUE	7.83e-05	640	5955	236	0.04	0.369	GO:0032870	BP	139	cellular response to hormone stimulus	3	ENSMUSG00000000058,ENSMUSG00000000440,ENSMUSG00000000568,ENSMUSG00000000708,ENSMUSG00000000753,ENSMUSG00000000792,ENSMUSG00000001240,ENSMUSG00000001280,ENSMUSG00000002603,ENSMUSG00000003099,ENSMUSG00000003545,ENSMUSG00000004043,ENSMUSG00000004791,ENSMUSG00000005057,ENSMUSG00000005514,ENSMUSG00000005583,ENSMUSG00000005672,ENSMUSG00000006127,ENSMUSG00000006519,ENSMUSG00000007097,ENSMUSG00000007655,…
V1	TRUE	2.99e-15	1088	5955	425	0.071	0.391	GO:1901698	BP	139	response to nitrogen compound	1	ENSMUSG00000000058,ENSMUSG00000000275,ENSMUSG00000000440,ENSMUSG00000000567,ENSMUSG00000000568,ENSMUSG00000000708,ENSMUSG00000000766,ENSMUSG00000000792,ENSMUSG00000000861,ENSMUSG00000001280,ENSMUSG00000001506,ENSMUSG00000001642,ENSMUSG00000002102,ENSMUSG00000002489,ENSMUSG00000002603,ENSMUSG00000002731,ENSMUSG00000002944,ENSMUSG00000002985,ENSMUSG00000003032,ENSMUSG00000003099,ENSMUSG00000003235,…
V1	TRUE	2.77e-09	610	5955	245	0.041	0.402	GO:1901699	BP	139	cellular response to nitrogen compound	2	ENSMUSG00000000058,ENSMUSG00000000440,ENSMUSG00000000567,ENSMUSG00000000568,ENSMUSG00000000708,ENSMUSG00000000766,ENSMUSG00000000792,ENSMUSG00000000861,ENSMUSG00000001280,ENSMUSG00000001506,ENSMUSG00000001642,ENSMUSG00000002603,ENSMUSG00000002731,ENSMUSG00000002944,ENSMUSG00000003032,ENSMUSG00000004035,ENSMUSG00000004043,ENSMUSG00000004451,ENSMUSG00000004936,ENSMUSG00000004980,ENSMUSG00000005057,…
V1	TRUE	1.08e-05	136	5955	69	0.012	0.507	GO:0060359	BP	139	response to ammonium ion	2	ENSMUSG00000000568,ENSMUSG00000000766,ENSMUSG00000002489,ENSMUSG00000003099,ENSMUSG00000003545,ENSMUSG00000013698,ENSMUSG00000013766,ENSMUSG00000013787,ENSMUSG00000018634,ENSMUSG00000019777,ENSMUSG00000020929,ENSMUSG00000021270,ENSMUSG00000021478,ENSMUSG00000021680,ENSMUSG00000022048,ENSMUSG00000022052,ENSMUSG00000022577,ENSMUSG00000022705,ENSMUSG00000023052,ENSMUSG00000023944,ENSMUSG00000024397,…
V1	TRUE	1.12e-15	958	5955	384	0.064	0.401	GO:0010243	BP	139	response to organonitrogen compound	2	ENSMUSG00000000058,ENSMUSG00000000275,ENSMUSG00000000440,ENSMUSG00000000567,ENSMUSG00000000568,ENSMUSG00000000708,ENSMUSG00000000766,ENSMUSG00000000792,ENSMUSG00000000861,ENSMUSG00000001280,ENSMUSG00000001506,ENSMUSG00000001642,ENSMUSG00000002102,ENSMUSG00000002489,ENSMUSG00000002603,ENSMUSG00000002944,ENSMUSG00000002985,ENSMUSG00000003032,ENSMUSG00000003099,ENSMUSG00000003235,ENSMUSG00000003545,…
V1	TRUE	0.000219	128	5955	63	0.011	0.492	GO:0043279	BP	139	response to alkaloid	3	ENSMUSG00000000440,ENSMUSG00000000766,ENSMUSG00000002489,ENSMUSG00000003099,ENSMUSG00000003545,ENSMUSG00000004035,ENSMUSG00000013698,ENSMUSG00000013787,ENSMUSG00000018634,ENSMUSG00000019777,ENSMUSG00000020178,ENSMUSG00000020182,ENSMUSG00000020929,ENSMUSG00000021270,ENSMUSG00000021478,ENSMUSG00000021680,ENSMUSG00000022048,ENSMUSG00000022052,ENSMUSG00000022705,ENSMUSG00000023052,ENSMUSG00000023944,…
V1	TRUE	0.00982	38	5955	24	0.004	0.632	GO:0014072	BP	139	response to isoquinoline alkaloid	4	ENSMUSG00000000766,ENSMUSG00000003099,ENSMUSG00000003545,ENSMUSG00000013698,ENSMUSG00000022052,ENSMUSG00000022705,ENSMUSG00000023052,ENSMUSG00000024397,ENSMUSG00000026959,ENSMUSG00000028172,ENSMUSG00000029802,ENSMUSG00000030043,ENSMUSG00000031077,ENSMUSG00000031616,ENSMUSG00000031672,ENSMUSG00000032259,ENSMUSG00000036427,ENSMUSG00000038530,ENSMUSG00000045038,ENSMUSG00000045573,ENSMUSG00000055737,…
V1	TRUE	0.00487	37	5955	24	0.004	0.649	GO:0043278	BP	139	response to morphine	5	ENSMUSG00000000766,ENSMUSG00000003099,ENSMUSG00000003545,ENSMUSG00000013698,ENSMUSG00000022052,ENSMUSG00000022705,ENSMUSG00000023052,ENSMUSG00000024397,ENSMUSG00000026959,ENSMUSG00000028172,ENSMUSG00000029802,ENSMUSG00000030043,ENSMUSG00000031077,ENSMUSG00000031616,ENSMUSG00000031672,ENSMUSG00000032259,ENSMUSG00000036427,ENSMUSG00000038530,ENSMUSG00000045038,ENSMUSG00000045573,ENSMUSG00000055737,…
V1	TRUE	0.00576	166	5955	73	0.012	0.44	GO:0014074	BP	139	response to purine-containing compound	3	ENSMUSG00000000440,ENSMUSG00000000792,ENSMUSG00000001506,ENSMUSG00000003545,ENSMUSG00000004035,ENSMUSG00000006127,ENSMUSG00000006386,ENSMUSG00000018593,ENSMUSG00000019777,ENSMUSG00000020048,ENSMUSG00000020178,ENSMUSG00000020538,ENSMUSG00000020573,ENSMUSG00000020592,ENSMUSG00000021127,ENSMUSG00000021250,ENSMUSG00000021594,ENSMUSG00000021680,ENSMUSG00000021764,ENSMUSG00000022469,ENSMUSG00000022758,…
V1	TRUE	2.75e-05	475	5955	185	0.031	0.389	GO:1901652	BP	139	response to peptide	3	ENSMUSG00000000058,ENSMUSG00000000440,ENSMUSG00000000708,ENSMUSG00000001280,ENSMUSG00000001506,ENSMUSG00000001642,ENSMUSG00000002603,ENSMUSG00000002944,ENSMUSG00000003032,ENSMUSG00000003235,ENSMUSG00000004043,ENSMUSG00000005057,ENSMUSG00000005514,ENSMUSG00000006127,ENSMUSG00000006386,ENSMUSG00000006519,ENSMUSG00000007655,ENSMUSG00000008999,ENSMUSG00000009281,ENSMUSG00000010660,ENSMUSG00000010663,…
V1	TRUE	0.000409	407	5955	158	0.027	0.388	GO:0043434	BP	139	response to peptide hormone	4	ENSMUSG00000000058,ENSMUSG00000000440,ENSMUSG00000000708,ENSMUSG00000001280,ENSMUSG00000001506,ENSMUSG00000002603,ENSMUSG00000003235,ENSMUSG00000004043,ENSMUSG00000005057,ENSMUSG00000005514,ENSMUSG00000006127,ENSMUSG00000006386,ENSMUSG00000006519,ENSMUSG00000007655,ENSMUSG00000008999,ENSMUSG00000009281,ENSMUSG00000010660,ENSMUSG00000010663,ENSMUSG00000015340,ENSMUSG00000015806,ENSMUSG00000015839,…
V1	TRUE	3.36e-07	516	5955	206	0.035	0.399	GO:0071417	BP	139	cellular response to organonitrogen compound	3	ENSMUSG00000000058,ENSMUSG00000000440,ENSMUSG00000000567,ENSMUSG00000000568,ENSMUSG00000000708,ENSMUSG00000000766,ENSMUSG00000000792,ENSMUSG00000000861,ENSMUSG00000001280,ENSMUSG00000001506,ENSMUSG00000001642,ENSMUSG00000002603,ENSMUSG00000002944,ENSMUSG00000003032,ENSMUSG00000004035,ENSMUSG00000004043,ENSMUSG00000005057,ENSMUSG00000005514,ENSMUSG00000005583,ENSMUSG00000006127,ENSMUSG00000006519,…
V1	TRUE	9.04e-15	469	5955	214	0.036	0.456	GO:0003013	BP	139	circulatory system process	1	ENSMUSG00000000093,ENSMUSG00000000320,ENSMUSG00000000440,ENSMUSG00000000530,ENSMUSG00000000708,ENSMUSG00000001240,ENSMUSG00000001496,ENSMUSG00000002100,ENSMUSG00000002603,ENSMUSG00000002944,ENSMUSG00000002985,ENSMUSG00000004936,ENSMUSG00000005611,ENSMUSG00000006519,ENSMUSG00000007097,ENSMUSG00000007655,ENSMUSG00000009681,ENSMUSG00000010066,ENSMUSG00000011751,ENSMUSG00000015405,ENSMUSG00000016087,…
V1	TRUE	3.69e-09	184	5955	95	0.016	0.516	GO:0003018	BP	139	vascular process in circulatory system	2	ENSMUSG00000000320,ENSMUSG00000000708,ENSMUSG00000001240,ENSMUSG00000002603,ENSMUSG00000002985,ENSMUSG00000004936,ENSMUSG00000005611,ENSMUSG00000007097,ENSMUSG00000007655,ENSMUSG00000009681,ENSMUSG00000018500,ENSMUSG00000020122,ENSMUSG00000020123,ENSMUSG00000020155,ENSMUSG00000020178,ENSMUSG00000020704,ENSMUSG00000020826,ENSMUSG00000020866,ENSMUSG00000021070,ENSMUSG00000021194,ENSMUSG00000021367,…
V1	TRUE	0.00284	224	5955	94	0.016	0.42	GO:0003015	BP	139	heart process	2	ENSMUSG00000000093,ENSMUSG00000002100,ENSMUSG00000007097,ENSMUSG00000007655,ENSMUSG00000010066,ENSMUSG00000011751,ENSMUSG00000015405,ENSMUSG00000018932,ENSMUSG00000019429,ENSMUSG00000019789,ENSMUSG00000019997,ENSMUSG00000020123,ENSMUSG00000020354,ENSMUSG00000020439,ENSMUSG00000020538,ENSMUSG00000020866,ENSMUSG00000021194,ENSMUSG00000021270,ENSMUSG00000021367,ENSMUSG00000022865,ENSMUSG00000022982,…
V1	TRUE	4.03e-14	460	5955	209	0.035	0.454	GO:0008015	BP	139	blood circulation	2	ENSMUSG00000000093,ENSMUSG00000000320,ENSMUSG00000000440,ENSMUSG00000000530,ENSMUSG00000000708,ENSMUSG00000001240,ENSMUSG00000001496,ENSMUSG00000002100,ENSMUSG00000002603,ENSMUSG00000002944,ENSMUSG00000002985,ENSMUSG00000004936,ENSMUSG00000005611,ENSMUSG00000006519,ENSMUSG00000007097,ENSMUSG00000007655,ENSMUSG00000009681,ENSMUSG00000010066,ENSMUSG00000011751,ENSMUSG00000015405,ENSMUSG00000016087,…
V1	TRUE	0.00682	216	5955	90	0.015	0.417	GO:0060047	BP	139	heart contraction	3	ENSMUSG00000000093,ENSMUSG00000002100,ENSMUSG00000007097,ENSMUSG00000007655,ENSMUSG00000010066,ENSMUSG00000011751,ENSMUSG00000015405,ENSMUSG00000018932,ENSMUSG00000019429,ENSMUSG00000019789,ENSMUSG00000019997,ENSMUSG00000020123,ENSMUSG00000020354,ENSMUSG00000020439,ENSMUSG00000020538,ENSMUSG00000020866,ENSMUSG00000021194,ENSMUSG00000021270,ENSMUSG00000021367,ENSMUSG00000022865,ENSMUSG00000022982,…
V1	TRUE	5.16e-06	182	5955	87	0.015	0.478	GO:0008217	BP	139	regulation of blood pressure	3	ENSMUSG00000000440,ENSMUSG00000000530,ENSMUSG00000001240,ENSMUSG00000001496,ENSMUSG00000002944,ENSMUSG00000006519,ENSMUSG00000007097,ENSMUSG00000015405,ENSMUSG00000016494,ENSMUSG00000019429,ENSMUSG00000020123,ENSMUSG00000020439,ENSMUSG00000020644,ENSMUSG00000020704,ENSMUSG00000020826,ENSMUSG00000021070,ENSMUSG00000021367,ENSMUSG00000021583,ENSMUSG00000021647,ENSMUSG00000021910,ENSMUSG00000022040,…
V1	TRUE	9.52e-07	240	5955	110	0.018	0.458	GO:1903522	BP	139	regulation of blood circulation	3	ENSMUSG00000000093,ENSMUSG00000004936,ENSMUSG00000007097,ENSMUSG00000007655,ENSMUSG00000010066,ENSMUSG00000011751,ENSMUSG00000015405,ENSMUSG00000019429,ENSMUSG00000019789,ENSMUSG00000019997,ENSMUSG00000020122,ENSMUSG00000020123,ENSMUSG00000020439,ENSMUSG00000020538,ENSMUSG00000020704,ENSMUSG00000020866,ENSMUSG00000021194,ENSMUSG00000021270,ENSMUSG00000021367,ENSMUSG00000021478,ENSMUSG00000022865,…
V1	TRUE	0.00134	88	5955	46	0.008	0.523	GO:1903524	BP	139	positive regulation of blood circulation	4	ENSMUSG00000007655,ENSMUSG00000015405,ENSMUSG00000019789,ENSMUSG00000019997,ENSMUSG00000020122,ENSMUSG00000020123,ENSMUSG00000020439,ENSMUSG00000021194,ENSMUSG00000021270,ENSMUSG00000021367,ENSMUSG00000024027,ENSMUSG00000024935,ENSMUSG00000025026,ENSMUSG00000025701,ENSMUSG00000026360,ENSMUSG00000027524,ENSMUSG00000028172,ENSMUSG00000029084,ENSMUSG00000029925,ENSMUSG00000030043,ENSMUSG00000030790,…
V1	TRUE	0.00118	183	5955	81	0.014	0.443	GO:0008016	BP	139	regulation of heart contraction	4	ENSMUSG00000000093,ENSMUSG00000007097,ENSMUSG00000007655,ENSMUSG00000010066,ENSMUSG00000011751,ENSMUSG00000015405,ENSMUSG00000019429,ENSMUSG00000019789,ENSMUSG00000019997,ENSMUSG00000020123,ENSMUSG00000020439,ENSMUSG00000020538,ENSMUSG00000020866,ENSMUSG00000021194,ENSMUSG00000021270,ENSMUSG00000021367,ENSMUSG00000022865,ENSMUSG00000023052,ENSMUSG00000024027,ENSMUSG00000024140,ENSMUSG00000024331,…
V1	TRUE	0.00134	29	5955	21	0.004	0.724	GO:0002026	BP	139	regulation of the force of heart contraction	5	ENSMUSG00000007097,ENSMUSG00000007655,ENSMUSG00000021194,ENSMUSG00000025579,ENSMUSG00000026463,ENSMUSG00000028854,ENSMUSG00000028978,ENSMUSG00000029361,ENSMUSG00000029467,ENSMUSG00000030790,ENSMUSG00000032959,ENSMUSG00000033161,ENSMUSG00000035283,ENSMUSG00000037010,ENSMUSG00000038583,ENSMUSG00000045730,ENSMUSG00000045875,ENSMUSG00000053093,ENSMUSG00000053965,ENSMUSG00000054640,ENSMUSG00000061086
[truncated: 82 more rows]

## Sheet: DS D2R pellet vs input CC
query.number	significant	p.value	term.size	query.size	overlap.size	precision	recall	term.id	domain	subgraph.number	term.name	relative.depth	intersection
[truncated: 148 more rows]

## Sheet: DS D2R pellet vs input MF
query.number	significant	p.value	term.size	query.size	overlap.size	precision	recall	term.id	domain	subgraph.number	term.name	relative.depth	intersection
[truncated: 95 more rows]

## Sheet: DS D2R pellet vs input KEEG
query.number	significant	p.value	term.size	query.size	overlap.size	precision	recall	term.id	domain	subgraph.number	term.name	relative.depth	intersection
[truncated: 13 more rows]
