# Supplementary material for: Functional and molecular heterogeneity of D2R neurons along dorsal ventral axis in the striatum
Source: Nat Commun. 2020 Apr 23;11:1957. doi: 10.1038/s41467-020-15716-9 (PMC7181842; doi:10.1038/s41467-020-15716-9)
Supplement: Supplementary file 10 — Supplementary Data 7 [file 41467_2020_15716_MOESM10_ESM.xlsx]

## Sheet: DS D2R vs Acb D2R pellet BP
query.number	significant	p.value	term.size	query.size	overlap.size	precision	recall	term.id	domain	subgraph.number	term.name	relative.depth	intersection
V1	TRUE	3.72e-47	5469	1980	780	0.394	0.143	GO:0048856	BP	18	anatomical structure development	2	ENSMUSG00000000125,ENSMUSG00000000214,ENSMUSG00000000305,ENSMUSG00000000365,ENSMUSG00000000530,ENSMUSG00000000552,ENSMUSG00000000555,ENSMUSG00000000753,ENSMUSG00000000766,ENSMUSG00000000782,ENSMUSG00000001119,ENSMUSG00000001240,ENSMUSG00000001270,ENSMUSG00000001435,ENSMUSG00000002147,ENSMUSG00000002249,ENSMUSG00000002324,ENSMUSG00000002633,ENSMUSG00000002688,ENSMUSG00000002731,ENSMUSG00000002944,…
V1	TRUE	1.18e-45	4523	1980	675	0.341	0.149	GO:0048731	BP	18	system development	3	ENSMUSG00000000125,ENSMUSG00000000214,ENSMUSG00000000305,ENSMUSG00000000530,ENSMUSG00000000552,ENSMUSG00000000555,ENSMUSG00000000753,ENSMUSG00000000766,ENSMUSG00000000782,ENSMUSG00000001240,ENSMUSG00000001270,ENSMUSG00000001435,ENSMUSG00000002147,ENSMUSG00000002249,ENSMUSG00000002324,ENSMUSG00000002633,ENSMUSG00000002688,ENSMUSG00000002731,ENSMUSG00000002944,ENSMUSG00000004266,ENSMUSG00000004446,…
V1	TRUE	2.01e-45	5928	1980	822	0.415	0.139	GO:0032502	BP	18	developmental process	1	ENSMUSG00000000125,ENSMUSG00000000214,ENSMUSG00000000282,ENSMUSG00000000305,ENSMUSG00000000317,ENSMUSG00000000365,ENSMUSG00000000530,ENSMUSG00000000552,ENSMUSG00000000555,ENSMUSG00000000753,ENSMUSG00000000766,ENSMUSG00000000782,ENSMUSG00000001119,ENSMUSG00000001240,ENSMUSG00000001270,ENSMUSG00000001435,ENSMUSG00000002147,ENSMUSG00000002249,ENSMUSG00000002324,ENSMUSG00000002633,ENSMUSG00000002688,…
V1	TRUE	1.71e-44	5023	1980	725	0.366	0.144	GO:0007275	BP	18	multicellular organism development	3	ENSMUSG00000000125,ENSMUSG00000000214,ENSMUSG00000000305,ENSMUSG00000000365,ENSMUSG00000000530,ENSMUSG00000000552,ENSMUSG00000000555,ENSMUSG00000000753,ENSMUSG00000000766,ENSMUSG00000000782,ENSMUSG00000001119,ENSMUSG00000001240,ENSMUSG00000001270,ENSMUSG00000001435,ENSMUSG00000002147,ENSMUSG00000002249,ENSMUSG00000002324,ENSMUSG00000002633,ENSMUSG00000002688,ENSMUSG00000002731,ENSMUSG00000002944,…
V1	TRUE	7.66e-35	3235	1980	500	0.253	0.155	GO:0023051	BP	18	regulation of signaling	2	ENSMUSG00000000125,ENSMUSG00000000263,ENSMUSG00000000275,ENSMUSG00000000282,ENSMUSG00000000296,ENSMUSG00000000530,ENSMUSG00000000552,ENSMUSG00000000766,ENSMUSG00000001240,ENSMUSG00000001672,ENSMUSG00000001995,ENSMUSG00000002108,ENSMUSG00000002458,ENSMUSG00000002459,ENSMUSG00000002633,ENSMUSG00000002688,ENSMUSG00000002731,ENSMUSG00000002944,ENSMUSG00000004035,ENSMUSG00000004266,ENSMUSG00000004347,…
V1	TRUE	1.04e-34	3212	1980	497	0.251	0.155	GO:0010646	BP	18	regulation of cell communication	3	ENSMUSG00000000125,ENSMUSG00000000263,ENSMUSG00000000275,ENSMUSG00000000282,ENSMUSG00000000296,ENSMUSG00000000530,ENSMUSG00000000552,ENSMUSG00000000766,ENSMUSG00000001240,ENSMUSG00000001672,ENSMUSG00000001995,ENSMUSG00000002108,ENSMUSG00000002458,ENSMUSG00000002459,ENSMUSG00000002633,ENSMUSG00000002688,ENSMUSG00000002731,ENSMUSG00000002944,ENSMUSG00000004035,ENSMUSG00000004266,ENSMUSG00000004347,…
V1	TRUE	9.55e-33	2913	1980	457	0.231	0.157	GO:0051239	BP	18	regulation of multicellular organismal process	2	ENSMUSG00000000125,ENSMUSG00000000214,ENSMUSG00000000263,ENSMUSG00000000305,ENSMUSG00000000530,ENSMUSG00000000555,ENSMUSG00000000753,ENSMUSG00000000766,ENSMUSG00000001240,ENSMUSG00000001672,ENSMUSG00000002108,ENSMUSG00000002147,ENSMUSG00000002249,ENSMUSG00000002633,ENSMUSG00000002688,ENSMUSG00000002771,ENSMUSG00000002897,ENSMUSG00000002944,ENSMUSG00000004266,ENSMUSG00000004885,ENSMUSG00000004951,…
V1	TRUE	3.12e-32	2235	1980	376	0.19	0.168	GO:0007399	BP	18	nervous system development	4	ENSMUSG00000000125,ENSMUSG00000000214,ENSMUSG00000000305,ENSMUSG00000000753,ENSMUSG00000000766,ENSMUSG00000000782,ENSMUSG00000001270,ENSMUSG00000002249,ENSMUSG00000002633,ENSMUSG00000002688,ENSMUSG00000004446,ENSMUSG00000004885,ENSMUSG00000004894,ENSMUSG00000004951,ENSMUSG00000005057,ENSMUSG00000005125,ENSMUSG00000005447,ENSMUSG00000005958,ENSMUSG00000006235,ENSMUSG00000006270,ENSMUSG00000006800,…
V1	TRUE	2.31e-31	2500	1980	405	0.205	0.162	GO:0009653	BP	18	anatomical structure morphogenesis	2	ENSMUSG00000000125,ENSMUSG00000000214,ENSMUSG00000000305,ENSMUSG00000000530,ENSMUSG00000000552,ENSMUSG00000000555,ENSMUSG00000000753,ENSMUSG00000000782,ENSMUSG00000001119,ENSMUSG00000001240,ENSMUSG00000001435,ENSMUSG00000002147,ENSMUSG00000002633,ENSMUSG00000002688,ENSMUSG00000002731,ENSMUSG00000002944,ENSMUSG00000004266,ENSMUSG00000004885,ENSMUSG00000004951,ENSMUSG00000005087,ENSMUSG00000005251,…
V1	TRUE	3.67e-31	4143	1980	588	0.297	0.142	GO:0048869	BP	18	cellular developmental process	2	ENSMUSG00000000125,ENSMUSG00000000214,ENSMUSG00000000282,ENSMUSG00000000305,ENSMUSG00000000317,ENSMUSG00000000365,ENSMUSG00000000530,ENSMUSG00000000552,ENSMUSG00000000555,ENSMUSG00000000753,ENSMUSG00000000766,ENSMUSG00000000782,ENSMUSG00000001119,ENSMUSG00000001240,ENSMUSG00000001435,ENSMUSG00000002147,ENSMUSG00000002249,ENSMUSG00000002324,ENSMUSG00000002633,ENSMUSG00000002688,ENSMUSG00000002944,…
V1	TRUE	1.4e-29	3961	1980	563	0.284	0.142	GO:0030154	BP	18	cell differentiation	3	ENSMUSG00000000125,ENSMUSG00000000214,ENSMUSG00000000305,ENSMUSG00000000317,ENSMUSG00000000365,ENSMUSG00000000530,ENSMUSG00000000552,ENSMUSG00000000555,ENSMUSG00000000753,ENSMUSG00000000766,ENSMUSG00000000782,ENSMUSG00000001119,ENSMUSG00000001240,ENSMUSG00000001435,ENSMUSG00000002147,ENSMUSG00000002249,ENSMUSG00000002324,ENSMUSG00000002633,ENSMUSG00000002688,ENSMUSG00000002944,ENSMUSG00000004266,…
V1	TRUE	6.64e-29	2451	1980	392	0.198	0.16	GO:0035556	BP	18	intracellular signal transduction	4	ENSMUSG00000000275,ENSMUSG00000000296,ENSMUSG00000000552,ENSMUSG00000000766,ENSMUSG00000001240,ENSMUSG00000001672,ENSMUSG00000001995,ENSMUSG00000002012,ENSMUSG00000002249,ENSMUSG00000002633,ENSMUSG00000002688,ENSMUSG00000002699,ENSMUSG00000002731,ENSMUSG00000002771,ENSMUSG00000002944,ENSMUSG00000004035,ENSMUSG00000004266,ENSMUSG00000004446,ENSMUSG00000004633,ENSMUSG00000004865,ENSMUSG00000004951,…
V1	TRUE	2.2e-28	2900	1980	442	0.223	0.152	GO:0009966	BP	18	regulation of signal transduction	3	ENSMUSG00000000125,ENSMUSG00000000275,ENSMUSG00000000282,ENSMUSG00000000296,ENSMUSG00000000530,ENSMUSG00000000552,ENSMUSG00000000766,ENSMUSG00000001240,ENSMUSG00000001672,ENSMUSG00000001995,ENSMUSG00000002108,ENSMUSG00000002458,ENSMUSG00000002459,ENSMUSG00000002633,ENSMUSG00000002688,ENSMUSG00000002731,ENSMUSG00000002944,ENSMUSG00000004035,ENSMUSG00000004266,ENSMUSG00000004366,ENSMUSG00000004446,…
V1	TRUE	9.38e-28	2602	1980	406	0.205	0.156	GO:0032879	BP	18	regulation of localization	2	ENSMUSG00000000125,ENSMUSG00000000530,ENSMUSG00000000555,ENSMUSG00000000753,ENSMUSG00000000766,ENSMUSG00000001435,ENSMUSG00000001672,ENSMUSG00000002108,ENSMUSG00000002633,ENSMUSG00000002688,ENSMUSG00000002897,ENSMUSG00000002944,ENSMUSG00000003134,ENSMUSG00000003354,ENSMUSG00000003665,ENSMUSG00000004035,ENSMUSG00000004266,ENSMUSG00000004347,ENSMUSG00000004366,ENSMUSG00000004665,ENSMUSG00000004951,…
V1	TRUE	2.74e-26	3321	1980	482	0.243	0.145	GO:0048513	BP	18	animal organ development	3	ENSMUSG00000000125,ENSMUSG00000000214,ENSMUSG00000000530,ENSMUSG00000000552,ENSMUSG00000000753,ENSMUSG00000000782,ENSMUSG00000001240,ENSMUSG00000001270,ENSMUSG00000002147,ENSMUSG00000002249,ENSMUSG00000002324,ENSMUSG00000002633,ENSMUSG00000002731,ENSMUSG00000004266,ENSMUSG00000004446,ENSMUSG00000004665,ENSMUSG00000005087,ENSMUSG00000005268,ENSMUSG00000005397,ENSMUSG00000005447,ENSMUSG00000005958,…
V1	TRUE	1.22e-25	1329	1980	246	0.124	0.185	GO:0007267	BP	18	cell-cell signaling	2	ENSMUSG00000000125,ENSMUSG00000000214,ENSMUSG00000000263,ENSMUSG00000000766,ENSMUSG00000000782,ENSMUSG00000001260,ENSMUSG00000002633,ENSMUSG00000002771,ENSMUSG00000004347,ENSMUSG00000004366,ENSMUSG00000004961,ENSMUSG00000006800,ENSMUSG00000006930,ENSMUSG00000007682,ENSMUSG00000013076,ENSMUSG00000016028,ENSMUSG00000016918,ENSMUSG00000017765,ENSMUSG00000017978,ENSMUSG00000018698,ENSMUSG00000019146,…
V1	TRUE	1.87e-25	5661	1980	724	0.366	0.128	GO:0051179	BP	18	localization	1	ENSMUSG00000000125,ENSMUSG00000000214,ENSMUSG00000000263,ENSMUSG00000000530,ENSMUSG00000000552,ENSMUSG00000000555,ENSMUSG00000000753,ENSMUSG00000000766,ENSMUSG00000000792,ENSMUSG00000001025,ENSMUSG00000001240,ENSMUSG00000001260,ENSMUSG00000001415,ENSMUSG00000001435,ENSMUSG00000001672,ENSMUSG00000002108,ENSMUSG00000002633,ENSMUSG00000002688,ENSMUSG00000002699,ENSMUSG00000002771,ENSMUSG00000002897,…
V1	TRUE	9.78e-25	3444	1980	490	0.247	0.142	GO:0065008	BP	18	regulation of biological quality	2	ENSMUSG00000000125,ENSMUSG00000000214,ENSMUSG00000000263,ENSMUSG00000000305,ENSMUSG00000000530,ENSMUSG00000000552,ENSMUSG00000000753,ENSMUSG00000000766,ENSMUSG00000000792,ENSMUSG00000001240,ENSMUSG00000001270,ENSMUSG00000001415,ENSMUSG00000002108,ENSMUSG00000002633,ENSMUSG00000002688,ENSMUSG00000002731,ENSMUSG00000002771,ENSMUSG00000002944,ENSMUSG00000003657,ENSMUSG00000004035,ENSMUSG00000004266,…
V1	TRUE	1.86e-24	1812	1980	303	0.153	0.167	GO:0006928	BP	18	movement of cell or subcellular component	2	ENSMUSG00000000125,ENSMUSG00000000305,ENSMUSG00000000530,ENSMUSG00000000555,ENSMUSG00000000753,ENSMUSG00000001435,ENSMUSG00000001672,ENSMUSG00000002633,ENSMUSG00000002688,ENSMUSG00000002897,ENSMUSG00000003354,ENSMUSG00000003665,ENSMUSG00000004366,ENSMUSG00000004665,ENSMUSG00000004951,ENSMUSG00000005087,ENSMUSG00000005237,ENSMUSG00000005958,ENSMUSG00000006270,ENSMUSG00000006930,ENSMUSG00000006958,…
V1	TRUE	4.17e-24	1212	1980	227	0.115	0.187	GO:0007155	BP	18	cell adhesion	2	ENSMUSG00000000305,ENSMUSG00000000530,ENSMUSG00000000555,ENSMUSG00000001119,ENSMUSG00000001435,ENSMUSG00000001946,ENSMUSG00000002633,ENSMUSG00000002944,ENSMUSG00000003665,ENSMUSG00000004266,ENSMUSG00000004415,ENSMUSG00000004894,ENSMUSG00000005087,ENSMUSG00000005268,ENSMUSG00000005397,ENSMUSG00000005958,ENSMUSG00000006219,ENSMUSG00000006411,ENSMUSG00000006958,ENSMUSG00000007594,ENSMUSG00000011256,…
V1	TRUE	1.54e-23	1223	1980	227	0.115	0.186	GO:0022610	BP	18	biological adhesion	1	ENSMUSG00000000305,ENSMUSG00000000530,ENSMUSG00000000555,ENSMUSG00000001119,ENSMUSG00000001435,ENSMUSG00000001946,ENSMUSG00000002633,ENSMUSG00000002944,ENSMUSG00000003665,ENSMUSG00000004266,ENSMUSG00000004415,ENSMUSG00000004894,ENSMUSG00000005087,ENSMUSG00000005268,ENSMUSG00000005397,ENSMUSG00000005958,ENSMUSG00000006219,ENSMUSG00000006411,ENSMUSG00000006958,ENSMUSG00000007594,ENSMUSG00000011256,…
V1	TRUE	1.61e-23	3773	1980	521	0.263	0.138	GO:0048583	BP	18	regulation of response to stimulus	2	ENSMUSG00000000125,ENSMUSG00000000275,ENSMUSG00000000282,ENSMUSG00000000296,ENSMUSG00000000317,ENSMUSG00000000530,ENSMUSG00000000552,ENSMUSG00000000753,ENSMUSG00000000766,ENSMUSG00000001240,ENSMUSG00000001672,ENSMUSG00000001995,ENSMUSG00000002108,ENSMUSG00000002147,ENSMUSG00000002458,ENSMUSG00000002459,ENSMUSG00000002633,ENSMUSG00000002688,ENSMUSG00000002699,ENSMUSG00000002731,ENSMUSG00000002897,…
V1	TRUE	5.36e-23	2118	1980	335	0.169	0.158	GO:0048468	BP	18	cell development	3	ENSMUSG00000000125,ENSMUSG00000000214,ENSMUSG00000000305,ENSMUSG00000000365,ENSMUSG00000000552,ENSMUSG00000000753,ENSMUSG00000000766,ENSMUSG00000001240,ENSMUSG00000001435,ENSMUSG00000002324,ENSMUSG00000002633,ENSMUSG00000002688,ENSMUSG00000004266,ENSMUSG00000004885,ENSMUSG00000004894,ENSMUSG00000004951,ENSMUSG00000005125,ENSMUSG00000005958,ENSMUSG00000006235,ENSMUSG00000006270,ENSMUSG00000006457,…
V1	TRUE	1.54e-22	1627	1980	275	0.139	0.169	GO:0040011	BP	18	locomotion	1	ENSMUSG00000000125,ENSMUSG00000000275,ENSMUSG00000000305,ENSMUSG00000000530,ENSMUSG00000000555,ENSMUSG00000000753,ENSMUSG00000001435,ENSMUSG00000001672,ENSMUSG00000002633,ENSMUSG00000002688,ENSMUSG00000002897,ENSMUSG00000003665,ENSMUSG00000004366,ENSMUSG00000004665,ENSMUSG00000004951,ENSMUSG00000005087,ENSMUSG00000005958,ENSMUSG00000006270,ENSMUSG00000006958,ENSMUSG00000007613,ENSMUSG00000009621,…
V1	TRUE	3.23e-22	6958	1980	838	0.423	0.12	GO:0023052	BP	18	signaling	1	ENSMUSG00000000125,ENSMUSG00000000214,ENSMUSG00000000263,ENSMUSG00000000275,ENSMUSG00000000282,ENSMUSG00000000296,ENSMUSG00000000530,ENSMUSG00000000552,ENSMUSG00000000555,ENSMUSG00000000766,ENSMUSG00000000782,ENSMUSG00000001240,ENSMUSG00000001260,ENSMUSG00000001520,ENSMUSG00000001672,ENSMUSG00000001995,ENSMUSG00000002012,ENSMUSG00000002108,ENSMUSG00000002147,ENSMUSG00000002249,ENSMUSG00000002458,…
V1	TRUE	7.41e-22	5662	1980	709	0.358	0.125	GO:0048518	BP	18	positive regulation of biological process	2	ENSMUSG00000000125,ENSMUSG00000000184,ENSMUSG00000000263,ENSMUSG00000000275,ENSMUSG00000000296,ENSMUSG00000000305,ENSMUSG00000000530,ENSMUSG00000000552,ENSMUSG00000000555,ENSMUSG00000000753,ENSMUSG00000000766,ENSMUSG00000001240,ENSMUSG00000001435,ENSMUSG00000001542,ENSMUSG00000002108,ENSMUSG00000002147,ENSMUSG00000002249,ENSMUSG00000002633,ENSMUSG00000002688,ENSMUSG00000002699,ENSMUSG00000002731,…
V1	TRUE	3.75e-21	2466	1980	369	0.186	0.15	GO:0007166	BP	18	cell surface receptor signaling pathway	4	ENSMUSG00000000125,ENSMUSG00000000263,ENSMUSG00000000530,ENSMUSG00000000555,ENSMUSG00000000766,ENSMUSG00000000782,ENSMUSG00000001520,ENSMUSG00000002147,ENSMUSG00000002633,ENSMUSG00000002688,ENSMUSG00000002699,ENSMUSG00000002771,ENSMUSG00000002897,ENSMUSG00000002944,ENSMUSG00000004266,ENSMUSG00000004366,ENSMUSG00000004446,ENSMUSG00000004951,ENSMUSG00000005057,ENSMUSG00000005087,ENSMUSG00000005268,…
V1	TRUE	4.23e-21	7021	1980	839	0.424	0.119	GO:0007154	BP	18	cell communication	2	ENSMUSG00000000125,ENSMUSG00000000214,ENSMUSG00000000263,ENSMUSG00000000275,ENSMUSG00000000282,ENSMUSG00000000296,ENSMUSG00000000530,ENSMUSG00000000552,ENSMUSG00000000555,ENSMUSG00000000766,ENSMUSG00000000782,ENSMUSG00000001240,ENSMUSG00000001260,ENSMUSG00000001520,ENSMUSG00000001672,ENSMUSG00000001995,ENSMUSG00000002012,ENSMUSG00000002108,ENSMUSG00000002147,ENSMUSG00000002249,ENSMUSG00000002458,…
V1	TRUE	8.67e-21	1603	1980	267	0.135	0.167	GO:0022008	BP	18	neurogenesis	4	ENSMUSG00000000125,ENSMUSG00000000214,ENSMUSG00000000305,ENSMUSG00000000753,ENSMUSG00000000766,ENSMUSG00000002249,ENSMUSG00000002633,ENSMUSG00000002688,ENSMUSG00000004885,ENSMUSG00000004951,ENSMUSG00000005125,ENSMUSG00000005958,ENSMUSG00000006235,ENSMUSG00000006270,ENSMUSG00000006930,ENSMUSG00000007613,ENSMUSG00000012819,ENSMUSG00000014599,ENSMUSG00000016028,ENSMUSG00000016150,ENSMUSG00000017167,…
V1	TRUE	2.95e-20	1616	1980	267	0.135	0.165	GO:0023056	BP	18	positive regulation of signaling	3	ENSMUSG00000000125,ENSMUSG00000000275,ENSMUSG00000000296,ENSMUSG00000000530,ENSMUSG00000000552,ENSMUSG00000000766,ENSMUSG00000002108,ENSMUSG00000002633,ENSMUSG00000002688,ENSMUSG00000002731,ENSMUSG00000002944,ENSMUSG00000004035,ENSMUSG00000004266,ENSMUSG00000004446,ENSMUSG00000005057,ENSMUSG00000005087,ENSMUSG00000006235,ENSMUSG00000006800,ENSMUSG00000006930,ENSMUSG00000007613,ENSMUSG00000007656,…
V1	TRUE	3.07e-20	1493	1980	252	0.127	0.169	GO:0048699	BP	18	generation of neurons	5	ENSMUSG00000000125,ENSMUSG00000000214,ENSMUSG00000000305,ENSMUSG00000000753,ENSMUSG00000000766,ENSMUSG00000002249,ENSMUSG00000002633,ENSMUSG00000002688,ENSMUSG00000004885,ENSMUSG00000004951,ENSMUSG00000005958,ENSMUSG00000006235,ENSMUSG00000006270,ENSMUSG00000006930,ENSMUSG00000007613,ENSMUSG00000012819,ENSMUSG00000014599,ENSMUSG00000016028,ENSMUSG00000016150,ENSMUSG00000017167,ENSMUSG00000018217,…
V1	TRUE	3.65e-20	1610	1980	266	0.134	0.165	GO:0010647	BP	18	positive regulation of cell communication	4	ENSMUSG00000000125,ENSMUSG00000000275,ENSMUSG00000000296,ENSMUSG00000000530,ENSMUSG00000000552,ENSMUSG00000000766,ENSMUSG00000002108,ENSMUSG00000002633,ENSMUSG00000002688,ENSMUSG00000002731,ENSMUSG00000002944,ENSMUSG00000004035,ENSMUSG00000004266,ENSMUSG00000004446,ENSMUSG00000005057,ENSMUSG00000005087,ENSMUSG00000006235,ENSMUSG00000006800,ENSMUSG00000006930,ENSMUSG00000007613,ENSMUSG00000007656,…
V1	TRUE	5.07e-20	2572	1980	377	0.19	0.147	GO:0050793	BP	18	regulation of developmental process	2	ENSMUSG00000000125,ENSMUSG00000000305,ENSMUSG00000000317,ENSMUSG00000000530,ENSMUSG00000000552,ENSMUSG00000000555,ENSMUSG00000000753,ENSMUSG00000000766,ENSMUSG00000001240,ENSMUSG00000002147,ENSMUSG00000002249,ENSMUSG00000002633,ENSMUSG00000002688,ENSMUSG00000002944,ENSMUSG00000004266,ENSMUSG00000004885,ENSMUSG00000004951,ENSMUSG00000005087,ENSMUSG00000005268,ENSMUSG00000005465,ENSMUSG00000005958,…
V1	TRUE	3.06e-19	1717	1980	276	0.139	0.161	GO:0051240	BP	18	positive regulation of multicellular organismal process	3	ENSMUSG00000000125,ENSMUSG00000000305,ENSMUSG00000000530,ENSMUSG00000000555,ENSMUSG00000000753,ENSMUSG00000000766,ENSMUSG00000001240,ENSMUSG00000002147,ENSMUSG00000002249,ENSMUSG00000002633,ENSMUSG00000002688,ENSMUSG00000002897,ENSMUSG00000002944,ENSMUSG00000004885,ENSMUSG00000004951,ENSMUSG00000005465,ENSMUSG00000005958,ENSMUSG00000006235,ENSMUSG00000006457,ENSMUSG00000006800,ENSMUSG00000006930,…
V1	TRUE	7.67e-19	1420	1980	239	0.121	0.168	GO:0051674	BP	18	localization of cell	2	ENSMUSG00000000530,ENSMUSG00000000555,ENSMUSG00000000753,ENSMUSG00000001435,ENSMUSG00000001672,ENSMUSG00000002633,ENSMUSG00000002688,ENSMUSG00000002897,ENSMUSG00000003665,ENSMUSG00000004366,ENSMUSG00000004665,ENSMUSG00000004951,ENSMUSG00000005087,ENSMUSG00000005958,ENSMUSG00000006270,ENSMUSG00000006958,ENSMUSG00000007613,ENSMUSG00000009621,ENSMUSG00000013076,ENSMUSG00000014599,ENSMUSG00000014813,…
V1	TRUE	7.67e-19	1420	1980	239	0.121	0.168	GO:0048870	BP	18	cell motility	2	ENSMUSG00000000530,ENSMUSG00000000555,ENSMUSG00000000753,ENSMUSG00000001435,ENSMUSG00000001672,ENSMUSG00000002633,ENSMUSG00000002688,ENSMUSG00000002897,ENSMUSG00000003665,ENSMUSG00000004366,ENSMUSG00000004665,ENSMUSG00000004951,ENSMUSG00000005087,ENSMUSG00000005958,ENSMUSG00000006270,ENSMUSG00000006958,ENSMUSG00000007613,ENSMUSG00000009621,ENSMUSG00000013076,ENSMUSG00000014599,ENSMUSG00000014813,…
V1	TRUE	3.03e-18	1786	1980	281	0.142	0.157	GO:0051049	BP	18	regulation of transport	3	ENSMUSG00000000766,ENSMUSG00000002108,ENSMUSG00000002633,ENSMUSG00000002688,ENSMUSG00000002897,ENSMUSG00000002944,ENSMUSG00000003134,ENSMUSG00000004035,ENSMUSG00000004266,ENSMUSG00000004347,ENSMUSG00000004665,ENSMUSG00000004961,ENSMUSG00000005057,ENSMUSG00000006930,ENSMUSG00000013698,ENSMUSG00000014813,ENSMUSG00000015947,ENSMUSG00000016028,ENSMUSG00000016150,ENSMUSG00000017344,ENSMUSG00000017400,…
V1	TRUE	3.68e-18	1986	1980	304	0.154	0.153	GO:2000026	BP	18	regulation of multicellular organismal development	3	ENSMUSG00000000125,ENSMUSG00000000305,ENSMUSG00000000530,ENSMUSG00000000555,ENSMUSG00000000753,ENSMUSG00000000766,ENSMUSG00000001240,ENSMUSG00000002147,ENSMUSG00000002633,ENSMUSG00000002688,ENSMUSG00000002944,ENSMUSG00000004266,ENSMUSG00000004885,ENSMUSG00000004951,ENSMUSG00000005268,ENSMUSG00000005465,ENSMUSG00000005958,ENSMUSG00000006235,ENSMUSG00000006270,ENSMUSG00000006457,ENSMUSG00000006800,…
V1	TRUE	1.93e-17	5102	1980	633	0.32	0.124	GO:0048522	BP	18	positive regulation of cellular process	3	ENSMUSG00000000125,ENSMUSG00000000184,ENSMUSG00000000275,ENSMUSG00000000296,ENSMUSG00000000305,ENSMUSG00000000530,ENSMUSG00000000552,ENSMUSG00000000555,ENSMUSG00000000753,ENSMUSG00000000766,ENSMUSG00000001240,ENSMUSG00000001435,ENSMUSG00000001542,ENSMUSG00000002108,ENSMUSG00000002147,ENSMUSG00000002249,ENSMUSG00000002633,ENSMUSG00000002688,ENSMUSG00000002699,ENSMUSG00000002731,ENSMUSG00000002897,…
V1	TRUE	2.26e-17	661	1980	137	0.069	0.207	GO:0043269	BP	18	regulation of ion transport	4	ENSMUSG00000000766,ENSMUSG00000002688,ENSMUSG00000004035,ENSMUSG00000004266,ENSMUSG00000006930,ENSMUSG00000014813,ENSMUSG00000017400,ENSMUSG00000019146,ENSMUSG00000020123,ENSMUSG00000020155,ENSMUSG00000020178,ENSMUSG00000020303,ENSMUSG00000020573,ENSMUSG00000020599,ENSMUSG00000020681,ENSMUSG00000020722,ENSMUSG00000020723,ENSMUSG00000020733,ENSMUSG00000020866,ENSMUSG00000021125,ENSMUSG00000021367,…
V1	TRUE	2.36e-17	1045	1980	188	0.095	0.18	GO:0035295	BP	18	tube development	3	ENSMUSG00000000530,ENSMUSG00000000555,ENSMUSG00000000753,ENSMUSG00000000782,ENSMUSG00000001240,ENSMUSG00000001435,ENSMUSG00000002324,ENSMUSG00000002633,ENSMUSG00000002688,ENSMUSG00000002944,ENSMUSG00000004951,ENSMUSG00000005958,ENSMUSG00000006235,ENSMUSG00000007613,ENSMUSG00000009621,ENSMUSG00000014599,ENSMUSG00000015305,ENSMUSG00000015647,ENSMUSG00000016028,ENSMUSG00000016128,ENSMUSG00000016918,…
V1	TRUE	2.5e-17	1293	1980	219	0.111	0.169	GO:0016477	BP	18	cell migration	3	ENSMUSG00000000530,ENSMUSG00000000555,ENSMUSG00000000753,ENSMUSG00000001435,ENSMUSG00000001672,ENSMUSG00000002633,ENSMUSG00000002688,ENSMUSG00000002897,ENSMUSG00000003665,ENSMUSG00000004366,ENSMUSG00000004665,ENSMUSG00000004951,ENSMUSG00000005087,ENSMUSG00000005958,ENSMUSG00000006270,ENSMUSG00000006958,ENSMUSG00000007613,ENSMUSG00000009621,ENSMUSG00000013076,ENSMUSG00000014599,ENSMUSG00000014813,…
V1	TRUE	2.84e-17	1567	1980	252	0.127	0.161	GO:0006811	BP	18	ion transport	4	ENSMUSG00000000263,ENSMUSG00000000766,ENSMUSG00000000792,ENSMUSG00000001025,ENSMUSG00000001240,ENSMUSG00000001260,ENSMUSG00000002688,ENSMUSG00000002771,ENSMUSG00000002944,ENSMUSG00000003528,ENSMUSG00000004035,ENSMUSG00000004266,ENSMUSG00000004317,ENSMUSG00000004902,ENSMUSG00000005357,ENSMUSG00000006567,ENSMUSG00000006930,ENSMUSG00000012819,ENSMUSG00000013275,ENSMUSG00000014786,ENSMUSG00000014813,…
V1	TRUE	4.11e-17	587	1980	126	0.064	0.215	GO:0099537	BP	18	trans-synaptic signaling	4	ENSMUSG00000000214,ENSMUSG00000000263,ENSMUSG00000000766,ENSMUSG00000001260,ENSMUSG00000002771,ENSMUSG00000004961,ENSMUSG00000006930,ENSMUSG00000016028,ENSMUSG00000017765,ENSMUSG00000017978,ENSMUSG00000019146,ENSMUSG00000019828,ENSMUSG00000019906,ENSMUSG00000020178,ENSMUSG00000020866,ENSMUSG00000020932,ENSMUSG00000020961,ENSMUSG00000021071,ENSMUSG00000021367,ENSMUSG00000021478,ENSMUSG00000021609,…
V1	TRUE	4.78e-17	588	1980	126	0.064	0.214	GO:0099536	BP	18	synaptic signaling	3	ENSMUSG00000000214,ENSMUSG00000000263,ENSMUSG00000000766,ENSMUSG00000001260,ENSMUSG00000002771,ENSMUSG00000004961,ENSMUSG00000006930,ENSMUSG00000016028,ENSMUSG00000017765,ENSMUSG00000017978,ENSMUSG00000019146,ENSMUSG00000019828,ENSMUSG00000019906,ENSMUSG00000020178,ENSMUSG00000020866,ENSMUSG00000020932,ENSMUSG00000020961,ENSMUSG00000021071,ENSMUSG00000021367,ENSMUSG00000021478,ENSMUSG00000021609,…
V1	TRUE	4.9e-17	1349	1980	225	0.114	0.167	GO:0030182	BP	18	neuron differentiation	4	ENSMUSG00000000125,ENSMUSG00000000214,ENSMUSG00000000305,ENSMUSG00000000753,ENSMUSG00000002633,ENSMUSG00000002688,ENSMUSG00000004885,ENSMUSG00000004951,ENSMUSG00000005958,ENSMUSG00000006235,ENSMUSG00000006270,ENSMUSG00000006930,ENSMUSG00000007613,ENSMUSG00000012819,ENSMUSG00000016150,ENSMUSG00000017167,ENSMUSG00000018217,ENSMUSG00000018698,ENSMUSG00000019647,ENSMUSG00000019889,ENSMUSG00000020027,…
V1	TRUE	1.31e-16	1434	1980	234	0.118	0.163	GO:0009967	BP	18	positive regulation of signal transduction	4	ENSMUSG00000000125,ENSMUSG00000000275,ENSMUSG00000000296,ENSMUSG00000000530,ENSMUSG00000000552,ENSMUSG00000000766,ENSMUSG00000002108,ENSMUSG00000002633,ENSMUSG00000002688,ENSMUSG00000002731,ENSMUSG00000002944,ENSMUSG00000004035,ENSMUSG00000004266,ENSMUSG00000004446,ENSMUSG00000005057,ENSMUSG00000005087,ENSMUSG00000006235,ENSMUSG00000006800,ENSMUSG00000006930,ENSMUSG00000007613,ENSMUSG00000007656,…
V1	TRUE	1.89e-16	1530	1980	245	0.124	0.16	GO:0009719	BP	18	response to endogenous stimulus	2	ENSMUSG00000000214,ENSMUSG00000000263,ENSMUSG00000000530,ENSMUSG00000000753,ENSMUSG00000000766,ENSMUSG00000000792,ENSMUSG00000001119,ENSMUSG00000001240,ENSMUSG00000001663,ENSMUSG00000002108,ENSMUSG00000002944,ENSMUSG00000003665,ENSMUSG00000003849,ENSMUSG00000004035,ENSMUSG00000004366,ENSMUSG00000004446,ENSMUSG00000005057,ENSMUSG00000005087,ENSMUSG00000005268,ENSMUSG00000006800,ENSMUSG00000006958,…
V1	TRUE	2.13e-16	894	1980	166	0.084	0.186	GO:0007417	BP	18	central nervous system development	4	ENSMUSG00000000125,ENSMUSG00000000214,ENSMUSG00000001270,ENSMUSG00000002633,ENSMUSG00000004446,ENSMUSG00000004894,ENSMUSG00000005447,ENSMUSG00000005958,ENSMUSG00000006235,ENSMUSG00000006270,ENSMUSG00000006930,ENSMUSG00000006958,ENSMUSG00000007594,ENSMUSG00000016028,ENSMUSG00000017167,ENSMUSG00000017344,ENSMUSG00000017417,ENSMUSG00000017631,ENSMUSG00000018698,ENSMUSG00000019935,ENSMUSG00000019943,…
V1	TRUE	2.52e-16	585	1980	124	0.063	0.212	GO:0098916	BP	18	anterograde trans-synaptic signaling	5	ENSMUSG00000000214,ENSMUSG00000000263,ENSMUSG00000000766,ENSMUSG00000001260,ENSMUSG00000002771,ENSMUSG00000004961,ENSMUSG00000006930,ENSMUSG00000016028,ENSMUSG00000017765,ENSMUSG00000017978,ENSMUSG00000019146,ENSMUSG00000019828,ENSMUSG00000019906,ENSMUSG00000020178,ENSMUSG00000020866,ENSMUSG00000020932,ENSMUSG00000020961,ENSMUSG00000021071,ENSMUSG00000021367,ENSMUSG00000021478,ENSMUSG00000021609,…
V1	TRUE	2.52e-16	585	1980	124	0.063	0.212	GO:0007268	BP	18	chemical synaptic transmission	6	ENSMUSG00000000214,ENSMUSG00000000263,ENSMUSG00000000766,ENSMUSG00000001260,ENSMUSG00000002771,ENSMUSG00000004961,ENSMUSG00000006930,ENSMUSG00000016028,ENSMUSG00000017765,ENSMUSG00000017978,ENSMUSG00000019146,ENSMUSG00000019828,ENSMUSG00000019906,ENSMUSG00000020178,ENSMUSG00000020866,ENSMUSG00000020932,ENSMUSG00000020961,ENSMUSG00000021071,ENSMUSG00000021367,ENSMUSG00000021478,ENSMUSG00000021609,…
V1	TRUE	2.84e-16	843	1980	159	0.08	0.189	GO:0035239	BP	18	tube morphogenesis	3	ENSMUSG00000000530,ENSMUSG00000000555,ENSMUSG00000000753,ENSMUSG00000000782,ENSMUSG00000001240,ENSMUSG00000001435,ENSMUSG00000002633,ENSMUSG00000002688,ENSMUSG00000002944,ENSMUSG00000004951,ENSMUSG00000005958,ENSMUSG00000006235,ENSMUSG00000007613,ENSMUSG00000009621,ENSMUSG00000014599,ENSMUSG00000015305,ENSMUSG00000015647,ENSMUSG00000016028,ENSMUSG00000016128,ENSMUSG00000016918,ENSMUSG00000017417,…
V1	TRUE	2.99e-16	1791	1980	275	0.139	0.154	GO:0009888	BP	18	tissue development	3	ENSMUSG00000000125,ENSMUSG00000000530,ENSMUSG00000000555,ENSMUSG00000000782,ENSMUSG00000001119,ENSMUSG00000001435,ENSMUSG00000002147,ENSMUSG00000002633,ENSMUSG00000004894,ENSMUSG00000005087,ENSMUSG00000005251,ENSMUSG00000005268,ENSMUSG00000005968,ENSMUSG00000006235,ENSMUSG00000006270,ENSMUSG00000006457,ENSMUSG00000006800,ENSMUSG00000006958,ENSMUSG00000007613,ENSMUSG00000008136,ENSMUSG00000012819,…
V1	TRUE	3.21e-16	469	1980	107	0.054	0.228	GO:0003013	BP	18	circulatory system process	1	ENSMUSG00000000214,ENSMUSG00000000530,ENSMUSG00000001240,ENSMUSG00000002944,ENSMUSG00000005611,ENSMUSG00000014813,ENSMUSG00000017631,ENSMUSG00000018932,ENSMUSG00000019429,ENSMUSG00000019890,ENSMUSG00000020123,ENSMUSG00000020155,ENSMUSG00000020178,ENSMUSG00000020354,ENSMUSG00000020681,ENSMUSG00000020866,ENSMUSG00000021367,ENSMUSG00000021478,ENSMUSG00000021583,ENSMUSG00000021647,ENSMUSG00000021721,…
V1	TRUE	4.28e-16	1112	1980	193	0.097	0.174	GO:0006812	BP	18	cation transport	5	ENSMUSG00000000766,ENSMUSG00000001240,ENSMUSG00000002688,ENSMUSG00000002771,ENSMUSG00000004035,ENSMUSG00000004266,ENSMUSG00000006567,ENSMUSG00000006930,ENSMUSG00000012819,ENSMUSG00000013275,ENSMUSG00000014786,ENSMUSG00000014813,ENSMUSG00000015653,ENSMUSG00000017400,ENSMUSG00000017765,ENSMUSG00000018417,ENSMUSG00000019146,ENSMUSG00000019935,ENSMUSG00000019943,ENSMUSG00000020155,ENSMUSG00000020178,…
V1	TRUE	7.43e-16	557	1980	119	0.06	0.214	GO:0007423	BP	18	sensory organ development	4	ENSMUSG00000000214,ENSMUSG00000000530,ENSMUSG00000000753,ENSMUSG00000002633,ENSMUSG00000002731,ENSMUSG00000006270,ENSMUSG00000007613,ENSMUSG00000012819,ENSMUSG00000016028,ENSMUSG00000017631,ENSMUSG00000018698,ENSMUSG00000019906,ENSMUSG00000019935,ENSMUSG00000019943,ENSMUSG00000020052,ENSMUSG00000020140,ENSMUSG00000020160,ENSMUSG00000020733,ENSMUSG00000020902,ENSMUSG00000020963,ENSMUSG00000021136,…
V1	TRUE	8.06e-16	190	1980	61	0.031	0.321	GO:0007187	BP	18	G-protein coupled receptor signaling pathway, coupled to cyclic nucleotide second messenger	1	ENSMUSG00000000766,ENSMUSG00000001240,ENSMUSG00000019429,ENSMUSG00000019464,ENSMUSG00000019828,ENSMUSG00000020178,ENSMUSG00000020431,ENSMUSG00000020733,ENSMUSG00000020963,ENSMUSG00000021367,ENSMUSG00000021478,ENSMUSG00000021552,ENSMUSG00000021721,ENSMUSG00000022206,ENSMUSG00000022376,ENSMUSG00000022705,ENSMUSG00000023192,ENSMUSG00000023964,ENSMUSG00000024027,ENSMUSG00000024211,ENSMUSG00000024256,…
V1	TRUE	9.76e-16	6526	1980	765	0.386	0.117	GO:0007165	BP	18	signal transduction	3	ENSMUSG00000000125,ENSMUSG00000000263,ENSMUSG00000000275,ENSMUSG00000000282,ENSMUSG00000000296,ENSMUSG00000000530,ENSMUSG00000000552,ENSMUSG00000000555,ENSMUSG00000000766,ENSMUSG00000000782,ENSMUSG00000001240,ENSMUSG00000001260,ENSMUSG00000001520,ENSMUSG00000001672,ENSMUSG00000001995,ENSMUSG00000002012,ENSMUSG00000002108,ENSMUSG00000002147,ENSMUSG00000002249,ENSMUSG00000002458,ENSMUSG00000002459,…
V1	TRUE	1.1e-15	1292	1980	214	0.108	0.166	GO:0010648	BP	18	negative regulation of cell communication	4	ENSMUSG00000000263,ENSMUSG00000000282,ENSMUSG00000000552,ENSMUSG00000000766,ENSMUSG00000001672,ENSMUSG00000002458,ENSMUSG00000002459,ENSMUSG00000002633,ENSMUSG00000004035,ENSMUSG00000004266,ENSMUSG00000004347,ENSMUSG00000004446,ENSMUSG00000004951,ENSMUSG00000004952,ENSMUSG00000005087,ENSMUSG00000006457,ENSMUSG00000006800,ENSMUSG00000006958,ENSMUSG00000007613,ENSMUSG00000008136,ENSMUSG00000013698,…
V1	TRUE	1.42e-15	849	1980	158	0.08	0.186	GO:0030001	BP	18	metal ion transport	6	ENSMUSG00000000766,ENSMUSG00000001240,ENSMUSG00000002688,ENSMUSG00000002771,ENSMUSG00000004035,ENSMUSG00000004266,ENSMUSG00000006567,ENSMUSG00000006930,ENSMUSG00000012819,ENSMUSG00000013275,ENSMUSG00000014786,ENSMUSG00000014813,ENSMUSG00000015653,ENSMUSG00000017400,ENSMUSG00000017765,ENSMUSG00000018417,ENSMUSG00000019146,ENSMUSG00000019935,ENSMUSG00000019943,ENSMUSG00000020155,ENSMUSG00000020178,…
V1	TRUE	1.47e-15	7993	1980	904	0.457	0.113	GO:0032501	BP	18	multicellular organismal process	1	ENSMUSG00000000125,ENSMUSG00000000184,ENSMUSG00000000214,ENSMUSG00000000263,ENSMUSG00000000305,ENSMUSG00000000365,ENSMUSG00000000530,ENSMUSG00000000552,ENSMUSG00000000555,ENSMUSG00000000753,ENSMUSG00000000766,ENSMUSG00000000782,ENSMUSG00000001119,ENSMUSG00000001240,ENSMUSG00000001270,ENSMUSG00000001435,ENSMUSG00000001672,ENSMUSG00000002108,ENSMUSG00000002147,ENSMUSG00000002249,ENSMUSG00000002324,…
V1	TRUE	1.59e-15	1077	1980	187	0.094	0.174	GO:0048646	BP	18	anatomical structure formation involved in morphogenesis	2	ENSMUSG00000000125,ENSMUSG00000000530,ENSMUSG00000000552,ENSMUSG00000000555,ENSMUSG00000000753,ENSMUSG00000001119,ENSMUSG00000001240,ENSMUSG00000001435,ENSMUSG00000002633,ENSMUSG00000002688,ENSMUSG00000002944,ENSMUSG00000004266,ENSMUSG00000004951,ENSMUSG00000005958,ENSMUSG00000006958,ENSMUSG00000007613,ENSMUSG00000008136,ENSMUSG00000009621,ENSMUSG00000015143,ENSMUSG00000015305,ENSMUSG00000016028,…
V1	TRUE	1.59e-15	1296	1980	214	0.108	0.165	GO:0023057	BP	18	negative regulation of signaling	3	ENSMUSG00000000263,ENSMUSG00000000282,ENSMUSG00000000552,ENSMUSG00000000766,ENSMUSG00000001672,ENSMUSG00000002458,ENSMUSG00000002459,ENSMUSG00000002633,ENSMUSG00000004035,ENSMUSG00000004266,ENSMUSG00000004347,ENSMUSG00000004446,ENSMUSG00000004951,ENSMUSG00000004952,ENSMUSG00000005087,ENSMUSG00000006457,ENSMUSG00000006800,ENSMUSG00000006958,ENSMUSG00000007613,ENSMUSG00000008136,ENSMUSG00000013698,…
V1	TRUE	2.48e-15	939	1980	169	0.085	0.18	GO:0051270	BP	18	regulation of cellular component movement	3	ENSMUSG00000000125,ENSMUSG00000000530,ENSMUSG00000000555,ENSMUSG00000000753,ENSMUSG00000001435,ENSMUSG00000001672,ENSMUSG00000002633,ENSMUSG00000002688,ENSMUSG00000003354,ENSMUSG00000003665,ENSMUSG00000004366,ENSMUSG00000004665,ENSMUSG00000004951,ENSMUSG00000006930,ENSMUSG00000006958,ENSMUSG00000007613,ENSMUSG00000013076,ENSMUSG00000014599,ENSMUSG00000014813,ENSMUSG00000015143,ENSMUSG00000015305,…
V1	TRUE	3.16e-15	690	1980	136	0.069	0.197	GO:0007420	BP	18	brain development	4	ENSMUSG00000000125,ENSMUSG00000000214,ENSMUSG00000001270,ENSMUSG00000002633,ENSMUSG00000004446,ENSMUSG00000005447,ENSMUSG00000005958,ENSMUSG00000006235,ENSMUSG00000006270,ENSMUSG00000006930,ENSMUSG00000006958,ENSMUSG00000017631,ENSMUSG00000018698,ENSMUSG00000019935,ENSMUSG00000019943,ENSMUSG00000020052,ENSMUSG00000020123,ENSMUSG00000020423,ENSMUSG00000020431,ENSMUSG00000021318,ENSMUSG00000021478,…
V1	TRUE	5.55e-15	1673	1980	257	0.13	0.154	GO:1902531	BP	18	regulation of intracellular signal transduction	4	ENSMUSG00000000275,ENSMUSG00000000296,ENSMUSG00000000552,ENSMUSG00000000766,ENSMUSG00000001672,ENSMUSG00000001995,ENSMUSG00000002688,ENSMUSG00000002731,ENSMUSG00000002944,ENSMUSG00000004035,ENSMUSG00000004266,ENSMUSG00000004446,ENSMUSG00000004633,ENSMUSG00000004951,ENSMUSG00000004952,ENSMUSG00000005057,ENSMUSG00000005087,ENSMUSG00000006154,ENSMUSG00000006235,ENSMUSG00000006457,ENSMUSG00000006930,…
V1	TRUE	6.21e-15	924	1980	166	0.084	0.18	GO:0040012	BP	18	regulation of locomotion	2	ENSMUSG00000000125,ENSMUSG00000000275,ENSMUSG00000000530,ENSMUSG00000000555,ENSMUSG00000000753,ENSMUSG00000001435,ENSMUSG00000001672,ENSMUSG00000002633,ENSMUSG00000002688,ENSMUSG00000003665,ENSMUSG00000004366,ENSMUSG00000004665,ENSMUSG00000004951,ENSMUSG00000006958,ENSMUSG00000007613,ENSMUSG00000013076,ENSMUSG00000014599,ENSMUSG00000014813,ENSMUSG00000015305,ENSMUSG00000015647,ENSMUSG00000016128,…
V1	TRUE	6.51e-15	460	1980	103	0.052	0.224	GO:0008015	BP	18	blood circulation	2	ENSMUSG00000000214,ENSMUSG00000000530,ENSMUSG00000001240,ENSMUSG00000002944,ENSMUSG00000005611,ENSMUSG00000014813,ENSMUSG00000017631,ENSMUSG00000018932,ENSMUSG00000019429,ENSMUSG00000019890,ENSMUSG00000020123,ENSMUSG00000020155,ENSMUSG00000020178,ENSMUSG00000020354,ENSMUSG00000020681,ENSMUSG00000020866,ENSMUSG00000021367,ENSMUSG00000021478,ENSMUSG00000021583,ENSMUSG00000021647,ENSMUSG00000021721,…
V1	TRUE	9.54e-15	736	1980	141	0.071	0.192	GO:0060322	BP	18	head development	3	ENSMUSG00000000125,ENSMUSG00000000214,ENSMUSG00000001270,ENSMUSG00000002633,ENSMUSG00000004446,ENSMUSG00000005447,ENSMUSG00000005958,ENSMUSG00000006235,ENSMUSG00000006270,ENSMUSG00000006930,ENSMUSG00000006958,ENSMUSG00000017631,ENSMUSG00000018698,ENSMUSG00000019935,ENSMUSG00000019943,ENSMUSG00000020052,ENSMUSG00000020123,ENSMUSG00000020423,ENSMUSG00000020431,ENSMUSG00000021253,ENSMUSG00000021318,…
V1	TRUE	1.43e-14	563	1980	117	0.059	0.208	GO:0044057	BP	18	regulation of system process	3	ENSMUSG00000000214,ENSMUSG00000000263,ENSMUSG00000000766,ENSMUSG00000002108,ENSMUSG00000002771,ENSMUSG00000005611,ENSMUSG00000006457,ENSMUSG00000014813,ENSMUSG00000019146,ENSMUSG00000019429,ENSMUSG00000019828,ENSMUSG00000020123,ENSMUSG00000020178,ENSMUSG00000020681,ENSMUSG00000020733,ENSMUSG00000020866,ENSMUSG00000021125,ENSMUSG00000021367,ENSMUSG00000021478,ENSMUSG00000021647,ENSMUSG00000021680,…
V1	TRUE	1.93e-14	99	1980	41	0.021	0.414	GO:0007218	BP	214	neuropeptide signaling pathway	1	ENSMUSG00000000263,ENSMUSG00000000766,ENSMUSG00000016150,ENSMUSG00000019865,ENSMUSG00000020090,ENSMUSG00000021647,ENSMUSG00000024027,ENSMUSG00000024256,ENSMUSG00000024553,ENSMUSG00000024907,ENSMUSG00000025400,ENSMUSG00000025723,ENSMUSG00000026247,ENSMUSG00000027400,ENSMUSG00000027568,ENSMUSG00000027584,ENSMUSG00000028004,ENSMUSG00000028971,ENSMUSG00000029819,ENSMUSG00000029917,ENSMUSG00000030069,…
V1	TRUE	2.09e-14	1873	1980	278	0.14	0.148	GO:0006468	BP	18	protein phosphorylation	3	ENSMUSG00000000184,ENSMUSG00000000296,ENSMUSG00000000530,ENSMUSG00000000555,ENSMUSG00000000766,ENSMUSG00000001672,ENSMUSG00000002012,ENSMUSG00000002688,ENSMUSG00000002699,ENSMUSG00000002731,ENSMUSG00000002944,ENSMUSG00000004266,ENSMUSG00000004865,ENSMUSG00000004951,ENSMUSG00000005087,ENSMUSG00000005251,ENSMUSG00000005268,ENSMUSG00000005958,ENSMUSG00000006235,ENSMUSG00000007613,ENSMUSG00000013846,…
V1	TRUE	2.34e-14	1096	1980	186	0.094	0.17	GO:0048666	BP	18	neuron development	4	ENSMUSG00000000125,ENSMUSG00000000214,ENSMUSG00000000305,ENSMUSG00000000753,ENSMUSG00000002633,ENSMUSG00000002688,ENSMUSG00000004885,ENSMUSG00000004951,ENSMUSG00000005958,ENSMUSG00000006235,ENSMUSG00000006270,ENSMUSG00000006930,ENSMUSG00000012819,ENSMUSG00000016150,ENSMUSG00000017167,ENSMUSG00000018217,ENSMUSG00000018698,ENSMUSG00000019647,ENSMUSG00000019889,ENSMUSG00000020052,ENSMUSG00000020099,…
V1	TRUE	5.48e-14	804	1980	148	0.075	0.184	GO:0030334	BP	18	regulation of cell migration	4	ENSMUSG00000000530,ENSMUSG00000000555,ENSMUSG00000000753,ENSMUSG00000001435,ENSMUSG00000001672,ENSMUSG00000002633,ENSMUSG00000002688,ENSMUSG00000003665,ENSMUSG00000004366,ENSMUSG00000004665,ENSMUSG00000004951,ENSMUSG00000006958,ENSMUSG00000007613,ENSMUSG00000013076,ENSMUSG00000014599,ENSMUSG00000014813,ENSMUSG00000015305,ENSMUSG00000015647,ENSMUSG00000016128,ENSMUSG00000016918,ENSMUSG00000017344,…
V1	TRUE	5.56e-14	1505	1980	234	0.118	0.155	GO:0042325	BP	18	regulation of phosphorylation	3	ENSMUSG00000000184,ENSMUSG00000000296,ENSMUSG00000000530,ENSMUSG00000000555,ENSMUSG00000000766,ENSMUSG00000001672,ENSMUSG00000002688,ENSMUSG00000002699,ENSMUSG00000002944,ENSMUSG00000004266,ENSMUSG00000004951,ENSMUSG00000005087,ENSMUSG00000005268,ENSMUSG00000006235,ENSMUSG00000006362,ENSMUSG00000006457,ENSMUSG00000007613,ENSMUSG00000009621,ENSMUSG00000014599,ENSMUSG00000015305,ENSMUSG00000015312,…
V1	TRUE	6.31e-14	1082	1980	183	0.092	0.169	GO:0072359	BP	18	circulatory system development	4	ENSMUSG00000000214,ENSMUSG00000000530,ENSMUSG00000000555,ENSMUSG00000000753,ENSMUSG00000001240,ENSMUSG00000001435,ENSMUSG00000002633,ENSMUSG00000002688,ENSMUSG00000002944,ENSMUSG00000004951,ENSMUSG00000005958,ENSMUSG00000006235,ENSMUSG00000007613,ENSMUSG00000008136,ENSMUSG00000009621,ENSMUSG00000011256,ENSMUSG00000015305,ENSMUSG00000016128,ENSMUSG00000016918,ENSMUSG00000017417,ENSMUSG00000019647,…
V1	TRUE	7.4e-14	1698	1980	256	0.129	0.151	GO:0019220	BP	18	regulation of phosphate metabolic process	2	ENSMUSG00000000184,ENSMUSG00000000296,ENSMUSG00000000530,ENSMUSG00000000555,ENSMUSG00000000766,ENSMUSG00000001415,ENSMUSG00000001672,ENSMUSG00000002688,ENSMUSG00000002699,ENSMUSG00000002944,ENSMUSG00000004266,ENSMUSG00000004951,ENSMUSG00000005087,ENSMUSG00000005268,ENSMUSG00000006235,ENSMUSG00000006362,ENSMUSG00000006457,ENSMUSG00000007613,ENSMUSG00000007656,ENSMUSG00000009621,ENSMUSG00000014599,…
V1	TRUE	7.45e-14	2104	1980	302	0.153	0.144	GO:0048584	BP	18	positive regulation of response to stimulus	3	ENSMUSG00000000125,ENSMUSG00000000275,ENSMUSG00000000296,ENSMUSG00000000530,ENSMUSG00000000552,ENSMUSG00000000766,ENSMUSG00000002108,ENSMUSG00000002147,ENSMUSG00000002633,ENSMUSG00000002688,ENSMUSG00000002699,ENSMUSG00000002731,ENSMUSG00000002897,ENSMUSG00000002944,ENSMUSG00000004035,ENSMUSG00000004266,ENSMUSG00000004446,ENSMUSG00000004951,ENSMUSG00000005057,ENSMUSG00000005087,ENSMUSG00000005465,…
V1	TRUE	7.97e-14	1699	1980	256	0.129	0.151	GO:0051174	BP	18	regulation of phosphorus metabolic process	1	ENSMUSG00000000184,ENSMUSG00000000296,ENSMUSG00000000530,ENSMUSG00000000555,ENSMUSG00000000766,ENSMUSG00000001415,ENSMUSG00000001672,ENSMUSG00000002688,ENSMUSG00000002699,ENSMUSG00000002944,ENSMUSG00000004266,ENSMUSG00000004951,ENSMUSG00000005087,ENSMUSG00000005268,ENSMUSG00000006235,ENSMUSG00000006362,ENSMUSG00000006457,ENSMUSG00000007613,ENSMUSG00000007656,ENSMUSG00000009621,ENSMUSG00000014599,…
V1	TRUE	8.92e-14	179	1980	56	0.028	0.313	GO:0007188	BP	18	adenylate cyclase-modulating G-protein coupled receptor signaling pathway	2	ENSMUSG00000000766,ENSMUSG00000001240,ENSMUSG00000019429,ENSMUSG00000019464,ENSMUSG00000019828,ENSMUSG00000020178,ENSMUSG00000020431,ENSMUSG00000020733,ENSMUSG00000020963,ENSMUSG00000021367,ENSMUSG00000021478,ENSMUSG00000021721,ENSMUSG00000022206,ENSMUSG00000022376,ENSMUSG00000022705,ENSMUSG00000023192,ENSMUSG00000023964,ENSMUSG00000024027,ENSMUSG00000024211,ENSMUSG00000024256,ENSMUSG00000024553,…
V1	TRUE	9.42e-14	591	1980	119	0.06	0.201	GO:0048514	BP	18	blood vessel morphogenesis	4	ENSMUSG00000000530,ENSMUSG00000000555,ENSMUSG00000000753,ENSMUSG00000001240,ENSMUSG00000001435,ENSMUSG00000002633,ENSMUSG00000002688,ENSMUSG00000002944,ENSMUSG00000004951,ENSMUSG00000005958,ENSMUSG00000006235,ENSMUSG00000007613,ENSMUSG00000009621,ENSMUSG00000015305,ENSMUSG00000016128,ENSMUSG00000016918,ENSMUSG00000017417,ENSMUSG00000019647,ENSMUSG00000019880,ENSMUSG00000020099,ENSMUSG00000020160,…
V1	TRUE	1.01e-13	349	1980	84	0.042	0.241	GO:0019932	BP	18	second-messenger-mediated signaling	5	ENSMUSG00000000766,ENSMUSG00000001240,ENSMUSG00000002771,ENSMUSG00000002944,ENSMUSG00000004035,ENSMUSG00000005611,ENSMUSG00000006457,ENSMUSG00000006930,ENSMUSG00000008136,ENSMUSG00000018334,ENSMUSG00000019464,ENSMUSG00000019828,ENSMUSG00000020123,ENSMUSG00000020178,ENSMUSG00000020431,ENSMUSG00000020733,ENSMUSG00000020963,ENSMUSG00000021367,ENSMUSG00000021457,ENSMUSG00000021478,ENSMUSG00000022376,…
V1	TRUE	1.11e-13	849	1980	153	0.077	0.18	GO:2000145	BP	18	regulation of cell motility	3	ENSMUSG00000000530,ENSMUSG00000000555,ENSMUSG00000000753,ENSMUSG00000001435,ENSMUSG00000001672,ENSMUSG00000002633,ENSMUSG00000002688,ENSMUSG00000003665,ENSMUSG00000004366,ENSMUSG00000004665,ENSMUSG00000004951,ENSMUSG00000006958,ENSMUSG00000007613,ENSMUSG00000013076,ENSMUSG00000014599,ENSMUSG00000014813,ENSMUSG00000015305,ENSMUSG00000015647,ENSMUSG00000016128,ENSMUSG00000016918,ENSMUSG00000017344,…
V1	TRUE	1.12e-13	1244	1980	202	0.102	0.162	GO:0071495	BP	18	cellular response to endogenous stimulus	3	ENSMUSG00000000214,ENSMUSG00000000263,ENSMUSG00000000530,ENSMUSG00000000753,ENSMUSG00000000766,ENSMUSG00000000792,ENSMUSG00000001119,ENSMUSG00000001240,ENSMUSG00000002108,ENSMUSG00000002944,ENSMUSG00000003665,ENSMUSG00000004035,ENSMUSG00000005057,ENSMUSG00000005087,ENSMUSG00000005268,ENSMUSG00000006800,ENSMUSG00000006958,ENSMUSG00000007613,ENSMUSG00000014813,ENSMUSG00000015843,ENSMUSG00000016918,…
V1	TRUE	1.26e-13	1430	1980	224	0.113	0.157	GO:0051094	BP	18	positive regulation of developmental process	3	ENSMUSG00000000125,ENSMUSG00000000305,ENSMUSG00000000530,ENSMUSG00000000552,ENSMUSG00000000555,ENSMUSG00000000753,ENSMUSG00000000766,ENSMUSG00000001240,ENSMUSG00000002147,ENSMUSG00000002249,ENSMUSG00000002633,ENSMUSG00000002688,ENSMUSG00000002944,ENSMUSG00000004885,ENSMUSG00000004951,ENSMUSG00000005958,ENSMUSG00000006235,ENSMUSG00000006457,ENSMUSG00000006930,ENSMUSG00000007613,ENSMUSG00000014599,…
V1	TRUE	1.41e-13	1406	1980	221	0.112	0.157	GO:0001932	BP	18	regulation of protein phosphorylation	3	ENSMUSG00000000184,ENSMUSG00000000296,ENSMUSG00000000530,ENSMUSG00000000555,ENSMUSG00000000766,ENSMUSG00000001672,ENSMUSG00000002688,ENSMUSG00000002699,ENSMUSG00000002944,ENSMUSG00000004266,ENSMUSG00000004951,ENSMUSG00000005087,ENSMUSG00000005268,ENSMUSG00000006235,ENSMUSG00000007613,ENSMUSG00000014599,ENSMUSG00000015305,ENSMUSG00000015312,ENSMUSG00000015950,ENSMUSG00000017344,ENSMUSG00000017386,…
V1	TRUE	2.02e-13	496	1980	105	0.053	0.212	GO:0001525	BP	18	angiogenesis	3	ENSMUSG00000000530,ENSMUSG00000000555,ENSMUSG00000000753,ENSMUSG00000001240,ENSMUSG00000001435,ENSMUSG00000002633,ENSMUSG00000002688,ENSMUSG00000002944,ENSMUSG00000004951,ENSMUSG00000005958,ENSMUSG00000007613,ENSMUSG00000009621,ENSMUSG00000015305,ENSMUSG00000016128,ENSMUSG00000016918,ENSMUSG00000017417,ENSMUSG00000019647,ENSMUSG00000019880,ENSMUSG00000020099,ENSMUSG00000020160,ENSMUSG00000020357,…
V1	TRUE	2.08e-13	686	1980	131	0.066	0.191	GO:0001568	BP	18	blood vessel development	3	ENSMUSG00000000530,ENSMUSG00000000555,ENSMUSG00000000753,ENSMUSG00000001240,ENSMUSG00000001435,ENSMUSG00000002633,ENSMUSG00000002688,ENSMUSG00000002944,ENSMUSG00000004951,ENSMUSG00000005958,ENSMUSG00000006235,ENSMUSG00000007613,ENSMUSG00000009621,ENSMUSG00000015305,ENSMUSG00000016128,ENSMUSG00000016918,ENSMUSG00000017417,ENSMUSG00000019647,ENSMUSG00000019880,ENSMUSG00000020099,ENSMUSG00000020160,…
V1	TRUE	2.27e-13	1827	1980	269	0.136	0.147	GO:0045595	BP	18	regulation of cell differentiation	3	ENSMUSG00000000125,ENSMUSG00000000305,ENSMUSG00000000317,ENSMUSG00000000530,ENSMUSG00000000552,ENSMUSG00000000753,ENSMUSG00000000766,ENSMUSG00000001240,ENSMUSG00000002633,ENSMUSG00000002688,ENSMUSG00000002944,ENSMUSG00000004266,ENSMUSG00000004885,ENSMUSG00000004951,ENSMUSG00000005268,ENSMUSG00000005958,ENSMUSG00000006235,ENSMUSG00000006270,ENSMUSG00000006457,ENSMUSG00000006930,ENSMUSG00000006958,…
V1	TRUE	2.71e-13	3027	1980	400	0.202	0.132	GO:0065009	BP	18	regulation of molecular function	2	ENSMUSG00000000125,ENSMUSG00000000184,ENSMUSG00000000275,ENSMUSG00000000296,ENSMUSG00000000753,ENSMUSG00000000766,ENSMUSG00000001995,ENSMUSG00000002108,ENSMUSG00000002458,ENSMUSG00000002459,ENSMUSG00000002633,ENSMUSG00000002688,ENSMUSG00000002699,ENSMUSG00000002731,ENSMUSG00000002944,ENSMUSG00000003134,ENSMUSG00000003849,ENSMUSG00000004035,ENSMUSG00000004266,ENSMUSG00000004366,ENSMUSG00000004446,…
V1	TRUE	3.58e-13	162	1980	52	0.026	0.321	GO:0019935	BP	18	cyclic-nucleotide-mediated signaling	6	ENSMUSG00000000766,ENSMUSG00000001240,ENSMUSG00000002944,ENSMUSG00000005611,ENSMUSG00000018334,ENSMUSG00000019464,ENSMUSG00000020178,ENSMUSG00000020431,ENSMUSG00000020733,ENSMUSG00000020963,ENSMUSG00000021478,ENSMUSG00000022376,ENSMUSG00000022705,ENSMUSG00000023868,ENSMUSG00000023964,ENSMUSG00000024027,ENSMUSG00000024256,ENSMUSG00000024553,ENSMUSG00000024798,ENSMUSG00000024907,ENSMUSG00000026241,…
V1	TRUE	3.81e-13	837	1980	150	0.076	0.179	GO:0007167	BP	18	enzyme linked receptor protein signaling pathway	5	ENSMUSG00000000530,ENSMUSG00000002688,ENSMUSG00000002699,ENSMUSG00000004951,ENSMUSG00000005057,ENSMUSG00000005268,ENSMUSG00000005958,ENSMUSG00000006800,ENSMUSG00000006930,ENSMUSG00000006958,ENSMUSG00000007613,ENSMUSG00000014599,ENSMUSG00000015950,ENSMUSG00000016918,ENSMUSG00000016942,ENSMUSG00000019647,ENSMUSG00000019768,ENSMUSG00000019889,ENSMUSG00000020027,ENSMUSG00000020042,ENSMUSG00000020101,…
V1	TRUE	6.9e-13	1994	1980	286	0.144	0.143	GO:0008283	BP	18	cell proliferation	1	ENSMUSG00000000125,ENSMUSG00000000184,ENSMUSG00000000317,ENSMUSG00000000530,ENSMUSG00000000753,ENSMUSG00000000782,ENSMUSG00000001435,ENSMUSG00000001672,ENSMUSG00000002147,ENSMUSG00000002249,ENSMUSG00000002633,ENSMUSG00000002688,ENSMUSG00000002731,ENSMUSG00000004266,ENSMUSG00000004446,ENSMUSG00000004665,ENSMUSG00000005125,ENSMUSG00000006235,ENSMUSG00000006270,ENSMUSG00000006362,ENSMUSG00000006800,…
V1	TRUE	1.78e-12	727	1980	134	0.068	0.184	GO:0072358	BP	18	cardiovascular system development	4	ENSMUSG00000000530,ENSMUSG00000000555,ENSMUSG00000000753,ENSMUSG00000001240,ENSMUSG00000001435,ENSMUSG00000002633,ENSMUSG00000002688,ENSMUSG00000002944,ENSMUSG00000004951,ENSMUSG00000005958,ENSMUSG00000006235,ENSMUSG00000007613,ENSMUSG00000009621,ENSMUSG00000015305,ENSMUSG00000016128,ENSMUSG00000016918,ENSMUSG00000017417,ENSMUSG00000019647,ENSMUSG00000019880,ENSMUSG00000020099,ENSMUSG00000020160,…
V1	TRUE	1.95e-12	1037	1980	173	0.087	0.167	GO:0045597	BP	18	positive regulation of cell differentiation	4	ENSMUSG00000000125,ENSMUSG00000000305,ENSMUSG00000000530,ENSMUSG00000000552,ENSMUSG00000000753,ENSMUSG00000000766,ENSMUSG00000001240,ENSMUSG00000002633,ENSMUSG00000002688,ENSMUSG00000002944,ENSMUSG00000004885,ENSMUSG00000004951,ENSMUSG00000006235,ENSMUSG00000006457,ENSMUSG00000006930,ENSMUSG00000007613,ENSMUSG00000014599,ENSMUSG00000015396,ENSMUSG00000016206,ENSMUSG00000018698,ENSMUSG00000019647,…
V1	TRUE	2.11e-12	1665	1980	247	0.125	0.148	GO:0042127	BP	18	regulation of cell proliferation	3	ENSMUSG00000000125,ENSMUSG00000000184,ENSMUSG00000000317,ENSMUSG00000000530,ENSMUSG00000000753,ENSMUSG00000000782,ENSMUSG00000001435,ENSMUSG00000001672,ENSMUSG00000002147,ENSMUSG00000002633,ENSMUSG00000002688,ENSMUSG00000002731,ENSMUSG00000004266,ENSMUSG00000004446,ENSMUSG00000004665,ENSMUSG00000005125,ENSMUSG00000006235,ENSMUSG00000006270,ENSMUSG00000006362,ENSMUSG00000006800,ENSMUSG00000006958,…
V1	TRUE	2.27e-12	998	1980	168	0.085	0.168	GO:0042327	BP	18	positive regulation of phosphorylation	4	ENSMUSG00000000184,ENSMUSG00000000296,ENSMUSG00000000530,ENSMUSG00000000555,ENSMUSG00000000766,ENSMUSG00000002688,ENSMUSG00000002699,ENSMUSG00000002944,ENSMUSG00000005087,ENSMUSG00000005268,ENSMUSG00000006235,ENSMUSG00000007613,ENSMUSG00000009621,ENSMUSG00000014599,ENSMUSG00000015305,ENSMUSG00000015312,ENSMUSG00000015950,ENSMUSG00000017344,ENSMUSG00000017386,ENSMUSG00000018334,ENSMUSG00000018932,…
V1	TRUE	2.6e-12	715	1980	132	0.067	0.185	GO:0001944	BP	18	vasculature development	4	ENSMUSG00000000530,ENSMUSG00000000555,ENSMUSG00000000753,ENSMUSG00000001240,ENSMUSG00000001435,ENSMUSG00000002633,ENSMUSG00000002688,ENSMUSG00000002944,ENSMUSG00000004951,ENSMUSG00000005958,ENSMUSG00000006235,ENSMUSG00000007613,ENSMUSG00000009621,ENSMUSG00000015305,ENSMUSG00000016128,ENSMUSG00000016918,ENSMUSG00000017417,ENSMUSG00000019647,ENSMUSG00000019880,ENSMUSG00000020099,ENSMUSG00000020160,…
V1	TRUE	3.29e-12	5104	1980	607	0.307	0.119	GO:0048519	BP	18	negative regulation of biological process	2	ENSMUSG00000000125,ENSMUSG00000000184,ENSMUSG00000000263,ENSMUSG00000000275,ENSMUSG00000000282,ENSMUSG00000000317,ENSMUSG00000000530,ENSMUSG00000000552,ENSMUSG00000000555,ENSMUSG00000000753,ENSMUSG00000000766,ENSMUSG00000000782,ENSMUSG00000001240,ENSMUSG00000001415,ENSMUSG00000001520,ENSMUSG00000001672,ENSMUSG00000002108,ENSMUSG00000002147,ENSMUSG00000002458,ENSMUSG00000002459,ENSMUSG00000002633,…
V1	TRUE	3.82e-12	1396	1980	215	0.109	0.154	GO:0120036	BP	18	plasma membrane bounded cell projection organization	4	ENSMUSG00000000125,ENSMUSG00000000305,ENSMUSG00000000753,ENSMUSG00000002633,ENSMUSG00000002688,ENSMUSG00000003354,ENSMUSG00000004885,ENSMUSG00000004951,ENSMUSG00000005087,ENSMUSG00000005958,ENSMUSG00000006154,ENSMUSG00000006235,ENSMUSG00000006270,ENSMUSG00000006930,ENSMUSG00000007613,ENSMUSG00000009621,ENSMUSG00000010044,ENSMUSG00000012819,ENSMUSG00000015647,ENSMUSG00000017167,ENSMUSG00000018217,…
V1	TRUE	3.85e-12	955	1980	162	0.082	0.17	GO:0009887	BP	18	animal organ morphogenesis	3	ENSMUSG00000000125,ENSMUSG00000000214,ENSMUSG00000000530,ENSMUSG00000000782,ENSMUSG00000002147,ENSMUSG00000002633,ENSMUSG00000002731,ENSMUSG00000006235,ENSMUSG00000006457,ENSMUSG00000006800,ENSMUSG00000007613,ENSMUSG00000008136,ENSMUSG00000012819,ENSMUSG00000014599,ENSMUSG00000014813,ENSMUSG00000015647,ENSMUSG00000016028,ENSMUSG00000016918,ENSMUSG00000017631,ENSMUSG00000018698,ENSMUSG00000019768,…
V1	TRUE	3.98e-12	1517	1980	229	0.116	0.151	GO:0048585	BP	18	negative regulation of response to stimulus	3	ENSMUSG00000000125,ENSMUSG00000000282,ENSMUSG00000000552,ENSMUSG00000000753,ENSMUSG00000000766,ENSMUSG00000001672,ENSMUSG00000002108,ENSMUSG00000002147,ENSMUSG00000002458,ENSMUSG00000002459,ENSMUSG00000002633,ENSMUSG00000004035,ENSMUSG00000004266,ENSMUSG00000004347,ENSMUSG00000004446,ENSMUSG00000004951,ENSMUSG00000004952,ENSMUSG00000005087,ENSMUSG00000005465,ENSMUSG00000006235,ENSMUSG00000006457,…
V1	TRUE	4e-12	1152	1980	186	0.094	0.161	GO:0009968	BP	18	negative regulation of signal transduction	4	ENSMUSG00000000282,ENSMUSG00000000552,ENSMUSG00000000766,ENSMUSG00000001672,ENSMUSG00000002458,ENSMUSG00000002459,ENSMUSG00000002633,ENSMUSG00000004035,ENSMUSG00000004266,ENSMUSG00000004446,ENSMUSG00000004951,ENSMUSG00000004952,ENSMUSG00000005087,ENSMUSG00000006457,ENSMUSG00000006800,ENSMUSG00000006958,ENSMUSG00000007613,ENSMUSG00000008136,ENSMUSG00000013698,ENSMUSG00000016526,ENSMUSG00000016918,…
V1	TRUE	4.22e-12	2230	1980	309	0.156	0.139	GO:0016310	BP	18	phosphorylation	3	ENSMUSG00000000184,ENSMUSG00000000296,ENSMUSG00000000530,ENSMUSG00000000555,ENSMUSG00000000766,ENSMUSG00000001270,ENSMUSG00000001672,ENSMUSG00000002012,ENSMUSG00000002688,ENSMUSG00000002699,ENSMUSG00000002731,ENSMUSG00000002944,ENSMUSG00000004266,ENSMUSG00000004446,ENSMUSG00000004865,ENSMUSG00000004951,ENSMUSG00000005087,ENSMUSG00000005251,ENSMUSG00000005268,ENSMUSG00000005958,ENSMUSG00000006235,…
V1	TRUE	5.29e-12	799	1980	142	0.072	0.178	GO:0023014	BP	18	signal transduction by protein phosphorylation	4	ENSMUSG00000000296,ENSMUSG00000000766,ENSMUSG00000001672,ENSMUSG00000002944,ENSMUSG00000004266,ENSMUSG00000005087,ENSMUSG00000006235,ENSMUSG00000007613,ENSMUSG00000015305,ENSMUSG00000015312,ENSMUSG00000015950,ENSMUSG00000017386,ENSMUSG00000018334,ENSMUSG00000018932,ENSMUSG00000019647,ENSMUSG00000019768,ENSMUSG00000019828,ENSMUSG00000020151,ENSMUSG00000020227,ENSMUSG00000020357,ENSMUSG00000020399,…
V1	TRUE	7.67e-12	779	1980	139	0.07	0.178	GO:0000165	BP	18	MAPK cascade	5	ENSMUSG00000000296,ENSMUSG00000000766,ENSMUSG00000001672,ENSMUSG00000002944,ENSMUSG00000004266,ENSMUSG00000005087,ENSMUSG00000006235,ENSMUSG00000007613,ENSMUSG00000015305,ENSMUSG00000015312,ENSMUSG00000015950,ENSMUSG00000017386,ENSMUSG00000018334,ENSMUSG00000018932,ENSMUSG00000019647,ENSMUSG00000019768,ENSMUSG00000019828,ENSMUSG00000020151,ENSMUSG00000020227,ENSMUSG00000020357,ENSMUSG00000020399,…
V1	TRUE	8.86e-12	1070	1980	175	0.088	0.164	GO:0010562	BP	18	positive regulation of phosphorus metabolic process	2	ENSMUSG00000000184,ENSMUSG00000000296,ENSMUSG00000000530,ENSMUSG00000000555,ENSMUSG00000000766,ENSMUSG00000002688,ENSMUSG00000002699,ENSMUSG00000002944,ENSMUSG00000005087,ENSMUSG00000005268,ENSMUSG00000006235,ENSMUSG00000006457,ENSMUSG00000007613,ENSMUSG00000009621,ENSMUSG00000014599,ENSMUSG00000015305,ENSMUSG00000015312,ENSMUSG00000015950,ENSMUSG00000017344,ENSMUSG00000017386,ENSMUSG00000018334,…
V1	TRUE	8.86e-12	1070	1980	175	0.088	0.164	GO:0045937	BP	18	positive regulation of phosphate metabolic process	3	ENSMUSG00000000184,ENSMUSG00000000296,ENSMUSG00000000530,ENSMUSG00000000555,ENSMUSG00000000766,ENSMUSG00000002688,ENSMUSG00000002699,ENSMUSG00000002944,ENSMUSG00000005087,ENSMUSG00000005268,ENSMUSG00000006235,ENSMUSG00000006457,ENSMUSG00000007613,ENSMUSG00000009621,ENSMUSG00000014599,ENSMUSG00000015305,ENSMUSG00000015312,ENSMUSG00000015950,ENSMUSG00000017344,ENSMUSG00000017386,ENSMUSG00000018334,…
V1	TRUE	9.19e-12	956	1980	161	0.081	0.168	GO:0001934	BP	18	positive regulation of protein phosphorylation	4	ENSMUSG00000000184,ENSMUSG00000000296,ENSMUSG00000000530,ENSMUSG00000000555,ENSMUSG00000000766,ENSMUSG00000002688,ENSMUSG00000002699,ENSMUSG00000002944,ENSMUSG00000005087,ENSMUSG00000005268,ENSMUSG00000006235,ENSMUSG00000007613,ENSMUSG00000014599,ENSMUSG00000015305,ENSMUSG00000015312,ENSMUSG00000015950,ENSMUSG00000017344,ENSMUSG00000017386,ENSMUSG00000018334,ENSMUSG00000018932,ENSMUSG00000019768,…
V1	TRUE	1.02e-11	12641	1980	1302	0.658	0.103	GO:0065007	BP	18	biological regulation	1	ENSMUSG00000000125,ENSMUSG00000000184,ENSMUSG00000000214,ENSMUSG00000000263,ENSMUSG00000000275,ENSMUSG00000000282,ENSMUSG00000000296,ENSMUSG00000000305,ENSMUSG00000000317,ENSMUSG00000000530,ENSMUSG00000000552,ENSMUSG00000000555,ENSMUSG00000000753,ENSMUSG00000000766,ENSMUSG00000000782,ENSMUSG00000000792,ENSMUSG00000001240,ENSMUSG00000001260,ENSMUSG00000001270,ENSMUSG00000001415,ENSMUSG00000001435,…
V1	TRUE	1.03e-11	1426	1980	217	0.11	0.152	GO:0030030	BP	18	cell projection organization	3	ENSMUSG00000000125,ENSMUSG00000000305,ENSMUSG00000000753,ENSMUSG00000002633,ENSMUSG00000002688,ENSMUSG00000003354,ENSMUSG00000004885,ENSMUSG00000004951,ENSMUSG00000005087,ENSMUSG00000005958,ENSMUSG00000006154,ENSMUSG00000006235,ENSMUSG00000006270,ENSMUSG00000006930,ENSMUSG00000007613,ENSMUSG00000009621,ENSMUSG00000010044,ENSMUSG00000012819,ENSMUSG00000015647,ENSMUSG00000017167,ENSMUSG00000018217,…
V1	TRUE	1.18e-11	446	1980	94	0.047	0.211	GO:0055074	BP	18	calcium ion homeostasis	8	ENSMUSG00000000766,ENSMUSG00000002688,ENSMUSG00000002771,ENSMUSG00000002944,ENSMUSG00000003657,ENSMUSG00000004035,ENSMUSG00000004266,ENSMUSG00000005716,ENSMUSG00000006235,ENSMUSG00000006567,ENSMUSG00000006930,ENSMUSG00000012819,ENSMUSG00000014813,ENSMUSG00000019768,ENSMUSG00000019828,ENSMUSG00000019943,ENSMUSG00000020123,ENSMUSG00000020303,ENSMUSG00000020573,ENSMUSG00000020866,ENSMUSG00000021337,…
V1	TRUE	1.34e-11	548	1980	108	0.055	0.197	GO:0034762	BP	18	regulation of transmembrane transport	4	ENSMUSG00000000766,ENSMUSG00000002688,ENSMUSG00000004035,ENSMUSG00000004266,ENSMUSG00000005057,ENSMUSG00000006930,ENSMUSG00000013698,ENSMUSG00000017400,ENSMUSG00000019146,ENSMUSG00000019429,ENSMUSG00000019768,ENSMUSG00000020155,ENSMUSG00000020176,ENSMUSG00000020573,ENSMUSG00000020599,ENSMUSG00000020681,ENSMUSG00000020722,ENSMUSG00000020723,ENSMUSG00000020733,ENSMUSG00000020866,ENSMUSG00000021367,…
V1	TRUE	1.4e-11	4258	1980	519	0.262	0.122	GO:0006810	BP	18	transport	3	ENSMUSG00000000214,ENSMUSG00000000263,ENSMUSG00000000766,ENSMUSG00000000792,ENSMUSG00000001025,ENSMUSG00000001240,ENSMUSG00000001260,ENSMUSG00000001415,ENSMUSG00000002108,ENSMUSG00000002633,ENSMUSG00000002688,ENSMUSG00000002699,ENSMUSG00000002771,ENSMUSG00000002897,ENSMUSG00000002944,ENSMUSG00000003134,ENSMUSG00000003528,ENSMUSG00000004035,ENSMUSG00000004266,ENSMUSG00000004317,ENSMUSG00000004347,…
V1	TRUE	1.44e-11	684	1980	126	0.064	0.184	GO:0007610	BP	18	behavior	1	ENSMUSG00000000184,ENSMUSG00000000214,ENSMUSG00000000263,ENSMUSG00000000552,ENSMUSG00000000555,ENSMUSG00000000753,ENSMUSG00000000766,ENSMUSG00000002771,ENSMUSG00000002944,ENSMUSG00000012819,ENSMUSG00000015766,ENSMUSG00000016028,ENSMUSG00000019828,ENSMUSG00000019890,ENSMUSG00000020123,ENSMUSG00000020160,ENSMUSG00000020178,ENSMUSG00000020423,ENSMUSG00000020431,ENSMUSG00000020681,ENSMUSG00000020963,…
V1	TRUE	1.51e-11	1076	1980	175	0.088	0.163	GO:0046903	BP	18	secretion	4	ENSMUSG00000000766,ENSMUSG00000002108,ENSMUSG00000002699,ENSMUSG00000002897,ENSMUSG00000002944,ENSMUSG00000004347,ENSMUSG00000004961,ENSMUSG00000005268,ENSMUSG00000006567,ENSMUSG00000006930,ENSMUSG00000007682,ENSMUSG00000014813,ENSMUSG00000015653,ENSMUSG00000016028,ENSMUSG00000017631,ENSMUSG00000017978,ENSMUSG00000018171,ENSMUSG00000019124,ENSMUSG00000019429,ENSMUSG00000019842,ENSMUSG00000019906,…
V1	TRUE	2.52e-11	430	1980	91	0.046	0.212	GO:0006874	BP	18	cellular calcium ion homeostasis	9	ENSMUSG00000000766,ENSMUSG00000002688,ENSMUSG00000002771,ENSMUSG00000002944,ENSMUSG00000003657,ENSMUSG00000004035,ENSMUSG00000004266,ENSMUSG00000005716,ENSMUSG00000006235,ENSMUSG00000006567,ENSMUSG00000006930,ENSMUSG00000012819,ENSMUSG00000014813,ENSMUSG00000019768,ENSMUSG00000019828,ENSMUSG00000019943,ENSMUSG00000020123,ENSMUSG00000020303,ENSMUSG00000020573,ENSMUSG00000020866,ENSMUSG00000021337,…
V1	TRUE	2.75e-11	1465	1980	220	0.111	0.15	GO:0055085	BP	18	transmembrane transport	4	ENSMUSG00000000263,ENSMUSG00000000766,ENSMUSG00000000792,ENSMUSG00000001025,ENSMUSG00000001260,ENSMUSG00000002688,ENSMUSG00000002771,ENSMUSG00000003528,ENSMUSG00000004035,ENSMUSG00000004266,ENSMUSG00000004317,ENSMUSG00000004902,ENSMUSG00000005057,ENSMUSG00000005357,ENSMUSG00000006567,ENSMUSG00000006930,ENSMUSG00000013275,ENSMUSG00000013698,ENSMUSG00000014786,ENSMUSG00000015653,ENSMUSG00000017400,…
V1	TRUE	3.17e-11	722	1980	130	0.066	0.18	GO:0043408	BP	18	regulation of MAPK cascade	4	ENSMUSG00000000296,ENSMUSG00000000766,ENSMUSG00000001672,ENSMUSG00000002944,ENSMUSG00000004266,ENSMUSG00000005087,ENSMUSG00000006235,ENSMUSG00000007613,ENSMUSG00000015305,ENSMUSG00000015312,ENSMUSG00000015950,ENSMUSG00000017386,ENSMUSG00000018334,ENSMUSG00000018932,ENSMUSG00000019647,ENSMUSG00000019768,ENSMUSG00000019828,ENSMUSG00000020151,ENSMUSG00000020227,ENSMUSG00000020357,ENSMUSG00000020399,…
V1	TRUE	3.48e-11	4388	1980	530	0.268	0.121	GO:0051234	BP	18	establishment of localization	2	ENSMUSG00000000214,ENSMUSG00000000263,ENSMUSG00000000766,ENSMUSG00000000792,ENSMUSG00000001025,ENSMUSG00000001240,ENSMUSG00000001260,ENSMUSG00000001415,ENSMUSG00000002108,ENSMUSG00000002633,ENSMUSG00000002688,ENSMUSG00000002699,ENSMUSG00000002771,ENSMUSG00000002897,ENSMUSG00000002944,ENSMUSG00000003134,ENSMUSG00000003528,ENSMUSG00000004035,ENSMUSG00000004266,ENSMUSG00000004317,ENSMUSG00000004347,…
V1	TRUE	3.57e-11	2759	1980	362	0.183	0.131	GO:0070887	BP	18	cellular response to chemical stimulus	3	ENSMUSG00000000214,ENSMUSG00000000263,ENSMUSG00000000275,ENSMUSG00000000530,ENSMUSG00000000753,ENSMUSG00000000766,ENSMUSG00000000782,ENSMUSG00000000792,ENSMUSG00000001119,ENSMUSG00000001240,ENSMUSG00000001663,ENSMUSG00000002108,ENSMUSG00000002147,ENSMUSG00000002633,ENSMUSG00000002688,ENSMUSG00000002731,ENSMUSG00000002897,ENSMUSG00000002944,ENSMUSG00000003559,ENSMUSG00000003665,ENSMUSG00000003849,…
V1	TRUE	3.57e-11	4628	1980	554	0.28	0.12	GO:0048523	BP	18	negative regulation of cellular process	3	ENSMUSG00000000125,ENSMUSG00000000184,ENSMUSG00000000263,ENSMUSG00000000282,ENSMUSG00000000317,ENSMUSG00000000530,ENSMUSG00000000552,ENSMUSG00000000555,ENSMUSG00000000753,ENSMUSG00000000766,ENSMUSG00000000782,ENSMUSG00000001240,ENSMUSG00000001520,ENSMUSG00000001672,ENSMUSG00000002108,ENSMUSG00000002147,ENSMUSG00000002458,ENSMUSG00000002459,ENSMUSG00000002633,ENSMUSG00000002688,ENSMUSG00000002944,…
V1	TRUE	4.89e-11	974	1980	161	0.081	0.165	GO:0031175	BP	18	neuron projection development	5	ENSMUSG00000000125,ENSMUSG00000000305,ENSMUSG00000000753,ENSMUSG00000002633,ENSMUSG00000002688,ENSMUSG00000004885,ENSMUSG00000004951,ENSMUSG00000005958,ENSMUSG00000006235,ENSMUSG00000006270,ENSMUSG00000006930,ENSMUSG00000012819,ENSMUSG00000017167,ENSMUSG00000018217,ENSMUSG00000018698,ENSMUSG00000019647,ENSMUSG00000019889,ENSMUSG00000020099,ENSMUSG00000020178,ENSMUSG00000020423,ENSMUSG00000020431,…
V1	TRUE	4.94e-11	456	1980	94	0.047	0.206	GO:0072503	BP	18	cellular divalent inorganic cation homeostasis	8	ENSMUSG00000000766,ENSMUSG00000002688,ENSMUSG00000002771,ENSMUSG00000002944,ENSMUSG00000003657,ENSMUSG00000004035,ENSMUSG00000004266,ENSMUSG00000005716,ENSMUSG00000006235,ENSMUSG00000006567,ENSMUSG00000006930,ENSMUSG00000012819,ENSMUSG00000013275,ENSMUSG00000014813,ENSMUSG00000019768,ENSMUSG00000019828,ENSMUSG00000019943,ENSMUSG00000020123,ENSMUSG00000020303,ENSMUSG00000020573,ENSMUSG00000020866,…
V1	TRUE	5.99e-11	479	1980	97	0.049	0.203	GO:0072507	BP	18	divalent inorganic cation homeostasis	7	ENSMUSG00000000766,ENSMUSG00000002688,ENSMUSG00000002771,ENSMUSG00000002944,ENSMUSG00000003657,ENSMUSG00000004035,ENSMUSG00000004266,ENSMUSG00000005716,ENSMUSG00000006235,ENSMUSG00000006567,ENSMUSG00000006930,ENSMUSG00000012819,ENSMUSG00000013275,ENSMUSG00000014813,ENSMUSG00000019768,ENSMUSG00000019828,ENSMUSG00000019943,ENSMUSG00000020123,ENSMUSG00000020303,ENSMUSG00000020573,ENSMUSG00000020866,…
V1	TRUE	8.35e-11	417	1980	88	0.044	0.211	GO:0042391	BP	18	regulation of membrane potential	3	ENSMUSG00000000263,ENSMUSG00000000766,ENSMUSG00000004446,ENSMUSG00000005357,ENSMUSG00000017167,ENSMUSG00000019146,ENSMUSG00000019429,ENSMUSG00000019828,ENSMUSG00000019848,ENSMUSG00000020178,ENSMUSG00000020866,ENSMUSG00000021367,ENSMUSG00000021478,ENSMUSG00000021730,ENSMUSG00000022041,ENSMUSG00000022416,ENSMUSG00000022935,ENSMUSG00000023092,ENSMUSG00000024112,ENSMUSG00000024256,ENSMUSG00000024268,…
V1	TRUE	1.5e-10	1061	1980	170	0.086	0.16	GO:0034220	BP	18	ion transmembrane transport	5	ENSMUSG00000000263,ENSMUSG00000000766,ENSMUSG00000001025,ENSMUSG00000001260,ENSMUSG00000002688,ENSMUSG00000002771,ENSMUSG00000003528,ENSMUSG00000004035,ENSMUSG00000004266,ENSMUSG00000004317,ENSMUSG00000004902,ENSMUSG00000005357,ENSMUSG00000006567,ENSMUSG00000006930,ENSMUSG00000013275,ENSMUSG00000014786,ENSMUSG00000015653,ENSMUSG00000017400,ENSMUSG00000017765,ENSMUSG00000019146,ENSMUSG00000019935,…
V1	TRUE	1.75e-10	980	1980	160	0.081	0.163	GO:0060284	BP	18	regulation of cell development	4	ENSMUSG00000000125,ENSMUSG00000000305,ENSMUSG00000000753,ENSMUSG00000000766,ENSMUSG00000002633,ENSMUSG00000002688,ENSMUSG00000004885,ENSMUSG00000004951,ENSMUSG00000005958,ENSMUSG00000006235,ENSMUSG00000006270,ENSMUSG00000006457,ENSMUSG00000006930,ENSMUSG00000014599,ENSMUSG00000018217,ENSMUSG00000019647,ENSMUSG00000020027,ENSMUSG00000020052,ENSMUSG00000020160,ENSMUSG00000020681,ENSMUSG00000020774,…
V1	TRUE	2.06e-10	7897	1980	865	0.437	0.11	GO:0051716	BP	18	cellular response to stimulus	2	ENSMUSG00000000125,ENSMUSG00000000184,ENSMUSG00000000214,ENSMUSG00000000263,ENSMUSG00000000275,ENSMUSG00000000282,ENSMUSG00000000296,ENSMUSG00000000530,ENSMUSG00000000552,ENSMUSG00000000555,ENSMUSG00000000753,ENSMUSG00000000766,ENSMUSG00000000782,ENSMUSG00000000792,ENSMUSG00000001119,ENSMUSG00000001240,ENSMUSG00000001260,ENSMUSG00000001520,ENSMUSG00000001663,ENSMUSG00000001672,ENSMUSG00000001995,…
V1	TRUE	2.08e-10	9442	1980	1008	0.509	0.107	GO:0050896	BP	18	response to stimulus	1	ENSMUSG00000000125,ENSMUSG00000000184,ENSMUSG00000000214,ENSMUSG00000000263,ENSMUSG00000000275,ENSMUSG00000000282,ENSMUSG00000000296,ENSMUSG00000000305,ENSMUSG00000000317,ENSMUSG00000000530,ENSMUSG00000000552,ENSMUSG00000000555,ENSMUSG00000000753,ENSMUSG00000000766,ENSMUSG00000000782,ENSMUSG00000000792,ENSMUSG00000001119,ENSMUSG00000001240,ENSMUSG00000001260,ENSMUSG00000001520,ENSMUSG00000001663,…
V1	TRUE	2.21e-10	772	1980	134	0.068	0.174	GO:0051046	BP	18	regulation of secretion	4	ENSMUSG00000000766,ENSMUSG00000002108,ENSMUSG00000002897,ENSMUSG00000002944,ENSMUSG00000004347,ENSMUSG00000004961,ENSMUSG00000006930,ENSMUSG00000014813,ENSMUSG00000016028,ENSMUSG00000017631,ENSMUSG00000017978,ENSMUSG00000019429,ENSMUSG00000020123,ENSMUSG00000020178,ENSMUSG00000020282,ENSMUSG00000020399,ENSMUSG00000020641,ENSMUSG00000020681,ENSMUSG00000020733,ENSMUSG00000020828,ENSMUSG00000020866,…
V1	TRUE	2.27e-10	1016	1980	164	0.083	0.161	GO:0022603	BP	18	regulation of anatomical structure morphogenesis	3	ENSMUSG00000000125,ENSMUSG00000000305,ENSMUSG00000000530,ENSMUSG00000000555,ENSMUSG00000000753,ENSMUSG00000001240,ENSMUSG00000002633,ENSMUSG00000002688,ENSMUSG00000002944,ENSMUSG00000004885,ENSMUSG00000004951,ENSMUSG00000005087,ENSMUSG00000005958,ENSMUSG00000006219,ENSMUSG00000006800,ENSMUSG00000007613,ENSMUSG00000014599,ENSMUSG00000014601,ENSMUSG00000015305,ENSMUSG00000015766,ENSMUSG00000016028,…
V1	TRUE	2.35e-10	934	1980	154	0.078	0.165	GO:0051960	BP	18	regulation of nervous system development	4	ENSMUSG00000000125,ENSMUSG00000000305,ENSMUSG00000000753,ENSMUSG00000000766,ENSMUSG00000002633,ENSMUSG00000002688,ENSMUSG00000004885,ENSMUSG00000004951,ENSMUSG00000005958,ENSMUSG00000006235,ENSMUSG00000006270,ENSMUSG00000006930,ENSMUSG00000006958,ENSMUSG00000014599,ENSMUSG00000015843,ENSMUSG00000016028,ENSMUSG00000018217,ENSMUSG00000018698,ENSMUSG00000019647,ENSMUSG00000020027,ENSMUSG00000020052,…
V1	TRUE	2.57e-10	341	1980	76	0.038	0.223	GO:0051480	BP	18	regulation of cytosolic calcium ion concentration	10	ENSMUSG00000000766,ENSMUSG00000002688,ENSMUSG00000002771,ENSMUSG00000002944,ENSMUSG00000003657,ENSMUSG00000004035,ENSMUSG00000004266,ENSMUSG00000005716,ENSMUSG00000006235,ENSMUSG00000006930,ENSMUSG00000012819,ENSMUSG00000019768,ENSMUSG00000019828,ENSMUSG00000019943,ENSMUSG00000020123,ENSMUSG00000020573,ENSMUSG00000020866,ENSMUSG00000021337,ENSMUSG00000021367,ENSMUSG00000021478,ENSMUSG00000021541,…
V1	TRUE	4.18e-10	1609	1980	232	0.117	0.144	GO:1901700	BP	18	response to oxygen-containing compound	1	ENSMUSG00000000214,ENSMUSG00000000263,ENSMUSG00000000275,ENSMUSG00000000753,ENSMUSG00000000766,ENSMUSG00000000792,ENSMUSG00000001119,ENSMUSG00000001240,ENSMUSG00000001663,ENSMUSG00000002108,ENSMUSG00000002147,ENSMUSG00000002458,ENSMUSG00000002633,ENSMUSG00000002688,ENSMUSG00000002944,ENSMUSG00000003849,ENSMUSG00000004347,ENSMUSG00000004366,ENSMUSG00000004446,ENSMUSG00000005057,ENSMUSG00000006235,…
V1	TRUE	4.3e-10	143	1980	44	0.022	0.308	GO:0019933	BP	18	cAMP-mediated signaling	7	ENSMUSG00000000766,ENSMUSG00000001240,ENSMUSG00000018334,ENSMUSG00000019464,ENSMUSG00000020178,ENSMUSG00000020431,ENSMUSG00000020733,ENSMUSG00000020963,ENSMUSG00000021478,ENSMUSG00000022376,ENSMUSG00000022705,ENSMUSG00000023868,ENSMUSG00000023964,ENSMUSG00000024027,ENSMUSG00000024256,ENSMUSG00000024553,ENSMUSG00000024798,ENSMUSG00000024907,ENSMUSG00000026463,ENSMUSG00000027523,ENSMUSG00000027584,…
V1	TRUE	4.93e-10	495	1980	97	0.049	0.196	GO:0043410	BP	18	positive regulation of MAPK cascade	5	ENSMUSG00000000296,ENSMUSG00000000766,ENSMUSG00000002944,ENSMUSG00000005087,ENSMUSG00000006235,ENSMUSG00000007613,ENSMUSG00000015305,ENSMUSG00000015312,ENSMUSG00000015950,ENSMUSG00000017386,ENSMUSG00000018334,ENSMUSG00000018932,ENSMUSG00000019768,ENSMUSG00000019828,ENSMUSG00000020357,ENSMUSG00000020399,ENSMUSG00000020573,ENSMUSG00000020901,ENSMUSG00000021253,ENSMUSG00000021360,ENSMUSG00000021367,…
V1	TRUE	5.1e-10	1612	1980	232	0.117	0.144	GO:0044093	BP	18	positive regulation of molecular function	3	ENSMUSG00000000184,ENSMUSG00000000275,ENSMUSG00000000296,ENSMUSG00000001995,ENSMUSG00000002108,ENSMUSG00000002458,ENSMUSG00000002459,ENSMUSG00000002633,ENSMUSG00000002688,ENSMUSG00000002699,ENSMUSG00000002731,ENSMUSG00000002944,ENSMUSG00000003134,ENSMUSG00000004035,ENSMUSG00000004446,ENSMUSG00000004633,ENSMUSG00000004952,ENSMUSG00000005251,ENSMUSG00000005268,ENSMUSG00000006930,ENSMUSG00000007613,…
V1	TRUE	6.53e-10	3131	1980	395	0.199	0.126	GO:0010033	BP	18	response to organic substance	1	ENSMUSG00000000214,ENSMUSG00000000263,ENSMUSG00000000275,ENSMUSG00000000530,ENSMUSG00000000753,ENSMUSG00000000766,ENSMUSG00000000782,ENSMUSG00000000792,ENSMUSG00000001119,ENSMUSG00000001240,ENSMUSG00000001663,ENSMUSG00000002108,ENSMUSG00000002147,ENSMUSG00000002458,ENSMUSG00000002633,ENSMUSG00000002688,ENSMUSG00000002731,ENSMUSG00000002897,ENSMUSG00000002944,ENSMUSG00000003665,ENSMUSG00000003849,…
V1	TRUE	8.99e-10	398	1980	83	0.042	0.209	GO:0030900	BP	18	forebrain development	3	ENSMUSG00000000214,ENSMUSG00000002633,ENSMUSG00000005958,ENSMUSG00000006930,ENSMUSG00000006958,ENSMUSG00000018698,ENSMUSG00000020052,ENSMUSG00000020123,ENSMUSG00000020423,ENSMUSG00000021318,ENSMUSG00000021478,ENSMUSG00000021609,ENSMUSG00000021732,ENSMUSG00000021994,ENSMUSG00000022678,ENSMUSG00000023391,ENSMUSG00000024256,ENSMUSG00000024304,ENSMUSG00000024985,ENSMUSG00000025407,ENSMUSG00000025810,…
V1	TRUE	1.09e-09	1221	1980	186	0.094	0.152	GO:0051241	BP	18	negative regulation of multicellular organismal process	3	ENSMUSG00000000125,ENSMUSG00000000263,ENSMUSG00000000530,ENSMUSG00000000753,ENSMUSG00000001672,ENSMUSG00000002108,ENSMUSG00000002633,ENSMUSG00000002944,ENSMUSG00000005611,ENSMUSG00000006270,ENSMUSG00000006457,ENSMUSG00000006958,ENSMUSG00000007613,ENSMUSG00000014813,ENSMUSG00000015396,ENSMUSG00000016128,ENSMUSG00000016206,ENSMUSG00000016918,ENSMUSG00000016942,ENSMUSG00000017631,ENSMUSG00000018217,…
V1	TRUE	1.32e-09	415	1980	85	0.043	0.205	GO:0006816	BP	18	calcium ion transport	8	ENSMUSG00000000766,ENSMUSG00000001240,ENSMUSG00000002688,ENSMUSG00000002771,ENSMUSG00000004035,ENSMUSG00000004266,ENSMUSG00000006930,ENSMUSG00000012819,ENSMUSG00000014813,ENSMUSG00000017400,ENSMUSG00000019146,ENSMUSG00000019943,ENSMUSG00000020178,ENSMUSG00000020303,ENSMUSG00000020573,ENSMUSG00000020599,ENSMUSG00000020681,ENSMUSG00000020722,ENSMUSG00000020723,ENSMUSG00000020866,ENSMUSG00000021478,…
V1	TRUE	1.38e-09	401	1980	83	0.042	0.207	GO:0010959	BP	18	regulation of metal ion transport	5	ENSMUSG00000002688,ENSMUSG00000004035,ENSMUSG00000004266,ENSMUSG00000006930,ENSMUSG00000014813,ENSMUSG00000017400,ENSMUSG00000020155,ENSMUSG00000020178,ENSMUSG00000020303,ENSMUSG00000020573,ENSMUSG00000020599,ENSMUSG00000020681,ENSMUSG00000020722,ENSMUSG00000020733,ENSMUSG00000020866,ENSMUSG00000021478,ENSMUSG00000022469,ENSMUSG00000022479,ENSMUSG00000022705,ENSMUSG00000023092,ENSMUSG00000023274,…
V1	TRUE	1.86e-09	12050	1980	1236	0.624	0.103	GO:0050789	BP	18	regulation of biological process	1	ENSMUSG00000000125,ENSMUSG00000000184,ENSMUSG00000000214,ENSMUSG00000000263,ENSMUSG00000000275,ENSMUSG00000000282,ENSMUSG00000000296,ENSMUSG00000000305,ENSMUSG00000000317,ENSMUSG00000000530,ENSMUSG00000000552,ENSMUSG00000000555,ENSMUSG00000000753,ENSMUSG00000000766,ENSMUSG00000000782,ENSMUSG00000001240,ENSMUSG00000001260,ENSMUSG00000001415,ENSMUSG00000001435,ENSMUSG00000001520,ENSMUSG00000001542,…
V1	TRUE	1.87e-09	810	1980	136	0.069	0.168	GO:0098655	BP	18	cation transmembrane transport	6	ENSMUSG00000000766,ENSMUSG00000002688,ENSMUSG00000002771,ENSMUSG00000004035,ENSMUSG00000004266,ENSMUSG00000006567,ENSMUSG00000006930,ENSMUSG00000013275,ENSMUSG00000014786,ENSMUSG00000015653,ENSMUSG00000017400,ENSMUSG00000017765,ENSMUSG00000019146,ENSMUSG00000019943,ENSMUSG00000020155,ENSMUSG00000020566,ENSMUSG00000020573,ENSMUSG00000020599,ENSMUSG00000020722,ENSMUSG00000020723,ENSMUSG00000020733,…
V1	TRUE	1.9e-09	454	1980	90	0.045	0.198	GO:0034765	BP	18	regulation of ion transmembrane transport	5	ENSMUSG00000000766,ENSMUSG00000002688,ENSMUSG00000004035,ENSMUSG00000004266,ENSMUSG00000006930,ENSMUSG00000017400,ENSMUSG00000019146,ENSMUSG00000020155,ENSMUSG00000020573,ENSMUSG00000020599,ENSMUSG00000020722,ENSMUSG00000020723,ENSMUSG00000020733,ENSMUSG00000020866,ENSMUSG00000021478,ENSMUSG00000021680,ENSMUSG00000021730,ENSMUSG00000022416,ENSMUSG00000022469,ENSMUSG00000022602,ENSMUSG00000022705,…
V1	TRUE	2.28e-09	362	1980	77	0.039	0.213	GO:0150063	BP	18	visual system development	5	ENSMUSG00000000214,ENSMUSG00000000530,ENSMUSG00000000753,ENSMUSG00000002633,ENSMUSG00000006270,ENSMUSG00000007613,ENSMUSG00000018698,ENSMUSG00000019935,ENSMUSG00000019943,ENSMUSG00000020160,ENSMUSG00000021136,ENSMUSG00000021318,ENSMUSG00000021730,ENSMUSG00000021732,ENSMUSG00000021974,ENSMUSG00000022656,ENSMUSG00000023328,ENSMUSG00000023391,ENSMUSG00000024268,ENSMUSG00000024598,ENSMUSG00000024990,…
V1	TRUE	2.28e-09	362	1980	77	0.039	0.213	GO:0001654	BP	18	eye development	5	ENSMUSG00000000214,ENSMUSG00000000530,ENSMUSG00000000753,ENSMUSG00000002633,ENSMUSG00000006270,ENSMUSG00000007613,ENSMUSG00000018698,ENSMUSG00000019935,ENSMUSG00000019943,ENSMUSG00000020160,ENSMUSG00000021136,ENSMUSG00000021318,ENSMUSG00000021730,ENSMUSG00000021732,ENSMUSG00000021974,ENSMUSG00000022656,ENSMUSG00000023328,ENSMUSG00000023391,ENSMUSG00000024268,ENSMUSG00000024598,ENSMUSG00000024990,…
V1	TRUE	2.36e-09	952	1980	153	0.077	0.161	GO:0000902	BP	18	cell morphogenesis	4	ENSMUSG00000000125,ENSMUSG00000000305,ENSMUSG00000000552,ENSMUSG00000001435,ENSMUSG00000002633,ENSMUSG00000004266,ENSMUSG00000004885,ENSMUSG00000005087,ENSMUSG00000005958,ENSMUSG00000006219,ENSMUSG00000006270,ENSMUSG00000012819,ENSMUSG00000014601,ENSMUSG00000014813,ENSMUSG00000015143,ENSMUSG00000015647,ENSMUSG00000015766,ENSMUSG00000016150,ENSMUSG00000017167,ENSMUSG00000018698,ENSMUSG00000019647,…
V1	TRUE	2.48e-09	1053	1980	165	0.083	0.157	GO:0032989	BP	18	cellular component morphogenesis	3	ENSMUSG00000000125,ENSMUSG00000000305,ENSMUSG00000000552,ENSMUSG00000001435,ENSMUSG00000002633,ENSMUSG00000004266,ENSMUSG00000004885,ENSMUSG00000005087,ENSMUSG00000005958,ENSMUSG00000006219,ENSMUSG00000006270,ENSMUSG00000012819,ENSMUSG00000014601,ENSMUSG00000014813,ENSMUSG00000015143,ENSMUSG00000015647,ENSMUSG00000015766,ENSMUSG00000016150,ENSMUSG00000017167,ENSMUSG00000018698,ENSMUSG00000019647,…
V1	TRUE	2.52e-09	2267	1980	301	0.152	0.133	GO:0071310	BP	18	cellular response to organic substance	2	ENSMUSG00000000214,ENSMUSG00000000263,ENSMUSG00000000275,ENSMUSG00000000530,ENSMUSG00000000753,ENSMUSG00000000766,ENSMUSG00000000782,ENSMUSG00000000792,ENSMUSG00000001119,ENSMUSG00000001240,ENSMUSG00000002108,ENSMUSG00000002147,ENSMUSG00000002688,ENSMUSG00000002731,ENSMUSG00000002897,ENSMUSG00000002944,ENSMUSG00000003665,ENSMUSG00000004035,ENSMUSG00000004266,ENSMUSG00000004347,ENSMUSG00000004951,…
V1	TRUE	3.29e-09	931	1980	150	0.076	0.161	GO:0032940	BP	18	secretion by cell	5	ENSMUSG00000000766,ENSMUSG00000002108,ENSMUSG00000002699,ENSMUSG00000002897,ENSMUSG00000002944,ENSMUSG00000004347,ENSMUSG00000004961,ENSMUSG00000006930,ENSMUSG00000007682,ENSMUSG00000015653,ENSMUSG00000016028,ENSMUSG00000017631,ENSMUSG00000017978,ENSMUSG00000018171,ENSMUSG00000019124,ENSMUSG00000019429,ENSMUSG00000019842,ENSMUSG00000019906,ENSMUSG00000020123,ENSMUSG00000020178,ENSMUSG00000020282,…
V1	TRUE	3.33e-09	800	1980	134	0.068	0.168	GO:0098660	BP	18	inorganic ion transmembrane transport	6	ENSMUSG00000000263,ENSMUSG00000000766,ENSMUSG00000001260,ENSMUSG00000002688,ENSMUSG00000002771,ENSMUSG00000004035,ENSMUSG00000004266,ENSMUSG00000004317,ENSMUSG00000006567,ENSMUSG00000006930,ENSMUSG00000013275,ENSMUSG00000014786,ENSMUSG00000015653,ENSMUSG00000017400,ENSMUSG00000017765,ENSMUSG00000019146,ENSMUSG00000019943,ENSMUSG00000020155,ENSMUSG00000020566,ENSMUSG00000020573,ENSMUSG00000020722,…
V1	TRUE	3.54e-09	243	1980	59	0.03	0.243	GO:0098742	BP	18	cell-cell adhesion via plasma-membrane adhesion molecules	4	ENSMUSG00000000305,ENSMUSG00000000555,ENSMUSG00000001946,ENSMUSG00000006411,ENSMUSG00000012819,ENSMUSG00000016028,ENSMUSG00000016150,ENSMUSG00000022512,ENSMUSG00000022656,ENSMUSG00000024304,ENSMUSG00000024331,ENSMUSG00000025370,ENSMUSG00000026836,ENSMUSG00000030110,ENSMUSG00000030830,ENSMUSG00000031654,ENSMUSG00000031841,ENSMUSG00000031871,ENSMUSG00000031962,ENSMUSG00000032012,ENSMUSG00000032076,…
V1	TRUE	3.65e-09	2116	1980	284	0.143	0.134	GO:0050790	BP	18	regulation of catalytic activity	3	ENSMUSG00000000184,ENSMUSG00000000296,ENSMUSG00000000753,ENSMUSG00000000766,ENSMUSG00000001995,ENSMUSG00000002108,ENSMUSG00000002458,ENSMUSG00000002459,ENSMUSG00000002688,ENSMUSG00000002699,ENSMUSG00000002731,ENSMUSG00000003134,ENSMUSG00000003849,ENSMUSG00000004266,ENSMUSG00000004446,ENSMUSG00000004633,ENSMUSG00000004951,ENSMUSG00000004952,ENSMUSG00000005087,ENSMUSG00000005268,ENSMUSG00000005958,…
V1	TRUE	4.1e-09	366	1980	77	0.039	0.21	GO:0048880	BP	18	sensory system development	4	ENSMUSG00000000214,ENSMUSG00000000530,ENSMUSG00000000753,ENSMUSG00000002633,ENSMUSG00000006270,ENSMUSG00000007613,ENSMUSG00000018698,ENSMUSG00000019935,ENSMUSG00000019943,ENSMUSG00000020160,ENSMUSG00000021136,ENSMUSG00000021318,ENSMUSG00000021730,ENSMUSG00000021732,ENSMUSG00000021974,ENSMUSG00000022656,ENSMUSG00000023328,ENSMUSG00000023391,ENSMUSG00000024268,ENSMUSG00000024598,ENSMUSG00000024990,…
V1	TRUE	4.19e-09	722	1980	124	0.063	0.172	GO:0098609	BP	18	cell-cell adhesion	3	ENSMUSG00000000305,ENSMUSG00000000555,ENSMUSG00000001946,ENSMUSG00000002633,ENSMUSG00000004266,ENSMUSG00000005087,ENSMUSG00000005958,ENSMUSG00000006219,ENSMUSG00000006411,ENSMUSG00000011256,ENSMUSG00000012819,ENSMUSG00000015002,ENSMUSG00000015396,ENSMUSG00000016028,ENSMUSG00000016150,ENSMUSG00000016206,ENSMUSG00000018171,ENSMUSG00000019851,ENSMUSG00000020101,ENSMUSG00000020178,ENSMUSG00000020399,…
V1	TRUE	4.61e-09	715	1980	123	0.062	0.172	GO:1903530	BP	18	regulation of secretion by cell	3	ENSMUSG00000000766,ENSMUSG00000002108,ENSMUSG00000002897,ENSMUSG00000002944,ENSMUSG00000004347,ENSMUSG00000004961,ENSMUSG00000006930,ENSMUSG00000016028,ENSMUSG00000017631,ENSMUSG00000017978,ENSMUSG00000019429,ENSMUSG00000020123,ENSMUSG00000020178,ENSMUSG00000020282,ENSMUSG00000020399,ENSMUSG00000020641,ENSMUSG00000020828,ENSMUSG00000020866,ENSMUSG00000020889,ENSMUSG00000020891,ENSMUSG00000021071,…
V1	TRUE	4.75e-09	652	1980	115	0.058	0.176	GO:0070848	BP	18	response to growth factor	2	ENSMUSG00000000214,ENSMUSG00000000530,ENSMUSG00000000766,ENSMUSG00000001240,ENSMUSG00000002688,ENSMUSG00000003665,ENSMUSG00000004951,ENSMUSG00000005087,ENSMUSG00000006800,ENSMUSG00000006930,ENSMUSG00000006958,ENSMUSG00000007613,ENSMUSG00000016918,ENSMUSG00000016942,ENSMUSG00000018698,ENSMUSG00000018932,ENSMUSG00000019647,ENSMUSG00000019889,ENSMUSG00000020052,ENSMUSG00000020101,ENSMUSG00000020176,…
V1	TRUE	5.79e-09	971	1980	154	0.078	0.159	GO:0051050	BP	18	positive regulation of transport	3	ENSMUSG00000002108,ENSMUSG00000002633,ENSMUSG00000002688,ENSMUSG00000002897,ENSMUSG00000002944,ENSMUSG00000004035,ENSMUSG00000006930,ENSMUSG00000014813,ENSMUSG00000015947,ENSMUSG00000016150,ENSMUSG00000017344,ENSMUSG00000017400,ENSMUSG00000017631,ENSMUSG00000017754,ENSMUSG00000017978,ENSMUSG00000019146,ENSMUSG00000019429,ENSMUSG00000020123,ENSMUSG00000020155,ENSMUSG00000020178,ENSMUSG00000020399,…
V1	TRUE	6.77e-09	11438	1980	1178	0.595	0.103	GO:0050794	BP	18	regulation of cellular process	2	ENSMUSG00000000125,ENSMUSG00000000184,ENSMUSG00000000263,ENSMUSG00000000275,ENSMUSG00000000282,ENSMUSG00000000296,ENSMUSG00000000305,ENSMUSG00000000317,ENSMUSG00000000530,ENSMUSG00000000552,ENSMUSG00000000555,ENSMUSG00000000753,ENSMUSG00000000766,ENSMUSG00000000782,ENSMUSG00000001240,ENSMUSG00000001260,ENSMUSG00000001415,ENSMUSG00000001435,ENSMUSG00000001520,ENSMUSG00000001542,ENSMUSG00000001672,…
V1	TRUE	6.82e-09	719	1980	123	0.062	0.171	GO:0098662	BP	18	inorganic cation transmembrane transport	7	ENSMUSG00000000766,ENSMUSG00000002688,ENSMUSG00000002771,ENSMUSG00000004035,ENSMUSG00000004266,ENSMUSG00000006567,ENSMUSG00000006930,ENSMUSG00000013275,ENSMUSG00000014786,ENSMUSG00000015653,ENSMUSG00000017400,ENSMUSG00000017765,ENSMUSG00000019146,ENSMUSG00000019943,ENSMUSG00000020155,ENSMUSG00000020566,ENSMUSG00000020573,ENSMUSG00000020722,ENSMUSG00000020723,ENSMUSG00000020733,ENSMUSG00000020866,…
V1	TRUE	7.06e-09	940	1980	150	0.076	0.16	GO:1902533	BP	18	positive regulation of intracellular signal transduction	5	ENSMUSG00000000275,ENSMUSG00000000296,ENSMUSG00000000552,ENSMUSG00000000766,ENSMUSG00000002688,ENSMUSG00000002731,ENSMUSG00000002944,ENSMUSG00000004035,ENSMUSG00000004266,ENSMUSG00000004446,ENSMUSG00000005087,ENSMUSG00000006235,ENSMUSG00000006930,ENSMUSG00000007613,ENSMUSG00000007656,ENSMUSG00000014599,ENSMUSG00000015305,ENSMUSG00000015312,ENSMUSG00000015950,ENSMUSG00000017386,ENSMUSG00000018334,…
V1	TRUE	7.76e-09	160	1980	45	0.023	0.281	GO:0007156	BP	18	homophilic cell adhesion via plasma membrane adhesion molecules	5	ENSMUSG00000000305,ENSMUSG00000001946,ENSMUSG00000006411,ENSMUSG00000012819,ENSMUSG00000016028,ENSMUSG00000022656,ENSMUSG00000024304,ENSMUSG00000024331,ENSMUSG00000025370,ENSMUSG00000030110,ENSMUSG00000031841,ENSMUSG00000031871,ENSMUSG00000031962,ENSMUSG00000032012,ENSMUSG00000032076,ENSMUSG00000032452,ENSMUSG00000032595,ENSMUSG00000034774,ENSMUSG00000036422,ENSMUSG00000036510,ENSMUSG00000036862,…
V1	TRUE	9.53e-09	1087	1980	167	0.084	0.154	GO:0060429	BP	18	epithelium development	4	ENSMUSG00000000125,ENSMUSG00000000530,ENSMUSG00000000555,ENSMUSG00000000782,ENSMUSG00000001435,ENSMUSG00000002147,ENSMUSG00000002633,ENSMUSG00000004894,ENSMUSG00000005087,ENSMUSG00000005251,ENSMUSG00000005268,ENSMUSG00000006235,ENSMUSG00000007613,ENSMUSG00000012819,ENSMUSG00000014599,ENSMUSG00000014813,ENSMUSG00000015647,ENSMUSG00000015850,ENSMUSG00000016028,ENSMUSG00000016128,ENSMUSG00000016918,…
V1	TRUE	1.1e-08	1021	1980	159	0.08	0.156	GO:0042493	BP	18	response to drug	1	ENSMUSG00000000214,ENSMUSG00000000263,ENSMUSG00000000753,ENSMUSG00000000766,ENSMUSG00000001240,ENSMUSG00000001663,ENSMUSG00000002108,ENSMUSG00000002147,ENSMUSG00000002458,ENSMUSG00000002633,ENSMUSG00000003528,ENSMUSG00000003849,ENSMUSG00000004035,ENSMUSG00000004366,ENSMUSG00000004902,ENSMUSG00000005357,ENSMUSG00000006235,ENSMUSG00000008540,ENSMUSG00000013698,ENSMUSG00000015766,ENSMUSG00000019775,…
V1	TRUE	1.12e-08	846	1980	138	0.07	0.163	GO:0050767	BP	18	regulation of neurogenesis	5	ENSMUSG00000000125,ENSMUSG00000000305,ENSMUSG00000000753,ENSMUSG00000000766,ENSMUSG00000002633,ENSMUSG00000002688,ENSMUSG00000004885,ENSMUSG00000004951,ENSMUSG00000005958,ENSMUSG00000006235,ENSMUSG00000006270,ENSMUSG00000006930,ENSMUSG00000014599,ENSMUSG00000018217,ENSMUSG00000019647,ENSMUSG00000020027,ENSMUSG00000020052,ENSMUSG00000020160,ENSMUSG00000020681,ENSMUSG00000020774,ENSMUSG00000020902,…
V1	TRUE	1.26e-08	1780	1980	245	0.124	0.138	GO:0031399	BP	18	regulation of protein modification process	2	ENSMUSG00000000184,ENSMUSG00000000296,ENSMUSG00000000530,ENSMUSG00000000555,ENSMUSG00000000766,ENSMUSG00000001672,ENSMUSG00000002688,ENSMUSG00000002699,ENSMUSG00000002944,ENSMUSG00000004266,ENSMUSG00000004951,ENSMUSG00000005087,ENSMUSG00000005268,ENSMUSG00000006235,ENSMUSG00000007613,ENSMUSG00000007656,ENSMUSG00000014599,ENSMUSG00000015305,ENSMUSG00000015312,ENSMUSG00000015950,ENSMUSG00000017344,…
V1	TRUE	1.39e-08	418	1980	83	0.042	0.199	GO:0007264	BP	18	small GTPase mediated signal transduction	5	ENSMUSG00000001995,ENSMUSG00000002688,ENSMUSG00000004633,ENSMUSG00000004952,ENSMUSG00000005057,ENSMUSG00000006154,ENSMUSG00000007656,ENSMUSG00000009621,ENSMUSG00000014599,ENSMUSG00000015766,ENSMUSG00000016028,ENSMUSG00000017631,ENSMUSG00000018334,ENSMUSG00000020121,ENSMUSG00000020902,ENSMUSG00000021215,ENSMUSG00000021662,ENSMUSG00000021708,ENSMUSG00000021732,ENSMUSG00000022075,ENSMUSG00000022114,…
V1	TRUE	1.4e-08	515	1980	96	0.048	0.186	GO:0010817	BP	18	regulation of hormone levels	3	ENSMUSG00000000792,ENSMUSG00000002633,ENSMUSG00000004347,ENSMUSG00000004885,ENSMUSG00000007682,ENSMUSG00000019429,ENSMUSG00000019768,ENSMUSG00000020178,ENSMUSG00000020303,ENSMUSG00000020681,ENSMUSG00000020889,ENSMUSG00000021367,ENSMUSG00000021647,ENSMUSG00000021680,ENSMUSG00000021721,ENSMUSG00000022479,ENSMUSG00000023328,ENSMUSG00000023945,ENSMUSG00000024027,ENSMUSG00000024112,ENSMUSG00000024256,…
V1	TRUE	1.44e-08	1161	1980	175	0.088	0.151	GO:0031401	BP	18	positive regulation of protein modification process	3	ENSMUSG00000000184,ENSMUSG00000000296,ENSMUSG00000000530,ENSMUSG00000000555,ENSMUSG00000000766,ENSMUSG00000002688,ENSMUSG00000002699,ENSMUSG00000002944,ENSMUSG00000005087,ENSMUSG00000005268,ENSMUSG00000006235,ENSMUSG00000007613,ENSMUSG00000014599,ENSMUSG00000015305,ENSMUSG00000015312,ENSMUSG00000015950,ENSMUSG00000017344,ENSMUSG00000017386,ENSMUSG00000018334,ENSMUSG00000018932,ENSMUSG00000019768,…
V1	TRUE	1.84e-08	341	1980	72	0.036	0.211	GO:0001655	BP	18	urogenital system development	4	ENSMUSG00000000753,ENSMUSG00000002633,ENSMUSG00000005268,ENSMUSG00000005397,ENSMUSG00000005958,ENSMUSG00000006800,ENSMUSG00000007613,ENSMUSG00000015647,ENSMUSG00000016918,ENSMUSG00000018698,ENSMUSG00000019768,ENSMUSG00000020140,ENSMUSG00000020364,ENSMUSG00000020681,ENSMUSG00000020758,ENSMUSG00000021125,ENSMUSG00000021318,ENSMUSG00000021732,ENSMUSG00000021782,ENSMUSG00000021994,ENSMUSG00000022144,…
V1	TRUE	1.88e-08	626	1980	110	0.056	0.176	GO:0071363	BP	18	cellular response to growth factor stimulus	3	ENSMUSG00000000214,ENSMUSG00000000530,ENSMUSG00000001240,ENSMUSG00000002688,ENSMUSG00000003665,ENSMUSG00000004951,ENSMUSG00000005087,ENSMUSG00000006800,ENSMUSG00000006930,ENSMUSG00000006958,ENSMUSG00000007613,ENSMUSG00000016918,ENSMUSG00000016942,ENSMUSG00000018698,ENSMUSG00000018932,ENSMUSG00000019647,ENSMUSG00000019889,ENSMUSG00000020101,ENSMUSG00000020176,ENSMUSG00000020182,ENSMUSG00000020357,…
V1	TRUE	1.94e-08	465	1980	89	0.045	0.191	GO:0070838	BP	18	divalent metal ion transport	7	ENSMUSG00000000766,ENSMUSG00000001240,ENSMUSG00000002688,ENSMUSG00000002771,ENSMUSG00000004035,ENSMUSG00000004266,ENSMUSG00000006930,ENSMUSG00000012819,ENSMUSG00000013275,ENSMUSG00000014813,ENSMUSG00000017400,ENSMUSG00000019146,ENSMUSG00000019943,ENSMUSG00000020178,ENSMUSG00000020303,ENSMUSG00000020573,ENSMUSG00000020599,ENSMUSG00000020681,ENSMUSG00000020722,ENSMUSG00000020723,ENSMUSG00000020866,…
V1	TRUE	2.14e-08	273	1980	62	0.031	0.227	GO:0090596	BP	18	sensory organ morphogenesis	4	ENSMUSG00000000214,ENSMUSG00000002633,ENSMUSG00000002731,ENSMUSG00000012819,ENSMUSG00000016028,ENSMUSG00000017631,ENSMUSG00000018698,ENSMUSG00000020160,ENSMUSG00000020733,ENSMUSG00000020902,ENSMUSG00000020963,ENSMUSG00000021318,ENSMUSG00000021367,ENSMUSG00000021730,ENSMUSG00000021732,ENSMUSG00000021974,ENSMUSG00000021994,ENSMUSG00000022114,ENSMUSG00000022656,ENSMUSG00000024598,ENSMUSG00000024990,…
V1	TRUE	2.78e-08	468	1980	89	0.045	0.19	GO:0072511	BP	18	divalent inorganic cation transport	6	ENSMUSG00000000766,ENSMUSG00000001240,ENSMUSG00000002688,ENSMUSG00000002771,ENSMUSG00000004035,ENSMUSG00000004266,ENSMUSG00000006930,ENSMUSG00000012819,ENSMUSG00000013275,ENSMUSG00000014813,ENSMUSG00000017400,ENSMUSG00000019146,ENSMUSG00000019943,ENSMUSG00000020178,ENSMUSG00000020303,ENSMUSG00000020573,ENSMUSG00000020599,ENSMUSG00000020681,ENSMUSG00000020722,ENSMUSG00000020723,ENSMUSG00000020866,…
V1	TRUE	4.28e-08	224	1980	54	0.027	0.241	GO:0043583	BP	18	ear development	5	ENSMUSG00000002633,ENSMUSG00000002731,ENSMUSG00000012819,ENSMUSG00000016028,ENSMUSG00000017631,ENSMUSG00000019906,ENSMUSG00000019935,ENSMUSG00000020140,ENSMUSG00000020733,ENSMUSG00000020902,ENSMUSG00000020963,ENSMUSG00000021253,ENSMUSG00000021255,ENSMUSG00000021318,ENSMUSG00000021367,ENSMUSG00000021732,ENSMUSG00000021974,ENSMUSG00000021994,ENSMUSG00000022114,ENSMUSG00000024620,ENSMUSG00000025921,…
V1	TRUE	5.17e-08	299	1980	65	0.033	0.217	GO:0072001	BP	18	renal system development	4	ENSMUSG00000000753,ENSMUSG00000002633,ENSMUSG00000005397,ENSMUSG00000006800,ENSMUSG00000007613,ENSMUSG00000015647,ENSMUSG00000016918,ENSMUSG00000018698,ENSMUSG00000020140,ENSMUSG00000020364,ENSMUSG00000020681,ENSMUSG00000020758,ENSMUSG00000021125,ENSMUSG00000021318,ENSMUSG00000021732,ENSMUSG00000021782,ENSMUSG00000021994,ENSMUSG00000022144,ENSMUSG00000022309,ENSMUSG00000024620,ENSMUSG00000024713,…
V1	TRUE	6.98e-08	537	1980	97	0.049	0.181	GO:0006875	BP	18	cellular metal ion homeostasis	8	ENSMUSG00000000766,ENSMUSG00000002688,ENSMUSG00000002771,ENSMUSG00000002944,ENSMUSG00000003657,ENSMUSG00000004035,ENSMUSG00000004266,ENSMUSG00000005716,ENSMUSG00000006235,ENSMUSG00000006567,ENSMUSG00000006930,ENSMUSG00000012819,ENSMUSG00000013275,ENSMUSG00000014813,ENSMUSG00000016942,ENSMUSG00000019768,ENSMUSG00000019828,ENSMUSG00000019943,ENSMUSG00000020123,ENSMUSG00000020303,ENSMUSG00000020573,…
V1	TRUE	7.53e-08	616	1980	107	0.054	0.174	GO:0055065	BP	18	metal ion homeostasis	7	ENSMUSG00000000766,ENSMUSG00000002688,ENSMUSG00000002771,ENSMUSG00000002944,ENSMUSG00000003657,ENSMUSG00000004035,ENSMUSG00000004266,ENSMUSG00000005716,ENSMUSG00000006235,ENSMUSG00000006567,ENSMUSG00000006930,ENSMUSG00000012819,ENSMUSG00000013275,ENSMUSG00000014813,ENSMUSG00000015653,ENSMUSG00000016942,ENSMUSG00000019768,ENSMUSG00000019828,ENSMUSG00000019943,ENSMUSG00000020123,ENSMUSG00000020178,…
V1	TRUE	9.45e-08	296	1980	64	0.032	0.216	GO:0006936	BP	18	muscle contraction	2	ENSMUSG00000000263,ENSMUSG00000005611,ENSMUSG00000006457,ENSMUSG00000006800,ENSMUSG00000014813,ENSMUSG00000016918,ENSMUSG00000018932,ENSMUSG00000020866,ENSMUSG00000021125,ENSMUSG00000021367,ENSMUSG00000021478,ENSMUSG00000022144,ENSMUSG00000024331,ENSMUSG00000024798,ENSMUSG00000024858,ENSMUSG00000026414,ENSMUSG00000026418,ENSMUSG00000027861,ENSMUSG00000028004,ENSMUSG00000028172,ENSMUSG00000028464,…
V1	TRUE	1.1e-07	311	1980	66	0.033	0.212	GO:0043010	BP	18	camera-type eye development	6	ENSMUSG00000000214,ENSMUSG00000000530,ENSMUSG00000000753,ENSMUSG00000002633,ENSMUSG00000006270,ENSMUSG00000007613,ENSMUSG00000018698,ENSMUSG00000019935,ENSMUSG00000019943,ENSMUSG00000020160,ENSMUSG00000021318,ENSMUSG00000021730,ENSMUSG00000021732,ENSMUSG00000022656,ENSMUSG00000023328,ENSMUSG00000023391,ENSMUSG00000024268,ENSMUSG00000024598,ENSMUSG00000024990,ENSMUSG00000025352,ENSMUSG00000025810,…
V1	TRUE	1.2e-07	3062	1980	376	0.19	0.123	GO:0006793	BP	18	phosphorus metabolic process	1	ENSMUSG00000000184,ENSMUSG00000000296,ENSMUSG00000000530,ENSMUSG00000000555,ENSMUSG00000000766,ENSMUSG00000001270,ENSMUSG00000001415,ENSMUSG00000001672,ENSMUSG00000002012,ENSMUSG00000002688,ENSMUSG00000002699,ENSMUSG00000002731,ENSMUSG00000002944,ENSMUSG00000004266,ENSMUSG00000004446,ENSMUSG00000004865,ENSMUSG00000004951,ENSMUSG00000005087,ENSMUSG00000005251,ENSMUSG00000005268,ENSMUSG00000005958,…
V1	TRUE	1.28e-07	3044	1980	374	0.189	0.123	GO:0006796	BP	18	phosphate-containing compound metabolic process	2	ENSMUSG00000000184,ENSMUSG00000000296,ENSMUSG00000000530,ENSMUSG00000000555,ENSMUSG00000000766,ENSMUSG00000001270,ENSMUSG00000001415,ENSMUSG00000001672,ENSMUSG00000002012,ENSMUSG00000002688,ENSMUSG00000002699,ENSMUSG00000002731,ENSMUSG00000002944,ENSMUSG00000004266,ENSMUSG00000004446,ENSMUSG00000004865,ENSMUSG00000004951,ENSMUSG00000005087,ENSMUSG00000005251,ENSMUSG00000005268,ENSMUSG00000005958,…
V1	TRUE	1.32e-07	702	1980	117	0.059	0.167	GO:0098771	BP	18	inorganic ion homeostasis	6	ENSMUSG00000000766,ENSMUSG00000001270,ENSMUSG00000002688,ENSMUSG00000002771,ENSMUSG00000002944,ENSMUSG00000003657,ENSMUSG00000004035,ENSMUSG00000004266,ENSMUSG00000005716,ENSMUSG00000006235,ENSMUSG00000006567,ENSMUSG00000006930,ENSMUSG00000012819,ENSMUSG00000013275,ENSMUSG00000014786,ENSMUSG00000014813,ENSMUSG00000015653,ENSMUSG00000016942,ENSMUSG00000019768,ENSMUSG00000019828,ENSMUSG00000019943,…
V1	TRUE	1.33e-07	543	1980	97	0.049	0.179	GO:0007169	BP	18	transmembrane receptor protein tyrosine kinase signaling pathway	6	ENSMUSG00000002688,ENSMUSG00000002699,ENSMUSG00000004951,ENSMUSG00000005057,ENSMUSG00000005268,ENSMUSG00000005958,ENSMUSG00000006800,ENSMUSG00000006930,ENSMUSG00000014599,ENSMUSG00000015950,ENSMUSG00000016918,ENSMUSG00000019647,ENSMUSG00000019768,ENSMUSG00000020027,ENSMUSG00000020151,ENSMUSG00000020176,ENSMUSG00000020282,ENSMUSG00000020357,ENSMUSG00000020733,ENSMUSG00000021457,ENSMUSG00000021732,…
V1	TRUE	1.33e-07	543	1980	97	0.049	0.179	GO:0040017	BP	18	positive regulation of locomotion	3	ENSMUSG00000000555,ENSMUSG00000001435,ENSMUSG00000002633,ENSMUSG00000002688,ENSMUSG00000004951,ENSMUSG00000007613,ENSMUSG00000013076,ENSMUSG00000014599,ENSMUSG00000015305,ENSMUSG00000017344,ENSMUSG00000018932,ENSMUSG00000019647,ENSMUSG00000020101,ENSMUSG00000020357,ENSMUSG00000020828,ENSMUSG00000020902,ENSMUSG00000021360,ENSMUSG00000021367,ENSMUSG00000021478,ENSMUSG00000021611,ENSMUSG00000021702,…
V1	TRUE	1.33e-07	512	1980	93	0.047	0.182	GO:2000147	BP	18	positive regulation of cell motility	4	ENSMUSG00000000555,ENSMUSG00000001435,ENSMUSG00000002633,ENSMUSG00000002688,ENSMUSG00000004951,ENSMUSG00000007613,ENSMUSG00000013076,ENSMUSG00000014599,ENSMUSG00000015305,ENSMUSG00000017344,ENSMUSG00000018932,ENSMUSG00000019647,ENSMUSG00000020101,ENSMUSG00000020357,ENSMUSG00000020828,ENSMUSG00000020902,ENSMUSG00000021360,ENSMUSG00000021367,ENSMUSG00000021478,ENSMUSG00000021611,ENSMUSG00000021702,…
V1	TRUE	1.43e-07	244	1980	56	0.028	0.23	GO:0051056	BP	18	regulation of small GTPase mediated signal transduction	5	ENSMUSG00000001995,ENSMUSG00000004633,ENSMUSG00000004952,ENSMUSG00000005057,ENSMUSG00000006154,ENSMUSG00000007656,ENSMUSG00000009621,ENSMUSG00000014599,ENSMUSG00000017631,ENSMUSG00000021215,ENSMUSG00000021662,ENSMUSG00000021708,ENSMUSG00000021732,ENSMUSG00000022114,ENSMUSG00000022508,ENSMUSG00000022788,ENSMUSG00000024304,ENSMUSG00000024347,ENSMUSG00000024620,ENSMUSG00000024998,ENSMUSG00000025499,…
V1	TRUE	1.5e-07	615	1980	106	0.054	0.172	GO:0006873	BP	18	cellular ion homeostasis	6	ENSMUSG00000000766,ENSMUSG00000001270,ENSMUSG00000002688,ENSMUSG00000002771,ENSMUSG00000002944,ENSMUSG00000003657,ENSMUSG00000004035,ENSMUSG00000004266,ENSMUSG00000005716,ENSMUSG00000006235,ENSMUSG00000006567,ENSMUSG00000006930,ENSMUSG00000012819,ENSMUSG00000013275,ENSMUSG00000014786,ENSMUSG00000014813,ENSMUSG00000016942,ENSMUSG00000019768,ENSMUSG00000019828,ENSMUSG00000019943,ENSMUSG00000020123,…
V1	TRUE	1.67e-07	954	1980	147	0.074	0.154	GO:0009725	BP	18	response to hormone	2	ENSMUSG00000000214,ENSMUSG00000000753,ENSMUSG00000000792,ENSMUSG00000001240,ENSMUSG00000001663,ENSMUSG00000002108,ENSMUSG00000003849,ENSMUSG00000004366,ENSMUSG00000004446,ENSMUSG00000005057,ENSMUSG00000005268,ENSMUSG00000008136,ENSMUSG00000014813,ENSMUSG00000015653,ENSMUSG00000015843,ENSMUSG00000019429,ENSMUSG00000019768,ENSMUSG00000019943,ENSMUSG00000020027,ENSMUSG00000020090,ENSMUSG00000020123,…
V1	TRUE	1.68e-07	180	1980	46	0.023	0.256	GO:0007411	BP	18	axon guidance	5	ENSMUSG00000000125,ENSMUSG00000000305,ENSMUSG00000002633,ENSMUSG00000005958,ENSMUSG00000006270,ENSMUSG00000018698,ENSMUSG00000019647,ENSMUSG00000020099,ENSMUSG00000020902,ENSMUSG00000021318,ENSMUSG00000021848,ENSMUSG00000021994,ENSMUSG00000022144,ENSMUSG00000022324,ENSMUSG00000022687,ENSMUSG00000022995,ENSMUSG00000025085,ENSMUSG00000025810,ENSMUSG00000025969,ENSMUSG00000026556,ENSMUSG00000027168,…
V1	TRUE	1.69e-07	279	1980	61	0.031	0.219	GO:0001822	BP	18	kidney development	4	ENSMUSG00000000753,ENSMUSG00000002633,ENSMUSG00000005397,ENSMUSG00000006800,ENSMUSG00000007613,ENSMUSG00000015647,ENSMUSG00000016918,ENSMUSG00000018698,ENSMUSG00000020364,ENSMUSG00000020681,ENSMUSG00000021125,ENSMUSG00000021318,ENSMUSG00000021732,ENSMUSG00000021782,ENSMUSG00000022144,ENSMUSG00000022309,ENSMUSG00000024620,ENSMUSG00000024713,ENSMUSG00000024998,ENSMUSG00000025352,ENSMUSG00000025608,…
V1	TRUE	1.72e-07	93	1980	31	0.016	0.333	GO:0007189	BP	18	adenylate cyclase-activating G-protein coupled receptor signaling pathway	3	ENSMUSG00000000766,ENSMUSG00000001240,ENSMUSG00000019464,ENSMUSG00000020178,ENSMUSG00000020431,ENSMUSG00000020733,ENSMUSG00000020963,ENSMUSG00000021478,ENSMUSG00000022376,ENSMUSG00000022705,ENSMUSG00000023964,ENSMUSG00000024027,ENSMUSG00000024256,ENSMUSG00000024553,ENSMUSG00000024798,ENSMUSG00000026463,ENSMUSG00000027523,ENSMUSG00000027584,ENSMUSG00000029361,ENSMUSG00000031659,ENSMUSG00000032562,…
V1	TRUE	2.33e-07	494	1980	90	0.045	0.182	GO:0030335	BP	18	positive regulation of cell migration	5	ENSMUSG00000000555,ENSMUSG00000001435,ENSMUSG00000002633,ENSMUSG00000002688,ENSMUSG00000004951,ENSMUSG00000007613,ENSMUSG00000013076,ENSMUSG00000014599,ENSMUSG00000015305,ENSMUSG00000017344,ENSMUSG00000018932,ENSMUSG00000019647,ENSMUSG00000020101,ENSMUSG00000020357,ENSMUSG00000020828,ENSMUSG00000021360,ENSMUSG00000021367,ENSMUSG00000021478,ENSMUSG00000021611,ENSMUSG00000021702,ENSMUSG00000021732,…
V1	TRUE	2.51e-07	182	1980	46	0.023	0.253	GO:0097485	BP	18	neuron projection guidance	4	ENSMUSG00000000125,ENSMUSG00000000305,ENSMUSG00000002633,ENSMUSG00000005958,ENSMUSG00000006270,ENSMUSG00000018698,ENSMUSG00000019647,ENSMUSG00000020099,ENSMUSG00000020902,ENSMUSG00000021318,ENSMUSG00000021848,ENSMUSG00000021994,ENSMUSG00000022144,ENSMUSG00000022324,ENSMUSG00000022687,ENSMUSG00000022995,ENSMUSG00000025085,ENSMUSG00000025810,ENSMUSG00000025969,ENSMUSG00000026556,ENSMUSG00000027168,…
V1	TRUE	2.51e-07	182	1980	46	0.023	0.253	GO:0008217	BP	18	regulation of blood pressure	3	ENSMUSG00000000530,ENSMUSG00000001240,ENSMUSG00000002944,ENSMUSG00000019429,ENSMUSG00000020123,ENSMUSG00000020681,ENSMUSG00000021367,ENSMUSG00000021583,ENSMUSG00000021647,ENSMUSG00000022206,ENSMUSG00000022705,ENSMUSG00000024027,ENSMUSG00000024713,ENSMUSG00000024960,ENSMUSG00000025400,ENSMUSG00000027523,ENSMUSG00000027568,ENSMUSG00000027584,ENSMUSG00000027750,ENSMUSG00000028172,ENSMUSG00000029361,…
V1	TRUE	3.01e-07	1257	1980	181	0.091	0.144	GO:0043085	BP	18	positive regulation of catalytic activity	4	ENSMUSG00000000184,ENSMUSG00000000296,ENSMUSG00000001995,ENSMUSG00000002108,ENSMUSG00000002458,ENSMUSG00000002459,ENSMUSG00000002688,ENSMUSG00000002699,ENSMUSG00000002731,ENSMUSG00000003134,ENSMUSG00000004446,ENSMUSG00000004633,ENSMUSG00000004952,ENSMUSG00000005268,ENSMUSG00000007613,ENSMUSG00000009621,ENSMUSG00000014599,ENSMUSG00000015305,ENSMUSG00000015312,ENSMUSG00000015354,ENSMUSG00000015950,…
V1	TRUE	3.12e-07	687	1980	114	0.058	0.166	GO:0055080	BP	18	cation homeostasis	6	ENSMUSG00000000766,ENSMUSG00000002688,ENSMUSG00000002771,ENSMUSG00000002944,ENSMUSG00000003657,ENSMUSG00000004035,ENSMUSG00000004266,ENSMUSG00000005716,ENSMUSG00000006235,ENSMUSG00000006567,ENSMUSG00000006930,ENSMUSG00000012819,ENSMUSG00000013275,ENSMUSG00000014786,ENSMUSG00000014813,ENSMUSG00000015653,ENSMUSG00000016942,ENSMUSG00000019768,ENSMUSG00000019828,ENSMUSG00000019943,ENSMUSG00000020123,…
V1	TRUE	3.62e-07	129	1980	37	0.019	0.287	GO:0007631	BP	18	feeding behavior	2	ENSMUSG00000000214,ENSMUSG00000000766,ENSMUSG00000002944,ENSMUSG00000020178,ENSMUSG00000020681,ENSMUSG00000021478,ENSMUSG00000021647,ENSMUSG00000021721,ENSMUSG00000024027,ENSMUSG00000024907,ENSMUSG00000027584,ENSMUSG00000027765,ENSMUSG00000028004,ENSMUSG00000028172,ENSMUSG00000028341,ENSMUSG00000029193,ENSMUSG00000029819,ENSMUSG00000030043,ENSMUSG00000032259,ENSMUSG00000032327,ENSMUSG00000032360,…
V1	TRUE	3.96e-07	601	1980	103	0.052	0.171	GO:0030003	BP	18	cellular cation homeostasis	7	ENSMUSG00000000766,ENSMUSG00000002688,ENSMUSG00000002771,ENSMUSG00000002944,ENSMUSG00000003657,ENSMUSG00000004035,ENSMUSG00000004266,ENSMUSG00000005716,ENSMUSG00000006235,ENSMUSG00000006567,ENSMUSG00000006930,ENSMUSG00000012819,ENSMUSG00000013275,ENSMUSG00000014786,ENSMUSG00000014813,ENSMUSG00000016942,ENSMUSG00000019768,ENSMUSG00000019828,ENSMUSG00000019943,ENSMUSG00000020123,ENSMUSG00000020303,…
V1	TRUE	4.14e-07	764	1980	123	0.062	0.161	GO:0050801	BP	18	ion homeostasis	5	ENSMUSG00000000766,ENSMUSG00000001270,ENSMUSG00000002688,ENSMUSG00000002771,ENSMUSG00000002944,ENSMUSG00000003657,ENSMUSG00000004035,ENSMUSG00000004266,ENSMUSG00000005716,ENSMUSG00000006235,ENSMUSG00000006567,ENSMUSG00000006930,ENSMUSG00000012819,ENSMUSG00000013275,ENSMUSG00000014786,ENSMUSG00000014813,ENSMUSG00000015653,ENSMUSG00000016942,ENSMUSG00000019768,ENSMUSG00000019828,ENSMUSG00000019943,…
V1	TRUE	4.91e-07	532	1980	94	0.047	0.177	GO:0051272	BP	18	positive regulation of cellular component movement	4	ENSMUSG00000000555,ENSMUSG00000001435,ENSMUSG00000002633,ENSMUSG00000002688,ENSMUSG00000004951,ENSMUSG00000007613,ENSMUSG00000013076,ENSMUSG00000014599,ENSMUSG00000015305,ENSMUSG00000017344,ENSMUSG00000018932,ENSMUSG00000019647,ENSMUSG00000020101,ENSMUSG00000020357,ENSMUSG00000020828,ENSMUSG00000020902,ENSMUSG00000021360,ENSMUSG00000021367,ENSMUSG00000021478,ENSMUSG00000021611,ENSMUSG00000021702,…
V1	TRUE	5.72e-07	76	1980	27	0.014	0.355	GO:0007193	BP	18	adenylate cyclase-inhibiting G-protein coupled receptor signaling pathway	3	ENSMUSG00000000766,ENSMUSG00000019429,ENSMUSG00000019828,ENSMUSG00000021367,ENSMUSG00000021721,ENSMUSG00000022206,ENSMUSG00000022705,ENSMUSG00000023192,ENSMUSG00000024211,ENSMUSG00000024798,ENSMUSG00000027584,ENSMUSG00000027765,ENSMUSG00000028004,ENSMUSG00000028971,ENSMUSG00000032259,ENSMUSG00000032562,ENSMUSG00000033717,ENSMUSG00000038587,ENSMUSG00000039904,ENSMUSG00000045613,ENSMUSG00000046159,…
V1	TRUE	6.02e-07	137	1980	38	0.019	0.277	GO:0001508	BP	18	action potential	4	ENSMUSG00000000263,ENSMUSG00000017167,ENSMUSG00000019429,ENSMUSG00000020866,ENSMUSG00000021478,ENSMUSG00000021730,ENSMUSG00000022416,ENSMUSG00000024331,ENSMUSG00000027568,ENSMUSG00000027895,ENSMUSG00000029426,ENSMUSG00000029467,ENSMUSG00000030043,ENSMUSG00000030067,ENSMUSG00000030247,ENSMUSG00000030525,ENSMUSG00000032034,ENSMUSG00000032338,ENSMUSG00000032511,ENSMUSG00000032892,ENSMUSG00000035681,…
V1	TRUE	6.52e-07	267	1980	58	0.029	0.217	GO:0021537	BP	18	telencephalon development	3	ENSMUSG00000000214,ENSMUSG00000002633,ENSMUSG00000005958,ENSMUSG00000018698,ENSMUSG00000020052,ENSMUSG00000020123,ENSMUSG00000020423,ENSMUSG00000021318,ENSMUSG00000021478,ENSMUSG00000021994,ENSMUSG00000022678,ENSMUSG00000023391,ENSMUSG00000024304,ENSMUSG00000025810,ENSMUSG00000025969,ENSMUSG00000026463,ENSMUSG00000026883,ENSMUSG00000026890,ENSMUSG00000027168,ENSMUSG00000027985,ENSMUSG00000028341,…
V1	TRUE	6.94e-07	240	1980	54	0.027	0.225	GO:1903522	BP	18	regulation of blood circulation	3	ENSMUSG00000000214,ENSMUSG00000014813,ENSMUSG00000019429,ENSMUSG00000020123,ENSMUSG00000020866,ENSMUSG00000021367,ENSMUSG00000021478,ENSMUSG00000024027,ENSMUSG00000024331,ENSMUSG00000024858,ENSMUSG00000026414,ENSMUSG00000026463,ENSMUSG00000027861,ENSMUSG00000028172,ENSMUSG00000029361,ENSMUSG00000029467,ENSMUSG00000030043,ENSMUSG00000030525,ENSMUSG00000032034,ENSMUSG00000032259,ENSMUSG00000032338,…
V1	TRUE	8.62e-07	682	1980	112	0.057	0.164	GO:0000904	BP	18	cell morphogenesis involved in differentiation	5	ENSMUSG00000000125,ENSMUSG00000000305,ENSMUSG00000000552,ENSMUSG00000001435,ENSMUSG00000002633,ENSMUSG00000004266,ENSMUSG00000004885,ENSMUSG00000005958,ENSMUSG00000006270,ENSMUSG00000012819,ENSMUSG00000014813,ENSMUSG00000015143,ENSMUSG00000015647,ENSMUSG00000018698,ENSMUSG00000019647,ENSMUSG00000020099,ENSMUSG00000020431,ENSMUSG00000020733,ENSMUSG00000020902,ENSMUSG00000021215,ENSMUSG00000021255,…
V1	TRUE	9.49e-07	319	1980	65	0.033	0.204	GO:0007265	BP	18	Ras protein signal transduction	6	ENSMUSG00000002688,ENSMUSG00000004952,ENSMUSG00000005057,ENSMUSG00000006154,ENSMUSG00000007656,ENSMUSG00000009621,ENSMUSG00000014599,ENSMUSG00000015766,ENSMUSG00000016028,ENSMUSG00000017631,ENSMUSG00000018334,ENSMUSG00000020121,ENSMUSG00000020902,ENSMUSG00000021215,ENSMUSG00000021662,ENSMUSG00000021708,ENSMUSG00000021732,ENSMUSG00000022114,ENSMUSG00000022469,ENSMUSG00000022508,ENSMUSG00000022788,…
V1	TRUE	1.03e-06	619	1980	104	0.053	0.168	GO:0048598	BP	18	embryonic morphogenesis	3	ENSMUSG00000000125,ENSMUSG00000000214,ENSMUSG00000000555,ENSMUSG00000000782,ENSMUSG00000001119,ENSMUSG00000002633,ENSMUSG00000002731,ENSMUSG00000004885,ENSMUSG00000006958,ENSMUSG00000007613,ENSMUSG00000012819,ENSMUSG00000015647,ENSMUSG00000016028,ENSMUSG00000016918,ENSMUSG00000017344,ENSMUSG00000017631,ENSMUSG00000018698,ENSMUSG00000019880,ENSMUSG00000020733,ENSMUSG00000020758,ENSMUSG00000020902,…
V1	TRUE	1.08e-06	196	1980	47	0.024	0.24	GO:0048839	BP	18	inner ear development	3	ENSMUSG00000002633,ENSMUSG00000012819,ENSMUSG00000016028,ENSMUSG00000017631,ENSMUSG00000019906,ENSMUSG00000019935,ENSMUSG00000020140,ENSMUSG00000020733,ENSMUSG00000020902,ENSMUSG00000020963,ENSMUSG00000021253,ENSMUSG00000021255,ENSMUSG00000021318,ENSMUSG00000021732,ENSMUSG00000021974,ENSMUSG00000021994,ENSMUSG00000022114,ENSMUSG00000024620,ENSMUSG00000025932,ENSMUSG00000026556,ENSMUSG00000027276,…
V1	TRUE	1.21e-06	694	1980	113	0.057	0.163	GO:0030029	BP	18	actin filament-based process	2	ENSMUSG00000004665,ENSMUSG00000005057,ENSMUSG00000007613,ENSMUSG00000014601,ENSMUSG00000014778,ENSMUSG00000014813,ENSMUSG00000015143,ENSMUSG00000015766,ENSMUSG00000016028,ENSMUSG00000017631,ENSMUSG00000018417,ENSMUSG00000019978,ENSMUSG00000020733,ENSMUSG00000020836,ENSMUSG00000020866,ENSMUSG00000021253,ENSMUSG00000021367,ENSMUSG00000021732,ENSMUSG00000021998,ENSMUSG00000022021,ENSMUSG00000022353,…
V1	TRUE	1.21e-06	1015	1980	151	0.076	0.149	GO:0014070	BP	18	response to organic cyclic compound	2	ENSMUSG00000000214,ENSMUSG00000000275,ENSMUSG00000000753,ENSMUSG00000000766,ENSMUSG00000000792,ENSMUSG00000001240,ENSMUSG00000001663,ENSMUSG00000002108,ENSMUSG00000002731,ENSMUSG00000002944,ENSMUSG00000003849,ENSMUSG00000004035,ENSMUSG00000004366,ENSMUSG00000004446,ENSMUSG00000007613,ENSMUSG00000013698,ENSMUSG00000014813,ENSMUSG00000015396,ENSMUSG00000015843,ENSMUSG00000019768,ENSMUSG00000019943,…
V1	TRUE	1.23e-06	777	1980	123	0.062	0.158	GO:0055082	BP	18	cellular chemical homeostasis	5	ENSMUSG00000000214,ENSMUSG00000000753,ENSMUSG00000000766,ENSMUSG00000001270,ENSMUSG00000002688,ENSMUSG00000002771,ENSMUSG00000002944,ENSMUSG00000003657,ENSMUSG00000004035,ENSMUSG00000004266,ENSMUSG00000004347,ENSMUSG00000005716,ENSMUSG00000006235,ENSMUSG00000006567,ENSMUSG00000006930,ENSMUSG00000012819,ENSMUSG00000013275,ENSMUSG00000014786,ENSMUSG00000014813,ENSMUSG00000016942,ENSMUSG00000019768,…
V1	TRUE	1.28e-06	184	1980	45	0.023	0.245	GO:0003018	BP	18	vascular process in circulatory system	2	ENSMUSG00000001240,ENSMUSG00000005611,ENSMUSG00000017631,ENSMUSG00000019890,ENSMUSG00000020123,ENSMUSG00000020155,ENSMUSG00000020178,ENSMUSG00000020681,ENSMUSG00000020866,ENSMUSG00000021367,ENSMUSG00000021478,ENSMUSG00000021721,ENSMUSG00000022309,ENSMUSG00000024256,ENSMUSG00000024798,ENSMUSG00000024858,ENSMUSG00000026241,ENSMUSG00000027765,ENSMUSG00000029361,ENSMUSG00000030043,ENSMUSG00000031558,…
V1	TRUE	1.39e-06	671	1980	110	0.056	0.164	GO:0008285	BP	18	negative regulation of cell proliferation	4	ENSMUSG00000000530,ENSMUSG00000000753,ENSMUSG00000001672,ENSMUSG00000002633,ENSMUSG00000004266,ENSMUSG00000005125,ENSMUSG00000006270,ENSMUSG00000006362,ENSMUSG00000007613,ENSMUSG00000016206,ENSMUSG00000016918,ENSMUSG00000018217,ENSMUSG00000019768,ENSMUSG00000019889,ENSMUSG00000020101,ENSMUSG00000020160,ENSMUSG00000020178,ENSMUSG00000020399,ENSMUSG00000020423,ENSMUSG00000020733,ENSMUSG00000020891,…
V1	TRUE	1.48e-06	1105	1980	161	0.081	0.146	GO:0048878	BP	18	chemical homeostasis	4	ENSMUSG00000000214,ENSMUSG00000000753,ENSMUSG00000000766,ENSMUSG00000001270,ENSMUSG00000002108,ENSMUSG00000002688,ENSMUSG00000002771,ENSMUSG00000002944,ENSMUSG00000003657,ENSMUSG00000004035,ENSMUSG00000004266,ENSMUSG00000004347,ENSMUSG00000005057,ENSMUSG00000005716,ENSMUSG00000006235,ENSMUSG00000006567,ENSMUSG00000006930,ENSMUSG00000012819,ENSMUSG00000013275,ENSMUSG00000014786,ENSMUSG00000014813,…
V1	TRUE	1.66e-06	608	1980	102	0.052	0.168	GO:0048729	BP	18	tissue morphogenesis	3	ENSMUSG00000000125,ENSMUSG00000000530,ENSMUSG00000000555,ENSMUSG00000002633,ENSMUSG00000005087,ENSMUSG00000005251,ENSMUSG00000006235,ENSMUSG00000006958,ENSMUSG00000007613,ENSMUSG00000014599,ENSMUSG00000014813,ENSMUSG00000015647,ENSMUSG00000016028,ENSMUSG00000016128,ENSMUSG00000016918,ENSMUSG00000018698,ENSMUSG00000019768,ENSMUSG00000019880,ENSMUSG00000020140,ENSMUSG00000020733,ENSMUSG00000020758,…
V1	TRUE	1.71e-06	2341	1980	295	0.149	0.126	GO:0009605	BP	18	response to external stimulus	2	ENSMUSG00000000125,ENSMUSG00000000214,ENSMUSG00000000263,ENSMUSG00000000275,ENSMUSG00000000305,ENSMUSG00000000317,ENSMUSG00000000753,ENSMUSG00000000766,ENSMUSG00000001663,ENSMUSG00000002108,ENSMUSG00000002633,ENSMUSG00000002688,ENSMUSG00000002771,ENSMUSG00000002897,ENSMUSG00000002944,ENSMUSG00000003849,ENSMUSG00000004665,ENSMUSG00000004951,ENSMUSG00000005465,ENSMUSG00000005958,ENSMUSG00000006270,…
V1	TRUE	1.73e-06	309	1980	63	0.032	0.204	GO:0070372	BP	18	regulation of ERK1 and ERK2 cascade	5	ENSMUSG00000000766,ENSMUSG00000002944,ENSMUSG00000004266,ENSMUSG00000005087,ENSMUSG00000006235,ENSMUSG00000019647,ENSMUSG00000019768,ENSMUSG00000020151,ENSMUSG00000020357,ENSMUSG00000020399,ENSMUSG00000020733,ENSMUSG00000021360,ENSMUSG00000021457,ENSMUSG00000021732,ENSMUSG00000022114,ENSMUSG00000022309,ENSMUSG00000022847,ENSMUSG00000023274,ENSMUSG00000023964,ENSMUSG00000024256,ENSMUSG00000024620,…
V1	TRUE	1.76e-06	513	1980	90	0.045	0.175	GO:0051051	BP	18	negative regulation of transport	4	ENSMUSG00000000766,ENSMUSG00000002108,ENSMUSG00000002633,ENSMUSG00000002944,ENSMUSG00000004035,ENSMUSG00000004347,ENSMUSG00000004665,ENSMUSG00000005057,ENSMUSG00000013698,ENSMUSG00000014813,ENSMUSG00000017631,ENSMUSG00000019768,ENSMUSG00000020176,ENSMUSG00000020282,ENSMUSG00000020641,ENSMUSG00000020681,ENSMUSG00000020733,ENSMUSG00000021071,ENSMUSG00000021125,ENSMUSG00000021367,ENSMUSG00000021647,…
V1	TRUE	2.36e-06	5690	1980	628	0.317	0.11	GO:0016043	BP	18	cellular component organization	2	ENSMUSG00000000125,ENSMUSG00000000263,ENSMUSG00000000305,ENSMUSG00000000530,ENSMUSG00000000552,ENSMUSG00000000555,ENSMUSG00000000753,ENSMUSG00000001119,ENSMUSG00000001240,ENSMUSG00000001415,ENSMUSG00000001435,ENSMUSG00000001672,ENSMUSG00000002108,ENSMUSG00000002324,ENSMUSG00000002633,ENSMUSG00000002688,ENSMUSG00000002944,ENSMUSG00000003134,ENSMUSG00000003354,ENSMUSG00000003665,ENSMUSG00000004266,…
V1	TRUE	2.39e-06	297	1980	61	0.031	0.205	GO:0007204	BP	18	positive regulation of cytosolic calcium ion concentration	11	ENSMUSG00000000766,ENSMUSG00000002688,ENSMUSG00000002771,ENSMUSG00000002944,ENSMUSG00000004035,ENSMUSG00000004266,ENSMUSG00000006235,ENSMUSG00000006930,ENSMUSG00000019768,ENSMUSG00000019828,ENSMUSG00000020123,ENSMUSG00000020573,ENSMUSG00000020866,ENSMUSG00000021367,ENSMUSG00000021478,ENSMUSG00000022416,ENSMUSG00000023274,ENSMUSG00000023964,ENSMUSG00000024027,ENSMUSG00000024256,ENSMUSG00000024553,…
V1	TRUE	2.77e-06	327	1980	65	0.033	0.199	GO:0070371	BP	18	ERK1 and ERK2 cascade	6	ENSMUSG00000000766,ENSMUSG00000002944,ENSMUSG00000004266,ENSMUSG00000005087,ENSMUSG00000006235,ENSMUSG00000019647,ENSMUSG00000019768,ENSMUSG00000020151,ENSMUSG00000020357,ENSMUSG00000020399,ENSMUSG00000020733,ENSMUSG00000021360,ENSMUSG00000021457,ENSMUSG00000021732,ENSMUSG00000022114,ENSMUSG00000022309,ENSMUSG00000022847,ENSMUSG00000023274,ENSMUSG00000023964,ENSMUSG00000024256,ENSMUSG00000024620,…
V1	TRUE	2.92e-06	256	1980	55	0.028	0.215	GO:0051924	BP	18	regulation of calcium ion transport	6	ENSMUSG00000002688,ENSMUSG00000004035,ENSMUSG00000004266,ENSMUSG00000006930,ENSMUSG00000014813,ENSMUSG00000017400,ENSMUSG00000020178,ENSMUSG00000020303,ENSMUSG00000020573,ENSMUSG00000020599,ENSMUSG00000020681,ENSMUSG00000020722,ENSMUSG00000020866,ENSMUSG00000021478,ENSMUSG00000022469,ENSMUSG00000022479,ENSMUSG00000023274,ENSMUSG00000023964,ENSMUSG00000024027,ENSMUSG00000027568,ENSMUSG00000027584,…
V1	TRUE	2.95e-06	215	1980	49	0.025	0.228	GO:0046578	BP	18	regulation of Ras protein signal transduction	6	ENSMUSG00000004952,ENSMUSG00000005057,ENSMUSG00000006154,ENSMUSG00000007656,ENSMUSG00000009621,ENSMUSG00000014599,ENSMUSG00000017631,ENSMUSG00000021215,ENSMUSG00000021662,ENSMUSG00000021708,ENSMUSG00000021732,ENSMUSG00000022114,ENSMUSG00000022508,ENSMUSG00000022788,ENSMUSG00000024304,ENSMUSG00000024347,ENSMUSG00000024620,ENSMUSG00000024998,ENSMUSG00000025499,ENSMUSG00000025810,ENSMUSG00000026259,…
V1	TRUE	3.34e-06	243	1980	53	0.027	0.218	GO:0006813	BP	18	potassium ion transport	7	ENSMUSG00000014786,ENSMUSG00000017765,ENSMUSG00000020155,ENSMUSG00000021730,ENSMUSG00000022469,ENSMUSG00000023092,ENSMUSG00000024256,ENSMUSG00000024907,ENSMUSG00000024936,ENSMUSG00000026062,ENSMUSG00000026114,ENSMUSG00000026824,ENSMUSG00000027827,ENSMUSG00000027861,ENSMUSG00000027895,ENSMUSG00000029193,ENSMUSG00000029361,ENSMUSG00000030247,ENSMUSG00000031129,ENSMUSG00000031789,ENSMUSG00000032034,…
V1	TRUE	3.5e-06	608	1980	101	0.051	0.166	GO:0120039	BP	18	plasma membrane bounded cell projection morphogenesis	5	ENSMUSG00000000125,ENSMUSG00000000305,ENSMUSG00000002633,ENSMUSG00000004885,ENSMUSG00000005087,ENSMUSG00000005958,ENSMUSG00000006270,ENSMUSG00000017167,ENSMUSG00000018698,ENSMUSG00000019647,ENSMUSG00000020099,ENSMUSG00000020178,ENSMUSG00000020431,ENSMUSG00000020902,ENSMUSG00000021318,ENSMUSG00000021702,ENSMUSG00000021848,ENSMUSG00000021994,ENSMUSG00000022144,ENSMUSG00000022212,ENSMUSG00000022324,…
V1	TRUE	4.23e-06	784	1980	122	0.062	0.156	GO:0043549	BP	18	regulation of kinase activity	4	ENSMUSG00000000184,ENSMUSG00000000296,ENSMUSG00000002699,ENSMUSG00000004266,ENSMUSG00000004951,ENSMUSG00000005268,ENSMUSG00000007613,ENSMUSG00000009621,ENSMUSG00000014599,ENSMUSG00000015305,ENSMUSG00000015312,ENSMUSG00000015950,ENSMUSG00000017386,ENSMUSG00000018334,ENSMUSG00000018932,ENSMUSG00000019828,ENSMUSG00000020027,ENSMUSG00000020178,ENSMUSG00000020227,ENSMUSG00000020573,ENSMUSG00000020681,…
V1	TRUE	4.25e-06	93	1980	29	0.015	0.312	GO:0042310	BP	18	vasoconstriction	6	ENSMUSG00000020123,ENSMUSG00000020681,ENSMUSG00000020866,ENSMUSG00000021367,ENSMUSG00000021478,ENSMUSG00000021721,ENSMUSG00000024798,ENSMUSG00000024858,ENSMUSG00000029361,ENSMUSG00000030043,ENSMUSG00000031906,ENSMUSG00000032487,ENSMUSG00000033717,ENSMUSG00000034997,ENSMUSG00000035783,ENSMUSG00000036437,ENSMUSG00000037010,ENSMUSG00000039358,ENSMUSG00000041380,ENSMUSG00000044447,ENSMUSG00000045534,…
V1	TRUE	4.27e-06	224	1980	50	0.025	0.223	GO:0003015	BP	18	heart process	2	ENSMUSG00000000214,ENSMUSG00000014813,ENSMUSG00000018932,ENSMUSG00000019429,ENSMUSG00000020123,ENSMUSG00000020354,ENSMUSG00000020681,ENSMUSG00000020866,ENSMUSG00000021367,ENSMUSG00000024027,ENSMUSG00000024331,ENSMUSG00000024858,ENSMUSG00000026414,ENSMUSG00000026418,ENSMUSG00000026463,ENSMUSG00000027803,ENSMUSG00000027861,ENSMUSG00000028172,ENSMUSG00000029361,ENSMUSG00000029467,ENSMUSG00000030247,…
V1	TRUE	5.03e-06	612	1980	101	0.051	0.165	GO:0048858	BP	18	cell projection morphogenesis	4	ENSMUSG00000000125,ENSMUSG00000000305,ENSMUSG00000002633,ENSMUSG00000004885,ENSMUSG00000005087,ENSMUSG00000005958,ENSMUSG00000006270,ENSMUSG00000017167,ENSMUSG00000018698,ENSMUSG00000019647,ENSMUSG00000020099,ENSMUSG00000020178,ENSMUSG00000020431,ENSMUSG00000020902,ENSMUSG00000021318,ENSMUSG00000021702,ENSMUSG00000021848,ENSMUSG00000021994,ENSMUSG00000022144,ENSMUSG00000022212,ENSMUSG00000022324,…
V1	TRUE	5.17e-06	500	1980	87	0.044	0.174	GO:1905114	BP	18	cell surface receptor signaling pathway involved in cell-cell signaling	5	ENSMUSG00000000125,ENSMUSG00000000263,ENSMUSG00000000766,ENSMUSG00000000782,ENSMUSG00000002633,ENSMUSG00000006800,ENSMUSG00000013076,ENSMUSG00000016028,ENSMUSG00000016918,ENSMUSG00000019880,ENSMUSG00000020140,ENSMUSG00000020176,ENSMUSG00000020178,ENSMUSG00000020393,ENSMUSG00000020566,ENSMUSG00000020733,ENSMUSG00000021182,ENSMUSG00000021318,ENSMUSG00000021611,ENSMUSG00000021732,ENSMUSG00000021974,…
V1	TRUE	5.6e-06	446	1980	80	0.04	0.179	GO:0061564	BP	18	axon development	6	ENSMUSG00000000125,ENSMUSG00000000305,ENSMUSG00000002633,ENSMUSG00000004885,ENSMUSG00000005958,ENSMUSG00000006270,ENSMUSG00000018698,ENSMUSG00000019647,ENSMUSG00000020099,ENSMUSG00000020431,ENSMUSG00000020902,ENSMUSG00000021318,ENSMUSG00000021848,ENSMUSG00000021994,ENSMUSG00000022054,ENSMUSG00000022144,ENSMUSG00000022324,ENSMUSG00000022548,ENSMUSG00000022687,ENSMUSG00000022995,ENSMUSG00000023328,…
V1	TRUE	5.96e-06	160	1980	40	0.02	0.25	GO:0050880	BP	18	regulation of blood vessel size	3	ENSMUSG00000005611,ENSMUSG00000019890,ENSMUSG00000020123,ENSMUSG00000020155,ENSMUSG00000020178,ENSMUSG00000020681,ENSMUSG00000020866,ENSMUSG00000021367,ENSMUSG00000021478,ENSMUSG00000021721,ENSMUSG00000024256,ENSMUSG00000024798,ENSMUSG00000024858,ENSMUSG00000026241,ENSMUSG00000027765,ENSMUSG00000029361,ENSMUSG00000030043,ENSMUSG00000031906,ENSMUSG00000032487,ENSMUSG00000033717,ENSMUSG00000034997,…
V1	TRUE	6.14e-06	416	1980	76	0.038	0.183	GO:0003012	BP	18	muscle system process	1	ENSMUSG00000000263,ENSMUSG00000005611,ENSMUSG00000006457,ENSMUSG00000006800,ENSMUSG00000014813,ENSMUSG00000016918,ENSMUSG00000018932,ENSMUSG00000020866,ENSMUSG00000021125,ENSMUSG00000021367,ENSMUSG00000021478,ENSMUSG00000022144,ENSMUSG00000022358,ENSMUSG00000022371,ENSMUSG00000024331,ENSMUSG00000024798,ENSMUSG00000024858,ENSMUSG00000026414,ENSMUSG00000026418,ENSMUSG00000026463,ENSMUSG00000027716,…
V1	TRUE	6.28e-06	326	1980	64	0.032	0.196	GO:1904062	BP	18	regulation of cation transmembrane transport	6	ENSMUSG00000000766,ENSMUSG00000002688,ENSMUSG00000004035,ENSMUSG00000004266,ENSMUSG00000006930,ENSMUSG00000017400,ENSMUSG00000019146,ENSMUSG00000020155,ENSMUSG00000020573,ENSMUSG00000020599,ENSMUSG00000020722,ENSMUSG00000020723,ENSMUSG00000020733,ENSMUSG00000021478,ENSMUSG00000021680,ENSMUSG00000021730,ENSMUSG00000022469,ENSMUSG00000022602,ENSMUSG00000022705,ENSMUSG00000023092,ENSMUSG00000023964,…
V1	TRUE	6.91e-06	723	1980	114	0.058	0.158	GO:0045859	BP	18	regulation of protein kinase activity	4	ENSMUSG00000000184,ENSMUSG00000000296,ENSMUSG00000002699,ENSMUSG00000004266,ENSMUSG00000004951,ENSMUSG00000005268,ENSMUSG00000007613,ENSMUSG00000014599,ENSMUSG00000015305,ENSMUSG00000015312,ENSMUSG00000015950,ENSMUSG00000017386,ENSMUSG00000018334,ENSMUSG00000018932,ENSMUSG00000019828,ENSMUSG00000020027,ENSMUSG00000020178,ENSMUSG00000020227,ENSMUSG00000020573,ENSMUSG00000020681,ENSMUSG00000020733,…
V1	TRUE	7.24e-06	161	1980	40	0.02	0.248	GO:0035150	BP	18	regulation of tube size	4	ENSMUSG00000005611,ENSMUSG00000019890,ENSMUSG00000020123,ENSMUSG00000020155,ENSMUSG00000020178,ENSMUSG00000020681,ENSMUSG00000020866,ENSMUSG00000021367,ENSMUSG00000021478,ENSMUSG00000021721,ENSMUSG00000024256,ENSMUSG00000024798,ENSMUSG00000024858,ENSMUSG00000026241,ENSMUSG00000027765,ENSMUSG00000029361,ENSMUSG00000030043,ENSMUSG00000031906,ENSMUSG00000032487,ENSMUSG00000033717,ENSMUSG00000034997,…
V1	TRUE	7.47e-06	592	1980	98	0.049	0.166	GO:0048812	BP	18	neuron projection morphogenesis	6	ENSMUSG00000000125,ENSMUSG00000000305,ENSMUSG00000002633,ENSMUSG00000004885,ENSMUSG00000005958,ENSMUSG00000006270,ENSMUSG00000017167,ENSMUSG00000018698,ENSMUSG00000019647,ENSMUSG00000020099,ENSMUSG00000020178,ENSMUSG00000020431,ENSMUSG00000020902,ENSMUSG00000021318,ENSMUSG00000021702,ENSMUSG00000021848,ENSMUSG00000021994,ENSMUSG00000022144,ENSMUSG00000022212,ENSMUSG00000022324,ENSMUSG00000022602,…
V1	TRUE	9.82e-06	202	1980	46	0.023	0.228	GO:0071804	BP	18	cellular potassium ion transport	8	ENSMUSG00000014786,ENSMUSG00000017765,ENSMUSG00000020155,ENSMUSG00000021730,ENSMUSG00000022469,ENSMUSG00000023092,ENSMUSG00000024907,ENSMUSG00000024936,ENSMUSG00000026062,ENSMUSG00000026114,ENSMUSG00000026824,ENSMUSG00000027827,ENSMUSG00000027861,ENSMUSG00000027895,ENSMUSG00000030247,ENSMUSG00000031129,ENSMUSG00000031789,ENSMUSG00000032034,ENSMUSG00000032338,ENSMUSG00000033998,ENSMUSG00000035355,…
V1	TRUE	9.82e-06	202	1980	46	0.023	0.228	GO:0071805	BP	18	potassium ion transmembrane transport	8	ENSMUSG00000014786,ENSMUSG00000017765,ENSMUSG00000020155,ENSMUSG00000021730,ENSMUSG00000022469,ENSMUSG00000023092,ENSMUSG00000024907,ENSMUSG00000024936,ENSMUSG00000026062,ENSMUSG00000026114,ENSMUSG00000026824,ENSMUSG00000027827,ENSMUSG00000027861,ENSMUSG00000027895,ENSMUSG00000030247,ENSMUSG00000031129,ENSMUSG00000031789,ENSMUSG00000032034,ENSMUSG00000032338,ENSMUSG00000033998,ENSMUSG00000035355,…
V1	TRUE	1.01e-05	150	1980	38	0.019	0.253	GO:0035296	BP	18	regulation of tube diameter	5	ENSMUSG00000005611,ENSMUSG00000020123,ENSMUSG00000020155,ENSMUSG00000020178,ENSMUSG00000020681,ENSMUSG00000020866,ENSMUSG00000021367,ENSMUSG00000021478,ENSMUSG00000021721,ENSMUSG00000024256,ENSMUSG00000024798,ENSMUSG00000024858,ENSMUSG00000026241,ENSMUSG00000027765,ENSMUSG00000029361,ENSMUSG00000030043,ENSMUSG00000031906,ENSMUSG00000032487,ENSMUSG00000033717,ENSMUSG00000034997,ENSMUSG00000035783,…
V1	TRUE	1.01e-05	150	1980	38	0.019	0.253	GO:0097746	BP	18	regulation of blood vessel diameter	4	ENSMUSG00000005611,ENSMUSG00000020123,ENSMUSG00000020155,ENSMUSG00000020178,ENSMUSG00000020681,ENSMUSG00000020866,ENSMUSG00000021367,ENSMUSG00000021478,ENSMUSG00000021721,ENSMUSG00000024256,ENSMUSG00000024798,ENSMUSG00000024858,ENSMUSG00000026241,ENSMUSG00000027765,ENSMUSG00000029361,ENSMUSG00000030043,ENSMUSG00000031906,ENSMUSG00000032487,ENSMUSG00000033717,ENSMUSG00000034997,ENSMUSG00000035783,…
V1	TRUE	1.2e-05	399	1980	73	0.037	0.183	GO:0014706	BP	18	striated muscle tissue development	5	ENSMUSG00000002633,ENSMUSG00000006235,ENSMUSG00000006270,ENSMUSG00000006457,ENSMUSG00000007613,ENSMUSG00000008136,ENSMUSG00000017897,ENSMUSG00000020160,ENSMUSG00000020354,ENSMUSG00000020423,ENSMUSG00000021200,ENSMUSG00000021367,ENSMUSG00000021974,ENSMUSG00000021994,ENSMUSG00000022306,ENSMUSG00000022309,ENSMUSG00000022371,ENSMUSG00000024985,ENSMUSG00000024990,ENSMUSG00000025407,ENSMUSG00000025932,…
V1	TRUE	1.61e-05	700	1980	110	0.056	0.157	GO:0045664	BP	18	regulation of neuron differentiation	6	ENSMUSG00000000125,ENSMUSG00000000305,ENSMUSG00000000753,ENSMUSG00000002633,ENSMUSG00000002688,ENSMUSG00000004885,ENSMUSG00000004951,ENSMUSG00000005958,ENSMUSG00000006235,ENSMUSG00000006930,ENSMUSG00000018217,ENSMUSG00000020027,ENSMUSG00000020052,ENSMUSG00000020160,ENSMUSG00000020902,ENSMUSG00000020932,ENSMUSG00000021219,ENSMUSG00000021318,ENSMUSG00000021745,ENSMUSG00000021782,ENSMUSG00000021994,…
V1	TRUE	1.66e-05	601	1980	98	0.049	0.163	GO:0010720	BP	18	positive regulation of cell development	5	ENSMUSG00000000125,ENSMUSG00000000305,ENSMUSG00000000753,ENSMUSG00000000766,ENSMUSG00000002633,ENSMUSG00000002688,ENSMUSG00000004885,ENSMUSG00000004951,ENSMUSG00000006235,ENSMUSG00000006457,ENSMUSG00000006930,ENSMUSG00000014599,ENSMUSG00000019647,ENSMUSG00000020027,ENSMUSG00000020052,ENSMUSG00000020681,ENSMUSG00000020774,ENSMUSG00000020902,ENSMUSG00000020932,ENSMUSG00000021108,ENSMUSG00000021215,…
V1	TRUE	1.79e-05	643	1980	103	0.052	0.16	GO:0032990	BP	18	cell part morphogenesis	4	ENSMUSG00000000125,ENSMUSG00000000305,ENSMUSG00000002633,ENSMUSG00000004885,ENSMUSG00000005087,ENSMUSG00000005958,ENSMUSG00000006270,ENSMUSG00000017167,ENSMUSG00000018698,ENSMUSG00000019647,ENSMUSG00000020099,ENSMUSG00000020178,ENSMUSG00000020431,ENSMUSG00000020902,ENSMUSG00000021318,ENSMUSG00000021702,ENSMUSG00000021848,ENSMUSG00000021994,ENSMUSG00000022144,ENSMUSG00000022212,ENSMUSG00000022324,…
V1	TRUE	1.95e-05	213	1980	47	0.024	0.221	GO:0001763	BP	18	morphogenesis of a branching structure	3	ENSMUSG00000002633,ENSMUSG00000014599,ENSMUSG00000015647,ENSMUSG00000016028,ENSMUSG00000016918,ENSMUSG00000018698,ENSMUSG00000019768,ENSMUSG00000019880,ENSMUSG00000021318,ENSMUSG00000021367,ENSMUSG00000021732,ENSMUSG00000021782,ENSMUSG00000021994,ENSMUSG00000022114,ENSMUSG00000022144,ENSMUSG00000022309,ENSMUSG00000022479,ENSMUSG00000023391,ENSMUSG00000025810,ENSMUSG00000025921,ENSMUSG00000025932,…
V1	TRUE	1.99e-05	255	1980	53	0.027	0.208	GO:0090287	BP	18	regulation of cellular response to growth factor stimulus	4	ENSMUSG00000000530,ENSMUSG00000006800,ENSMUSG00000006958,ENSMUSG00000016918,ENSMUSG00000016942,ENSMUSG00000019647,ENSMUSG00000020101,ENSMUSG00000020176,ENSMUSG00000021253,ENSMUSG00000021732,ENSMUSG00000021974,ENSMUSG00000021994,ENSMUSG00000022114,ENSMUSG00000022245,ENSMUSG00000022309,ENSMUSG00000024232,ENSMUSG00000024526,ENSMUSG00000024544,ENSMUSG00000024598,ENSMUSG00000024985,ENSMUSG00000026883,…
V1	TRUE	2.24e-05	588	1980	96	0.048	0.163	GO:0051962	BP	18	positive regulation of nervous system development	4	ENSMUSG00000000125,ENSMUSG00000000305,ENSMUSG00000000753,ENSMUSG00000000766,ENSMUSG00000002633,ENSMUSG00000002688,ENSMUSG00000004885,ENSMUSG00000004951,ENSMUSG00000005958,ENSMUSG00000006235,ENSMUSG00000006930,ENSMUSG00000014599,ENSMUSG00000018698,ENSMUSG00000019647,ENSMUSG00000020027,ENSMUSG00000020052,ENSMUSG00000020681,ENSMUSG00000020774,ENSMUSG00000020902,ENSMUSG00000020932,ENSMUSG00000021108,…
V1	TRUE	2.26e-05	314	1980	61	0.031	0.194	GO:0050878	BP	18	regulation of body fluid levels	3	ENSMUSG00000000552,ENSMUSG00000002108,ENSMUSG00000002633,ENSMUSG00000002944,ENSMUSG00000004266,ENSMUSG00000005268,ENSMUSG00000006567,ENSMUSG00000016942,ENSMUSG00000020027,ENSMUSG00000020178,ENSMUSG00000020573,ENSMUSG00000020656,ENSMUSG00000021367,ENSMUSG00000021457,ENSMUSG00000021609,ENSMUSG00000021732,ENSMUSG00000022206,ENSMUSG00000022479,ENSMUSG00000022512,ENSMUSG00000022766,ENSMUSG00000023224,…
V1	TRUE	2.26e-05	314	1980	61	0.031	0.194	GO:0007178	BP	18	transmembrane receptor protein serine/threonine kinase signaling pathway	6	ENSMUSG00000000530,ENSMUSG00000006958,ENSMUSG00000007613,ENSMUSG00000016918,ENSMUSG00000016942,ENSMUSG00000019889,ENSMUSG00000020042,ENSMUSG00000020101,ENSMUSG00000021253,ENSMUSG00000021360,ENSMUSG00000021732,ENSMUSG00000021974,ENSMUSG00000021994,ENSMUSG00000022144,ENSMUSG00000022245,ENSMUSG00000024232,ENSMUSG00000024526,ENSMUSG00000024544,ENSMUSG00000024598,ENSMUSG00000024985,ENSMUSG00000025352,…
V1	TRUE	2.44e-05	352	1980	66	0.033	0.188	GO:0009914	BP	18	hormone transport	4	ENSMUSG00000004347,ENSMUSG00000007682,ENSMUSG00000019429,ENSMUSG00000020178,ENSMUSG00000020889,ENSMUSG00000021367,ENSMUSG00000021647,ENSMUSG00000021680,ENSMUSG00000021721,ENSMUSG00000024027,ENSMUSG00000024256,ENSMUSG00000024553,ENSMUSG00000024907,ENSMUSG00000024985,ENSMUSG00000024990,ENSMUSG00000025723,ENSMUSG00000026834,ENSMUSG00000027168,ENSMUSG00000027523,ENSMUSG00000027765,ENSMUSG00000028161,…
V1	TRUE	2.6e-05	1495	1980	199	0.101	0.133	GO:0032270	BP	18	positive regulation of cellular protein metabolic process	2	ENSMUSG00000000184,ENSMUSG00000000296,ENSMUSG00000000530,ENSMUSG00000000555,ENSMUSG00000000766,ENSMUSG00000002108,ENSMUSG00000002688,ENSMUSG00000002699,ENSMUSG00000002944,ENSMUSG00000004446,ENSMUSG00000005087,ENSMUSG00000005268,ENSMUSG00000006235,ENSMUSG00000006362,ENSMUSG00000007613,ENSMUSG00000010592,ENSMUSG00000014599,ENSMUSG00000015305,ENSMUSG00000015312,ENSMUSG00000015354,ENSMUSG00000015950,…
V1	TRUE	2.69e-05	308	1980	60	0.03	0.195	GO:0050890	BP	18	cognition	1	ENSMUSG00000000184,ENSMUSG00000000214,ENSMUSG00000000552,ENSMUSG00000000555,ENSMUSG00000000753,ENSMUSG00000019890,ENSMUSG00000020423,ENSMUSG00000020431,ENSMUSG00000021478,ENSMUSG00000022376,ENSMUSG00000022602,ENSMUSG00000022705,ENSMUSG00000022947,ENSMUSG00000024027,ENSMUSG00000024798,ENSMUSG00000027168,ENSMUSG00000027523,ENSMUSG00000027568,ENSMUSG00000027827,ENSMUSG00000028072,ENSMUSG00000028546,…
V1	TRUE	3.03e-05	89	1980	27	0.014	0.303	GO:0015844	BP	241	monoamine transport	1	ENSMUSG00000020178,ENSMUSG00000021457,ENSMUSG00000021478,ENSMUSG00000021609,ENSMUSG00000021647,ENSMUSG00000021721,ENSMUSG00000022144,ENSMUSG00000022705,ENSMUSG00000023828,ENSMUSG00000024798,ENSMUSG00000024858,ENSMUSG00000027765,ENSMUSG00000028004,ENSMUSG00000029361,ENSMUSG00000030525,ENSMUSG00000031342,ENSMUSG00000031906,ENSMUSG00000032259,ENSMUSG00000034997,ENSMUSG00000040147,ENSMUSG00000040724,…
V1	TRUE	3.08e-05	354	1980	66	0.033	0.186	GO:0001503	BP	18	ossification	2	ENSMUSG00000000125,ENSMUSG00000002633,ENSMUSG00000002688,ENSMUSG00000006457,ENSMUSG00000006958,ENSMUSG00000008136,ENSMUSG00000014599,ENSMUSG00000014813,ENSMUSG00000020393,ENSMUSG00000020641,ENSMUSG00000021136,ENSMUSG00000021253,ENSMUSG00000021318,ENSMUSG00000021974,ENSMUSG00000021994,ENSMUSG00000023328,ENSMUSG00000023964,ENSMUSG00000024247,ENSMUSG00000024330,ENSMUSG00000024598,ENSMUSG00000024955,…
V1	TRUE	3.12e-05	216	1980	47	0.024	0.218	GO:0060047	BP	18	heart contraction	3	ENSMUSG00000000214,ENSMUSG00000014813,ENSMUSG00000018932,ENSMUSG00000019429,ENSMUSG00000020123,ENSMUSG00000020354,ENSMUSG00000020681,ENSMUSG00000020866,ENSMUSG00000021367,ENSMUSG00000024027,ENSMUSG00000024331,ENSMUSG00000024858,ENSMUSG00000026414,ENSMUSG00000026418,ENSMUSG00000026463,ENSMUSG00000027861,ENSMUSG00000028172,ENSMUSG00000029361,ENSMUSG00000029467,ENSMUSG00000030247,ENSMUSG00000030525,…
V1	TRUE	3.13e-05	377	1980	69	0.035	0.183	GO:0001667	BP	18	ameboidal-type cell migration	4	ENSMUSG00000000530,ENSMUSG00000000753,ENSMUSG00000001672,ENSMUSG00000002633,ENSMUSG00000002688,ENSMUSG00000003665,ENSMUSG00000004951,ENSMUSG00000007613,ENSMUSG00000013076,ENSMUSG00000014813,ENSMUSG00000015305,ENSMUSG00000015647,ENSMUSG00000016128,ENSMUSG00000018932,ENSMUSG00000020151,ENSMUSG00000020357,ENSMUSG00000020758,ENSMUSG00000021732,ENSMUSG00000021745,ENSMUSG00000021994,ENSMUSG00000022144,…
V1	TRUE	3.51e-05	101	1980	29	0.015	0.287	GO:0097756	BP	18	negative regulation of blood vessel diameter	5	ENSMUSG00000020123,ENSMUSG00000020681,ENSMUSG00000020866,ENSMUSG00000021367,ENSMUSG00000021478,ENSMUSG00000021721,ENSMUSG00000024798,ENSMUSG00000024858,ENSMUSG00000029361,ENSMUSG00000030043,ENSMUSG00000031906,ENSMUSG00000032487,ENSMUSG00000033717,ENSMUSG00000034997,ENSMUSG00000035783,ENSMUSG00000036437,ENSMUSG00000037010,ENSMUSG00000039358,ENSMUSG00000041380,ENSMUSG00000044447,ENSMUSG00000045534,…
V1	TRUE	3.67e-05	224	1980	48	0.024	0.214	GO:0015850	BP	241	organic hydroxy compound transport	1	ENSMUSG00000002108,ENSMUSG00000002633,ENSMUSG00000002944,ENSMUSG00000015659,ENSMUSG00000017754,ENSMUSG00000020178,ENSMUSG00000021457,ENSMUSG00000021478,ENSMUSG00000021609,ENSMUSG00000021647,ENSMUSG00000021721,ENSMUSG00000022144,ENSMUSG00000022705,ENSMUSG00000023828,ENSMUSG00000024553,ENSMUSG00000024798,ENSMUSG00000024858,ENSMUSG00000024907,ENSMUSG00000024990,ENSMUSG00000025161,ENSMUSG00000027765,…
V1	TRUE	3.7e-05	425	1980	75	0.038	0.176	GO:0043087	BP	18	regulation of GTPase activity	5	ENSMUSG00000001995,ENSMUSG00000002458,ENSMUSG00000002459,ENSMUSG00000003134,ENSMUSG00000004633,ENSMUSG00000004952,ENSMUSG00000005958,ENSMUSG00000009621,ENSMUSG00000016128,ENSMUSG00000017631,ENSMUSG00000019775,ENSMUSG00000020121,ENSMUSG00000020599,ENSMUSG00000021215,ENSMUSG00000021219,ENSMUSG00000021994,ENSMUSG00000022114,ENSMUSG00000022469,ENSMUSG00000022508,ENSMUSG00000022799,ENSMUSG00000024256,…
V1	TRUE	4e-05	197	1980	44	0.022	0.223	GO:0061138	BP	18	morphogenesis of a branching epithelium	5	ENSMUSG00000002633,ENSMUSG00000014599,ENSMUSG00000015647,ENSMUSG00000016028,ENSMUSG00000016918,ENSMUSG00000018698,ENSMUSG00000019768,ENSMUSG00000019880,ENSMUSG00000021318,ENSMUSG00000021367,ENSMUSG00000021732,ENSMUSG00000021782,ENSMUSG00000021994,ENSMUSG00000022114,ENSMUSG00000022144,ENSMUSG00000022309,ENSMUSG00000022479,ENSMUSG00000025810,ENSMUSG00000025921,ENSMUSG00000025932,ENSMUSG00000026556,…
V1	TRUE	4.47e-05	419	1980	74	0.037	0.177	GO:0060537	BP	18	muscle tissue development	4	ENSMUSG00000002633,ENSMUSG00000006235,ENSMUSG00000006270,ENSMUSG00000006457,ENSMUSG00000007613,ENSMUSG00000008136,ENSMUSG00000017897,ENSMUSG00000020160,ENSMUSG00000020354,ENSMUSG00000020423,ENSMUSG00000021200,ENSMUSG00000021367,ENSMUSG00000021974,ENSMUSG00000021994,ENSMUSG00000022306,ENSMUSG00000022309,ENSMUSG00000022371,ENSMUSG00000024985,ENSMUSG00000024990,ENSMUSG00000025407,ENSMUSG00000025932,…
V1	TRUE	4.53e-05	1589	1980	208	0.105	0.131	GO:0051247	BP	18	positive regulation of protein metabolic process	1	ENSMUSG00000000184,ENSMUSG00000000296,ENSMUSG00000000530,ENSMUSG00000000555,ENSMUSG00000000766,ENSMUSG00000002108,ENSMUSG00000002688,ENSMUSG00000002699,ENSMUSG00000002944,ENSMUSG00000004446,ENSMUSG00000004951,ENSMUSG00000005087,ENSMUSG00000005268,ENSMUSG00000006235,ENSMUSG00000006362,ENSMUSG00000007613,ENSMUSG00000010592,ENSMUSG00000014599,ENSMUSG00000015305,ENSMUSG00000015312,ENSMUSG00000015354,…
V1	TRUE	4.67e-05	443	1980	77	0.039	0.174	GO:0023061	BP	18	signal release	3	ENSMUSG00000000766,ENSMUSG00000004347,ENSMUSG00000004961,ENSMUSG00000007682,ENSMUSG00000016028,ENSMUSG00000017978,ENSMUSG00000019429,ENSMUSG00000019906,ENSMUSG00000020178,ENSMUSG00000020889,ENSMUSG00000021071,ENSMUSG00000021367,ENSMUSG00000021647,ENSMUSG00000021680,ENSMUSG00000021721,ENSMUSG00000024027,ENSMUSG00000024211,ENSMUSG00000024256,ENSMUSG00000024553,ENSMUSG00000024907,ENSMUSG00000024985,…
V1	TRUE	5.52e-05	582	1980	94	0.047	0.162	GO:0007507	BP	18	heart development	4	ENSMUSG00000000214,ENSMUSG00000000530,ENSMUSG00000001240,ENSMUSG00000002633,ENSMUSG00000006235,ENSMUSG00000007613,ENSMUSG00000008136,ENSMUSG00000011256,ENSMUSG00000020052,ENSMUSG00000020160,ENSMUSG00000020354,ENSMUSG00000020681,ENSMUSG00000020990,ENSMUSG00000021318,ENSMUSG00000021367,ENSMUSG00000021974,ENSMUSG00000021994,ENSMUSG00000022306,ENSMUSG00000022309,ENSMUSG00000022371,ENSMUSG00000024713,…
V1	TRUE	5.72e-05	59	1980	21	0.011	0.356	GO:0021879	BP	18	forebrain neuron differentiation	6	ENSMUSG00000020052,ENSMUSG00000021478,ENSMUSG00000021994,ENSMUSG00000023391,ENSMUSG00000025810,ENSMUSG00000025969,ENSMUSG00000026890,ENSMUSG00000027168,ENSMUSG00000027985,ENSMUSG00000029595,ENSMUSG00000031285,ENSMUSG00000031398,ENSMUSG00000031558,ENSMUSG00000032259,ENSMUSG00000035946,ENSMUSG00000041324,ENSMUSG00000041911,ENSMUSG00000048251,ENSMUSG00000056854,ENSMUSG00000062209,ENSMUSG00000096014
V1	TRUE	6.11e-05	285	1980	56	0.028	0.196	GO:0046883	BP	18	regulation of hormone secretion	3	ENSMUSG00000004347,ENSMUSG00000019429,ENSMUSG00000020178,ENSMUSG00000020889,ENSMUSG00000021367,ENSMUSG00000021647,ENSMUSG00000021680,ENSMUSG00000021721,ENSMUSG00000024027,ENSMUSG00000024256,ENSMUSG00000024553,ENSMUSG00000024907,ENSMUSG00000024985,ENSMUSG00000024990,ENSMUSG00000025723,ENSMUSG00000026834,ENSMUSG00000027168,ENSMUSG00000027523,ENSMUSG00000027765,ENSMUSG00000028161,ENSMUSG00000029193,…
V1	TRUE	6.35e-05	494	1980	83	0.042	0.168	GO:0033674	BP	18	positive regulation of kinase activity	5	ENSMUSG00000000184,ENSMUSG00000000296,ENSMUSG00000002699,ENSMUSG00000005268,ENSMUSG00000007613,ENSMUSG00000009621,ENSMUSG00000014599,ENSMUSG00000015305,ENSMUSG00000015312,ENSMUSG00000015950,ENSMUSG00000017386,ENSMUSG00000018932,ENSMUSG00000019828,ENSMUSG00000020573,ENSMUSG00000020681,ENSMUSG00000020901,ENSMUSG00000021253,ENSMUSG00000021367,ENSMUSG00000021457,ENSMUSG00000021647,ENSMUSG00000021732,…
V1	TRUE	6.57e-05	235	1980	49	0.025	0.209	GO:0006836	BP	18	neurotransmitter transport	4	ENSMUSG00000000214,ENSMUSG00000004902,ENSMUSG00000004961,ENSMUSG00000005357,ENSMUSG00000016028,ENSMUSG00000017978,ENSMUSG00000019906,ENSMUSG00000019935,ENSMUSG00000020178,ENSMUSG00000020182,ENSMUSG00000020823,ENSMUSG00000020932,ENSMUSG00000021071,ENSMUSG00000021367,ENSMUSG00000021457,ENSMUSG00000021609,ENSMUSG00000021721,ENSMUSG00000022144,ENSMUSG00000023828,ENSMUSG00000023945,ENSMUSG00000024211,…
V1	TRUE	6.98e-05	495	1980	83	0.042	0.168	GO:0009611	BP	248	response to wounding	1	ENSMUSG00000000530,ENSMUSG00000000555,ENSMUSG00000000766,ENSMUSG00000002633,ENSMUSG00000002944,ENSMUSG00000004266,ENSMUSG00000004665,ENSMUSG00000005087,ENSMUSG00000006800,ENSMUSG00000016028,ENSMUSG00000016942,ENSMUSG00000020573,ENSMUSG00000020758,ENSMUSG00000020932,ENSMUSG00000021253,ENSMUSG00000021318,ENSMUSG00000021457,ENSMUSG00000021732,ENSMUSG00000021994,ENSMUSG00000021998,ENSMUSG00000022144,…
V1	TRUE	7.17e-05	544	1980	89	0.045	0.164	GO:0048667	BP	18	cell morphogenesis involved in neuron differentiation	6	ENSMUSG00000000125,ENSMUSG00000000305,ENSMUSG00000002633,ENSMUSG00000004885,ENSMUSG00000005958,ENSMUSG00000006270,ENSMUSG00000012819,ENSMUSG00000018698,ENSMUSG00000019647,ENSMUSG00000020099,ENSMUSG00000020431,ENSMUSG00000020733,ENSMUSG00000020902,ENSMUSG00000021318,ENSMUSG00000021848,ENSMUSG00000021994,ENSMUSG00000022144,ENSMUSG00000022324,ENSMUSG00000022602,ENSMUSG00000022687,ENSMUSG00000022995,…
V1	TRUE	7.24e-05	104	1980	29	0.015	0.279	GO:0006939	BP	18	smooth muscle contraction	3	ENSMUSG00000005611,ENSMUSG00000006800,ENSMUSG00000016918,ENSMUSG00000020866,ENSMUSG00000021367,ENSMUSG00000021478,ENSMUSG00000022144,ENSMUSG00000024798,ENSMUSG00000028004,ENSMUSG00000028172,ENSMUSG00000030043,ENSMUSG00000030069,ENSMUSG00000031906,ENSMUSG00000032259,ENSMUSG00000032487,ENSMUSG00000033717,ENSMUSG00000034997,ENSMUSG00000035783,ENSMUSG00000036437,ENSMUSG00000040998,ENSMUSG00000044447,…
V1	TRUE	7.25e-05	279	1980	55	0.028	0.197	GO:0007611	BP	18	learning or memory	2	ENSMUSG00000000184,ENSMUSG00000000214,ENSMUSG00000000552,ENSMUSG00000000555,ENSMUSG00000000753,ENSMUSG00000019890,ENSMUSG00000020423,ENSMUSG00000020431,ENSMUSG00000021478,ENSMUSG00000022376,ENSMUSG00000022602,ENSMUSG00000022705,ENSMUSG00000024027,ENSMUSG00000024798,ENSMUSG00000027168,ENSMUSG00000027568,ENSMUSG00000027827,ENSMUSG00000028072,ENSMUSG00000028546,ENSMUSG00000028664,ENSMUSG00000029563,…
V1	TRUE	7.53e-05	24	1980	13	0.007	0.542	GO:0060004	BP	18	reflex	3	ENSMUSG00000000263,ENSMUSG00000019146,ENSMUSG00000020052,ENSMUSG00000022705,ENSMUSG00000023927,ENSMUSG00000028341,ENSMUSG00000029563,ENSMUSG00000038738,ENSMUSG00000040998,ENSMUSG00000043659,ENSMUSG00000045875,ENSMUSG00000052613,ENSMUSG00000054814
V1	TRUE	7.6e-05	504	1980	84	0.042	0.167	GO:0015672	BP	18	monovalent inorganic cation transport	6	ENSMUSG00000013275,ENSMUSG00000014786,ENSMUSG00000017765,ENSMUSG00000019935,ENSMUSG00000020155,ENSMUSG00000020566,ENSMUSG00000020733,ENSMUSG00000020866,ENSMUSG00000021730,ENSMUSG00000022416,ENSMUSG00000022469,ENSMUSG00000022705,ENSMUSG00000023092,ENSMUSG00000023945,ENSMUSG00000024256,ENSMUSG00000024907,ENSMUSG00000024936,ENSMUSG00000026062,ENSMUSG00000026114,ENSMUSG00000026463,ENSMUSG00000026824,…
V1	TRUE	8.33e-05	885	1980	129	0.065	0.146	GO:0051338	BP	18	regulation of transferase activity	4	ENSMUSG00000000184,ENSMUSG00000000296,ENSMUSG00000002699,ENSMUSG00000004266,ENSMUSG00000004951,ENSMUSG00000005268,ENSMUSG00000007613,ENSMUSG00000009621,ENSMUSG00000014599,ENSMUSG00000015305,ENSMUSG00000015312,ENSMUSG00000015950,ENSMUSG00000017386,ENSMUSG00000018334,ENSMUSG00000018932,ENSMUSG00000019828,ENSMUSG00000020027,ENSMUSG00000020178,ENSMUSG00000020227,ENSMUSG00000020573,ENSMUSG00000020681,…
V1	TRUE	8.44e-05	340	1980	63	0.032	0.185	GO:0046879	BP	18	hormone secretion	5	ENSMUSG00000004347,ENSMUSG00000007682,ENSMUSG00000019429,ENSMUSG00000020178,ENSMUSG00000020889,ENSMUSG00000021367,ENSMUSG00000021647,ENSMUSG00000021680,ENSMUSG00000021721,ENSMUSG00000024027,ENSMUSG00000024256,ENSMUSG00000024553,ENSMUSG00000024907,ENSMUSG00000024985,ENSMUSG00000024990,ENSMUSG00000025723,ENSMUSG00000026834,ENSMUSG00000027168,ENSMUSG00000027523,ENSMUSG00000027765,ENSMUSG00000028161,…
V1	TRUE	8.51e-05	363	1980	66	0.033	0.182	GO:0099177	BP	18	regulation of trans-synaptic signaling	3	ENSMUSG00000006930,ENSMUSG00000016028,ENSMUSG00000019146,ENSMUSG00000019828,ENSMUSG00000020178,ENSMUSG00000020932,ENSMUSG00000021367,ENSMUSG00000021478,ENSMUSG00000022144,ENSMUSG00000022602,ENSMUSG00000023192,ENSMUSG00000024211,ENSMUSG00000024256,ENSMUSG00000024268,ENSMUSG00000024304,ENSMUSG00000024798,ENSMUSG00000024858,ENSMUSG00000025499,ENSMUSG00000027533,ENSMUSG00000027568,ENSMUSG00000027895,…
V1	TRUE	8.88e-05	410	1980	72	0.036	0.176	GO:0007409	BP	18	axonogenesis	7	ENSMUSG00000000125,ENSMUSG00000000305,ENSMUSG00000002633,ENSMUSG00000004885,ENSMUSG00000005958,ENSMUSG00000006270,ENSMUSG00000018698,ENSMUSG00000019647,ENSMUSG00000020099,ENSMUSG00000020431,ENSMUSG00000020902,ENSMUSG00000021318,ENSMUSG00000021848,ENSMUSG00000021994,ENSMUSG00000022144,ENSMUSG00000022324,ENSMUSG00000022687,ENSMUSG00000022995,ENSMUSG00000023328,ENSMUSG00000023905,ENSMUSG00000024304,…
V1	TRUE	9.14e-05	111	1980	30	0.015	0.27	GO:0030048	BP	18	actin filament-based movement	3	ENSMUSG00000014813,ENSMUSG00000018417,ENSMUSG00000020866,ENSMUSG00000024331,ENSMUSG00000026175,ENSMUSG00000026414,ENSMUSG00000027861,ENSMUSG00000029467,ENSMUSG00000030247,ENSMUSG00000032034,ENSMUSG00000032338,ENSMUSG00000032366,ENSMUSG00000032511,ENSMUSG00000032517,ENSMUSG00000032892,ENSMUSG00000033196,ENSMUSG00000035783,ENSMUSG00000039735,ENSMUSG00000040896,ENSMUSG00000041957,ENSMUSG00000042524,…
V1	TRUE	0.000113	183	1980	41	0.021	0.224	GO:0008016	BP	18	regulation of heart contraction	4	ENSMUSG00000000214,ENSMUSG00000014813,ENSMUSG00000019429,ENSMUSG00000020123,ENSMUSG00000020866,ENSMUSG00000021367,ENSMUSG00000024027,ENSMUSG00000024331,ENSMUSG00000024858,ENSMUSG00000026414,ENSMUSG00000026463,ENSMUSG00000027861,ENSMUSG00000028172,ENSMUSG00000029361,ENSMUSG00000029467,ENSMUSG00000030525,ENSMUSG00000032034,ENSMUSG00000032259,ENSMUSG00000032338,ENSMUSG00000032366,ENSMUSG00000032511,…
V1	TRUE	0.000116	305	1980	58	0.029	0.19	GO:0070588	BP	18	calcium ion transmembrane transport	8	ENSMUSG00000000766,ENSMUSG00000002688,ENSMUSG00000002771,ENSMUSG00000004035,ENSMUSG00000004266,ENSMUSG00000006930,ENSMUSG00000017400,ENSMUSG00000019146,ENSMUSG00000019943,ENSMUSG00000020573,ENSMUSG00000020722,ENSMUSG00000020723,ENSMUSG00000020866,ENSMUSG00000021478,ENSMUSG00000021541,ENSMUSG00000022416,ENSMUSG00000022469,ENSMUSG00000023964,ENSMUSG00000024027,ENSMUSG00000024112,ENSMUSG00000026463,…
V1	TRUE	0.000117	525	1980	86	0.043	0.164	GO:0006935	BP	18	chemotaxis	3	ENSMUSG00000000125,ENSMUSG00000000305,ENSMUSG00000002633,ENSMUSG00000002688,ENSMUSG00000002897,ENSMUSG00000004951,ENSMUSG00000005958,ENSMUSG00000006270,ENSMUSG00000014599,ENSMUSG00000018698,ENSMUSG00000019647,ENSMUSG00000020099,ENSMUSG00000020573,ENSMUSG00000020902,ENSMUSG00000021318,ENSMUSG00000021367,ENSMUSG00000021457,ENSMUSG00000021702,ENSMUSG00000021732,ENSMUSG00000021848,ENSMUSG00000021994,…
V1	TRUE	0.000124	445	1980	76	0.038	0.171	GO:0051047	BP	18	positive regulation of secretion	4	ENSMUSG00000002897,ENSMUSG00000002944,ENSMUSG00000017978,ENSMUSG00000020123,ENSMUSG00000020178,ENSMUSG00000020399,ENSMUSG00000020828,ENSMUSG00000020866,ENSMUSG00000020891,ENSMUSG00000021253,ENSMUSG00000021367,ENSMUSG00000021457,ENSMUSG00000021647,ENSMUSG00000021994,ENSMUSG00000022416,ENSMUSG00000022514,ENSMUSG00000022705,ENSMUSG00000024027,ENSMUSG00000024256,ENSMUSG00000024511,ENSMUSG00000024553,…
V1	TRUE	0.000125	5858	1980	631	0.319	0.108	GO:0071840	BP	18	cellular component organization or biogenesis	1	ENSMUSG00000000125,ENSMUSG00000000263,ENSMUSG00000000305,ENSMUSG00000000530,ENSMUSG00000000552,ENSMUSG00000000555,ENSMUSG00000000753,ENSMUSG00000001119,ENSMUSG00000001240,ENSMUSG00000001415,ENSMUSG00000001435,ENSMUSG00000001672,ENSMUSG00000002108,ENSMUSG00000002324,ENSMUSG00000002633,ENSMUSG00000002688,ENSMUSG00000002944,ENSMUSG00000003134,ENSMUSG00000003354,ENSMUSG00000003665,ENSMUSG00000004266,…
V1	TRUE	0.000137	164	1980	38	0.019	0.232	GO:0048754	BP	18	branching morphogenesis of an epithelial tube	4	ENSMUSG00000002633,ENSMUSG00000014599,ENSMUSG00000015647,ENSMUSG00000016028,ENSMUSG00000018698,ENSMUSG00000019768,ENSMUSG00000021318,ENSMUSG00000021367,ENSMUSG00000021732,ENSMUSG00000021782,ENSMUSG00000021994,ENSMUSG00000022114,ENSMUSG00000022144,ENSMUSG00000022309,ENSMUSG00000022479,ENSMUSG00000025810,ENSMUSG00000025921,ENSMUSG00000025932,ENSMUSG00000026556,ENSMUSG00000026836,ENSMUSG00000027840,…
V1	TRUE	0.000139	527	1980	86	0.043	0.163	GO:0042330	BP	18	taxis	2	ENSMUSG00000000125,ENSMUSG00000000305,ENSMUSG00000002633,ENSMUSG00000002688,ENSMUSG00000002897,ENSMUSG00000004951,ENSMUSG00000005958,ENSMUSG00000006270,ENSMUSG00000014599,ENSMUSG00000018698,ENSMUSG00000019647,ENSMUSG00000020099,ENSMUSG00000020573,ENSMUSG00000020902,ENSMUSG00000021318,ENSMUSG00000021367,ENSMUSG00000021457,ENSMUSG00000021702,ENSMUSG00000021732,ENSMUSG00000021848,ENSMUSG00000021994,…
V1	TRUE	0.000162	213	1980	45	0.023	0.211	GO:0034330	BP	18	cell junction organization	3	ENSMUSG00000000530,ENSMUSG00000000555,ENSMUSG00000001240,ENSMUSG00000001672,ENSMUSG00000007613,ENSMUSG00000015143,ENSMUSG00000017167,ENSMUSG00000018171,ENSMUSG00000019851,ENSMUSG00000019889,ENSMUSG00000020656,ENSMUSG00000020681,ENSMUSG00000020758,ENSMUSG00000021108,ENSMUSG00000021253,ENSMUSG00000021782,ENSMUSG00000022512,ENSMUSG00000022548,ENSMUSG00000024421,ENSMUSG00000025810,ENSMUSG00000026478,…
V1	TRUE	0.000176	362	1980	65	0.033	0.18	GO:0050804	BP	18	modulation of chemical synaptic transmission	4	ENSMUSG00000006930,ENSMUSG00000016028,ENSMUSG00000019146,ENSMUSG00000019828,ENSMUSG00000020178,ENSMUSG00000020932,ENSMUSG00000021367,ENSMUSG00000021478,ENSMUSG00000022144,ENSMUSG00000022602,ENSMUSG00000023192,ENSMUSG00000024211,ENSMUSG00000024256,ENSMUSG00000024268,ENSMUSG00000024304,ENSMUSG00000024798,ENSMUSG00000024858,ENSMUSG00000025499,ENSMUSG00000027568,ENSMUSG00000027895,ENSMUSG00000028004,…
V1	TRUE	0.000184	133	1980	33	0.017	0.248	GO:0019233	BP	82	sensory perception of pain	1	ENSMUSG00000000766,ENSMUSG00000002771,ENSMUSG00000019828,ENSMUSG00000020681,ENSMUSG00000021367,ENSMUSG00000024211,ENSMUSG00000024256,ENSMUSG00000024798,ENSMUSG00000024858,ENSMUSG00000027533,ENSMUSG00000027568,ENSMUSG00000027584,ENSMUSG00000027765,ENSMUSG00000027820,ENSMUSG00000027895,ENSMUSG00000028004,ENSMUSG00000028072,ENSMUSG00000029361,ENSMUSG00000030043,ENSMUSG00000030898,ENSMUSG00000032487,…
V1	TRUE	0.000184	133	1980	33	0.017	0.248	GO:0090288	BP	18	negative regulation of cellular response to growth factor stimulus	4	ENSMUSG00000006800,ENSMUSG00000006958,ENSMUSG00000016918,ENSMUSG00000016942,ENSMUSG00000019647,ENSMUSG00000021253,ENSMUSG00000021994,ENSMUSG00000022114,ENSMUSG00000022245,ENSMUSG00000024232,ENSMUSG00000024526,ENSMUSG00000024544,ENSMUSG00000024598,ENSMUSG00000024985,ENSMUSG00000026883,ENSMUSG00000027230,ENSMUSG00000027996,ENSMUSG00000029163,ENSMUSG00000031558,ENSMUSG00000032679,ENSMUSG00000034612,…
V1	TRUE	0.000187	294	1980	56	0.028	0.19	GO:0043270	BP	18	positive regulation of ion transport	4	ENSMUSG00000004035,ENSMUSG00000006930,ENSMUSG00000014813,ENSMUSG00000017400,ENSMUSG00000019146,ENSMUSG00000020123,ENSMUSG00000020155,ENSMUSG00000020178,ENSMUSG00000020599,ENSMUSG00000020723,ENSMUSG00000021367,ENSMUSG00000021478,ENSMUSG00000021730,ENSMUSG00000022469,ENSMUSG00000022602,ENSMUSG00000023092,ENSMUSG00000023274,ENSMUSG00000023964,ENSMUSG00000024907,ENSMUSG00000026321,ENSMUSG00000027523,…
V1	TRUE	0.000193	68	1980	22	0.011	0.324	GO:0021872	BP	18	forebrain generation of neurons	6	ENSMUSG00000020052,ENSMUSG00000021318,ENSMUSG00000021478,ENSMUSG00000021994,ENSMUSG00000023391,ENSMUSG00000025810,ENSMUSG00000025969,ENSMUSG00000026890,ENSMUSG00000027168,ENSMUSG00000027985,ENSMUSG00000029595,ENSMUSG00000031285,ENSMUSG00000031398,ENSMUSG00000031558,ENSMUSG00000032259,ENSMUSG00000035946,ENSMUSG00000041324,ENSMUSG00000041911,ENSMUSG00000048251,ENSMUSG00000056854,ENSMUSG00000062209,…
V1	TRUE	0.000197	2346	1980	284	0.143	0.121	GO:0051128	BP	18	regulation of cellular component organization	3	ENSMUSG00000000125,ENSMUSG00000000305,ENSMUSG00000000530,ENSMUSG00000000753,ENSMUSG00000001415,ENSMUSG00000002108,ENSMUSG00000002688,ENSMUSG00000002944,ENSMUSG00000003134,ENSMUSG00000004446,ENSMUSG00000004665,ENSMUSG00000004885,ENSMUSG00000004951,ENSMUSG00000005087,ENSMUSG00000005958,ENSMUSG00000006154,ENSMUSG00000006219,ENSMUSG00000006235,ENSMUSG00000006930,ENSMUSG00000007613,ENSMUSG00000010044,…
V1	TRUE	0.000223	624	1980	97	0.049	0.155	GO:0030155	BP	18	regulation of cell adhesion	2	ENSMUSG00000000530,ENSMUSG00000000555,ENSMUSG00000002633,ENSMUSG00000002944,ENSMUSG00000004266,ENSMUSG00000004415,ENSMUSG00000005087,ENSMUSG00000005268,ENSMUSG00000005397,ENSMUSG00000005958,ENSMUSG00000006958,ENSMUSG00000011256,ENSMUSG00000014599,ENSMUSG00000015396,ENSMUSG00000015647,ENSMUSG00000016206,ENSMUSG00000017344,ENSMUSG00000019647,ENSMUSG00000020101,ENSMUSG00000020178,ENSMUSG00000020399,…
V1	TRUE	0.000227	675	1980	103	0.052	0.153	GO:0048589	BP	18	developmental growth	2	ENSMUSG00000000125,ENSMUSG00000000305,ENSMUSG00000002633,ENSMUSG00000004885,ENSMUSG00000005268,ENSMUSG00000006457,ENSMUSG00000007613,ENSMUSG00000014599,ENSMUSG00000014813,ENSMUSG00000018698,ENSMUSG00000019768,ENSMUSG00000020027,ENSMUSG00000020150,ENSMUSG00000020160,ENSMUSG00000020303,ENSMUSG00000020902,ENSMUSG00000020963,ENSMUSG00000021255,ENSMUSG00000021318,ENSMUSG00000021367,ENSMUSG00000021609,…
V1	TRUE	0.000241	460	1980	77	0.039	0.167	GO:0045860	BP	18	positive regulation of protein kinase activity	5	ENSMUSG00000000184,ENSMUSG00000000296,ENSMUSG00000002699,ENSMUSG00000005268,ENSMUSG00000007613,ENSMUSG00000014599,ENSMUSG00000015305,ENSMUSG00000015312,ENSMUSG00000015950,ENSMUSG00000017386,ENSMUSG00000018932,ENSMUSG00000019828,ENSMUSG00000020573,ENSMUSG00000020681,ENSMUSG00000020901,ENSMUSG00000021253,ENSMUSG00000021367,ENSMUSG00000021457,ENSMUSG00000021647,ENSMUSG00000021732,ENSMUSG00000021994,…
V1	TRUE	0.000253	209	1980	44	0.022	0.211	GO:0030198	BP	18	extracellular matrix organization	4	ENSMUSG00000001240,ENSMUSG00000001435,ENSMUSG00000003665,ENSMUSG00000004894,ENSMUSG00000005397,ENSMUSG00000006800,ENSMUSG00000006931,ENSMUSG00000007613,ENSMUSG00000015659,ENSMUSG00000015850,ENSMUSG00000016918,ENSMUSG00000017344,ENSMUSG00000019916,ENSMUSG00000020674,ENSMUSG00000020932,ENSMUSG00000021186,ENSMUSG00000021998,ENSMUSG00000022371,ENSMUSG00000024076,ENSMUSG00000024330,ENSMUSG00000026141,…
V1	TRUE	0.00028	382	1980	67	0.034	0.175	GO:0042060	BP	248	wound healing	2	ENSMUSG00000000530,ENSMUSG00000000555,ENSMUSG00000000766,ENSMUSG00000002633,ENSMUSG00000002944,ENSMUSG00000004266,ENSMUSG00000004665,ENSMUSG00000005087,ENSMUSG00000016028,ENSMUSG00000016942,ENSMUSG00000020573,ENSMUSG00000021253,ENSMUSG00000021318,ENSMUSG00000021457,ENSMUSG00000021732,ENSMUSG00000021994,ENSMUSG00000022548,ENSMUSG00000022766,ENSMUSG00000023224,ENSMUSG00000023905,ENSMUSG00000024620,…
V1	TRUE	0.00028	175	1980	39	0.02	0.223	GO:0003205	BP	18	cardiac chamber development	3	ENSMUSG00000006235,ENSMUSG00000007613,ENSMUSG00000008136,ENSMUSG00000021974,ENSMUSG00000021994,ENSMUSG00000022306,ENSMUSG00000024713,ENSMUSG00000024990,ENSMUSG00000025810,ENSMUSG00000025969,ENSMUSG00000026414,ENSMUSG00000026418,ENSMUSG00000026556,ENSMUSG00000026836,ENSMUSG00000027276,ENSMUSG00000027966,ENSMUSG00000027996,ENSMUSG00000028004,ENSMUSG00000028195,ENSMUSG00000028780,ENSMUSG00000030123,…
V1	TRUE	0.00028	110	1980	29	0.015	0.264	GO:0015696	BP	18	ammonium transport	6	ENSMUSG00000020178,ENSMUSG00000020823,ENSMUSG00000021367,ENSMUSG00000021457,ENSMUSG00000021478,ENSMUSG00000021609,ENSMUSG00000021721,ENSMUSG00000022144,ENSMUSG00000022705,ENSMUSG00000023828,ENSMUSG00000023945,ENSMUSG00000024256,ENSMUSG00000024798,ENSMUSG00000028004,ENSMUSG00000029361,ENSMUSG00000030898,ENSMUSG00000031342,ENSMUSG00000031906,ENSMUSG00000032259,ENSMUSG00000034997,ENSMUSG00000040147,…
V1	TRUE	0.000287	98	1980	27	0.014	0.276	GO:0045778	BP	18	positive regulation of ossification	4	ENSMUSG00000002688,ENSMUSG00000006457,ENSMUSG00000021253,ENSMUSG00000021318,ENSMUSG00000021994,ENSMUSG00000024247,ENSMUSG00000024598,ENSMUSG00000026241,ENSMUSG00000026674,ENSMUSG00000026836,ENSMUSG00000027276,ENSMUSG00000027523,ENSMUSG00000027996,ENSMUSG00000028195,ENSMUSG00000030043,ENSMUSG00000031342,ENSMUSG00000039004,ENSMUSG00000039153,ENSMUSG00000039239,ENSMUSG00000040998,ENSMUSG00000052155,…
V1	TRUE	0.000326	136	1980	33	0.017	0.243	GO:0035637	BP	18	multicellular organismal signaling	2	ENSMUSG00000000263,ENSMUSG00000017167,ENSMUSG00000019146,ENSMUSG00000020123,ENSMUSG00000020723,ENSMUSG00000020866,ENSMUSG00000021478,ENSMUSG00000021647,ENSMUSG00000022416,ENSMUSG00000024331,ENSMUSG00000027895,ENSMUSG00000030525,ENSMUSG00000032034,ENSMUSG00000032338,ENSMUSG00000032511,ENSMUSG00000032892,ENSMUSG00000034520,ENSMUSG00000037610,ENSMUSG00000039358,ENSMUSG00000040373,ENSMUSG00000040724,…
V1	TRUE	0.000326	136	1980	33	0.017	0.243	GO:0060359	BP	18	response to ammonium ion	2	ENSMUSG00000000766,ENSMUSG00000013698,ENSMUSG00000020723,ENSMUSG00000021478,ENSMUSG00000021609,ENSMUSG00000021680,ENSMUSG00000022052,ENSMUSG00000022577,ENSMUSG00000022705,ENSMUSG00000026344,ENSMUSG00000028172,ENSMUSG00000029212,ENSMUSG00000029361,ENSMUSG00000030043,ENSMUSG00000030310,ENSMUSG00000030525,ENSMUSG00000031628,ENSMUSG00000032259,ENSMUSG00000032562,ENSMUSG00000034997,ENSMUSG00000035681,…
V1	TRUE	0.000346	111	1980	29	0.015	0.261	GO:0007200	BP	121	phospholipase C-activating G-protein coupled receptor signaling pathway	1	ENSMUSG00000000766,ENSMUSG00000019768,ENSMUSG00000019828,ENSMUSG00000020733,ENSMUSG00000021367,ENSMUSG00000021478,ENSMUSG00000022206,ENSMUSG00000024998,ENSMUSG00000027584,ENSMUSG00000027765,ENSMUSG00000030898,ENSMUSG00000031364,ENSMUSG00000032259,ENSMUSG00000032360,ENSMUSG00000033717,ENSMUSG00000034997,ENSMUSG00000039358,ENSMUSG00000041380,ENSMUSG00000044317,ENSMUSG00000045613,ENSMUSG00000045875,…
V1	TRUE	0.000394	1088	1980	149	0.075	0.137	GO:1901698	BP	18	response to nitrogen compound	1	ENSMUSG00000000214,ENSMUSG00000000263,ENSMUSG00000000275,ENSMUSG00000000766,ENSMUSG00000000792,ENSMUSG00000001119,ENSMUSG00000002147,ENSMUSG00000002731,ENSMUSG00000002944,ENSMUSG00000003849,ENSMUSG00000004035,ENSMUSG00000004366,ENSMUSG00000005057,ENSMUSG00000008540,ENSMUSG00000013698,ENSMUSG00000014813,ENSMUSG00000019429,ENSMUSG00000019768,ENSMUSG00000019775,ENSMUSG00000020027,ENSMUSG00000020052,…
V1	TRUE	0.000427	144	1980	34	0.017	0.236	GO:0072006	BP	18	nephron development	3	ENSMUSG00000002633,ENSMUSG00000005397,ENSMUSG00000006800,ENSMUSG00000015647,ENSMUSG00000016918,ENSMUSG00000018698,ENSMUSG00000021318,ENSMUSG00000022144,ENSMUSG00000022309,ENSMUSG00000024620,ENSMUSG00000024998,ENSMUSG00000025608,ENSMUSG00000025932,ENSMUSG00000026556,ENSMUSG00000027276,ENSMUSG00000027803,ENSMUSG00000027840,ENSMUSG00000029086,ENSMUSG00000030110,ENSMUSG00000035112,ENSMUSG00000035783,…
V1	TRUE	0.000427	301	1980	56	0.028	0.186	GO:0040013	BP	18	negative regulation of locomotion	3	ENSMUSG00000000125,ENSMUSG00000000275,ENSMUSG00000000530,ENSMUSG00000000753,ENSMUSG00000001672,ENSMUSG00000002633,ENSMUSG00000003665,ENSMUSG00000004665,ENSMUSG00000006958,ENSMUSG00000014813,ENSMUSG00000016128,ENSMUSG00000016918,ENSMUSG00000017631,ENSMUSG00000019889,ENSMUSG00000020121,ENSMUSG00000020151,ENSMUSG00000020178,ENSMUSG00000020733,ENSMUSG00000021478,ENSMUSG00000021745,ENSMUSG00000021782,…
V1	TRUE	0.000434	16317	1980	1565	0.79	0.096	GO:0009987	BP	18	cellular process	1	ENSMUSG00000000125,ENSMUSG00000000184,ENSMUSG00000000214,ENSMUSG00000000263,ENSMUSG00000000275,ENSMUSG00000000282,ENSMUSG00000000296,ENSMUSG00000000305,ENSMUSG00000000317,ENSMUSG00000000365,ENSMUSG00000000530,ENSMUSG00000000552,ENSMUSG00000000555,ENSMUSG00000000753,ENSMUSG00000000766,ENSMUSG00000000782,ENSMUSG00000000792,ENSMUSG00000001119,ENSMUSG00000001240,ENSMUSG00000001260,ENSMUSG00000001270,…
V1	TRUE	0.000458	185	1980	40	0.02	0.216	GO:0021953	BP	18	central nervous system neuron differentiation	5	ENSMUSG00000000125,ENSMUSG00000002633,ENSMUSG00000005958,ENSMUSG00000018698,ENSMUSG00000020052,ENSMUSG00000020423,ENSMUSG00000021318,ENSMUSG00000021478,ENSMUSG00000021994,ENSMUSG00000023011,ENSMUSG00000023391,ENSMUSG00000025810,ENSMUSG00000025969,ENSMUSG00000026890,ENSMUSG00000027168,ENSMUSG00000027985,ENSMUSG00000027996,ENSMUSG00000028664,ENSMUSG00000029212,ENSMUSG00000029595,ENSMUSG00000029765,…
V1	TRUE	0.00048	525	1980	84	0.042	0.16	GO:0050769	BP	18	positive regulation of neurogenesis	6	ENSMUSG00000000125,ENSMUSG00000000305,ENSMUSG00000000753,ENSMUSG00000000766,ENSMUSG00000002633,ENSMUSG00000002688,ENSMUSG00000004885,ENSMUSG00000004951,ENSMUSG00000006235,ENSMUSG00000006930,ENSMUSG00000014599,ENSMUSG00000019647,ENSMUSG00000020027,ENSMUSG00000020052,ENSMUSG00000020681,ENSMUSG00000020774,ENSMUSG00000020902,ENSMUSG00000020932,ENSMUSG00000021108,ENSMUSG00000021219,ENSMUSG00000021318,…
V1	TRUE	0.0005	1047	1980	144	0.073	0.138	GO:0009790	BP	18	embryo development	4	ENSMUSG00000000125,ENSMUSG00000000214,ENSMUSG00000000530,ENSMUSG00000000555,ENSMUSG00000000782,ENSMUSG00000001119,ENSMUSG00000002249,ENSMUSG00000002633,ENSMUSG00000002731,ENSMUSG00000004885,ENSMUSG00000006800,ENSMUSG00000006958,ENSMUSG00000007613,ENSMUSG00000012819,ENSMUSG00000015647,ENSMUSG00000016028,ENSMUSG00000016918,ENSMUSG00000017344,ENSMUSG00000017631,ENSMUSG00000018698,ENSMUSG00000019880,…
V1	TRUE	0.000565	89	1980	25	0.013	0.281	GO:0070252	BP	18	actin-mediated cell contraction	4	ENSMUSG00000014813,ENSMUSG00000020866,ENSMUSG00000024331,ENSMUSG00000026175,ENSMUSG00000026414,ENSMUSG00000027861,ENSMUSG00000029467,ENSMUSG00000030247,ENSMUSG00000032034,ENSMUSG00000032338,ENSMUSG00000032366,ENSMUSG00000032511,ENSMUSG00000032892,ENSMUSG00000033196,ENSMUSG00000035783,ENSMUSG00000040896,ENSMUSG00000041957,ENSMUSG00000044393,ENSMUSG00000045534,ENSMUSG00000046480,ENSMUSG00000048285,…
V1	TRUE	0.000569	552	1980	87	0.044	0.158	GO:1902532	BP	18	negative regulation of intracellular signal transduction	5	ENSMUSG00000000552,ENSMUSG00000000766,ENSMUSG00000001672,ENSMUSG00000004035,ENSMUSG00000004266,ENSMUSG00000004446,ENSMUSG00000004951,ENSMUSG00000004952,ENSMUSG00000005087,ENSMUSG00000006457,ENSMUSG00000008136,ENSMUSG00000016526,ENSMUSG00000019647,ENSMUSG00000019768,ENSMUSG00000020027,ENSMUSG00000020151,ENSMUSG00000020227,ENSMUSG00000020424,ENSMUSG00000020733,ENSMUSG00000020823,ENSMUSG00000021782,…
V1	TRUE	0.00057	159	1980	36	0.018	0.226	GO:0006937	BP	18	regulation of muscle contraction	3	ENSMUSG00000005611,ENSMUSG00000006457,ENSMUSG00000014813,ENSMUSG00000021125,ENSMUSG00000021367,ENSMUSG00000024331,ENSMUSG00000024858,ENSMUSG00000026414,ENSMUSG00000026418,ENSMUSG00000027861,ENSMUSG00000028004,ENSMUSG00000028172,ENSMUSG00000029467,ENSMUSG00000030043,ENSMUSG00000030069,ENSMUSG00000032338,ENSMUSG00000032487,ENSMUSG00000032511,ENSMUSG00000032892,ENSMUSG00000033717,ENSMUSG00000040998,…
V1	TRUE	0.000582	569	1980	89	0.045	0.156	GO:0002790	BP	18	peptide secretion	5	ENSMUSG00000000766,ENSMUSG00000002108,ENSMUSG00000002699,ENSMUSG00000002897,ENSMUSG00000002944,ENSMUSG00000004347,ENSMUSG00000007682,ENSMUSG00000019429,ENSMUSG00000019842,ENSMUSG00000020178,ENSMUSG00000020282,ENSMUSG00000020399,ENSMUSG00000020641,ENSMUSG00000020889,ENSMUSG00000020891,ENSMUSG00000021125,ENSMUSG00000021253,ENSMUSG00000021367,ENSMUSG00000021457,ENSMUSG00000021647,ENSMUSG00000021680,…
V1	TRUE	0.000605	72	1980	22	0.011	0.306	GO:0019229	BP	18	regulation of vasoconstriction	5	ENSMUSG00000020123,ENSMUSG00000021367,ENSMUSG00000021478,ENSMUSG00000024858,ENSMUSG00000029361,ENSMUSG00000030043,ENSMUSG00000032487,ENSMUSG00000033717,ENSMUSG00000034997,ENSMUSG00000036437,ENSMUSG00000037010,ENSMUSG00000041380,ENSMUSG00000044447,ENSMUSG00000045534,ENSMUSG00000045875,ENSMUSG00000046159,ENSMUSG00000048376,ENSMUSG00000049115,ENSMUSG00000051980,ENSMUSG00000053965,ENSMUSG00000057123,…
V1	TRUE	0.000723	298	1980	55	0.028	0.185	GO:0043405	BP	18	regulation of MAP kinase activity	5	ENSMUSG00000000296,ENSMUSG00000004266,ENSMUSG00000007613,ENSMUSG00000015305,ENSMUSG00000015312,ENSMUSG00000018334,ENSMUSG00000018932,ENSMUSG00000019828,ENSMUSG00000020227,ENSMUSG00000020573,ENSMUSG00000020901,ENSMUSG00000021253,ENSMUSG00000021367,ENSMUSG00000021457,ENSMUSG00000021647,ENSMUSG00000021732,ENSMUSG00000021994,ENSMUSG00000022114,ENSMUSG00000022788,ENSMUSG00000024998,ENSMUSG00000025499,…
V1	TRUE	0.000759	416	1980	70	0.035	0.168	GO:1903532	BP	18	positive regulation of secretion by cell	4	ENSMUSG00000002897,ENSMUSG00000002944,ENSMUSG00000017978,ENSMUSG00000020123,ENSMUSG00000020178,ENSMUSG00000020399,ENSMUSG00000020828,ENSMUSG00000020866,ENSMUSG00000020891,ENSMUSG00000021253,ENSMUSG00000021367,ENSMUSG00000021457,ENSMUSG00000021647,ENSMUSG00000021994,ENSMUSG00000022416,ENSMUSG00000022514,ENSMUSG00000024027,ENSMUSG00000024256,ENSMUSG00000024511,ENSMUSG00000024553,ENSMUSG00000024858,…
V1	TRUE	0.000774	473	1980	77	0.039	0.163	GO:0022604	BP	18	regulation of cell morphogenesis	4	ENSMUSG00000000125,ENSMUSG00000000305,ENSMUSG00000004885,ENSMUSG00000005087,ENSMUSG00000005958,ENSMUSG00000006219,ENSMUSG00000014601,ENSMUSG00000015766,ENSMUSG00000019978,ENSMUSG00000020733,ENSMUSG00000020902,ENSMUSG00000020953,ENSMUSG00000021115,ENSMUSG00000021215,ENSMUSG00000021994,ENSMUSG00000022026,ENSMUSG00000022212,ENSMUSG00000022602,ENSMUSG00000022788,ENSMUSG00000023328,ENSMUSG00000023905,…
V1	TRUE	0.000781	217	1980	44	0.022	0.203	GO:0090092	BP	18	regulation of transmembrane receptor protein serine/threonine kinase signaling pathway	4	ENSMUSG00000000530,ENSMUSG00000006958,ENSMUSG00000007613,ENSMUSG00000016918,ENSMUSG00000016942,ENSMUSG00000020101,ENSMUSG00000021253,ENSMUSG00000021732,ENSMUSG00000021974,ENSMUSG00000021994,ENSMUSG00000022245,ENSMUSG00000024232,ENSMUSG00000024526,ENSMUSG00000024544,ENSMUSG00000024598,ENSMUSG00000024985,ENSMUSG00000025352,ENSMUSG00000026836,ENSMUSG00000027803,ENSMUSG00000027996,ENSMUSG00000028195,…
V1	TRUE	0.000808	548	1980	86	0.043	0.157	GO:0009636	BP	19	response to toxic substance	1	ENSMUSG00000000214,ENSMUSG00000000263,ENSMUSG00000000766,ENSMUSG00000001663,ENSMUSG00000002147,ENSMUSG00000002458,ENSMUSG00000002633,ENSMUSG00000002944,ENSMUSG00000003849,ENSMUSG00000004035,ENSMUSG00000004341,ENSMUSG00000006235,ENSMUSG00000008540,ENSMUSG00000015766,ENSMUSG00000018339,ENSMUSG00000019775,ENSMUSG00000020155,ENSMUSG00000020178,ENSMUSG00000020182,ENSMUSG00000020599,ENSMUSG00000020674,…
V1	TRUE	0.000823	433	1980	72	0.036	0.166	GO:0071900	BP	18	regulation of protein serine/threonine kinase activity	5	ENSMUSG00000000184,ENSMUSG00000000296,ENSMUSG00000004266,ENSMUSG00000004951,ENSMUSG00000007613,ENSMUSG00000015305,ENSMUSG00000015312,ENSMUSG00000018334,ENSMUSG00000018932,ENSMUSG00000019828,ENSMUSG00000020227,ENSMUSG00000020573,ENSMUSG00000020901,ENSMUSG00000021253,ENSMUSG00000021367,ENSMUSG00000021457,ENSMUSG00000021647,ENSMUSG00000021732,ENSMUSG00000021994,ENSMUSG00000022114,ENSMUSG00000022788,…
V1	TRUE	0.000828	1707	1980	214	0.108	0.125	GO:0010941	BP	18	regulation of cell death	3	ENSMUSG00000000184,ENSMUSG00000000282,ENSMUSG00000000296,ENSMUSG00000000552,ENSMUSG00000000555,ENSMUSG00000000753,ENSMUSG00000000782,ENSMUSG00000001240,ENSMUSG00000001435,ENSMUSG00000002633,ENSMUSG00000002688,ENSMUSG00000002731,ENSMUSG00000002944,ENSMUSG00000003849,ENSMUSG00000004446,ENSMUSG00000004951,ENSMUSG00000005087,ENSMUSG00000006235,ENSMUSG00000007613,ENSMUSG00000008136,ENSMUSG00000013698,…
V1	TRUE	0.000842	307	1980	56	0.028	0.182	GO:0031589	BP	18	cell-substrate adhesion	3	ENSMUSG00000000530,ENSMUSG00000000555,ENSMUSG00000002944,ENSMUSG00000004415,ENSMUSG00000005397,ENSMUSG00000005958,ENSMUSG00000014599,ENSMUSG00000015143,ENSMUSG00000015647,ENSMUSG00000017344,ENSMUSG00000019889,ENSMUSG00000020758,ENSMUSG00000021215,ENSMUSG00000021360,ENSMUSG00000022026,ENSMUSG00000022309,ENSMUSG00000022508,ENSMUSG00000022548,ENSMUSG00000023905,ENSMUSG00000024076,ENSMUSG00000024713,…
V1	TRUE	0.000891	958	1980	133	0.067	0.139	GO:0010243	BP	18	response to organonitrogen compound	2	ENSMUSG00000000214,ENSMUSG00000000263,ENSMUSG00000000275,ENSMUSG00000000766,ENSMUSG00000000792,ENSMUSG00000001119,ENSMUSG00000002944,ENSMUSG00000004035,ENSMUSG00000004366,ENSMUSG00000005057,ENSMUSG00000008540,ENSMUSG00000013698,ENSMUSG00000014813,ENSMUSG00000019429,ENSMUSG00000019775,ENSMUSG00000020027,ENSMUSG00000020052,ENSMUSG00000020090,ENSMUSG00000020123,ENSMUSG00000020176,ENSMUSG00000020178,…
V1	TRUE	0.000899	155	1980	35	0.018	0.226	GO:0048592	BP	18	eye morphogenesis	5	ENSMUSG00000000214,ENSMUSG00000018698,ENSMUSG00000020160,ENSMUSG00000021318,ENSMUSG00000021730,ENSMUSG00000022656,ENSMUSG00000024598,ENSMUSG00000024990,ENSMUSG00000025352,ENSMUSG00000026114,ENSMUSG00000027168,ENSMUSG00000027276,ENSMUSG00000027965,ENSMUSG00000028121,ENSMUSG00000028664,ENSMUSG00000028977,ENSMUSG00000029086,ENSMUSG00000032012,ENSMUSG00000032327,ENSMUSG00000036466,ENSMUSG00000037643,…
V1	TRUE	0.000944	500	1980	80	0.04	0.16	GO:0002009	BP	18	morphogenesis of an epithelium	4	ENSMUSG00000000530,ENSMUSG00000000555,ENSMUSG00000002633,ENSMUSG00000005087,ENSMUSG00000005251,ENSMUSG00000014599,ENSMUSG00000015647,ENSMUSG00000016028,ENSMUSG00000016128,ENSMUSG00000016918,ENSMUSG00000018698,ENSMUSG00000019768,ENSMUSG00000019880,ENSMUSG00000020140,ENSMUSG00000020733,ENSMUSG00000020902,ENSMUSG00000021318,ENSMUSG00000021367,ENSMUSG00000021732,ENSMUSG00000021782,ENSMUSG00000021994,…
V1	TRUE	0.000988	1692	1980	212	0.107	0.125	GO:0042592	BP	18	homeostatic process	3	ENSMUSG00000000214,ENSMUSG00000000753,ENSMUSG00000000766,ENSMUSG00000001270,ENSMUSG00000001415,ENSMUSG00000002108,ENSMUSG00000002688,ENSMUSG00000002771,ENSMUSG00000002944,ENSMUSG00000003657,ENSMUSG00000004035,ENSMUSG00000004266,ENSMUSG00000004347,ENSMUSG00000005057,ENSMUSG00000005716,ENSMUSG00000006235,ENSMUSG00000006567,ENSMUSG00000006930,ENSMUSG00000007646,ENSMUSG00000012819,ENSMUSG00000013275,…
V1	TRUE	0.00109	510	1980	81	0.041	0.159	GO:0090066	BP	18	regulation of anatomical structure size	3	ENSMUSG00000000125,ENSMUSG00000000305,ENSMUSG00000004885,ENSMUSG00000005611,ENSMUSG00000009621,ENSMUSG00000015766,ENSMUSG00000019890,ENSMUSG00000020123,ENSMUSG00000020155,ENSMUSG00000020178,ENSMUSG00000020681,ENSMUSG00000020733,ENSMUSG00000020866,ENSMUSG00000020902,ENSMUSG00000021367,ENSMUSG00000021478,ENSMUSG00000021721,ENSMUSG00000021994,ENSMUSG00000022419,ENSMUSG00000022469,ENSMUSG00000023905,…
V1	TRUE	0.00113	184	1980	39	0.02	0.212	GO:0021543	BP	18	pallium development	3	ENSMUSG00000000214,ENSMUSG00000020052,ENSMUSG00000020423,ENSMUSG00000021318,ENSMUSG00000021478,ENSMUSG00000022678,ENSMUSG00000023391,ENSMUSG00000024304,ENSMUSG00000025810,ENSMUSG00000025969,ENSMUSG00000026463,ENSMUSG00000026883,ENSMUSG00000026890,ENSMUSG00000027168,ENSMUSG00000027985,ENSMUSG00000028341,ENSMUSG00000029026,ENSMUSG00000029245,ENSMUSG00000029563,ENSMUSG00000029595,ENSMUSG00000029819,…
V1	TRUE	0.00113	569	1980	88	0.044	0.155	GO:0051347	BP	18	positive regulation of transferase activity	5	ENSMUSG00000000184,ENSMUSG00000000296,ENSMUSG00000002699,ENSMUSG00000005268,ENSMUSG00000007613,ENSMUSG00000009621,ENSMUSG00000014599,ENSMUSG00000015305,ENSMUSG00000015312,ENSMUSG00000015950,ENSMUSG00000017386,ENSMUSG00000018932,ENSMUSG00000019828,ENSMUSG00000020573,ENSMUSG00000020681,ENSMUSG00000020901,ENSMUSG00000021253,ENSMUSG00000021367,ENSMUSG00000021457,ENSMUSG00000021647,ENSMUSG00000021732,…
V1	TRUE	0.00121	213	1980	43	0.022	0.202	GO:0070374	BP	18	positive regulation of ERK1 and ERK2 cascade	6	ENSMUSG00000000766,ENSMUSG00000002944,ENSMUSG00000005087,ENSMUSG00000006235,ENSMUSG00000019768,ENSMUSG00000020357,ENSMUSG00000020399,ENSMUSG00000021360,ENSMUSG00000021732,ENSMUSG00000022114,ENSMUSG00000022309,ENSMUSG00000022847,ENSMUSG00000023274,ENSMUSG00000023964,ENSMUSG00000024256,ENSMUSG00000024620,ENSMUSG00000025499,ENSMUSG00000025810,ENSMUSG00000026321,ENSMUSG00000026614,ENSMUSG00000027765,…
V1	TRUE	0.00128	137	1980	32	0.016	0.234	GO:0031644	BP	18	regulation of neurological system process	4	ENSMUSG00000000263,ENSMUSG00000000766,ENSMUSG00000002771,ENSMUSG00000019146,ENSMUSG00000019828,ENSMUSG00000020123,ENSMUSG00000021367,ENSMUSG00000021647,ENSMUSG00000023915,ENSMUSG00000024268,ENSMUSG00000024858,ENSMUSG00000027533,ENSMUSG00000027568,ENSMUSG00000027584,ENSMUSG00000027895,ENSMUSG00000028004,ENSMUSG00000029361,ENSMUSG00000030093,ENSMUSG00000030525,ENSMUSG00000030898,ENSMUSG00000031654,…
V1	TRUE	0.00131	288	1980	53	0.027	0.184	GO:0051271	BP	18	negative regulation of cellular component movement	4	ENSMUSG00000000125,ENSMUSG00000000530,ENSMUSG00000000753,ENSMUSG00000001672,ENSMUSG00000002633,ENSMUSG00000003665,ENSMUSG00000004665,ENSMUSG00000006958,ENSMUSG00000014813,ENSMUSG00000015143,ENSMUSG00000016128,ENSMUSG00000016918,ENSMUSG00000017631,ENSMUSG00000019889,ENSMUSG00000020121,ENSMUSG00000020151,ENSMUSG00000020733,ENSMUSG00000021478,ENSMUSG00000021745,ENSMUSG00000021782,ENSMUSG00000021994,…
V1	TRUE	0.00136	563	1980	87	0.044	0.155	GO:0010035	BP	51	response to inorganic substance	1	ENSMUSG00000000214,ENSMUSG00000000263,ENSMUSG00000000753,ENSMUSG00000001663,ENSMUSG00000002147,ENSMUSG00000002633,ENSMUSG00000002944,ENSMUSG00000003849,ENSMUSG00000004347,ENSMUSG00000004952,ENSMUSG00000006235,ENSMUSG00000006567,ENSMUSG00000013275,ENSMUSG00000015950,ENSMUSG00000019146,ENSMUSG00000020052,ENSMUSG00000020123,ENSMUSG00000020155,ENSMUSG00000020431,ENSMUSG00000020828,ENSMUSG00000020866,…
V1	TRUE	0.00144	472	1980	76	0.038	0.161	GO:0002791	BP	18	regulation of peptide secretion	5	ENSMUSG00000000766,ENSMUSG00000002108,ENSMUSG00000002897,ENSMUSG00000002944,ENSMUSG00000004347,ENSMUSG00000019429,ENSMUSG00000020178,ENSMUSG00000020282,ENSMUSG00000020399,ENSMUSG00000020641,ENSMUSG00000020889,ENSMUSG00000020891,ENSMUSG00000021125,ENSMUSG00000021253,ENSMUSG00000021457,ENSMUSG00000021647,ENSMUSG00000021680,ENSMUSG00000021994,ENSMUSG00000022309,ENSMUSG00000022514,ENSMUSG00000022705,…
V1	TRUE	0.00149	193	1980	40	0.02	0.207	GO:0042445	BP	18	hormone metabolic process	4	ENSMUSG00000000792,ENSMUSG00000002633,ENSMUSG00000004885,ENSMUSG00000007682,ENSMUSG00000019429,ENSMUSG00000019768,ENSMUSG00000020303,ENSMUSG00000020681,ENSMUSG00000021680,ENSMUSG00000022479,ENSMUSG00000023328,ENSMUSG00000023945,ENSMUSG00000024112,ENSMUSG00000024713,ENSMUSG00000024907,ENSMUSG00000024985,ENSMUSG00000024990,ENSMUSG00000025921,ENSMUSG00000026170,ENSMUSG00000030525,ENSMUSG00000030772,…
V1	TRUE	0.00167	888	1980	124	0.063	0.14	GO:0019725	BP	18	cellular homeostasis	4	ENSMUSG00000000214,ENSMUSG00000000753,ENSMUSG00000000766,ENSMUSG00000001270,ENSMUSG00000002688,ENSMUSG00000002771,ENSMUSG00000002944,ENSMUSG00000003657,ENSMUSG00000004035,ENSMUSG00000004266,ENSMUSG00000004347,ENSMUSG00000005716,ENSMUSG00000006235,ENSMUSG00000006567,ENSMUSG00000006930,ENSMUSG00000012819,ENSMUSG00000013275,ENSMUSG00000014786,ENSMUSG00000014813,ENSMUSG00000016942,ENSMUSG00000019768,…
V1	TRUE	0.0017	132	1980	31	0.016	0.235	GO:0003231	BP	18	cardiac ventricle development	4	ENSMUSG00000006235,ENSMUSG00000007613,ENSMUSG00000021974,ENSMUSG00000021994,ENSMUSG00000022306,ENSMUSG00000026414,ENSMUSG00000026418,ENSMUSG00000026556,ENSMUSG00000026836,ENSMUSG00000027276,ENSMUSG00000027966,ENSMUSG00000027996,ENSMUSG00000028004,ENSMUSG00000028195,ENSMUSG00000028780,ENSMUSG00000031558,ENSMUSG00000032327,ENSMUSG00000032366,ENSMUSG00000032511,ENSMUSG00000037624,ENSMUSG00000039239,…
V1	TRUE	0.00177	2532	1980	297	0.15	0.117	GO:0032268	BP	18	regulation of cellular protein metabolic process	1	ENSMUSG00000000184,ENSMUSG00000000296,ENSMUSG00000000530,ENSMUSG00000000552,ENSMUSG00000000555,ENSMUSG00000000753,ENSMUSG00000000766,ENSMUSG00000001672,ENSMUSG00000002108,ENSMUSG00000002633,ENSMUSG00000002688,ENSMUSG00000002699,ENSMUSG00000002944,ENSMUSG00000004266,ENSMUSG00000004446,ENSMUSG00000004951,ENSMUSG00000005087,ENSMUSG00000005268,ENSMUSG00000006235,ENSMUSG00000006362,ENSMUSG00000006522,…
V1	TRUE	0.00178	988	1980	135	0.068	0.137	GO:0040007	BP	18	growth	1	ENSMUSG00000000125,ENSMUSG00000000305,ENSMUSG00000000530,ENSMUSG00000002633,ENSMUSG00000002944,ENSMUSG00000004885,ENSMUSG00000005268,ENSMUSG00000006457,ENSMUSG00000007613,ENSMUSG00000014599,ENSMUSG00000014813,ENSMUSG00000018698,ENSMUSG00000019768,ENSMUSG00000020027,ENSMUSG00000020123,ENSMUSG00000020150,ENSMUSG00000020160,ENSMUSG00000020303,ENSMUSG00000020357,ENSMUSG00000020891,ENSMUSG00000020902,…
V1	TRUE	0.0018	88	1980	24	0.012	0.273	GO:0007215	BP	18	glutamate receptor signaling pathway	5	ENSMUSG00000000766,ENSMUSG00000002771,ENSMUSG00000019146,ENSMUSG00000019828,ENSMUSG00000020599,ENSMUSG00000020723,ENSMUSG00000021680,ENSMUSG00000022602,ENSMUSG00000022935,ENSMUSG00000023192,ENSMUSG00000024211,ENSMUSG00000028664,ENSMUSG00000032017,ENSMUSG00000035431,ENSMUSG00000035735,ENSMUSG00000035745,ENSMUSG00000036902,ENSMUSG00000038738,ENSMUSG00000039579,ENSMUSG00000040373,ENSMUSG00000042453,…
V1	TRUE	0.00183	54	1980	18	0.009	0.333	GO:0007588	BP	18	excretion	1	ENSMUSG00000014813,ENSMUSG00000020123,ENSMUSG00000020178,ENSMUSG00000020681,ENSMUSG00000020733,ENSMUSG00000021278,ENSMUSG00000021367,ENSMUSG00000022705,ENSMUSG00000024798,ENSMUSG00000027523,ENSMUSG00000030043,ENSMUSG00000032259,ENSMUSG00000032562,ENSMUSG00000041734,ENSMUSG00000043659,ENSMUSG00000045515,ENSMUSG00000045875,ENSMUSG00000061762
V1	TRUE	0.0019	962	1980	132	0.067	0.137	GO:0008284	BP	18	positive regulation of cell proliferation	4	ENSMUSG00000000184,ENSMUSG00000000530,ENSMUSG00000001435,ENSMUSG00000002633,ENSMUSG00000002688,ENSMUSG00000002731,ENSMUSG00000004266,ENSMUSG00000006235,ENSMUSG00000006958,ENSMUSG00000007613,ENSMUSG00000014599,ENSMUSG00000016918,ENSMUSG00000018698,ENSMUSG00000019768,ENSMUSG00000020052,ENSMUSG00000020123,ENSMUSG00000020357,ENSMUSG00000020399,ENSMUSG00000020902,ENSMUSG00000020932,ENSMUSG00000020963,…
V1	TRUE	0.00192	246	1980	47	0.024	0.191	GO:0051048	BP	18	negative regulation of secretion	5	ENSMUSG00000000766,ENSMUSG00000002108,ENSMUSG00000004347,ENSMUSG00000017631,ENSMUSG00000020282,ENSMUSG00000020641,ENSMUSG00000020681,ENSMUSG00000021071,ENSMUSG00000021125,ENSMUSG00000021367,ENSMUSG00000021647,ENSMUSG00000021680,ENSMUSG00000022309,ENSMUSG00000022705,ENSMUSG00000023915,ENSMUSG00000024526,ENSMUSG00000024798,ENSMUSG00000025723,ENSMUSG00000026834,ENSMUSG00000027523,ENSMUSG00000027765,…
V1	TRUE	0.00203	133	1980	31	0.016	0.233	GO:0003206	BP	18	cardiac chamber morphogenesis	3	ENSMUSG00000006235,ENSMUSG00000007613,ENSMUSG00000008136,ENSMUSG00000021974,ENSMUSG00000021994,ENSMUSG00000022306,ENSMUSG00000024990,ENSMUSG00000025810,ENSMUSG00000025969,ENSMUSG00000026414,ENSMUSG00000026418,ENSMUSG00000026556,ENSMUSG00000026836,ENSMUSG00000027276,ENSMUSG00000027966,ENSMUSG00000027996,ENSMUSG00000028004,ENSMUSG00000028195,ENSMUSG00000028780,ENSMUSG00000031558,ENSMUSG00000032366,…
V1	TRUE	0.00204	167	1980	36	0.018	0.216	GO:0061351	BP	18	neural precursor cell proliferation	2	ENSMUSG00000002249,ENSMUSG00000002633,ENSMUSG00000006270,ENSMUSG00000018698,ENSMUSG00000020052,ENSMUSG00000020423,ENSMUSG00000021318,ENSMUSG00000021994,ENSMUSG00000022678,ENSMUSG00000024256,ENSMUSG00000024304,ENSMUSG00000025407,ENSMUSG00000027168,ENSMUSG00000027985,ENSMUSG00000028059,ENSMUSG00000029595,ENSMUSG00000030093,ENSMUSG00000031785,ENSMUSG00000032238,ENSMUSG00000032259,ENSMUSG00000032554,…
V1	TRUE	0.00216	387	1980	65	0.033	0.168	GO:0198738	BP	18	cell-cell signaling by wnt	3	ENSMUSG00000000125,ENSMUSG00000000766,ENSMUSG00000000782,ENSMUSG00000002633,ENSMUSG00000006800,ENSMUSG00000013076,ENSMUSG00000016028,ENSMUSG00000016918,ENSMUSG00000019880,ENSMUSG00000020140,ENSMUSG00000020176,ENSMUSG00000020393,ENSMUSG00000020566,ENSMUSG00000020733,ENSMUSG00000021182,ENSMUSG00000021318,ENSMUSG00000021611,ENSMUSG00000021732,ENSMUSG00000021974,ENSMUSG00000021994,ENSMUSG00000022123,…
V1	TRUE	0.00216	363	1980	62	0.031	0.171	GO:0043547	BP	18	positive regulation of GTPase activity	1	ENSMUSG00000001995,ENSMUSG00000002458,ENSMUSG00000002459,ENSMUSG00000003134,ENSMUSG00000004633,ENSMUSG00000004952,ENSMUSG00000016128,ENSMUSG00000017631,ENSMUSG00000019775,ENSMUSG00000020121,ENSMUSG00000020599,ENSMUSG00000021215,ENSMUSG00000021219,ENSMUSG00000021994,ENSMUSG00000022469,ENSMUSG00000022799,ENSMUSG00000024256,ENSMUSG00000025499,ENSMUSG00000025810,ENSMUSG00000026475,ENSMUSG00000026883,…
V1	TRUE	0.00226	114	1980	28	0.014	0.246	GO:0048593	BP	18	camera-type eye morphogenesis	6	ENSMUSG00000000214,ENSMUSG00000018698,ENSMUSG00000020160,ENSMUSG00000021318,ENSMUSG00000021730,ENSMUSG00000022656,ENSMUSG00000024990,ENSMUSG00000025352,ENSMUSG00000026114,ENSMUSG00000027168,ENSMUSG00000027276,ENSMUSG00000028121,ENSMUSG00000028664,ENSMUSG00000028977,ENSMUSG00000029086,ENSMUSG00000032012,ENSMUSG00000032327,ENSMUSG00000036466,ENSMUSG00000039683,ENSMUSG00000041592,ENSMUSG00000045005,…
V1	TRUE	0.0023	255	1980	48	0.024	0.188	GO:0090257	BP	18	regulation of muscle system process	2	ENSMUSG00000005611,ENSMUSG00000006457,ENSMUSG00000014813,ENSMUSG00000021125,ENSMUSG00000021367,ENSMUSG00000022358,ENSMUSG00000022371,ENSMUSG00000024331,ENSMUSG00000024858,ENSMUSG00000026414,ENSMUSG00000026418,ENSMUSG00000026463,ENSMUSG00000027716,ENSMUSG00000027861,ENSMUSG00000028004,ENSMUSG00000028161,ENSMUSG00000028172,ENSMUSG00000028341,ENSMUSG00000029467,ENSMUSG00000030043,ENSMUSG00000030067,…
V1	TRUE	0.00231	154	1980	34	0.017	0.221	GO:0046887	BP	18	positive regulation of hormone secretion	4	ENSMUSG00000020178,ENSMUSG00000021367,ENSMUSG00000021647,ENSMUSG00000024027,ENSMUSG00000024256,ENSMUSG00000024553,ENSMUSG00000024907,ENSMUSG00000024985,ENSMUSG00000024990,ENSMUSG00000025723,ENSMUSG00000027168,ENSMUSG00000027765,ENSMUSG00000029193,ENSMUSG00000030043,ENSMUSG00000030659,ENSMUSG00000030898,ENSMUSG00000032259,ENSMUSG00000037010,ENSMUSG00000038894,ENSMUSG00000039004,ENSMUSG00000040618,…
V1	TRUE	0.00237	356	1980	61	0.031	0.171	GO:0048638	BP	18	regulation of developmental growth	3	ENSMUSG00000000125,ENSMUSG00000000305,ENSMUSG00000004885,ENSMUSG00000006457,ENSMUSG00000007613,ENSMUSG00000014599,ENSMUSG00000020027,ENSMUSG00000020150,ENSMUSG00000020160,ENSMUSG00000020303,ENSMUSG00000020902,ENSMUSG00000020963,ENSMUSG00000021367,ENSMUSG00000021609,ENSMUSG00000021974,ENSMUSG00000021994,ENSMUSG00000022212,ENSMUSG00000022306,ENSMUSG00000022371,ENSMUSG00000022705,ENSMUSG00000023905,…
V1	TRUE	0.00241	2060	1980	248	0.125	0.12	GO:0008219	BP	18	cell death	2	ENSMUSG00000000184,ENSMUSG00000000282,ENSMUSG00000000296,ENSMUSG00000000552,ENSMUSG00000000555,ENSMUSG00000000753,ENSMUSG00000000782,ENSMUSG00000001240,ENSMUSG00000001435,ENSMUSG00000002633,ENSMUSG00000002688,ENSMUSG00000002731,ENSMUSG00000002944,ENSMUSG00000003849,ENSMUSG00000004446,ENSMUSG00000004951,ENSMUSG00000005087,ENSMUSG00000006235,ENSMUSG00000007613,ENSMUSG00000008136,ENSMUSG00000013698,…
V1	TRUE	0.00245	248	1980	47	0.024	0.19	GO:0009410	BP	173	response to xenobiotic stimulus	1	ENSMUSG00000000214,ENSMUSG00000000753,ENSMUSG00000000766,ENSMUSG00000003559,ENSMUSG00000004035,ENSMUSG00000013698,ENSMUSG00000019775,ENSMUSG00000020178,ENSMUSG00000020599,ENSMUSG00000020723,ENSMUSG00000021259,ENSMUSG00000021367,ENSMUSG00000021478,ENSMUSG00000021609,ENSMUSG00000021680,ENSMUSG00000022052,ENSMUSG00000022144,ENSMUSG00000022358,ENSMUSG00000022512,ENSMUSG00000022705,ENSMUSG00000027861,…
V1	TRUE	0.00262	35	1980	14	0.007	0.4	GO:0001963	BP	18	synaptic transmission, dopaminergic	7	ENSMUSG00000000214,ENSMUSG00000020178,ENSMUSG00000021478,ENSMUSG00000021609,ENSMUSG00000021680,ENSMUSG00000022144,ENSMUSG00000022705,ENSMUSG00000030525,ENSMUSG00000031772,ENSMUSG00000032259,ENSMUSG00000032487,ENSMUSG00000034472,ENSMUSG00000039358,ENSMUSG00000049796
V1	TRUE	0.00262	35	1980	14	0.007	0.4	GO:0032228	BP	18	regulation of synaptic transmission, GABAergic	5	ENSMUSG00000006930,ENSMUSG00000020178,ENSMUSG00000030043,ENSMUSG00000030310,ENSMUSG00000030898,ENSMUSG00000031772,ENSMUSG00000031883,ENSMUSG00000032259,ENSMUSG00000044014,ENSMUSG00000044288,ENSMUSG00000045875,ENSMUSG00000054814,ENSMUSG00000061762,ENSMUSG00000062209
V1	TRUE	0.00262	3062	1980	349	0.176	0.114	GO:0031325	BP	18	positive regulation of cellular metabolic process	2	ENSMUSG00000000184,ENSMUSG00000000296,ENSMUSG00000000530,ENSMUSG00000000555,ENSMUSG00000000766,ENSMUSG00000001542,ENSMUSG00000002108,ENSMUSG00000002147,ENSMUSG00000002249,ENSMUSG00000002633,ENSMUSG00000002688,ENSMUSG00000002699,ENSMUSG00000002944,ENSMUSG00000004446,ENSMUSG00000004951,ENSMUSG00000005087,ENSMUSG00000005268,ENSMUSG00000006235,ENSMUSG00000006362,ENSMUSG00000006457,ENSMUSG00000007613,…
V1	TRUE	0.00274	234	1980	45	0.023	0.192	GO:0048738	BP	18	cardiac muscle tissue development	5	ENSMUSG00000006235,ENSMUSG00000007613,ENSMUSG00000008136,ENSMUSG00000020160,ENSMUSG00000020354,ENSMUSG00000021367,ENSMUSG00000021974,ENSMUSG00000021994,ENSMUSG00000022306,ENSMUSG00000022309,ENSMUSG00000022371,ENSMUSG00000024990,ENSMUSG00000025407,ENSMUSG00000026029,ENSMUSG00000026414,ENSMUSG00000026418,ENSMUSG00000026836,ENSMUSG00000027966,ENSMUSG00000029026,ENSMUSG00000030022,ENSMUSG00000030067,…
V1	TRUE	0.00282	3286	1980	371	0.187	0.113	GO:0009893	BP	18	positive regulation of metabolic process	1	ENSMUSG00000000125,ENSMUSG00000000184,ENSMUSG00000000296,ENSMUSG00000000530,ENSMUSG00000000555,ENSMUSG00000000766,ENSMUSG00000001240,ENSMUSG00000001542,ENSMUSG00000002108,ENSMUSG00000002147,ENSMUSG00000002249,ENSMUSG00000002633,ENSMUSG00000002688,ENSMUSG00000002699,ENSMUSG00000002944,ENSMUSG00000004446,ENSMUSG00000004665,ENSMUSG00000004951,ENSMUSG00000005087,ENSMUSG00000005268,ENSMUSG00000006235,…
V1	TRUE	0.00287	45	1980	16	0.008	0.356	GO:0048010	BP	18	vascular endothelial growth factor receptor signaling pathway	7	ENSMUSG00000002688,ENSMUSG00000004951,ENSMUSG00000016918,ENSMUSG00000020176,ENSMUSG00000020357,ENSMUSG00000021732,ENSMUSG00000021974,ENSMUSG00000022309,ENSMUSG00000025810,ENSMUSG00000026883,ENSMUSG00000029163,ENSMUSG00000032679,ENSMUSG00000049791,ENSMUSG00000050295,ENSMUSG00000057967,ENSMUSG00000062960
V1	TRUE	0.00329	116	1980	28	0.014	0.241	GO:0045216	BP	18	cell-cell junction organization	4	ENSMUSG00000001240,ENSMUSG00000001672,ENSMUSG00000007613,ENSMUSG00000017167,ENSMUSG00000019851,ENSMUSG00000020656,ENSMUSG00000020681,ENSMUSG00000021108,ENSMUSG00000021253,ENSMUSG00000021782,ENSMUSG00000022512,ENSMUSG00000027378,ENSMUSG00000031871,ENSMUSG00000032012,ENSMUSG00000034520,ENSMUSG00000037643,ENSMUSG00000037815,ENSMUSG00000039239,ENSMUSG00000041957,ENSMUSG00000044279,ENSMUSG00000044393,…
V1	TRUE	0.0034	31	1980	13	0.007	0.419	GO:0038084	BP	18	vascular endothelial growth factor signaling pathway	5	ENSMUSG00000002688,ENSMUSG00000004951,ENSMUSG00000019647,ENSMUSG00000020357,ENSMUSG00000022114,ENSMUSG00000024620,ENSMUSG00000025810,ENSMUSG00000025969,ENSMUSG00000026883,ENSMUSG00000033960,ENSMUSG00000046318,ENSMUSG00000050295,ENSMUSG00000062960
V1	TRUE	0.0037	171	1980	36	0.018	0.211	GO:0007266	BP	18	Rho protein signal transduction	7	ENSMUSG00000006154,ENSMUSG00000009621,ENSMUSG00000016028,ENSMUSG00000017631,ENSMUSG00000020121,ENSMUSG00000020902,ENSMUSG00000021215,ENSMUSG00000021662,ENSMUSG00000021708,ENSMUSG00000022508,ENSMUSG00000022788,ENSMUSG00000024304,ENSMUSG00000024620,ENSMUSG00000025810,ENSMUSG00000026259,ENSMUSG00000026556,ENSMUSG00000028059,ENSMUSG00000029032,ENSMUSG00000030220,ENSMUSG00000030602,ENSMUSG00000031785,…
V1	TRUE	0.00378	385	1980	64	0.032	0.166	GO:0016055	BP	18	Wnt signaling pathway	6	ENSMUSG00000000125,ENSMUSG00000000782,ENSMUSG00000002633,ENSMUSG00000006800,ENSMUSG00000013076,ENSMUSG00000016028,ENSMUSG00000016918,ENSMUSG00000019880,ENSMUSG00000020140,ENSMUSG00000020176,ENSMUSG00000020393,ENSMUSG00000020566,ENSMUSG00000020733,ENSMUSG00000021182,ENSMUSG00000021318,ENSMUSG00000021611,ENSMUSG00000021732,ENSMUSG00000021974,ENSMUSG00000021994,ENSMUSG00000022123,ENSMUSG00000023055,…
V1	TRUE	0.0039	298	1980	53	0.027	0.178	GO:0071902	BP	18	positive regulation of protein serine/threonine kinase activity	6	ENSMUSG00000000184,ENSMUSG00000000296,ENSMUSG00000007613,ENSMUSG00000015305,ENSMUSG00000015312,ENSMUSG00000018932,ENSMUSG00000019828,ENSMUSG00000020573,ENSMUSG00000020901,ENSMUSG00000021253,ENSMUSG00000021367,ENSMUSG00000021457,ENSMUSG00000021647,ENSMUSG00000021732,ENSMUSG00000021994,ENSMUSG00000022114,ENSMUSG00000022788,ENSMUSG00000024170,ENSMUSG00000024998,ENSMUSG00000025499,ENSMUSG00000026321,…
V1	TRUE	0.00392	252	1980	47	0.024	0.187	GO:0043062	BP	18	extracellular structure organization	3	ENSMUSG00000001240,ENSMUSG00000001435,ENSMUSG00000002944,ENSMUSG00000003665,ENSMUSG00000004894,ENSMUSG00000005397,ENSMUSG00000006800,ENSMUSG00000006931,ENSMUSG00000007613,ENSMUSG00000015659,ENSMUSG00000015850,ENSMUSG00000016918,ENSMUSG00000017344,ENSMUSG00000017754,ENSMUSG00000019916,ENSMUSG00000020674,ENSMUSG00000020932,ENSMUSG00000021186,ENSMUSG00000021998,ENSMUSG00000022371,ENSMUSG00000024076,…
V1	TRUE	0.00402	193	1980	39	0.02	0.202	GO:0010810	BP	18	regulation of cell-substrate adhesion	3	ENSMUSG00000000530,ENSMUSG00000000555,ENSMUSG00000002944,ENSMUSG00000004415,ENSMUSG00000005397,ENSMUSG00000014599,ENSMUSG00000017344,ENSMUSG00000021215,ENSMUSG00000021360,ENSMUSG00000022026,ENSMUSG00000022508,ENSMUSG00000022548,ENSMUSG00000024076,ENSMUSG00000024713,ENSMUSG00000025810,ENSMUSG00000027276,ENSMUSG00000027750,ENSMUSG00000028004,ENSMUSG00000028195,ENSMUSG00000029163,ENSMUSG00000031342,…
V1	TRUE	0.00441	223	1980	43	0.022	0.193	GO:0043406	BP	18	positive regulation of MAP kinase activity	6	ENSMUSG00000000296,ENSMUSG00000007613,ENSMUSG00000015305,ENSMUSG00000015312,ENSMUSG00000018932,ENSMUSG00000019828,ENSMUSG00000020573,ENSMUSG00000020901,ENSMUSG00000021253,ENSMUSG00000021367,ENSMUSG00000021457,ENSMUSG00000021647,ENSMUSG00000021732,ENSMUSG00000021994,ENSMUSG00000022788,ENSMUSG00000024998,ENSMUSG00000025499,ENSMUSG00000026321,ENSMUSG00000026556,ENSMUSG00000026883,ENSMUSG00000029026,…
V1	TRUE	0.00459	331	1980	57	0.029	0.172	GO:0050678	BP	18	regulation of epithelial cell proliferation	4	ENSMUSG00000000184,ENSMUSG00000000530,ENSMUSG00000000753,ENSMUSG00000001672,ENSMUSG00000002633,ENSMUSG00000002688,ENSMUSG00000006800,ENSMUSG00000007613,ENSMUSG00000016918,ENSMUSG00000019768,ENSMUSG00000019889,ENSMUSG00000020357,ENSMUSG00000020889,ENSMUSG00000021702,ENSMUSG00000021732,ENSMUSG00000021974,ENSMUSG00000021994,ENSMUSG00000022479,ENSMUSG00000024985,ENSMUSG00000025407,ENSMUSG00000025499,…
V1	TRUE	0.00471	105	1980	26	0.013	0.248	GO:0015837	BP	18	amine transport	1	ENSMUSG00000000214,ENSMUSG00000020123,ENSMUSG00000020178,ENSMUSG00000020182,ENSMUSG00000021125,ENSMUSG00000021647,ENSMUSG00000022144,ENSMUSG00000022705,ENSMUSG00000024858,ENSMUSG00000027568,ENSMUSG00000027765,ENSMUSG00000028004,ENSMUSG00000030310,ENSMUSG00000030525,ENSMUSG00000032259,ENSMUSG00000034997,ENSMUSG00000038530,ENSMUSG00000040724,ENSMUSG00000041380,ENSMUSG00000041798,ENSMUSG00000044014,…
V1	TRUE	0.00473	138	1980	31	0.016	0.225	GO:0051592	BP	51	response to calcium ion	3	ENSMUSG00000004347,ENSMUSG00000004952,ENSMUSG00000019146,ENSMUSG00000020155,ENSMUSG00000020431,ENSMUSG00000021367,ENSMUSG00000021680,ENSMUSG00000021730,ENSMUSG00000021866,ENSMUSG00000021994,ENSMUSG00000022212,ENSMUSG00000026414,ENSMUSG00000027716,ENSMUSG00000028158,ENSMUSG00000028161,ENSMUSG00000028785,ENSMUSG00000029602,ENSMUSG00000030310,ENSMUSG00000032511,ENSMUSG00000032946,ENSMUSG00000034361,…
V1	TRUE	0.00493	254	1980	47	0.024	0.185	GO:0030336	BP	18	negative regulation of cell migration	5	ENSMUSG00000000530,ENSMUSG00000000753,ENSMUSG00000001672,ENSMUSG00000002633,ENSMUSG00000003665,ENSMUSG00000004665,ENSMUSG00000006958,ENSMUSG00000014813,ENSMUSG00000016128,ENSMUSG00000016918,ENSMUSG00000017631,ENSMUSG00000019889,ENSMUSG00000020121,ENSMUSG00000020151,ENSMUSG00000020733,ENSMUSG00000021478,ENSMUSG00000021745,ENSMUSG00000021782,ENSMUSG00000022548,ENSMUSG00000024544,ENSMUSG00000026834,…
V1	TRUE	0.00501	239	1980	45	0.023	0.188	GO:0033002	BP	18	muscle cell proliferation	2	ENSMUSG00000002633,ENSMUSG00000007613,ENSMUSG00000016918,ENSMUSG00000019768,ENSMUSG00000020160,ENSMUSG00000021253,ENSMUSG00000021367,ENSMUSG00000021611,ENSMUSG00000021974,ENSMUSG00000022206,ENSMUSG00000022306,ENSMUSG00000022309,ENSMUSG00000022548,ENSMUSG00000024620,ENSMUSG00000024858,ENSMUSG00000024985,ENSMUSG00000024990,ENSMUSG00000025407,ENSMUSG00000026241,ENSMUSG00000028341,ENSMUSG00000029026,…
V1	TRUE	0.00507	364	1980	61	0.031	0.168	GO:0010038	BP	51	response to metal ion	2	ENSMUSG00000000214,ENSMUSG00000000263,ENSMUSG00000000753,ENSMUSG00000002633,ENSMUSG00000003849,ENSMUSG00000004347,ENSMUSG00000004952,ENSMUSG00000006567,ENSMUSG00000013275,ENSMUSG00000015950,ENSMUSG00000019146,ENSMUSG00000020052,ENSMUSG00000020155,ENSMUSG00000020431,ENSMUSG00000020866,ENSMUSG00000021367,ENSMUSG00000021609,ENSMUSG00000021611,ENSMUSG00000021680,ENSMUSG00000021730,ENSMUSG00000021866,…
V1	TRUE	0.00524	2703	1980	311	0.157	0.115	GO:0051246	BP	18	regulation of protein metabolic process	1	ENSMUSG00000000184,ENSMUSG00000000296,ENSMUSG00000000530,ENSMUSG00000000552,ENSMUSG00000000555,ENSMUSG00000000753,ENSMUSG00000000766,ENSMUSG00000001672,ENSMUSG00000002108,ENSMUSG00000002633,ENSMUSG00000002688,ENSMUSG00000002699,ENSMUSG00000002944,ENSMUSG00000004266,ENSMUSG00000004446,ENSMUSG00000004951,ENSMUSG00000005087,ENSMUSG00000005268,ENSMUSG00000006235,ENSMUSG00000006362,ENSMUSG00000006522,…
V1	TRUE	0.00525	217	1980	42	0.021	0.194	GO:1903531	BP	18	negative regulation of secretion by cell	4	ENSMUSG00000000766,ENSMUSG00000002108,ENSMUSG00000004347,ENSMUSG00000017631,ENSMUSG00000020282,ENSMUSG00000020641,ENSMUSG00000021071,ENSMUSG00000021125,ENSMUSG00000021367,ENSMUSG00000021647,ENSMUSG00000021680,ENSMUSG00000022309,ENSMUSG00000022705,ENSMUSG00000023915,ENSMUSG00000024526,ENSMUSG00000024798,ENSMUSG00000025723,ENSMUSG00000026834,ENSMUSG00000027765,ENSMUSG00000028161,ENSMUSG00000029361,…
V1	TRUE	0.00526	32	1980	13	0.007	0.406	GO:0044062	BP	18	regulation of excretion	2	ENSMUSG00000014813,ENSMUSG00000020123,ENSMUSG00000020178,ENSMUSG00000020681,ENSMUSG00000020733,ENSMUSG00000021367,ENSMUSG00000022705,ENSMUSG00000027523,ENSMUSG00000030043,ENSMUSG00000032259,ENSMUSG00000032562,ENSMUSG00000043659,ENSMUSG00000061762
V1	TRUE	0.00539	3075	1980	348	0.176	0.113	GO:0010604	BP	18	positive regulation of macromolecule metabolic process	2	ENSMUSG00000000125,ENSMUSG00000000184,ENSMUSG00000000296,ENSMUSG00000000530,ENSMUSG00000000555,ENSMUSG00000000766,ENSMUSG00000001240,ENSMUSG00000001542,ENSMUSG00000002108,ENSMUSG00000002147,ENSMUSG00000002249,ENSMUSG00000002633,ENSMUSG00000002688,ENSMUSG00000002699,ENSMUSG00000002944,ENSMUSG00000004446,ENSMUSG00000004665,ENSMUSG00000004951,ENSMUSG00000005087,ENSMUSG00000005268,ENSMUSG00000006235,…
V1	TRUE	0.00564	75	1980	21	0.011	0.28	GO:0051937	BP	241	catecholamine transport	2	ENSMUSG00000020178,ENSMUSG00000021478,ENSMUSG00000021609,ENSMUSG00000021647,ENSMUSG00000022144,ENSMUSG00000022705,ENSMUSG00000023828,ENSMUSG00000024858,ENSMUSG00000027765,ENSMUSG00000028004,ENSMUSG00000030525,ENSMUSG00000031906,ENSMUSG00000032259,ENSMUSG00000034997,ENSMUSG00000040724,ENSMUSG00000041798,ENSMUSG00000044288,ENSMUSG00000048120,ENSMUSG00000049796,ENSMUSG00000074939,ENSMUSG00000090223
V1	TRUE	0.00577	203	1980	40	0.02	0.197	GO:0030278	BP	18	regulation of ossification	3	ENSMUSG00000002688,ENSMUSG00000006457,ENSMUSG00000006958,ENSMUSG00000014599,ENSMUSG00000020393,ENSMUSG00000020641,ENSMUSG00000021136,ENSMUSG00000021253,ENSMUSG00000021318,ENSMUSG00000021994,ENSMUSG00000023964,ENSMUSG00000024247,ENSMUSG00000024598,ENSMUSG00000024955,ENSMUSG00000025407,ENSMUSG00000026241,ENSMUSG00000026674,ENSMUSG00000026836,ENSMUSG00000027276,ENSMUSG00000027523,ENSMUSG00000027996,…
V1	TRUE	0.00583	464	1980	73	0.037	0.157	GO:0001501	BP	18	skeletal system development	4	ENSMUSG00000000552,ENSMUSG00000002633,ENSMUSG00000002731,ENSMUSG00000004266,ENSMUSG00000004894,ENSMUSG00000005087,ENSMUSG00000006457,ENSMUSG00000006800,ENSMUSG00000006958,ENSMUSG00000007594,ENSMUSG00000007613,ENSMUSG00000014813,ENSMUSG00000016918,ENSMUSG00000018698,ENSMUSG00000020160,ENSMUSG00000021253,ENSMUSG00000021318,ENSMUSG00000021367,ENSMUSG00000021974,ENSMUSG00000021994,ENSMUSG00000022206,…
V1	TRUE	0.00595	218	1980	42	0.021	0.193	GO:0010632	BP	18	regulation of epithelial cell migration	5	ENSMUSG00000000530,ENSMUSG00000000753,ENSMUSG00000001672,ENSMUSG00000002633,ENSMUSG00000002688,ENSMUSG00000004951,ENSMUSG00000013076,ENSMUSG00000014813,ENSMUSG00000015305,ENSMUSG00000016128,ENSMUSG00000018932,ENSMUSG00000020151,ENSMUSG00000020357,ENSMUSG00000021732,ENSMUSG00000021745,ENSMUSG00000021994,ENSMUSG00000022309,ENSMUSG00000025810,ENSMUSG00000026175,ENSMUSG00000026883,ENSMUSG00000028064,…
V1	TRUE	0.00605	126	1980	29	0.015	0.23	GO:0060078	BP	18	regulation of postsynaptic membrane potential	4	ENSMUSG00000000263,ENSMUSG00000000766,ENSMUSG00000019828,ENSMUSG00000020178,ENSMUSG00000022041,ENSMUSG00000022935,ENSMUSG00000024256,ENSMUSG00000024268,ENSMUSG00000024858,ENSMUSG00000027568,ENSMUSG00000028004,ENSMUSG00000028161,ENSMUSG00000030093,ENSMUSG00000030525,ENSMUSG00000031654,ENSMUSG00000032017,ENSMUSG00000035745,ENSMUSG00000038257,ENSMUSG00000038530,ENSMUSG00000038738,ENSMUSG00000039579,…
V1	TRUE	0.00606	609	1980	90	0.045	0.148	GO:0030036	BP	18	actin cytoskeleton organization	3	ENSMUSG00000004665,ENSMUSG00000005057,ENSMUSG00000007613,ENSMUSG00000014601,ENSMUSG00000014778,ENSMUSG00000015143,ENSMUSG00000015766,ENSMUSG00000016028,ENSMUSG00000017631,ENSMUSG00000018417,ENSMUSG00000019978,ENSMUSG00000020733,ENSMUSG00000020836,ENSMUSG00000021253,ENSMUSG00000021367,ENSMUSG00000021732,ENSMUSG00000021998,ENSMUSG00000022021,ENSMUSG00000022353,ENSMUSG00000022469,ENSMUSG00000022508,…
V1	TRUE	0.0061	2928	1980	333	0.168	0.114	GO:0051173	BP	18	positive regulation of nitrogen compound metabolic process	2	ENSMUSG00000000184,ENSMUSG00000000296,ENSMUSG00000000530,ENSMUSG00000000555,ENSMUSG00000000766,ENSMUSG00000001542,ENSMUSG00000002108,ENSMUSG00000002147,ENSMUSG00000002249,ENSMUSG00000002633,ENSMUSG00000002688,ENSMUSG00000002699,ENSMUSG00000002944,ENSMUSG00000004446,ENSMUSG00000004951,ENSMUSG00000005087,ENSMUSG00000005268,ENSMUSG00000006235,ENSMUSG00000006362,ENSMUSG00000006457,ENSMUSG00000007613,…
V1	TRUE	0.00616	100	1980	25	0.013	0.25	GO:0002027	BP	18	regulation of heart rate	5	ENSMUSG00000019429,ENSMUSG00000020123,ENSMUSG00000020866,ENSMUSG00000021367,ENSMUSG00000024331,ENSMUSG00000027861,ENSMUSG00000028172,ENSMUSG00000030525,ENSMUSG00000032034,ENSMUSG00000032259,ENSMUSG00000032338,ENSMUSG00000032366,ENSMUSG00000032511,ENSMUSG00000038530,ENSMUSG00000038537,ENSMUSG00000040896,ENSMUSG00000041957,ENSMUSG00000044393,ENSMUSG00000045534,ENSMUSG00000045875,ENSMUSG00000046480,…
V1	TRUE	0.00662	64	1980	19	0.01	0.297	GO:0098900	BP	18	regulation of action potential	2	ENSMUSG00000019429,ENSMUSG00000021730,ENSMUSG00000024331,ENSMUSG00000027568,ENSMUSG00000027895,ENSMUSG00000029467,ENSMUSG00000030043,ENSMUSG00000030067,ENSMUSG00000032338,ENSMUSG00000032511,ENSMUSG00000032892,ENSMUSG00000041957,ENSMUSG00000044288,ENSMUSG00000044393,ENSMUSG00000045875,ENSMUSG00000053519,ENSMUSG00000053819,ENSMUSG00000057123,ENSMUSG00000061762
V1	TRUE	0.00671	28	1980	12	0.006	0.429	GO:0071526	BP	18	semaphorin-plexin signaling pathway	5	ENSMUSG00000019647,ENSMUSG00000022144,ENSMUSG00000025810,ENSMUSG00000025969,ENSMUSG00000028064,ENSMUSG00000028780,ENSMUSG00000029765,ENSMUSG00000030084,ENSMUSG00000030123,ENSMUSG00000031398,ENSMUSG00000063531,ENSMUSG00000074785
V1	TRUE	0.00673	161	1980	34	0.017	0.211	GO:2001257	BP	18	regulation of cation channel activity	7	ENSMUSG00000000766,ENSMUSG00000004035,ENSMUSG00000006930,ENSMUSG00000017400,ENSMUSG00000019146,ENSMUSG00000020599,ENSMUSG00000020723,ENSMUSG00000021680,ENSMUSG00000021730,ENSMUSG00000022602,ENSMUSG00000024907,ENSMUSG00000027568,ENSMUSG00000027584,ENSMUSG00000027827,ENSMUSG00000027861,ENSMUSG00000028214,ENSMUSG00000028664,ENSMUSG00000028785,ENSMUSG00000032259,ENSMUSG00000032502,ENSMUSG00000034330,…
V1	TRUE	0.00681	1188	1980	154	0.078	0.13	GO:0051336	BP	18	regulation of hydrolase activity	4	ENSMUSG00000000753,ENSMUSG00000001995,ENSMUSG00000002108,ENSMUSG00000002458,ENSMUSG00000002459,ENSMUSG00000002688,ENSMUSG00000003134,ENSMUSG00000004446,ENSMUSG00000004633,ENSMUSG00000004952,ENSMUSG00000005087,ENSMUSG00000005958,ENSMUSG00000006522,ENSMUSG00000007656,ENSMUSG00000009621,ENSMUSG00000015354,ENSMUSG00000016128,ENSMUSG00000017344,ENSMUSG00000017631,ENSMUSG00000019768,ENSMUSG00000019775,…
V1	TRUE	0.00717	127	1980	29	0.015	0.228	GO:0008277	BP	18	regulation of G-protein coupled receptor protein signaling pathway	4	ENSMUSG00000000766,ENSMUSG00000001240,ENSMUSG00000020599,ENSMUSG00000020828,ENSMUSG00000021367,ENSMUSG00000021994,ENSMUSG00000022705,ENSMUSG00000023964,ENSMUSG00000024256,ENSMUSG00000024858,ENSMUSG00000024998,ENSMUSG00000026463,ENSMUSG00000027584,ENSMUSG00000029361,ENSMUSG00000032259,ENSMUSG00000032562,ENSMUSG00000037010,ENSMUSG00000037653,ENSMUSG00000038530,ENSMUSG00000041046,ENSMUSG00000041633,…
V1	TRUE	0.00724	304	1980	53	0.027	0.174	GO:0048562	BP	18	embryonic organ morphogenesis	4	ENSMUSG00000000214,ENSMUSG00000000782,ENSMUSG00000002633,ENSMUSG00000002731,ENSMUSG00000007613,ENSMUSG00000012819,ENSMUSG00000016028,ENSMUSG00000017631,ENSMUSG00000018698,ENSMUSG00000020733,ENSMUSG00000020902,ENSMUSG00000020963,ENSMUSG00000021253,ENSMUSG00000021318,ENSMUSG00000021367,ENSMUSG00000021732,ENSMUSG00000021974,ENSMUSG00000021994,ENSMUSG00000022114,ENSMUSG00000023391,ENSMUSG00000024598,…
V1	TRUE	0.00724	304	1980	53	0.027	0.174	GO:0045765	BP	18	regulation of angiogenesis	5	ENSMUSG00000000530,ENSMUSG00000000555,ENSMUSG00000000753,ENSMUSG00000001240,ENSMUSG00000002633,ENSMUSG00000002688,ENSMUSG00000002944,ENSMUSG00000004951,ENSMUSG00000015305,ENSMUSG00000016128,ENSMUSG00000016918,ENSMUSG00000019647,ENSMUSG00000021583,ENSMUSG00000021611,ENSMUSG00000021702,ENSMUSG00000021994,ENSMUSG00000022114,ENSMUSG00000022469,ENSMUSG00000023905,ENSMUSG00000024754,ENSMUSG00000025810,…
V1	TRUE	0.00771	48	1980	16	0.008	0.333	GO:0035924	BP	18	cellular response to vascular endothelial growth factor stimulus	4	ENSMUSG00000001240,ENSMUSG00000002688,ENSMUSG00000004951,ENSMUSG00000018932,ENSMUSG00000019647,ENSMUSG00000020357,ENSMUSG00000022114,ENSMUSG00000024620,ENSMUSG00000025810,ENSMUSG00000025969,ENSMUSG00000026883,ENSMUSG00000033730,ENSMUSG00000033960,ENSMUSG00000046318,ENSMUSG00000050295,ENSMUSG00000062960
V1	TRUE	0.00779	148	1980	32	0.016	0.216	GO:0060041	BP	18	retina development in camera-type eye	3	ENSMUSG00000000530,ENSMUSG00000000753,ENSMUSG00000018698,ENSMUSG00000019935,ENSMUSG00000019943,ENSMUSG00000021730,ENSMUSG00000022656,ENSMUSG00000023328,ENSMUSG00000023391,ENSMUSG00000024268,ENSMUSG00000024990,ENSMUSG00000025810,ENSMUSG00000026114,ENSMUSG00000026463,ENSMUSG00000027168,ENSMUSG00000028785,ENSMUSG00000028977,ENSMUSG00000029086,ENSMUSG00000030110,ENSMUSG00000031028,ENSMUSG00000032012,…
V1	TRUE	0.008	24	1980	11	0.006	0.458	GO:0019934	BP	18	cGMP-mediated signaling	7	ENSMUSG00000002944,ENSMUSG00000005611,ENSMUSG00000023868,ENSMUSG00000026241,ENSMUSG00000032105,ENSMUSG00000035681,ENSMUSG00000040152,ENSMUSG00000041119,ENSMUSG00000041741,ENSMUSG00000052920,ENSMUSG00000075270
V1	TRUE	0.00848	128	1980	29	0.015	0.227	GO:0043279	BP	18	response to alkaloid	3	ENSMUSG00000000214,ENSMUSG00000000766,ENSMUSG00000004035,ENSMUSG00000013698,ENSMUSG00000020178,ENSMUSG00000020182,ENSMUSG00000020723,ENSMUSG00000021478,ENSMUSG00000021609,ENSMUSG00000021680,ENSMUSG00000022052,ENSMUSG00000022705,ENSMUSG00000027861,ENSMUSG00000028172,ENSMUSG00000029361,ENSMUSG00000030043,ENSMUSG00000030310,ENSMUSG00000031628,ENSMUSG00000032259,ENSMUSG00000034997,ENSMUSG00000038530,…
V1	TRUE	0.00853	236	1980	44	0.022	0.186	GO:0032412	BP	18	regulation of ion transmembrane transporter activity	6	ENSMUSG00000000766,ENSMUSG00000004035,ENSMUSG00000006930,ENSMUSG00000017400,ENSMUSG00000019146,ENSMUSG00000020599,ENSMUSG00000020723,ENSMUSG00000020733,ENSMUSG00000021680,ENSMUSG00000021730,ENSMUSG00000022469,ENSMUSG00000022602,ENSMUSG00000022705,ENSMUSG00000023092,ENSMUSG00000024907,ENSMUSG00000027568,ENSMUSG00000027584,ENSMUSG00000027827,ENSMUSG00000027861,ENSMUSG00000028214,ENSMUSG00000028664,…
V1	TRUE	0.00992	178	1980	36	0.018	0.202	GO:0048736	BP	18	appendage development	4	ENSMUSG00000000125,ENSMUSG00000002633,ENSMUSG00000004885,ENSMUSG00000016918,ENSMUSG00000020393,ENSMUSG00000020758,ENSMUSG00000021136,ENSMUSG00000021318,ENSMUSG00000021732,ENSMUSG00000021974,ENSMUSG00000021994,ENSMUSG00000024247,ENSMUSG00000024598,ENSMUSG00000024713,ENSMUSG00000025921,ENSMUSG00000027381,ENSMUSG00000027523,ENSMUSG00000027985,ENSMUSG00000027996,ENSMUSG00000028780,ENSMUSG00000030093,…
V1	TRUE	0.00992	178	1980	36	0.018	0.202	GO:0060173	BP	18	limb development	5	ENSMUSG00000000125,ENSMUSG00000002633,ENSMUSG00000004885,ENSMUSG00000016918,ENSMUSG00000020393,ENSMUSG00000020758,ENSMUSG00000021136,ENSMUSG00000021318,ENSMUSG00000021732,ENSMUSG00000021974,ENSMUSG00000021994,ENSMUSG00000024247,ENSMUSG00000024598,ENSMUSG00000024713,ENSMUSG00000025921,ENSMUSG00000027381,ENSMUSG00000027523,ENSMUSG00000027985,ENSMUSG00000027996,ENSMUSG00000028780,ENSMUSG00000030093,…

## Sheet: DS D2R vs Acb D2R pellet CC
query.number	significant	p.value	term.size	query.size	overlap.size	precision	recall	term.id	domain	subgraph.number	term.name	relative.depth	intersection
V1	TRUE	1.76e-34	2662	1980	433	0.219	0.163	GO:0044459	CC	71	plasma membrane part	1	ENSMUSG00000000214,ENSMUSG00000000263,ENSMUSG00000000305,ENSMUSG00000000530,ENSMUSG00000000555,ENSMUSG00000000766,ENSMUSG00000001025,ENSMUSG00000001240,ENSMUSG00000001260,ENSMUSG00000001864,ENSMUSG00000001943,ENSMUSG00000002699,ENSMUSG00000002771,ENSMUSG00000002897,ENSMUSG00000002944,ENSMUSG00000003123,ENSMUSG00000003665,ENSMUSG00000004266,ENSMUSG00000004317,ENSMUSG00000004951,ENSMUSG00000004952,…
V1	TRUE	2.07e-26	2174	1980	352	0.178	0.162	GO:0042995	CC	71	cell projection	1	ENSMUSG00000000214,ENSMUSG00000000263,ENSMUSG00000000530,ENSMUSG00000000552,ENSMUSG00000000555,ENSMUSG00000000753,ENSMUSG00000000766,ENSMUSG00000001025,ENSMUSG00000001270,ENSMUSG00000001864,ENSMUSG00000002633,ENSMUSG00000002944,ENSMUSG00000003354,ENSMUSG00000003657,ENSMUSG00000003849,ENSMUSG00000004347,ENSMUSG00000004951,ENSMUSG00000004961,ENSMUSG00000005057,ENSMUSG00000005087,ENSMUSG00000005237,…
V1	TRUE	2.26e-26	1284	1980	242	0.122	0.188	GO:0005887	CC	71	integral component of plasma membrane	3	ENSMUSG00000000263,ENSMUSG00000000305,ENSMUSG00000000530,ENSMUSG00000000555,ENSMUSG00000000766,ENSMUSG00000001240,ENSMUSG00000001943,ENSMUSG00000002771,ENSMUSG00000002897,ENSMUSG00000003665,ENSMUSG00000004317,ENSMUSG00000005357,ENSMUSG00000005958,ENSMUSG00000006411,ENSMUSG00000015653,ENSMUSG00000015766,ENSMUSG00000015950,ENSMUSG00000016028,ENSMUSG00000016150,ENSMUSG00000017167,ENSMUSG00000019146,…
V1	TRUE	6e-26	1354	1980	250	0.126	0.185	GO:0031226	CC	71	intrinsic component of plasma membrane	2	ENSMUSG00000000263,ENSMUSG00000000305,ENSMUSG00000000530,ENSMUSG00000000555,ENSMUSG00000000766,ENSMUSG00000001240,ENSMUSG00000001943,ENSMUSG00000002771,ENSMUSG00000002897,ENSMUSG00000003665,ENSMUSG00000004317,ENSMUSG00000004952,ENSMUSG00000005357,ENSMUSG00000005958,ENSMUSG00000006411,ENSMUSG00000015653,ENSMUSG00000015766,ENSMUSG00000015950,ENSMUSG00000016028,ENSMUSG00000016150,ENSMUSG00000017167,…
V1	TRUE	3.19e-25	2111	1980	341	0.172	0.162	GO:0120025	CC	71	plasma membrane bounded cell projection	2	ENSMUSG00000000214,ENSMUSG00000000263,ENSMUSG00000000530,ENSMUSG00000000552,ENSMUSG00000000555,ENSMUSG00000000753,ENSMUSG00000000766,ENSMUSG00000001025,ENSMUSG00000001270,ENSMUSG00000001864,ENSMUSG00000002633,ENSMUSG00000002944,ENSMUSG00000003354,ENSMUSG00000003657,ENSMUSG00000003849,ENSMUSG00000004347,ENSMUSG00000004951,ENSMUSG00000004961,ENSMUSG00000005057,ENSMUSG00000005087,ENSMUSG00000005237,…
V1	TRUE	3.65e-22	1677	1980	280	0.141	0.167	GO:0097458	CC	71	neuron part	1	ENSMUSG00000000214,ENSMUSG00000000263,ENSMUSG00000000530,ENSMUSG00000000552,ENSMUSG00000000753,ENSMUSG00000000766,ENSMUSG00000001270,ENSMUSG00000002633,ENSMUSG00000003657,ENSMUSG00000003849,ENSMUSG00000004347,ENSMUSG00000004366,ENSMUSG00000004951,ENSMUSG00000004961,ENSMUSG00000005716,ENSMUSG00000005958,ENSMUSG00000006930,ENSMUSG00000012819,ENSMUSG00000013523,ENSMUSG00000015143,ENSMUSG00000015766,…
V1	TRUE	4.68e-22	6096	1980	753	0.38	0.124	GO:0071944	CC	71	cell periphery	1	ENSMUSG00000000214,ENSMUSG00000000263,ENSMUSG00000000305,ENSMUSG00000000530,ENSMUSG00000000555,ENSMUSG00000000766,ENSMUSG00000001025,ENSMUSG00000001119,ENSMUSG00000001240,ENSMUSG00000001260,ENSMUSG00000001333,ENSMUSG00000001864,ENSMUSG00000001943,ENSMUSG00000001946,ENSMUSG00000002032,ENSMUSG00000002458,ENSMUSG00000002459,ENSMUSG00000002504,ENSMUSG00000002633,ENSMUSG00000002688,ENSMUSG00000002699,…
V1	TRUE	2.02e-21	1049	1980	199	0.101	0.19	GO:0030054	CC	141	cell junction	1	ENSMUSG00000000263,ENSMUSG00000000555,ENSMUSG00000000766,ENSMUSG00000001260,ENSMUSG00000001672,ENSMUSG00000001864,ENSMUSG00000001946,ENSMUSG00000002688,ENSMUSG00000002699,ENSMUSG00000002771,ENSMUSG00000003657,ENSMUSG00000004266,ENSMUSG00000004961,ENSMUSG00000005125,ENSMUSG00000006219,ENSMUSG00000006411,ENSMUSG00000006567,ENSMUSG00000006930,ENSMUSG00000007613,ENSMUSG00000007646,ENSMUSG00000013076,…
V1	TRUE	2.16e-21	5974	1980	738	0.373	0.124	GO:0005886	CC	71	plasma membrane	2	ENSMUSG00000000214,ENSMUSG00000000263,ENSMUSG00000000305,ENSMUSG00000000530,ENSMUSG00000000555,ENSMUSG00000000766,ENSMUSG00000001025,ENSMUSG00000001119,ENSMUSG00000001240,ENSMUSG00000001260,ENSMUSG00000001333,ENSMUSG00000001864,ENSMUSG00000001943,ENSMUSG00000001946,ENSMUSG00000002032,ENSMUSG00000002458,ENSMUSG00000002459,ENSMUSG00000002504,ENSMUSG00000002633,ENSMUSG00000002688,ENSMUSG00000002699,…
V1	TRUE	2.92e-20	942	1980	182	0.092	0.193	GO:0045202	CC	71	synapse	1	ENSMUSG00000000214,ENSMUSG00000000263,ENSMUSG00000000555,ENSMUSG00000000766,ENSMUSG00000001260,ENSMUSG00000001333,ENSMUSG00000002633,ENSMUSG00000002771,ENSMUSG00000003657,ENSMUSG00000004633,ENSMUSG00000004951,ENSMUSG00000004961,ENSMUSG00000006930,ENSMUSG00000012819,ENSMUSG00000013523,ENSMUSG00000015143,ENSMUSG00000015647,ENSMUSG00000015766,ENSMUSG00000017978,ENSMUSG00000019146,ENSMUSG00000019768,…
V1	TRUE	3.36e-18	1370	1980	231	0.117	0.169	GO:0043005	CC	71	neuron projection	3	ENSMUSG00000000214,ENSMUSG00000000263,ENSMUSG00000000530,ENSMUSG00000000552,ENSMUSG00000000753,ENSMUSG00000000766,ENSMUSG00000001270,ENSMUSG00000002633,ENSMUSG00000003657,ENSMUSG00000003849,ENSMUSG00000004951,ENSMUSG00000004961,ENSMUSG00000005716,ENSMUSG00000005958,ENSMUSG00000006930,ENSMUSG00000012819,ENSMUSG00000015143,ENSMUSG00000015766,ENSMUSG00000015950,ENSMUSG00000016150,ENSMUSG00000016179,…
V1	TRUE	4.72e-16	1097	1980	191	0.096	0.174	GO:0098590	CC	71	plasma membrane region	2	ENSMUSG00000000263,ENSMUSG00000000555,ENSMUSG00000000766,ENSMUSG00000001260,ENSMUSG00000001864,ENSMUSG00000002699,ENSMUSG00000002771,ENSMUSG00000002944,ENSMUSG00000003123,ENSMUSG00000004951,ENSMUSG00000005087,ENSMUSG00000006154,ENSMUSG00000006567,ENSMUSG00000007613,ENSMUSG00000010044,ENSMUSG00000013076,ENSMUSG00000013275,ENSMUSG00000014813,ENSMUSG00000015766,ENSMUSG00000017978,ENSMUSG00000018334,…
V1	TRUE	1.01e-14	744	1980	142	0.072	0.191	GO:0044297	CC	71	cell body	1	ENSMUSG00000000214,ENSMUSG00000000263,ENSMUSG00000000530,ENSMUSG00000000552,ENSMUSG00000000753,ENSMUSG00000000766,ENSMUSG00000001270,ENSMUSG00000002633,ENSMUSG00000003849,ENSMUSG00000004347,ENSMUSG00000004366,ENSMUSG00000004951,ENSMUSG00000004961,ENSMUSG00000005716,ENSMUSG00000015950,ENSMUSG00000017417,ENSMUSG00000019768,ENSMUSG00000019828,ENSMUSG00000019889,ENSMUSG00000019890,ENSMUSG00000019935,…
V1	TRUE	1.22e-14	9964	1980	1081	0.546	0.108	GO:0016020	CC	71	membrane	1	ENSMUSG00000000184,ENSMUSG00000000214,ENSMUSG00000000263,ENSMUSG00000000305,ENSMUSG00000000530,ENSMUSG00000000555,ENSMUSG00000000766,ENSMUSG00000000792,ENSMUSG00000001025,ENSMUSG00000001119,ENSMUSG00000001240,ENSMUSG00000001260,ENSMUSG00000001333,ENSMUSG00000001672,ENSMUSG00000001864,ENSMUSG00000001943,ENSMUSG00000001946,ENSMUSG00000002032,ENSMUSG00000002147,ENSMUSG00000002458,ENSMUSG00000002459,…
V1	TRUE	5.26e-14	952	1980	167	0.084	0.175	GO:0036477	CC	71	somatodendritic compartment	2	ENSMUSG00000000214,ENSMUSG00000000263,ENSMUSG00000000530,ENSMUSG00000000552,ENSMUSG00000000753,ENSMUSG00000000766,ENSMUSG00000001270,ENSMUSG00000002633,ENSMUSG00000003849,ENSMUSG00000004347,ENSMUSG00000004366,ENSMUSG00000004951,ENSMUSG00000004961,ENSMUSG00000005716,ENSMUSG00000005958,ENSMUSG00000006930,ENSMUSG00000015143,ENSMUSG00000015950,ENSMUSG00000017417,ENSMUSG00000019146,ENSMUSG00000019768,…
V1	TRUE	6.05e-14	1472	1980	230	0.116	0.156	GO:0044463	CC	71	cell projection part	2	ENSMUSG00000000214,ENSMUSG00000000263,ENSMUSG00000000530,ENSMUSG00000000552,ENSMUSG00000000555,ENSMUSG00000000753,ENSMUSG00000000766,ENSMUSG00000001270,ENSMUSG00000001864,ENSMUSG00000002633,ENSMUSG00000002944,ENSMUSG00000003849,ENSMUSG00000004951,ENSMUSG00000005087,ENSMUSG00000005237,ENSMUSG00000005958,ENSMUSG00000006154,ENSMUSG00000006930,ENSMUSG00000012819,ENSMUSG00000015143,ENSMUSG00000015766,…
V1	TRUE	6.05e-14	1472	1980	230	0.116	0.156	GO:0120038	CC	71	plasma membrane bounded cell projection part	3	ENSMUSG00000000214,ENSMUSG00000000263,ENSMUSG00000000530,ENSMUSG00000000552,ENSMUSG00000000555,ENSMUSG00000000753,ENSMUSG00000000766,ENSMUSG00000001270,ENSMUSG00000001864,ENSMUSG00000002633,ENSMUSG00000002944,ENSMUSG00000003849,ENSMUSG00000004951,ENSMUSG00000005087,ENSMUSG00000005237,ENSMUSG00000005958,ENSMUSG00000006154,ENSMUSG00000006930,ENSMUSG00000012819,ENSMUSG00000015143,ENSMUSG00000015766,…
V1	TRUE	2.28e-13	441	1980	97	0.049	0.22	GO:0005911	CC	141	cell-cell junction	2	ENSMUSG00000000555,ENSMUSG00000001672,ENSMUSG00000001946,ENSMUSG00000002688,ENSMUSG00000002699,ENSMUSG00000003657,ENSMUSG00000004266,ENSMUSG00000005125,ENSMUSG00000006411,ENSMUSG00000006567,ENSMUSG00000007613,ENSMUSG00000013076,ENSMUSG00000014778,ENSMUSG00000015143,ENSMUSG00000017167,ENSMUSG00000017386,ENSMUSG00000017417,ENSMUSG00000018217,ENSMUSG00000019851,ENSMUSG00000019889,ENSMUSG00000019906,…
V1	TRUE	3.4e-13	660	1980	127	0.064	0.192	GO:0043025	CC	71	neuronal cell body	2	ENSMUSG00000000214,ENSMUSG00000000263,ENSMUSG00000000530,ENSMUSG00000000552,ENSMUSG00000000753,ENSMUSG00000000766,ENSMUSG00000001270,ENSMUSG00000002633,ENSMUSG00000003849,ENSMUSG00000004347,ENSMUSG00000004366,ENSMUSG00000004951,ENSMUSG00000004961,ENSMUSG00000005716,ENSMUSG00000015950,ENSMUSG00000017417,ENSMUSG00000019768,ENSMUSG00000019828,ENSMUSG00000019889,ENSMUSG00000019890,ENSMUSG00000019935,…
V1	TRUE	4.57e-13	792	1980	144	0.073	0.182	GO:0044456	CC	71	synapse part	1	ENSMUSG00000000214,ENSMUSG00000000263,ENSMUSG00000000766,ENSMUSG00000001260,ENSMUSG00000002633,ENSMUSG00000002771,ENSMUSG00000004951,ENSMUSG00000004961,ENSMUSG00000006930,ENSMUSG00000013523,ENSMUSG00000015143,ENSMUSG00000015647,ENSMUSG00000015766,ENSMUSG00000017978,ENSMUSG00000019146,ENSMUSG00000019768,ENSMUSG00000019828,ENSMUSG00000019890,ENSMUSG00000019906,ENSMUSG00000019935,ENSMUSG00000019943,…
V1	TRUE	5.73e-12	498	1980	102	0.052	0.205	GO:0098797	CC	71	plasma membrane protein complex	1	ENSMUSG00000000555,ENSMUSG00000001240,ENSMUSG00000002771,ENSMUSG00000004266,ENSMUSG00000015766,ENSMUSG00000015950,ENSMUSG00000016206,ENSMUSG00000017167,ENSMUSG00000019146,ENSMUSG00000019828,ENSMUSG00000019906,ENSMUSG00000020354,ENSMUSG00000020722,ENSMUSG00000020723,ENSMUSG00000020758,ENSMUSG00000020866,ENSMUSG00000021303,ENSMUSG00000021457,ENSMUSG00000021609,ENSMUSG00000021730,ENSMUSG00000022041,…
V1	TRUE	8.66e-12	295	1980	72	0.036	0.244	GO:0031012	CC	155	extracellular matrix	1	ENSMUSG00000000125,ENSMUSG00000000753,ENSMUSG00000001119,ENSMUSG00000001435,ENSMUSG00000002633,ENSMUSG00000004415,ENSMUSG00000004894,ENSMUSG00000005397,ENSMUSG00000015647,ENSMUSG00000015659,ENSMUSG00000015850,ENSMUSG00000017344,ENSMUSG00000020674,ENSMUSG00000020758,ENSMUSG00000020902,ENSMUSG00000020953,ENSMUSG00000021186,ENSMUSG00000021223,ENSMUSG00000021253,ENSMUSG00000021702,ENSMUSG00000021732,…
V1	TRUE	1.49e-10	365	1980	80	0.04	0.219	GO:0098857	CC	71	membrane microdomain	3	ENSMUSG00000000766,ENSMUSG00000002147,ENSMUSG00000002458,ENSMUSG00000002633,ENSMUSG00000002699,ENSMUSG00000002944,ENSMUSG00000003123,ENSMUSG00000007613,ENSMUSG00000015947,ENSMUSG00000016918,ENSMUSG00000019943,ENSMUSG00000020099,ENSMUSG00000020431,ENSMUSG00000020733,ENSMUSG00000020828,ENSMUSG00000020963,ENSMUSG00000021478,ENSMUSG00000021609,ENSMUSG00000022309,ENSMUSG00000022479,ENSMUSG00000022602,…
V1	TRUE	1.49e-10	365	1980	80	0.04	0.219	GO:0045121	CC	71	membrane raft	4	ENSMUSG00000000766,ENSMUSG00000002147,ENSMUSG00000002458,ENSMUSG00000002633,ENSMUSG00000002699,ENSMUSG00000002944,ENSMUSG00000003123,ENSMUSG00000007613,ENSMUSG00000015947,ENSMUSG00000016918,ENSMUSG00000019943,ENSMUSG00000020099,ENSMUSG00000020431,ENSMUSG00000020733,ENSMUSG00000020828,ENSMUSG00000020963,ENSMUSG00000021478,ENSMUSG00000021609,ENSMUSG00000022309,ENSMUSG00000022479,ENSMUSG00000022602,…
V1	TRUE	2.21e-10	670	1980	121	0.061	0.181	GO:0030424	CC	71	axon	4	ENSMUSG00000000214,ENSMUSG00000000753,ENSMUSG00000000766,ENSMUSG00000002633,ENSMUSG00000004951,ENSMUSG00000005716,ENSMUSG00000006930,ENSMUSG00000015766,ENSMUSG00000017167,ENSMUSG00000019146,ENSMUSG00000019647,ENSMUSG00000019768,ENSMUSG00000019828,ENSMUSG00000019889,ENSMUSG00000019890,ENSMUSG00000019935,ENSMUSG00000020178,ENSMUSG00000020182,ENSMUSG00000021478,ENSMUSG00000021609,ENSMUSG00000021680,…
V1	TRUE	4.79e-10	214	1980	56	0.028	0.262	GO:0034703	CC	71	cation channel complex	3	ENSMUSG00000002771,ENSMUSG00000015766,ENSMUSG00000017167,ENSMUSG00000019146,ENSMUSG00000020722,ENSMUSG00000020723,ENSMUSG00000020866,ENSMUSG00000021730,ENSMUSG00000022416,ENSMUSG00000024112,ENSMUSG00000026824,ENSMUSG00000027827,ENSMUSG00000027895,ENSMUSG00000027965,ENSMUSG00000027994,ENSMUSG00000030247,ENSMUSG00000031789,ENSMUSG00000032017,ENSMUSG00000032034,ENSMUSG00000032338,ENSMUSG00000032511,…
V1	TRUE	1.23e-09	283	1980	66	0.033	0.233	GO:0034702	CC	71	ion channel complex	2	ENSMUSG00000000263,ENSMUSG00000001260,ENSMUSG00000002771,ENSMUSG00000015766,ENSMUSG00000017167,ENSMUSG00000019146,ENSMUSG00000020722,ENSMUSG00000020723,ENSMUSG00000020866,ENSMUSG00000021730,ENSMUSG00000022041,ENSMUSG00000022416,ENSMUSG00000024112,ENSMUSG00000026824,ENSMUSG00000027827,ENSMUSG00000027895,ENSMUSG00000027965,ENSMUSG00000027994,ENSMUSG00000029212,ENSMUSG00000030247,ENSMUSG00000030525,…
V1	TRUE	1.24e-09	379	1980	80	0.04	0.211	GO:0098589	CC	71	membrane region	2	ENSMUSG00000000766,ENSMUSG00000002147,ENSMUSG00000002458,ENSMUSG00000002633,ENSMUSG00000002699,ENSMUSG00000002944,ENSMUSG00000003123,ENSMUSG00000007613,ENSMUSG00000015947,ENSMUSG00000016918,ENSMUSG00000019943,ENSMUSG00000020099,ENSMUSG00000020431,ENSMUSG00000020733,ENSMUSG00000020828,ENSMUSG00000020963,ENSMUSG00000021478,ENSMUSG00000021609,ENSMUSG00000022309,ENSMUSG00000022479,ENSMUSG00000022602,…
V1	TRUE	2.27e-09	300	1980	68	0.034	0.227	GO:1902495	CC	71	transmembrane transporter complex	1	ENSMUSG00000000263,ENSMUSG00000001260,ENSMUSG00000002771,ENSMUSG00000015766,ENSMUSG00000017167,ENSMUSG00000019146,ENSMUSG00000020722,ENSMUSG00000020723,ENSMUSG00000020866,ENSMUSG00000021730,ENSMUSG00000022041,ENSMUSG00000022416,ENSMUSG00000024112,ENSMUSG00000026114,ENSMUSG00000026824,ENSMUSG00000027827,ENSMUSG00000027895,ENSMUSG00000027965,ENSMUSG00000027994,ENSMUSG00000029212,ENSMUSG00000029467,…
V1	TRUE	4.4e-09	667	1980	117	0.059	0.175	GO:0030425	CC	71	dendrite	4	ENSMUSG00000000214,ENSMUSG00000000263,ENSMUSG00000000530,ENSMUSG00000000552,ENSMUSG00000000766,ENSMUSG00000001270,ENSMUSG00000002633,ENSMUSG00000003849,ENSMUSG00000004951,ENSMUSG00000005958,ENSMUSG00000006930,ENSMUSG00000015143,ENSMUSG00000015950,ENSMUSG00000017417,ENSMUSG00000019828,ENSMUSG00000019889,ENSMUSG00000019935,ENSMUSG00000019943,ENSMUSG00000020009,ENSMUSG00000020178,ENSMUSG00000020435,…
V1	TRUE	5.29e-09	312	1980	69	0.035	0.221	GO:0043235	CC	71	receptor complex	1	ENSMUSG00000000555,ENSMUSG00000001240,ENSMUSG00000001260,ENSMUSG00000002108,ENSMUSG00000002771,ENSMUSG00000002944,ENSMUSG00000004266,ENSMUSG00000005087,ENSMUSG00000007613,ENSMUSG00000015766,ENSMUSG00000017417,ENSMUSG00000019146,ENSMUSG00000019828,ENSMUSG00000020357,ENSMUSG00000020723,ENSMUSG00000020758,ENSMUSG00000020963,ENSMUSG00000021457,ENSMUSG00000022041,ENSMUSG00000022144,ENSMUSG00000022479,…
V1	TRUE	5.41e-09	669	1980	117	0.059	0.175	GO:0097447	CC	71	dendritic tree	4	ENSMUSG00000000214,ENSMUSG00000000263,ENSMUSG00000000530,ENSMUSG00000000552,ENSMUSG00000000766,ENSMUSG00000001270,ENSMUSG00000002633,ENSMUSG00000003849,ENSMUSG00000004951,ENSMUSG00000005958,ENSMUSG00000006930,ENSMUSG00000015143,ENSMUSG00000015950,ENSMUSG00000017417,ENSMUSG00000019828,ENSMUSG00000019889,ENSMUSG00000019935,ENSMUSG00000019943,ENSMUSG00000020009,ENSMUSG00000020178,ENSMUSG00000020435,…
V1	TRUE	7.1e-09	307	1980	68	0.034	0.221	GO:1990351	CC	71	transporter complex	1	ENSMUSG00000000263,ENSMUSG00000001260,ENSMUSG00000002771,ENSMUSG00000015766,ENSMUSG00000017167,ENSMUSG00000019146,ENSMUSG00000020722,ENSMUSG00000020723,ENSMUSG00000020866,ENSMUSG00000021730,ENSMUSG00000022041,ENSMUSG00000022416,ENSMUSG00000024112,ENSMUSG00000026114,ENSMUSG00000026824,ENSMUSG00000027827,ENSMUSG00000027895,ENSMUSG00000027965,ENSMUSG00000027994,ENSMUSG00000029212,ENSMUSG00000029467,…
V1	TRUE	5.93e-08	8278	1980	884	0.446	0.107	GO:0044425	CC	71	membrane part	1	ENSMUSG00000000214,ENSMUSG00000000263,ENSMUSG00000000305,ENSMUSG00000000530,ENSMUSG00000000555,ENSMUSG00000000766,ENSMUSG00000000792,ENSMUSG00000001025,ENSMUSG00000001240,ENSMUSG00000001260,ENSMUSG00000001672,ENSMUSG00000001864,ENSMUSG00000001943,ENSMUSG00000001946,ENSMUSG00000002032,ENSMUSG00000002147,ENSMUSG00000002458,ENSMUSG00000002633,ENSMUSG00000002699,ENSMUSG00000002771,ENSMUSG00000002897,…
V1	TRUE	9.31e-08	331	1980	69	0.035	0.208	GO:0097060	CC	71	synaptic membrane	3	ENSMUSG00000000263,ENSMUSG00000001260,ENSMUSG00000002771,ENSMUSG00000004951,ENSMUSG00000017978,ENSMUSG00000019146,ENSMUSG00000019828,ENSMUSG00000019906,ENSMUSG00000019943,ENSMUSG00000020178,ENSMUSG00000020723,ENSMUSG00000021782,ENSMUSG00000022041,ENSMUSG00000022602,ENSMUSG00000022656,ENSMUSG00000022935,ENSMUSG00000023011,ENSMUSG00000023192,ENSMUSG00000023328,ENSMUSG00000024077,ENSMUSG00000024211,…
V1	TRUE	1.77e-07	252	1980	57	0.029	0.226	GO:0045211	CC	71	postsynaptic membrane	4	ENSMUSG00000000263,ENSMUSG00000001260,ENSMUSG00000002771,ENSMUSG00000004951,ENSMUSG00000017978,ENSMUSG00000019146,ENSMUSG00000019828,ENSMUSG00000019906,ENSMUSG00000020178,ENSMUSG00000020723,ENSMUSG00000021782,ENSMUSG00000022041,ENSMUSG00000022602,ENSMUSG00000022656,ENSMUSG00000022935,ENSMUSG00000023011,ENSMUSG00000023328,ENSMUSG00000024077,ENSMUSG00000024304,ENSMUSG00000025370,ENSMUSG00000027533,…
V1	TRUE	2.16e-07	501	1980	91	0.046	0.182	GO:0098794	CC	71	postsynapse	2	ENSMUSG00000000263,ENSMUSG00000000766,ENSMUSG00000001260,ENSMUSG00000002771,ENSMUSG00000004951,ENSMUSG00000013523,ENSMUSG00000015143,ENSMUSG00000015766,ENSMUSG00000017978,ENSMUSG00000019146,ENSMUSG00000019828,ENSMUSG00000019906,ENSMUSG00000019943,ENSMUSG00000020009,ENSMUSG00000020178,ENSMUSG00000020723,ENSMUSG00000020889,ENSMUSG00000021478,ENSMUSG00000021719,ENSMUSG00000021782,ENSMUSG00000022041,…
V1	TRUE	3.04e-07	152	1980	41	0.021	0.27	GO:0062023	CC	155	collagen-containing extracellular matrix	2	ENSMUSG00000000753,ENSMUSG00000001435,ENSMUSG00000005397,ENSMUSG00000015647,ENSMUSG00000015850,ENSMUSG00000017344,ENSMUSG00000020758,ENSMUSG00000020902,ENSMUSG00000020953,ENSMUSG00000021186,ENSMUSG00000021223,ENSMUSG00000021253,ENSMUSG00000021702,ENSMUSG00000021974,ENSMUSG00000022324,ENSMUSG00000022371,ENSMUSG00000022894,ENSMUSG00000024076,ENSMUSG00000024421,ENSMUSG00000026478,ENSMUSG00000026479,…
V1	TRUE	3.82e-07	6984	1980	757	0.382	0.108	GO:0031224	CC	71	intrinsic component of membrane	2	ENSMUSG00000000263,ENSMUSG00000000305,ENSMUSG00000000530,ENSMUSG00000000555,ENSMUSG00000000766,ENSMUSG00000000792,ENSMUSG00000001240,ENSMUSG00000001260,ENSMUSG00000001672,ENSMUSG00000001943,ENSMUSG00000001946,ENSMUSG00000002032,ENSMUSG00000002771,ENSMUSG00000002897,ENSMUSG00000002944,ENSMUSG00000003363,ENSMUSG00000003528,ENSMUSG00000003665,ENSMUSG00000004317,ENSMUSG00000004446,ENSMUSG00000004902,…
V1	TRUE	7.47e-07	150	1980	40	0.02	0.267	GO:0043296	CC	141	apical junction complex	3	ENSMUSG00000001672,ENSMUSG00000001946,ENSMUSG00000006567,ENSMUSG00000007613,ENSMUSG00000013076,ENSMUSG00000017386,ENSMUSG00000017417,ENSMUSG00000018217,ENSMUSG00000019906,ENSMUSG00000022512,ENSMUSG00000022656,ENSMUSG00000024077,ENSMUSG00000028059,ENSMUSG00000028402,ENSMUSG00000028434,ENSMUSG00000029778,ENSMUSG00000030064,ENSMUSG00000030403,ENSMUSG00000031871,ENSMUSG00000032012,ENSMUSG00000032105,…
V1	TRUE	1.88e-06	10422	1980	1069	0.54	0.103	GO:0005737	CC	289	cytoplasm	1	ENSMUSG00000000125,ENSMUSG00000000184,ENSMUSG00000000214,ENSMUSG00000000263,ENSMUSG00000000275,ENSMUSG00000000296,ENSMUSG00000000365,ENSMUSG00000000552,ENSMUSG00000000555,ENSMUSG00000000753,ENSMUSG00000000766,ENSMUSG00000001025,ENSMUSG00000001240,ENSMUSG00000001270,ENSMUSG00000001333,ENSMUSG00000001415,ENSMUSG00000001520,ENSMUSG00000001663,ENSMUSG00000001672,ENSMUSG00000001864,ENSMUSG00000002012,…
V1	TRUE	4.71e-06	406	1980	75	0.038	0.185	GO:0098793	CC	71	presynapse	2	ENSMUSG00000000214,ENSMUSG00000002633,ENSMUSG00000004961,ENSMUSG00000006930,ENSMUSG00000017978,ENSMUSG00000019768,ENSMUSG00000019828,ENSMUSG00000019890,ENSMUSG00000019906,ENSMUSG00000019935,ENSMUSG00000020178,ENSMUSG00000020182,ENSMUSG00000020828,ENSMUSG00000020961,ENSMUSG00000021071,ENSMUSG00000021478,ENSMUSG00000021609,ENSMUSG00000021680,ENSMUSG00000021730,ENSMUSG00000022469,ENSMUSG00000023192,…
V1	TRUE	7.13e-06	112	1980	32	0.016	0.286	GO:0044853	CC	71	plasma membrane raft	3	ENSMUSG00000002699,ENSMUSG00000002944,ENSMUSG00000003123,ENSMUSG00000007613,ENSMUSG00000020828,ENSMUSG00000021478,ENSMUSG00000021609,ENSMUSG00000022479,ENSMUSG00000023945,ENSMUSG00000024304,ENSMUSG00000024858,ENSMUSG00000027375,ENSMUSG00000029361,ENSMUSG00000029778,ENSMUSG00000030525,ENSMUSG00000031841,ENSMUSG00000031962,ENSMUSG00000032487,ENSMUSG00000032511,ENSMUSG00000032601,ENSMUSG00000032892,…
V1	TRUE	1.56e-05	6837	1980	731	0.369	0.107	GO:0016021	CC	71	integral component of membrane	3	ENSMUSG00000000263,ENSMUSG00000000305,ENSMUSG00000000530,ENSMUSG00000000555,ENSMUSG00000000766,ENSMUSG00000000792,ENSMUSG00000001240,ENSMUSG00000001260,ENSMUSG00000001672,ENSMUSG00000001943,ENSMUSG00000001946,ENSMUSG00000002032,ENSMUSG00000002771,ENSMUSG00000002897,ENSMUSG00000002944,ENSMUSG00000003363,ENSMUSG00000003528,ENSMUSG00000003665,ENSMUSG00000004317,ENSMUSG00000004446,ENSMUSG00000004902,…
V1	TRUE	6.67e-05	92	1980	27	0.014	0.293	GO:0034705	CC	71	potassium channel complex	4	ENSMUSG00000017167,ENSMUSG00000021730,ENSMUSG00000026824,ENSMUSG00000027827,ENSMUSG00000027895,ENSMUSG00000030247,ENSMUSG00000032017,ENSMUSG00000032034,ENSMUSG00000032338,ENSMUSG00000033998,ENSMUSG00000035681,ENSMUSG00000036815,ENSMUSG00000037610,ENSMUSG00000037624,ENSMUSG00000038077,ENSMUSG00000040164,ENSMUSG00000040724,ENSMUSG00000040896,ENSMUSG00000043673,ENSMUSG00000045246,ENSMUSG00000045534,…
V1	TRUE	6.92e-05	392	1980	70	0.035	0.179	GO:0031252	CC	71	cell leading edge	1	ENSMUSG00000000555,ENSMUSG00000000766,ENSMUSG00000001025,ENSMUSG00000001864,ENSMUSG00000005057,ENSMUSG00000005087,ENSMUSG00000006154,ENSMUSG00000013076,ENSMUSG00000015143,ENSMUSG00000015766,ENSMUSG00000018334,ENSMUSG00000019889,ENSMUSG00000019943,ENSMUSG00000020178,ENSMUSG00000020733,ENSMUSG00000020758,ENSMUSG00000020828,ENSMUSG00000021730,ENSMUSG00000021998,ENSMUSG00000022114,ENSMUSG00000022469,…
V1	TRUE	8.98e-05	99	1980	28	0.014	0.283	GO:0005604	CC	155	basement membrane	3	ENSMUSG00000000753,ENSMUSG00000001435,ENSMUSG00000005397,ENSMUSG00000015647,ENSMUSG00000017344,ENSMUSG00000020758,ENSMUSG00000020902,ENSMUSG00000021223,ENSMUSG00000021702,ENSMUSG00000021974,ENSMUSG00000022324,ENSMUSG00000023328,ENSMUSG00000024421,ENSMUSG00000026478,ENSMUSG00000026479,ENSMUSG00000026639,ENSMUSG00000032231,ENSMUSG00000032554,ENSMUSG00000035493,ENSMUSG00000037016,ENSMUSG00000039239,…
V1	TRUE	9.67e-05	162	1980	38	0.019	0.235	GO:0043204	CC	71	perikaryon	3	ENSMUSG00000000214,ENSMUSG00000000263,ENSMUSG00000000766,ENSMUSG00000004951,ENSMUSG00000019768,ENSMUSG00000019935,ENSMUSG00000021032,ENSMUSG00000021680,ENSMUSG00000021719,ENSMUSG00000022212,ENSMUSG00000023868,ENSMUSG00000023945,ENSMUSG00000024713,ENSMUSG00000026114,ENSMUSG00000027568,ENSMUSG00000027827,ENSMUSG00000028785,ENSMUSG00000029819,ENSMUSG00000030659,ENSMUSG00000032017,ENSMUSG00000032060,…
V1	TRUE	0.000193	166	1980	38	0.019	0.229	GO:0098802	CC	71	plasma membrane receptor complex	2	ENSMUSG00000000555,ENSMUSG00000001240,ENSMUSG00000002771,ENSMUSG00000004266,ENSMUSG00000015766,ENSMUSG00000019146,ENSMUSG00000019828,ENSMUSG00000020723,ENSMUSG00000020758,ENSMUSG00000021457,ENSMUSG00000022041,ENSMUSG00000023964,ENSMUSG00000026834,ENSMUSG00000026836,ENSMUSG00000027965,ENSMUSG00000027995,ENSMUSG00000029163,ENSMUSG00000030525,ENSMUSG00000030830,ENSMUSG00000032017,ENSMUSG00000032554,…
V1	TRUE	0.00027	135	1980	33	0.017	0.244	GO:0005923	CC	141	bicellular tight junction	4	ENSMUSG00000001672,ENSMUSG00000001946,ENSMUSG00000006567,ENSMUSG00000007613,ENSMUSG00000013076,ENSMUSG00000017386,ENSMUSG00000017417,ENSMUSG00000018217,ENSMUSG00000019906,ENSMUSG00000022512,ENSMUSG00000024077,ENSMUSG00000028059,ENSMUSG00000028402,ENSMUSG00000028434,ENSMUSG00000029778,ENSMUSG00000030064,ENSMUSG00000030403,ENSMUSG00000031871,ENSMUSG00000035112,ENSMUSG00000037625,ENSMUSG00000037643,…
V1	TRUE	0.000407	157	1980	36	0.018	0.229	GO:0042383	CC	71	sarcolemma	3	ENSMUSG00000000766,ENSMUSG00000001119,ENSMUSG00000001333,ENSMUSG00000002944,ENSMUSG00000019768,ENSMUSG00000020354,ENSMUSG00000020722,ENSMUSG00000020723,ENSMUSG00000020828,ENSMUSG00000021253,ENSMUSG00000022479,ENSMUSG00000024304,ENSMUSG00000024471,ENSMUSG00000024960,ENSMUSG00000026463,ENSMUSG00000026824,ENSMUSG00000027523,ENSMUSG00000028161,ENSMUSG00000029361,ENSMUSG00000030247,ENSMUSG00000031543,…
V1	TRUE	0.000407	157	1980	36	0.018	0.229	GO:0031256	CC	71	leading edge membrane	2	ENSMUSG00000000555,ENSMUSG00000000766,ENSMUSG00000001864,ENSMUSG00000005087,ENSMUSG00000006154,ENSMUSG00000015766,ENSMUSG00000018334,ENSMUSG00000019889,ENSMUSG00000019943,ENSMUSG00000020178,ENSMUSG00000021730,ENSMUSG00000021998,ENSMUSG00000022114,ENSMUSG00000024270,ENSMUSG00000024347,ENSMUSG00000028059,ENSMUSG00000028172,ENSMUSG00000028785,ENSMUSG00000030123,ENSMUSG00000030403,ENSMUSG00000030525,…
V1	TRUE	0.000447	309	1980	57	0.029	0.184	GO:0031253	CC	71	cell projection membrane	3	ENSMUSG00000000555,ENSMUSG00000000766,ENSMUSG00000001864,ENSMUSG00000002944,ENSMUSG00000005087,ENSMUSG00000006154,ENSMUSG00000015766,ENSMUSG00000018334,ENSMUSG00000019943,ENSMUSG00000020178,ENSMUSG00000020681,ENSMUSG00000020733,ENSMUSG00000020828,ENSMUSG00000021278,ENSMUSG00000021478,ENSMUSG00000021730,ENSMUSG00000021998,ENSMUSG00000022114,ENSMUSG00000022469,ENSMUSG00000024270,ENSMUSG00000024347,…
V1	TRUE	0.000472	138	1980	33	0.017	0.239	GO:0070160	CC	141	tight junction	3	ENSMUSG00000001672,ENSMUSG00000001946,ENSMUSG00000006567,ENSMUSG00000007613,ENSMUSG00000013076,ENSMUSG00000017386,ENSMUSG00000017417,ENSMUSG00000018217,ENSMUSG00000019906,ENSMUSG00000022512,ENSMUSG00000024077,ENSMUSG00000028059,ENSMUSG00000028402,ENSMUSG00000028434,ENSMUSG00000029778,ENSMUSG00000030064,ENSMUSG00000030403,ENSMUSG00000031871,ENSMUSG00000035112,ENSMUSG00000037625,ENSMUSG00000037643,…
V1	TRUE	0.000547	288	1980	54	0.027	0.188	GO:0070161	CC	141	anchoring junction	2	ENSMUSG00000000555,ENSMUSG00000000766,ENSMUSG00000001864,ENSMUSG00000001946,ENSMUSG00000005125,ENSMUSG00000006219,ENSMUSG00000006411,ENSMUSG00000015143,ENSMUSG00000019851,ENSMUSG00000019906,ENSMUSG00000019986,ENSMUSG00000021782,ENSMUSG00000021998,ENSMUSG00000022656,ENSMUSG00000022799,ENSMUSG00000022995,ENSMUSG00000024304,ENSMUSG00000024331,ENSMUSG00000024421,ENSMUSG00000025810,ENSMUSG00000027276,…
V1	TRUE	0.000698	84	1980	24	0.012	0.286	GO:0008076	CC	71	voltage-gated potassium channel complex	2	ENSMUSG00000017167,ENSMUSG00000021730,ENSMUSG00000026824,ENSMUSG00000027827,ENSMUSG00000027895,ENSMUSG00000032034,ENSMUSG00000032338,ENSMUSG00000033998,ENSMUSG00000035681,ENSMUSG00000036815,ENSMUSG00000037610,ENSMUSG00000037624,ENSMUSG00000038077,ENSMUSG00000040164,ENSMUSG00000040724,ENSMUSG00000040896,ENSMUSG00000043673,ENSMUSG00000045246,ENSMUSG00000045534,ENSMUSG00000047959,ENSMUSG00000053519,…
V1	TRUE	0.00268	914	1980	126	0.064	0.138	GO:0009986	CC	52	cell surface	1	ENSMUSG00000000263,ENSMUSG00000000530,ENSMUSG00000000555,ENSMUSG00000001240,ENSMUSG00000002633,ENSMUSG00000002944,ENSMUSG00000005087,ENSMUSG00000005268,ENSMUSG00000006235,ENSMUSG00000006800,ENSMUSG00000007613,ENSMUSG00000015396,ENSMUSG00000015947,ENSMUSG00000016206,ENSMUSG00000016763,ENSMUSG00000016918,ENSMUSG00000019146,ENSMUSG00000019889,ENSMUSG00000020101,ENSMUSG00000020399,ENSMUSG00000020681,…
V1	TRUE	0.00281	78	1980	22	0.011	0.282	GO:0032432	CC	144	actin filament bundle	1	ENSMUSG00000004665,ENSMUSG00000005057,ENSMUSG00000006219,ENSMUSG00000014778,ENSMUSG00000015143,ENSMUSG00000021998,ENSMUSG00000022995,ENSMUSG00000025085,ENSMUSG00000026175,ENSMUSG00000026556,ENSMUSG00000029528,ENSMUSG00000032060,ENSMUSG00000032366,ENSMUSG00000032735,ENSMUSG00000035305,ENSMUSG00000035783,ENSMUSG00000050315,ENSMUSG00000053702,ENSMUSG00000067818,ENSMUSG00000068270,ENSMUSG00000069662,…
V1	TRUE	0.0045	436	1980	70	0.035	0.161	GO:0033267	CC	71	axon part	4	ENSMUSG00000000214,ENSMUSG00000000753,ENSMUSG00000004951,ENSMUSG00000006930,ENSMUSG00000015766,ENSMUSG00000017167,ENSMUSG00000019768,ENSMUSG00000019890,ENSMUSG00000019935,ENSMUSG00000020178,ENSMUSG00000021478,ENSMUSG00000021680,ENSMUSG00000021721,ENSMUSG00000021730,ENSMUSG00000021848,ENSMUSG00000022044,ENSMUSG00000022469,ENSMUSG00000022687,ENSMUSG00000024256,ENSMUSG00000024798,ENSMUSG00000025810,…
V1	TRUE	0.00596	271	1980	49	0.025	0.181	GO:0005912	CC	141	adherens junction	3	ENSMUSG00000000555,ENSMUSG00000000766,ENSMUSG00000001864,ENSMUSG00000001946,ENSMUSG00000005125,ENSMUSG00000006219,ENSMUSG00000006411,ENSMUSG00000015143,ENSMUSG00000019906,ENSMUSG00000019986,ENSMUSG00000021782,ENSMUSG00000021998,ENSMUSG00000022656,ENSMUSG00000022799,ENSMUSG00000022995,ENSMUSG00000024304,ENSMUSG00000024331,ENSMUSG00000024421,ENSMUSG00000025810,ENSMUSG00000027276,ENSMUSG00000029245,…
V1	TRUE	0.00759	235	1980	44	0.022	0.187	GO:0043292	CC	158	contractile fiber	1	ENSMUSG00000001333,ENSMUSG00000004951,ENSMUSG00000006457,ENSMUSG00000008136,ENSMUSG00000015143,ENSMUSG00000021752,ENSMUSG00000022358,ENSMUSG00000024471,ENSMUSG00000026414,ENSMUSG00000026418,ENSMUSG00000026463,ENSMUSG00000026950,ENSMUSG00000027861,ENSMUSG00000028161,ENSMUSG00000028464,ENSMUSG00000029095,ENSMUSG00000029361,ENSMUSG00000030247,ENSMUSG00000031543,ENSMUSG00000031551,ENSMUSG00000032060,…
V1	TRUE	0.00804	95	1980	24	0.012	0.253	GO:0005901	CC	71	caveola	4	ENSMUSG00000002944,ENSMUSG00000003123,ENSMUSG00000007613,ENSMUSG00000020828,ENSMUSG00000021478,ENSMUSG00000021609,ENSMUSG00000022479,ENSMUSG00000024858,ENSMUSG00000029361,ENSMUSG00000029778,ENSMUSG00000031841,ENSMUSG00000031962,ENSMUSG00000032487,ENSMUSG00000032511,ENSMUSG00000032892,ENSMUSG00000034997,ENSMUSG00000037815,ENSMUSG00000040896,ENSMUSG00000045875,ENSMUSG00000048376,ENSMUSG00000055980,…

## Sheet: DS D2R vs Acb D2R pellet MF
query.number	significant	p.value	term.size	query.size	overlap.size	precision	recall	term.id	domain	subgraph.number	term.name	relative.depth	intersection
V1	TRUE	1.59e-32	8489	1980	1027	0.519	0.121	GO:0005515	MF	198	protein binding	2	ENSMUSG00000000125,ENSMUSG00000000184,ENSMUSG00000000214,ENSMUSG00000000263,ENSMUSG00000000275,ENSMUSG00000000282,ENSMUSG00000000296,ENSMUSG00000000317,ENSMUSG00000000365,ENSMUSG00000000530,ENSMUSG00000000552,ENSMUSG00000000555,ENSMUSG00000000766,ENSMUSG00000000782,ENSMUSG00000001025,ENSMUSG00000001119,ENSMUSG00000001260,ENSMUSG00000001270,ENSMUSG00000001333,ENSMUSG00000001415,ENSMUSG00000001520,…
V1	TRUE	4.04e-15	128	1980	48	0.024	0.375	GO:0008528	MF	224	G-protein coupled peptide receptor activity	1	ENSMUSG00000000766,ENSMUSG00000001240,ENSMUSG00000019865,ENSMUSG00000020090,ENSMUSG00000020123,ENSMUSG00000020963,ENSMUSG00000022206,ENSMUSG00000023964,ENSMUSG00000024027,ENSMUSG00000024553,ENSMUSG00000024907,ENSMUSG00000027568,ENSMUSG00000027584,ENSMUSG00000028004,ENSMUSG00000028172,ENSMUSG00000029193,ENSMUSG00000029917,ENSMUSG00000030043,ENSMUSG00000030898,ENSMUSG00000031130,ENSMUSG00000031212,…
V1	TRUE	1.76e-14	132	1980	48	0.024	0.364	GO:0001653	MF	224	peptide receptor activity	1	ENSMUSG00000000766,ENSMUSG00000001240,ENSMUSG00000019865,ENSMUSG00000020090,ENSMUSG00000020123,ENSMUSG00000020963,ENSMUSG00000022206,ENSMUSG00000023964,ENSMUSG00000024027,ENSMUSG00000024553,ENSMUSG00000024907,ENSMUSG00000027568,ENSMUSG00000027584,ENSMUSG00000028004,ENSMUSG00000028172,ENSMUSG00000029193,ENSMUSG00000029917,ENSMUSG00000030043,ENSMUSG00000030898,ENSMUSG00000031130,ENSMUSG00000031212,…
V1	TRUE	2.42e-14	44	1980	27	0.014	0.614	GO:0008188	MF	224	neuropeptide receptor activity	2	ENSMUSG00000000766,ENSMUSG00000019865,ENSMUSG00000020090,ENSMUSG00000024553,ENSMUSG00000024907,ENSMUSG00000027568,ENSMUSG00000028004,ENSMUSG00000028172,ENSMUSG00000029917,ENSMUSG00000030043,ENSMUSG00000031130,ENSMUSG00000031212,ENSMUSG00000031364,ENSMUSG00000033774,ENSMUSG00000035431,ENSMUSG00000035528,ENSMUSG00000036437,ENSMUSG00000037014,ENSMUSG00000043659,ENSMUSG00000044014,ENSMUSG00000044933,…
V1	TRUE	1.84e-12	13657	1980	1394	0.704	0.102	GO:0005488	MF	198	binding	1	ENSMUSG00000000125,ENSMUSG00000000184,ENSMUSG00000000214,ENSMUSG00000000263,ENSMUSG00000000275,ENSMUSG00000000282,ENSMUSG00000000296,ENSMUSG00000000305,ENSMUSG00000000317,ENSMUSG00000000365,ENSMUSG00000000530,ENSMUSG00000000552,ENSMUSG00000000555,ENSMUSG00000000766,ENSMUSG00000000782,ENSMUSG00000001025,ENSMUSG00000001119,ENSMUSG00000001240,ENSMUSG00000001260,ENSMUSG00000001270,ENSMUSG00000001333,…
V1	TRUE	3.81e-12	703	1980	130	0.066	0.185	GO:0005509	MF	198	calcium ion binding	5	ENSMUSG00000000305,ENSMUSG00000001025,ENSMUSG00000001864,ENSMUSG00000002633,ENSMUSG00000003657,ENSMUSG00000004961,ENSMUSG00000005397,ENSMUSG00000005716,ENSMUSG00000006457,ENSMUSG00000006800,ENSMUSG00000012819,ENSMUSG00000015143,ENSMUSG00000016028,ENSMUSG00000016763,ENSMUSG00000016918,ENSMUSG00000020891,ENSMUSG00000021136,ENSMUSG00000021186,ENSMUSG00000021322,ENSMUSG00000021337,ENSMUSG00000021614,…
V1	TRUE	3.84e-09	310	1980	69	0.035	0.223	GO:0022836	MF	66	gated channel activity	5	ENSMUSG00000000263,ENSMUSG00000000766,ENSMUSG00000001260,ENSMUSG00000002771,ENSMUSG00000004317,ENSMUSG00000019146,ENSMUSG00000020155,ENSMUSG00000020722,ENSMUSG00000020723,ENSMUSG00000020866,ENSMUSG00000021730,ENSMUSG00000022041,ENSMUSG00000022416,ENSMUSG00000022935,ENSMUSG00000024112,ENSMUSG00000026114,ENSMUSG00000026824,ENSMUSG00000027827,ENSMUSG00000027895,ENSMUSG00000029212,ENSMUSG00000030102,…
V1	TRUE	3.95e-09	140	1980	42	0.021	0.3	GO:0022843	MF	66	voltage-gated cation channel activity	6	ENSMUSG00000000766,ENSMUSG00000002771,ENSMUSG00000019146,ENSMUSG00000020722,ENSMUSG00000020723,ENSMUSG00000020866,ENSMUSG00000021730,ENSMUSG00000022416,ENSMUSG00000024112,ENSMUSG00000026114,ENSMUSG00000026824,ENSMUSG00000027827,ENSMUSG00000027895,ENSMUSG00000030247,ENSMUSG00000031789,ENSMUSG00000032034,ENSMUSG00000032338,ENSMUSG00000033998,ENSMUSG00000035355,ENSMUSG00000035681,ENSMUSG00000036760,…
V1	TRUE	4.31e-09	431	1980	86	0.043	0.2	GO:0046873	MF	66	metal ion transmembrane transporter activity	6	ENSMUSG00000000766,ENSMUSG00000000792,ENSMUSG00000002771,ENSMUSG00000004902,ENSMUSG00000005357,ENSMUSG00000006567,ENSMUSG00000013275,ENSMUSG00000014786,ENSMUSG00000017765,ENSMUSG00000019146,ENSMUSG00000019943,ENSMUSG00000020155,ENSMUSG00000020722,ENSMUSG00000020723,ENSMUSG00000020866,ENSMUSG00000021541,ENSMUSG00000021609,ENSMUSG00000021730,ENSMUSG00000022416,ENSMUSG00000023945,ENSMUSG00000024112,…
V1	TRUE	7.1e-09	307	1980	68	0.034	0.221	GO:0022839	MF	66	ion gated channel activity	4	ENSMUSG00000000263,ENSMUSG00000000766,ENSMUSG00000001260,ENSMUSG00000002771,ENSMUSG00000004317,ENSMUSG00000019146,ENSMUSG00000020155,ENSMUSG00000020722,ENSMUSG00000020723,ENSMUSG00000020866,ENSMUSG00000021730,ENSMUSG00000022041,ENSMUSG00000022416,ENSMUSG00000022935,ENSMUSG00000024112,ENSMUSG00000026114,ENSMUSG00000026824,ENSMUSG00000027827,ENSMUSG00000027895,ENSMUSG00000029212,ENSMUSG00000030102,…
V1	TRUE	1.15e-08	402	1980	81	0.041	0.201	GO:0005216	MF	66	ion channel activity	4	ENSMUSG00000000263,ENSMUSG00000000766,ENSMUSG00000001260,ENSMUSG00000002771,ENSMUSG00000004317,ENSMUSG00000019146,ENSMUSG00000020155,ENSMUSG00000020722,ENSMUSG00000020723,ENSMUSG00000020866,ENSMUSG00000021541,ENSMUSG00000021730,ENSMUSG00000022041,ENSMUSG00000022416,ENSMUSG00000022935,ENSMUSG00000024112,ENSMUSG00000024936,ENSMUSG00000026114,ENSMUSG00000026824,ENSMUSG00000027716,ENSMUSG00000027827,…
V1	TRUE	2.13e-08	1689	1980	234	0.118	0.139	GO:0005102	MF	198	signaling receptor binding	3	ENSMUSG00000000125,ENSMUSG00000000555,ENSMUSG00000001260,ENSMUSG00000002108,ENSMUSG00000002504,ENSMUSG00000002633,ENSMUSG00000002897,ENSMUSG00000002944,ENSMUSG00000004035,ENSMUSG00000004266,ENSMUSG00000004366,ENSMUSG00000005057,ENSMUSG00000006154,ENSMUSG00000006411,ENSMUSG00000006930,ENSMUSG00000007613,ENSMUSG00000007656,ENSMUSG00000009621,ENSMUSG00000014599,ENSMUSG00000014813,ENSMUSG00000015143,…
V1	TRUE	4.27e-08	412	1980	81	0.041	0.197	GO:0022838	MF	66	substrate-specific channel activity	5	ENSMUSG00000000263,ENSMUSG00000000766,ENSMUSG00000001260,ENSMUSG00000002771,ENSMUSG00000004317,ENSMUSG00000019146,ENSMUSG00000020155,ENSMUSG00000020722,ENSMUSG00000020723,ENSMUSG00000020866,ENSMUSG00000021541,ENSMUSG00000021730,ENSMUSG00000022041,ENSMUSG00000022416,ENSMUSG00000022935,ENSMUSG00000024112,ENSMUSG00000024936,ENSMUSG00000026114,ENSMUSG00000026824,ENSMUSG00000027716,ENSMUSG00000027827,…
V1	TRUE	2.01e-07	301	1980	64	0.032	0.213	GO:0005261	MF	66	cation channel activity	5	ENSMUSG00000000766,ENSMUSG00000002771,ENSMUSG00000019146,ENSMUSG00000020155,ENSMUSG00000020722,ENSMUSG00000020723,ENSMUSG00000020866,ENSMUSG00000021541,ENSMUSG00000021730,ENSMUSG00000022041,ENSMUSG00000022416,ENSMUSG00000024112,ENSMUSG00000024936,ENSMUSG00000026114,ENSMUSG00000026824,ENSMUSG00000027716,ENSMUSG00000027827,ENSMUSG00000027895,ENSMUSG00000030102,ENSMUSG00000030247,ENSMUSG00000030525,…
V1	TRUE	2.36e-07	188	1980	47	0.024	0.25	GO:0022832	MF	66	voltage-gated channel activity	6	ENSMUSG00000000766,ENSMUSG00000002771,ENSMUSG00000004317,ENSMUSG00000019146,ENSMUSG00000020722,ENSMUSG00000020723,ENSMUSG00000020866,ENSMUSG00000021730,ENSMUSG00000022416,ENSMUSG00000024112,ENSMUSG00000026114,ENSMUSG00000026824,ENSMUSG00000027827,ENSMUSG00000027895,ENSMUSG00000030247,ENSMUSG00000031789,ENSMUSG00000032034,ENSMUSG00000032338,ENSMUSG00000032511,ENSMUSG00000033998,ENSMUSG00000035355,…
V1	TRUE	2.36e-07	188	1980	47	0.024	0.25	GO:0005244	MF	66	voltage-gated ion channel activity	5	ENSMUSG00000000766,ENSMUSG00000002771,ENSMUSG00000004317,ENSMUSG00000019146,ENSMUSG00000020722,ENSMUSG00000020723,ENSMUSG00000020866,ENSMUSG00000021730,ENSMUSG00000022416,ENSMUSG00000024112,ENSMUSG00000026114,ENSMUSG00000026824,ENSMUSG00000027827,ENSMUSG00000027895,ENSMUSG00000030247,ENSMUSG00000031789,ENSMUSG00000032034,ENSMUSG00000032338,ENSMUSG00000032511,ENSMUSG00000033998,ENSMUSG00000035355,…
V1	TRUE	2.42e-07	441	1980	83	0.042	0.188	GO:0022803	MF	66	passive transmembrane transporter activity	3	ENSMUSG00000000263,ENSMUSG00000000766,ENSMUSG00000001260,ENSMUSG00000002771,ENSMUSG00000004317,ENSMUSG00000019146,ENSMUSG00000020155,ENSMUSG00000020722,ENSMUSG00000020723,ENSMUSG00000020866,ENSMUSG00000021541,ENSMUSG00000021730,ENSMUSG00000022041,ENSMUSG00000022416,ENSMUSG00000022935,ENSMUSG00000024112,ENSMUSG00000024936,ENSMUSG00000026114,ENSMUSG00000026824,ENSMUSG00000027716,ENSMUSG00000027827,…
V1	TRUE	2.42e-07	441	1980	83	0.042	0.188	GO:0015267	MF	66	channel activity	4	ENSMUSG00000000263,ENSMUSG00000000766,ENSMUSG00000001260,ENSMUSG00000002771,ENSMUSG00000004317,ENSMUSG00000019146,ENSMUSG00000020155,ENSMUSG00000020722,ENSMUSG00000020723,ENSMUSG00000020866,ENSMUSG00000021541,ENSMUSG00000021730,ENSMUSG00000022041,ENSMUSG00000022416,ENSMUSG00000022935,ENSMUSG00000024112,ENSMUSG00000024936,ENSMUSG00000026114,ENSMUSG00000026824,ENSMUSG00000027716,ENSMUSG00000027827,…
V1	TRUE	2.68e-07	792	1980	127	0.064	0.16	GO:0015318	MF	66	inorganic molecular entity transmembrane transporter activity	3	ENSMUSG00000000263,ENSMUSG00000000766,ENSMUSG00000000792,ENSMUSG00000001260,ENSMUSG00000002771,ENSMUSG00000003528,ENSMUSG00000004317,ENSMUSG00000004902,ENSMUSG00000005357,ENSMUSG00000006567,ENSMUSG00000013275,ENSMUSG00000014786,ENSMUSG00000017765,ENSMUSG00000019146,ENSMUSG00000019935,ENSMUSG00000019943,ENSMUSG00000020155,ENSMUSG00000020566,ENSMUSG00000020722,ENSMUSG00000020723,ENSMUSG00000020866,…
V1	TRUE	6.5e-07	92	1980	30	0.015	0.326	GO:0005249	MF	66	voltage-gated potassium channel activity	7	ENSMUSG00000021730,ENSMUSG00000026114,ENSMUSG00000026824,ENSMUSG00000027827,ENSMUSG00000027895,ENSMUSG00000030247,ENSMUSG00000031789,ENSMUSG00000032034,ENSMUSG00000032338,ENSMUSG00000033998,ENSMUSG00000035355,ENSMUSG00000035681,ENSMUSG00000036760,ENSMUSG00000037624,ENSMUSG00000038077,ENSMUSG00000040164,ENSMUSG00000040724,ENSMUSG00000040896,ENSMUSG00000043301,ENSMUSG00000043673,ENSMUSG00000045246,…
V1	TRUE	1.59e-06	1710	1980	228	0.115	0.133	GO:0098772	MF	169	molecular function regulator	1	ENSMUSG00000000125,ENSMUSG00000000753,ENSMUSG00000001995,ENSMUSG00000002458,ENSMUSG00000002459,ENSMUSG00000002731,ENSMUSG00000003134,ENSMUSG00000004366,ENSMUSG00000004633,ENSMUSG00000004951,ENSMUSG00000004952,ENSMUSG00000006154,ENSMUSG00000006522,ENSMUSG00000007656,ENSMUSG00000009621,ENSMUSG00000014599,ENSMUSG00000014813,ENSMUSG00000015354,ENSMUSG00000015950,ENSMUSG00000016128,ENSMUSG00000017631,…
V1	TRUE	2.62e-06	23	1980	14	0.007	0.609	GO:0042923	MF	198	neuropeptide binding	4	ENSMUSG00000000766,ENSMUSG00000024553,ENSMUSG00000027584,ENSMUSG00000029778,ENSMUSG00000031364,ENSMUSG00000033774,ENSMUSG00000035431,ENSMUSG00000038537,ENSMUSG00000043441,ENSMUSG00000044933,ENSMUSG00000047259,ENSMUSG00000047904,ENSMUSG00000050511,ENSMUSG00000050824
V1	TRUE	2.68e-06	305	1980	62	0.031	0.203	GO:0042277	MF	198	peptide binding	3	ENSMUSG00000000766,ENSMUSG00000001240,ENSMUSG00000004035,ENSMUSG00000005268,ENSMUSG00000008540,ENSMUSG00000016206,ENSMUSG00000020090,ENSMUSG00000020123,ENSMUSG00000021583,ENSMUSG00000021680,ENSMUSG00000022206,ENSMUSG00000023964,ENSMUSG00000024027,ENSMUSG00000024553,ENSMUSG00000024713,ENSMUSG00000027584,ENSMUSG00000027820,ENSMUSG00000027995,ENSMUSG00000028161,ENSMUSG00000028664,ENSMUSG00000029193,…
V1	TRUE	6e-06	6034	1980	658	0.332	0.109	GO:0043167	MF	198	ion binding	2	ENSMUSG00000000214,ENSMUSG00000000263,ENSMUSG00000000275,ENSMUSG00000000305,ENSMUSG00000000317,ENSMUSG00000000365,ENSMUSG00000000530,ENSMUSG00000000552,ENSMUSG00000000555,ENSMUSG00000001025,ENSMUSG00000001270,ENSMUSG00000001435,ENSMUSG00000001864,ENSMUSG00000002012,ENSMUSG00000002108,ENSMUSG00000002266,ENSMUSG00000002633,ENSMUSG00000002688,ENSMUSG00000002771,ENSMUSG00000002944,ENSMUSG00000003526,…
V1	TRUE	6.51e-06	849	1980	129	0.065	0.152	GO:0015075	MF	66	ion transmembrane transporter activity	3	ENSMUSG00000000263,ENSMUSG00000000766,ENSMUSG00000000792,ENSMUSG00000001025,ENSMUSG00000001260,ENSMUSG00000002771,ENSMUSG00000003528,ENSMUSG00000004317,ENSMUSG00000004902,ENSMUSG00000005357,ENSMUSG00000006567,ENSMUSG00000013275,ENSMUSG00000014786,ENSMUSG00000017765,ENSMUSG00000019146,ENSMUSG00000019935,ENSMUSG00000019943,ENSMUSG00000020155,ENSMUSG00000020566,ENSMUSG00000020722,ENSMUSG00000020723,…
V1	TRUE	7e-06	567	1980	95	0.048	0.168	GO:0022890	MF	66	inorganic cation transmembrane transporter activity	5	ENSMUSG00000000766,ENSMUSG00000000792,ENSMUSG00000002771,ENSMUSG00000004902,ENSMUSG00000005357,ENSMUSG00000006567,ENSMUSG00000013275,ENSMUSG00000014786,ENSMUSG00000017765,ENSMUSG00000019146,ENSMUSG00000019943,ENSMUSG00000020155,ENSMUSG00000020566,ENSMUSG00000020722,ENSMUSG00000020723,ENSMUSG00000020866,ENSMUSG00000021541,ENSMUSG00000021609,ENSMUSG00000021730,ENSMUSG00000022041,ENSMUSG00000022416,…
V1	TRUE	9.33e-06	125	1980	34	0.017	0.272	GO:0005267	MF	66	potassium channel activity	6	ENSMUSG00000020155,ENSMUSG00000021730,ENSMUSG00000024936,ENSMUSG00000026114,ENSMUSG00000026824,ENSMUSG00000027827,ENSMUSG00000027895,ENSMUSG00000030247,ENSMUSG00000031789,ENSMUSG00000032034,ENSMUSG00000032338,ENSMUSG00000033998,ENSMUSG00000035355,ENSMUSG00000035681,ENSMUSG00000036760,ENSMUSG00000037610,ENSMUSG00000037624,ENSMUSG00000038077,ENSMUSG00000040164,ENSMUSG00000040724,ENSMUSG00000040896,…
V1	TRUE	1.28e-05	415	1980	75	0.038	0.181	GO:0003779	MF	198	actin binding	4	ENSMUSG00000001864,ENSMUSG00000004665,ENSMUSG00000006154,ENSMUSG00000006457,ENSMUSG00000014778,ENSMUSG00000015143,ENSMUSG00000015766,ENSMUSG00000018417,ENSMUSG00000019978,ENSMUSG00000020681,ENSMUSG00000020836,ENSMUSG00000021097,ENSMUSG00000021998,ENSMUSG00000022021,ENSMUSG00000022076,ENSMUSG00000022353,ENSMUSG00000022602,ENSMUSG00000022788,ENSMUSG00000022995,ENSMUSG00000024388,ENSMUSG00000024471,…
V1	TRUE	2.04e-05	160	1980	39	0.02	0.244	GO:0015079	MF	66	potassium ion transmembrane transporter activity	7	ENSMUSG00000014786,ENSMUSG00000017765,ENSMUSG00000020155,ENSMUSG00000021730,ENSMUSG00000024936,ENSMUSG00000026062,ENSMUSG00000026114,ENSMUSG00000026824,ENSMUSG00000027827,ENSMUSG00000027895,ENSMUSG00000030247,ENSMUSG00000031129,ENSMUSG00000031789,ENSMUSG00000032034,ENSMUSG00000032338,ENSMUSG00000033998,ENSMUSG00000035355,ENSMUSG00000035681,ENSMUSG00000036760,ENSMUSG00000037610,ENSMUSG00000037624,…
V1	TRUE	2.18e-05	1400	1980	189	0.095	0.135	GO:0046983	MF	198	protein dimerization activity	3	ENSMUSG00000000282,ENSMUSG00000000296,ENSMUSG00000000365,ENSMUSG00000001025,ENSMUSG00000002108,ENSMUSG00000002731,ENSMUSG00000004035,ENSMUSG00000004446,ENSMUSG00000004951,ENSMUSG00000004961,ENSMUSG00000005447,ENSMUSG00000005716,ENSMUSG00000006411,ENSMUSG00000006457,ENSMUSG00000007613,ENSMUSG00000008540,ENSMUSG00000013523,ENSMUSG00000014599,ENSMUSG00000015002,ENSMUSG00000015143,ENSMUSG00000016028,…
V1	TRUE	2.26e-05	1032	1980	148	0.075	0.143	GO:0022857	MF	66	transmembrane transporter activity	2	ENSMUSG00000000263,ENSMUSG00000000766,ENSMUSG00000000792,ENSMUSG00000001025,ENSMUSG00000001260,ENSMUSG00000002771,ENSMUSG00000003528,ENSMUSG00000004317,ENSMUSG00000004902,ENSMUSG00000005357,ENSMUSG00000006567,ENSMUSG00000013275,ENSMUSG00000014786,ENSMUSG00000017765,ENSMUSG00000019146,ENSMUSG00000019935,ENSMUSG00000019943,ENSMUSG00000020155,ENSMUSG00000020566,ENSMUSG00000020722,ENSMUSG00000020723,…
V1	TRUE	2.52e-05	4049	1980	461	0.233	0.114	GO:0043169	MF	198	cation binding	3	ENSMUSG00000000214,ENSMUSG00000000263,ENSMUSG00000000275,ENSMUSG00000000305,ENSMUSG00000000317,ENSMUSG00000000365,ENSMUSG00000000530,ENSMUSG00000000552,ENSMUSG00000000555,ENSMUSG00000001025,ENSMUSG00000001435,ENSMUSG00000001864,ENSMUSG00000002108,ENSMUSG00000002266,ENSMUSG00000002633,ENSMUSG00000002688,ENSMUSG00000003657,ENSMUSG00000004347,ENSMUSG00000004633,ENSMUSG00000004865,ENSMUSG00000004952,…
V1	TRUE	2.93e-05	1814	1980	233	0.118	0.128	GO:0042802	MF	198	identical protein binding	3	ENSMUSG00000000263,ENSMUSG00000000296,ENSMUSG00000000365,ENSMUSG00000001025,ENSMUSG00000002147,ENSMUSG00000002688,ENSMUSG00000002731,ENSMUSG00000003849,ENSMUSG00000004035,ENSMUSG00000004317,ENSMUSG00000004951,ENSMUSG00000005057,ENSMUSG00000005447,ENSMUSG00000005716,ENSMUSG00000006235,ENSMUSG00000006411,ENSMUSG00000006457,ENSMUSG00000006930,ENSMUSG00000008136,ENSMUSG00000008540,ENSMUSG00000010592,…
V1	TRUE	7.39e-05	194	1980	43	0.022	0.222	GO:0050839	MF	198	cell adhesion molecule binding	3	ENSMUSG00000000555,ENSMUSG00000004266,ENSMUSG00000005125,ENSMUSG00000006411,ENSMUSG00000015143,ENSMUSG00000015647,ENSMUSG00000016150,ENSMUSG00000017344,ENSMUSG00000020932,ENSMUSG00000021186,ENSMUSG00000021457,ENSMUSG00000021702,ENSMUSG00000021998,ENSMUSG00000022026,ENSMUSG00000022656,ENSMUSG00000025089,ENSMUSG00000025511,ENSMUSG00000028195,ENSMUSG00000029086,ENSMUSG00000029163,ENSMUSG00000029528,…
V1	TRUE	0.000109	1174	1980	161	0.081	0.137	GO:0005215	MF	66	transporter activity	1	ENSMUSG00000000263,ENSMUSG00000000766,ENSMUSG00000000792,ENSMUSG00000001025,ENSMUSG00000001240,ENSMUSG00000001260,ENSMUSG00000002771,ENSMUSG00000003528,ENSMUSG00000004317,ENSMUSG00000004902,ENSMUSG00000005357,ENSMUSG00000006567,ENSMUSG00000013275,ENSMUSG00000014786,ENSMUSG00000015653,ENSMUSG00000017754,ENSMUSG00000017765,ENSMUSG00000019146,ENSMUSG00000019935,ENSMUSG00000019943,ENSMUSG00000020155,…
V1	TRUE	0.000115	624	1980	98	0.049	0.157	GO:0008324	MF	66	cation transmembrane transporter activity	4	ENSMUSG00000000766,ENSMUSG00000000792,ENSMUSG00000002771,ENSMUSG00000004902,ENSMUSG00000005357,ENSMUSG00000006567,ENSMUSG00000013275,ENSMUSG00000014786,ENSMUSG00000017765,ENSMUSG00000019146,ENSMUSG00000019943,ENSMUSG00000020155,ENSMUSG00000020566,ENSMUSG00000020722,ENSMUSG00000020723,ENSMUSG00000020866,ENSMUSG00000021541,ENSMUSG00000021609,ENSMUSG00000021730,ENSMUSG00000022041,ENSMUSG00000022416,…
V1	TRUE	0.000115	51	1980	19	0.01	0.373	GO:0017046	MF	198	peptide hormone binding	4	ENSMUSG00000001240,ENSMUSG00000005268,ENSMUSG00000020123,ENSMUSG00000021680,ENSMUSG00000022206,ENSMUSG00000023964,ENSMUSG00000024027,ENSMUSG00000024553,ENSMUSG00000029193,ENSMUSG00000030898,ENSMUSG00000032360,ENSMUSG00000038537,ENSMUSG00000041324,ENSMUSG00000045052,ENSMUSG00000047259,ENSMUSG00000049115,ENSMUSG00000055737,ENSMUSG00000057722,ENSMUSG00000059588
V1	TRUE	0.000182	102	1980	28	0.014	0.275	GO:0042562	MF	198	hormone binding	2	ENSMUSG00000001240,ENSMUSG00000005268,ENSMUSG00000019768,ENSMUSG00000020123,ENSMUSG00000021680,ENSMUSG00000022041,ENSMUSG00000022206,ENSMUSG00000022479,ENSMUSG00000023328,ENSMUSG00000023964,ENSMUSG00000024027,ENSMUSG00000024553,ENSMUSG00000029193,ENSMUSG00000030525,ENSMUSG00000030898,ENSMUSG00000030905,ENSMUSG00000031841,ENSMUSG00000032360,ENSMUSG00000038537,ENSMUSG00000041324,ENSMUSG00000045052,…
V1	TRUE	0.000243	365	1980	65	0.033	0.178	GO:0033218	MF	198	amide binding	2	ENSMUSG00000000766,ENSMUSG00000001240,ENSMUSG00000004035,ENSMUSG00000005268,ENSMUSG00000008540,ENSMUSG00000016206,ENSMUSG00000017754,ENSMUSG00000020090,ENSMUSG00000020123,ENSMUSG00000021583,ENSMUSG00000021680,ENSMUSG00000022206,ENSMUSG00000023964,ENSMUSG00000024027,ENSMUSG00000024553,ENSMUSG00000024713,ENSMUSG00000026003,ENSMUSG00000027584,ENSMUSG00000027820,ENSMUSG00000027995,ENSMUSG00000028161,…
V1	TRUE	0.000371	908	1980	129	0.065	0.142	GO:0008092	MF	198	cytoskeletal protein binding	3	ENSMUSG00000000766,ENSMUSG00000001025,ENSMUSG00000001864,ENSMUSG00000004665,ENSMUSG00000005125,ENSMUSG00000006154,ENSMUSG00000006219,ENSMUSG00000006457,ENSMUSG00000014778,ENSMUSG00000014846,ENSMUSG00000015143,ENSMUSG00000015766,ENSMUSG00000018417,ENSMUSG00000019978,ENSMUSG00000020178,ENSMUSG00000020681,ENSMUSG00000020733,ENSMUSG00000020836,ENSMUSG00000021097,ENSMUSG00000021182,ENSMUSG00000021752,…
V1	TRUE	0.000545	83	1980	24	0.012	0.289	GO:0019199	MF	60	transmembrane receptor protein kinase activity	1	ENSMUSG00000000530,ENSMUSG00000005958,ENSMUSG00000007613,ENSMUSG00000020357,ENSMUSG00000024620,ENSMUSG00000025810,ENSMUSG00000025969,ENSMUSG00000026674,ENSMUSG00000026834,ENSMUSG00000026836,ENSMUSG00000027297,ENSMUSG00000028072,ENSMUSG00000028661,ENSMUSG00000028664,ENSMUSG00000029245,ENSMUSG00000029869,ENSMUSG00000030110,ENSMUSG00000035305,ENSMUSG00000036169,ENSMUSG00000042817,ENSMUSG00000052155,…
V1	TRUE	0.000596	358	1980	63	0.032	0.176	GO:0015077	MF	66	monovalent inorganic cation transmembrane transporter activity	6	ENSMUSG00000000792,ENSMUSG00000004902,ENSMUSG00000005357,ENSMUSG00000013275,ENSMUSG00000014786,ENSMUSG00000017765,ENSMUSG00000020155,ENSMUSG00000020566,ENSMUSG00000020866,ENSMUSG00000021609,ENSMUSG00000021730,ENSMUSG00000022416,ENSMUSG00000023945,ENSMUSG00000024936,ENSMUSG00000026062,ENSMUSG00000026114,ENSMUSG00000026824,ENSMUSG00000027827,ENSMUSG00000027895,ENSMUSG00000029219,ENSMUSG00000030096,…
V1	TRUE	0.00124	3950	1980	439	0.222	0.111	GO:0046872	MF	198	metal ion binding	4	ENSMUSG00000000214,ENSMUSG00000000263,ENSMUSG00000000275,ENSMUSG00000000305,ENSMUSG00000000317,ENSMUSG00000000365,ENSMUSG00000000530,ENSMUSG00000000552,ENSMUSG00000000555,ENSMUSG00000001025,ENSMUSG00000001435,ENSMUSG00000001864,ENSMUSG00000002108,ENSMUSG00000002266,ENSMUSG00000002633,ENSMUSG00000002688,ENSMUSG00000003657,ENSMUSG00000004347,ENSMUSG00000004633,ENSMUSG00000004865,ENSMUSG00000004952,…
V1	TRUE	0.00153	789	1980	113	0.057	0.143	GO:0019904	MF	198	protein domain specific binding	3	ENSMUSG00000000125,ENSMUSG00000000214,ENSMUSG00000000766,ENSMUSG00000004266,ENSMUSG00000006930,ENSMUSG00000010080,ENSMUSG00000011256,ENSMUSG00000014778,ENSMUSG00000015143,ENSMUSG00000015950,ENSMUSG00000016520,ENSMUSG00000017167,ENSMUSG00000017386,ENSMUSG00000019906,ENSMUSG00000019943,ENSMUSG00000019978,ENSMUSG00000020182,ENSMUSG00000020733,ENSMUSG00000021071,ENSMUSG00000021182,ENSMUSG00000021219,…
V1	TRUE	0.0017	132	1980	31	0.016	0.235	GO:0016247	MF	169	channel regulator activity	2	ENSMUSG00000007656,ENSMUSG00000019146,ENSMUSG00000020155,ENSMUSG00000020722,ENSMUSG00000020723,ENSMUSG00000020733,ENSMUSG00000022594,ENSMUSG00000023192,ENSMUSG00000024114,ENSMUSG00000026463,ENSMUSG00000027827,ENSMUSG00000027994,ENSMUSG00000029361,ENSMUSG00000030102,ENSMUSG00000030525,ENSMUSG00000032892,ENSMUSG00000035112,ENSMUSG00000037610,ENSMUSG00000037624,ENSMUSG00000040164,ENSMUSG00000040373,…
V1	TRUE	0.00192	246	1980	47	0.024	0.191	GO:0030695	MF	54	GTPase regulator activity	2	ENSMUSG00000001995,ENSMUSG00000002458,ENSMUSG00000002459,ENSMUSG00000003134,ENSMUSG00000004633,ENSMUSG00000004952,ENSMUSG00000016128,ENSMUSG00000017631,ENSMUSG00000019775,ENSMUSG00000020121,ENSMUSG00000020599,ENSMUSG00000021219,ENSMUSG00000022799,ENSMUSG00000025810,ENSMUSG00000026475,ENSMUSG00000026883,ENSMUSG00000029174,ENSMUSG00000029602,ENSMUSG00000030220,ENSMUSG00000031216,ENSMUSG00000031355,…
V1	TRUE	0.00249	55	1980	18	0.009	0.327	GO:0050840	MF	198	extracellular matrix binding	2	ENSMUSG00000002633,ENSMUSG00000005397,ENSMUSG00000017344,ENSMUSG00000021136,ENSMUSG00000021702,ENSMUSG00000022894,ENSMUSG00000023328,ENSMUSG00000028108,ENSMUSG00000028195,ENSMUSG00000031558,ENSMUSG00000031785,ENSMUSG00000032231,ENSMUSG00000033453,ENSMUSG00000034664,ENSMUSG00000035493,ENSMUSG00000039115,ENSMUSG00000040152,ENSMUSG00000050335
V1	TRUE	0.00282	870	1980	121	0.061	0.139	GO:0042803	MF	198	protein homodimerization activity	4	ENSMUSG00000000296,ENSMUSG00000000365,ENSMUSG00000001025,ENSMUSG00000002731,ENSMUSG00000004035,ENSMUSG00000004951,ENSMUSG00000005716,ENSMUSG00000006411,ENSMUSG00000006457,ENSMUSG00000008540,ENSMUSG00000013523,ENSMUSG00000014599,ENSMUSG00000015002,ENSMUSG00000015143,ENSMUSG00000016150,ENSMUSG00000016206,ENSMUSG00000018168,ENSMUSG00000020052,ENSMUSG00000020150,ENSMUSG00000020227,ENSMUSG00000020303,…
V1	TRUE	0.00341	289	1980	52	0.026	0.18	GO:0001664	MF	198	G-protein coupled receptor binding	4	ENSMUSG00000000125,ENSMUSG00000015947,ENSMUSG00000019464,ENSMUSG00000019768,ENSMUSG00000019880,ENSMUSG00000020123,ENSMUSG00000020178,ENSMUSG00000020681,ENSMUSG00000020733,ENSMUSG00000020758,ENSMUSG00000021367,ENSMUSG00000021478,ENSMUSG00000021994,ENSMUSG00000022705,ENSMUSG00000024232,ENSMUSG00000024256,ENSMUSG00000024858,ENSMUSG00000024907,ENSMUSG00000025723,ENSMUSG00000026167,ENSMUSG00000027523,…
V1	TRUE	0.00369	229	1980	44	0.022	0.192	GO:0005096	MF	54	GTPase activator activity	3	ENSMUSG00000001995,ENSMUSG00000002458,ENSMUSG00000002459,ENSMUSG00000003134,ENSMUSG00000004633,ENSMUSG00000004952,ENSMUSG00000016128,ENSMUSG00000017631,ENSMUSG00000019775,ENSMUSG00000020121,ENSMUSG00000020599,ENSMUSG00000021219,ENSMUSG00000022799,ENSMUSG00000025810,ENSMUSG00000026475,ENSMUSG00000026883,ENSMUSG00000029174,ENSMUSG00000029602,ENSMUSG00000030220,ENSMUSG00000031216,ENSMUSG00000031355,…
V1	TRUE	0.00581	37	1980	14	0.007	0.378	GO:0030551	MF	14	cyclic nucleotide binding	1	ENSMUSG00000004347,ENSMUSG00000019848,ENSMUSG00000021730,ENSMUSG00000022469,ENSMUSG00000023868,ENSMUSG00000026114,ENSMUSG00000029334,ENSMUSG00000031789,ENSMUSG00000032338,ENSMUSG00000032601,ENSMUSG00000052920,ENSMUSG00000053965,ENSMUSG00000071317,ENSMUSG00000075270
V1	TRUE	0.0064	182	1980	37	0.019	0.203	GO:0005539	MF	287	glycosaminoglycan binding	1	ENSMUSG00000002633,ENSMUSG00000004894,ENSMUSG00000005087,ENSMUSG00000006958,ENSMUSG00000007594,ENSMUSG00000015354,ENSMUSG00000017344,ENSMUSG00000019880,ENSMUSG00000021614,ENSMUSG00000021702,ENSMUSG00000021732,ENSMUSG00000021974,ENSMUSG00000022766,ENSMUSG00000022816,ENSMUSG00000022894,ENSMUSG00000024076,ENSMUSG00000025810,ENSMUSG00000025969,ENSMUSG00000027750,ENSMUSG00000027966,ENSMUSG00000027995,…
V1	TRUE	0.00848	128	1980	29	0.015	0.227	GO:0022834	MF	66	ligand-gated channel activity	6	ENSMUSG00000000263,ENSMUSG00000001260,ENSMUSG00000002771,ENSMUSG00000021730,ENSMUSG00000022041,ENSMUSG00000022935,ENSMUSG00000026114,ENSMUSG00000026824,ENSMUSG00000029212,ENSMUSG00000030102,ENSMUSG00000030247,ENSMUSG00000030525,ENSMUSG00000031340,ENSMUSG00000031343,ENSMUSG00000031344,ENSMUSG00000031789,ENSMUSG00000032017,ENSMUSG00000032034,ENSMUSG00000032338,ENSMUSG00000033998,ENSMUSG00000035745,…
V1	TRUE	0.00848	128	1980	29	0.015	0.227	GO:0015276	MF	66	ligand-gated ion channel activity	5	ENSMUSG00000000263,ENSMUSG00000001260,ENSMUSG00000002771,ENSMUSG00000021730,ENSMUSG00000022041,ENSMUSG00000022935,ENSMUSG00000026114,ENSMUSG00000026824,ENSMUSG00000029212,ENSMUSG00000030102,ENSMUSG00000030247,ENSMUSG00000030525,ENSMUSG00000031340,ENSMUSG00000031343,ENSMUSG00000031344,ENSMUSG00000031789,ENSMUSG00000032017,ENSMUSG00000032034,ENSMUSG00000032338,ENSMUSG00000033998,ENSMUSG00000035745,…

## Sheet: DS D2R vs Acb D2R pellet KEEG
query.number	significant	p.value	term.size	query.size	overlap.size	precision	recall	term.id	domain	subgraph.number	term.name	relative.depth	intersection
V1	TRUE	8.82e-20	289	777	84	0.108	0.291	KEGG:04080	keg	237	Neuroactive ligand-receptor interaction	1	ENSMUSG00000000263,ENSMUSG00000000766,ENSMUSG00000001260,ENSMUSG00000002771,ENSMUSG00000005268,ENSMUSG00000019464,ENSMUSG00000019828,ENSMUSG00000019865,ENSMUSG00000020090,ENSMUSG00000020123,ENSMUSG00000020178,ENSMUSG00000020963,ENSMUSG00000021478,ENSMUSG00000021721,ENSMUSG00000022041,ENSMUSG00000022705,ENSMUSG00000022935,ENSMUSG00000023192,ENSMUSG00000023964,ENSMUSG00000024027,ENSMUSG00000024211,…
V1	TRUE	1.6e-11	176	777	51	0.066	0.29	KEGG:04360	keg	281	Axon guidance	1	ENSMUSG00000002633,ENSMUSG00000005958,ENSMUSG00000019647,ENSMUSG00000020099,ENSMUSG00000020121,ENSMUSG00000020902,ENSMUSG00000021994,ENSMUSG00000022231,ENSMUSG00000022687,ENSMUSG00000022995,ENSMUSG00000025085,ENSMUSG00000025207,ENSMUSG00000025499,ENSMUSG00000025810,ENSMUSG00000026259,ENSMUSG00000027200,ENSMUSG00000027716,ENSMUSG00000028064,ENSMUSG00000028161,ENSMUSG00000028661,ENSMUSG00000028664,…
V1	TRUE	1.36e-10	185	777	51	0.066	0.276	KEGG:04020	keg	315	Calcium signaling pathway	1	ENSMUSG00000002771,ENSMUSG00000004347,ENSMUSG00000019464,ENSMUSG00000019828,ENSMUSG00000019943,ENSMUSG00000020123,ENSMUSG00000020178,ENSMUSG00000020431,ENSMUSG00000020866,ENSMUSG00000021478,ENSMUSG00000022376,ENSMUSG00000022416,ENSMUSG00000024112,ENSMUSG00000024620,ENSMUSG00000024798,ENSMUSG00000024960,ENSMUSG00000024998,ENSMUSG00000026463,ENSMUSG00000027523,ENSMUSG00000027568,ENSMUSG00000028161,…
V1	TRUE	3.36e-09	200	777	51	0.066	0.255	KEGG:04024	keg	189	cAMP signaling pathway	1	ENSMUSG00000002771,ENSMUSG00000003123,ENSMUSG00000009621,ENSMUSG00000019943,ENSMUSG00000020178,ENSMUSG00000020431,ENSMUSG00000020828,ENSMUSG00000020963,ENSMUSG00000021318,ENSMUSG00000021478,ENSMUSG00000021721,ENSMUSG00000022376,ENSMUSG00000022469,ENSMUSG00000024027,ENSMUSG00000024998,ENSMUSG00000025407,ENSMUSG00000026114,ENSMUSG00000026463,ENSMUSG00000027230,ENSMUSG00000027523,ENSMUSG00000029467,…
V1	TRUE	3.49e-08	541	777	97	0.125	0.179	KEGG:05200	keg	291	Pathways in cancer	1	ENSMUSG00000000125,ENSMUSG00000000184,ENSMUSG00000000782,ENSMUSG00000001663,ENSMUSG00000002147,ENSMUSG00000002633,ENSMUSG00000003849,ENSMUSG00000004035,ENSMUSG00000004446,ENSMUSG00000006235,ENSMUSG00000007613,ENSMUSG00000008540,ENSMUSG00000015312,ENSMUSG00000015647,ENSMUSG00000015843,ENSMUSG00000017057,ENSMUSG00000017386,ENSMUSG00000019464,ENSMUSG00000019768,ENSMUSG00000020009,ENSMUSG00000020357,…
V1	TRUE	3.64e-07	114	777	33	0.042	0.289	KEGG:04724	keg	159	Glutamatergic synapse	1	ENSMUSG00000002771,ENSMUSG00000005357,ENSMUSG00000019828,ENSMUSG00000019935,ENSMUSG00000020431,ENSMUSG00000020828,ENSMUSG00000021303,ENSMUSG00000022376,ENSMUSG00000022935,ENSMUSG00000023192,ENSMUSG00000024211,ENSMUSG00000024858,ENSMUSG00000024960,ENSMUSG00000026824,ENSMUSG00000027523,ENSMUSG00000027669,ENSMUSG00000028161,ENSMUSG00000030102,ENSMUSG00000030500,ENSMUSG00000031659,ENSMUSG00000032017,…
V1	TRUE	1.3e-06	75	777	25	0.032	0.333	KEGG:05412	keg	321	Arrhythmogenic right ventricular cardiomyopathy (ARVC)	1	ENSMUSG00000000555,ENSMUSG00000000782,ENSMUSG00000006457,ENSMUSG00000019146,ENSMUSG00000020354,ENSMUSG00000020722,ENSMUSG00000020723,ENSMUSG00000020758,ENSMUSG00000024304,ENSMUSG00000024331,ENSMUSG00000024985,ENSMUSG00000027985,ENSMUSG00000029467,ENSMUSG00000034664,ENSMUSG00000037815,ENSMUSG00000039115,ENSMUSG00000040373,ENSMUSG00000041460,ENSMUSG00000041957,ENSMUSG00000042284,ENSMUSG00000044393,…
V1	TRUE	2.88e-06	94	777	28	0.036	0.298	KEGG:05032	keg	256	Morphine addiction	1	ENSMUSG00000000766,ENSMUSG00000001260,ENSMUSG00000004347,ENSMUSG00000020431,ENSMUSG00000021303,ENSMUSG00000021478,ENSMUSG00000022376,ENSMUSG00000023868,ENSMUSG00000024858,ENSMUSG00000026824,ENSMUSG00000027523,ENSMUSG00000027669,ENSMUSG00000029212,ENSMUSG00000031340,ENSMUSG00000031343,ENSMUSG00000031344,ENSMUSG00000031659,ENSMUSG00000032034,ENSMUSG00000032562,ENSMUSG00000032766,ENSMUSG00000041741,…
V1	TRUE	1.95e-05	48	777	18	0.023	0.375	KEGG:05030	keg	230	Cocaine addiction	1	ENSMUSG00000000214,ENSMUSG00000002771,ENSMUSG00000020182,ENSMUSG00000020599,ENSMUSG00000021478,ENSMUSG00000021609,ENSMUSG00000023192,ENSMUSG00000027230,ENSMUSG00000027400,ENSMUSG00000027523,ENSMUSG00000032259,ENSMUSG00000032562,ENSMUSG00000035745,ENSMUSG00000039579,ENSMUSG00000040147,ENSMUSG00000052684,ENSMUSG00000057614,ENSMUSG00000061718
V1	TRUE	3.04e-05	98	777	27	0.035	0.276	KEGG:04713	keg	78	Circadian entrainment	1	ENSMUSG00000002771,ENSMUSG00000020431,ENSMUSG00000020866,ENSMUSG00000021180,ENSMUSG00000021303,ENSMUSG00000022376,ENSMUSG00000022416,ENSMUSG00000024112,ENSMUSG00000024960,ENSMUSG00000026824,ENSMUSG00000027523,ENSMUSG00000027669,ENSMUSG00000029334,ENSMUSG00000029361,ENSMUSG00000029778,ENSMUSG00000030102,ENSMUSG00000031659,ENSMUSG00000032034,ENSMUSG00000032562,ENSMUSG00000032766,ENSMUSG00000043301,…
V1	TRUE	3.37e-05	161	777	37	0.048	0.23	KEGG:04934	keg	310	Cushing syndrome	1	ENSMUSG00000000125,ENSMUSG00000000782,ENSMUSG00000020431,ENSMUSG00000020866,ENSMUSG00000021994,ENSMUSG00000022376,ENSMUSG00000022416,ENSMUSG00000024112,ENSMUSG00000024960,ENSMUSG00000024985,ENSMUSG00000026167,ENSMUSG00000027230,ENSMUSG00000027523,ENSMUSG00000027840,ENSMUSG00000027985,ENSMUSG00000028551,ENSMUSG00000030093,ENSMUSG00000030102,ENSMUSG00000031659,ENSMUSG00000032323,ENSMUSG00000032562,…
V1	TRUE	4.95e-05	170	777	38	0.049	0.224	KEGG:04022	keg	303	cGMP-PKG signaling pathway	1	ENSMUSG00000005611,ENSMUSG00000019943,ENSMUSG00000020155,ENSMUSG00000020431,ENSMUSG00000020573,ENSMUSG00000020901,ENSMUSG00000022376,ENSMUSG00000024960,ENSMUSG00000026463,ENSMUSG00000027230,ENSMUSG00000028161,ENSMUSG00000029334,ENSMUSG00000029467,ENSMUSG00000030102,ENSMUSG00000030247,ENSMUSG00000030403,ENSMUSG00000031659,ENSMUSG00000031789,ENSMUSG00000031997,ENSMUSG00000032562,ENSMUSG00000033717,…
V1	TRUE	0.000124	64	777	20	0.026	0.312	KEGG:05217	keg	304	Basal cell carcinoma	1	ENSMUSG00000000125,ENSMUSG00000000782,ENSMUSG00000002633,ENSMUSG00000015312,ENSMUSG00000021318,ENSMUSG00000021994,ENSMUSG00000024985,ENSMUSG00000025407,ENSMUSG00000026167,ENSMUSG00000027840,ENSMUSG00000027985,ENSMUSG00000030093,ENSMUSG00000036904,ENSMUSG00000036961,ENSMUSG00000044674,ENSMUSG00000045005,ENSMUSG00000049791,ENSMUSG00000050382,ENSMUSG00000055799,ENSMUSG00000064325
V1	TRUE	0.000169	213	777	43	0.055	0.202	KEGG:04015	keg	91	Rap1 signaling pathway	1	ENSMUSG00000001995,ENSMUSG00000002688,ENSMUSG00000002699,ENSMUSG00000014599,ENSMUSG00000018932,ENSMUSG00000020178,ENSMUSG00000020357,ENSMUSG00000020431,ENSMUSG00000021732,ENSMUSG00000021974,ENSMUSG00000022101,ENSMUSG00000022309,ENSMUSG00000022376,ENSMUSG00000022469,ENSMUSG00000024070,ENSMUSG00000024620,ENSMUSG00000024960,ENSMUSG00000024998,ENSMUSG00000025499,ENSMUSG00000027523,ENSMUSG00000027765,…
V1	TRUE	0.000231	153	777	34	0.044	0.222	KEGG:04261	keg	92	Adrenergic signaling in cardiomyocytes	1	ENSMUSG00000019146,ENSMUSG00000019943,ENSMUSG00000020431,ENSMUSG00000020573,ENSMUSG00000020722,ENSMUSG00000020723,ENSMUSG00000020901,ENSMUSG00000021180,ENSMUSG00000022052,ENSMUSG00000022376,ENSMUSG00000022469,ENSMUSG00000024960,ENSMUSG00000026414,ENSMUSG00000026463,ENSMUSG00000027230,ENSMUSG00000027523,ENSMUSG00000028464,ENSMUSG00000029467,ENSMUSG00000031659,ENSMUSG00000032366,ENSMUSG00000032511,…
V1	TRUE	0.000234	114	777	28	0.036	0.246	KEGG:04725	keg	145	Cholinergic synapse	1	ENSMUSG00000020431,ENSMUSG00000020573,ENSMUSG00000020901,ENSMUSG00000021303,ENSMUSG00000021919,ENSMUSG00000022376,ENSMUSG00000023328,ENSMUSG00000023945,ENSMUSG00000024960,ENSMUSG00000025499,ENSMUSG00000026824,ENSMUSG00000027230,ENSMUSG00000027669,ENSMUSG00000030102,ENSMUSG00000030525,ENSMUSG00000031659,ENSMUSG00000032562,ENSMUSG00000032766,ENSMUSG00000038128,ENSMUSG00000043301,ENSMUSG00000045613,…
V1	TRUE	0.000256	102	777	26	0.033	0.255	KEGG:04925	keg	268	Aldosterone synthesis and secretion	1	ENSMUSG00000002688,ENSMUSG00000003123,ENSMUSG00000016179,ENSMUSG00000019943,ENSMUSG00000020431,ENSMUSG00000020866,ENSMUSG00000022376,ENSMUSG00000022416,ENSMUSG00000024070,ENSMUSG00000024112,ENSMUSG00000024960,ENSMUSG00000026463,ENSMUSG00000027230,ENSMUSG00000027523,ENSMUSG00000030102,ENSMUSG00000030272,ENSMUSG00000031659,ENSMUSG00000032034,ENSMUSG00000032323,ENSMUSG00000035735,ENSMUSG00000036760,…
V1	TRUE	0.000312	103	777	26	0.033	0.252	KEGG:04916	keg	6	Melanogenesis	1	ENSMUSG00000000125,ENSMUSG00000000782,ENSMUSG00000020431,ENSMUSG00000021367,ENSMUSG00000021994,ENSMUSG00000022376,ENSMUSG00000024960,ENSMUSG00000024985,ENSMUSG00000025499,ENSMUSG00000026167,ENSMUSG00000027230,ENSMUSG00000027523,ENSMUSG00000027840,ENSMUSG00000027985,ENSMUSG00000030093,ENSMUSG00000031659,ENSMUSG00000032562,ENSMUSG00000036904,ENSMUSG00000036961,ENSMUSG00000044674,ENSMUSG00000045005,…
V1	TRUE	0.00114	91	777	23	0.03	0.253	KEGG:05414	keg	318	Dilated cardiomyopathy (DCM)	1	ENSMUSG00000000555,ENSMUSG00000019146,ENSMUSG00000020354,ENSMUSG00000020431,ENSMUSG00000020722,ENSMUSG00000020723,ENSMUSG00000020758,ENSMUSG00000021253,ENSMUSG00000022376,ENSMUSG00000026414,ENSMUSG00000027523,ENSMUSG00000028464,ENSMUSG00000029467,ENSMUSG00000031659,ENSMUSG00000032366,ENSMUSG00000034664,ENSMUSG00000039115,ENSMUSG00000039239,ENSMUSG00000040373,ENSMUSG00000041460,ENSMUSG00000042284,…
V1	TRUE	0.00116	157	777	33	0.042	0.21	KEGG:04390	keg	260	Hippo signaling pathway	1	ENSMUSG00000000125,ENSMUSG00000000184,ENSMUSG00000000782,ENSMUSG00000002249,ENSMUSG00000007613,ENSMUSG00000021253,ENSMUSG00000021994,ENSMUSG00000022052,ENSMUSG00000024985,ENSMUSG00000026167,ENSMUSG00000027803,ENSMUSG00000027840,ENSMUSG00000027985,ENSMUSG00000029026,ENSMUSG00000030093,ENSMUSG00000035403,ENSMUSG00000036904,ENSMUSG00000036961,ENSMUSG00000037643,ENSMUSG00000037815,ENSMUSG00000039004,…
V1	TRUE	0.00134	158	777	33	0.042	0.209	KEGG:04921	keg	238	Oxytocin signaling pathway	1	ENSMUSG00000016179,ENSMUSG00000019146,ENSMUSG00000020431,ENSMUSG00000020573,ENSMUSG00000020722,ENSMUSG00000020723,ENSMUSG00000020901,ENSMUSG00000022376,ENSMUSG00000024960,ENSMUSG00000025499,ENSMUSG00000026824,ENSMUSG00000027523,ENSMUSG00000028161,ENSMUSG00000029471,ENSMUSG00000030102,ENSMUSG00000030272,ENSMUSG00000031659,ENSMUSG00000032034,ENSMUSG00000032487,ENSMUSG00000032562,ENSMUSG00000038128,…
V1	TRUE	0.00164	132	777	29	0.037	0.22	KEGG:04726	keg	286	Serotonergic synapse	1	ENSMUSG00000020182,ENSMUSG00000020891,ENSMUSG00000021303,ENSMUSG00000021721,ENSMUSG00000022469,ENSMUSG00000024798,ENSMUSG00000024960,ENSMUSG00000025499,ENSMUSG00000026824,ENSMUSG00000027523,ENSMUSG00000027669,ENSMUSG00000029212,ENSMUSG00000030102,ENSMUSG00000031628,ENSMUSG00000032034,ENSMUSG00000032487,ENSMUSG00000032562,ENSMUSG00000032766,ENSMUSG00000034997,ENSMUSG00000040147,ENSMUSG00000041380,…
V1	TRUE	0.00398	138	777	29	0.037	0.21	KEGG:04371	keg	316	Apelin signaling pathway	1	ENSMUSG00000003123,ENSMUSG00000007613,ENSMUSG00000020431,ENSMUSG00000020573,ENSMUSG00000020901,ENSMUSG00000021303,ENSMUSG00000022376,ENSMUSG00000024960,ENSMUSG00000025499,ENSMUSG00000027276,ENSMUSG00000027669,ENSMUSG00000029361,ENSMUSG00000030102,ENSMUSG00000031659,ENSMUSG00000032562,ENSMUSG00000032766,ENSMUSG00000035783,ENSMUSG00000037010,ENSMUSG00000038128,ENSMUSG00000038387,ENSMUSG00000038418,…
V1	TRUE	0.00458	139	777	29	0.037	0.209	KEGG:04728	keg	263	Dopaminergic synapse	1	ENSMUSG00000000214,ENSMUSG00000020182,ENSMUSG00000021303,ENSMUSG00000021478,ENSMUSG00000021609,ENSMUSG00000022052,ENSMUSG00000022705,ENSMUSG00000024960,ENSMUSG00000026824,ENSMUSG00000027230,ENSMUSG00000027523,ENSMUSG00000027669,ENSMUSG00000028161,ENSMUSG00000030102,ENSMUSG00000032034,ENSMUSG00000032259,ENSMUSG00000032562,ENSMUSG00000032766,ENSMUSG00000039358,ENSMUSG00000040147,ENSMUSG00000040385,…
V1	TRUE	0.00512	56	777	16	0.021	0.286	KEGG:04923	keg	282	Regulation of lipolysis in adipocytes	1	ENSMUSG00000003123,ENSMUSG00000020431,ENSMUSG00000020963,ENSMUSG00000022376,ENSMUSG00000027523,ENSMUSG00000029334,ENSMUSG00000029819,ENSMUSG00000031659,ENSMUSG00000032487,ENSMUSG00000032562,ENSMUSG00000036437,ENSMUSG00000038894,ENSMUSG00000052920,ENSMUSG00000054667,ENSMUSG00000055980,ENSMUSG00000057614
V1	TRUE	0.00522	361	777	58	0.075	0.161	KEGG:04151	keg	264	PI3K-Akt signaling pathway	1	ENSMUSG00000000184,ENSMUSG00000000555,ENSMUSG00000001119,ENSMUSG00000005268,ENSMUSG00000006235,ENSMUSG00000014599,ENSMUSG00000015647,ENSMUSG00000017344,ENSMUSG00000020357,ENSMUSG00000020573,ENSMUSG00000020758,ENSMUSG00000020901,ENSMUSG00000021303,ENSMUSG00000021457,ENSMUSG00000021702,ENSMUSG00000021732,ENSMUSG00000021974,ENSMUSG00000022052,ENSMUSG00000022101,ENSMUSG00000022309,ENSMUSG00000024421,…
V1	TRUE	0.00579	87	777	21	0.027	0.241	KEGG:04540	keg	174	Gap junction	1	ENSMUSG00000019828,ENSMUSG00000020431,ENSMUSG00000021478,ENSMUSG00000022376,ENSMUSG00000024620,ENSMUSG00000024960,ENSMUSG00000025499,ENSMUSG00000027523,ENSMUSG00000029334,ENSMUSG00000030102,ENSMUSG00000030137,ENSMUSG00000031659,ENSMUSG00000032259,ENSMUSG00000032562,ENSMUSG00000034997,ENSMUSG00000041380,ENSMUSG00000043091,ENSMUSG00000051177,ENSMUSG00000052920,ENSMUSG00000057614,ENSMUSG00000058672
V1	TRUE	0.00583	206	777	38	0.049	0.184	KEGG:05205	keg	288	Proteoglycans in cancer	1	ENSMUSG00000000125,ENSMUSG00000000555,ENSMUSG00000002633,ENSMUSG00000004266,ENSMUSG00000005087,ENSMUSG00000009621,ENSMUSG00000017344,ENSMUSG00000019768,ENSMUSG00000021994,ENSMUSG00000024998,ENSMUSG00000025499,ENSMUSG00000026167,ENSMUSG00000027840,ENSMUSG00000027995,ENSMUSG00000029528,ENSMUSG00000030093,ENSMUSG00000030102,ENSMUSG00000031543,ENSMUSG00000031628,ENSMUSG00000034330,ENSMUSG00000036904,…
V1	TRUE	0.00594	127	777	27	0.035	0.213	KEGG:04611	keg	95	Platelet activation	1	ENSMUSG00000002699,ENSMUSG00000020431,ENSMUSG00000020573,ENSMUSG00000020901,ENSMUSG00000021457,ENSMUSG00000022376,ENSMUSG00000024960,ENSMUSG00000027523,ENSMUSG00000027765,ENSMUSG00000029334,ENSMUSG00000030102,ENSMUSG00000030403,ENSMUSG00000031659,ENSMUSG00000032562,ENSMUSG00000032946,ENSMUSG00000034330,ENSMUSG00000034664,ENSMUSG00000037643,ENSMUSG00000040385,ENSMUSG00000040940,ENSMUSG00000048376,…
V1	TRUE	0.00815	70	777	18	0.023	0.257	KEGG:05031	keg	29	Amphetamine addiction	1	ENSMUSG00000000214,ENSMUSG00000002771,ENSMUSG00000020182,ENSMUSG00000021478,ENSMUSG00000021609,ENSMUSG00000022602,ENSMUSG00000027230,ENSMUSG00000027400,ENSMUSG00000027523,ENSMUSG00000028161,ENSMUSG00000035745,ENSMUSG00000038128,ENSMUSG00000039579,ENSMUSG00000040147,ENSMUSG00000040385,ENSMUSG00000052684,ENSMUSG00000053819,ENSMUSG00000061718

## Sheet: DS D2R vs Acb D2R pellet TF
query.number	significant	p.value	term.size	query.size	overlap.size	precision	recall	term.id	domain	subgraph.number	term.name	relative.depth	intersection
V1	TRUE	1.92e-29	6695	2003	850	0.424	0.127	TF:M01219	tf	252	Factor: SP1:SP3; motif: CCSCCCCCYCC	1	ENSMUSG00000000125,ENSMUSG00000000184,ENSMUSG00000000263,ENSMUSG00000000296,ENSMUSG00000000317,ENSMUSG00000000766,ENSMUSG00000000782,ENSMUSG00000001240,ENSMUSG00000001333,ENSMUSG00000001435,ENSMUSG00000001542,ENSMUSG00000001995,ENSMUSG00000002012,ENSMUSG00000002032,ENSMUSG00000002108,ENSMUSG00000002249,ENSMUSG00000002504,ENSMUSG00000002633,ENSMUSG00000002688,ENSMUSG00000002771,ENSMUSG00000002897,…
V1	TRUE	1.92e-29	6695	2003	850	0.424	0.127	TF:M01219_0	tf	252	Factor: SP1:SP3; motif: CCSCCCCCYCC; match class: 0	2	ENSMUSG00000000125,ENSMUSG00000000184,ENSMUSG00000000263,ENSMUSG00000000296,ENSMUSG00000000317,ENSMUSG00000000766,ENSMUSG00000000782,ENSMUSG00000001240,ENSMUSG00000001333,ENSMUSG00000001435,ENSMUSG00000001542,ENSMUSG00000001995,ENSMUSG00000002012,ENSMUSG00000002032,ENSMUSG00000002108,ENSMUSG00000002249,ENSMUSG00000002504,ENSMUSG00000002633,ENSMUSG00000002688,ENSMUSG00000002771,ENSMUSG00000002897,…
V1	TRUE	1.25e-17	3385	2003	460	0.23	0.136	TF:M01219_1	tf	252	Factor: SP1:SP3; motif: CCSCCCCCYCC; match class: 1	3	ENSMUSG00000000184,ENSMUSG00000000317,ENSMUSG00000000766,ENSMUSG00000000782,ENSMUSG00000001435,ENSMUSG00000001995,ENSMUSG00000002012,ENSMUSG00000002249,ENSMUSG00000002633,ENSMUSG00000002897,ENSMUSG00000003123,ENSMUSG00000003134,ENSMUSG00000003657,ENSMUSG00000004317,ENSMUSG00000004341,ENSMUSG00000004415,ENSMUSG00000004508,ENSMUSG00000004665,ENSMUSG00000004885,ENSMUSG00000005357,ENSMUSG00000005968,…
V1	TRUE	1.19e-11	7231	2003	817	0.408	0.113	TF:M05301	tf	236	Factor: CPBP; motif: NGGGCGG	1	ENSMUSG00000000184,ENSMUSG00000000214,ENSMUSG00000000282,ENSMUSG00000000305,ENSMUSG00000000317,ENSMUSG00000000365,ENSMUSG00000000530,ENSMUSG00000000552,ENSMUSG00000000555,ENSMUSG00000000782,ENSMUSG00000001260,ENSMUSG00000001415,ENSMUSG00000001435,ENSMUSG00000001542,ENSMUSG00000002032,ENSMUSG00000002249,ENSMUSG00000002504,ENSMUSG00000002688,ENSMUSG00000002731,ENSMUSG00000002897,ENSMUSG00000003363,…
V1	TRUE	1.19e-11	7231	2003	817	0.408	0.113	TF:M05301_0	tf	236	Factor: CPBP; motif: NGGGCGG; match class: 0	2	ENSMUSG00000000184,ENSMUSG00000000214,ENSMUSG00000000282,ENSMUSG00000000305,ENSMUSG00000000317,ENSMUSG00000000365,ENSMUSG00000000530,ENSMUSG00000000552,ENSMUSG00000000555,ENSMUSG00000000782,ENSMUSG00000001260,ENSMUSG00000001415,ENSMUSG00000001435,ENSMUSG00000001542,ENSMUSG00000002032,ENSMUSG00000002249,ENSMUSG00000002504,ENSMUSG00000002688,ENSMUSG00000002731,ENSMUSG00000002897,ENSMUSG00000003363,…
V1	TRUE	0.000953	2350	2003	282	0.141	0.12	TF:M05301_1	tf	236	Factor: CPBP; motif: NGGGCGG; match class: 1	3	ENSMUSG00000000282,ENSMUSG00000000305,ENSMUSG00000000317,ENSMUSG00000002032,ENSMUSG00000002504,ENSMUSG00000002688,ENSMUSG00000002731,ENSMUSG00000002897,ENSMUSG00000004446,ENSMUSG00000004508,ENSMUSG00000005986,ENSMUSG00000006362,ENSMUSG00000007646,ENSMUSG00000008393,ENSMUSG00000008540,ENSMUSG00000013275,ENSMUSG00000014599,ENSMUSG00000014778,ENSMUSG00000014786,ENSMUSG00000015354,ENSMUSG00000015659,…
V1	TRUE	0.00322	1057	2003	142	0.071	0.134	TF:M02823	tf	83	Factor: Tcfe2a; motif: NNNNNCAGGTGCNNNNN	1	ENSMUSG00000001270,ENSMUSG00000001672,ENSMUSG00000004347,ENSMUSG00000004446,ENSMUSG00000004508,ENSMUSG00000006411,ENSMUSG00000006567,ENSMUSG00000006587,ENSMUSG00000009216,ENSMUSG00000020090,ENSMUSG00000020092,ENSMUSG00000020151,ENSMUSG00000020282,ENSMUSG00000020758,ENSMUSG00000020953,ENSMUSG00000021182,ENSMUSG00000021219,ENSMUSG00000021680,ENSMUSG00000021721,ENSMUSG00000022021,ENSMUSG00000022123,…
V1	TRUE	0.00322	1057	2003	142	0.071	0.134	TF:M02823_0	tf	83	Factor: Tcfe2a; motif: NNNNNCAGGTGCNNNNN; match class: 0	2	ENSMUSG00000001270,ENSMUSG00000001672,ENSMUSG00000004347,ENSMUSG00000004446,ENSMUSG00000004508,ENSMUSG00000006411,ENSMUSG00000006567,ENSMUSG00000006587,ENSMUSG00000009216,ENSMUSG00000020090,ENSMUSG00000020092,ENSMUSG00000020151,ENSMUSG00000020282,ENSMUSG00000020758,ENSMUSG00000020953,ENSMUSG00000021182,ENSMUSG00000021219,ENSMUSG00000021680,ENSMUSG00000021721,ENSMUSG00000022021,ENSMUSG00000022123,…
V1	TRUE	2.15e-24	5812	2003	741	0.37	0.127	TF:M08819	tf	81	Factor: LKLF; motif: CNCCACCCS	1	ENSMUSG00000000184,ENSMUSG00000000263,ENSMUSG00000000282,ENSMUSG00000000296,ENSMUSG00000000365,ENSMUSG00000000530,ENSMUSG00000000552,ENSMUSG00000000753,ENSMUSG00000000782,ENSMUSG00000001025,ENSMUSG00000001240,ENSMUSG00000001260,ENSMUSG00000001333,ENSMUSG00000001663,ENSMUSG00000001995,ENSMUSG00000002012,ENSMUSG00000002249,ENSMUSG00000002266,ENSMUSG00000002324,ENSMUSG00000002458,ENSMUSG00000002731,…
V1	TRUE	2.15e-24	5812	2003	741	0.37	0.127	TF:M08819_0	tf	81	Factor: LKLF; motif: CNCCACCCS; match class: 0	2	ENSMUSG00000000184,ENSMUSG00000000263,ENSMUSG00000000282,ENSMUSG00000000296,ENSMUSG00000000365,ENSMUSG00000000530,ENSMUSG00000000552,ENSMUSG00000000753,ENSMUSG00000000782,ENSMUSG00000001025,ENSMUSG00000001240,ENSMUSG00000001260,ENSMUSG00000001333,ENSMUSG00000001663,ENSMUSG00000001995,ENSMUSG00000002012,ENSMUSG00000002249,ENSMUSG00000002266,ENSMUSG00000002324,ENSMUSG00000002458,ENSMUSG00000002731,…
V1	TRUE	5.18e-06	1970	2003	255	0.127	0.129	TF:M08819_1	tf	81	Factor: LKLF; motif: CNCCACCCS; match class: 1	3	ENSMUSG00000000184,ENSMUSG00000000296,ENSMUSG00000000530,ENSMUSG00000001333,ENSMUSG00000002012,ENSMUSG00000002249,ENSMUSG00000002266,ENSMUSG00000003657,ENSMUSG00000004885,ENSMUSG00000004961,ENSMUSG00000005237,ENSMUSG00000005465,ENSMUSG00000005986,ENSMUSG00000006931,ENSMUSG00000010080,ENSMUSG00000013275,ENSMUSG00000013698,ENSMUSG00000014198,ENSMUSG00000015027,ENSMUSG00000015647,ENSMUSG00000015850,…
V1	TRUE	0.000104	2534	2003	307	0.153	0.121	TF:M03565	tf	269	Factor: slug; motif: KCACCTGN	1	ENSMUSG00000000214,ENSMUSG00000000792,ENSMUSG00000001270,ENSMUSG00000001333,ENSMUSG00000001672,ENSMUSG00000001943,ENSMUSG00000002012,ENSMUSG00000002108,ENSMUSG00000003123,ENSMUSG00000003134,ENSMUSG00000003526,ENSMUSG00000004446,ENSMUSG00000004633,ENSMUSG00000004665,ENSMUSG00000004902,ENSMUSG00000005237,ENSMUSG00000005803,ENSMUSG00000005968,ENSMUSG00000006567,ENSMUSG00000006587,ENSMUSG00000006930,…
V1	TRUE	0.000104	2534	2003	307	0.153	0.121	TF:M03565_0	tf	269	Factor: slug; motif: KCACCTGN; match class: 0	2	ENSMUSG00000000214,ENSMUSG00000000792,ENSMUSG00000001270,ENSMUSG00000001333,ENSMUSG00000001672,ENSMUSG00000001943,ENSMUSG00000002012,ENSMUSG00000002108,ENSMUSG00000003123,ENSMUSG00000003134,ENSMUSG00000003526,ENSMUSG00000004446,ENSMUSG00000004633,ENSMUSG00000004665,ENSMUSG00000004902,ENSMUSG00000005237,ENSMUSG00000005803,ENSMUSG00000005968,ENSMUSG00000006567,ENSMUSG00000006587,ENSMUSG00000006930,…
V1	TRUE	7.76e-06	4481	2003	511	0.255	0.114	TF:M02924	tf	302	Factor: TCFAP2B; motif: NTWGCCKSMGGCRNN	1	ENSMUSG00000000125,ENSMUSG00000000214,ENSMUSG00000000552,ENSMUSG00000000753,ENSMUSG00000000782,ENSMUSG00000000792,ENSMUSG00000001025,ENSMUSG00000001240,ENSMUSG00000001260,ENSMUSG00000001270,ENSMUSG00000001333,ENSMUSG00000001415,ENSMUSG00000001943,ENSMUSG00000002266,ENSMUSG00000002504,ENSMUSG00000002633,ENSMUSG00000002688,ENSMUSG00000003134,ENSMUSG00000003354,ENSMUSG00000003528,ENSMUSG00000004266,…
V1	TRUE	7.76e-06	4481	2003	511	0.255	0.114	TF:M02924_0	tf	302	Factor: TCFAP2B; motif: NTWGCCKSMGGCRNN; match class: 0	2	ENSMUSG00000000125,ENSMUSG00000000214,ENSMUSG00000000552,ENSMUSG00000000753,ENSMUSG00000000782,ENSMUSG00000000792,ENSMUSG00000001025,ENSMUSG00000001240,ENSMUSG00000001260,ENSMUSG00000001270,ENSMUSG00000001333,ENSMUSG00000001415,ENSMUSG00000001943,ENSMUSG00000002266,ENSMUSG00000002504,ENSMUSG00000002633,ENSMUSG00000002688,ENSMUSG00000003134,ENSMUSG00000003354,ENSMUSG00000003528,ENSMUSG00000004266,…
V1	TRUE	2.86e-18	13460	2003	1421	0.709	0.106	TF:M02874	tf	301	Factor: IRF6; motif: NNNACTCYCGGKNNN	1	ENSMUSG00000000125,ENSMUSG00000000184,ENSMUSG00000000214,ENSMUSG00000000263,ENSMUSG00000000282,ENSMUSG00000000296,ENSMUSG00000000305,ENSMUSG00000000317,ENSMUSG00000000365,ENSMUSG00000000555,ENSMUSG00000000782,ENSMUSG00000001025,ENSMUSG00000001119,ENSMUSG00000001240,ENSMUSG00000001270,ENSMUSG00000001415,ENSMUSG00000001520,ENSMUSG00000001672,ENSMUSG00000001864,ENSMUSG00000001943,ENSMUSG00000001946,…
V1	TRUE	2.86e-18	13460	2003	1421	0.709	0.106	TF:M02874_0	tf	301	Factor: IRF6; motif: NNNACTCYCGGKNNN; match class: 0	2	ENSMUSG00000000125,ENSMUSG00000000184,ENSMUSG00000000214,ENSMUSG00000000263,ENSMUSG00000000282,ENSMUSG00000000296,ENSMUSG00000000305,ENSMUSG00000000317,ENSMUSG00000000365,ENSMUSG00000000555,ENSMUSG00000000782,ENSMUSG00000001025,ENSMUSG00000001119,ENSMUSG00000001240,ENSMUSG00000001270,ENSMUSG00000001415,ENSMUSG00000001520,ENSMUSG00000001672,ENSMUSG00000001864,ENSMUSG00000001943,ENSMUSG00000001946,…
V1	TRUE	1.41e-16	7153	2003	837	0.418	0.117	TF:M02874_1	tf	301	Factor: IRF6; motif: NNNACTCYCGGKNNN; match class: 1	3	ENSMUSG00000000125,ENSMUSG00000000296,ENSMUSG00000000305,ENSMUSG00000000317,ENSMUSG00000000365,ENSMUSG00000000555,ENSMUSG00000000782,ENSMUSG00000001025,ENSMUSG00000001240,ENSMUSG00000001270,ENSMUSG00000001415,ENSMUSG00000001520,ENSMUSG00000001672,ENSMUSG00000001943,ENSMUSG00000001995,ENSMUSG00000002032,ENSMUSG00000002147,ENSMUSG00000002324,ENSMUSG00000002458,ENSMUSG00000002731,ENSMUSG00000002771,…
V1	TRUE	0.000107	5436	2003	596	0.298	0.11	TF:M00920	tf	26	Factor: E2F; motif: NKCGCGCSAAAN	1	ENSMUSG00000000184,ENSMUSG00000000263,ENSMUSG00000000282,ENSMUSG00000000317,ENSMUSG00000000766,ENSMUSG00000000782,ENSMUSG00000000792,ENSMUSG00000001025,ENSMUSG00000001240,ENSMUSG00000001415,ENSMUSG00000001520,ENSMUSG00000001663,ENSMUSG00000001864,ENSMUSG00000001995,ENSMUSG00000002032,ENSMUSG00000002108,ENSMUSG00000002147,ENSMUSG00000002688,ENSMUSG00000003134,ENSMUSG00000003363,ENSMUSG00000003526,…
V1	TRUE	0.000107	5436	2003	596	0.298	0.11	TF:M00920_0	tf	26	Factor: E2F; motif: NKCGCGCSAAAN; match class: 0	2	ENSMUSG00000000184,ENSMUSG00000000263,ENSMUSG00000000282,ENSMUSG00000000317,ENSMUSG00000000766,ENSMUSG00000000782,ENSMUSG00000000792,ENSMUSG00000001025,ENSMUSG00000001240,ENSMUSG00000001415,ENSMUSG00000001520,ENSMUSG00000001663,ENSMUSG00000001864,ENSMUSG00000001995,ENSMUSG00000002032,ENSMUSG00000002108,ENSMUSG00000002147,ENSMUSG00000002688,ENSMUSG00000003134,ENSMUSG00000003363,ENSMUSG00000003526,…
V1	TRUE	9.31e-20	7103	2003	848	0.423	0.119	TF:M03807	tf	74	Factor: SP2; motif: GNNGGGGGCGGGGSN	1	ENSMUSG00000000184,ENSMUSG00000000282,ENSMUSG00000000296,ENSMUSG00000000305,ENSMUSG00000000317,ENSMUSG00000000552,ENSMUSG00000000782,ENSMUSG00000000792,ENSMUSG00000001333,ENSMUSG00000001415,ENSMUSG00000001435,ENSMUSG00000001542,ENSMUSG00000001864,ENSMUSG00000001946,ENSMUSG00000001995,ENSMUSG00000002012,ENSMUSG00000002032,ENSMUSG00000002108,ENSMUSG00000002249,ENSMUSG00000002324,ENSMUSG00000002458,…
V1	TRUE	9.31e-20	7103	2003	848	0.423	0.119	TF:M03807_0	tf	74	Factor: SP2; motif: GNNGGGGGCGGGGSN; match class: 0	2	ENSMUSG00000000184,ENSMUSG00000000282,ENSMUSG00000000296,ENSMUSG00000000305,ENSMUSG00000000317,ENSMUSG00000000552,ENSMUSG00000000782,ENSMUSG00000000792,ENSMUSG00000001333,ENSMUSG00000001415,ENSMUSG00000001435,ENSMUSG00000001542,ENSMUSG00000001864,ENSMUSG00000001946,ENSMUSG00000001995,ENSMUSG00000002012,ENSMUSG00000002032,ENSMUSG00000002108,ENSMUSG00000002249,ENSMUSG00000002324,ENSMUSG00000002458,…
V1	TRUE	1.6e-07	2946	2003	366	0.183	0.124	TF:M03807_1	tf	74	Factor: SP2; motif: GNNGGGGGCGGGGSN; match class: 1	3	ENSMUSG00000000282,ENSMUSG00000000296,ENSMUSG00000000317,ENSMUSG00000000782,ENSMUSG00000001333,ENSMUSG00000001542,ENSMUSG00000001946,ENSMUSG00000001995,ENSMUSG00000002032,ENSMUSG00000002249,ENSMUSG00000002688,ENSMUSG00000002731,ENSMUSG00000003528,ENSMUSG00000004446,ENSMUSG00000004665,ENSMUSG00000004885,ENSMUSG00000005057,ENSMUSG00000005125,ENSMUSG00000005803,ENSMUSG00000005968,ENSMUSG00000005986,…
V1	TRUE	9.19e-05	3493	2003	405	0.202	0.116	TF:M00139	tf	197	Factor: AhR; motif: CCYCNRRSTNGCGTGASA	1	ENSMUSG00000000125,ENSMUSG00000000282,ENSMUSG00000000296,ENSMUSG00000001333,ENSMUSG00000001415,ENSMUSG00000001542,ENSMUSG00000001946,ENSMUSG00000002012,ENSMUSG00000002458,ENSMUSG00000002771,ENSMUSG00000003134,ENSMUSG00000003363,ENSMUSG00000003528,ENSMUSG00000003559,ENSMUSG00000003849,ENSMUSG00000004885,ENSMUSG00000004961,ENSMUSG00000005125,ENSMUSG00000005251,ENSMUSG00000005397,ENSMUSG00000005968,…
V1	TRUE	9.19e-05	3493	2003	405	0.202	0.116	TF:M00139_0	tf	197	Factor: AhR; motif: CCYCNRRSTNGCGTGASA; match class: 0	2	ENSMUSG00000000125,ENSMUSG00000000282,ENSMUSG00000000296,ENSMUSG00000001333,ENSMUSG00000001415,ENSMUSG00000001542,ENSMUSG00000001946,ENSMUSG00000002012,ENSMUSG00000002458,ENSMUSG00000002771,ENSMUSG00000003134,ENSMUSG00000003363,ENSMUSG00000003528,ENSMUSG00000003559,ENSMUSG00000003849,ENSMUSG00000004885,ENSMUSG00000004961,ENSMUSG00000005125,ENSMUSG00000005251,ENSMUSG00000005397,ENSMUSG00000005968,…
V1	TRUE	2.73e-13	3309	2003	433	0.216	0.131	TF:M02837	tf	254	Factor: Zic3; motif: NMCCCCCGGGGGGGN	1	ENSMUSG00000000184,ENSMUSG00000000214,ENSMUSG00000000282,ENSMUSG00000000305,ENSMUSG00000000317,ENSMUSG00000001333,ENSMUSG00000001435,ENSMUSG00000001542,ENSMUSG00000001672,ENSMUSG00000002147,ENSMUSG00000002771,ENSMUSG00000003528,ENSMUSG00000004317,ENSMUSG00000005447,ENSMUSG00000006270,ENSMUSG00000006362,ENSMUSG00000006457,ENSMUSG00000006587,ENSMUSG00000007613,ENSMUSG00000007646,ENSMUSG00000007656,…
V1	TRUE	2.73e-13	3309	2003	433	0.216	0.131	TF:M02837_0	tf	254	Factor: Zic3; motif: NMCCCCCGGGGGGGN; match class: 0	2	ENSMUSG00000000184,ENSMUSG00000000214,ENSMUSG00000000282,ENSMUSG00000000305,ENSMUSG00000000317,ENSMUSG00000001333,ENSMUSG00000001435,ENSMUSG00000001542,ENSMUSG00000001672,ENSMUSG00000002147,ENSMUSG00000002771,ENSMUSG00000003528,ENSMUSG00000004317,ENSMUSG00000005447,ENSMUSG00000006270,ENSMUSG00000006362,ENSMUSG00000006457,ENSMUSG00000006587,ENSMUSG00000007613,ENSMUSG00000007646,ENSMUSG00000007656,…
V1	TRUE	5.23e-09	2041	2003	277	0.138	0.136	TF:M02837_1	tf	254	Factor: Zic3; motif: NMCCCCCGGGGGGGN; match class: 1	3	ENSMUSG00000000184,ENSMUSG00000000214,ENSMUSG00000000282,ENSMUSG00000000305,ENSMUSG00000001435,ENSMUSG00000001542,ENSMUSG00000001672,ENSMUSG00000002147,ENSMUSG00000003528,ENSMUSG00000004317,ENSMUSG00000005447,ENSMUSG00000006270,ENSMUSG00000006362,ENSMUSG00000006457,ENSMUSG00000007613,ENSMUSG00000007646,ENSMUSG00000007656,ENSMUSG00000008136,ENSMUSG00000010592,ENSMUSG00000011256,ENSMUSG00000014601,…
V1	TRUE	0.000262	6563	2003	701	0.35	0.107	TF:M05407	tf	160	Factor: Klf17; motif: NGGGCGG	1	ENSMUSG00000000275,ENSMUSG00000000282,ENSMUSG00000000305,ENSMUSG00000000555,ENSMUSG00000001025,ENSMUSG00000001240,ENSMUSG00000001270,ENSMUSG00000001333,ENSMUSG00000001435,ENSMUSG00000001663,ENSMUSG00000001943,ENSMUSG00000001946,ENSMUSG00000001995,ENSMUSG00000002012,ENSMUSG00000002032,ENSMUSG00000002108,ENSMUSG00000002147,ENSMUSG00000002249,ENSMUSG00000002324,ENSMUSG00000002688,ENSMUSG00000003123,…
V1	TRUE	0.000262	6563	2003	701	0.35	0.107	TF:M05407_0	tf	160	Factor: Klf17; motif: NGGGCGG; match class: 0	2	ENSMUSG00000000275,ENSMUSG00000000282,ENSMUSG00000000305,ENSMUSG00000000555,ENSMUSG00000001025,ENSMUSG00000001240,ENSMUSG00000001270,ENSMUSG00000001333,ENSMUSG00000001435,ENSMUSG00000001663,ENSMUSG00000001943,ENSMUSG00000001946,ENSMUSG00000001995,ENSMUSG00000002012,ENSMUSG00000002032,ENSMUSG00000002108,ENSMUSG00000002147,ENSMUSG00000002249,ENSMUSG00000002324,ENSMUSG00000002688,ENSMUSG00000003123,…
V1	TRUE	0.000128	1378	2003	184	0.092	0.134	TF:M03553	tf	200	Factor: KLF3; motif: CCMCACCCNG	1	ENSMUSG00000001025,ENSMUSG00000001995,ENSMUSG00000002108,ENSMUSG00000002458,ENSMUSG00000002633,ENSMUSG00000003657,ENSMUSG00000004665,ENSMUSG00000004885,ENSMUSG00000005237,ENSMUSG00000005447,ENSMUSG00000005611,ENSMUSG00000005968,ENSMUSG00000006270,ENSMUSG00000007594,ENSMUSG00000010080,ENSMUSG00000010592,ENSMUSG00000013076,ENSMUSG00000015354,ENSMUSG00000016520,ENSMUSG00000017765,ENSMUSG00000017978,…
V1	TRUE	0.000128	1378	2003	184	0.092	0.134	TF:M03553_0	tf	200	Factor: KLF3; motif: CCMCACCCNG; match class: 0	2	ENSMUSG00000001025,ENSMUSG00000001995,ENSMUSG00000002108,ENSMUSG00000002458,ENSMUSG00000002633,ENSMUSG00000003657,ENSMUSG00000004665,ENSMUSG00000004885,ENSMUSG00000005237,ENSMUSG00000005447,ENSMUSG00000005611,ENSMUSG00000005968,ENSMUSG00000006270,ENSMUSG00000007594,ENSMUSG00000010080,ENSMUSG00000010592,ENSMUSG00000013076,ENSMUSG00000015354,ENSMUSG00000016520,ENSMUSG00000017765,ENSMUSG00000017978,…
V1	TRUE	2.23e-31	9506	2003	1127	0.563	0.119	TF:M02933	tf	249	Factor: ZF5; motif: GYCGCGCARNGCNN	1	ENSMUSG00000000263,ENSMUSG00000000275,ENSMUSG00000000282,ENSMUSG00000000305,ENSMUSG00000000317,ENSMUSG00000000555,ENSMUSG00000000782,ENSMUSG00000000792,ENSMUSG00000001240,ENSMUSG00000001270,ENSMUSG00000001333,ENSMUSG00000001415,ENSMUSG00000001520,ENSMUSG00000001672,ENSMUSG00000001864,ENSMUSG00000001946,ENSMUSG00000001995,ENSMUSG00000002012,ENSMUSG00000002032,ENSMUSG00000002249,ENSMUSG00000002458,…
V1	TRUE	2.23e-31	9506	2003	1127	0.563	0.119	TF:M02933_0	tf	249	Factor: ZF5; motif: GYCGCGCARNGCNN; match class: 0	2	ENSMUSG00000000263,ENSMUSG00000000275,ENSMUSG00000000282,ENSMUSG00000000305,ENSMUSG00000000317,ENSMUSG00000000555,ENSMUSG00000000782,ENSMUSG00000000792,ENSMUSG00000001240,ENSMUSG00000001270,ENSMUSG00000001333,ENSMUSG00000001415,ENSMUSG00000001520,ENSMUSG00000001672,ENSMUSG00000001864,ENSMUSG00000001946,ENSMUSG00000001995,ENSMUSG00000002012,ENSMUSG00000002032,ENSMUSG00000002249,ENSMUSG00000002458,…
V1	TRUE	4.28e-23	5837	2003	738	0.368	0.126	TF:M02933_1	tf	249	Factor: ZF5; motif: GYCGCGCARNGCNN; match class: 1	3	ENSMUSG00000000282,ENSMUSG00000000305,ENSMUSG00000000555,ENSMUSG00000001240,ENSMUSG00000001333,ENSMUSG00000001946,ENSMUSG00000001995,ENSMUSG00000002012,ENSMUSG00000002032,ENSMUSG00000002249,ENSMUSG00000002504,ENSMUSG00000002688,ENSMUSG00000002731,ENSMUSG00000002771,ENSMUSG00000002897,ENSMUSG00000003134,ENSMUSG00000003528,ENSMUSG00000003657,ENSMUSG00000004415,ENSMUSG00000004508,ENSMUSG00000004633,…
V1	TRUE	8.37e-07	9132	2003	963	0.481	0.105	TF:M02018	tf	11	Factor: HTF4; motif: CASCTGB	1	ENSMUSG00000000125,ENSMUSG00000000214,ENSMUSG00000000263,ENSMUSG00000000296,ENSMUSG00000000305,ENSMUSG00000000365,ENSMUSG00000000753,ENSMUSG00000000782,ENSMUSG00000000792,ENSMUSG00000001119,ENSMUSG00000001270,ENSMUSG00000001333,ENSMUSG00000001415,ENSMUSG00000001672,ENSMUSG00000001943,ENSMUSG00000001946,ENSMUSG00000001995,ENSMUSG00000002012,ENSMUSG00000002032,ENSMUSG00000002108,ENSMUSG00000002458,…
V1	TRUE	8.37e-07	9132	2003	963	0.481	0.105	TF:M02018_0	tf	11	Factor: HTF4; motif: CASCTGB; match class: 0	2	ENSMUSG00000000125,ENSMUSG00000000214,ENSMUSG00000000263,ENSMUSG00000000296,ENSMUSG00000000305,ENSMUSG00000000365,ENSMUSG00000000753,ENSMUSG00000000782,ENSMUSG00000000792,ENSMUSG00000001119,ENSMUSG00000001270,ENSMUSG00000001333,ENSMUSG00000001415,ENSMUSG00000001672,ENSMUSG00000001943,ENSMUSG00000001946,ENSMUSG00000001995,ENSMUSG00000002012,ENSMUSG00000002032,ENSMUSG00000002108,ENSMUSG00000002458,…
V1	TRUE	9.46e-05	2493	2003	303	0.151	0.122	TF:M02018_1	tf	11	Factor: HTF4; motif: CASCTGB; match class: 1	3	ENSMUSG00000000296,ENSMUSG00000000753,ENSMUSG00000001119,ENSMUSG00000001672,ENSMUSG00000001995,ENSMUSG00000002012,ENSMUSG00000002032,ENSMUSG00000002504,ENSMUSG00000002633,ENSMUSG00000002688,ENSMUSG00000003134,ENSMUSG00000004665,ENSMUSG00000004865,ENSMUSG00000004902,ENSMUSG00000005087,ENSMUSG00000005237,ENSMUSG00000005251,ENSMUSG00000005803,ENSMUSG00000006362,ENSMUSG00000006587,ENSMUSG00000014778,…
V1	TRUE	0.00289	6704	2003	705	0.352	0.105	TF:M00075	tf	161	Factor: GATA-1; motif: SNNGATNNNN	1	ENSMUSG00000000275,ENSMUSG00000000282,ENSMUSG00000000317,ENSMUSG00000000530,ENSMUSG00000000753,ENSMUSG00000000782,ENSMUSG00000001240,ENSMUSG00000001260,ENSMUSG00000001333,ENSMUSG00000001415,ENSMUSG00000001520,ENSMUSG00000001672,ENSMUSG00000001864,ENSMUSG00000001946,ENSMUSG00000002012,ENSMUSG00000002324,ENSMUSG00000002459,ENSMUSG00000002633,ENSMUSG00000002688,ENSMUSG00000002771,ENSMUSG00000002897,…
V1	TRUE	0.00289	6704	2003	705	0.352	0.105	TF:M00075_0	tf	161	Factor: GATA-1; motif: SNNGATNNNN; match class: 0	2	ENSMUSG00000000275,ENSMUSG00000000282,ENSMUSG00000000317,ENSMUSG00000000530,ENSMUSG00000000753,ENSMUSG00000000782,ENSMUSG00000001240,ENSMUSG00000001260,ENSMUSG00000001333,ENSMUSG00000001415,ENSMUSG00000001520,ENSMUSG00000001672,ENSMUSG00000001864,ENSMUSG00000001946,ENSMUSG00000002012,ENSMUSG00000002324,ENSMUSG00000002459,ENSMUSG00000002633,ENSMUSG00000002688,ENSMUSG00000002771,ENSMUSG00000002897,…
V1	TRUE	3.67e-08	7374	2003	808	0.403	0.11	TF:M09705	tf	140	Factor: REST; motif: YCAGCACCATGGACAGCNCCC	1	ENSMUSG00000000184,ENSMUSG00000000263,ENSMUSG00000000275,ENSMUSG00000000282,ENSMUSG00000000305,ENSMUSG00000000317,ENSMUSG00000000530,ENSMUSG00000000766,ENSMUSG00000000782,ENSMUSG00000001119,ENSMUSG00000001260,ENSMUSG00000001270,ENSMUSG00000001435,ENSMUSG00000001864,ENSMUSG00000001943,ENSMUSG00000001946,ENSMUSG00000002032,ENSMUSG00000002324,ENSMUSG00000002504,ENSMUSG00000002731,ENSMUSG00000002897,…
V1	TRUE	3.67e-08	7374	2003	808	0.403	0.11	TF:M09705_0	tf	140	Factor: REST; motif: YCAGCACCATGGACAGCNCCC; match class: 0	2	ENSMUSG00000000184,ENSMUSG00000000263,ENSMUSG00000000275,ENSMUSG00000000282,ENSMUSG00000000305,ENSMUSG00000000317,ENSMUSG00000000530,ENSMUSG00000000766,ENSMUSG00000000782,ENSMUSG00000001119,ENSMUSG00000001260,ENSMUSG00000001270,ENSMUSG00000001435,ENSMUSG00000001864,ENSMUSG00000001943,ENSMUSG00000001946,ENSMUSG00000002032,ENSMUSG00000002324,ENSMUSG00000002504,ENSMUSG00000002731,ENSMUSG00000002897,…
V1	TRUE	0.00065	1709	2003	216	0.108	0.126	TF:M09705_1	tf	140	Factor: REST; motif: YCAGCACCATGGACAGCNCCC; match class: 1	3	ENSMUSG00000000263,ENSMUSG00000000305,ENSMUSG00000000530,ENSMUSG00000000766,ENSMUSG00000001119,ENSMUSG00000001270,ENSMUSG00000002504,ENSMUSG00000002897,ENSMUSG00000003363,ENSMUSG00000004366,ENSMUSG00000004508,ENSMUSG00000005611,ENSMUSG00000005803,ENSMUSG00000006587,ENSMUSG00000006930,ENSMUSG00000007030,ENSMUSG00000012819,ENSMUSG00000014786,ENSMUSG00000015647,ENSMUSG00000016458,ENSMUSG00000018102,…
V1	TRUE	1.06e-18	5965	2003	731	0.365	0.123	TF:M00982	tf	202	Factor: KROX; motif: CCCGCCCCCRCCCC	1	ENSMUSG00000000184,ENSMUSG00000000282,ENSMUSG00000000296,ENSMUSG00000000317,ENSMUSG00000000782,ENSMUSG00000001240,ENSMUSG00000001333,ENSMUSG00000001415,ENSMUSG00000001943,ENSMUSG00000001946,ENSMUSG00000001995,ENSMUSG00000002012,ENSMUSG00000002249,ENSMUSG00000002324,ENSMUSG00000002458,ENSMUSG00000002504,ENSMUSG00000002688,ENSMUSG00000003123,ENSMUSG00000003528,ENSMUSG00000003657,ENSMUSG00000004415,…
V1	TRUE	1.06e-18	5965	2003	731	0.365	0.123	TF:M00982_0	tf	202	Factor: KROX; motif: CCCGCCCCCRCCCC; match class: 0	2	ENSMUSG00000000184,ENSMUSG00000000282,ENSMUSG00000000296,ENSMUSG00000000317,ENSMUSG00000000782,ENSMUSG00000001240,ENSMUSG00000001333,ENSMUSG00000001415,ENSMUSG00000001943,ENSMUSG00000001946,ENSMUSG00000001995,ENSMUSG00000002012,ENSMUSG00000002249,ENSMUSG00000002324,ENSMUSG00000002458,ENSMUSG00000002504,ENSMUSG00000002688,ENSMUSG00000003123,ENSMUSG00000003528,ENSMUSG00000003657,ENSMUSG00000004415,…
V1	TRUE	5.27e-09	2032	2003	276	0.138	0.136	TF:M00982_1	tf	202	Factor: KROX; motif: CCCGCCCCCRCCCC; match class: 1	3	ENSMUSG00000000782,ENSMUSG00000001995,ENSMUSG00000002012,ENSMUSG00000002249,ENSMUSG00000002458,ENSMUSG00000002504,ENSMUSG00000003123,ENSMUSG00000003528,ENSMUSG00000004665,ENSMUSG00000004961,ENSMUSG00000005357,ENSMUSG00000005986,ENSMUSG00000006362,ENSMUSG00000007613,ENSMUSG00000013275,ENSMUSG00000014786,ENSMUSG00000015143,ENSMUSG00000016028,ENSMUSG00000017386,ENSMUSG00000017417,ENSMUSG00000018217,…
V1	TRUE	3.85e-06	5993	2003	661	0.33	0.11	TF:M00431	tf	13	Factor: E2F-1; motif: TTTSGCGS	1	ENSMUSG00000000305,ENSMUSG00000000792,ENSMUSG00000001025,ENSMUSG00000001240,ENSMUSG00000001520,ENSMUSG00000001864,ENSMUSG00000001995,ENSMUSG00000002108,ENSMUSG00000002688,ENSMUSG00000002771,ENSMUSG00000003123,ENSMUSG00000003134,ENSMUSG00000003363,ENSMUSG00000003526,ENSMUSG00000003849,ENSMUSG00000004665,ENSMUSG00000005057,ENSMUSG00000005087,ENSMUSG00000005125,ENSMUSG00000005251,ENSMUSG00000005968,…
V1	TRUE	3.85e-06	5993	2003	661	0.33	0.11	TF:M00431_0	tf	13	Factor: E2F-1; motif: TTTSGCGS; match class: 0	2	ENSMUSG00000000305,ENSMUSG00000000792,ENSMUSG00000001025,ENSMUSG00000001240,ENSMUSG00000001520,ENSMUSG00000001864,ENSMUSG00000001995,ENSMUSG00000002108,ENSMUSG00000002688,ENSMUSG00000002771,ENSMUSG00000003123,ENSMUSG00000003134,ENSMUSG00000003363,ENSMUSG00000003526,ENSMUSG00000003849,ENSMUSG00000004665,ENSMUSG00000005057,ENSMUSG00000005087,ENSMUSG00000005125,ENSMUSG00000005251,ENSMUSG00000005968,…
V1	TRUE	1.93e-12	7130	2003	812	0.405	0.114	TF:M03811	tf	135	Factor: AP-2gamma; motif: GCCYNCRGSN	1	ENSMUSG00000000125,ENSMUSG00000000263,ENSMUSG00000000275,ENSMUSG00000000282,ENSMUSG00000000296,ENSMUSG00000000552,ENSMUSG00000000782,ENSMUSG00000000792,ENSMUSG00000001025,ENSMUSG00000001119,ENSMUSG00000001240,ENSMUSG00000001270,ENSMUSG00000001333,ENSMUSG00000001415,ENSMUSG00000001542,ENSMUSG00000001672,ENSMUSG00000002012,ENSMUSG00000002032,ENSMUSG00000002249,ENSMUSG00000002459,ENSMUSG00000002504,…
V1	TRUE	1.93e-12	7130	2003	812	0.405	0.114	TF:M03811_0	tf	135	Factor: AP-2gamma; motif: GCCYNCRGSN; match class: 0	2	ENSMUSG00000000125,ENSMUSG00000000263,ENSMUSG00000000275,ENSMUSG00000000282,ENSMUSG00000000296,ENSMUSG00000000552,ENSMUSG00000000782,ENSMUSG00000000792,ENSMUSG00000001025,ENSMUSG00000001119,ENSMUSG00000001240,ENSMUSG00000001270,ENSMUSG00000001333,ENSMUSG00000001415,ENSMUSG00000001542,ENSMUSG00000001672,ENSMUSG00000002012,ENSMUSG00000002032,ENSMUSG00000002249,ENSMUSG00000002459,ENSMUSG00000002504,…
V1	TRUE	0.00011	2333	2003	286	0.143	0.123	TF:M03811_1	tf	135	Factor: AP-2gamma; motif: GCCYNCRGSN; match class: 1	3	ENSMUSG00000000125,ENSMUSG00000000263,ENSMUSG00000000275,ENSMUSG00000000782,ENSMUSG00000001270,ENSMUSG00000002032,ENSMUSG00000002771,ENSMUSG00000004266,ENSMUSG00000004415,ENSMUSG00000004865,ENSMUSG00000004885,ENSMUSG00000005465,ENSMUSG00000006270,ENSMUSG00000006958,ENSMUSG00000009621,ENSMUSG00000010044,ENSMUSG00000016028,ENSMUSG00000016763,ENSMUSG00000017386,ENSMUSG00000017631,ENSMUSG00000018654,…
V1	TRUE	1.6e-18	6175	2003	751	0.375	0.122	TF:M07329	tf	22	Factor: Osx; motif: CCNCCCCCNNN	1	ENSMUSG00000000184,ENSMUSG00000000296,ENSMUSG00000000317,ENSMUSG00000000530,ENSMUSG00000000552,ENSMUSG00000000555,ENSMUSG00000000782,ENSMUSG00000001333,ENSMUSG00000001435,ENSMUSG00000001542,ENSMUSG00000001995,ENSMUSG00000002012,ENSMUSG00000002108,ENSMUSG00000002249,ENSMUSG00000002458,ENSMUSG00000002504,ENSMUSG00000002688,ENSMUSG00000002771,ENSMUSG00000002897,ENSMUSG00000003528,ENSMUSG00000003559,…
V1	TRUE	1.6e-18	6175	2003	751	0.375	0.122	TF:M07329_0	tf	22	Factor: Osx; motif: CCNCCCCCNNN; match class: 0	2	ENSMUSG00000000184,ENSMUSG00000000296,ENSMUSG00000000317,ENSMUSG00000000530,ENSMUSG00000000552,ENSMUSG00000000555,ENSMUSG00000000782,ENSMUSG00000001333,ENSMUSG00000001435,ENSMUSG00000001542,ENSMUSG00000001995,ENSMUSG00000002012,ENSMUSG00000002108,ENSMUSG00000002249,ENSMUSG00000002458,ENSMUSG00000002504,ENSMUSG00000002688,ENSMUSG00000002771,ENSMUSG00000002897,ENSMUSG00000003528,ENSMUSG00000003559,…
V1	TRUE	4.09e-05	2005	2003	254	0.127	0.127	TF:M07329_1	tf	22	Factor: Osx; motif: CCNCCCCCNNN; match class: 1	3	ENSMUSG00000000184,ENSMUSG00000000552,ENSMUSG00000000555,ENSMUSG00000000782,ENSMUSG00000001333,ENSMUSG00000001435,ENSMUSG00000001995,ENSMUSG00000002504,ENSMUSG00000003657,ENSMUSG00000004317,ENSMUSG00000004341,ENSMUSG00000004508,ENSMUSG00000004885,ENSMUSG00000006235,ENSMUSG00000006930,ENSMUSG00000007646,ENSMUSG00000008136,ENSMUSG00000011256,ENSMUSG00000014786,ENSMUSG00000015647,ENSMUSG00000015947,…
V1	TRUE	3.12e-22	6355	2003	786	0.392	0.124	TF:M01175	tf	58	Factor: CKROX; motif: SCCCTCCCC	1	ENSMUSG00000000263,ENSMUSG00000000275,ENSMUSG00000000305,ENSMUSG00000000530,ENSMUSG00000000552,ENSMUSG00000000555,ENSMUSG00000000766,ENSMUSG00000000782,ENSMUSG00000001119,ENSMUSG00000001333,ENSMUSG00000001663,ENSMUSG00000001864,ENSMUSG00000001946,ENSMUSG00000002012,ENSMUSG00000002147,ENSMUSG00000002249,ENSMUSG00000002458,ENSMUSG00000002699,ENSMUSG00000003354,ENSMUSG00000003363,ENSMUSG00000003528,…
V1	TRUE	3.12e-22	6355	2003	786	0.392	0.124	TF:M01175_0	tf	58	Factor: CKROX; motif: SCCCTCCCC; match class: 0	2	ENSMUSG00000000263,ENSMUSG00000000275,ENSMUSG00000000305,ENSMUSG00000000530,ENSMUSG00000000552,ENSMUSG00000000555,ENSMUSG00000000766,ENSMUSG00000000782,ENSMUSG00000001119,ENSMUSG00000001333,ENSMUSG00000001663,ENSMUSG00000001864,ENSMUSG00000001946,ENSMUSG00000002012,ENSMUSG00000002147,ENSMUSG00000002249,ENSMUSG00000002458,ENSMUSG00000002699,ENSMUSG00000003354,ENSMUSG00000003363,ENSMUSG00000003528,…
V1	TRUE	0.0272	1957	2003	232	0.116	0.119	TF:M01175_1	tf	58	Factor: CKROX; motif: SCCCTCCCC; match class: 1	3	ENSMUSG00000000305,ENSMUSG00000000530,ENSMUSG00000000552,ENSMUSG00000000555,ENSMUSG00000001946,ENSMUSG00000002147,ENSMUSG00000002458,ENSMUSG00000003657,ENSMUSG00000004508,ENSMUSG00000004952,ENSMUSG00000005447,ENSMUSG00000006457,ENSMUSG00000007656,ENSMUSG00000008540,ENSMUSG00000009216,ENSMUSG00000012123,ENSMUSG00000013698,ENSMUSG00000014198,ENSMUSG00000015950,ENSMUSG00000017386,ENSMUSG00000017400,…
V1	TRUE	2.46e-29	10404	2003	1201	0.6	0.115	TF:M00803	tf	235	Factor: E2F; motif: GGCGSG	1	ENSMUSG00000000125,ENSMUSG00000000184,ENSMUSG00000000275,ENSMUSG00000000282,ENSMUSG00000000296,ENSMUSG00000000305,ENSMUSG00000000317,ENSMUSG00000000555,ENSMUSG00000000782,ENSMUSG00000000792,ENSMUSG00000001240,ENSMUSG00000001270,ENSMUSG00000001333,ENSMUSG00000001415,ENSMUSG00000001435,ENSMUSG00000001663,ENSMUSG00000001864,ENSMUSG00000001946,ENSMUSG00000001995,ENSMUSG00000002012,ENSMUSG00000002032,…
V1	TRUE	2.46e-29	10404	2003	1201	0.6	0.115	TF:M00803_0	tf	235	Factor: E2F; motif: GGCGSG; match class: 0	2	ENSMUSG00000000125,ENSMUSG00000000184,ENSMUSG00000000275,ENSMUSG00000000282,ENSMUSG00000000296,ENSMUSG00000000305,ENSMUSG00000000317,ENSMUSG00000000555,ENSMUSG00000000782,ENSMUSG00000000792,ENSMUSG00000001240,ENSMUSG00000001270,ENSMUSG00000001333,ENSMUSG00000001415,ENSMUSG00000001435,ENSMUSG00000001663,ENSMUSG00000001864,ENSMUSG00000001946,ENSMUSG00000001995,ENSMUSG00000002012,ENSMUSG00000002032,…
V1	TRUE	6.82e-29	7021	2003	880	0.439	0.125	TF:M00803_1	tf	235	Factor: E2F; motif: GGCGSG; match class: 1	3	ENSMUSG00000000282,ENSMUSG00000000296,ENSMUSG00000000305,ENSMUSG00000000555,ENSMUSG00000000782,ENSMUSG00000000792,ENSMUSG00000001240,ENSMUSG00000001270,ENSMUSG00000001333,ENSMUSG00000001864,ENSMUSG00000001946,ENSMUSG00000001995,ENSMUSG00000002012,ENSMUSG00000002032,ENSMUSG00000002249,ENSMUSG00000002504,ENSMUSG00000002688,ENSMUSG00000002731,ENSMUSG00000002771,ENSMUSG00000002897,ENSMUSG00000003134,…
V1	TRUE	3.19e-11	3982	2003	493	0.246	0.124	TF:M08996	tf	165	Factor: EGR-1; motif: NGCGKGGGCGKNN	1	ENSMUSG00000000282,ENSMUSG00000000296,ENSMUSG00000000317,ENSMUSG00000000782,ENSMUSG00000001240,ENSMUSG00000001333,ENSMUSG00000001435,ENSMUSG00000001943,ENSMUSG00000001995,ENSMUSG00000002012,ENSMUSG00000002032,ENSMUSG00000002249,ENSMUSG00000002324,ENSMUSG00000002504,ENSMUSG00000003123,ENSMUSG00000003134,ENSMUSG00000003528,ENSMUSG00000004415,ENSMUSG00000004665,ENSMUSG00000004885,ENSMUSG00000004952,…
V1	TRUE	3.19e-11	3982	2003	493	0.246	0.124	TF:M08996_0	tf	165	Factor: EGR-1; motif: NGCGKGGGCGKNN; match class: 0	2	ENSMUSG00000000282,ENSMUSG00000000296,ENSMUSG00000000317,ENSMUSG00000000782,ENSMUSG00000001240,ENSMUSG00000001333,ENSMUSG00000001435,ENSMUSG00000001943,ENSMUSG00000001995,ENSMUSG00000002012,ENSMUSG00000002032,ENSMUSG00000002249,ENSMUSG00000002324,ENSMUSG00000002504,ENSMUSG00000003123,ENSMUSG00000003134,ENSMUSG00000003528,ENSMUSG00000004415,ENSMUSG00000004665,ENSMUSG00000004885,ENSMUSG00000004952,…
V1	TRUE	0.000914	918	2003	129	0.064	0.141	TF:M08996_1	tf	165	Factor: EGR-1; motif: NGCGKGGGCGKNN; match class: 1	3	ENSMUSG00000000282,ENSMUSG00000001995,ENSMUSG00000002249,ENSMUSG00000005057,ENSMUSG00000006362,ENSMUSG00000006930,ENSMUSG00000007613,ENSMUSG00000014786,ENSMUSG00000015143,ENSMUSG00000016179,ENSMUSG00000017057,ENSMUSG00000019718,ENSMUSG00000020092,ENSMUSG00000020131,ENSMUSG00000020150,ENSMUSG00000020205,ENSMUSG00000020681,ENSMUSG00000020828,ENSMUSG00000021097,ENSMUSG00000021259,ENSMUSG00000021260,…
V1	TRUE	3.65e-05	5884	2003	643	0.321	0.109	TF:M08874	tf	134	Factor: E2F1; motif: NNNNNGCGSSAAAN	1	ENSMUSG00000000125,ENSMUSG00000000296,ENSMUSG00000000305,ENSMUSG00000000782,ENSMUSG00000000792,ENSMUSG00000001025,ENSMUSG00000001240,ENSMUSG00000001864,ENSMUSG00000002504,ENSMUSG00000002731,ENSMUSG00000002771,ENSMUSG00000003123,ENSMUSG00000003134,ENSMUSG00000003528,ENSMUSG00000003657,ENSMUSG00000004415,ENSMUSG00000004633,ENSMUSG00000004665,ENSMUSG00000005057,ENSMUSG00000005087,ENSMUSG00000005251,…
V1	TRUE	3.65e-05	5884	2003	643	0.321	0.109	TF:M08874_0	tf	134	Factor: E2F1; motif: NNNNNGCGSSAAAN; match class: 0	2	ENSMUSG00000000125,ENSMUSG00000000296,ENSMUSG00000000305,ENSMUSG00000000782,ENSMUSG00000000792,ENSMUSG00000001025,ENSMUSG00000001240,ENSMUSG00000001864,ENSMUSG00000002504,ENSMUSG00000002731,ENSMUSG00000002771,ENSMUSG00000003123,ENSMUSG00000003134,ENSMUSG00000003528,ENSMUSG00000003657,ENSMUSG00000004415,ENSMUSG00000004633,ENSMUSG00000004665,ENSMUSG00000005057,ENSMUSG00000005087,ENSMUSG00000005251,…
V1	TRUE	7.82e-26	8661	2003	1025	0.512	0.118	TF:M00931	tf	41	Factor: Sp1; motif: GGGGCGGGGC	1	ENSMUSG00000000184,ENSMUSG00000000282,ENSMUSG00000000296,ENSMUSG00000000305,ENSMUSG00000000317,ENSMUSG00000000530,ENSMUSG00000000552,ENSMUSG00000000782,ENSMUSG00000000792,ENSMUSG00000001240,ENSMUSG00000001333,ENSMUSG00000001415,ENSMUSG00000001435,ENSMUSG00000001542,ENSMUSG00000001672,ENSMUSG00000001864,ENSMUSG00000001946,ENSMUSG00000001995,ENSMUSG00000002012,ENSMUSG00000002032,ENSMUSG00000002108,…
V1	TRUE	7.82e-26	8661	2003	1025	0.512	0.118	TF:M00931_0	tf	41	Factor: Sp1; motif: GGGGCGGGGC; match class: 0	2	ENSMUSG00000000184,ENSMUSG00000000282,ENSMUSG00000000296,ENSMUSG00000000305,ENSMUSG00000000317,ENSMUSG00000000530,ENSMUSG00000000552,ENSMUSG00000000782,ENSMUSG00000000792,ENSMUSG00000001240,ENSMUSG00000001333,ENSMUSG00000001415,ENSMUSG00000001435,ENSMUSG00000001542,ENSMUSG00000001672,ENSMUSG00000001864,ENSMUSG00000001946,ENSMUSG00000001995,ENSMUSG00000002012,ENSMUSG00000002032,ENSMUSG00000002108,…
V1	TRUE	8.13e-10	4184	2003	506	0.253	0.121	TF:M00931_1	tf	41	Factor: Sp1; motif: GGGGCGGGGC; match class: 1	3	ENSMUSG00000000282,ENSMUSG00000000296,ENSMUSG00000000317,ENSMUSG00000000782,ENSMUSG00000001415,ENSMUSG00000001542,ENSMUSG00000001946,ENSMUSG00000001995,ENSMUSG00000002012,ENSMUSG00000002032,ENSMUSG00000002108,ENSMUSG00000002249,ENSMUSG00000002504,ENSMUSG00000002688,ENSMUSG00000002731,ENSMUSG00000003528,ENSMUSG00000004446,ENSMUSG00000004508,ENSMUSG00000004665,ENSMUSG00000004885,ENSMUSG00000004952,…
V1	TRUE	5.56e-12	3244	2003	420	0.21	0.129	TF:M07297	tf	242	Factor: MAZ; motif: CCCTCCCYCYN	1	ENSMUSG00000000184,ENSMUSG00000000282,ENSMUSG00000000552,ENSMUSG00000000555,ENSMUSG00000000766,ENSMUSG00000001119,ENSMUSG00000001520,ENSMUSG00000002108,ENSMUSG00000002249,ENSMUSG00000002699,ENSMUSG00000002771,ENSMUSG00000003657,ENSMUSG00000004341,ENSMUSG00000004347,ENSMUSG00000004366,ENSMUSG00000004894,ENSMUSG00000005087,ENSMUSG00000005447,ENSMUSG00000006154,ENSMUSG00000006522,ENSMUSG00000006958,…
V1	TRUE	5.56e-12	3244	2003	420	0.21	0.129	TF:M07297_0	tf	242	Factor: MAZ; motif: CCCTCCCYCYN; match class: 0	2	ENSMUSG00000000184,ENSMUSG00000000282,ENSMUSG00000000552,ENSMUSG00000000555,ENSMUSG00000000766,ENSMUSG00000001119,ENSMUSG00000001520,ENSMUSG00000002108,ENSMUSG00000002249,ENSMUSG00000002699,ENSMUSG00000002771,ENSMUSG00000003657,ENSMUSG00000004341,ENSMUSG00000004347,ENSMUSG00000004366,ENSMUSG00000004894,ENSMUSG00000005087,ENSMUSG00000005447,ENSMUSG00000006154,ENSMUSG00000006522,ENSMUSG00000006958,…
V1	TRUE	8.58e-06	8509	2003	897	0.448	0.105	TF:M01855	tf	9	Factor: AHR; motif: CACGCN	1	ENSMUSG00000000184,ENSMUSG00000000263,ENSMUSG00000000282,ENSMUSG00000000296,ENSMUSG00000000530,ENSMUSG00000000792,ENSMUSG00000001333,ENSMUSG00000001435,ENSMUSG00000001995,ENSMUSG00000002012,ENSMUSG00000002147,ENSMUSG00000002249,ENSMUSG00000002504,ENSMUSG00000002633,ENSMUSG00000002771,ENSMUSG00000003354,ENSMUSG00000003526,ENSMUSG00000003528,ENSMUSG00000004035,ENSMUSG00000004266,ENSMUSG00000004317,…
V1	TRUE	8.58e-06	8509	2003	897	0.448	0.105	TF:M01855_0	tf	9	Factor: AHR; motif: CACGCN; match class: 0	2	ENSMUSG00000000184,ENSMUSG00000000263,ENSMUSG00000000282,ENSMUSG00000000296,ENSMUSG00000000530,ENSMUSG00000000792,ENSMUSG00000001333,ENSMUSG00000001435,ENSMUSG00000001995,ENSMUSG00000002012,ENSMUSG00000002147,ENSMUSG00000002249,ENSMUSG00000002504,ENSMUSG00000002633,ENSMUSG00000002771,ENSMUSG00000003354,ENSMUSG00000003526,ENSMUSG00000003528,ENSMUSG00000004035,ENSMUSG00000004266,ENSMUSG00000004317,…
V1	TRUE	0.00626	2738	2003	316	0.158	0.115	TF:M01855_1	tf	9	Factor: AHR; motif: CACGCN; match class: 1	3	ENSMUSG00000000184,ENSMUSG00000000282,ENSMUSG00000000792,ENSMUSG00000001333,ENSMUSG00000001435,ENSMUSG00000001995,ENSMUSG00000002012,ENSMUSG00000002147,ENSMUSG00000002504,ENSMUSG00000002633,ENSMUSG00000003528,ENSMUSG00000004266,ENSMUSG00000004665,ENSMUSG00000004865,ENSMUSG00000004894,ENSMUSG00000004961,ENSMUSG00000005125,ENSMUSG00000005803,ENSMUSG00000006800,ENSMUSG00000006930,ENSMUSG00000007646,…
V1	TRUE	0.000602	5076	2003	555	0.277	0.109	TF:M04617	tf	62	Factor: LRF; motif: NGNAGNGGGTYN	1	ENSMUSG00000000214,ENSMUSG00000000263,ENSMUSG00000000275,ENSMUSG00000000296,ENSMUSG00000000530,ENSMUSG00000000766,ENSMUSG00000000782,ENSMUSG00000001663,ENSMUSG00000002108,ENSMUSG00000002249,ENSMUSG00000002458,ENSMUSG00000002633,ENSMUSG00000002944,ENSMUSG00000003123,ENSMUSG00000003134,ENSMUSG00000003363,ENSMUSG00000003528,ENSMUSG00000003559,ENSMUSG00000003665,ENSMUSG00000004415,ENSMUSG00000004633,…
V1	TRUE	0.000602	5076	2003	555	0.277	0.109	TF:M04617_0	tf	62	Factor: LRF; motif: NGNAGNGGGTYN; match class: 0	2	ENSMUSG00000000214,ENSMUSG00000000263,ENSMUSG00000000275,ENSMUSG00000000296,ENSMUSG00000000530,ENSMUSG00000000766,ENSMUSG00000000782,ENSMUSG00000001663,ENSMUSG00000002108,ENSMUSG00000002249,ENSMUSG00000002458,ENSMUSG00000002633,ENSMUSG00000002944,ENSMUSG00000003123,ENSMUSG00000003134,ENSMUSG00000003363,ENSMUSG00000003528,ENSMUSG00000003559,ENSMUSG00000003665,ENSMUSG00000004415,ENSMUSG00000004633,…
V1	TRUE	0.00132	1268	2003	167	0.083	0.132	TF:M02759	tf	104	Factor: Glis2; motif: NNNNGACCCCCCNNRN	1	ENSMUSG00000000184,ENSMUSG00000001025,ENSMUSG00000002249,ENSMUSG00000004952,ENSMUSG00000004961,ENSMUSG00000005716,ENSMUSG00000006522,ENSMUSG00000006800,ENSMUSG00000006958,ENSMUSG00000007030,ENSMUSG00000013465,ENSMUSG00000013846,ENSMUSG00000014778,ENSMUSG00000014786,ENSMUSG00000015850,ENSMUSG00000016526,ENSMUSG00000017754,ENSMUSG00000019464,ENSMUSG00000019718,ENSMUSG00000020090,ENSMUSG00000020140,…
V1	TRUE	0.00132	1268	2003	167	0.083	0.132	TF:M02759_0	tf	104	Factor: Glis2; motif: NNNNGACCCCCCNNRN; match class: 0	2	ENSMUSG00000000184,ENSMUSG00000001025,ENSMUSG00000002249,ENSMUSG00000004952,ENSMUSG00000004961,ENSMUSG00000005716,ENSMUSG00000006522,ENSMUSG00000006800,ENSMUSG00000006958,ENSMUSG00000007030,ENSMUSG00000013465,ENSMUSG00000013846,ENSMUSG00000014778,ENSMUSG00000014786,ENSMUSG00000015850,ENSMUSG00000016526,ENSMUSG00000017754,ENSMUSG00000019464,ENSMUSG00000019718,ENSMUSG00000020090,ENSMUSG00000020140,…
V1	TRUE	0.00427	1479	2003	187	0.093	0.126	TF:M02820	tf	131	Factor: Tcfap2b; motif: NYGCCYNARGGCAN	1	ENSMUSG00000000275,ENSMUSG00000000753,ENSMUSG00000001025,ENSMUSG00000001240,ENSMUSG00000001415,ENSMUSG00000002012,ENSMUSG00000002032,ENSMUSG00000003134,ENSMUSG00000003526,ENSMUSG00000004415,ENSMUSG00000008393,ENSMUSG00000008540,ENSMUSG00000009621,ENSMUSG00000012123,ENSMUSG00000015002,ENSMUSG00000015027,ENSMUSG00000016520,ENSMUSG00000017631,ENSMUSG00000018339,ENSMUSG00000018654,ENSMUSG00000018932,…
V1	TRUE	0.00427	1479	2003	187	0.093	0.126	TF:M02820_0	tf	131	Factor: Tcfap2b; motif: NYGCCYNARGGCAN; match class: 0	2	ENSMUSG00000000275,ENSMUSG00000000753,ENSMUSG00000001025,ENSMUSG00000001240,ENSMUSG00000001415,ENSMUSG00000002012,ENSMUSG00000002032,ENSMUSG00000003134,ENSMUSG00000003526,ENSMUSG00000004415,ENSMUSG00000008393,ENSMUSG00000008540,ENSMUSG00000009621,ENSMUSG00000012123,ENSMUSG00000015002,ENSMUSG00000015027,ENSMUSG00000016520,ENSMUSG00000017631,ENSMUSG00000018339,ENSMUSG00000018654,ENSMUSG00000018932,…
V1	TRUE	7.91e-05	4069	2003	463	0.231	0.114	TF:M07042	tf	257	Factor: HES-1; motif: NNCKYGTGNNN	1	ENSMUSG00000000125,ENSMUSG00000000184,ENSMUSG00000000275,ENSMUSG00000000282,ENSMUSG00000000305,ENSMUSG00000001520,ENSMUSG00000001663,ENSMUSG00000002147,ENSMUSG00000002249,ENSMUSG00000002699,ENSMUSG00000002731,ENSMUSG00000003134,ENSMUSG00000003559,ENSMUSG00000004266,ENSMUSG00000004415,ENSMUSG00000004665,ENSMUSG00000004885,ENSMUSG00000004951,ENSMUSG00000005057,ENSMUSG00000005125,ENSMUSG00000005251,…
V1	TRUE	7.91e-05	4069	2003	463	0.231	0.114	TF:M07042_0	tf	257	Factor: HES-1; motif: NNCKYGTGNNN; match class: 0	2	ENSMUSG00000000125,ENSMUSG00000000184,ENSMUSG00000000275,ENSMUSG00000000282,ENSMUSG00000000305,ENSMUSG00000001520,ENSMUSG00000001663,ENSMUSG00000002147,ENSMUSG00000002249,ENSMUSG00000002699,ENSMUSG00000002731,ENSMUSG00000003134,ENSMUSG00000003559,ENSMUSG00000004266,ENSMUSG00000004415,ENSMUSG00000004665,ENSMUSG00000004885,ENSMUSG00000004951,ENSMUSG00000005057,ENSMUSG00000005125,ENSMUSG00000005251,…
V1	TRUE	1.77e-43	16308	2003	1738	0.868	0.107	TF:M01240	tf	123	Factor: BEN; motif: CAGCGRNV	1	ENSMUSG00000000125,ENSMUSG00000000184,ENSMUSG00000000263,ENSMUSG00000000275,ENSMUSG00000000282,ENSMUSG00000000296,ENSMUSG00000000305,ENSMUSG00000000317,ENSMUSG00000000365,ENSMUSG00000000530,ENSMUSG00000000552,ENSMUSG00000000555,ENSMUSG00000000753,ENSMUSG00000000766,ENSMUSG00000000782,ENSMUSG00000000792,ENSMUSG00000001025,ENSMUSG00000001119,ENSMUSG00000001240,ENSMUSG00000001260,ENSMUSG00000001270,…
NSMUSG00000097487,ENSMUSG00000097929,ENSMUSG00000098132,ENSMUSG00000098650,ENSMUSG00000099041,ENSMUSG00000100241,ENSMUSG00000102422,ENSMUSG00000102692,ENSMUSG00000103793,ENSMUSG00000109372,ENSMUSG00000109864,ENSMUSG00000109901,ENSMUSG00000110332,ENSMUSG00000111497
V1	TRUE	1.77e-43	16308	2003	1738	0.868	0.107	TF:M01240_0	tf	123	Factor: BEN; motif: CAGCGRNV; match class: 0	2	ENSMUSG00000000125,ENSMUSG00000000184,ENSMUSG00000000263,ENSMUSG00000000275,ENSMUSG00000000282,ENSMUSG00000000296,ENSMUSG00000000305,ENSMUSG00000000317,ENSMUSG00000000365,ENSMUSG00000000530,ENSMUSG00000000552,ENSMUSG00000000555,ENSMUSG00000000753,ENSMUSG00000000766,ENSMUSG00000000782,ENSMUSG00000000792,ENSMUSG00000001025,ENSMUSG00000001119,ENSMUSG00000001240,ENSMUSG00000001260,ENSMUSG00000001270,…
NSMUSG00000097487,ENSMUSG00000097929,ENSMUSG00000098132,ENSMUSG00000098650,ENSMUSG00000099041,ENSMUSG00000100241,ENSMUSG00000102422,ENSMUSG00000102692,ENSMUSG00000103793,ENSMUSG00000109372,ENSMUSG00000109864,ENSMUSG00000109901,ENSMUSG00000110332,ENSMUSG00000111497
V1	TRUE	5.95e-43	12000	2003	1392	0.695	0.116	TF:M01240_1	tf	123	Factor: BEN; motif: CAGCGRNV; match class: 1	3	ENSMUSG00000000125,ENSMUSG00000000263,ENSMUSG00000000282,ENSMUSG00000000296,ENSMUSG00000000305,ENSMUSG00000000317,ENSMUSG00000000365,ENSMUSG00000000552,ENSMUSG00000000753,ENSMUSG00000000782,ENSMUSG00000000792,ENSMUSG00000001025,ENSMUSG00000001240,ENSMUSG00000001270,ENSMUSG00000001333,ENSMUSG00000001415,ENSMUSG00000001435,ENSMUSG00000001542,ENSMUSG00000001864,ENSMUSG00000001946,ENSMUSG00000001995,…
V1	TRUE	0.00855	6351	2003	667	0.333	0.105	TF:M08005	tf	20	Factor: Tcfl5; motif: NNCNCGNGNN	1	ENSMUSG00000000184,ENSMUSG00000000282,ENSMUSG00000000365,ENSMUSG00000001025,ENSMUSG00000001260,ENSMUSG00000001270,ENSMUSG00000001435,ENSMUSG00000001520,ENSMUSG00000001672,ENSMUSG00000001864,ENSMUSG00000001995,ENSMUSG00000002032,ENSMUSG00000002147,ENSMUSG00000002504,ENSMUSG00000002771,ENSMUSG00000003123,ENSMUSG00000003134,ENSMUSG00000004508,ENSMUSG00000004633,ENSMUSG00000004865,ENSMUSG00000004961,…
V1	TRUE	0.00855	6351	2003	667	0.333	0.105	TF:M08005_0	tf	20	Factor: Tcfl5; motif: NNCNCGNGNN; match class: 0	2	ENSMUSG00000000184,ENSMUSG00000000282,ENSMUSG00000000365,ENSMUSG00000001025,ENSMUSG00000001260,ENSMUSG00000001270,ENSMUSG00000001435,ENSMUSG00000001520,ENSMUSG00000001672,ENSMUSG00000001864,ENSMUSG00000001995,ENSMUSG00000002032,ENSMUSG00000002147,ENSMUSG00000002504,ENSMUSG00000002771,ENSMUSG00000003123,ENSMUSG00000003134,ENSMUSG00000004508,ENSMUSG00000004633,ENSMUSG00000004865,ENSMUSG00000004961,…
V1	TRUE	0.00855	6351	2003	667	0.333	0.105	TF:M08005_1	tf	20	Factor: Tcfl5; motif: NNCNCGNGNN; match class: 1	3	ENSMUSG00000000184,ENSMUSG00000000282,ENSMUSG00000000365,ENSMUSG00000001025,ENSMUSG00000001260,ENSMUSG00000001270,ENSMUSG00000001435,ENSMUSG00000001520,ENSMUSG00000001672,ENSMUSG00000001864,ENSMUSG00000001995,ENSMUSG00000002032,ENSMUSG00000002147,ENSMUSG00000002504,ENSMUSG00000002771,ENSMUSG00000003123,ENSMUSG00000003134,ENSMUSG00000004508,ENSMUSG00000004633,ENSMUSG00000004865,ENSMUSG00000004961,…
V1	TRUE	0.000585	2825	2003	332	0.166	0.118	TF:M00698	tf	195	Factor: HEB; motif: RCCWGCTG	1	ENSMUSG00000000184,ENSMUSG00000000214,ENSMUSG00000000552,ENSMUSG00000000782,ENSMUSG00000000792,ENSMUSG00000001240,ENSMUSG00000001333,ENSMUSG00000002012,ENSMUSG00000002504,ENSMUSG00000002688,ENSMUSG00000002897,ENSMUSG00000004508,ENSMUSG00000005465,ENSMUSG00000005716,ENSMUSG00000005958,ENSMUSG00000006411,ENSMUSG00000006522,ENSMUSG00000006958,ENSMUSG00000007594,ENSMUSG00000007646,ENSMUSG00000008393,…
V1	TRUE	0.000585	2825	2003	332	0.166	0.118	TF:M00698_0	tf	195	Factor: HEB; motif: RCCWGCTG; match class: 0	2	ENSMUSG00000000184,ENSMUSG00000000214,ENSMUSG00000000552,ENSMUSG00000000782,ENSMUSG00000000792,ENSMUSG00000001240,ENSMUSG00000001333,ENSMUSG00000002012,ENSMUSG00000002504,ENSMUSG00000002688,ENSMUSG00000002897,ENSMUSG00000004508,ENSMUSG00000005465,ENSMUSG00000005716,ENSMUSG00000005958,ENSMUSG00000006411,ENSMUSG00000006522,ENSMUSG00000006958,ENSMUSG00000007594,ENSMUSG00000007646,ENSMUSG00000008393,…
V1	TRUE	1.66e-06	8598	2003	911	0.455	0.106	TF:M00033	tf	271	Factor: p300; motif: NNNGGGAGTNNNNS	1	ENSMUSG00000000184,ENSMUSG00000000214,ENSMUSG00000000263,ENSMUSG00000000275,ENSMUSG00000000282,ENSMUSG00000000317,ENSMUSG00000000365,ENSMUSG00000000530,ENSMUSG00000000552,ENSMUSG00000000555,ENSMUSG00000000753,ENSMUSG00000000766,ENSMUSG00000001025,ENSMUSG00000001240,ENSMUSG00000001542,ENSMUSG00000002012,ENSMUSG00000002032,ENSMUSG00000002108,ENSMUSG00000002147,ENSMUSG00000002249,ENSMUSG00000002266,…
V1	TRUE	1.66e-06	8598	2003	911	0.455	0.106	TF:M00033_0	tf	271	Factor: p300; motif: NNNGGGAGTNNNNS; match class: 0	2	ENSMUSG00000000184,ENSMUSG00000000214,ENSMUSG00000000263,ENSMUSG00000000275,ENSMUSG00000000282,ENSMUSG00000000317,ENSMUSG00000000365,ENSMUSG00000000530,ENSMUSG00000000552,ENSMUSG00000000555,ENSMUSG00000000753,ENSMUSG00000000766,ENSMUSG00000001025,ENSMUSG00000001240,ENSMUSG00000001542,ENSMUSG00000002012,ENSMUSG00000002032,ENSMUSG00000002108,ENSMUSG00000002147,ENSMUSG00000002249,ENSMUSG00000002266,…
V1	TRUE	1.29e-05	2206	2003	278	0.139	0.126	TF:M00033_1	tf	271	Factor: p300; motif: NNNGGGAGTNNNNS; match class: 1	3	ENSMUSG00000000263,ENSMUSG00000000753,ENSMUSG00000002012,ENSMUSG00000002249,ENSMUSG00000002897,ENSMUSG00000003526,ENSMUSG00000003849,ENSMUSG00000004902,ENSMUSG00000005125,ENSMUSG00000005237,ENSMUSG00000005968,ENSMUSG00000007646,ENSMUSG00000010080,ENSMUSG00000011256,ENSMUSG00000015143,ENSMUSG00000015766,ENSMUSG00000016942,ENSMUSG00000018417,ENSMUSG00000019880,ENSMUSG00000019943,ENSMUSG00000020090,…
V1	TRUE	1.46e-45	12965	2003	1482	0.74	0.114	TF:M07040	tf	57	Factor: GKLF; motif: NNRRGRRNGNSNNN	1	ENSMUSG00000000125,ENSMUSG00000000184,ENSMUSG00000000214,ENSMUSG00000000263,ENSMUSG00000000275,ENSMUSG00000000282,ENSMUSG00000000305,ENSMUSG00000000317,ENSMUSG00000000530,ENSMUSG00000000552,ENSMUSG00000000555,ENSMUSG00000000766,ENSMUSG00000000782,ENSMUSG00000001025,ENSMUSG00000001119,ENSMUSG00000001240,ENSMUSG00000001260,ENSMUSG00000001270,ENSMUSG00000001333,ENSMUSG00000001435,ENSMUSG00000001542,…
V1	TRUE	1.46e-45	12965	2003	1482	0.74	0.114	TF:M07040_0	tf	57	Factor: GKLF; motif: NNRRGRRNGNSNNN; match class: 0	2	ENSMUSG00000000125,ENSMUSG00000000184,ENSMUSG00000000214,ENSMUSG00000000263,ENSMUSG00000000275,ENSMUSG00000000282,ENSMUSG00000000305,ENSMUSG00000000317,ENSMUSG00000000530,ENSMUSG00000000552,ENSMUSG00000000555,ENSMUSG00000000766,ENSMUSG00000000782,ENSMUSG00000001025,ENSMUSG00000001119,ENSMUSG00000001240,ENSMUSG00000001260,ENSMUSG00000001270,ENSMUSG00000001333,ENSMUSG00000001435,ENSMUSG00000001542,…
V1	TRUE	9.32e-45	8465	2003	1078	0.538	0.127	TF:M07040_1	tf	57	Factor: GKLF; motif: NNRRGRRNGNSNNN; match class: 1	3	ENSMUSG00000000184,ENSMUSG00000000214,ENSMUSG00000000263,ENSMUSG00000000275,ENSMUSG00000000305,ENSMUSG00000000530,ENSMUSG00000000552,ENSMUSG00000000555,ENSMUSG00000000766,ENSMUSG00000000782,ENSMUSG00000001025,ENSMUSG00000001119,ENSMUSG00000001240,ENSMUSG00000001333,ENSMUSG00000001435,ENSMUSG00000001672,ENSMUSG00000001864,ENSMUSG00000001943,ENSMUSG00000001946,ENSMUSG00000002012,ENSMUSG00000002108,…
V1	TRUE	4.97e-09	19234	2003	1846	0.922	0.096	TF:M02941	tf	103	Factor: ZIC3; motif: NNNCACAGCAKGNNN	1	ENSMUSG00000000125,ENSMUSG00000000214,ENSMUSG00000000263,ENSMUSG00000000275,ENSMUSG00000000282,ENSMUSG00000000305,ENSMUSG00000000530,ENSMUSG00000000552,ENSMUSG00000000555,ENSMUSG00000000753,ENSMUSG00000000766,ENSMUSG00000000782,ENSMUSG00000000792,ENSMUSG00000001025,ENSMUSG00000001119,ENSMUSG00000001240,ENSMUSG00000001270,ENSMUSG00000001333,ENSMUSG00000001415,ENSMUSG00000001435,ENSMUSG00000001520,…
NSMUSG00000072294,ENSMUSG00000072568,ENSMUSG00000072620,ENSMUSG00000072663,ENSMUSG00000072720,ENSMUSG00000072966,ENSMUSG00000073207,ENSMUSG00000073209,ENSMUSG00000073471,ENSMUSG00000073530,ENSMUSG00000073565,ENSMUSG00000073680,ENSMUSG00000073758,ENSMUSG00000073805,ENSMUSG00000073877,ENSMUSG00000074004,ENSMUSG00000074170,ENSMUSG00000074228,ENSMUSG00000074345,ENSMUSG00000074361,ENSMUSG00000074607,E…
V1	TRUE	4.97e-09	19234	2003	1846	0.922	0.096	TF:M02941_0	tf	103	Factor: ZIC3; motif: NNNCACAGCAKGNNN; match class: 0	2	ENSMUSG00000000125,ENSMUSG00000000214,ENSMUSG00000000263,ENSMUSG00000000275,ENSMUSG00000000282,ENSMUSG00000000305,ENSMUSG00000000530,ENSMUSG00000000552,ENSMUSG00000000555,ENSMUSG00000000753,ENSMUSG00000000766,ENSMUSG00000000782,ENSMUSG00000000792,ENSMUSG00000001025,ENSMUSG00000001119,ENSMUSG00000001240,ENSMUSG00000001270,ENSMUSG00000001333,ENSMUSG00000001415,ENSMUSG00000001435,ENSMUSG00000001520,…
NSMUSG00000072294,ENSMUSG00000072568,ENSMUSG00000072620,ENSMUSG00000072663,ENSMUSG00000072720,ENSMUSG00000072966,ENSMUSG00000073207,ENSMUSG00000073209,ENSMUSG00000073471,ENSMUSG00000073530,ENSMUSG00000073565,ENSMUSG00000073680,ENSMUSG00000073758,ENSMUSG00000073805,ENSMUSG00000073877,ENSMUSG00000074004,ENSMUSG00000074170,ENSMUSG00000074228,ENSMUSG00000074345,ENSMUSG00000074361,ENSMUSG00000074607,E…
V1	TRUE	3.68e-16	14391	2003	1490	0.744	0.104	TF:M02941_1	tf	103	Factor: ZIC3; motif: NNNCACAGCAKGNNN; match class: 1	3	ENSMUSG00000000214,ENSMUSG00000000263,ENSMUSG00000000275,ENSMUSG00000000282,ENSMUSG00000000305,ENSMUSG00000000530,ENSMUSG00000000555,ENSMUSG00000000753,ENSMUSG00000000766,ENSMUSG00000000782,ENSMUSG00000000792,ENSMUSG00000001025,ENSMUSG00000001119,ENSMUSG00000001270,ENSMUSG00000001333,ENSMUSG00000001435,ENSMUSG00000001520,ENSMUSG00000001864,ENSMUSG00000001943,ENSMUSG00000001946,ENSMUSG00000001995,…
V1	TRUE	8.11e-05	4302	2003	486	0.243	0.113	TF:M07477	tf	217	Factor: E47; motif: RCAGGTGY	1	ENSMUSG00000000214,ENSMUSG00000000782,ENSMUSG00000000792,ENSMUSG00000001270,ENSMUSG00000001333,ENSMUSG00000001672,ENSMUSG00000001943,ENSMUSG00000001946,ENSMUSG00000002012,ENSMUSG00000002108,ENSMUSG00000002504,ENSMUSG00000002944,ENSMUSG00000003123,ENSMUSG00000003134,ENSMUSG00000003526,ENSMUSG00000004347,ENSMUSG00000004446,ENSMUSG00000004633,ENSMUSG00000004665,ENSMUSG00000004865,ENSMUSG00000004902,…
V1	TRUE	8.11e-05	4302	2003	486	0.243	0.113	TF:M07477_0	tf	217	Factor: E47; motif: RCAGGTGY; match class: 0	2	ENSMUSG00000000214,ENSMUSG00000000782,ENSMUSG00000000792,ENSMUSG00000001270,ENSMUSG00000001333,ENSMUSG00000001672,ENSMUSG00000001943,ENSMUSG00000001946,ENSMUSG00000002012,ENSMUSG00000002108,ENSMUSG00000002504,ENSMUSG00000002944,ENSMUSG00000003123,ENSMUSG00000003134,ENSMUSG00000003526,ENSMUSG00000004347,ENSMUSG00000004446,ENSMUSG00000004633,ENSMUSG00000004665,ENSMUSG00000004865,ENSMUSG00000004902,…
V1	TRUE	1.3e-08	2957	2003	373	0.186	0.126	TF:M00807	tf	25	Factor: Egr; motif: GTGGGSGCRRS	1	ENSMUSG00000000263,ENSMUSG00000000282,ENSMUSG00000000305,ENSMUSG00000000782,ENSMUSG00000001333,ENSMUSG00000001520,ENSMUSG00000001663,ENSMUSG00000001995,ENSMUSG00000002249,ENSMUSG00000002324,ENSMUSG00000002458,ENSMUSG00000002459,ENSMUSG00000002504,ENSMUSG00000003363,ENSMUSG00000003528,ENSMUSG00000003559,ENSMUSG00000004347,ENSMUSG00000004446,ENSMUSG00000004665,ENSMUSG00000004961,ENSMUSG00000005986,…
V1	TRUE	1.3e-08	2957	2003	373	0.186	0.126	TF:M00807_0	tf	25	Factor: Egr; motif: GTGGGSGCRRS; match class: 0	2	ENSMUSG00000000263,ENSMUSG00000000282,ENSMUSG00000000305,ENSMUSG00000000782,ENSMUSG00000001333,ENSMUSG00000001520,ENSMUSG00000001663,ENSMUSG00000001995,ENSMUSG00000002249,ENSMUSG00000002324,ENSMUSG00000002458,ENSMUSG00000002459,ENSMUSG00000002504,ENSMUSG00000003363,ENSMUSG00000003528,ENSMUSG00000003559,ENSMUSG00000004347,ENSMUSG00000004446,ENSMUSG00000004665,ENSMUSG00000004961,ENSMUSG00000005986,…
V1	TRUE	7.82e-11	6340	2003	726	0.362	0.115	TF:M00084	tf	16	Factor: MZF-1; motif: KNGNKAGGGGNAA	1	ENSMUSG00000000125,ENSMUSG00000000263,ENSMUSG00000000275,ENSMUSG00000000282,ENSMUSG00000000317,ENSMUSG00000000552,ENSMUSG00000000555,ENSMUSG00000000766,ENSMUSG00000001025,ENSMUSG00000001270,ENSMUSG00000001333,ENSMUSG00000001415,ENSMUSG00000001864,ENSMUSG00000001946,ENSMUSG00000001995,ENSMUSG00000002012,ENSMUSG00000002032,ENSMUSG00000002147,ENSMUSG00000002266,ENSMUSG00000002459,ENSMUSG00000002699,…
V1	TRUE	7.82e-11	6340	2003	726	0.362	0.115	TF:M00084_0	tf	16	Factor: MZF-1; motif: KNGNKAGGGGNAA; match class: 0	2	ENSMUSG00000000125,ENSMUSG00000000263,ENSMUSG00000000275,ENSMUSG00000000282,ENSMUSG00000000317,ENSMUSG00000000552,ENSMUSG00000000555,ENSMUSG00000000766,ENSMUSG00000001025,ENSMUSG00000001270,ENSMUSG00000001333,ENSMUSG00000001415,ENSMUSG00000001864,ENSMUSG00000001946,ENSMUSG00000001995,ENSMUSG00000002012,ENSMUSG00000002032,ENSMUSG00000002147,ENSMUSG00000002266,ENSMUSG00000002459,ENSMUSG00000002699,…
V1	TRUE	1.36e-05	1364	2003	187	0.093	0.137	TF:M00084_1	tf	16	Factor: MZF-1; motif: KNGNKAGGGGNAA; match class: 1	3	ENSMUSG00000000125,ENSMUSG00000000275,ENSMUSG00000000555,ENSMUSG00000001025,ENSMUSG00000001333,ENSMUSG00000002012,ENSMUSG00000002147,ENSMUSG00000002731,ENSMUSG00000002771,ENSMUSG00000004952,ENSMUSG00000005057,ENSMUSG00000006587,ENSMUSG00000006958,ENSMUSG00000013275,ENSMUSG00000013698,ENSMUSG00000015950,ENSMUSG00000017943,ENSMUSG00000019848,ENSMUSG00000019906,ENSMUSG00000020042,ENSMUSG00000020085,…
V1	TRUE	8.37e-07	9132	2003	963	0.481	0.105	TF:M03831	tf	212	Factor: MRF4; motif: CASCTGC	1	ENSMUSG00000000125,ENSMUSG00000000214,ENSMUSG00000000263,ENSMUSG00000000296,ENSMUSG00000000305,ENSMUSG00000000365,ENSMUSG00000000753,ENSMUSG00000000782,ENSMUSG00000000792,ENSMUSG00000001119,ENSMUSG00000001270,ENSMUSG00000001333,ENSMUSG00000001415,ENSMUSG00000001672,ENSMUSG00000001943,ENSMUSG00000001946,ENSMUSG00000001995,ENSMUSG00000002012,ENSMUSG00000002032,ENSMUSG00000002108,ENSMUSG00000002458,…
V1	TRUE	8.37e-07	9132	2003	963	0.481	0.105	TF:M03831_0	tf	212	Factor: MRF4; motif: CASCTGC; match class: 0	2	ENSMUSG00000000125,ENSMUSG00000000214,ENSMUSG00000000263,ENSMUSG00000000296,ENSMUSG00000000305,ENSMUSG00000000365,ENSMUSG00000000753,ENSMUSG00000000782,ENSMUSG00000000792,ENSMUSG00000001119,ENSMUSG00000001270,ENSMUSG00000001333,ENSMUSG00000001415,ENSMUSG00000001672,ENSMUSG00000001943,ENSMUSG00000001946,ENSMUSG00000001995,ENSMUSG00000002012,ENSMUSG00000002032,ENSMUSG00000002108,ENSMUSG00000002458,…
V1	TRUE	9.46e-05	2493	2003	303	0.151	0.122	TF:M03831_1	tf	212	Factor: MRF4; motif: CASCTGC; match class: 1	3	ENSMUSG00000000296,ENSMUSG00000000753,ENSMUSG00000001119,ENSMUSG00000001672,ENSMUSG00000001995,ENSMUSG00000002012,ENSMUSG00000002032,ENSMUSG00000002504,ENSMUSG00000002633,ENSMUSG00000002688,ENSMUSG00000003134,ENSMUSG00000004665,ENSMUSG00000004865,ENSMUSG00000004902,ENSMUSG00000005087,ENSMUSG00000005237,ENSMUSG00000005251,ENSMUSG00000005803,ENSMUSG00000006362,ENSMUSG00000006587,ENSMUSG00000014778,…
V1	TRUE	5.93e-18	7091	2003	838	0.418	0.118	TF:M00915	tf	207	Factor: AP-2; motif: SNNNCCNCAGGCN	1	ENSMUSG00000000125,ENSMUSG00000000214,ENSMUSG00000000282,ENSMUSG00000000305,ENSMUSG00000000317,ENSMUSG00000000552,ENSMUSG00000000555,ENSMUSG00000000753,ENSMUSG00000000782,ENSMUSG00000001025,ENSMUSG00000001240,ENSMUSG00000001333,ENSMUSG00000001415,ENSMUSG00000001672,ENSMUSG00000001864,ENSMUSG00000001943,ENSMUSG00000001946,ENSMUSG00000001995,ENSMUSG00000002012,ENSMUSG00000002032,ENSMUSG00000002108,…
V1	TRUE	5.93e-18	7091	2003	838	0.418	0.118	TF:M00915_0	tf	207	Factor: AP-2; motif: SNNNCCNCAGGCN; match class: 0	2	ENSMUSG00000000125,ENSMUSG00000000214,ENSMUSG00000000282,ENSMUSG00000000305,ENSMUSG00000000317,ENSMUSG00000000552,ENSMUSG00000000555,ENSMUSG00000000753,ENSMUSG00000000782,ENSMUSG00000001025,ENSMUSG00000001240,ENSMUSG00000001333,ENSMUSG00000001415,ENSMUSG00000001672,ENSMUSG00000001864,ENSMUSG00000001943,ENSMUSG00000001946,ENSMUSG00000001995,ENSMUSG00000002012,ENSMUSG00000002032,ENSMUSG00000002108,…
V1	TRUE	1.26e-09	2383	2003	317	0.158	0.133	TF:M00915_1	tf	207	Factor: AP-2; motif: SNNNCCNCAGGCN; match class: 1	3	ENSMUSG00000000125,ENSMUSG00000000305,ENSMUSG00000000753,ENSMUSG00000000782,ENSMUSG00000001415,ENSMUSG00000002032,ENSMUSG00000002504,ENSMUSG00000002688,ENSMUSG00000002771,ENSMUSG00000004415,ENSMUSG00000004508,ENSMUSG00000004885,ENSMUSG00000005465,ENSMUSG00000006587,ENSMUSG00000006800,ENSMUSG00000006930,ENSMUSG00000007656,ENSMUSG00000008136,ENSMUSG00000013076,ENSMUSG00000015002,ENSMUSG00000015305,…
V1	TRUE	3.3e-20	7225	2003	862	0.43	0.119	TF:M05494	tf	127	Factor: Egr-2; motif: GCGTGGGCGG	1	ENSMUSG00000000184,ENSMUSG00000000282,ENSMUSG00000000296,ENSMUSG00000000305,ENSMUSG00000000317,ENSMUSG00000000555,ENSMUSG00000000782,ENSMUSG00000001333,ENSMUSG00000001415,ENSMUSG00000001435,ENSMUSG00000001520,ENSMUSG00000001943,ENSMUSG00000001995,ENSMUSG00000002012,ENSMUSG00000002032,ENSMUSG00000002108,ENSMUSG00000002249,ENSMUSG00000002324,ENSMUSG00000002458,ENSMUSG00000002504,ENSMUSG00000002688,…
V1	TRUE	3.3e-20	7225	2003	862	0.43	0.119	TF:M05494_0	tf	127	Factor: Egr-2; motif: GCGTGGGCGG; match class: 0	2	ENSMUSG00000000184,ENSMUSG00000000282,ENSMUSG00000000296,ENSMUSG00000000305,ENSMUSG00000000317,ENSMUSG00000000555,ENSMUSG00000000782,ENSMUSG00000001333,ENSMUSG00000001415,ENSMUSG00000001435,ENSMUSG00000001520,ENSMUSG00000001943,ENSMUSG00000001995,ENSMUSG00000002012,ENSMUSG00000002032,ENSMUSG00000002108,ENSMUSG00000002249,ENSMUSG00000002324,ENSMUSG00000002458,ENSMUSG00000002504,ENSMUSG00000002688,…
V1	TRUE	2.72e-07	2795	2003	349	0.174	0.125	TF:M05494_1	tf	127	Factor: Egr-2; motif: GCGTGGGCGG; match class: 1	3	ENSMUSG00000000282,ENSMUSG00000000296,ENSMUSG00000000305,ENSMUSG00000000782,ENSMUSG00000001435,ENSMUSG00000001995,ENSMUSG00000002012,ENSMUSG00000002032,ENSMUSG00000002249,ENSMUSG00000002504,ENSMUSG00000002897,ENSMUSG00000003528,ENSMUSG00000004885,ENSMUSG00000005057,ENSMUSG00000005465,ENSMUSG00000005958,ENSMUSG00000005968,ENSMUSG00000006587,ENSMUSG00000006800,ENSMUSG00000006930,ENSMUSG00000007613,…
V1	TRUE	5.1e-32	8518	2003	1037	0.518	0.122	TF:M07461	tf	89	Factor: KLF; motif: GGGNGGGG	1	ENSMUSG00000000184,ENSMUSG00000000263,ENSMUSG00000000282,ENSMUSG00000000296,ENSMUSG00000000317,ENSMUSG00000000365,ENSMUSG00000000530,ENSMUSG00000000552,ENSMUSG00000000753,ENSMUSG00000000782,ENSMUSG00000001025,ENSMUSG00000001119,ENSMUSG00000001240,ENSMUSG00000001260,ENSMUSG00000001333,ENSMUSG00000001435,ENSMUSG00000001542,ENSMUSG00000001663,ENSMUSG00000001672,ENSMUSG00000001946,ENSMUSG00000001995,…
V1	TRUE	5.1e-32	8518	2003	1037	0.518	0.122	TF:M07461_0	tf	89	Factor: KLF; motif: GGGNGGGG; match class: 0	2	ENSMUSG00000000184,ENSMUSG00000000263,ENSMUSG00000000282,ENSMUSG00000000296,ENSMUSG00000000317,ENSMUSG00000000365,ENSMUSG00000000530,ENSMUSG00000000552,ENSMUSG00000000753,ENSMUSG00000000782,ENSMUSG00000001025,ENSMUSG00000001119,ENSMUSG00000001240,ENSMUSG00000001260,ENSMUSG00000001333,ENSMUSG00000001435,ENSMUSG00000001542,ENSMUSG00000001663,ENSMUSG00000001672,ENSMUSG00000001946,ENSMUSG00000001995,…
V1	TRUE	2.49e-17	3285	2003	448	0.224	0.136	TF:M07461_1	tf	89	Factor: KLF; motif: GGGNGGGG; match class: 1	3	ENSMUSG00000000184,ENSMUSG00000000263,ENSMUSG00000000282,ENSMUSG00000000296,ENSMUSG00000000530,ENSMUSG00000000552,ENSMUSG00000000753,ENSMUSG00000000782,ENSMUSG00000001025,ENSMUSG00000001333,ENSMUSG00000001672,ENSMUSG00000001995,ENSMUSG00000002012,ENSMUSG00000002108,ENSMUSG00000002249,ENSMUSG00000002266,ENSMUSG00000002458,ENSMUSG00000002633,ENSMUSG00000002771,ENSMUSG00000002897,ENSMUSG00000003657,…
V1	TRUE	1.41e-09	14591	2003	1471	0.734	0.101	TF:M02872	tf	56	Factor: IRF4; motif: NNNAYTCTCGGWNNN	1	ENSMUSG00000000125,ENSMUSG00000000184,ENSMUSG00000000214,ENSMUSG00000000263,ENSMUSG00000000296,ENSMUSG00000000305,ENSMUSG00000000317,ENSMUSG00000000555,ENSMUSG00000000782,ENSMUSG00000000792,ENSMUSG00000001025,ENSMUSG00000001119,ENSMUSG00000001240,ENSMUSG00000001270,ENSMUSG00000001415,ENSMUSG00000001520,ENSMUSG00000001542,ENSMUSG00000001672,ENSMUSG00000001864,ENSMUSG00000001943,ENSMUSG00000001946,…
V1	TRUE	1.41e-09	14591	2003	1471	0.734	0.101	TF:M02872_0	tf	56	Factor: IRF4; motif: NNNAYTCTCGGWNNN; match class: 0	2	ENSMUSG00000000125,ENSMUSG00000000184,ENSMUSG00000000214,ENSMUSG00000000263,ENSMUSG00000000296,ENSMUSG00000000305,ENSMUSG00000000317,ENSMUSG00000000555,ENSMUSG00000000782,ENSMUSG00000000792,ENSMUSG00000001025,ENSMUSG00000001119,ENSMUSG00000001240,ENSMUSG00000001270,ENSMUSG00000001415,ENSMUSG00000001520,ENSMUSG00000001542,ENSMUSG00000001672,ENSMUSG00000001864,ENSMUSG00000001943,ENSMUSG00000001946,…
V1	TRUE	3.77e-05	8149	2003	858	0.428	0.105	TF:M02872_1	tf	56	Factor: IRF4; motif: NNNAYTCTCGGWNNN; match class: 1	3	ENSMUSG00000000125,ENSMUSG00000000296,ENSMUSG00000000317,ENSMUSG00000001025,ENSMUSG00000001240,ENSMUSG00000001270,ENSMUSG00000001415,ENSMUSG00000001672,ENSMUSG00000001946,ENSMUSG00000001995,ENSMUSG00000002032,ENSMUSG00000002147,ENSMUSG00000002249,ENSMUSG00000002266,ENSMUSG00000002324,ENSMUSG00000002731,ENSMUSG00000002771,ENSMUSG00000002897,ENSMUSG00000003123,ENSMUSG00000003134,ENSMUSG00000003657,…
V1	TRUE	1.55e-21	7336	2003	879	0.439	0.12	TF:M03944	tf	285	Factor: Zfp740; motif: NCCCCCCCAC	1	ENSMUSG00000000184,ENSMUSG00000000263,ENSMUSG00000000296,ENSMUSG00000000305,ENSMUSG00000000530,ENSMUSG00000000555,ENSMUSG00000000766,ENSMUSG00000000782,ENSMUSG00000001025,ENSMUSG00000001119,ENSMUSG00000001270,ENSMUSG00000001333,ENSMUSG00000001435,ENSMUSG00000001542,ENSMUSG00000001663,ENSMUSG00000001672,ENSMUSG00000002012,ENSMUSG00000002032,ENSMUSG00000002108,ENSMUSG00000002147,ENSMUSG00000002249,…
V1	TRUE	1.55e-21	7336	2003	879	0.439	0.12	TF:M03944_0	tf	285	Factor: Zfp740; motif: NCCCCCCCAC; match class: 0	2	ENSMUSG00000000184,ENSMUSG00000000263,ENSMUSG00000000296,ENSMUSG00000000305,ENSMUSG00000000530,ENSMUSG00000000555,ENSMUSG00000000766,ENSMUSG00000000782,ENSMUSG00000001025,ENSMUSG00000001119,ENSMUSG00000001270,ENSMUSG00000001333,ENSMUSG00000001435,ENSMUSG00000001542,ENSMUSG00000001663,ENSMUSG00000001672,ENSMUSG00000002012,ENSMUSG00000002032,ENSMUSG00000002108,ENSMUSG00000002147,ENSMUSG00000002249,…
V1	TRUE	5.47e-16	4472	2003	567	0.283	0.127	TF:M03944_1	tf	285	Factor: Zfp740; motif: NCCCCCCCAC; match class: 1	3	ENSMUSG00000000184,ENSMUSG00000000263,ENSMUSG00000000296,ENSMUSG00000000305,ENSMUSG00000000766,ENSMUSG00000001025,ENSMUSG00000001270,ENSMUSG00000001333,ENSMUSG00000001435,ENSMUSG00000001672,ENSMUSG00000002012,ENSMUSG00000002108,ENSMUSG00000002249,ENSMUSG00000002266,ENSMUSG00000002633,ENSMUSG00000002771,ENSMUSG00000002897,ENSMUSG00000003559,ENSMUSG00000003657,ENSMUSG00000004317,ENSMUSG00000004341,…
V1	TRUE	7.23e-10	3258	2003	411	0.205	0.126	TF:M00469	tf	49	Factor: AP-2alpha; motif: GCCNNNRGS	1	ENSMUSG00000000125,ENSMUSG00000000305,ENSMUSG00000000317,ENSMUSG00000001270,ENSMUSG00000002249,ENSMUSG00000002633,ENSMUSG00000002897,ENSMUSG00000004317,ENSMUSG00000004508,ENSMUSG00000004665,ENSMUSG00000005251,ENSMUSG00000005465,ENSMUSG00000005958,ENSMUSG00000006362,ENSMUSG00000006457,ENSMUSG00000006800,ENSMUSG00000006958,ENSMUSG00000007613,ENSMUSG00000007656,ENSMUSG00000010592,ENSMUSG00000013698,…
V1	TRUE	7.23e-10	3258	2003	411	0.205	0.126	TF:M00469_0	tf	49	Factor: AP-2alpha; motif: GCCNNNRGS; match class: 0	2	ENSMUSG00000000125,ENSMUSG00000000305,ENSMUSG00000000317,ENSMUSG00000001270,ENSMUSG00000002249,ENSMUSG00000002633,ENSMUSG00000002897,ENSMUSG00000004317,ENSMUSG00000004508,ENSMUSG00000004665,ENSMUSG00000005251,ENSMUSG00000005465,ENSMUSG00000005958,ENSMUSG00000006362,ENSMUSG00000006457,ENSMUSG00000006800,ENSMUSG00000006958,ENSMUSG00000007613,ENSMUSG00000007656,ENSMUSG00000010592,ENSMUSG00000013698,…
V1	TRUE	2.13e-06	2017	2003	262	0.131	0.13	TF:M00469_1	tf	49	Factor: AP-2alpha; motif: GCCNNNRGS; match class: 1	3	ENSMUSG00000000125,ENSMUSG00000000317,ENSMUSG00000002249,ENSMUSG00000002633,ENSMUSG00000002897,ENSMUSG00000004508,ENSMUSG00000004665,ENSMUSG00000005251,ENSMUSG00000005958,ENSMUSG00000006362,ENSMUSG00000006800,ENSMUSG00000006958,ENSMUSG00000007613,ENSMUSG00000007656,ENSMUSG00000010592,ENSMUSG00000013698,ENSMUSG00000015305,ENSMUSG00000015850,ENSMUSG00000016028,ENSMUSG00000016763,ENSMUSG00000017417,…
V1	TRUE	0.000296	5753	2003	623	0.311	0.108	TF:M07475	tf	86	Factor: Tbx5; motif: SNAGGTGTGRNGGSS	1	ENSMUSG00000000125,ENSMUSG00000000184,ENSMUSG00000000275,ENSMUSG00000000296,ENSMUSG00000000365,ENSMUSG00000000753,ENSMUSG00000000766,ENSMUSG00000000782,ENSMUSG00000001025,ENSMUSG00000001260,ENSMUSG00000001270,ENSMUSG00000001415,ENSMUSG00000001542,ENSMUSG00000001864,ENSMUSG00000002147,ENSMUSG00000002249,ENSMUSG00000002266,ENSMUSG00000002688,ENSMUSG00000002731,ENSMUSG00000003526,ENSMUSG00000003657,…
V1	TRUE	0.000296	5753	2003	623	0.311	0.108	TF:M07475_0	tf	86	Factor: Tbx5; motif: SNAGGTGTGRNGGSS; match class: 0	2	ENSMUSG00000000125,ENSMUSG00000000184,ENSMUSG00000000275,ENSMUSG00000000296,ENSMUSG00000000365,ENSMUSG00000000753,ENSMUSG00000000766,ENSMUSG00000000782,ENSMUSG00000001025,ENSMUSG00000001260,ENSMUSG00000001270,ENSMUSG00000001415,ENSMUSG00000001542,ENSMUSG00000001864,ENSMUSG00000002147,ENSMUSG00000002249,ENSMUSG00000002266,ENSMUSG00000002688,ENSMUSG00000002731,ENSMUSG00000003526,ENSMUSG00000003657,…
V1	TRUE	0.00235	1033	2003	140	0.07	0.136	TF:M07475_1	tf	86	Factor: Tbx5; motif: SNAGGTGTGRNGGSS; match class: 1	3	ENSMUSG00000000184,ENSMUSG00000000296,ENSMUSG00000004508,ENSMUSG00000004885,ENSMUSG00000004951,ENSMUSG00000005125,ENSMUSG00000006362,ENSMUSG00000017057,ENSMUSG00000017344,ENSMUSG00000017417,ENSMUSG00000017978,ENSMUSG00000019464,ENSMUSG00000020131,ENSMUSG00000020604,ENSMUSG00000020963,ENSMUSG00000021010,ENSMUSG00000021130,ENSMUSG00000021200,ENSMUSG00000022026,ENSMUSG00000022070,ENSMUSG00000022114,…
V1	TRUE	4.52e-13	7009	2003	804	0.401	0.115	TF:M09698	tf	276	Factor: MyoD; motif: SCAGCTGYYNCNNNC	1	ENSMUSG00000000184,ENSMUSG00000000275,ENSMUSG00000000317,ENSMUSG00000000530,ENSMUSG00000000552,ENSMUSG00000000766,ENSMUSG00000000782,ENSMUSG00000000792,ENSMUSG00000001240,ENSMUSG00000001260,ENSMUSG00000001270,ENSMUSG00000001333,ENSMUSG00000001415,ENSMUSG00000001435,ENSMUSG00000001542,ENSMUSG00000001946,ENSMUSG00000002012,ENSMUSG00000002032,ENSMUSG00000002108,ENSMUSG00000002147,ENSMUSG00000002324,…
V1	TRUE	4.52e-13	7009	2003	804	0.401	0.115	TF:M09698_0	tf	276	Factor: MyoD; motif: SCAGCTGYYNCNNNC; match class: 0	2	ENSMUSG00000000184,ENSMUSG00000000275,ENSMUSG00000000317,ENSMUSG00000000530,ENSMUSG00000000552,ENSMUSG00000000766,ENSMUSG00000000782,ENSMUSG00000000792,ENSMUSG00000001240,ENSMUSG00000001260,ENSMUSG00000001270,ENSMUSG00000001333,ENSMUSG00000001415,ENSMUSG00000001435,ENSMUSG00000001542,ENSMUSG00000001946,ENSMUSG00000002012,ENSMUSG00000002032,ENSMUSG00000002108,ENSMUSG00000002147,ENSMUSG00000002324,…
V1	TRUE	0.00224	2150	2003	259	0.129	0.12	TF:M09698_1	tf	276	Factor: MyoD; motif: SCAGCTGYYNCNNNC; match class: 1	3	ENSMUSG00000000530,ENSMUSG00000001240,ENSMUSG00000001270,ENSMUSG00000001333,ENSMUSG00000001415,ENSMUSG00000002324,ENSMUSG00000002699,ENSMUSG00000003134,ENSMUSG00000003526,ENSMUSG00000003665,ENSMUSG00000004341,ENSMUSG00000004347,ENSMUSG00000004508,ENSMUSG00000005057,ENSMUSG00000005237,ENSMUSG00000005268,ENSMUSG00000005716,ENSMUSG00000006235,ENSMUSG00000006457,ENSMUSG00000006522,ENSMUSG00000006958,…
V1	TRUE	5.66e-27	7142	2003	884	0.441	0.124	TF:M01303	tf	3	Factor: SP1; motif: GGGGYGGGGNS	1	ENSMUSG00000000184,ENSMUSG00000000282,ENSMUSG00000000296,ENSMUSG00000000305,ENSMUSG00000000317,ENSMUSG00000000365,ENSMUSG00000000530,ENSMUSG00000000552,ENSMUSG00000000782,ENSMUSG00000000792,ENSMUSG00000001025,ENSMUSG00000001333,ENSMUSG00000001415,ENSMUSG00000001435,ENSMUSG00000001542,ENSMUSG00000001663,ENSMUSG00000001864,ENSMUSG00000001946,ENSMUSG00000001995,ENSMUSG00000002012,ENSMUSG00000002249,…
V1	TRUE	5.66e-27	7142	2003	884	0.441	0.124	TF:M01303_0	tf	3	Factor: SP1; motif: GGGGYGGGGNS; match class: 0	2	ENSMUSG00000000184,ENSMUSG00000000282,ENSMUSG00000000296,ENSMUSG00000000305,ENSMUSG00000000317,ENSMUSG00000000365,ENSMUSG00000000530,ENSMUSG00000000552,ENSMUSG00000000782,ENSMUSG00000000792,ENSMUSG00000001025,ENSMUSG00000001333,ENSMUSG00000001415,ENSMUSG00000001435,ENSMUSG00000001542,ENSMUSG00000001663,ENSMUSG00000001864,ENSMUSG00000001946,ENSMUSG00000001995,ENSMUSG00000002012,ENSMUSG00000002249,…
V1	TRUE	5.71e-10	2769	2003	360	0.18	0.13	TF:M01303_1	tf	3	Factor: SP1; motif: GGGGYGGGGNS; match class: 1	3	ENSMUSG00000000184,ENSMUSG00000000296,ENSMUSG00000000317,ENSMUSG00000000530,ENSMUSG00000000782,ENSMUSG00000001333,ENSMUSG00000001995,ENSMUSG00000002012,ENSMUSG00000002249,ENSMUSG00000002688,ENSMUSG00000002731,ENSMUSG00000003657,ENSMUSG00000004885,ENSMUSG00000004952,ENSMUSG00000004961,ENSMUSG00000005125,ENSMUSG00000005447,ENSMUSG00000005465,ENSMUSG00000005803,ENSMUSG00000005986,ENSMUSG00000006362,…
V1	TRUE	1.19e-10	4434	2003	536	0.268	0.121	TF:M07387	tf	38	Factor: LRF; motif: NGKGGGTSNCN	1	ENSMUSG00000000125,ENSMUSG00000000275,ENSMUSG00000000305,ENSMUSG00000000753,ENSMUSG00000000782,ENSMUSG00000001025,ENSMUSG00000001270,ENSMUSG00000001415,ENSMUSG00000001663,ENSMUSG00000001864,ENSMUSG00000001995,ENSMUSG00000002249,ENSMUSG00000002459,ENSMUSG00000002504,ENSMUSG00000002633,ENSMUSG00000002771,ENSMUSG00000002897,ENSMUSG00000003134,ENSMUSG00000004266,ENSMUSG00000004665,ENSMUSG00000005057,…
V1	TRUE	1.19e-10	4434	2003	536	0.268	0.121	TF:M07387_0	tf	38	Factor: LRF; motif: NGKGGGTSNCN; match class: 0	2	ENSMUSG00000000125,ENSMUSG00000000275,ENSMUSG00000000305,ENSMUSG00000000753,ENSMUSG00000000782,ENSMUSG00000001025,ENSMUSG00000001270,ENSMUSG00000001415,ENSMUSG00000001663,ENSMUSG00000001864,ENSMUSG00000001995,ENSMUSG00000002249,ENSMUSG00000002459,ENSMUSG00000002504,ENSMUSG00000002633,ENSMUSG00000002771,ENSMUSG00000002897,ENSMUSG00000003134,ENSMUSG00000004266,ENSMUSG00000004665,ENSMUSG00000005057,…
V1	TRUE	4.14e-25	8918	2003	1046	0.522	0.117	TF:M01865	tf	99	Factor: BTEB3; motif: BNRNGGGAGGNGT	1	ENSMUSG00000000125,ENSMUSG00000000184,ENSMUSG00000000214,ENSMUSG00000000275,ENSMUSG00000000282,ENSMUSG00000000305,ENSMUSG00000000530,ENSMUSG00000000552,ENSMUSG00000000555,ENSMUSG00000000766,ENSMUSG00000000782,ENSMUSG00000001025,ENSMUSG00000001119,ENSMUSG00000001240,ENSMUSG00000001333,ENSMUSG00000001542,ENSMUSG00000001663,ENSMUSG00000001672,ENSMUSG00000001943,ENSMUSG00000001995,ENSMUSG00000002012,…
V1	TRUE	4.14e-25	8918	2003	1046	0.522	0.117	TF:M01865_0	tf	99	Factor: BTEB3; motif: BNRNGGGAGGNGT; match class: 0	2	ENSMUSG00000000125,ENSMUSG00000000184,ENSMUSG00000000214,ENSMUSG00000000275,ENSMUSG00000000282,ENSMUSG00000000305,ENSMUSG00000000530,ENSMUSG00000000552,ENSMUSG00000000555,ENSMUSG00000000766,ENSMUSG00000000782,ENSMUSG00000001025,ENSMUSG00000001119,ENSMUSG00000001240,ENSMUSG00000001333,ENSMUSG00000001542,ENSMUSG00000001663,ENSMUSG00000001672,ENSMUSG00000001943,ENSMUSG00000001995,ENSMUSG00000002012,…
V1	TRUE	1.14e-13	3077	2003	410	0.205	0.133	TF:M01865_1	tf	99	Factor: BTEB3; motif: BNRNGGGAGGNGT; match class: 1	3	ENSMUSG00000000125,ENSMUSG00000000275,ENSMUSG00000000552,ENSMUSG00000000766,ENSMUSG00000001025,ENSMUSG00000001119,ENSMUSG00000001333,ENSMUSG00000001672,ENSMUSG00000001943,ENSMUSG00000002012,ENSMUSG00000002108,ENSMUSG00000002147,ENSMUSG00000002249,ENSMUSG00000002504,ENSMUSG00000002731,ENSMUSG00000002771,ENSMUSG00000003363,ENSMUSG00000003528,ENSMUSG00000005125,ENSMUSG00000005237,ENSMUSG00000005716,…
V1	TRUE	3.17e-25	10079	2003	1154	0.576	0.114	TF:M00444	tf	274	Factor: VDR; motif: GGGKNARNRRGGWSA	1	ENSMUSG00000000125,ENSMUSG00000000184,ENSMUSG00000000214,ENSMUSG00000000263,ENSMUSG00000000275,ENSMUSG00000000282,ENSMUSG00000000296,ENSMUSG00000000305,ENSMUSG00000000530,ENSMUSG00000000552,ENSMUSG00000000555,ENSMUSG00000000753,ENSMUSG00000000766,ENSMUSG00000000782,ENSMUSG00000000792,ENSMUSG00000001025,ENSMUSG00000001119,ENSMUSG00000001240,ENSMUSG00000001270,ENSMUSG00000001415,ENSMUSG00000001435,…
V1	TRUE	3.17e-25	10079	2003	1154	0.576	0.114	TF:M00444_0	tf	274	Factor: VDR; motif: GGGKNARNRRGGWSA; match class: 0	2	ENSMUSG00000000125,ENSMUSG00000000184,ENSMUSG00000000214,ENSMUSG00000000263,ENSMUSG00000000275,ENSMUSG00000000282,ENSMUSG00000000296,ENSMUSG00000000305,ENSMUSG00000000530,ENSMUSG00000000552,ENSMUSG00000000555,ENSMUSG00000000753,ENSMUSG00000000766,ENSMUSG00000000782,ENSMUSG00000000792,ENSMUSG00000001025,ENSMUSG00000001119,ENSMUSG00000001240,ENSMUSG00000001270,ENSMUSG00000001415,ENSMUSG00000001435,…
V1	TRUE	5.84e-15	3796	2003	492	0.246	0.13	TF:M00444_1	tf	274	Factor: VDR; motif: GGGKNARNRRGGWSA; match class: 1	3	ENSMUSG00000000125,ENSMUSG00000000214,ENSMUSG00000000263,ENSMUSG00000000275,ENSMUSG00000000552,ENSMUSG00000000555,ENSMUSG00000001025,ENSMUSG00000001240,ENSMUSG00000001435,ENSMUSG00000001520,ENSMUSG00000001946,ENSMUSG00000001995,ENSMUSG00000002012,ENSMUSG00000002032,ENSMUSG00000002108,ENSMUSG00000002266,ENSMUSG00000002771,ENSMUSG00000003526,ENSMUSG00000004317,ENSMUSG00000004341,ENSMUSG00000004415,…
V1	TRUE	6.38e-16	8351	2003	948	0.473	0.114	TF:M00008	tf	77	Factor: Sp1; motif: GGGGCGGGGT	1	ENSMUSG00000000214,ENSMUSG00000000282,ENSMUSG00000000296,ENSMUSG00000000305,ENSMUSG00000000317,ENSMUSG00000000766,ENSMUSG00000000782,ENSMUSG00000000792,ENSMUSG00000001240,ENSMUSG00000001260,ENSMUSG00000001333,ENSMUSG00000001415,ENSMUSG00000001542,ENSMUSG00000001672,ENSMUSG00000001864,ENSMUSG00000001943,ENSMUSG00000001946,ENSMUSG00000001995,ENSMUSG00000002012,ENSMUSG00000002108,ENSMUSG00000002249,…
V1	TRUE	6.38e-16	8351	2003	948	0.473	0.114	TF:M00008_0	tf	77	Factor: Sp1; motif: GGGGCGGGGT; match class: 0	2	ENSMUSG00000000214,ENSMUSG00000000282,ENSMUSG00000000296,ENSMUSG00000000305,ENSMUSG00000000317,ENSMUSG00000000766,ENSMUSG00000000782,ENSMUSG00000000792,ENSMUSG00000001240,ENSMUSG00000001260,ENSMUSG00000001333,ENSMUSG00000001415,ENSMUSG00000001542,ENSMUSG00000001672,ENSMUSG00000001864,ENSMUSG00000001943,ENSMUSG00000001946,ENSMUSG00000001995,ENSMUSG00000002012,ENSMUSG00000002108,ENSMUSG00000002249,…
V1	TRUE	0.00111	3370	2003	385	0.192	0.114	TF:M00008_1	tf	77	Factor: Sp1; motif: GGGGCGGGGT; match class: 1	3	ENSMUSG00000000296,ENSMUSG00000000317,ENSMUSG00000000782,ENSMUSG00000001542,ENSMUSG00000001672,ENSMUSG00000001995,ENSMUSG00000002108,ENSMUSG00000002504,ENSMUSG00000002688,ENSMUSG00000002731,ENSMUSG00000002897,ENSMUSG00000003134,ENSMUSG00000004446,ENSMUSG00000004508,ENSMUSG00000004665,ENSMUSG00000004865,ENSMUSG00000004952,ENSMUSG00000005057,ENSMUSG00000005125,ENSMUSG00000005237,ENSMUSG00000005357,…
V1	TRUE	0.00406	5763	2003	614	0.307	0.107	TF:M03545	tf	209	Factor: c-Rel; motif: NGGGAATYTCCN	1	ENSMUSG00000000125,ENSMUSG00000000214,ENSMUSG00000000282,ENSMUSG00000000530,ENSMUSG00000000555,ENSMUSG00000000792,ENSMUSG00000001025,ENSMUSG00000001119,ENSMUSG00000001240,ENSMUSG00000001333,ENSMUSG00000001435,ENSMUSG00000001520,ENSMUSG00000002012,ENSMUSG00000002147,ENSMUSG00000002633,ENSMUSG00000002688,ENSMUSG00000003526,ENSMUSG00000004035,ENSMUSG00000004266,ENSMUSG00000004347,ENSMUSG00000004366,…
V1	TRUE	0.00406	5763	2003	614	0.307	0.107	TF:M03545_0	tf	209	Factor: c-Rel; motif: NGGGAATYTCCN; match class: 0	2	ENSMUSG00000000125,ENSMUSG00000000214,ENSMUSG00000000282,ENSMUSG00000000530,ENSMUSG00000000555,ENSMUSG00000000792,ENSMUSG00000001025,ENSMUSG00000001119,ENSMUSG00000001240,ENSMUSG00000001333,ENSMUSG00000001435,ENSMUSG00000001520,ENSMUSG00000002012,ENSMUSG00000002147,ENSMUSG00000002633,ENSMUSG00000002688,ENSMUSG00000003526,ENSMUSG00000004035,ENSMUSG00000004266,ENSMUSG00000004347,ENSMUSG00000004366,…
V1	TRUE	1.34e-14	4625	2003	576	0.288	0.125	TF:M08905	tf	90	Factor: TIEG1; motif: GGSGGKGNNN	1	ENSMUSG00000000125,ENSMUSG00000000263,ENSMUSG00000000275,ENSMUSG00000000282,ENSMUSG00000000317,ENSMUSG00000000552,ENSMUSG00000000782,ENSMUSG00000001025,ENSMUSG00000001270,ENSMUSG00000001415,ENSMUSG00000001663,ENSMUSG00000001946,ENSMUSG00000002012,ENSMUSG00000002108,ENSMUSG00000002324,ENSMUSG00000002688,ENSMUSG00000002731,ENSMUSG00000002897,ENSMUSG00000003134,ENSMUSG00000003528,ENSMUSG00000003657,…
V1	TRUE	1.34e-14	4625	2003	576	0.288	0.125	TF:M08905_0	tf	90	Factor: TIEG1; motif: GGSGGKGNNN; match class: 0	2	ENSMUSG00000000125,ENSMUSG00000000263,ENSMUSG00000000275,ENSMUSG00000000282,ENSMUSG00000000317,ENSMUSG00000000552,ENSMUSG00000000782,ENSMUSG00000001025,ENSMUSG00000001270,ENSMUSG00000001415,ENSMUSG00000001663,ENSMUSG00000001946,ENSMUSG00000002012,ENSMUSG00000002108,ENSMUSG00000002324,ENSMUSG00000002688,ENSMUSG00000002731,ENSMUSG00000002897,ENSMUSG00000003134,ENSMUSG00000003528,ENSMUSG00000003657,…
V1	TRUE	0.00213	721	2003	105	0.052	0.146	TF:M08905_1	tf	90	Factor: TIEG1; motif: GGSGGKGNNN; match class: 1	3	ENSMUSG00000000263,ENSMUSG00000001270,ENSMUSG00000002012,ENSMUSG00000004508,ENSMUSG00000004885,ENSMUSG00000005803,ENSMUSG00000006930,ENSMUSG00000011256,ENSMUSG00000013523,ENSMUSG00000014198,ENSMUSG00000014778,ENSMUSG00000014846,ENSMUSG00000015850,ENSMUSG00000016458,ENSMUSG00000019889,ENSMUSG00000019916,ENSMUSG00000020092,ENSMUSG00000020774,ENSMUSG00000021010,ENSMUSG00000021702,ENSMUSG00000021998,…
V1	TRUE	2e-19	15317	2003	1582	0.79	0.103	TF:M07991	tf	218	Factor: Hes1; motif: NNCACGYGNN	1	ENSMUSG00000000125,ENSMUSG00000000184,ENSMUSG00000000263,ENSMUSG00000000275,ENSMUSG00000000282,ENSMUSG00000000296,ENSMUSG00000000305,ENSMUSG00000000317,ENSMUSG00000000365,ENSMUSG00000000555,ENSMUSG00000000766,ENSMUSG00000000782,ENSMUSG00000000792,ENSMUSG00000001025,ENSMUSG00000001240,ENSMUSG00000001260,ENSMUSG00000001270,ENSMUSG00000001333,ENSMUSG00000001415,ENSMUSG00000001435,ENSMUSG00000001520,…
V1	TRUE	2e-19	15317	2003	1582	0.79	0.103	TF:M07991_0	tf	218	Factor: Hes1; motif: NNCACGYGNN; match class: 0	2	ENSMUSG00000000125,ENSMUSG00000000184,ENSMUSG00000000263,ENSMUSG00000000275,ENSMUSG00000000282,ENSMUSG00000000296,ENSMUSG00000000305,ENSMUSG00000000317,ENSMUSG00000000365,ENSMUSG00000000555,ENSMUSG00000000766,ENSMUSG00000000782,ENSMUSG00000000792,ENSMUSG00000001025,ENSMUSG00000001240,ENSMUSG00000001260,ENSMUSG00000001270,ENSMUSG00000001333,ENSMUSG00000001415,ENSMUSG00000001435,ENSMUSG00000001520,…
V1	TRUE	2.74e-10	11221	2003	1179	0.589	0.105	TF:M07991_1	tf	218	Factor: Hes1; motif: NNCACGYGNN; match class: 1	3	ENSMUSG00000000125,ENSMUSG00000000184,ENSMUSG00000000275,ENSMUSG00000000282,ENSMUSG00000000296,ENSMUSG00000000305,ENSMUSG00000000365,ENSMUSG00000000782,ENSMUSG00000000792,ENSMUSG00000001025,ENSMUSG00000001240,ENSMUSG00000001260,ENSMUSG00000001270,ENSMUSG00000001333,ENSMUSG00000001415,ENSMUSG00000001435,ENSMUSG00000001672,ENSMUSG00000001864,ENSMUSG00000001943,ENSMUSG00000001995,ENSMUSG00000002012,…
V1	TRUE	3.74e-31	8113	2003	995	0.497	0.123	TF:M07397	tf	122	Factor: ZBP89; motif: CCCCKCCCCCNN	1	ENSMUSG00000000184,ENSMUSG00000000275,ENSMUSG00000000282,ENSMUSG00000000296,ENSMUSG00000000305,ENSMUSG00000000317,ENSMUSG00000000552,ENSMUSG00000000555,ENSMUSG00000000766,ENSMUSG00000000782,ENSMUSG00000000792,ENSMUSG00000001260,ENSMUSG00000001333,ENSMUSG00000001435,ENSMUSG00000001542,ENSMUSG00000001663,ENSMUSG00000001946,ENSMUSG00000002012,ENSMUSG00000002147,ENSMUSG00000002249,ENSMUSG00000002324,…
V1	TRUE	3.74e-31	8113	2003	995	0.497	0.123	TF:M07397_0	tf	122	Factor: ZBP89; motif: CCCCKCCCCCNN; match class: 0	2	ENSMUSG00000000184,ENSMUSG00000000275,ENSMUSG00000000282,ENSMUSG00000000296,ENSMUSG00000000305,ENSMUSG00000000317,ENSMUSG00000000552,ENSMUSG00000000555,ENSMUSG00000000766,ENSMUSG00000000782,ENSMUSG00000000792,ENSMUSG00000001260,ENSMUSG00000001333,ENSMUSG00000001435,ENSMUSG00000001542,ENSMUSG00000001663,ENSMUSG00000001946,ENSMUSG00000002012,ENSMUSG00000002147,ENSMUSG00000002249,ENSMUSG00000002324,…
V1	TRUE	1.48e-20	3890	2003	526	0.263	0.135	TF:M07397_1	tf	122	Factor: ZBP89; motif: CCCCKCCCCCNN; match class: 1	3	ENSMUSG00000000184,ENSMUSG00000000296,ENSMUSG00000000317,ENSMUSG00000000552,ENSMUSG00000000555,ENSMUSG00000001333,ENSMUSG00000001435,ENSMUSG00000001663,ENSMUSG00000001946,ENSMUSG00000002012,ENSMUSG00000002249,ENSMUSG00000002504,ENSMUSG00000002633,ENSMUSG00000002897,ENSMUSG00000003657,ENSMUSG00000004317,ENSMUSG00000004341,ENSMUSG00000004508,ENSMUSG00000004885,ENSMUSG00000004952,ENSMUSG00000005447,…
V1	TRUE	0.00299	1984	2003	241	0.12	0.121	TF:M06457	tf	110	Factor: ZN451; motif: CKGGGGGG	1	ENSMUSG00000000184,ENSMUSG00000000555,ENSMUSG00000000782,ENSMUSG00000001435,ENSMUSG00000001542,ENSMUSG00000002249,ENSMUSG00000003559,ENSMUSG00000004317,ENSMUSG00000004341,ENSMUSG00000004508,ENSMUSG00000004885,ENSMUSG00000005057,ENSMUSG00000005958,ENSMUSG00000005986,ENSMUSG00000006270,ENSMUSG00000006522,ENSMUSG00000007646,ENSMUSG00000008136,ENSMUSG00000010080,ENSMUSG00000010592,ENSMUSG00000011256,…
V1	TRUE	0.00299	1984	2003	241	0.12	0.121	TF:M06457_0	tf	110	Factor: ZN451; motif: CKGGGGGG; match class: 0	2	ENSMUSG00000000184,ENSMUSG00000000555,ENSMUSG00000000782,ENSMUSG00000001435,ENSMUSG00000001542,ENSMUSG00000002249,ENSMUSG00000003559,ENSMUSG00000004317,ENSMUSG00000004341,ENSMUSG00000004508,ENSMUSG00000004885,ENSMUSG00000005057,ENSMUSG00000005958,ENSMUSG00000005986,ENSMUSG00000006270,ENSMUSG00000006522,ENSMUSG00000007646,ENSMUSG00000008136,ENSMUSG00000010080,ENSMUSG00000010592,ENSMUSG00000011256,…
V1	TRUE	5.91e-05	3272	2003	384	0.192	0.117	TF:M01704	tf	42	Factor: gli3; motif: GACCACCCANG	1	ENSMUSG00000000214,ENSMUSG00000000263,ENSMUSG00000000296,ENSMUSG00000000365,ENSMUSG00000000782,ENSMUSG00000001025,ENSMUSG00000001119,ENSMUSG00000001240,ENSMUSG00000001333,ENSMUSG00000001435,ENSMUSG00000001520,ENSMUSG00000001864,ENSMUSG00000001943,ENSMUSG00000001946,ENSMUSG00000002249,ENSMUSG00000002458,ENSMUSG00000002699,ENSMUSG00000002771,ENSMUSG00000004266,ENSMUSG00000004347,ENSMUSG00000004446,…
V1	TRUE	5.91e-05	3272	2003	384	0.192	0.117	TF:M01704_0	tf	42	Factor: gli3; motif: GACCACCCANG; match class: 0	2	ENSMUSG00000000214,ENSMUSG00000000263,ENSMUSG00000000296,ENSMUSG00000000365,ENSMUSG00000000782,ENSMUSG00000001025,ENSMUSG00000001119,ENSMUSG00000001240,ENSMUSG00000001333,ENSMUSG00000001435,ENSMUSG00000001520,ENSMUSG00000001864,ENSMUSG00000001943,ENSMUSG00000001946,ENSMUSG00000002249,ENSMUSG00000002458,ENSMUSG00000002699,ENSMUSG00000002771,ENSMUSG00000004266,ENSMUSG00000004347,ENSMUSG00000004446,…
V1	TRUE	0.000691	5112	2003	558	0.279	0.109	TF:M01045	tf	35	Factor: AP-2alphaA; motif: ANNGCCTNAGGSNNT	1	ENSMUSG00000000214,ENSMUSG00000000263,ENSMUSG00000000275,ENSMUSG00000000282,ENSMUSG00000000552,ENSMUSG00000000555,ENSMUSG00000000753,ENSMUSG00000000792,ENSMUSG00000001025,ENSMUSG00000001119,ENSMUSG00000001415,ENSMUSG00000001520,ENSMUSG00000001672,ENSMUSG00000001943,ENSMUSG00000002266,ENSMUSG00000002771,ENSMUSG00000002897,ENSMUSG00000003123,ENSMUSG00000003134,ENSMUSG00000003526,ENSMUSG00000003528,…
V1	TRUE	0.000691	5112	2003	558	0.279	0.109	TF:M01045_0	tf	35	Factor: AP-2alphaA; motif: ANNGCCTNAGGSNNT; match class: 0	2	ENSMUSG00000000214,ENSMUSG00000000263,ENSMUSG00000000275,ENSMUSG00000000282,ENSMUSG00000000552,ENSMUSG00000000555,ENSMUSG00000000753,ENSMUSG00000000792,ENSMUSG00000001025,ENSMUSG00000001119,ENSMUSG00000001415,ENSMUSG00000001520,ENSMUSG00000001672,ENSMUSG00000001943,ENSMUSG00000002266,ENSMUSG00000002771,ENSMUSG00000002897,ENSMUSG00000003123,ENSMUSG00000003134,ENSMUSG00000003526,ENSMUSG00000003528,…
V1	TRUE	5.69e-13	17460	2003	1726	0.862	0.099	TF:M07322	tf	43	Factor: HSF4; motif: CTGCMRN	1	ENSMUSG00000000125,ENSMUSG00000000184,ENSMUSG00000000263,ENSMUSG00000000275,ENSMUSG00000000282,ENSMUSG00000000296,ENSMUSG00000000305,ENSMUSG00000000317,ENSMUSG00000000530,ENSMUSG00000000552,ENSMUSG00000000753,ENSMUSG00000000766,ENSMUSG00000000782,ENSMUSG00000000792,ENSMUSG00000001025,ENSMUSG00000001119,ENSMUSG00000001240,ENSMUSG00000001260,ENSMUSG00000001270,ENSMUSG00000001333,ENSMUSG00000001415,…
NSMUSG00000110206,ENSMUSG00000111497
V1	TRUE	5.69e-13	17460	2003	1726	0.862	0.099	TF:M07322_0	tf	43	Factor: HSF4; motif: CTGCMRN; match class: 0	2	ENSMUSG00000000125,ENSMUSG00000000184,ENSMUSG00000000263,ENSMUSG00000000275,ENSMUSG00000000282,ENSMUSG00000000296,ENSMUSG00000000305,ENSMUSG00000000317,ENSMUSG00000000530,ENSMUSG00000000552,ENSMUSG00000000753,ENSMUSG00000000766,ENSMUSG00000000782,ENSMUSG00000000792,ENSMUSG00000001025,ENSMUSG00000001119,ENSMUSG00000001240,ENSMUSG00000001260,ENSMUSG00000001270,ENSMUSG00000001333,ENSMUSG00000001415,…
NSMUSG00000110206,ENSMUSG00000111497
V1	TRUE	4.87e-20	11486	2003	1257	0.628	0.109	TF:M07322_1	tf	43	Factor: HSF4; motif: CTGCMRN; match class: 1	3	ENSMUSG00000000125,ENSMUSG00000000263,ENSMUSG00000000275,ENSMUSG00000000296,ENSMUSG00000000305,ENSMUSG00000000317,ENSMUSG00000000530,ENSMUSG00000000552,ENSMUSG00000000753,ENSMUSG00000000766,ENSMUSG00000000782,ENSMUSG00000000792,ENSMUSG00000001025,ENSMUSG00000001119,ENSMUSG00000001240,ENSMUSG00000001270,ENSMUSG00000001333,ENSMUSG00000001435,ENSMUSG00000001520,ENSMUSG00000001663,ENSMUSG00000001864,…
V1	TRUE	2.02e-05	5998	2003	656	0.328	0.109	TF:M00516	tf	184	Factor: E2F-1; motif: TTTSGCGCGMNR	1	ENSMUSG00000000184,ENSMUSG00000000263,ENSMUSG00000000282,ENSMUSG00000000305,ENSMUSG00000000317,ENSMUSG00000000782,ENSMUSG00000000792,ENSMUSG00000001025,ENSMUSG00000001240,ENSMUSG00000001415,ENSMUSG00000001520,ENSMUSG00000001864,ENSMUSG00000001995,ENSMUSG00000002108,ENSMUSG00000002147,ENSMUSG00000002688,ENSMUSG00000002897,ENSMUSG00000003134,ENSMUSG00000003363,ENSMUSG00000003526,ENSMUSG00000003849,…
V1	TRUE	2.02e-05	5998	2003	656	0.328	0.109	TF:M00516_0	tf	184	Factor: E2F-1; motif: TTTSGCGCGMNR; match class: 0	2	ENSMUSG00000000184,ENSMUSG00000000263,ENSMUSG00000000282,ENSMUSG00000000305,ENSMUSG00000000317,ENSMUSG00000000782,ENSMUSG00000000792,ENSMUSG00000001025,ENSMUSG00000001240,ENSMUSG00000001415,ENSMUSG00000001520,ENSMUSG00000001864,ENSMUSG00000001995,ENSMUSG00000002108,ENSMUSG00000002147,ENSMUSG00000002688,ENSMUSG00000002897,ENSMUSG00000003134,ENSMUSG00000003363,ENSMUSG00000003526,ENSMUSG00000003849,…
V1	TRUE	0.00291	5219	2003	563	0.281	0.108	TF:M09681	tf	152	Factor: ctcf; motif: YGGCCASYAGGGGGCGCYNN	1	ENSMUSG00000000125,ENSMUSG00000000296,ENSMUSG00000000317,ENSMUSG00000000552,ENSMUSG00000000792,ENSMUSG00000001025,ENSMUSG00000001542,ENSMUSG00000001672,ENSMUSG00000001946,ENSMUSG00000002266,ENSMUSG00000003528,ENSMUSG00000003657,ENSMUSG00000004446,ENSMUSG00000004894,ENSMUSG00000004951,ENSMUSG00000004961,ENSMUSG00000005057,ENSMUSG00000005547,ENSMUSG00000005611,ENSMUSG00000005716,ENSMUSG00000005958,…
V1	TRUE	0.00291	5219	2003	563	0.281	0.108	TF:M09681_0	tf	152	Factor: ctcf; motif: YGGCCASYAGGGGGCGCYNN; match class: 0	2	ENSMUSG00000000125,ENSMUSG00000000296,ENSMUSG00000000317,ENSMUSG00000000552,ENSMUSG00000000792,ENSMUSG00000001025,ENSMUSG00000001542,ENSMUSG00000001672,ENSMUSG00000001946,ENSMUSG00000002266,ENSMUSG00000003528,ENSMUSG00000003657,ENSMUSG00000004446,ENSMUSG00000004894,ENSMUSG00000004951,ENSMUSG00000004961,ENSMUSG00000005057,ENSMUSG00000005547,ENSMUSG00000005611,ENSMUSG00000005716,ENSMUSG00000005958,…
V1	TRUE	1.66e-10	8413	2003	922	0.46	0.11	TF:M03846	tf	114	Factor: SMAD5; motif: GSGGCAGM	1	ENSMUSG00000000214,ENSMUSG00000000275,ENSMUSG00000000296,ENSMUSG00000000317,ENSMUSG00000000530,ENSMUSG00000000552,ENSMUSG00000000555,ENSMUSG00000000766,ENSMUSG00000000782,ENSMUSG00000001025,ENSMUSG00000001542,ENSMUSG00000001946,ENSMUSG00000002012,ENSMUSG00000002108,ENSMUSG00000002249,ENSMUSG00000002458,ENSMUSG00000002633,ENSMUSG00000002731,ENSMUSG00000002771,ENSMUSG00000003123,ENSMUSG00000003528,…
V1	TRUE	1.66e-10	8413	2003	922	0.46	0.11	TF:M03846_0	tf	114	Factor: SMAD5; motif: GSGGCAGM; match class: 0	2	ENSMUSG00000000214,ENSMUSG00000000275,ENSMUSG00000000296,ENSMUSG00000000317,ENSMUSG00000000530,ENSMUSG00000000552,ENSMUSG00000000555,ENSMUSG00000000766,ENSMUSG00000000782,ENSMUSG00000001025,ENSMUSG00000001542,ENSMUSG00000001946,ENSMUSG00000002012,ENSMUSG00000002108,ENSMUSG00000002249,ENSMUSG00000002458,ENSMUSG00000002633,ENSMUSG00000002731,ENSMUSG00000002771,ENSMUSG00000003123,ENSMUSG00000003528,…
V1	TRUE	4.64e-08	2192	2003	289	0.144	0.132	TF:M03846_1	tf	114	Factor: SMAD5; motif: GSGGCAGM; match class: 1	3	ENSMUSG00000000214,ENSMUSG00000000317,ENSMUSG00000000552,ENSMUSG00000000555,ENSMUSG00000001542,ENSMUSG00000002731,ENSMUSG00000004633,ENSMUSG00000004894,ENSMUSG00000004961,ENSMUSG00000005447,ENSMUSG00000005465,ENSMUSG00000005803,ENSMUSG00000008136,ENSMUSG00000011256,ENSMUSG00000013076,ENSMUSG00000013698,ENSMUSG00000014778,ENSMUSG00000015143,ENSMUSG00000015850,ENSMUSG00000017400,ENSMUSG00000017417,…
V1	TRUE	2.38e-12	2483	2003	340	0.17	0.137	TF:M08835	tf	193	Factor: ZNF515; motif: WNSCCCCCWGCNG	1	ENSMUSG00000000125,ENSMUSG00000000552,ENSMUSG00000000555,ENSMUSG00000000766,ENSMUSG00000001240,ENSMUSG00000001270,ENSMUSG00000001333,ENSMUSG00000001943,ENSMUSG00000002108,ENSMUSG00000002147,ENSMUSG00000002249,ENSMUSG00000002324,ENSMUSG00000002633,ENSMUSG00000003657,ENSMUSG00000004415,ENSMUSG00000004951,ENSMUSG00000005357,ENSMUSG00000005465,ENSMUSG00000005716,ENSMUSG00000005986,ENSMUSG00000006154,…
V1	TRUE	2.38e-12	2483	2003	340	0.17	0.137	TF:M08835_0	tf	193	Factor: ZNF515; motif: WNSCCCCCWGCNG; match class: 0	2	ENSMUSG00000000125,ENSMUSG00000000552,ENSMUSG00000000555,ENSMUSG00000000766,ENSMUSG00000001240,ENSMUSG00000001270,ENSMUSG00000001333,ENSMUSG00000001943,ENSMUSG00000002108,ENSMUSG00000002147,ENSMUSG00000002249,ENSMUSG00000002324,ENSMUSG00000002633,ENSMUSG00000003657,ENSMUSG00000004415,ENSMUSG00000004951,ENSMUSG00000005357,ENSMUSG00000005465,ENSMUSG00000005716,ENSMUSG00000005986,ENSMUSG00000006154,…
V1	TRUE	9.37e-07	2718	2003	338	0.169	0.124	TF:M00693	tf	261	Factor: E12; motif: RRCAGGTGNCV	1	ENSMUSG00000000263,ENSMUSG00000000296,ENSMUSG00000000753,ENSMUSG00000001119,ENSMUSG00000001333,ENSMUSG00000001672,ENSMUSG00000001943,ENSMUSG00000001946,ENSMUSG00000001995,ENSMUSG00000002012,ENSMUSG00000002032,ENSMUSG00000002108,ENSMUSG00000002771,ENSMUSG00000004347,ENSMUSG00000004665,ENSMUSG00000005087,ENSMUSG00000005237,ENSMUSG00000005251,ENSMUSG00000005397,ENSMUSG00000005986,ENSMUSG00000006219,…
V1	TRUE	9.37e-07	2718	2003	338	0.169	0.124	TF:M00693_0	tf	261	Factor: E12; motif: RRCAGGTGNCV; match class: 0	2	ENSMUSG00000000263,ENSMUSG00000000296,ENSMUSG00000000753,ENSMUSG00000001119,ENSMUSG00000001333,ENSMUSG00000001672,ENSMUSG00000001943,ENSMUSG00000001946,ENSMUSG00000001995,ENSMUSG00000002012,ENSMUSG00000002032,ENSMUSG00000002108,ENSMUSG00000002771,ENSMUSG00000004347,ENSMUSG00000004665,ENSMUSG00000005087,ENSMUSG00000005237,ENSMUSG00000005251,ENSMUSG00000005397,ENSMUSG00000005986,ENSMUSG00000006219,…
V1	TRUE	8.12e-27	8447	2003	1009	0.504	0.119	TF:M00649	tf	120	Factor: MAZ; motif: GGGGAGGG	1	ENSMUSG00000000184,ENSMUSG00000000263,ENSMUSG00000000275,ENSMUSG00000000305,ENSMUSG00000000530,ENSMUSG00000000552,ENSMUSG00000000555,ENSMUSG00000000766,ENSMUSG00000000782,ENSMUSG00000001025,ENSMUSG00000001119,ENSMUSG00000001333,ENSMUSG00000001663,ENSMUSG00000001864,ENSMUSG00000001946,ENSMUSG00000002012,ENSMUSG00000002108,ENSMUSG00000002147,ENSMUSG00000002249,ENSMUSG00000002458,ENSMUSG00000002504,…
V1	TRUE	8.12e-27	8447	2003	1009	0.504	0.119	TF:M00649_0	tf	120	Factor: MAZ; motif: GGGGAGGG; match class: 0	2	ENSMUSG00000000184,ENSMUSG00000000263,ENSMUSG00000000275,ENSMUSG00000000305,ENSMUSG00000000530,ENSMUSG00000000552,ENSMUSG00000000555,ENSMUSG00000000766,ENSMUSG00000000782,ENSMUSG00000001025,ENSMUSG00000001119,ENSMUSG00000001333,ENSMUSG00000001663,ENSMUSG00000001864,ENSMUSG00000001946,ENSMUSG00000002012,ENSMUSG00000002108,ENSMUSG00000002147,ENSMUSG00000002249,ENSMUSG00000002458,ENSMUSG00000002504,…
V1	TRUE	3.1e-09	3031	2003	384	0.192	0.127	TF:M00649_1	tf	120	Factor: MAZ; motif: GGGGAGGG; match class: 1	3	ENSMUSG00000000305,ENSMUSG00000000530,ENSMUSG00000000552,ENSMUSG00000000555,ENSMUSG00000000766,ENSMUSG00000001119,ENSMUSG00000001333,ENSMUSG00000001946,ENSMUSG00000002108,ENSMUSG00000002147,ENSMUSG00000002458,ENSMUSG00000003657,ENSMUSG00000004508,ENSMUSG00000004885,ENSMUSG00000004952,ENSMUSG00000005087,ENSMUSG00000005447,ENSMUSG00000006457,ENSMUSG00000006567,ENSMUSG00000007656,ENSMUSG00000008136,…
V1	TRUE	1.86e-12	6365	2003	738	0.368	0.116	TF:M01199	tf	106	Factor: RNF96; motif: BCCCGCRGCC	1	ENSMUSG00000000125,ENSMUSG00000000263,ENSMUSG00000000282,ENSMUSG00000000296,ENSMUSG00000000305,ENSMUSG00000000555,ENSMUSG00000001240,ENSMUSG00000001270,ENSMUSG00000001333,ENSMUSG00000001415,ENSMUSG00000001542,ENSMUSG00000001663,ENSMUSG00000001864,ENSMUSG00000001995,ENSMUSG00000002249,ENSMUSG00000002688,ENSMUSG00000002731,ENSMUSG00000002771,ENSMUSG00000003134,ENSMUSG00000003354,ENSMUSG00000003528,…
V1	TRUE	1.86e-12	6365	2003	738	0.368	0.116	TF:M01199_0	tf	106	Factor: RNF96; motif: BCCCGCRGCC; match class: 0	2	ENSMUSG00000000125,ENSMUSG00000000263,ENSMUSG00000000282,ENSMUSG00000000296,ENSMUSG00000000305,ENSMUSG00000000555,ENSMUSG00000001240,ENSMUSG00000001270,ENSMUSG00000001333,ENSMUSG00000001415,ENSMUSG00000001542,ENSMUSG00000001663,ENSMUSG00000001864,ENSMUSG00000001995,ENSMUSG00000002249,ENSMUSG00000002688,ENSMUSG00000002731,ENSMUSG00000002771,ENSMUSG00000003134,ENSMUSG00000003354,ENSMUSG00000003528,…
V1	TRUE	0.00349	2720	2003	316	0.158	0.116	TF:M01199_1	tf	106	Factor: RNF96; motif: BCCCGCRGCC; match class: 1	3	ENSMUSG00000000125,ENSMUSG00000000282,ENSMUSG00000000555,ENSMUSG00000001333,ENSMUSG00000001542,ENSMUSG00000001864,ENSMUSG00000001995,ENSMUSG00000002688,ENSMUSG00000004508,ENSMUSG00000004665,ENSMUSG00000004865,ENSMUSG00000005057,ENSMUSG00000005958,ENSMUSG00000006362,ENSMUSG00000006800,ENSMUSG00000007613,ENSMUSG00000007656,ENSMUSG00000008393,ENSMUSG00000010592,ENSMUSG00000013076,ENSMUSG00000013465,…
V1	TRUE	1.31e-12	2860	2003	382	0.191	0.134	TF:M01072	tf	125	Factor: HIC1; motif: NSNNNNTGCCCSSNN	1	ENSMUSG00000000282,ENSMUSG00000000305,ENSMUSG00000000782,ENSMUSG00000000792,ENSMUSG00000001995,ENSMUSG00000002249,ENSMUSG00000002458,ENSMUSG00000002504,ENSMUSG00000003123,ENSMUSG00000003134,ENSMUSG00000003657,ENSMUSG00000004508,ENSMUSG00000004885,ENSMUSG00000004951,ENSMUSG00000005057,ENSMUSG00000005125,ENSMUSG00000005251,ENSMUSG00000006362,ENSMUSG00000006931,ENSMUSG00000007613,ENSMUSG00000007656,…
V1	TRUE	1.31e-12	2860	2003	382	0.191	0.134	TF:M01072_0	tf	125	Factor: HIC1; motif: NSNNNNTGCCCSSNN; match class: 0	2	ENSMUSG00000000282,ENSMUSG00000000305,ENSMUSG00000000782,ENSMUSG00000000792,ENSMUSG00000001995,ENSMUSG00000002249,ENSMUSG00000002458,ENSMUSG00000002504,ENSMUSG00000003123,ENSMUSG00000003134,ENSMUSG00000003657,ENSMUSG00000004508,ENSMUSG00000004885,ENSMUSG00000004951,ENSMUSG00000005057,ENSMUSG00000005125,ENSMUSG00000005251,ENSMUSG00000006362,ENSMUSG00000006931,ENSMUSG00000007613,ENSMUSG00000007656,…
V1	TRUE	2.05e-19	6659	2003	803	0.401	0.121	TF:M03893	tf	317	Factor: WT1; motif: GNGGGGGCGGGG	1	ENSMUSG00000000184,ENSMUSG00000000282,ENSMUSG00000000296,ENSMUSG00000000305,ENSMUSG00000000317,ENSMUSG00000000552,ENSMUSG00000000782,ENSMUSG00000000792,ENSMUSG00000001333,ENSMUSG00000001415,ENSMUSG00000001435,ENSMUSG00000001542,ENSMUSG00000001663,ENSMUSG00000001946,ENSMUSG00000001995,ENSMUSG00000002012,ENSMUSG00000002249,ENSMUSG00000002324,ENSMUSG00000002504,ENSMUSG00000003123,ENSMUSG00000003528,…
V1	TRUE	2.05e-19	6659	2003	803	0.401	0.121	TF:M03893_0	tf	317	Factor: WT1; motif: GNGGGGGCGGGG; match class: 0	2	ENSMUSG00000000184,ENSMUSG00000000282,ENSMUSG00000000296,ENSMUSG00000000305,ENSMUSG00000000317,ENSMUSG00000000552,ENSMUSG00000000782,ENSMUSG00000000792,ENSMUSG00000001333,ENSMUSG00000001415,ENSMUSG00000001435,ENSMUSG00000001542,ENSMUSG00000001663,ENSMUSG00000001946,ENSMUSG00000001995,ENSMUSG00000002012,ENSMUSG00000002249,ENSMUSG00000002324,ENSMUSG00000002504,ENSMUSG00000003123,ENSMUSG00000003528,…
V1	TRUE	1.11e-07	2528	2003	323	0.161	0.128	TF:M03893_1	tf	317	Factor: WT1; motif: GNGGGGGCGGGG; match class: 1	3	ENSMUSG00000000296,ENSMUSG00000000317,ENSMUSG00000000782,ENSMUSG00000001333,ENSMUSG00000001946,ENSMUSG00000001995,ENSMUSG00000002012,ENSMUSG00000002249,ENSMUSG00000002504,ENSMUSG00000003123,ENSMUSG00000003528,ENSMUSG00000004665,ENSMUSG00000004952,ENSMUSG00000004961,ENSMUSG00000005357,ENSMUSG00000005986,ENSMUSG00000006235,ENSMUSG00000006587,ENSMUSG00000006930,ENSMUSG00000007613,ENSMUSG00000007646,…
V1	TRUE	4.09e-12	6663	2003	765	0.382	0.115	TF:M05547	tf	162	Factor: ZAC; motif: KGGGCCR	1	ENSMUSG00000000125,ENSMUSG00000000184,ENSMUSG00000000275,ENSMUSG00000000282,ENSMUSG00000000305,ENSMUSG00000000317,ENSMUSG00000000555,ENSMUSG00000000782,ENSMUSG00000000792,ENSMUSG00000001415,ENSMUSG00000002012,ENSMUSG00000002249,ENSMUSG00000002458,ENSMUSG00000002504,ENSMUSG00000002688,ENSMUSG00000002731,ENSMUSG00000002771,ENSMUSG00000003526,ENSMUSG00000003528,ENSMUSG00000004347,ENSMUSG00000004508,…
V1	TRUE	4.09e-12	6663	2003	765	0.382	0.115	TF:M05547_0	tf	162	Factor: ZAC; motif: KGGGCCR; match class: 0	2	ENSMUSG00000000125,ENSMUSG00000000184,ENSMUSG00000000275,ENSMUSG00000000282,ENSMUSG00000000305,ENSMUSG00000000317,ENSMUSG00000000555,ENSMUSG00000000782,ENSMUSG00000000792,ENSMUSG00000001415,ENSMUSG00000002012,ENSMUSG00000002249,ENSMUSG00000002458,ENSMUSG00000002504,ENSMUSG00000002688,ENSMUSG00000002731,ENSMUSG00000002771,ENSMUSG00000003526,ENSMUSG00000003528,ENSMUSG00000004347,ENSMUSG00000004508,…
V1	TRUE	0.00155	2490	2003	295	0.147	0.118	TF:M05547_1	tf	162	Factor: ZAC; motif: KGGGCCR; match class: 1	3	ENSMUSG00000000125,ENSMUSG00000000282,ENSMUSG00000000555,ENSMUSG00000000792,ENSMUSG00000002012,ENSMUSG00000002458,ENSMUSG00000002504,ENSMUSG00000002688,ENSMUSG00000002731,ENSMUSG00000002771,ENSMUSG00000004508,ENSMUSG00000004865,ENSMUSG00000004885,ENSMUSG00000005251,ENSMUSG00000005357,ENSMUSG00000005465,ENSMUSG00000005958,ENSMUSG00000006362,ENSMUSG00000006800,ENSMUSG00000006958,ENSMUSG00000007613,…
V1	TRUE	0.00248	226	2003	44	0.022	0.195	TF:M00256	tf	55	Factor: NRSF; motif: TTCAGCACCACGGACAGMGCC	1	ENSMUSG00000000263,ENSMUSG00000000766,ENSMUSG00000002897,ENSMUSG00000004366,ENSMUSG00000009216,ENSMUSG00000012819,ENSMUSG00000017943,ENSMUSG00000019828,ENSMUSG00000020131,ENSMUSG00000021071,ENSMUSG00000021337,ENSMUSG00000021541,ENSMUSG00000021719,ENSMUSG00000021721,ENSMUSG00000021852,ENSMUSG00000022054,ENSMUSG00000022206,ENSMUSG00000022269,ENSMUSG00000022705,ENSMUSG00000026639,ENSMUSG00000027965,…
V1	TRUE	0.00248	226	2003	44	0.022	0.195	TF:M00256_0	tf	55	Factor: NRSF; motif: TTCAGCACCACGGACAGMGCC; match class: 0	2	ENSMUSG00000000263,ENSMUSG00000000766,ENSMUSG00000002897,ENSMUSG00000004366,ENSMUSG00000009216,ENSMUSG00000012819,ENSMUSG00000017943,ENSMUSG00000019828,ENSMUSG00000020131,ENSMUSG00000021071,ENSMUSG00000021337,ENSMUSG00000021541,ENSMUSG00000021719,ENSMUSG00000021721,ENSMUSG00000021852,ENSMUSG00000022054,ENSMUSG00000022206,ENSMUSG00000022269,ENSMUSG00000022705,ENSMUSG00000026639,ENSMUSG00000027965,…
V1	TRUE	1.47e-15	4952	2003	614	0.307	0.124	TF:M01837	tf	39	Factor: FKLF; motif: BGGGNGGVMD	1	ENSMUSG00000000125,ENSMUSG00000000184,ENSMUSG00000000214,ENSMUSG00000000263,ENSMUSG00000000552,ENSMUSG00000000766,ENSMUSG00000000782,ENSMUSG00000001240,ENSMUSG00000001672,ENSMUSG00000001943,ENSMUSG00000001995,ENSMUSG00000002249,ENSMUSG00000002504,ENSMUSG00000002633,ENSMUSG00000002897,ENSMUSG00000003134,ENSMUSG00000003363,ENSMUSG00000003657,ENSMUSG00000004266,ENSMUSG00000004341,ENSMUSG00000004347,…
V1	TRUE	1.47e-15	4952	2003	614	0.307	0.124	TF:M01837_0	tf	39	Factor: FKLF; motif: BGGGNGGVMD; match class: 0	2	ENSMUSG00000000125,ENSMUSG00000000184,ENSMUSG00000000214,ENSMUSG00000000263,ENSMUSG00000000552,ENSMUSG00000000766,ENSMUSG00000000782,ENSMUSG00000001240,ENSMUSG00000001672,ENSMUSG00000001943,ENSMUSG00000001995,ENSMUSG00000002249,ENSMUSG00000002504,ENSMUSG00000002633,ENSMUSG00000002897,ENSMUSG00000003134,ENSMUSG00000003363,ENSMUSG00000003657,ENSMUSG00000004266,ENSMUSG00000004341,ENSMUSG00000004347,…
V1	TRUE	0.000451	986	2003	138	0.069	0.14	TF:M01837_1	tf	39	Factor: FKLF; motif: BGGGNGGVMD; match class: 1	3	ENSMUSG00000000125,ENSMUSG00000000184,ENSMUSG00000000214,ENSMUSG00000000782,ENSMUSG00000001672,ENSMUSG00000002249,ENSMUSG00000003363,ENSMUSG00000005465,ENSMUSG00000006567,ENSMUSG00000006930,ENSMUSG00000008136,ENSMUSG00000009216,ENSMUSG00000016239,ENSMUSG00000017057,ENSMUSG00000019880,ENSMUSG00000019943,ENSMUSG00000020123,ENSMUSG00000020357,ENSMUSG00000020431,ENSMUSG00000020723,ENSMUSG00000021032,…
V1	TRUE	1.03e-19	14027	2003	1476	0.737	0.105	TF:M00450	tf	113	Factor: Zic3; motif: NGGGKGGTC	1	ENSMUSG00000000125,ENSMUSG00000000184,ENSMUSG00000000214,ENSMUSG00000000263,ENSMUSG00000000275,ENSMUSG00000000282,ENSMUSG00000000296,ENSMUSG00000000305,ENSMUSG00000000317,ENSMUSG00000000365,ENSMUSG00000000530,ENSMUSG00000000552,ENSMUSG00000000753,ENSMUSG00000000766,ENSMUSG00000000792,ENSMUSG00000001025,ENSMUSG00000001119,ENSMUSG00000001240,ENSMUSG00000001260,ENSMUSG00000001270,ENSMUSG00000001333,…
V1	TRUE	1.03e-19	14027	2003	1476	0.737	0.105	TF:M00450_0	tf	113	Factor: Zic3; motif: NGGGKGGTC; match class: 0	2	ENSMUSG00000000125,ENSMUSG00000000184,ENSMUSG00000000214,ENSMUSG00000000263,ENSMUSG00000000275,ENSMUSG00000000282,ENSMUSG00000000296,ENSMUSG00000000305,ENSMUSG00000000317,ENSMUSG00000000365,ENSMUSG00000000530,ENSMUSG00000000552,ENSMUSG00000000753,ENSMUSG00000000766,ENSMUSG00000000792,ENSMUSG00000001025,ENSMUSG00000001119,ENSMUSG00000001240,ENSMUSG00000001260,ENSMUSG00000001270,ENSMUSG00000001333,…
V1	TRUE	8.18e-20	6854	2003	824	0.411	0.12	TF:M00450_1	tf	113	Factor: Zic3; motif: NGGGKGGTC; match class: 1	3	ENSMUSG00000000184,ENSMUSG00000000214,ENSMUSG00000000275,ENSMUSG00000000282,ENSMUSG00000000296,ENSMUSG00000000317,ENSMUSG00000000552,ENSMUSG00000000753,ENSMUSG00000000792,ENSMUSG00000001025,ENSMUSG00000001119,ENSMUSG00000001240,ENSMUSG00000001270,ENSMUSG00000001333,ENSMUSG00000001435,ENSMUSG00000001520,ENSMUSG00000001943,ENSMUSG00000001946,ENSMUSG00000002012,ENSMUSG00000002108,ENSMUSG00000002249,…
V1	TRUE	6.39e-06	6708	2003	728	0.363	0.109	TF:M00712	tf	98	Factor: myogenin; motif: RGCAGSTG	1	ENSMUSG00000000214,ENSMUSG00000000296,ENSMUSG00000000365,ENSMUSG00000000753,ENSMUSG00000000766,ENSMUSG00000000782,ENSMUSG00000000792,ENSMUSG00000001119,ENSMUSG00000001240,ENSMUSG00000001260,ENSMUSG00000001270,ENSMUSG00000001333,ENSMUSG00000001415,ENSMUSG00000001435,ENSMUSG00000001672,ENSMUSG00000001946,ENSMUSG00000002012,ENSMUSG00000002032,ENSMUSG00000002108,ENSMUSG00000002458,ENSMUSG00000002633,…
V1	TRUE	6.39e-06	6708	2003	728	0.363	0.109	TF:M00712_0	tf	98	Factor: myogenin; motif: RGCAGSTG; match class: 0	2	ENSMUSG00000000214,ENSMUSG00000000296,ENSMUSG00000000365,ENSMUSG00000000753,ENSMUSG00000000766,ENSMUSG00000000782,ENSMUSG00000000792,ENSMUSG00000001119,ENSMUSG00000001240,ENSMUSG00000001260,ENSMUSG00000001270,ENSMUSG00000001333,ENSMUSG00000001415,ENSMUSG00000001435,ENSMUSG00000001672,ENSMUSG00000001946,ENSMUSG00000002012,ENSMUSG00000002032,ENSMUSG00000002108,ENSMUSG00000002458,ENSMUSG00000002633,…
V1	TRUE	0.0436	1459	2003	179	0.089	0.123	TF:M00712_1	tf	98	Factor: myogenin; motif: RGCAGSTG; match class: 1	3	ENSMUSG00000001240,ENSMUSG00000001415,ENSMUSG00000001672,ENSMUSG00000002032,ENSMUSG00000002633,ENSMUSG00000004347,ENSMUSG00000004665,ENSMUSG00000004902,ENSMUSG00000005237,ENSMUSG00000005251,ENSMUSG00000006587,ENSMUSG00000006958,ENSMUSG00000007646,ENSMUSG00000009216,ENSMUSG00000014599,ENSMUSG00000015027,ENSMUSG00000016458,ENSMUSG00000016763,ENSMUSG00000019124,ENSMUSG00000019935,ENSMUSG00000020150,…
V1	TRUE	5e-05	12033	2003	1213	0.606	0.101	TF:M00144	tf	182	Factor: Pax-5; motif: RRMSWGANWYCTNRAGCGKRACSRYNSM	1	ENSMUSG00000000184,ENSMUSG00000000263,ENSMUSG00000000282,ENSMUSG00000000305,ENSMUSG00000000530,ENSMUSG00000000782,ENSMUSG00000001240,ENSMUSG00000001260,ENSMUSG00000001270,ENSMUSG00000001333,ENSMUSG00000001415,ENSMUSG00000001520,ENSMUSG00000001663,ENSMUSG00000001672,ENSMUSG00000001864,ENSMUSG00000001943,ENSMUSG00000001995,ENSMUSG00000002012,ENSMUSG00000002032,ENSMUSG00000002147,ENSMUSG00000002249,…
V1	TRUE	5e-05	12033	2003	1213	0.606	0.101	TF:M00144_0	tf	182	Factor: Pax-5; motif: RRMSWGANWYCTNRAGCGKRACSRYNSM; match class: 0	2	ENSMUSG00000000184,ENSMUSG00000000263,ENSMUSG00000000282,ENSMUSG00000000305,ENSMUSG00000000530,ENSMUSG00000000782,ENSMUSG00000001240,ENSMUSG00000001260,ENSMUSG00000001270,ENSMUSG00000001333,ENSMUSG00000001415,ENSMUSG00000001520,ENSMUSG00000001663,ENSMUSG00000001672,ENSMUSG00000001864,ENSMUSG00000001943,ENSMUSG00000001995,ENSMUSG00000002012,ENSMUSG00000002032,ENSMUSG00000002147,ENSMUSG00000002249,…
V1	TRUE	6.9e-05	5534	2003	607	0.303	0.11	TF:M00144_1	tf	182	Factor: Pax-5; motif: RRMSWGANWYCTNRAGCGKRACSRYNSM; match class: 1	3	ENSMUSG00000000184,ENSMUSG00000000282,ENSMUSG00000000530,ENSMUSG00000000782,ENSMUSG00000001415,ENSMUSG00000001995,ENSMUSG00000002012,ENSMUSG00000002147,ENSMUSG00000002249,ENSMUSG00000002458,ENSMUSG00000002504,ENSMUSG00000002699,ENSMUSG00000002771,ENSMUSG00000003354,ENSMUSG00000003526,ENSMUSG00000003528,ENSMUSG00000004415,ENSMUSG00000004665,ENSMUSG00000004865,ENSMUSG00000004885,ENSMUSG00000005057,…
V1	TRUE	9.25e-41	16094	2003	1715	0.856	0.107	TF:M04662	tf	72	Factor: FOXN4; motif: NNWANNCGWMCGCGTCNNNNMT	1	ENSMUSG00000000125,ENSMUSG00000000184,ENSMUSG00000000214,ENSMUSG00000000263,ENSMUSG00000000275,ENSMUSG00000000282,ENSMUSG00000000296,ENSMUSG00000000305,ENSMUSG00000000317,ENSMUSG00000000365,ENSMUSG00000000552,ENSMUSG00000000555,ENSMUSG00000000753,ENSMUSG00000000766,ENSMUSG00000000782,ENSMUSG00000000792,ENSMUSG00000001119,ENSMUSG00000001260,ENSMUSG00000001270,ENSMUSG00000001333,ENSMUSG00000001415,…
V1	TRUE	9.25e-41	16094	2003	1715	0.856	0.107	TF:M04662_0	tf	72	Factor: FOXN4; motif: NNWANNCGWMCGCGTCNNNNMT; match class: 0	2	ENSMUSG00000000125,ENSMUSG00000000184,ENSMUSG00000000214,ENSMUSG00000000263,ENSMUSG00000000275,ENSMUSG00000000282,ENSMUSG00000000296,ENSMUSG00000000305,ENSMUSG00000000317,ENSMUSG00000000365,ENSMUSG00000000552,ENSMUSG00000000555,ENSMUSG00000000753,ENSMUSG00000000766,ENSMUSG00000000782,ENSMUSG00000000792,ENSMUSG00000001119,ENSMUSG00000001260,ENSMUSG00000001270,ENSMUSG00000001333,ENSMUSG00000001415,…
V1	TRUE	9.56e-28	12814	2003	1407	0.702	0.11	TF:M04662_1	tf	72	Factor: FOXN4; motif: NNWANNCGWMCGCGTCNNNNMT; match class: 1	3	ENSMUSG00000000125,ENSMUSG00000000184,ENSMUSG00000000214,ENSMUSG00000000263,ENSMUSG00000000275,ENSMUSG00000000282,ENSMUSG00000000296,ENSMUSG00000000305,ENSMUSG00000000317,ENSMUSG00000000365,ENSMUSG00000000555,ENSMUSG00000000753,ENSMUSG00000000766,ENSMUSG00000000782,ENSMUSG00000000792,ENSMUSG00000001270,ENSMUSG00000001333,ENSMUSG00000001415,ENSMUSG00000001435,ENSMUSG00000001520,ENSMUSG00000001542,…
V1	TRUE	0.000148	2650	2003	318	0.159	0.12	TF:M01253	tf	168	Factor: CNOT3; motif: GGCCGCGSSS	1	ENSMUSG00000000555,ENSMUSG00000000792,ENSMUSG00000001672,ENSMUSG00000001995,ENSMUSG00000002012,ENSMUSG00000002504,ENSMUSG00000002771,ENSMUSG00000003528,ENSMUSG00000004266,ENSMUSG00000004508,ENSMUSG00000004633,ENSMUSG00000004952,ENSMUSG00000005057,ENSMUSG00000005958,ENSMUSG00000006362,ENSMUSG00000006587,ENSMUSG00000006800,ENSMUSG00000009621,ENSMUSG00000010592,ENSMUSG00000015305,ENSMUSG00000015312,…
V1	TRUE	0.000148	2650	2003	318	0.159	0.12	TF:M01253_0	tf	168	Factor: CNOT3; motif: GGCCGCGSSS; match class: 0	2	ENSMUSG00000000555,ENSMUSG00000000792,ENSMUSG00000001672,ENSMUSG00000001995,ENSMUSG00000002012,ENSMUSG00000002504,ENSMUSG00000002771,ENSMUSG00000003528,ENSMUSG00000004266,ENSMUSG00000004508,ENSMUSG00000004633,ENSMUSG00000004952,ENSMUSG00000005057,ENSMUSG00000005958,ENSMUSG00000006362,ENSMUSG00000006587,ENSMUSG00000006800,ENSMUSG00000009621,ENSMUSG00000010592,ENSMUSG00000015305,ENSMUSG00000015312,…
V1	TRUE	1.64e-08	4358	2003	516	0.258	0.118	TF:M00243	tf	105	Factor: Egr-1; motif: WTGCGTGGGCGK	1	ENSMUSG00000000184,ENSMUSG00000000263,ENSMUSG00000000282,ENSMUSG00000000296,ENSMUSG00000000317,ENSMUSG00000000530,ENSMUSG00000000555,ENSMUSG00000001333,ENSMUSG00000001943,ENSMUSG00000001995,ENSMUSG00000002012,ENSMUSG00000002249,ENSMUSG00000002324,ENSMUSG00000002504,ENSMUSG00000002688,ENSMUSG00000002897,ENSMUSG00000003123,ENSMUSG00000003354,ENSMUSG00000003528,ENSMUSG00000003665,ENSMUSG00000004366,…
V1	TRUE	1.64e-08	4358	2003	516	0.258	0.118	TF:M00243_0	tf	105	Factor: Egr-1; motif: WTGCGTGGGCGK; match class: 0	2	ENSMUSG00000000184,ENSMUSG00000000263,ENSMUSG00000000282,ENSMUSG00000000296,ENSMUSG00000000317,ENSMUSG00000000530,ENSMUSG00000000555,ENSMUSG00000001333,ENSMUSG00000001943,ENSMUSG00000001995,ENSMUSG00000002012,ENSMUSG00000002249,ENSMUSG00000002324,ENSMUSG00000002504,ENSMUSG00000002688,ENSMUSG00000002897,ENSMUSG00000003123,ENSMUSG00000003354,ENSMUSG00000003528,ENSMUSG00000003665,ENSMUSG00000004366,…
V1	TRUE	2.72e-05	10582	2003	1084	0.541	0.102	TF:M07602	tf	255	Factor: CP2; motif: NNNNCCAGNCNN	1	ENSMUSG00000000125,ENSMUSG00000000214,ENSMUSG00000000282,ENSMUSG00000000365,ENSMUSG00000000552,ENSMUSG00000000555,ENSMUSG00000000782,ENSMUSG00000000792,ENSMUSG00000001025,ENSMUSG00000001119,ENSMUSG00000001240,ENSMUSG00000001270,ENSMUSG00000001333,ENSMUSG00000001542,ENSMUSG00000001672,ENSMUSG00000001864,ENSMUSG00000001943,ENSMUSG00000002108,ENSMUSG00000002249,ENSMUSG00000002266,ENSMUSG00000002324,…
V1	TRUE	2.72e-05	10582	2003	1084	0.541	0.102	TF:M07602_0	tf	255	Factor: CP2; motif: NNNNCCAGNCNN; match class: 0	2	ENSMUSG00000000125,ENSMUSG00000000214,ENSMUSG00000000282,ENSMUSG00000000365,ENSMUSG00000000552,ENSMUSG00000000555,ENSMUSG00000000782,ENSMUSG00000000792,ENSMUSG00000001025,ENSMUSG00000001119,ENSMUSG00000001240,ENSMUSG00000001270,ENSMUSG00000001333,ENSMUSG00000001542,ENSMUSG00000001672,ENSMUSG00000001864,ENSMUSG00000001943,ENSMUSG00000002108,ENSMUSG00000002249,ENSMUSG00000002266,ENSMUSG00000002324,…
V1	TRUE	0.00211	4814	2003	525	0.262	0.109	TF:M00918	tf	259	Factor: E2F; motif: TTTSGCGSG	1	ENSMUSG00000000184,ENSMUSG00000000263,ENSMUSG00000000766,ENSMUSG00000000782,ENSMUSG00000000792,ENSMUSG00000001025,ENSMUSG00000001240,ENSMUSG00000001415,ENSMUSG00000001864,ENSMUSG00000001995,ENSMUSG00000002032,ENSMUSG00000002108,ENSMUSG00000002147,ENSMUSG00000002688,ENSMUSG00000003134,ENSMUSG00000003363,ENSMUSG00000003526,ENSMUSG00000003849,ENSMUSG00000004366,ENSMUSG00000004865,ENSMUSG00000004952,…
V1	TRUE	0.00211	4814	2003	525	0.262	0.109	TF:M00918_0	tf	259	Factor: E2F; motif: TTTSGCGSG; match class: 0	2	ENSMUSG00000000184,ENSMUSG00000000263,ENSMUSG00000000766,ENSMUSG00000000782,ENSMUSG00000000792,ENSMUSG00000001025,ENSMUSG00000001240,ENSMUSG00000001415,ENSMUSG00000001864,ENSMUSG00000001995,ENSMUSG00000002032,ENSMUSG00000002108,ENSMUSG00000002147,ENSMUSG00000002688,ENSMUSG00000003134,ENSMUSG00000003363,ENSMUSG00000003526,ENSMUSG00000003849,ENSMUSG00000004366,ENSMUSG00000004865,ENSMUSG00000004952,…
V1	TRUE	1.63e-14	7309	2003	841	0.42	0.115	TF:M00665	tf	172	Factor: Sp3; motif: ASMCTTGGGSRGGG	1	ENSMUSG00000000184,ENSMUSG00000000263,ENSMUSG00000000282,ENSMUSG00000000305,ENSMUSG00000000317,ENSMUSG00000000365,ENSMUSG00000000530,ENSMUSG00000000552,ENSMUSG00000000555,ENSMUSG00000000782,ENSMUSG00000000792,ENSMUSG00000001025,ENSMUSG00000001333,ENSMUSG00000001542,ENSMUSG00000001663,ENSMUSG00000001672,ENSMUSG00000002249,ENSMUSG00000002458,ENSMUSG00000002504,ENSMUSG00000002633,ENSMUSG00000002897,…
V1	TRUE	1.63e-14	7309	2003	841	0.42	0.115	TF:M00665_0	tf	172	Factor: Sp3; motif: ASMCTTGGGSRGGG; match class: 0	2	ENSMUSG00000000184,ENSMUSG00000000263,ENSMUSG00000000282,ENSMUSG00000000305,ENSMUSG00000000317,ENSMUSG00000000365,ENSMUSG00000000530,ENSMUSG00000000552,ENSMUSG00000000555,ENSMUSG00000000782,ENSMUSG00000000792,ENSMUSG00000001025,ENSMUSG00000001333,ENSMUSG00000001542,ENSMUSG00000001663,ENSMUSG00000001672,ENSMUSG00000002249,ENSMUSG00000002458,ENSMUSG00000002504,ENSMUSG00000002633,ENSMUSG00000002897,…
V1	TRUE	5.81e-09	1762	2003	246	0.123	0.14	TF:M00665_1	tf	172	Factor: Sp3; motif: ASMCTTGGGSRGGG; match class: 1	3	ENSMUSG00000000317,ENSMUSG00000000555,ENSMUSG00000000782,ENSMUSG00000003134,ENSMUSG00000004961,ENSMUSG00000005251,ENSMUSG00000005803,ENSMUSG00000006930,ENSMUSG00000012819,ENSMUSG00000014778,ENSMUSG00000015850,ENSMUSG00000015947,ENSMUSG00000016028,ENSMUSG00000016239,ENSMUSG00000017057,ENSMUSG00000018168,ENSMUSG00000018417,ENSMUSG00000018698,ENSMUSG00000019761,ENSMUSG00000019768,ENSMUSG00000019943,…
V1	TRUE	0.000216	2110	2003	261	0.13	0.124	TF:M01256	tf	156	Factor: REST; motif: NNNNGGNGCTGTCCATGGTGCT	1	ENSMUSG00000000263,ENSMUSG00000000305,ENSMUSG00000000317,ENSMUSG00000000766,ENSMUSG00000001119,ENSMUSG00000001270,ENSMUSG00000001435,ENSMUSG00000001943,ENSMUSG00000002324,ENSMUSG00000002897,ENSMUSG00000003363,ENSMUSG00000004366,ENSMUSG00000004508,ENSMUSG00000004885,ENSMUSG00000005397,ENSMUSG00000005611,ENSMUSG00000005968,ENSMUSG00000006567,ENSMUSG00000009216,ENSMUSG00000010592,ENSMUSG00000012819,…
V1	TRUE	0.000216	2110	2003	261	0.13	0.124	TF:M01256_0	tf	156	Factor: REST; motif: NNNNGGNGCTGTCCATGGTGCT; match class: 0	2	ENSMUSG00000000263,ENSMUSG00000000305,ENSMUSG00000000317,ENSMUSG00000000766,ENSMUSG00000001119,ENSMUSG00000001270,ENSMUSG00000001435,ENSMUSG00000001943,ENSMUSG00000002324,ENSMUSG00000002897,ENSMUSG00000003363,ENSMUSG00000004366,ENSMUSG00000004508,ENSMUSG00000004885,ENSMUSG00000005397,ENSMUSG00000005611,ENSMUSG00000005968,ENSMUSG00000006567,ENSMUSG00000009216,ENSMUSG00000010592,ENSMUSG00000012819,…
V1	TRUE	5.11e-23	7256	2003	878	0.438	0.121	TF:M08867	tf	65	Factor: AP2; motif: GCCYGSGGSN	1	ENSMUSG00000000125,ENSMUSG00000000282,ENSMUSG00000000305,ENSMUSG00000000317,ENSMUSG00000000552,ENSMUSG00000000782,ENSMUSG00000000792,ENSMUSG00000001270,ENSMUSG00000001333,ENSMUSG00000001415,ENSMUSG00000001995,ENSMUSG00000002012,ENSMUSG00000002108,ENSMUSG00000002249,ENSMUSG00000002633,ENSMUSG00000002688,ENSMUSG00000002897,ENSMUSG00000003134,ENSMUSG00000003528,ENSMUSG00000004266,ENSMUSG00000004415,…
V1	TRUE	5.11e-23	7256	2003	878	0.438	0.121	TF:M08867_0	tf	65	Factor: AP2; motif: GCCYGSGGSN; match class: 0	2	ENSMUSG00000000125,ENSMUSG00000000282,ENSMUSG00000000305,ENSMUSG00000000317,ENSMUSG00000000552,ENSMUSG00000000782,ENSMUSG00000000792,ENSMUSG00000001270,ENSMUSG00000001333,ENSMUSG00000001415,ENSMUSG00000001995,ENSMUSG00000002012,ENSMUSG00000002108,ENSMUSG00000002249,ENSMUSG00000002633,ENSMUSG00000002688,ENSMUSG00000002897,ENSMUSG00000003134,ENSMUSG00000003528,ENSMUSG00000004266,ENSMUSG00000004415,…
V1	TRUE	4.04e-11	2653	2003	353	0.176	0.133	TF:M08867_1	tf	65	Factor: AP2; motif: GCCYGSGGSN; match class: 1	3	ENSMUSG00000000125,ENSMUSG00000000282,ENSMUSG00000000782,ENSMUSG00000000792,ENSMUSG00000001270,ENSMUSG00000001415,ENSMUSG00000002249,ENSMUSG00000002633,ENSMUSG00000002688,ENSMUSG00000004415,ENSMUSG00000004508,ENSMUSG00000005465,ENSMUSG00000006270,ENSMUSG00000006800,ENSMUSG00000006958,ENSMUSG00000007030,ENSMUSG00000007656,ENSMUSG00000009621,ENSMUSG00000011256,ENSMUSG00000014786,ENSMUSG00000015305,…
V1	TRUE	1.63e-08	9071	2003	970	0.484	0.107	TF:M00446	tf	199	Factor: Spz1; motif: DNNGGRGGGWWNNNN	1	ENSMUSG00000000184,ENSMUSG00000000214,ENSMUSG00000000263,ENSMUSG00000000275,ENSMUSG00000000282,ENSMUSG00000000296,ENSMUSG00000000365,ENSMUSG00000000530,ENSMUSG00000000782,ENSMUSG00000001025,ENSMUSG00000001119,ENSMUSG00000001415,ENSMUSG00000001435,ENSMUSG00000001663,ENSMUSG00000001864,ENSMUSG00000001943,ENSMUSG00000001995,ENSMUSG00000002012,ENSMUSG00000002032,ENSMUSG00000002147,ENSMUSG00000002249,…
V1	TRUE	1.63e-08	9071	2003	970	0.484	0.107	TF:M00446_0	tf	199	Factor: Spz1; motif: DNNGGRGGGWWNNNN; match class: 0	2	ENSMUSG00000000184,ENSMUSG00000000214,ENSMUSG00000000263,ENSMUSG00000000275,ENSMUSG00000000282,ENSMUSG00000000296,ENSMUSG00000000365,ENSMUSG00000000530,ENSMUSG00000000782,ENSMUSG00000001025,ENSMUSG00000001119,ENSMUSG00000001415,ENSMUSG00000001435,ENSMUSG00000001663,ENSMUSG00000001864,ENSMUSG00000001943,ENSMUSG00000001995,ENSMUSG00000002012,ENSMUSG00000002032,ENSMUSG00000002147,ENSMUSG00000002249,…
V1	TRUE	6.89e-07	2903	2003	358	0.179	0.123	TF:M00446_1	tf	199	Factor: Spz1; motif: DNNGGRGGGWWNNNN; match class: 1	3	ENSMUSG00000000184,ENSMUSG00000000263,ENSMUSG00000000296,ENSMUSG00000000365,ENSMUSG00000000530,ENSMUSG00000000782,ENSMUSG00000001025,ENSMUSG00000001415,ENSMUSG00000001943,ENSMUSG00000002012,ENSMUSG00000002032,ENSMUSG00000002147,ENSMUSG00000002249,ENSMUSG00000002266,ENSMUSG00000002633,ENSMUSG00000002771,ENSMUSG00000004508,ENSMUSG00000004665,ENSMUSG00000004885,ENSMUSG00000004961,ENSMUSG00000005057,…
V1	TRUE	6.13e-06	14760	2003	1461	0.729	0.099	TF:M01981	tf	142	Factor: ELK-1; motif: ACCGGAWRTN	1	ENSMUSG00000000184,ENSMUSG00000000263,ENSMUSG00000000282,ENSMUSG00000000296,ENSMUSG00000000305,ENSMUSG00000000317,ENSMUSG00000000365,ENSMUSG00000000555,ENSMUSG00000000766,ENSMUSG00000000782,ENSMUSG00000000792,ENSMUSG00000001119,ENSMUSG00000001240,ENSMUSG00000001260,ENSMUSG00000001270,ENSMUSG00000001333,ENSMUSG00000001415,ENSMUSG00000001435,ENSMUSG00000001520,ENSMUSG00000001663,ENSMUSG00000001672,…
V1	TRUE	6.13e-06	14760	2003	1461	0.729	0.099	TF:M01981_0	tf	142	Factor: ELK-1; motif: ACCGGAWRTN; match class: 0	2	ENSMUSG00000000184,ENSMUSG00000000263,ENSMUSG00000000282,ENSMUSG00000000296,ENSMUSG00000000305,ENSMUSG00000000317,ENSMUSG00000000365,ENSMUSG00000000555,ENSMUSG00000000766,ENSMUSG00000000782,ENSMUSG00000000792,ENSMUSG00000001119,ENSMUSG00000001240,ENSMUSG00000001260,ENSMUSG00000001270,ENSMUSG00000001333,ENSMUSG00000001415,ENSMUSG00000001435,ENSMUSG00000001520,ENSMUSG00000001663,ENSMUSG00000001672,…
V1	TRUE	2.24e-14	4304	2003	542	0.271	0.126	TF:M01973	tf	4	Factor: PLAG1; motif: CCCCCKWNNNGGSCCC	1	ENSMUSG00000000125,ENSMUSG00000000184,ENSMUSG00000000275,ENSMUSG00000000296,ENSMUSG00000000782,ENSMUSG00000001435,ENSMUSG00000001864,ENSMUSG00000001946,ENSMUSG00000002012,ENSMUSG00000002249,ENSMUSG00000002504,ENSMUSG00000002633,ENSMUSG00000002731,ENSMUSG00000002897,ENSMUSG00000003123,ENSMUSG00000003134,ENSMUSG00000003363,ENSMUSG00000003528,ENSMUSG00000003665,ENSMUSG00000004341,ENSMUSG00000004508,…
V1	TRUE	2.24e-14	4304	2003	542	0.271	0.126	TF:M01973_0	tf	4	Factor: PLAG1; motif: CCCCCKWNNNGGSCCC; match class: 0	2	ENSMUSG00000000125,ENSMUSG00000000184,ENSMUSG00000000275,ENSMUSG00000000296,ENSMUSG00000000782,ENSMUSG00000001435,ENSMUSG00000001864,ENSMUSG00000001946,ENSMUSG00000002012,ENSMUSG00000002249,ENSMUSG00000002504,ENSMUSG00000002633,ENSMUSG00000002731,ENSMUSG00000002897,ENSMUSG00000003123,ENSMUSG00000003134,ENSMUSG00000003363,ENSMUSG00000003528,ENSMUSG00000003665,ENSMUSG00000004341,ENSMUSG00000004508,…
V1	TRUE	5.69e-06	1322	2003	184	0.092	0.139	TF:M01973_1	tf	4	Factor: PLAG1; motif: CCCCCKWNNNGGSCCC; match class: 1	3	ENSMUSG00000000125,ENSMUSG00000001435,ENSMUSG00000001946,ENSMUSG00000002012,ENSMUSG00000002249,ENSMUSG00000004865,ENSMUSG00000005057,ENSMUSG00000005357,ENSMUSG00000006457,ENSMUSG00000006930,ENSMUSG00000007646,ENSMUSG00000010592,ENSMUSG00000014198,ENSMUSG00000016028,ENSMUSG00000016520,ENSMUSG00000017417,ENSMUSG00000017765,ENSMUSG00000019943,ENSMUSG00000020099,ENSMUSG00000020674,ENSMUSG00000020681,…
V1	TRUE	0.00686	13621	2003	1335	0.667	0.098	TF:M00056	tf	188	Factor: myogenin; motif: CRSCTGTTBNNTTTGGCACGSNGCCARCH	1	ENSMUSG00000000184,ENSMUSG00000000214,ENSMUSG00000000263,ENSMUSG00000000305,ENSMUSG00000000317,ENSMUSG00000000365,ENSMUSG00000000530,ENSMUSG00000000555,ENSMUSG00000000753,ENSMUSG00000000782,ENSMUSG00000001025,ENSMUSG00000001119,ENSMUSG00000001240,ENSMUSG00000001260,ENSMUSG00000001270,ENSMUSG00000001333,ENSMUSG00000001415,ENSMUSG00000001435,ENSMUSG00000001520,ENSMUSG00000001542,ENSMUSG00000001663,…
V1	TRUE	0.00686	13621	2003	1335	0.667	0.098	TF:M00056_0	tf	188	Factor: myogenin; motif: CRSCTGTTBNNTTTGGCACGSNGCCARCH; match class: 0	2	ENSMUSG00000000184,ENSMUSG00000000214,ENSMUSG00000000263,ENSMUSG00000000305,ENSMUSG00000000317,ENSMUSG00000000365,ENSMUSG00000000530,ENSMUSG00000000555,ENSMUSG00000000753,ENSMUSG00000000782,ENSMUSG00000001025,ENSMUSG00000001119,ENSMUSG00000001240,ENSMUSG00000001260,ENSMUSG00000001270,ENSMUSG00000001333,ENSMUSG00000001415,ENSMUSG00000001435,ENSMUSG00000001520,ENSMUSG00000001542,ENSMUSG00000001663,…
V1	TRUE	1.19e-08	1801	2003	249	0.124	0.138	TF:M01778	tf	194	Factor: PLAG1; motif: GRGGCNNHNNNRRGGG	1	ENSMUSG00000000184,ENSMUSG00000000282,ENSMUSG00000000552,ENSMUSG00000000555,ENSMUSG00000001435,ENSMUSG00000001946,ENSMUSG00000002012,ENSMUSG00000002249,ENSMUSG00000002504,ENSMUSG00000002897,ENSMUSG00000004446,ENSMUSG00000004508,ENSMUSG00000004951,ENSMUSG00000005057,ENSMUSG00000005357,ENSMUSG00000006362,ENSMUSG00000006457,ENSMUSG00000006587,ENSMUSG00000006930,ENSMUSG00000006958,ENSMUSG00000007646,…
V1	TRUE	1.19e-08	1801	2003	249	0.124	0.138	TF:M01778_0	tf	194	Factor: PLAG1; motif: GRGGCNNHNNNRRGGG; match class: 0	2	ENSMUSG00000000184,ENSMUSG00000000282,ENSMUSG00000000552,ENSMUSG00000000555,ENSMUSG00000001435,ENSMUSG00000001946,ENSMUSG00000002012,ENSMUSG00000002249,ENSMUSG00000002504,ENSMUSG00000002897,ENSMUSG00000004446,ENSMUSG00000004508,ENSMUSG00000004951,ENSMUSG00000005057,ENSMUSG00000005357,ENSMUSG00000006362,ENSMUSG00000006457,ENSMUSG00000006587,ENSMUSG00000006930,ENSMUSG00000006958,ENSMUSG00000007646,…
V1	TRUE	2.72e-36	7661	2003	971	0.485	0.127	TF:M01104	tf	96	Factor: MOVO-B; motif: GNGGGGG	1	ENSMUSG00000000184,ENSMUSG00000000214,ENSMUSG00000000282,ENSMUSG00000000296,ENSMUSG00000000317,ENSMUSG00000000552,ENSMUSG00000000555,ENSMUSG00000000782,ENSMUSG00000001240,ENSMUSG00000001415,ENSMUSG00000001435,ENSMUSG00000001542,ENSMUSG00000001946,ENSMUSG00000001995,ENSMUSG00000002012,ENSMUSG00000002032,ENSMUSG00000002108,ENSMUSG00000002249,ENSMUSG00000002266,ENSMUSG00000002324,ENSMUSG00000002504,…
V1	TRUE	2.72e-36	7661	2003	971	0.485	0.127	TF:M01104_0	tf	96	Factor: MOVO-B; motif: GNGGGGG; match class: 0	2	ENSMUSG00000000184,ENSMUSG00000000214,ENSMUSG00000000282,ENSMUSG00000000296,ENSMUSG00000000317,ENSMUSG00000000552,ENSMUSG00000000555,ENSMUSG00000000782,ENSMUSG00000001240,ENSMUSG00000001415,ENSMUSG00000001435,ENSMUSG00000001542,ENSMUSG00000001946,ENSMUSG00000001995,ENSMUSG00000002012,ENSMUSG00000002032,ENSMUSG00000002108,ENSMUSG00000002249,ENSMUSG00000002266,ENSMUSG00000002324,ENSMUSG00000002504,…
V1	TRUE	2.08e-18	3263	2003	450	0.225	0.138	TF:M01104_1	tf	96	Factor: MOVO-B; motif: GNGGGGG; match class: 1	3	ENSMUSG00000000184,ENSMUSG00000000282,ENSMUSG00000000317,ENSMUSG00000000782,ENSMUSG00000001415,ENSMUSG00000001946,ENSMUSG00000002012,ENSMUSG00000002032,ENSMUSG00000002249,ENSMUSG00000002504,ENSMUSG00000002688,ENSMUSG00000002771,ENSMUSG00000004508,ENSMUSG00000004665,ENSMUSG00000004952,ENSMUSG00000005057,ENSMUSG00000005357,ENSMUSG00000005958,ENSMUSG00000005986,ENSMUSG00000006362,ENSMUSG00000006457,…
V1	TRUE	6.29e-07	1799	2003	241	0.12	0.134	TF:M02743	tf	220	Factor: E2F-3; motif: NNNANGGCGCGCSNW	1	ENSMUSG00000000296,ENSMUSG00000000317,ENSMUSG00000002147,ENSMUSG00000002249,ENSMUSG00000002688,ENSMUSG00000003528,ENSMUSG00000004366,ENSMUSG00000005397,ENSMUSG00000008393,ENSMUSG00000009216,ENSMUSG00000009621,ENSMUSG00000013076,ENSMUSG00000015396,ENSMUSG00000016763,ENSMUSG00000017400,ENSMUSG00000017754,ENSMUSG00000017765,ENSMUSG00000019848,ENSMUSG00000019943,ENSMUSG00000019986,ENSMUSG00000020027,…
V1	TRUE	6.29e-07	1799	2003	241	0.12	0.134	TF:M02743_0	tf	220	Factor: E2F-3; motif: NNNANGGCGCGCSNW; match class: 0	2	ENSMUSG00000000296,ENSMUSG00000000317,ENSMUSG00000002147,ENSMUSG00000002249,ENSMUSG00000002688,ENSMUSG00000003528,ENSMUSG00000004366,ENSMUSG00000005397,ENSMUSG00000008393,ENSMUSG00000009216,ENSMUSG00000009621,ENSMUSG00000013076,ENSMUSG00000015396,ENSMUSG00000016763,ENSMUSG00000017400,ENSMUSG00000017754,ENSMUSG00000017765,ENSMUSG00000019848,ENSMUSG00000019943,ENSMUSG00000019986,ENSMUSG00000020027,…
V1	TRUE	2.06e-08	4354	2003	515	0.257	0.118	TF:M04506	tf	293	Factor: Egr1; motif: NNMCGCCCMCTCAMWN	1	ENSMUSG00000000184,ENSMUSG00000000263,ENSMUSG00000000282,ENSMUSG00000000296,ENSMUSG00000000305,ENSMUSG00000000317,ENSMUSG00000001025,ENSMUSG00000001333,ENSMUSG00000001520,ENSMUSG00000001943,ENSMUSG00000001946,ENSMUSG00000001995,ENSMUSG00000002012,ENSMUSG00000002249,ENSMUSG00000002897,ENSMUSG00000003123,ENSMUSG00000003657,ENSMUSG00000004446,ENSMUSG00000004865,ENSMUSG00000004952,ENSMUSG00000005057,…
V1	TRUE	2.06e-08	4354	2003	515	0.257	0.118	TF:M04506_0	tf	293	Factor: Egr1; motif: NNMCGCCCMCTCAMWN; match class: 0	2	ENSMUSG00000000184,ENSMUSG00000000263,ENSMUSG00000000282,ENSMUSG00000000296,ENSMUSG00000000305,ENSMUSG00000000317,ENSMUSG00000001025,ENSMUSG00000001333,ENSMUSG00000001520,ENSMUSG00000001943,ENSMUSG00000001946,ENSMUSG00000001995,ENSMUSG00000002012,ENSMUSG00000002249,ENSMUSG00000002897,ENSMUSG00000003123,ENSMUSG00000003657,ENSMUSG00000004446,ENSMUSG00000004865,ENSMUSG00000004952,ENSMUSG00000005057,…
V1	TRUE	0.000131	1674	2003	216	0.108	0.129	TF:M01231	tf	191	Factor: ZNF515; motif: GTGGGGGGTM	1	ENSMUSG00000000263,ENSMUSG00000000296,ENSMUSG00000001025,ENSMUSG00000001663,ENSMUSG00000002012,ENSMUSG00000002266,ENSMUSG00000002897,ENSMUSG00000004508,ENSMUSG00000004885,ENSMUSG00000004902,ENSMUSG00000004952,ENSMUSG00000004961,ENSMUSG00000005125,ENSMUSG00000005716,ENSMUSG00000006270,ENSMUSG00000006522,ENSMUSG00000006800,ENSMUSG00000011256,ENSMUSG00000013698,ENSMUSG00000014599,ENSMUSG00000014778,…
V1	TRUE	0.000131	1674	2003	216	0.108	0.129	TF:M01231_0	tf	191	Factor: ZNF515; motif: GTGGGGGGTM; match class: 0	2	ENSMUSG00000000263,ENSMUSG00000000296,ENSMUSG00000001025,ENSMUSG00000001663,ENSMUSG00000002012,ENSMUSG00000002266,ENSMUSG00000002897,ENSMUSG00000004508,ENSMUSG00000004885,ENSMUSG00000004902,ENSMUSG00000004952,ENSMUSG00000004961,ENSMUSG00000005125,ENSMUSG00000005716,ENSMUSG00000006270,ENSMUSG00000006522,ENSMUSG00000006800,ENSMUSG00000011256,ENSMUSG00000013698,ENSMUSG00000014599,ENSMUSG00000014778,…
[truncated: 312 more rows]
