# Supplementary material for: Functional and molecular heterogeneity of D2R neurons along dorsal ventral axis in the striatum
Source: Nat Commun. 2020 Apr 23;11:1957. doi: 10.1038/s41467-020-15716-9 (PMC7181842; doi:10.1038/s41467-020-15716-9)
Supplement: Supplementary file 11 — Supplementary Data 8 [file 41467_2020_15716_MOESM11_ESM.xlsx]

## Sheet: Enriched Wfs1 pellet vs input
			Wfs1CreRiboTag_Acb_PELLET_vs_Wfs1CreRiboTag_Acb_INPUT
			baseMean	log2FoldChange	shrunkenlfc	lfcSE	stat	filter	pvalue	padj
ENSMUSG00000023036.14	Pcdhgc4	protein_coding	8858.77	2.07882	2.07344	0.0515161	40.3528	1	0	0
ENSMUSG00000015568.16	Lpl	protein_coding	3255.18	1.66	1.65718	0.0413223	40.172	1	0	0
ENSMUSG00000003469.9	Phyhip	protein_coding	31639.3	1.38643	1.38468	0.0358482	38.6749	1	0	0
ENSMUSG00000028833.13	Ncdn	protein_coding	79345.3	1.38611	1.38451	0.0343591	40.3418	1	0	0
ENSMUSG00000004936.8	Map2k1	protein_coding	14187.1	1.32532	1.32444	0.0261875	50.6089	1	0	0
ENSMUSG00000033161.10	Atp1a1	protein_coding	22629.7	1.22281	1.22184	0.0285087	42.8926	1	0	0
ENSMUSG00000032294.17	Pkm	protein_coding	47517.6	1.17791	1.17743	0.0202414	58.193	1	0	0
ENSMUSG00000004267.16	Eno2	protein_coding	40407.1	1.16195	1.16099	0.0290237	40.0345	1	0	0
ENSMUSG00000027350.8	Chgb	protein_coding	9202.39	1.14563	1.14478	0.0276243	41.4719	1	0	0
ENSMUSG00000019179.10	Mdh2	protein_coding	9534.2	1.1444	1.1437	0.0249972	45.7811	1	0	0
ENSMUSG00000026223.15	Itm2c	protein_coding	40557.9	1.14169	1.14118	0.0212889	53.6282	1	0	0
ENSMUSG00000061032.9	Rrp1	protein_coding	11750.6	1.09857	1.09798	0.0234734	46.8007	1	0	0
ENSMUSG00000000308.14	Ckmt1	protein_coding	5716.32	1.09549	1.0946	0.0288835	37.9277	1	0	0
ENSMUSG00000024359.10	Hspa9	protein_coding	7952.22	1.09544	1.09464	0.0272574	40.1887	1	0	0
ENSMUSG00000029580.14	Actb	protein_coding	51575.1	1.09027	1.08941	0.0284737	38.2906	1	0	0
ENSMUSG00000025151.16	Maged1	protein_coding	21997.8	1.07244	1.07162	0.0281002	38.1649	1	0	0
ENSMUSG00000004207.14	Psap	protein_coding	49662.1	1.06905	1.06867	0.0192274	55.6005	1	0	0
ENSMUSG00000028452.7	Vcp	protein_coding	10715	1.04747	1.04684	0.024804	42.23	1	0	0
ENSMUSG00000025428.15	Atp5a1	protein_coding	29617.8	1.04431	1.04399	0.017891	58.3708	1	0	0
ENSMUSG00000007564.15	Ppp2r1a	protein_coding	18203.3	1.02743	1.02681	0.0247856	41.4526	1	0	0
ENSMUSG00000020321.15	Mdh1	protein_coding	21605.3	1.01645	1.01579	0.0256992	39.5519	1	0	0
ENSMUSG00000062825.15	Actg1	protein_coding	44068.9	1.00069	1.0002	0.0222048	45.0664	1	0	0
ENSMUSG00000015837.15	Sqstm1	protein_coding	14058.9	0.995587	0.995122	0.0218588	45.5462	1	0	0
ENSMUSG00000006273.14	Atp6v1b2	protein_coding	19997.3	0.958743	0.958242	0.0231942	41.3354	1	0	0
ENSMUSG00000000632.13	Sez6	protein_coding	25956.1	1.32298	1.32134	0.0356078	37.1543	1	3.7363e-302	1.03981e-299
ENSMUSG00000029126.7	Nsg1	protein_coding	15681	0.825007	0.824606	0.0222952	37.0037	1	9.97074e-300	2.68535e-297
ENSMUSG00000022477.13	Aco2	protein_coding	15659.2	0.815256	0.814867	0.0220778	36.9265	1	1.73338e-298	4.59427e-296
ENSMUSG00000057897.14	Camk2b	protein_coding	54692.3	1.34054	1.3388	0.0363918	36.8364	1	4.82887e-297	1.25988e-294
ENSMUSG00000058297.16	Spock2	protein_coding	40389.5	0.836415	0.835994	0.0227227	36.8097	1	1.29241e-296	3.3201e-294
ENSMUSG00000021087.18	Rtn1	protein_coding	39767	0.922297	0.921728	0.0251108	36.7291	1	2.50852e-295	6.34656e-293
ENSMUSG00000026959.13	Grin1	protein_coding	21116.5	1.12084	1.1198	0.0306858	36.5262	1	4.25161e-292	1.04402e-289
ENSMUSG00000016349.10	Eef1a2	protein_coding	36071.1	0.968901	0.96823	0.0265894	36.4394	1	1.01241e-290	2.45003e-288
ENSMUSG00000030695.16	Aldoa	protein_coding	51677.5	1.11547	1.11444	0.0306621	36.3793	1	9.05101e-290	2.15905e-287
ENSMUSG00000029621.14	Arpc1a	protein_coding	7544.27	1.19657	1.1953	0.032981	36.2805	1	3.28409e-288	7.61636e-286
ENSMUSG00000028161.17	Ppp3ca	protein_coding	95363	1.5291	1.52644	0.0421647	36.2649	1	5.79576e-288	1.32572e-285
ENSMUSG00000036564.17	Ndrg4	protein_coding	102526	1.2101	1.20878	0.0333985	36.2322	1	1.89268e-287	4.2708e-285
ENSMUSG00000062070.12	Pgk1	protein_coding	9906.19	0.911558	0.910994	0.0251822	36.1985	1	6.42352e-287	1.41131e-284
ENSMUSG00000004961.7	Syt5	protein_coding	6848.95	1.15008	1.14894	0.0322329	35.6804	1	7.97425e-279	1.66442e-276
ENSMUSG00000045573.9	Penk	protein_coding	120855	1.4557	1.45331	0.0408723	35.6159	1	7.94954e-278	1.63878e-275
ENSMUSG00000022895.16	Ets2	protein_coding	4595.53	1.19692	1.19561	0.0339052	35.3019	1	5.49476e-273	1.10544e-270
ENSMUSG00000000881.12	Dlg3	protein_coding	8077.76	1.15612	1.1549	0.0327586	35.2922	1	7.74275e-273	1.53915e-270
ENSMUSG00000023944.14	Hsp90ab1	protein_coding	54618.5	0.998745	0.997954	0.028449	35.1065	1	5.36035e-270	1.0057e-267
ENSMUSG00000036427.5	Gpi1	protein_coding	18777.8	0.798172	0.797766	0.0228087	34.9942	1	2.76076e-268	5.06585e-266
ENSMUSG00000051675.13	Trim32	protein_coding	6386.96	1.06334	1.06238	0.0304859	34.8798	1	1.50384e-266	2.70011e-264
ENSMUSG00000004980.16	Hnrnpa2b1	protein_coding	13811.1	0.98381	0.983039	0.0282994	34.7644	1	8.39871e-265	1.49193e-262
ENSMUSG00000026234.12	Ncl	protein_coding	12352.3	0.950177	0.949479	0.027408	34.6679	1	2.40298e-263	4.22369e-261
ENSMUSG00000022199.12	Slc22a17	protein_coding	22641.1	0.841066	0.840578	0.0243896	34.4846	1	1.3659e-260	2.37581e-258
ENSMUSG00000025393.12	Atp5b	protein_coding	35471.4	0.831462	0.830987	0.0241374	34.447	1	4.99848e-260	8.6046e-258
ENSMUSG00000039953.13	Clstn1	protein_coding	37516.8	1.04284	1.04189	0.0305147	34.1751	1	5.67269e-256	9.66557e-254
ENSMUSG00000032174.5	Icam5	protein_coding	10370.8	1.25009	1.24843	0.0369202	33.8594	1	2.63966e-251	4.4077e-249
ENSMUSG00000033065.14	Pfkm	protein_coding	10646.6	0.87725	0.876677	0.0259234	33.8401	1	5.07731e-251	8.39415e-249
ENSMUSG00000040907.15	Atp1a3	protein_coding	95373.1	0.887103	0.886496	0.0264338	33.5594	1	6.57627e-247	1.07657e-244
ENSMUSG00000057666.18	Gapdh	protein_coding	63634	0.886949	0.886342	0.0264506	33.5323	1	1.63311e-246	2.64753e-244
ENSMUSG00000021114.9	Atp6v1d	protein_coding	7456.59	0.996438	0.995578	0.0297268	33.5199	1	2.47592e-246	3.97528e-244
ENSMUSG00000001270.9	Ckb	protein_coding	58917.2	1.0971	1.09593	0.0329305	33.3157	1	2.28926e-243	3.60624e-241
ENSMUSG00000022892.11	App	protein_coding	57432.6	0.939462	0.938729	0.0282289	33.2802	1	7.47985e-243	1.16728e-240
ENSMUSG00000006651.8	Aplp1	protein_coding	47353.9	0.766123	0.765723	0.0230938	33.1744	1	2.52035e-241	3.82589e-239
ENSMUSG00000022285.17	Ywhaz	protein_coding	57094.1	1.00277	1.00187	0.0303946	32.9918	1	1.06418e-238	1.57254e-236
ENSMUSG00000020297.10	Nsg2	protein_coding	37509.6	0.855144	0.85458	0.0259562	32.9457	1	4.87482e-238	7.14033e-236
ENSMUSG00000024008.16	Cpne5	protein_coding	12781	1.14882	1.14743	0.0350608	32.7665	1	1.76723e-235	2.56602e-233
ENSMUSG00000038429.10	Usp5	protein_coding	7375.79	1.05714	1.05606	0.0322912	32.7378	1	4.53163e-235	6.5232e-233
ENSMUSG00000031865.16	Dctn1	protein_coding	15207	0.911916	0.911222	0.0278651	32.7261	1	6.64869e-235	9.48888e-233
ENSMUSG00000006998.16	Psmd2	protein_coding	7008.74	0.934158	0.933411	0.0285538	32.7157	1	9.33271e-235	1.32066e-232
ENSMUSG00000024853.10	Sf3b2	protein_coding	8584.08	0.916789	0.916076	0.0281577	32.5591	1	1.55724e-232	2.13138e-230
ENSMUSG00000021288.18	Klc1	protein_coding	15969.4	0.697571	0.697257	0.0214333	32.5461	1	2.37921e-232	3.22992e-230
ENSMUSG00000019505.7	Ubb	protein_coding	58607.2	1.03688	1.03584	0.0320112	32.391	1	3.6689e-230	4.90106e-228
ENSMUSG00000021577.14	Sdha	protein_coding	12556.8	0.711187	0.71085	0.0220093	32.313	1	4.59099e-229	6.03624e-227
ENSMUSG00000033900.13	Map9	protein_coding	5745.11	1.01362	1.01264	0.0313898	32.2914	1	9.2407e-229	1.20548e-226
ENSMUSG00000028759.13	Hp1bp3	protein_coding	10739.6	0.866117	0.865504	0.0269363	32.1543	1	7.69228e-227	9.88044e-225
ENSMUSG00000032500.10	Dclk3	protein_coding	6944.07	1.24236	1.24056	0.0386558	32.1389	1	1.26064e-226	1.60689e-224
ENSMUSG00000025372.16	Baiap2	protein_coding	20294.4	1.31652	1.31436	0.0409727	32.1316	1	1.59752e-226	2.02086e-224
ENSMUSG00000030207.15	Fam234b	protein_coding	9143.23	0.859248	0.858643	0.026768	32.0998	1	4.44403e-226	5.57943e-224
ENSMUSG00000037149.10	Ddx1	protein_coding	3911.07	0.958564	0.957724	0.0299102	32.0481	1	2.33142e-225	2.90522e-223
ENSMUSG00000022391.16	Rangap1	protein_coding	6751.09	0.92595	0.925198	0.0289616	31.9717	1	2.70067e-224	3.29167e-222
ENSMUSG00000044167.6	Foxo1	protein_coding	7024.71	1.20561	1.2039	0.0377976	31.8964	1	2.99554e-223	3.59853e-221
ENSMUSG00000000253.13	Gmpr	protein_coding	2179.32	1.33673	1.33436	0.0423454	31.5673	1	1.03885e-218	1.19633e-216
ENSMUSG00000021991.9	Cacna2d3	protein_coding	10122.1	1.31497	1.31271	0.0418183	31.4449	1	4.93018e-217	5.63864e-215
ENSMUSG00000003153.10	Slc2a3	protein_coding	5900.4	0.850513	0.849913	0.0270903	31.3955	1	2.3333e-216	2.65044e-214
ENSMUSG00000067873.11	Htatsf1	protein_coding	3301.62	1.1313	1.12985	0.0362408	31.2162	1	6.4132e-214	7.23565e-212
ENSMUSG00000025190.13	Got1	protein_coding	10915.5	0.830014	0.829432	0.0266308	31.1675	1	2.93998e-213	3.27278e-211
ENSMUSG00000059456.13	Ptk2b	protein_coding	27564.5	1.23166	1.22975	0.0396865	31.0346	1	1.84002e-211	2.00815e-209
ENSMUSG00000026000.16	Lancl1	protein_coding	5735.33	0.955997	0.955106	0.0308426	30.996	1	6.09428e-211	6.60794e-209
ENSMUSG00000059005.13	Hnrnpa3	protein_coding	12939.6	0.70135	0.700998	0.0226397	30.9788	1	1.04115e-210	1.12163e-208
ENSMUSG00000039108.14	Lsm14b	protein_coding	4578.27	0.952925	0.952026	0.0307999	30.9392	1	3.54498e-210	3.7945e-208
ENSMUSG00000037012.18	Hk1	protein_coding	9348.4	0.90253	0.901782	0.0291917	30.9173	1	6.98443e-210	7.42841e-208
ENSMUSG00000031386.14	Hcfc1	protein_coding	6329.81	1.3638	1.36118	0.0441195	30.9114	1	8.39684e-210	8.87408e-208
ENSMUSG00000025468.15	Caly	protein_coding	6530.58	0.945193	0.944325	0.030671	30.8171	1	1.54425e-208	1.60161e-206
ENSMUSG00000061718.12	Ppp1r1b	protein_coding	74776.2	1.38113	1.37841	0.0448587	30.7884	1	3.74156e-208	3.85658e-206
ENSMUSG00000030007.8	Cct7	protein_coding	5783.44	0.973494	0.972536	0.0316883	30.7209	1	2.99569e-207	3.06884e-205
ENSMUSG00000008348.9	Ubc	protein_coding	17725.6	1.04457	1.04339	0.0340161	30.708	1	4.4482e-207	4.52902e-205
ENSMUSG00000026083.12	Eif5b	protein_coding	4178.84	1.09856	1.09716	0.0359629	30.5469	1	6.21793e-205	6.25464e-203
ENSMUSG00000039103.12	Nexn	protein_coding	3170.16	1.87182	1.86459	0.0613068	30.532	1	9.80324e-205	9.74372e-203
ENSMUSG00000030246.11	Ldhb	protein_coding	16105.1	0.856981	0.856314	0.0281036	30.4936	1	3.16467e-204	3.12684e-202
ENSMUSG00000016541.10	Atxn10	protein_coding	6866.97	0.780085	0.779587	0.0256674	30.3921	1	6.98357e-203	6.77975e-201
ENSMUSG00000029223.12	Uchl1	protein_coding	15610.7	0.855872	0.855207	0.0281865	30.3646	1	1.61105e-202	1.55499e-200
ENSMUSG00000027304.9	Rtf1	protein_coding	3996.1	0.901946	0.901163	0.0297449	30.3227	1	5.75548e-202	5.52328e-200
ENSMUSG00000029103.16	Lrpap1	protein_coding	5849.5	0.822818	0.822237	0.0271877	30.2643	1	3.37812e-201	3.2233e-199
ENSMUSG00000053536.7	Cstf2t	protein_coding	3543.51	1.01178	1.01069	0.0335646	30.1443	1	1.27531e-199	1.20311e-197
ENSMUSG00000009394.13	Syn2	protein_coding	13326.5	0.811512	0.810936	0.0270945	29.9512	1	4.24047e-197	3.91201e-195
ENSMUSG00000031153.16	Gripap1	protein_coding	4727.08	1.04993	1.04863	0.0351095	29.9045	1	1.71801e-196	1.57622e-194
ENSMUSG00000069662.5	Marcks	protein_coding	11402.3	0.911466	0.910651	0.0305433	29.8418	1	1.12216e-195	1.01836e-193
ENSMUSG00000003363.15	Pld3	protein_coding	17584.5	1.06478	1.06345	0.035686	29.8376	1	1.2709e-195	1.14711e-193
ENSMUSG00000037916.14	Ndufv1	protein_coding	4168.82	0.958354	0.957386	0.0321784	29.7826	1	6.56717e-195	5.8641e-193
ENSMUSG00000071659.4	Hnrnpul2	protein_coding	10674.4	0.748232	0.747762	0.0252246	29.6628	1	2.31589e-193	2.02465e-191
ENSMUSG00000060279.14	Ap2a1	protein_coding	9520.38	0.878947	0.878187	0.0296679	29.6262	1	6.86857e-193	5.97351e-191
ENSMUSG00000040794.5	C1qtnf4	protein_coding	7776.36	1.34725	1.3445	0.0455151	29.5999	1	1.49673e-192	1.28827e-190
ENSMUSG00000014195.15	Dnajc7	protein_coding	6019.77	0.869699	0.868953	0.0293847	29.597	1	1.63134e-192	1.39693e-190
ENSMUSG00000034187.18	Nsf	protein_coding	22943.3	0.807621	0.807031	0.0273351	29.5451	1	7.58208e-192	6.45947e-190
ENSMUSG00000017740.17	Slc12a5	protein_coding	27398.3	0.951774	0.950803	0.032247	29.5151	1	1.84205e-191	1.56134e-189
ENSMUSG00000033981.14	Gria2	protein_coding	23484.2	0.806438	0.805846	0.0273541	29.4814	1	4.97911e-191	4.19905e-189
ENSMUSG00000028430.14	Nol6	protein_coding	5345.02	0.978113	0.97705	0.0332137	29.4491	1	1.29224e-190	1.08431e-188
ENSMUSG00000024736.15	Tmem132a	protein_coding	6805.07	1.14348	1.1418	0.0389176	29.3821	1	9.28812e-190	7.75465e-188
ENSMUSG00000041141.7	Pnmal1	protein_coding	6793.68	0.880076	0.879319	0.0299591	29.376	1	1.1142e-189	9.25621e-188
ENSMUSG00000025651.14	Uqcrc1	protein_coding	5964.05	0.81838	0.817759	0.0278628	29.3717	1	1.26106e-189	1.04244e-187
ENSMUSG00000052087.14	Rgs14	protein_coding	3960.03	1.37882	1.37584	0.0470436	29.3093	1	7.88807e-189	6.45662e-187
ENSMUSG00000079184.10	Mphosph8	protein_coding	2551.33	1.10524	1.10368	0.0378743	29.1818	1	3.29669e-187	2.68528e-185
ENSMUSG00000038034.15	Igsf8	protein_coding	6324.82	0.95265	0.951665	0.0326504	29.1773	1	3.76811e-187	3.05436e-185
ENSMUSG00000020785.17	Camkk1	protein_coding	3468.97	1.12927	1.12762	0.0387359	29.153	1	7.65285e-187	6.1733e-185
ENSMUSG00000029166.14	Mapre3	protein_coding	6281.07	0.751471	0.750985	0.025797	29.1302	1	1.48736e-186	1.19403e-184
ENSMUSG00000026443.3	Lrrn2	protein_coding	5926.73	1.05975	1.05838	0.036458	29.0678	1	9.1713e-186	7.29249e-184
ENSMUSG00000019087.13	Atp6ap1	protein_coding	9030.11	0.838046	0.837364	0.0288934	29.0048	1	5.72486e-185	4.50914e-183
ENSMUSG00000024392.17	Bag6	protein_coding	8519.57	0.884041	0.883232	0.030527	28.9594	1	2.13962e-184	1.67734e-182
ENSMUSG00000021546.18	Hnrnpk	protein_coding	11709.4	0.7595	0.758989	0.0262595	28.9229	1	6.15395e-184	4.80181e-182
ENSMUSG00000026585.13	Kifap3	protein_coding	9715.22	0.904242	0.903377	0.0312851	28.9033	1	1.08564e-183	8.43163e-182
ENSMUSG00000022176.11	Rem2	protein_coding	2184.59	1.4893	1.48534	0.051546	28.8926	1	1.4779e-183	1.1425e-181
ENSMUSG00000030795.18	Fus	protein_coding	8527.12	0.83513	0.834439	0.0290257	28.7721	1	4.7905e-182	3.65259e-180
ENSMUSG00000020936.8	Nmt1	protein_coding	6595.76	0.894297	0.89345	0.0310915	28.7634	1	6.15541e-182	4.67195e-180
ENSMUSG00000003316.14	Glg1	protein_coding	11221.1	0.867966	0.86719	0.0302145	28.7268	1	1.76388e-181	1.33273e-179
ENSMUSG00000030376.8	Slc8a2	protein_coding	13657.6	1.33803	1.33518	0.0466189	28.7015	1	3.65487e-181	2.74906e-179
ENSMUSG00000036371.6	Serbp1	protein_coding	9161.84	0.812009	0.81137	0.0282997	28.6932	1	4.63453e-181	3.47029e-179
ENSMUSG00000001924.15	Uba1	protein_coding	10805.8	0.770485	0.76994	0.0268747	28.6696	1	9.14447e-181	6.81671e-179
ENSMUSG00000028932.7	Psmc2	protein_coding	2976.53	1.00246	1.00126	0.0349678	28.6682	1	9.50254e-181	7.05215e-179
ENSMUSG00000021039.9	Snw1	protein_coding	2997.89	1.07867	1.07715	0.037663	28.6401	1	2.12928e-180	1.56629e-178
ENSMUSG00000051695.6	Pcbp1	protein_coding	6193.48	0.824526	0.823853	0.0287945	28.6348	1	2.47555e-180	1.81301e-178
ENSMUSG00000070802.5	Pnmal2	protein_coding	23812.2	1.15544	1.15361	0.0403722	28.6197	1	3.82521e-180	2.78923e-178
ENSMUSG00000029713.15	Gnb2	protein_coding	15462.7	0.954047	0.953	0.0333399	28.6157	1	4.27974e-180	3.10709e-178
ENSMUSG00000032120.11	C2cd2l	protein_coding	13926.8	0.914839	0.913919	0.0320009	28.5879	1	9.49809e-180	6.86576e-178
ENSMUSG00000062044.16	Lmtk3	protein_coding	12080.3	1.19037	1.18835	0.0416698	28.5668	1	1.73782e-179	1.25078e-177
ENSMUSG00000036966.15	Spryd3	protein_coding	5458.54	0.794303	0.793698	0.0278179	28.5536	1	2.53265e-179	1.81503e-177
ENSMUSG00000063446.4	Plppr1	protein_coding	3242.39	1.16986	1.16795	0.0409992	28.5337	1	4.47021e-179	3.1899e-177
ENSMUSG00000021701.8	Plk2	protein_coding	9554.52	1.17575	1.17378	0.0412454	28.5062	1	9.8052e-179	6.96712e-177
ENSMUSG00000002455.14	Prpf6	protein_coding	2509.95	1.10907	1.10742	0.0389161	28.4991	1	1.20024e-178	8.49223e-177
ENSMUSG00000031066.10	Usp11	protein_coding	6895.92	1.00029	0.999094	0.0351426	28.4638	1	3.29137e-178	2.31896e-176
ENSMUSG00000029752.12	Asns	protein_coding	2955.82	1.14695	1.14514	0.0403291	28.4398	1	6.5198e-178	4.57427e-176
ENSMUSG00000032959.12	Pebp1	protein_coding	11282.9	0.774501	0.773937	0.0272549	28.4169	1	1.24895e-177	8.7259e-176
ENSMUSG00000032936.13	Camkv	protein_coding	27755.6	1.13466	1.13288	0.040103	28.2938	1	4.12473e-176	2.83435e-174
ENSMUSG00000045427.13	Hnrnph2	protein_coding	4375.01	0.914787	0.913856	0.0323576	28.2711	1	7.82723e-176	5.35652e-174
ENSMUSG00000020402.11	Vdac1	protein_coding	16353	0.721204	0.720742	0.0255271	28.2525	1	1.32797e-175	9.05081e-174
ENSMUSG00000028790.13	Khdrbs1	protein_coding	5285.22	0.774885	0.774315	0.027449	28.23	1	2.50488e-175	1.70027e-173
ENSMUSG00000020015.10	Cdk17	protein_coding	11787.1	1.03935	1.03797	0.0368603	28.1971	1	6.35387e-175	4.2781e-173
ENSMUSG00000063524.13	Eno1	protein_coding	18578.5	1.04518	1.04378	0.0371165	28.1596	1	1.82973e-174	1.22211e-172
ENSMUSG00000025968.16	Ndufs1	protein_coding	4973.05	0.997328	0.996101	0.0354563	28.1284	1	4.40852e-174	2.93281e-172
ENSMUSG00000026204.15	Ptprn	protein_coding	22175.6	0.893719	0.89283	0.0318465	28.0634	1	2.74511e-173	1.81177e-171
ENSMUSG00000038910.7	Plcl2	protein_coding	5461.34	1.07486	1.07329	0.0384297	27.9695	1	3.81387e-172	2.48765e-170
ENSMUSG00000035397.8	Klf16	protein_coding	4652.52	1.03095	1.02954	0.0369715	27.8849	1	4.07283e-171	2.6157e-169
ENSMUSG00000028005.13	Gucy1b1	protein_coding	10778.8	1.14374	1.14184	0.041096	27.8309	1	1.83528e-170	1.17416e-168
ENSMUSG00000029581.14	Fscn1	protein_coding	9659.84	0.955173	0.954061	0.0343656	27.7944	1	5.06592e-170	3.22866e-168
ENSMUSG00000032402.12	Smad3	protein_coding	3485.77	1.01181	1.01049	0.0366056	27.6408	1	3.59801e-168	2.27574e-166
ENSMUSG00000054309.9	Cpsf3	protein_coding	2273	1.07806	1.07646	0.0390174	27.6302	1	4.8302e-168	3.04357e-166
ENSMUSG00000034403.16	Pja1	protein_coding	6778.66	0.850991	0.850203	0.0308834	27.555	1	3.8598e-167	2.42296e-165
ENSMUSG00000009894.15	Snap47	protein_coding	7364.42	0.757549	0.756992	0.0274927	27.5545	1	3.91026e-167	2.44545e-165
ENSMUSG00000002524.17	Puf60	protein_coding	4253.58	0.852022	0.851214	0.0309956	27.4884	1	2.41369e-166	1.49273e-164
ENSMUSG00000019210.10	Atp6v1e1	protein_coding	8654.9	0.940537	0.939454	0.0342816	27.4357	1	1.03023e-165	6.34788e-164
ENSMUSG00000068923.14	Syt11	protein_coding	28028.4	0.67009	0.669698	0.0244274	27.4319	1	1.14137e-165	7.00683e-164
ENSMUSG00000026825.17	Dnm1	protein_coding	26836.6	0.721839	0.72135	0.0263336	27.4113	1	2.01e-165	1.22047e-163
ENSMUSG00000044667.12	Plppr4	protein_coding	17308.7	1.00529	1.00396	0.0367083	27.3858	1	4.04877e-165	2.4495e-163
ENSMUSG00000029020.13	Mfn2	protein_coding	8202.74	0.739323	0.738793	0.0270028	27.3794	1	4.81954e-165	2.9053e-163
ENSMUSG00000031778.13	Cx3cl1	protein_coding	40440.8	1.16336	1.16131	0.0425096	27.3671	1	6.75414e-165	4.04231e-163
ENSMUSG00000021687.14	Scamp1	protein_coding	11797.3	0.748724	0.748172	0.0274038	27.3219	1	2.32884e-164	1.38388e-162
ENSMUSG00000039100.10	2019-03-06	protein_coding	10833.7	0.716592	0.716106	0.0262953	27.2517	1	1.58686e-163	9.39622e-162
ENSMUSG00000024474.7	Ik	protein_coding	3755.41	0.943848	0.94273	0.0347856	27.1333	1	3.98773e-162	2.3529e-160
ENSMUSG00000002052.6	Supt6	protein_coding	8040.37	0.889828	0.88888	0.0329502	27.0053	1	1.28178e-160	7.53635e-159
ENSMUSG00000030216.12	Wbp11	protein_coding	3762.98	0.87497	0.874067	0.0324082	26.9985	1	1.54113e-160	9.02941e-159
ENSMUSG00000020628.16	Trappc12	protein_coding	2993.33	1.04091	1.03939	0.0385871	26.9755	1	2.86576e-160	1.67316e-158
ENSMUSG00000020589.17	Fam49a	protein_coding	12515.8	0.941418	0.940284	0.0350549	26.8555	1	7.2775e-159	4.20484e-157
ENSMUSG00000024617.16	Camk2a	protein_coding	69881.7	1.0637	1.06207	0.039673	26.8118	1	2.3542e-158	1.35553e-156
ENSMUSG00000026797.16	Stxbp1	protein_coding	24926.8	0.613251	0.612937	0.0228911	26.7899	1	4.23755e-158	2.43157e-156
ENSMUSG00000026259.14	Ngef	protein_coding	28750.8	1.36934	1.36581	0.0512259	26.7313	1	2.03511e-157	1.1598e-155
ENSMUSG00000036306.13	Lzts1	protein_coding	5943.89	1.04381	1.04225	0.0391202	26.6822	1	7.57404e-157	4.30175e-155
ENSMUSG00000020882.17	Cacnb1	protein_coding	8061.28	1.04807	1.04647	0.0393099	26.6618	1	1.30726e-156	7.39955e-155
ENSMUSG00000024735.13	Prpf19	protein_coding	4952.47	0.883602	0.882655	0.0331459	26.6579	1	1.44819e-156	8.16955e-155
ENSMUSG00000020111.15	Micu1	protein_coding	3752.41	0.98549	0.984133	0.0369844	26.6461	1	1.98831e-156	1.11787e-154
ENSMUSG00000041028.16	Ghitm	protein_coding	14568.5	0.798455	0.797748	0.0299968	26.618	1	4.19727e-156	2.35188e-154
ENSMUSG00000037902.18	Sirpa	protein_coding	13426.7	0.732448	0.731908	0.0275353	26.6003	1	6.73355e-156	3.74789e-154
ENSMUSG00000027546.15	Atp9a	protein_coding	14060.9	0.65363	0.653241	0.0246186	26.5502	1	2.55316e-155	1.41637e-153
ENSMUSG00000021270.13	Hsp90aa1	protein_coding	34944.9	0.913261	0.9122	0.0344633	26.4995	1	9.80968e-155	5.42391e-153
ENSMUSG00000018340.13	Anxa6	protein_coding	3491.67	1.20915	1.20667	0.0456493	26.4877	1	1.34158e-154	7.36898e-153
ENSMUSG00000019777.16	Hdac2	protein_coding	3220.5	0.980594	0.979269	0.0370418	26.4726	1	2.00269e-154	1.09642e-152
ENSMUSG00000050148.9	Ubqln2	protein_coding	12377.9	0.895414	0.894411	0.0338309	26.4674	1	2.3026e-154	1.2565e-152
ENSMUSG00000027296.7	Itpka	protein_coding	5223.71	1.11652	1.11456	0.0421936	26.4619	1	2.65901e-154	1.44626e-152
ENSMUSG00000039989.7	Cbx4	protein_coding	3336.86	0.981572	0.980243	0.0371012	26.4566	1	3.06564e-154	1.66201e-152
ENSMUSG00000024059.10	Clip4	protein_coding	4955.32	1.02646	1.02494	0.0388107	26.4479	1	3.85934e-154	2.08554e-152
ENSMUSG00000031672.8	Got2	protein_coding	9102.33	0.819728	0.81895	0.0310317	26.4158	1	9.01592e-154	4.85638e-152
ENSMUSG00000050821.14	Fam131a	protein_coding	5140.39	1.00783	1.00641	0.0381584	26.4117	1	1.00644e-153	5.40373e-152
ENSMUSG00000015291.10	Gdi1	protein_coding	16498.6	0.642732	0.64236	0.0243384	26.4081	1	1.1057e-153	5.91765e-152
ENSMUSG00000032249.14	Anp32a	protein_coding	6606.48	0.829466	0.828664	0.0314263	26.394	1	1.60749e-153	8.57568e-152
ENSMUSG00000030435.16	U2af2	protein_coding	5739.78	0.83677	0.835939	0.0317184	26.3812	1	2.25301e-153	1.19811e-151
ENSMUSG00000041380.13	Htr2c	protein_coding	5348.16	0.906124	0.905098	0.0344983	26.2657	1	4.7269e-152	2.50571e-150
ENSMUSG00000039058.11	Ak5	protein_coding	3116.87	1.14097	1.13899	0.0434706	26.247	1	7.73909e-152	4.08947e-150
ENSMUSG00000001783.3	Rtcb	protein_coding	3483.12	0.846274	0.845412	0.0322481	26.2426	1	8.67862e-152	4.57147e-150
ENSMUSG00000032458.6	Copb2	protein_coding	3179.9	0.920773	0.919665	0.0351321	26.2089	1	2.10564e-151	1.09875e-149
ENSMUSG00000018322.10	Tomm34	protein_coding	2764.39	0.937157	0.935983	0.0357653	26.2029	1	2.46065e-151	1.28e-149
ENSMUSG00000055932.15	Fto	protein_coding	7678.97	0.73523	0.734662	0.0281028	26.1622	1	7.16799e-151	3.71711e-149
ENSMUSG00000031409.1	Tceal6	protein_coding	3359.9	1.07156	1.06975	0.0410303	26.1163	1	2.37864e-150	1.22211e-148
ENSMUSG00000058260.2	Serpina9	protein_coding	2320.64	1.31491	1.3116	0.0504008	26.089	1	4.86147e-150	2.49008e-148
ENSMUSG00000030058.17	Copg1	protein_coding	10404.2	0.789373	0.788663	0.0302724	26.0757	1	6.88758e-150	3.51709e-148
ENSMUSG00000022454.17	Nell2	protein_coding	12291.7	1.07216	1.07039	0.0412089	26.0177	1	3.12321e-149	1.58515e-147
ENSMUSG00000029922.15	Mkrn1	protein_coding	5711.71	1.03521	1.03359	0.0398306	25.9904	1	6.36097e-149	3.21865e-147
ENSMUSG00000008658.16	Rbfox1	protein_coding	12554.4	0.99234	0.990911	0.0381877	25.9859	1	7.15397e-149	3.60897e-147
ENSMUSG00000001525.10	Tubb5	protein_coding	13524.5	0.84922	0.84833	0.0327529	25.9281	1	3.21042e-148	1.60023e-146
ENSMUSG00000033793.12	Atp6v1h	protein_coding	4651.23	0.843024	0.842149	0.0325139	25.9282	1	3.20686e-148	1.60023e-146
ENSMUSG00000061911.15	Myt1l	protein_coding	16429.3	0.840038	0.839166	0.0324277	25.905	1	5.85358e-148	2.90902e-146
ENSMUSG00000063229.15	Ldha	protein_coding	7809.47	1.09596	1.09405	0.0423567	25.8746	1	1.2858e-147	6.35216e-146
ENSMUSG00000036188.4	Ankmy2	protein_coding	1921.99	1.06059	1.05884	0.0410314	25.8483	1	2.5411e-147	1.24798e-145
ENSMUSG00000023055.10	Calcoco1	protein_coding	3874.63	1.10009	1.09808	0.0425755	25.8385	1	3.27392e-147	1.59848e-145
ENSMUSG00000053838.14	Nudcd3	protein_coding	5749.18	0.796662	0.795919	0.0308329	25.838	1	3.31648e-147	1.61454e-145
ENSMUSG00000047514.6	Tspyl1	protein_coding	8313.72	0.81416	0.81336	0.0315579	25.7989	1	9.1212e-147	4.42749e-145
ENSMUSG00000042750.7	Bex2	protein_coding	7600.18	0.856397	0.85548	0.0331995	25.7955	1	9.96418e-147	4.82266e-145
ENSMUSG00000017119.19	Nbr1	protein_coding	6198.3	0.815305	0.814505	0.0316275	25.7784	1	1.54959e-146	7.47833e-145
ENSMUSG00000010086.17	Rnf112	protein_coding	5568.08	1.12503	1.12291	0.0437425	25.7193	1	7.10598e-146	3.39988e-144
ENSMUSG00000036712.15	Cyld	protein_coding	16560	0.994074	0.992603	0.0387543	25.6506	1	4.15875e-145	1.96722e-143
ENSMUSG00000041815.14	Poldip3	protein_coding	3543.44	0.927414	0.926227	0.036273	25.5676	1	3.49952e-144	1.64606e-142
ENSMUSG00000051375.15	Pcdh1	protein_coding	8014.5	0.84459	0.843694	0.0330567	25.5498	1	5.52464e-144	2.5913e-142
ENSMUSG00000022564.7	Grina	protein_coding	14638.2	0.801301	0.800523	0.0313921	25.5256	1	1.02609e-143	4.78594e-142
ENSMUSG00000039419.17	Cntnap2	protein_coding	8608.43	0.849949	0.849027	0.0333286	25.5021	1	1.86682e-143	8.65896e-142
ENSMUSG00000027067.16	Ssrp1	protein_coding	2933.53	0.939683	0.938431	0.036854	25.4975	1	2.10289e-143	9.72687e-142
ENSMUSG00000054013.6	Tmem179	protein_coding	4791.97	0.747792	0.747167	0.029335	25.4915	1	2.45032e-143	1.13026e-141
ENSMUSG00000048076.14	Arf1	protein_coding	14548.5	0.722812	0.722242	0.0283661	25.4816	1	3.15695e-143	1.4522e-141
ENSMUSG00000031833.10	Mast3	protein_coding	12828.8	0.891524	0.890441	0.0350963	25.4022	1	2.38182e-142	1.08666e-140
ENSMUSG00000048895.13	Cdk5r1	protein_coding	13485.2	0.775586	0.774875	0.0305685	25.3721	1	5.13016e-142	2.3215e-140
ENSMUSG00000001419.17	Mef2d	protein_coding	11220.2	0.81258	0.811762	0.0320581	25.3471	1	9.67769e-142	4.35574e-140
ENSMUSG00000058301.8	Upf1	protein_coding	3202.91	1.02468	1.02304	0.0404468	25.3341	1	1.34509e-141	6.0273e-140
ENSMUSG00000024740.10	Ddb1	protein_coding	7526.91	0.809241	0.808435	0.0319428	25.3341	1	1.34638e-141	6.0273e-140
ENSMUSG00000041351.16	Rap1gap	protein_coding	18421.8	1.0123	1.01072	0.0399653	25.3295	1	1.51081e-141	6.74533e-140
ENSMUSG00000020277.10	Pfkl	protein_coding	4440.06	1.12806	1.12588	0.0446791	25.2481	1	1.1888e-140	5.27943e-139
ENSMUSG00000020612.16	Prkar1a	protein_coding	22715.6	0.64687	0.646454	0.025631	25.2378	1	1.54148e-140	6.82747e-139
ENSMUSG00000020929.14	Eftud2	protein_coding	3153.99	0.884951	0.883873	0.0351113	25.2041	1	3.60745e-140	1.58937e-138
ENSMUSG00000095567.7	Noc2l	protein_coding	3148.89	0.937638	0.936335	0.0372216	25.1907	1	5.06455e-140	2.22547e-138
ENSMUSG00000078137.1	Ankrd63	protein_coding	9933.83	1.14031	1.13802	0.0452701	25.189	1	5.29064e-140	2.31872e-138
ENSMUSG00000008153.11	Clstn3	protein_coding	12845.2	0.70776	0.707214	0.0281005	25.1867	1	5.59725e-140	2.44667e-138
ENSMUSG00000027270.14	Lamp5	protein_coding	3809.85	1.36151	1.35761	0.0540941	25.1693	1	8.69875e-140	3.79247e-138
ENSMUSG00000006024.13	Napa	protein_coding	5993.37	0.764912	0.764216	0.0303914	25.1687	1	8.82234e-140	3.83634e-138
ENSMUSG00000016319.3	Slc25a5	protein_coding	7760.41	0.877156	0.876107	0.0348637	25.1596	1	1.11067e-139	4.81715e-138
ENSMUSG00000020849.13	Ywhae	protein_coding	23056.5	0.612594	0.612239	0.0243544	25.1533	1	1.30077e-139	5.627e-138
ENSMUSG00000024758.15	Rtn3	protein_coding	27541.2	0.520496	0.520276	0.0207589	25.0733	0	9.72243e-139	4.1734e-137
ENSMUSG00000030718.9	Ppme1	protein_coding	5686.97	0.780749	0.780005	0.0311553	25.0599	1	1.36299e-138	5.83568e-137
ENSMUSG00000026235.14	Epha4	protein_coding	8378.09	0.988395	0.986867	0.0394654	25.0446	1	1.99929e-138	8.53815e-137
ENSMUSG00000020802.8	Ube2o	protein_coding	4758.82	0.767815	0.767109	0.0306614	25.0417	1	2.14882e-138	9.15332e-137
ENSMUSG00000022756.17	Slc7a4	protein_coding	2161.5	1.10464	1.10254	0.0441416	25.0249	1	3.27721e-138	1.39244e-136
ENSMUSG00000020358.17	Hnrnpab	protein_coding	5618.41	0.751652	0.750983	0.0300392	25.0224	1	3.48759e-138	1.47806e-136
ENSMUSG00000018326.9	Ywhab	protein_coding	20045	0.677584	0.677095	0.0271714	24.9374	1	2.92282e-137	1.23246e-135
ENSMUSG00000032966.14	Fkbp1a	protein_coding	23804.4	0.778879	0.778137	0.0312406	24.9316	1	3.37855e-137	1.42104e-135
ENSMUSG00000045983.16	Eif4g1	protein_coding	8354.16	0.697694	0.697158	0.0279869	24.9293	1	3.57936e-137	1.50171e-135
ENSMUSG00000025170.13	Rab40b	protein_coding	2204.09	1.00938	1.00779	0.0405148	24.9139	1	5.25907e-137	2.1954e-135
ENSMUSG00000032875.8	Arhgef17	protein_coding	8983.14	0.740636	0.739988	0.0297358	24.9072	1	6.21956e-137	2.58988e-135
ENSMUSG00000049354.8	Dcaf7	protein_coding	8817.2	0.738242	0.737608	0.0296622	24.8883	1	9.96446e-137	4.1287e-135
ENSMUSG00000029563.16	Foxp2	protein_coding	3434.4	1.02967	1.02799	0.0414078	24.8666	1	1.71151e-136	7.07395e-135
ENSMUSG00000009079.16	Ewsr1	protein_coding	5982.07	0.736362	0.735729	0.0296755	24.8138	1	6.36397e-136	2.61095e-134
ENSMUSG00000030942.8	Thumpd1	protein_coding	2392.81	1.00568	1.00406	0.0406454	24.7429	1	3.69862e-135	1.49902e-133
ENSMUSG00000011752.7	Pgam1	protein_coding	13785.3	0.55682	0.556544	0.0225153	24.7307	0	4.99584e-135	2.01987e-133
ENSMUSG00000006356.10	Crip2	protein_coding	4111.47	0.937113	0.93579	0.0379368	24.7019	1	1.01935e-134	4.10148e-133
ENSMUSG00000027108.15	Ola1	protein_coding	3303.13	0.881594	0.880484	0.0357092	24.6882	1	1.43365e-134	5.75458e-133
ENSMUSG00000033007.15	Asic4	protein_coding	3036.13	1.39148	1.38726	0.0564171	24.6641	1	2.59652e-134	1.03724e-132
ENSMUSG00000028222.2	Calb1	protein_coding	9514.22	1.16349	1.16094	0.0471835	24.6588	1	2.95948e-134	1.17941e-132
ENSMUSG00000025092.7	Hspa12a	protein_coding	5682.74	0.917115	0.915889	0.0372441	24.6244	1	6.91649e-134	2.74327e-132
ENSMUSG00000037679.9	Inf2	protein_coding	23589.8	1.38693	1.38259	0.0564078	24.5875	1	1.7181e-133	6.78223e-132
ENSMUSG00000058624.13	Gda	protein_coding	10782.2	0.869821	0.868773	0.0354077	24.5659	1	2.92734e-133	1.15285e-131
ENSMUSG00000022619.5	Mapk8ip2	protein_coding	10366.4	0.735141	0.734496	0.0299283	24.5634	1	3.10971e-133	1.22179e-131
ENSMUSG00000047379.7	B4gat1	protein_coding	3659.77	0.803155	0.802301	0.032701	24.5606	1	3.33573e-133	1.30751e-131
ENSMUSG00000022186.14	Oxct1	protein_coding	9757.11	0.761931	0.761212	0.031038	24.5483	1	4.5045e-133	1.7615e-131
ENSMUSG00000039474.13	Wfs1	protein_coding	21193.7	1.97517	1.96279	0.080665	24.4861	1	2.07616e-132	8.09992e-131
ENSMUSG00000052698.15	Tln2	protein_coding	8958.54	0.972168	0.970658	0.0397478	24.4584	1	4.09352e-132	1.59333e-130
ENSMUSG00000006299.13	Aamp	protein_coding	4385.25	0.801228	0.800379	0.0328672	24.3777	1	2.94646e-131	1.14153e-129
ENSMUSG00000005566.14	Trim28	protein_coding	3903.39	0.928178	0.926861	0.0380926	24.3663	1	3.89025e-131	1.50369e-129
ENSMUSG00000025855.13	Prkar1b	protein_coding	15737.7	0.668404	0.667916	0.0274382	24.3603	1	4.50661e-131	1.73791e-129
ENSMUSG00000042292.16	Mrtfa	protein_coding	3256.3	1.00198	1.00033	0.041186	24.3283	1	9.85123e-131	3.77284e-129
ENSMUSG00000007670.10	Khsrp	protein_coding	5073.37	0.910683	0.909426	0.0374601	24.3108	1	1.5079e-130	5.7486e-129
ENSMUSG00000036955.16	Kif1bp	protein_coding	4423.92	0.712364	0.711761	0.0293344	24.2842	1	2.87704e-130	1.09432e-128
ENSMUSG00000024767.11	Otub1	protein_coding	6496.65	0.762038	0.761301	0.0313973	24.2708	1	3.99154e-130	1.51479e-128
ENSMUSG00000015176.11	Nolc1	protein_coding	2598.59	1.01557	1.01381	0.0418751	24.2524	1	6.24212e-130	2.36351e-128
ENSMUSG00000026202.13	Tuba4a	protein_coding	11681.8	0.941627	0.940234	0.03885	24.2375	1	8.95393e-130	3.38264e-128
ENSMUSG00000048826.7	Dact2	protein_coding	2181.88	1.10344	1.10117	0.0455818	24.208	1	1.83229e-129	6.89091e-128
ENSMUSG00000004929.12	Thop1	protein_coding	1385.8	1.18887	1.18607	0.0491728	24.1773	1	3.8555e-129	1.44672e-127
ENSMUSG00000054728.16	Phactr1	protein_coding	59133.5	1.1772	1.17446	0.0487885	24.1286	1	1.25423e-128	4.68527e-127
ENSMUSG00000052459.13	Atp6v1a	protein_coding	10203.1	0.699441	0.698871	0.0290266	24.0965	1	2.71889e-128	1.01114e-126
ENSMUSG00000059409.9	Ppp2r5d	protein_coding	6504.54	0.812602	0.811678	0.0338691	23.9924	1	3.33619e-127	1.2352e-125
ENSMUSG00000028266.17	Lmo4	protein_coding	4054.68	0.754698	0.753977	0.0314721	23.9799	1	4.51062e-127	1.66633e-125
ENSMUSG00000001424.14	Snd1	protein_coding	3083.57	0.962322	0.9608	0.0401756	23.9529	1	8.61803e-127	3.16969e-125
ENSMUSG00000054034.10	Tceal5	protein_coding	2509.83	1.03896	1.03703	0.0434204	23.928	1	1.56788e-126	5.75394e-125
ENSMUSG00000027968.11	Larp7	protein_coding	1025.31	1.27289	1.26931	0.0532241	23.9156	1	2.10683e-126	7.71489e-125
ENSMUSG00000001300.16	Efnb2	protein_coding	4300.88	0.768633	0.767867	0.0321585	23.9014	1	2.96329e-126	1.08274e-124
ENSMUSG00000020923.17	Ubtf	protein_coding	5617.89	0.989098	0.987412	0.0414423	23.8669	1	6.76456e-126	2.46626e-124
ENSMUSG00000034024.8	Cct2	protein_coding	4258.38	0.804301	0.803413	0.033701	23.8658	1	6.94827e-126	2.52772e-124
ENSMUSG00000031353.13	Rbbp7	protein_coding	4182.78	0.7899	0.789051	0.0331085	23.8579	1	8.38787e-126	3.0448e-124
ENSMUSG00000025487.15	Psmd13	protein_coding	1873.29	1.10924	1.1069	0.0465136	23.8476	1	1.07137e-125	3.88064e-124
ENSMUSG00000032216.14	Nedd4	protein_coding	19310.6	0.648798	0.648329	0.0272117	23.8426	1	1.20714e-125	4.36296e-124
ENSMUSG00000005510.9	Ndufs3	protein_coding	3082.96	0.879997	0.878797	0.0369105	23.8414	1	1.24401e-125	4.4865e-124
ENSMUSG00000006675.10	P4htm	protein_coding	2272.47	0.876621	0.875481	0.0367986	23.8221	1	1.97137e-125	7.0944e-124
ENSMUSG00000040731.13	Eif4h	protein_coding	11370.1	0.668106	0.66759	0.0280966	23.7789	1	5.52698e-125	1.97622e-123
ENSMUSG00000068882.13	Ssb	protein_coding	3685.91	0.996193	0.994479	0.0419232	23.7623	1	8.19186e-125	2.91038e-123
ENSMUSG00000020361.13	Hspa4	protein_coding	8795.72	0.754623	0.753872	0.0317709	23.752	1	1.04839e-124	3.70889e-123
ENSMUSG00000031391.18	L1cam	protein_coding	6489.39	0.871006	0.869862	0.0366886	23.7405	1	1.37795e-124	4.86449e-123
ENSMUSG00000022489.6	Pde1b	protein_coding	47657.1	1.14944	1.14679	0.0485515	23.6747	1	6.56691e-124	2.31338e-122
ENSMUSG00000040945.13	Rcc2	protein_coding	4461.22	0.758212	0.757443	0.0320277	23.6736	1	6.74516e-124	2.37117e-122
ENSMUSG00000045114.10	Prrt2	protein_coding	8312.78	1.02557	1.02368	0.043323	23.6727	1	6.89206e-124	2.41772e-122
ENSMUSG00000018395.19	Kif3a	protein_coding	4598.59	0.806949	0.806034	0.0341245	23.6472	1	1.26102e-123	4.40514e-122
ENSMUSG00000039637.15	Coro7	protein_coding	3086.09	1.05313	1.05104	0.0445414	23.6439	1	1.36452e-123	4.75674e-122
ENSMUSG00000008892.12	Vdac3	protein_coding	3817.12	0.758621	0.757864	0.0320897	23.6407	1	1.47227e-123	5.12166e-122
ENSMUSG00000026229.17	Psmd1	protein_coding	4709.64	0.82188	0.820905	0.0348047	23.6141	1	2.76323e-123	9.59261e-122
ENSMUSG00000048251.15	Bcl11b	protein_coding	16387.4	1.07028	1.06811	0.0454535	23.5468	1	1.35525e-122	4.69502e-121
ENSMUSG00000027419.9	Pcsk2	protein_coding	15023.4	1.04379	1.04177	0.0443741	23.5225	1	2.40279e-122	8.28961e-121
ENSMUSG00000032599.12	Ip6k2	protein_coding	2908.99	0.88909	0.887843	0.0378017	23.5198	1	2.55619e-122	8.80066e-121
ENSMUSG00000062380.4	Tubb3	protein_coding	9622.8	0.777961	0.777127	0.0331219	23.4879	1	5.42864e-122	1.86517e-120
ENSMUSG00000078816.9	Prkcg	protein_coding	7043.42	1.30397	1.30007	0.0555723	23.4644	1	9.4183e-122	3.22268e-120
ENSMUSG00000031007.2	Atp6ap2	protein_coding	6578.48	0.806703	0.805781	0.0343943	23.4545	1	1.18869e-121	4.05907e-120
ENSMUSG00000070544.6	Top1	protein_coding	4460.69	0.89243	0.89116	0.0380607	23.4475	1	1.40118e-121	4.77489e-120
ENSMUSG00000033732.10	Sf3b3	protein_coding	3255.73	0.976026	0.974367	0.0416308	23.4448	1	1.49306e-121	5.07763e-120
ENSMUSG00000089715.12	Cbx6	protein_coding	18684.6	0.797421	0.796517	0.0340246	23.4366	1	1.8116e-121	6.1484e-120
ENSMUSG00000002102.15	Psmc3	protein_coding	3449.99	0.857845	0.856719	0.0366405	23.4125	1	3.19059e-121	1.08066e-119
ENSMUSG00000010608.15	Rbm25	protein_coding	4618.34	0.873058	0.871867	0.0373026	23.4048	1	3.82136e-121	1.29168e-119
ENSMUSG00000038805.10	Six3	protein_coding	3975.11	0.837986	0.836895	0.0358488	23.3756	1	7.56995e-121	2.5536e-119
ENSMUSG00000028953.10	Abcf2	protein_coding	3009.58	0.879504	0.878276	0.0376288	23.3732	1	8.01002e-121	2.6966e-119
ENSMUSG00000031932.14	Gpr83	protein_coding	4324.26	0.989453	0.987734	0.0423893	23.342	1	1.6602e-120	5.57788e-119
ENSMUSG00000021373.16	Cap2	protein_coding	10110.5	1.01676	1.01487	0.0436111	23.3142	1	3.18002e-120	1.062e-118
ENSMUSG00000026275.13	Ppp1r7	protein_coding	9904.71	0.928186	0.926742	0.039826	23.306	1	3.84938e-120	1.28297e-118
ENSMUSG00000048814.10	Lonrf2	protein_coding	8925.22	0.646545	0.646059	0.0277878	23.2672	1	9.51698e-120	3.15933e-118
ENSMUSG00000000902.13	Smarcb1	protein_coding	2462.73	0.872289	0.871079	0.0375326	23.2408	1	1.76182e-119	5.82553e-118
ENSMUSG00000021266.16	Wars	protein_coding	3023.82	0.78178	0.780916	0.0336819	23.2107	1	3.55135e-119	1.16963e-117
ENSMUSG00000023456.15	Tpi1	protein_coding	13701.6	0.762627	0.761822	0.0328615	23.2073	1	3.84444e-119	1.26367e-117
ENSMUSG00000029054.8	Gabrd	protein_coding	4429.35	1.34386	1.33941	0.0579266	23.1994	1	4.61764e-119	1.51484e-117
ENSMUSG00000037331.15	Larp1	protein_coding	5733.04	0.834802	0.833745	0.0359877	23.1968	1	4.89964e-119	1.6042e-117
ENSMUSG00000040640.11	Erc2	protein_coding	5979.49	0.81379	0.812815	0.0351	23.1849	1	6.46313e-119	2.11196e-117
ENSMUSG00000049792.6	Bag5	protein_coding	2653.21	0.909361	0.90793	0.0392577	23.1639	1	1.05336e-118	3.42867e-117
ENSMUSG00000035011.15	Zbtb7a	protein_coding	8442.82	0.652402	0.651883	0.0282019	23.1333	1	2.14178e-118	6.95786e-117
ENSMUSG00000063358.17	Mapk1	protein_coding	26177	0.814474	0.813487	0.0352335	23.1165	1	3.16281e-118	1.02549e-116
ENSMUSG00000023236.7	Scg5	protein_coding	4943.98	0.840063	0.838961	0.0364197	23.0662	1	1.01168e-117	3.27385e-116
ENSMUSG00000026090.16	2010300C02Rik	protein_coding	19106.7	1.04297	1.04088	0.0452387	23.0548	1	1.31637e-117	4.25159e-116
ENSMUSG00000038762.15	Abcf1	protein_coding	3105.07	0.895474	0.894133	0.0389037	23.0177	1	3.0986e-117	9.98851e-116
ENSMUSG00000000532.11	Acvr1b	protein_coding	5063.98	0.759473	0.758657	0.0330218	22.9991	1	4.75562e-117	1.5271e-115
ENSMUSG00000032850.16	Rnft2	protein_coding	4361.13	0.699351	0.698711	0.0304101	22.9973	1	4.95747e-117	1.58886e-115
ENSMUSG00000025576.17	Rbfox3	protein_coding	11846.8	0.967393	0.965711	0.0420791	22.9899	1	5.88677e-117	1.88309e-115
ENSMUSG00000029014.14	Dnajc2	protein_coding	1796.89	1.01123	1.0093	0.0439953	22.9851	1	6.57394e-117	2.09888e-115
ENSMUSG00000034951.10	Cog7	protein_coding	2141.23	0.996571	0.994733	0.0433771	22.9746	1	8.37619e-117	2.66919e-115
ENSMUSG00000000568.15	Hnrnpd	protein_coding	8072.61	0.786273	0.785371	0.0342336	22.9679	1	9.77242e-117	3.10819e-115
ENSMUSG00000027634.14	Ndrg3	protein_coding	10948	0.780811	0.779935	0.0340003	22.9648	1	1.04754e-116	3.32544e-115
ENSMUSG00000025980.14	Hspd1	protein_coding	5740.13	0.750086	0.749299	0.0326764	22.955	1	1.31314e-116	4.16068e-115
ENSMUSG00000061904.12	Slc25a3	protein_coding	11336.5	0.605441	0.605028	0.0263795	22.9512	1	1.43294e-116	4.53166e-115
ENSMUSG00000027575.19	Arfgap1	protein_coding	2699.25	0.89505	0.893713	0.039023	22.9365	1	2.01021e-116	6.3333e-115
ENSMUSG00000063646.18	Jakmip1	protein_coding	4507.35	1.10178	1.09927	0.0480833	22.9139	1	3.37651e-116	1.06179e-114
ENSMUSG00000022212.15	Cpne6	protein_coding	2413.58	1.21565	1.21252	0.0531239	22.8833	1	6.81708e-116	2.13969e-114
ENSMUSG00000027642.15	Rpn2	protein_coding	4610.23	0.759536	0.758716	0.0332206	22.8634	1	1.07586e-115	3.37048e-114
ENSMUSG00000020705.6	Ddx42	protein_coding	3263.81	0.80231	0.801341	0.0350959	22.8605	1	1.14901e-115	3.59293e-114
ENSMUSG00000075528.13	Aarsd1	protein_coding	1759.99	1.07734	1.07499	0.0471325	22.8576	1	1.22756e-115	3.83135e-114
ENSMUSG00000029712.14	Actl6b	protein_coding	2761.82	1.00554	1.00362	0.0439958	22.8554	1	1.29014e-115	4.01916e-114
ENSMUSG00000002658.9	Gtf2f1	protein_coding	1802.77	1.07842	1.07606	0.0472053	22.8454	1	1.62386e-115	5.04938e-114
ENSMUSG00000037771.11	Slc32a1	protein_coding	14021.9	0.919889	0.918426	0.0402823	22.8361	1	2.00998e-115	6.23842e-114
ENSMUSG00000026576.12	Atp1b1	protein_coding	42189.5	0.620872	0.620423	0.0272174	22.8116	1	3.51935e-115	1.09028e-113
ENSMUSG00000031701.6	Dnaja2	protein_coding	5934.31	0.729662	0.728926	0.0319892	22.8097	1	3.67745e-115	1.13715e-113
ENSMUSG00000061576.15	Dpp6	protein_coding	12947.2	0.821913	0.820864	0.0360553	22.7959	1	5.03647e-115	1.55451e-113
ENSMUSG00000034898.16	Filip1	protein_coding	2362.54	1.10905	1.10654	0.0486544	22.7945	1	5.20261e-115	1.60282e-113
ENSMUSG00000031311.17	Nono	protein_coding	4619.14	0.70916	0.708489	0.0311441	22.7703	1	9.04091e-115	2.7751e-113
ENSMUSG00000028409.11	Smu1	protein_coding	2063.12	1.02175	1.01973	0.0448921	22.7601	1	1.13977e-114	3.49208e-113
ENSMUSG00000027010.16	Slc25a12	protein_coding	5613.8	0.703582	0.702922	0.0309145	22.759	1	1.16942e-114	3.57636e-113
ENSMUSG00000032998.16	Foxj3	protein_coding	3328.79	0.75692	0.756109	0.0332877	22.7388	1	1.85356e-114	5.64796e-113
ENSMUSG00000017631.18	Abr	protein_coding	13913.2	0.600401	0.599997	0.0264088	22.7349	1	2.02403e-114	6.15615e-113
ENSMUSG00000042506.15	Usp22	protein_coding	9079.59	0.604797	0.60438	0.0266058	22.7318	1	2.17223e-114	6.5949e-113
ENSMUSG00000022752.9	Tomm70a	protein_coding	19142.7	1.01939	1.01738	0.0448631	22.7222	1	2.70301e-114	8.19143e-113
ENSMUSG00000035964.8	Tmem59l	protein_coding	4760.68	0.826909	0.82585	0.0364028	22.7155	1	3.14798e-114	9.52264e-113
ENSMUSG00000013593.12	Ndufs2	protein_coding	4967.7	0.678685	0.678089	0.0298954	22.702	1	4.28479e-114	1.29381e-112
ENSMUSG00000030738.11	Eif3c	protein_coding	5837.7	0.731631	0.730887	0.0322326	22.6984	1	4.6425e-114	1.39929e-112
ENSMUSG00000043079.17	Synpo	protein_coding	7905.62	1.08975	1.08728	0.0480616	22.674	1	8.0847e-114	2.4324e-112
ENSMUSG00000110195.1	Pde2a	protein_coding	27057.6	0.987042	0.985204	0.0435671	22.6556	1	1.22723e-113	3.67904e-112
ENSMUSG00000041645.14	Ddx24	protein_coding	5914.28	0.676671	0.676073	0.029869	22.6546	1	1.25595e-113	3.75841e-112
ENSMUSG00000025410.10	Dctn2	protein_coding	4310.85	0.679752	0.679158	0.0300094	22.6513	1	1.35473e-113	4.04673e-112
ENSMUSG00000021259.5	Cyp46a1	protein_coding	8332.1	0.974023	0.972235	0.0430046	22.6493	1	1.41771e-113	4.22731e-112
ENSMUSG00000036748.16	Cuedc2	protein_coding	2503.69	0.866828	0.865576	0.0383145	22.624	1	2.51617e-113	7.48931e-112
ENSMUSG00000042604.5	Kcna4	protein_coding	3294.48	0.978408	0.976547	0.0433867	22.5509	1	1.31594e-112	3.88911e-111
ENSMUSG00000020827.18	Mink1	protein_coding	19724.7	0.874636	0.873339	0.0387926	22.5465	1	1.45491e-112	4.29223e-111
ENSMUSG00000031906.9	Smpd3	protein_coding	10870.2	0.917625	0.916112	0.0407225	22.5336	1	1.94477e-112	5.7172e-111
ENSMUSG00000032336.17	Nptn	protein_coding	24081	0.874391	0.873098	0.0388171	22.5259	1	2.31218e-112	6.77346e-111
ENSMUSG00000040028.10	Elavl1	protein_coding	3825.87	0.772657	0.771765	0.0343016	22.5254	1	2.33971e-112	6.84211e-111
ENSMUSG00000032827.15	Ppp1r9a	protein_coding	21428.8	0.974014	0.972228	0.043261	22.5148	1	2.9714e-112	8.6742e-111
ENSMUSG00000045180.13	Shroom2	protein_coding	3952.12	0.710548	0.709858	0.0315685	22.5082	1	3.45369e-112	1.00645e-110
ENSMUSG00000032788.15	Pdxk	protein_coding	13055.6	0.727094	0.726354	0.0323039	22.5079	1	3.47095e-112	1.00972e-110
ENSMUSG00000030835.6	Nomo1	protein_coding	5596.76	0.614246	0.613794	0.0273229	22.481	1	6.36226e-112	1.8476e-110
ENSMUSG00000019907.10	Ppp1r12a	protein_coding	4223.09	0.71474	0.714033	0.0318094	22.4695	1	8.2587e-112	2.38588e-110
ENSMUSG00000042350.13	Arel1	protein_coding	11949.9	0.954892	0.953204	0.0425163	22.4594	1	1.03501e-111	2.98491e-110
ENSMUSG00000051853.10	Arf3	protein_coding	69627.1	0.723744	0.723008	0.0322268	22.4578	1	1.07263e-111	3.08806e-110
ENSMUSG00000059439.15	Bcas3	protein_coding	2201.29	0.900423	0.898987	0.0401184	22.4442	1	1.45923e-111	4.19383e-110
ENSMUSG00000031960.14	Aars	protein_coding	4445.65	0.7018	0.701128	0.0312878	22.4305	1	1.98446e-111	5.69356e-110
ENSMUSG00000021057.15	Akap5	protein_coding	15072.7	0.934467	0.932881	0.0417092	22.4044	1	3.56859e-111	1.02035e-109
ENSMUSG00000041078.7	Grid1	protein_coding	4518.73	0.793384	0.792402	0.0354385	22.3877	1	5.19195e-111	1.47692e-109
ENSMUSG00000031144.15	Syp	protein_coding	27497.8	0.785273	0.784332	0.0350792	22.3857	1	5.42218e-111	1.53979e-109
ENSMUSG00000051617.3	Krt9	protein_coding	1395.47	1.20317	1.19982	0.0538009	22.3633	1	8.96178e-111	2.54064e-109
ENSMUSG00000013160.7	Atp6v0d1	protein_coding	6053.51	0.693841	0.693183	0.0310788	22.3252	1	2.10317e-110	5.95234e-109
ENSMUSG00000019139.10	Isyna1	protein_coding	1681.07	1.1599	1.15682	0.0519747	22.3167	1	2.54528e-110	7.19138e-109
ENSMUSG00000032946.16	Rasgrp2	protein_coding	5899.45	1.2574	1.25337	0.056379	22.3027	1	3.48113e-110	9.81889e-109
ENSMUSG00000021194.6	Chga	protein_coding	5112.69	0.904352	0.902902	0.040739	22.1987	1	3.53562e-109	9.85605e-108
ENSMUSG00000033066.15	Gas7	protein_coding	25120	0.773438	0.772517	0.0348594	22.1873	1	4.5523e-109	1.2648e-107
ENSMUSG00000033430.10	Terf2ip	protein_coding	2589.65	0.896858	0.895419	0.0404478	22.1732	1	6.22753e-109	1.72736e-107
ENSMUSG00000037872.5	Ackr1	protein_coding	1440.21	1.18117	1.17784	0.0533733	22.1305	1	1.60901e-108	4.44087e-107
ENSMUSG00000019923.14	Zwint	protein_coding	23853.8	0.463424	0.463226	0.020943	22.1278	0	1.70554e-108	4.69951e-107
ENSMUSG00000070934.6	Rraga	protein_coding	3250.68	0.816099	0.815009	0.0369005	22.1162	1	2.20839e-108	6.06509e-107
ENSMUSG00000051067.8	Lingo3	protein_coding	6035.5	1.05824	1.05584	0.0478532	22.1143	1	2.30311e-108	6.31483e-107
ENSMUSG00000006373.10	Pgrmc1	protein_coding	9686.23	0.659391	0.658823	0.0298279	22.1065	1	2.73429e-108	7.48478e-107
ENSMUSG00000036438.13	Calm2	protein_coding	44957.8	0.88091	0.879539	0.0398781	22.0901	1	3.93716e-108	1.07599e-106
ENSMUSG00000029777.10	Gars	protein_coding	3710.5	0.855087	0.853833	0.0387272	22.0797	1	4.95161e-108	1.35101e-106
ENSMUSG00000021939.8	Ctsb	protein_coding	15439.2	0.505398	0.505137	0.0228908	22.0787	0	5.06513e-108	1.37973e-106
ENSMUSG00000030411.16	Nova2	protein_coding	6976.3	0.9618	0.96001	0.0435728	22.0734	1	5.6946e-108	1.54867e-106
ENSMUSG00000002833.11	Hdgfl2	protein_coding	2369.15	0.879109	0.877742	0.039828	22.0726	1	5.79119e-108	1.57238e-106
ENSMUSG00000020152.7	Actr2	protein_coding	11788.5	0.736872	0.736061	0.0334295	22.0425	1	1.12642e-107	3.04844e-106
ENSMUSG00000056076.13	Eif3b	protein_coding	3869.67	0.805997	0.804937	0.0366131	22.0139	1	2.11852e-107	5.69647e-106
ENSMUSG00000056367.14	Actr3b	protein_coding	3446.81	0.803237	0.802181	0.0364899	22.0126	1	2.18237e-107	5.85871e-106
ENSMUSG00000002546.16	Golga2	protein_coding	3378.09	0.717192	0.716434	0.0326094	21.9934	1	3.32951e-107	8.8954e-106
ENSMUSG00000046432.12	Bex3	protein_coding	4938.34	0.661035	0.66045	0.0300573	21.9925	1	3.3975e-107	9.06254e-106
ENSMUSG00000031539.6	Ap3m2	protein_coding	4294.09	0.749673	0.748822	0.0341436	21.9565	1	7.51434e-107	2.00119e-105
ENSMUSG00000006932.17	Ctnnb1	protein_coding	12954.6	0.685082	0.684431	0.0312449	21.9262	1	1.46195e-106	3.88719e-105
ENSMUSG00000090125.3	Pou3f1	protein_coding	4544.01	1.10526	1.10242	0.0504643	21.9018	1	2.49525e-106	6.6136e-105
ENSMUSG00000028931.11	Kcnab2	protein_coding	10537.9	0.824676	0.823525	0.0377099	21.869	1	5.1321e-106	1.35595e-104
ENSMUSG00000031157.10	Pqbp1	protein_coding	1937.42	0.881763	0.880363	0.0403592	21.8478	1	8.14798e-106	2.14598e-104
ENSMUSG00000027698.14	Nceh1	protein_coding	4413.92	0.667815	0.667209	0.0305666	21.8479	1	8.14152e-106	2.14598e-104
ENSMUSG00000042078.14	Svop	protein_coding	5697.96	0.626571	0.626067	0.0286833	21.8445	1	8.77695e-106	2.30799e-104
ENSMUSG00000015747.5	Vps45	protein_coding	1195.5	1.07669	1.07413	0.0493928	21.7986	1	2.39459e-105	6.24763e-104
ENSMUSG00000001441.13	Npepps	protein_coding	6455.57	0.797492	0.796441	0.0366014	21.7886	1	2.97792e-105	7.75746e-104
ENSMUSG00000039041.15	Adrm1	protein_coding	2309.2	0.842576	0.841319	0.0386765	21.7852	1	3.203e-105	8.33079e-104
ENSMUSG00000032010.15	Usp2	protein_coding	3055.6	1.03897	1.03664	0.0477113	21.7763	1	3.89688e-105	1.01198e-103
ENSMUSG00000029757.16	Dync1i1	protein_coding	2537.43	0.809048	0.807981	0.037155	21.7749	1	4.00964e-105	1.03964e-103
ENSMUSG00000031840.12	Rab3a	protein_coding	14805.4	0.71937	0.718601	0.0330465	21.7684	1	4.62531e-105	1.19742e-103
ENSMUSG00000001416.13	Cct3	protein_coding	3803.72	0.879424	0.878015	0.0404046	21.7654	1	4.9337e-105	1.27528e-103
ENSMUSG00000026933.17	Camsap1	protein_coding	5171.37	0.778998	0.778018	0.0358025	21.7582	1	5.77837e-105	1.489e-103
ENSMUSG00000033628.15	Pik3c3	protein_coding	1984.5	0.860233	0.858908	0.0395935	21.7266	1	1.14949e-104	2.95295e-103
ENSMUSG00000039686.14	Zer1	protein_coding	6007.06	0.574508	0.574118	0.0264448	21.7248	0	1.19662e-104	3.06931e-103
ENSMUSG00000002957.11	Ap2a2	protein_coding	7462.84	0.648363	0.647797	0.0298663	21.7088	1	1.69284e-104	4.33544e-103
ENSMUSG00000066621.12	Tecpr1	protein_coding	3322.73	0.744316	0.743442	0.0342976	21.7017	1	1.97643e-104	5.05398e-103
ENSMUSG00000032773.9	Chrm1	protein_coding	7949.35	1.01688	1.0147	0.0468628	21.6992	1	2.08934e-104	5.33454e-103
ENSMUSG00000071054.12	Safb	protein_coding	4103.8	0.893315	0.89183	0.0412323	21.6654	1	4.35251e-104	1.10959e-102
ENSMUSG00000002997.15	Prkar2b	protein_coding	6408.68	0.743974	0.743117	0.0343477	21.6601	1	4.88432e-104	1.24138e-102
ENSMUSG00000025630.8	Hprt	protein_coding	3195.58	0.822877	0.821711	0.0380054	21.6516	1	5.87127e-104	1.48995e-102
ENSMUSG00000030707.15	Coro1a	protein_coding	1498.34	1.07525	1.07275	0.0497462	21.6147	1	1.30726e-103	3.30738e-102
ENSMUSG00000025579.14	Gaa	protein_coding	19757.3	0.86696	0.865597	0.0401589	21.5882	1	2.31647e-103	5.82536e-102
ENSMUSG00000031996.17	Aplp2	protein_coding	18380.7	0.615726	0.615233	0.0285732	21.5491	1	5.39807e-103	1.35138e-101
ENSMUSG00000003437.14	Paf1	protein_coding	1812.46	0.960273	0.95841	0.0445627	21.5488	1	5.43297e-103	1.35808e-101
ENSMUSG00000039081.10	Zfp503	protein_coding	1254.71	1.27456	1.27036	0.0591763	21.5383	1	6.81088e-103	1.69997e-101
ENSMUSG00000031227.8	Magee1	protein_coding	5382.14	0.764383	0.763444	0.0355006	21.5315	1	7.88891e-103	1.96611e-101
ENSMUSG00000049313.8	Sorl1	protein_coding	10660.1	0.717825	0.717047	0.0333483	21.5251	1	9.06438e-103	2.25569e-101
ENSMUSG00000019124.10	Scrn1	protein_coding	15066.4	0.748992	0.748096	0.0348138	21.5142	1	1.14542e-102	2.84617e-101
ENSMUSG00000031310.16	Zmym3	protein_coding	4638.77	0.76962	0.768659	0.035812	21.4905	1	1.90882e-102	4.715e-101
ENSMUSG00000020823.16	Sec14l1	protein_coding	10353.7	0.858774	0.857424	0.0400421	21.4468	1	4.89194e-102	1.2048e-100
ENSMUSG00000004535.12	Tax1bp1	protein_coding	4918.99	0.676364	0.6757	0.0315409	21.444	1	5.19393e-102	1.27542e-100
ENSMUSG00000048118.17	Arid4a	protein_coding	2124.87	0.965727	0.963828	0.0450424	21.4404	1	5.61426e-102	1.37661e-100
ENSMUSG00000042390.9	Gatad2b	protein_coding	5386.71	0.74099	0.740117	0.0345935	21.4199	1	8.71762e-102	2.13128e-100
ENSMUSG00000014769.10	Psmb1	protein_coding	3509.3	0.755829	0.754901	0.035386	21.3596	1	3.17706e-101	7.75593e-100
ENSMUSG00000021737.4	Psmd6	protein_coding	1926.78	0.891125	0.889607	0.0417872	21.3253	1	6.61017e-101	1.60899e-99
ENSMUSG00000002372.9	Ranbp3	protein_coding	2412.04	0.818318	0.817134	0.0384249	21.2966	1	1.22188e-100	2.96125e-99
ENSMUSG00000028760.16	Eif4g3	protein_coding	6967.95	0.777232	0.77622	0.0365031	21.2922	1	1.33999e-100	3.24277e-99
ENSMUSG00000020848.7	Doc2b	protein_coding	7164.95	0.856014	0.854646	0.0403105	21.2355	1	4.49019e-100	1.08036e-98
ENSMUSG00000027531.16	Impa1	protein_coding	2397.46	0.829999	0.828741	0.0391002	21.2275	1	5.32511e-100	1.27941e-98
ENSMUSG00000030747.5	Dgat2	protein_coding	5252.43	1.00029	0.9981	0.0471313	21.2236	1	5.78778e-100	1.38857e-98
ENSMUSG00000042616.8	Oscp1	protein_coding	1711.29	0.879588	0.878121	0.041494	21.198	1	9.97018e-100	2.38513e-98
ENSMUSG00000017314.12	Mpp2	protein_coding	4856.05	0.753288	0.752357	0.0355544	21.1869	1	1.26061e-99	3.00709e-98
ENSMUSG00000037217.15	Syn1	protein_coding	14651	0.807708	0.806558	0.0381822	21.154	1	2.53278e-99	6.02454e-98
ENSMUSG00000045624.15	Esf1	protein_coding	1179.76	1.17562	1.17207	0.055658	21.1222	1	4.968e-99	1.17501e-97
ENSMUSG00000020456.17	Ogdh	protein_coding	10712.6	0.633842	0.63328	0.0300285	21.108	1	6.70965e-99	1.58245e-97
ENSMUSG00000032047.5	Acat1	protein_coding	2752.04	0.765479	0.764496	0.0362795	21.0995	1	8.03905e-99	1.89332e-97
ENSMUSG00000034216.12	Vps18	protein_coding	2153.96	0.899323	0.897714	0.0426237	21.0992	1	8.09709e-99	1.9043e-97
ENSMUSG00000024524.17	Gnal	protein_coding	42700.1	0.878588	0.877091	0.041705	21.0667	1	1.6076e-98	3.77018e-97
ENSMUSG00000028785.13	Hpca	protein_coding	58159.4	1.06437	1.0617	0.05056	21.0516	1	2.21048e-98	5.17681e-97
ENSMUSG00000059796.16	Eif4a1	protein_coding	7591.96	0.728849	0.727992	0.0346434	21.0386	1	2.90702e-98	6.79852e-97
ENSMUSG00000031302.16	Nlgn3	protein_coding	6966.21	0.655637	0.655014	0.0311883	21.0219	1	4.13486e-98	9.65649e-97
ENSMUSG00000020496.9	Rnf187	protein_coding	12954.4	0.549733	0.549365	0.0261517	21.021	0	4.21698e-98	9.83452e-97
ENSMUSG00000021910.15	Nisch	protein_coding	16330.5	0.57113	0.570717	0.0272009	20.9967	0	7.02532e-98	1.63383e-96
ENSMUSG00000068742.11	Cry2	protein_coding	5532.09	0.74488	0.743958	0.0355176	20.9721	1	1.17835e-97	2.7366e-96
ENSMUSG00000039047.17	Pigk	protein_coding	2691.85	0.726319	0.72546	0.0347267	20.9153	1	3.88529e-97	8.99814e-96
ENSMUSG00000030884.12	Uqcrc2	protein_coding	4520.51	0.821481	0.820247	0.039285	20.9108	1	4.27171e-97	9.87937e-96
ENSMUSG00000038984.4	Tspyl5	protein_coding	2296.15	0.849789	0.848415	0.0406841	20.8875	1	6.9569e-97	1.60451e-95
ENSMUSG00000024975.13	Pdcd4	protein_coding	2324.78	0.851611	0.850261	0.0407842	20.8809	1	7.98744e-97	1.83458e-95
ENSMUSG00000042133.16	Ppig	protein_coding	3790.63	0.83021	0.828926	0.0397592	20.881	1	7.97739e-97	1.83458e-95
ENSMUSG00000019943.10	Atp2b1	protein_coding	43678.8	1.07836	1.07554	0.0516677	20.871	1	9.82001e-97	2.2524e-95
ENSMUSG00000003402.14	Prkcsh	protein_coding	2424.79	0.909758	0.908072	0.0436433	20.8453	1	1.68159e-96	3.85175e-95
ENSMUSG00000030062.7	Rpn1	protein_coding	4146.57	0.714764	0.713939	0.0344474	20.7494	1	1.24079e-95	2.82656e-94
ENSMUSG00000026489.13	Coq8a	protein_coding	1365.22	1.04092	1.03832	0.0501758	20.7454	1	1.34942e-95	3.06984e-94
ENSMUSG00000033863.2	Klf9	protein_coding	10745.8	0.778527	0.777446	0.0375279	20.7453	1	1.3519e-95	3.0713e-94
ENSMUSG00000001440.5	Kpnb1	protein_coding	6909.89	0.604029	0.603527	0.0291196	20.743	1	1.41793e-95	3.21693e-94
ENSMUSG00000030020.13	Prickle2	protein_coding	7056.62	0.654811	0.654177	0.0315911	20.7277	1	1.9482e-95	4.40203e-94
ENSMUSG00000051111.16	Sv2c	protein_coding	13505	0.965631	0.963573	0.0466641	20.6932	1	3.98442e-95	8.97865e-94
ENSMUSG00000021596.16	Mctp1	protein_coding	6547.61	0.862358	0.860896	0.0417698	20.6455	1	1.07241e-94	2.40363e-93
ENSMUSG00000051483.9	Cbr1	protein_coding	1700	1.01612	1.01373	0.0492306	20.64	1	1.19958e-94	2.68507e-93
ENSMUSG00000005625.15	Psmd4	protein_coding	2522.72	0.827412	0.826108	0.0400891	20.6393	1	1.21733e-94	2.72114e-93
ENSMUSG00000023960.13	Enpp5	protein_coding	11790.9	0.659606	0.658942	0.031966	20.6346	1	1.34259e-94	2.99713e-93
ENSMUSG00000059263.9	Usp47	protein_coding	3500.59	0.664601	0.663922	0.0322088	20.6341	1	1.35519e-94	3.02122e-93
ENSMUSG00000040389.15	Wdr47	protein_coding	4363.78	0.783689	0.782581	0.0379907	20.6284	1	1.52501e-94	3.39077e-93
ENSMUSG00000056486.18	Chn1	protein_coding	30198.4	0.92949	0.927636	0.0451538	20.585	1	3.73958e-94	8.27066e-93
ENSMUSG00000033953.10	Ppp3r1	protein_coding	33723.7	0.831781	0.83045	0.0404097	20.5837	1	3.8426e-94	8.48727e-93
ENSMUSG00000052738.14	Suclg1	protein_coding	3320.68	0.782279	0.781159	0.0380767	20.5448	1	8.56641e-94	1.88461e-92
ENSMUSG00000024319.18	Vps52	protein_coding	2463.66	0.825994	0.82467	0.0402201	20.5368	1	1.0091e-93	2.2171e-92
ENSMUSG00000032301.13	Psma4	protein_coding	2172.39	0.974393	0.972248	0.0474945	20.5159	1	1.55263e-93	3.40682e-92
ENSMUSG00000047921.16	Trappc9	protein_coding	2518.9	0.819304	0.818038	0.0399454	20.5106	1	1.73194e-93	3.79526e-92
ENSMUSG00000033916.5	Chmp2a	protein_coding	2148.29	0.835117	0.833745	0.040737	20.5002	1	2.14424e-93	4.68646e-92
ENSMUSG00000024083.16	Pja2	protein_coding	24425.4	0.764985	0.76394	0.0373335	20.4906	1	2.61239e-93	5.70218e-92
ENSMUSG00000022947.8	Cbr3	protein_coding	871.885	1.39641	1.38996	0.0681643	20.4859	1	2.87553e-93	6.26836e-92
ENSMUSG00000025228.5	Actr1a	protein_coding	6231.98	0.602758	0.602248	0.0294238	20.4854	1	2.90452e-93	6.32329e-92
ENSMUSG00000030067.17	Foxp1	protein_coding	17390.6	1.01901	1.01652	0.0497628	20.4773	1	3.42842e-93	7.45414e-92
ENSMUSG00000054871.5	Tmem158	protein_coding	9238.49	0.796765	0.795574	0.0389195	20.4721	1	3.81735e-93	8.28895e-92
ENSMUSG00000044216.7	Kcnj4	protein_coding	8324.1	1.02981	1.02725	0.0503093	20.4696	1	4.01704e-93	8.71124e-92
ENSMUSG00000021379.2	Id4	protein_coding	9829.73	0.80956	0.80831	0.0396796	20.4024	1	1.59169e-92	3.44276e-91
ENSMUSG00000052337.15	Immt	protein_coding	3545.06	0.651206	0.650557	0.0319216	20.4002	1	1.6652e-92	3.59709e-91
ENSMUSG00000073557.11	Ppp1r12b	protein_coding	5564.14	0.736121	0.735202	0.0360891	20.3973	1	1.7672e-92	3.81249e-91
ENSMUSG00000034088.15	Hdlbp	protein_coding	7179.11	0.737547	0.736598	0.0362067	20.3705	1	3.05664e-92	6.58577e-91
ENSMUSG00000034940.15	Synrg	protein_coding	3844.65	0.70054	0.699723	0.0344386	20.3417	1	5.49886e-92	1.18325e-90
ENSMUSG00000022295.8	Atp6v1c1	protein_coding	6045.19	0.673716	0.672995	0.0331335	20.3334	1	6.5125e-92	1.39956e-90
ENSMUSG00000073079.6	Srp54a	protein_coding	3521.1	0.714418	0.71356	0.0351397	20.3308	1	6.87069e-92	1.47464e-90
ENSMUSG00000037703.14	Lzts3	protein_coding	17760.4	0.82313	0.821798	0.0405663	20.291	1	1.54487e-91	3.30297e-90
ENSMUSG00000028289.12	Epha7	protein_coding	2748	0.997754	0.995407	0.0491807	20.2875	1	1.65751e-91	3.53928e-90
ENSMUSG00000031078.15	Cttn	protein_coding	3096.04	0.701007	0.700199	0.0345625	20.2823	1	1.84335e-91	3.93106e-90
ENSMUSG00000029998.14	Pcyox1	protein_coding	4103.1	0.691878	0.691088	0.0341142	20.2812	1	1.88434e-91	4.01335e-90
ENSMUSG00000045038.14	Prkce	protein_coding	17561.4	0.761962	0.760907	0.0375949	20.2677	1	2.47847e-91	5.25196e-90
ENSMUSG00000036309.14	Skp1a	protein_coding	9598.1	0.565566	0.565132	0.0279203	20.2565	0	3.11491e-91	6.59224e-90
ENSMUSG00000003500.13	Impdh1	protein_coding	1928.1	0.84468	0.843205	0.0417103	20.2511	1	3.47425e-91	7.34342e-90
ENSMUSG00000001383.9	Zmat2	protein_coding	4360.29	0.73025	0.729317	0.036081	20.2392	1	4.42186e-91	9.33454e-90
ENSMUSG00000029147.11	Ppm1g	protein_coding	2264.01	0.825958	0.824614	0.0408121	20.2381	1	4.52682e-91	9.54405e-90
ENSMUSG00000030079.15	Ruvbl1	protein_coding	1283.43	1.06858	1.06564	0.0528107	20.2342	1	4.89909e-91	1.03159e-89
ENSMUSG00000040667.11	Nup88	protein_coding	1698.17	0.923501	0.921618	0.045722	20.1982	1	1.01576e-90	2.13079e-89
ENSMUSG00000089762.3	Ier5l	protein_coding	1247.3	1.22903	1.22441	0.0608748	20.1895	1	1.21127e-90	2.53774e-89
ENSMUSG00000040495.4	Chrm4	protein_coding	1321.17	1.1672	1.16362	0.0578176	20.1877	1	1.25602e-90	2.6282e-89
ENSMUSG00000032115.14	Hyou1	protein_coding	4465.98	0.643679	0.643032	0.0318988	20.1788	1	1.50291e-90	3.14088e-89
ENSMUSG00000060261.15	Gtf2i	protein_coding	7702.31	0.543967	0.543579	0.02697	20.1694	0	1.81969e-90	3.79814e-89
ENSMUSG00000025402.12	Nab2	protein_coding	1681.33	1.06851	1.06553	0.0529885	20.1649	1	1.99056e-90	4.14961e-89
ENSMUSG00000050627.13	Gpd1l	protein_coding	3516.64	0.696575	0.695779	0.0345668	20.1516	1	2.60654e-90	5.42018e-89
ENSMUSG00000020889.11	Nr1d1	protein_coding	4071.3	0.838702	0.837261	0.0416338	20.1447	1	2.99345e-90	6.20928e-89
ENSMUSG00000025867.8	Cplx2	protein_coding	82006.4	0.719738	0.718838	0.0357551	20.1297	1	4.05548e-90	8.40179e-89
ENSMUSG00000060803.6	Gstp1	protein_coding	3889.85	0.618547	0.617974	0.0307586	20.1098	1	6.06217e-90	1.25435e-88
ENSMUSG00000029121.16	Crmp1	protein_coding	5124.7	0.714466	0.713579	0.0355477	20.0988	1	7.55796e-90	1.56192e-88
ENSMUSG00000050473.5	Slc35d3	protein_coding	1362.95	1.30979	1.30478	0.0651836	20.0938	1	8.3546e-90	1.72442e-88
ENSMUSG00000015143.15	Actn1	protein_coding	5346.42	0.934499	0.932474	0.0465929	20.0567	1	1.76472e-89	3.63794e-88
ENSMUSG00000003410.8	Elavl3	protein_coding	11897	0.567405	0.566959	0.0283354	20.0246	0	3.36108e-89	6.91174e-88
ENSMUSG00000071454.13	Dtnb	protein_coding	2603.91	0.773032	0.771902	0.0386119	20.0206	1	3.64553e-89	7.48747e-88
ENSMUSG00000023932.9	Cdc5l	protein_coding	1909.4	0.884982	0.883291	0.0442398	20.0042	1	5.06235e-89	1.03847e-87
ENSMUSG00000039156.19	Stim2	protein_coding	2803.65	0.802563	0.801282	0.0401357	19.9963	1	5.93698e-89	1.21639e-87
ENSMUSG00000030683.11	Sez6l2	protein_coding	11258.2	0.624738	0.624142	0.0312487	19.9925	1	6.40598e-89	1.31087e-87
ENSMUSG00000022636.13	Alcam	protein_coding	12885.3	0.838331	0.836889	0.041944	19.9869	1	7.16374e-89	1.46414e-87
ENSMUSG00000027221.5	Chst1	protein_coding	10495.9	0.64135	0.640701	0.032096	19.9822	1	7.86729e-89	1.604e-87
ENSMUSG00000022024.10	Sugt1	protein_coding	3623.07	0.665616	0.664889	0.0333506	19.9582	1	1.27309e-88	2.59244e-87
ENSMUSG00000005683.8	Cs	protein_coding	7785.58	0.525436	0.525081	0.026352	19.9391	0	1.86275e-88	3.78857e-87
ENSMUSG00000109324.2	Prmt1	protein_coding	2278.92	0.771783	0.770642	0.0387413	19.9215	1	2.65187e-88	5.38043e-87
ENSMUSG00000052934.14	Fbxo31	protein_coding	4620.56	0.658783	0.658072	0.0330874	19.9104	1	3.30783e-88	6.69504e-87
ENSMUSG00000021990.15	Spata13	protein_coding	2881.62	0.982416	0.980111	0.049484	19.8532	1	1.03351e-87	2.07921e-86
ENSMUSG00000049532.11	Sall2	protein_coding	3719.59	0.7827	0.781507	0.0394684	19.8311	1	1.60628e-87	3.21989e-86
ENSMUSG00000051062.6	Fbll1	protein_coding	1510.75	1.00455	1.002	0.0506697	19.8256	1	1.79194e-87	3.58775e-86
ENSMUSG00000052139.18	Babam2	protein_coding	1117.86	1.02796	1.02521	0.0519059	19.8043	1	2.73437e-87	5.46809e-86
ENSMUSG00000021196.14	Pfkp	protein_coding	9103.77	0.693364	0.692529	0.0350271	19.7951	1	3.28218e-87	6.55573e-86
ENSMUSG00000020524.16	Gria1	protein_coding	21316.6	0.613971	0.613393	0.031028	19.7876	1	3.80399e-87	7.58888e-86
ENSMUSG00000041986.16	Elmod1	protein_coding	17812.5	0.784561	0.783347	0.0396616	19.7814	1	4.30897e-87	8.57582e-86
ENSMUSG00000061762.12	Tac1	protein_coding	6127.26	1.12259	1.11911	0.0567818	19.7702	1	5.3763e-87	1.06873e-85
ENSMUSG00000028782.14	Adgrb2	protein_coding	13925.9	0.582436	0.581939	0.0294652	19.7669	0	5.73831e-87	1.13934e-85
ENSMUSG00000026914.15	Psmd14	protein_coding	2361.29	0.794041	0.792788	0.040172	19.766	1	5.83846e-87	1.15785e-85
ENSMUSG00000029405.16	G3bp2	protein_coding	11760.2	0.719254	0.718321	0.0364334	19.7416	1	9.47236e-87	1.87627e-85
ENSMUSG00000041781.9	Cpsf2	protein_coding	1916.69	1.02248	1.0198	0.0518044	19.7374	1	1.02991e-86	2.03762e-85
ENSMUSG00000039375.16	Wdr17	protein_coding	2141.29	0.83423	0.832751	0.0422726	19.7345	1	1.08961e-86	2.15317e-85
ENSMUSG00000033373.16	Fntb	protein_coding	1252.19	0.960356	0.958131	0.0486756	19.7297	1	1.19876e-86	2.36606e-85
ENSMUSG00000009863.14	Sdhb	protein_coding	3316.19	0.664656	0.663918	0.0337061	19.7192	1	1.47689e-86	2.91159e-85
ENSMUSG00000048307.8	Ankrd46	protein_coding	5700.35	0.666193	0.66545	0.0337954	19.7126	1	1.68266e-86	3.31334e-85
ENSMUSG00000001016.12	Ilf2	protein_coding	2336.88	0.82397	0.822561	0.0418072	19.7088	1	1.81226e-86	3.56433e-85
ENSMUSG00000003435.9	Supt5	protein_coding	4814.27	0.657198	0.656473	0.0333696	19.6945	1	2.40366e-86	4.72192e-85
ENSMUSG00000050751.14	Pgbd5	protein_coding	4595.83	0.813148	0.81178	0.041295	19.6912	1	2.56561e-86	5.03414e-85
ENSMUSG00000028656.14	Cap1	protein_coding	13334.6	0.862358	0.860725	0.0438464	19.6677	1	4.0783e-86	7.96485e-85
ENSMUSG00000001175.14	Calm1	protein_coding	90985.5	0.585837	0.585327	0.0298088	19.6531	1	5.43469e-86	1.06015e-84
ENSMUSG00000036295.5	Lrrn3	protein_coding	3137.16	0.940962	0.938936	0.0478799	19.6525	1	5.5e-86	1.07163e-84
ENSMUSG00000017221.14	Psmd3	protein_coding	4020.28	0.674082	0.673298	0.0343051	19.6496	1	5.8236e-86	1.13336e-84
ENSMUSG00000035561.5	Aldh1b1	protein_coding	623.301	1.45576	1.44798	0.0740885	19.6489	1	5.90734e-86	1.14832e-84
ENSMUSG00000034685.4	Fam171a2	protein_coding	4495.75	0.7659	0.764742	0.0390718	19.6024	1	1.47555e-85	2.85171e-84
ENSMUSG00000024163.17	Mapk8ip3	protein_coding	14125.4	0.577671	0.577178	0.0294933	19.5865	0	2.01431e-85	3.88394e-84
ENSMUSG00000032127.9	Vps11	protein_coding	2453.07	0.769081	0.767913	0.039274	19.5824	1	2.18375e-85	4.20095e-84
ENSMUSG00000028149.12	Rap1gds1	protein_coding	9254.96	0.567118	0.566649	0.0289674	19.5778	0	2.3915e-85	4.59531e-84
ENSMUSG00000027628.10	Aar2	protein_coding	1450.82	0.924713	0.922722	0.0472496	19.5708	1	2.74398e-85	5.26655e-84
ENSMUSG00000031837.14	Necab2	protein_coding	6728.52	0.715953	0.714997	0.0366461	19.537	1	5.3259e-85	1.02103e-83
ENSMUSG00000036006.19	Ripor2	protein_coding	4423.33	0.757628	0.756529	0.038795	19.529	1	6.2267e-85	1.19236e-83
ENSMUSG00000025580.15	Eif4a3	protein_coding	1571.72	0.991772	0.989245	0.0508029	19.522	1	7.1453e-85	1.36669e-83
ENSMUSG00000049119.14	Fam110b	protein_coding	2727.94	0.806302	0.80493	0.0413149	19.516	1	8.02603e-85	1.53339e-83
ENSMUSG00000021218.10	Gdi2	protein_coding	6758.53	0.494681	0.49437	0.0253546	19.5105	0	8.94846e-85	1.70767e-83
ENSMUSG00000040462.13	Os9	protein_coding	3638.04	0.602218	0.601653	0.0309301	19.4703	1	1.96258e-84	3.73673e-83
ENSMUSG00000019831.14	Wasf1	protein_coding	9080.75	0.800514	0.79919	0.0411471	19.455	1	2.64557e-84	5.01997e-83
ENSMUSG00000029406.15	Pitpnm2	protein_coding	11836.1	0.732058	0.731048	0.0376286	19.4548	1	2.6527e-84	5.02779e-83
ENSMUSG00000005514.14	Por	protein_coding	3247.92	0.817598	0.816187	0.0420338	19.451	1	2.85874e-84	5.41216e-83
ENSMUSG00000015981.12	Stk32c	protein_coding	5690.17	0.843002	0.841426	0.043395	19.4263	1	4.62885e-84	8.74349e-83
ENSMUSG00000042535.9	Gtpbp1	protein_coding	2370.24	0.741768	0.740693	0.0381981	19.419	1	5.33643e-84	1.00687e-82
ENSMUSG00000029559.15	2210016L21Rik	protein_coding	3155.13	0.720744	0.719771	0.0371297	19.4115	1	6.16851e-84	1.16255e-82
ENSMUSG00000032036.15	Kirrel3	protein_coding	3045.12	0.734782	0.733753	0.0378673	19.4042	1	7.11721e-84	1.33983e-82
ENSMUSG00000052374.16	Actn2	protein_coding	2554.19	1.08485	1.0814	0.0559697	19.3829	1	1.07713e-83	2.02544e-82
ENSMUSG00000028851.6	Nudc	protein_coding	3876.98	0.611476	0.610871	0.0315588	19.3758	1	1.23574e-83	2.32107e-82
ENSMUSG00000017670.16	Elmo2	protein_coding	4348.3	0.656096	0.655354	0.033902	19.3527	1	1.93364e-83	3.62378e-82
ENSMUSG00000070000.13	Fcho1	protein_coding	2762.52	0.820725	0.819245	0.0424399	19.3385	1	2.54789e-83	4.75892e-82
ENSMUSG00000020668.10	Kif3c	protein_coding	8441.21	0.548941	0.548507	0.0283914	19.3348	0	2.73679e-83	5.10603e-82
ENSMUSG00000055319.8	Sec23ip	protein_coding	1453.94	0.867517	0.865828	0.0448973	19.3222	1	3.49132e-83	6.47757e-82
ENSMUSG00000015476.6	Prrt1	protein_coding	6730.69	0.816431	0.814988	0.0422536	19.3221	1	3.49797e-83	6.48269e-82
ENSMUSG00000050164.11	Mchr1	protein_coding	1962.48	1.19692	1.19241	0.0619499	19.3207	1	3.59596e-83	6.65692e-82
ENSMUSG00000000168.9	Dlat	protein_coding	3040.31	0.687427	0.686584	0.0355822	19.3194	1	3.68892e-83	6.82143e-82
ENSMUSG00000022750.18	Klhl22	protein_coding	2183.76	0.733873	0.732842	0.037999	19.313	1	4.17921e-83	7.71952e-82
ENSMUSG00000028954.11	Nub1	protein_coding	4598.9	0.680343	0.679508	0.0352424	19.3047	1	4.90586e-83	9.05171e-82
ENSMUSG00000108348.2	Gm42372	protein_coding	6229.32	0.519796	0.519427	0.0269485	19.2885	0	6.711e-83	1.23687e-81
ENSMUSG00000061689.15	Dlgap4	protein_coding	10374.4	0.586844	0.586312	0.0304402	19.2786	1	8.12451e-83	1.49573e-81
ENSMUSG00000032118.16	Fez1	protein_coding	6549.39	0.571107	0.570617	0.0296527	19.2599	0	1.16666e-82	2.1384e-81
ENSMUSG00000036733.16	Rbm42	protein_coding	2109.08	0.999363	0.996718	0.0519559	19.2348	1	1.89169e-82	3.44465e-81
ENSMUSG00000022031.6	Elp3	protein_coding	2540.95	0.726694	0.725679	0.0378145	19.2173	1	2.65073e-82	4.82156e-81
ENSMUSG00000030731.13	Syt3	protein_coding	1884.47	0.81613	0.814659	0.0424756	19.2141	1	2.82106e-82	5.12579e-81
ENSMUSG00000036327.18	Qsox2	protein_coding	1364.27	0.920614	0.918539	0.0479301	19.2074	1	3.20672e-82	5.81388e-81
ENSMUSG00000020089.8	Ppa1	protein_coding	2125.19	0.77294	0.771705	0.0402416	19.2075	1	3.20444e-82	5.81388e-81
ENSMUSG00000068039.13	Tcp1	protein_coding	6381.19	0.656795	0.65604	0.0342267	19.1896	1	4.524e-82	8.19325e-81
ENSMUSG00000040687.16	Madd	protein_coding	6024.34	0.653526	0.652779	0.0340659	19.1841	1	5.02091e-82	9.08333e-81
ENSMUSG00000023274.14	Cd4	protein_coding	2816.49	1.26962	1.26392	0.0662263	19.1709	1	6.4738e-82	1.16864e-80
ENSMUSG00000022255.16	Mtdh	protein_coding	4481.54	0.751067	0.749933	0.0392125	19.1538	1	9.00282e-82	1.62342e-80
ENSMUSG00000056296.17	Synpr	protein_coding	6193.1	0.835083	0.83353	0.043613	19.1476	1	1.01437e-81	1.82718e-80
ENSMUSG00000037070.10	Rbmxl1	protein_coding	1416.28	0.88566	0.88384	0.0463718	19.0991	1	2.56834e-81	4.62134e-80
ENSMUSG00000024855.10	Pacs1	protein_coding	3265.86	0.761343	0.760156	0.0398929	19.0847	1	3.38521e-81	6.08463e-80
ENSMUSG00000021076.6	Actr10	protein_coding	3547.81	0.666053	0.66526	0.0349364	19.0647	1	4.95736e-81	8.90086e-80
ENSMUSG00000032468.11	Armc8	protein_coding	2826.55	0.674723	0.673901	0.0353969	19.0616	1	5.26149e-81	9.42665e-80
ENSMUSG00000031913.9	Vps4a	protein_coding	2970.63	0.671251	0.670434	0.035217	19.0604	1	5.38424e-81	9.63624e-80
ENSMUSG00000024750.11	Zfand5	protein_coding	5041.54	0.549881	0.549433	0.0288511	19.0593	0	5.50164e-81	9.8358e-80
ENSMUSG00000019189.13	Rnf145	protein_coding	3923.57	0.688489	0.687603	0.0361751	19.0321	1	9.24793e-81	1.65157e-79
ENSMUSG00000022234.15	Cct5	protein_coding	4181.63	0.648106	0.647371	0.034054	19.0317	1	9.31871e-81	1.66243e-79
ENSMUSG00000022841.15	Ap2m1	protein_coding	14553	0.541791	0.54136	0.0284732	19.0281	0	9.982e-81	1.77886e-79
ENSMUSG00000005299.6	Letm1	protein_coding	3248.65	0.719692	0.718678	0.0378258	19.0265	1	1.02952e-80	1.83273e-79
ENSMUSG00000041773.8	Enc1	protein_coding	11752.6	0.956131	0.953771	0.050277	19.0173	1	1.22715e-80	2.17757e-79
ENSMUSG00000067629.13	Syngap1	protein_coding	11868.6	0.71294	0.711956	0.0375063	19.0085	1	1.44961e-80	2.56687e-79
ENSMUSG00000021360.16	Gcnt2	protein_coding	2889.6	1.02132	1.01823	0.0538075	18.9811	1	2.44521e-80	4.31608e-79
ENSMUSG00000029430.13	Ran	protein_coding	5593.12	0.618665	0.618024	0.0325944	18.9807	1	2.46248e-80	4.34197e-79
ENSMUSG00000041263.14	Rusc1	protein_coding	3510.61	0.694294	0.693384	0.036592	18.9739	1	2.80063e-80	4.933e-79
ENSMUSG00000018770.9	Atp5g3	protein_coding	5389.41	0.666451	0.665646	0.0351258	18.9733	1	2.83677e-80	4.99141e-79
ENSMUSG00000005312.15	Ubqln1	protein_coding	6877.95	0.565871	0.565376	0.0298281	18.9711	0	2.95892e-80	5.20085e-79
ENSMUSG00000020211.15	Sf3a2	protein_coding	1643.62	0.890603	0.888666	0.0469747	18.9592	1	3.70715e-80	6.50914e-79
ENSMUSG00000001227.12	Sema6b	protein_coding	4834.52	0.653528	0.65276	0.0344913	18.9476	1	4.62215e-80	8.09022e-79
ENSMUSG00000044550.11	Tceal3	protein_coding	3497.2	0.72993	0.728873	0.0385561	18.9316	1	6.25937e-80	1.0933e-78
ENSMUSG00000045287.6	Rtn4rl1	protein_coding	1807.91	0.838267	0.836662	0.0442853	18.9288	1	6.60795e-80	1.15297e-78
ENSMUSG00000020747.17	Tmem94	protein_coding	3538.59	0.691951	0.69103	0.0365782	18.9171	1	8.25293e-80	1.43849e-78
ENSMUSG00000017760.16	Ctsa	protein_coding	2686.36	0.714072	0.71308	0.0377769	18.9023	1	1.091e-79	1.89964e-78
ENSMUSG00000031517.8	Gpm6a	protein_coding	28754.8	0.55151	0.551051	0.0292066	18.8831	0	1.5713e-79	2.73309e-78
ENSMUSG00000037351.9	Actr1b	protein_coding	6590.15	0.500644	0.500298	0.026532	18.8695	0	2.03263e-79	3.53183e-78
ENSMUSG00000030284.11	Creld1	protein_coding	3192.66	0.811564	0.810069	0.043109	18.8259	1	4.63672e-79	8.0149e-78
ENSMUSG00000029602.11	Rasal1	protein_coding	1594.85	0.963828	0.961595	0.0512142	18.8196	1	5.22243e-79	9.018e-78
ENSMUSG00000000751.13	Rpa1	protein_coding	1635.6	0.833649	0.832069	0.044298	18.8191	1	5.2671e-79	9.08575e-78
ENSMUSG00000028580.15	Pum1	protein_coding	4225.47	0.658414	0.657623	0.0349985	18.8126	1	5.95115e-79	1.02446e-77
ENSMUSG00000025503.5	Taldo1	protein_coding	2593.87	0.718847	0.717813	0.0382398	18.7984	1	7.78241e-79	1.33694e-77
ENSMUSG00000040118.15	Cacna2d1	protein_coding	4775.68	0.846582	0.84491	0.0450515	18.7914	1	8.87772e-79	1.52354e-77
ENSMUSG00000039148.5	Sart1	protein_coding	2091.31	0.903678	0.901612	0.0480973	18.7885	1	9.37161e-79	1.60664e-77
ENSMUSG00000040007.8	Bahd1	protein_coding	1909.57	0.904776	0.902663	0.0481857	18.7769	1	1.16793e-78	1.99817e-77
ENSMUSG00000038462.3	Uqcrfs1	protein_coding	2913.34	0.643862	0.643124	0.0343255	18.7575	1	1.68084e-78	2.87274e-77
ENSMUSG00000028478.18	Clta	protein_coding	4793.74	0.702785	0.70182	0.0375094	18.7362	1	2.50689e-78	4.28017e-77
ENSMUSG00000037236.16	Matr3	protein_coding	15773.7	0.770904	0.769628	0.0411615	18.7288	1	2.88449e-78	4.91983e-77
ENSMUSG00000039530.17	Tusc3	protein_coding	6663.99	0.755986	0.754771	0.0403734	18.7248	1	3.10584e-78	5.29197e-77
ENSMUSG00000067242.11	Lgi1	protein_coding	5802.62	0.603492	0.602867	0.0322835	18.6935	1	5.59153e-78	9.51757e-77
ENSMUSG00000020719.14	Ddx5	protein_coding	29668.2	0.586552	0.585987	0.031379	18.6925	1	5.6948e-78	9.68349e-77
ENSMUSG00000024271.8	Elp2	protein_coding	2228.91	0.738412	0.737302	0.0395467	18.6719	1	8.38102e-78	1.42367e-76
ENSMUSG00000068739.13	Sars	protein_coding	3990.89	0.63194	0.63123	0.0338619	18.6623	1	1.00387e-77	1.70351e-76
ENSMUSG00000005609.16	Ctr9	protein_coding	2033.96	0.755764	0.754544	0.0405312	18.6465	1	1.34862e-77	2.28622e-76
ENSMUSG00000055675.6	Kbtbd11	protein_coding	6404.24	0.683552	0.68265	0.0366907	18.6301	1	1.83081e-77	3.08797e-76
ENSMUSG00000044030.4	Irf2bp1	protein_coding	2198.63	0.837014	0.835359	0.0449421	18.6243	1	2.04136e-77	3.43614e-76
ENSMUSG00000074892.9	B3galt5	protein_coding	3468.92	0.646906	0.646136	0.0347419	18.6203	1	2.19925e-77	3.6982e-76
ENSMUSG00000024498.16	Tcerg1	protein_coding	2196.65	0.747244	0.746065	0.0401583	18.6075	1	2.79415e-77	4.68911e-76
ENSMUSG00000020647.10	Ncoa1	protein_coding	5990.97	0.654365	0.653568	0.0351868	18.5969	1	3.40523e-77	5.70316e-76
ENSMUSG00000021066.9	Atl1	protein_coding	3836.42	0.719451	0.7184	0.0386979	18.5915	1	3.76618e-77	6.30136e-76
ENSMUSG00000033594.11	Spata2l	protein_coding	2887.82	1.06785	1.06434	0.0574741	18.5798	1	4.68471e-77	7.83036e-76
ENSMUSG00000036782.13	Klhl13	protein_coding	5807.87	0.830946	0.829306	0.0447807	18.5559	1	7.3089e-77	1.22044e-75
ENSMUSG00000026750.6	Psmb7	protein_coding	2635.39	0.715924	0.714883	0.0385936	18.5503	1	8.10492e-77	1.34984e-75
ENSMUSG00000021400.8	Wrnip1	protein_coding	2070.86	0.799794	0.798347	0.0431363	18.5411	1	9.62489e-77	1.60076e-75
ENSMUSG00000020265.16	Sumo3	protein_coding	5117.6	0.587728	0.587148	0.0317108	18.534	1	1.09845e-76	1.82506e-75
ENSMUSG00000030816.8	Rnf40	protein_coding	2205.84	0.804688	0.803196	0.043426	18.5301	1	1.18037e-76	1.95923e-75
ENSMUSG00000002844.9	Adprh	protein_coding	2294.52	0.756203	0.754976	0.0408211	18.5248	1	1.30281e-76	2.16031e-75
ENSMUSG00000005338.13	Cadm3	protein_coding	16777.4	0.620325	0.619642	0.0334879	18.5239	1	1.32534e-76	2.19548e-75
ENSMUSG00000028745.18	Capzb	protein_coding	4972.55	0.551333	0.550853	0.0297703	18.5195	0	1.43671e-76	2.37762e-75
ENSMUSG00000013787.15	Ehmt2	protein_coding	6988.89	0.598538	0.597919	0.0323308	18.5129	1	1.62446e-76	2.68301e-75
ENSMUSG00000001552.14	Jup	protein_coding	2382.46	0.890723	0.888728	0.0481213	18.51	1	1.71639e-76	2.83205e-75
ENSMUSG00000022982.10	Sod1	protein_coding	5471.31	0.503111	0.502747	0.0271832	18.5082	0	1.77432e-76	2.92474e-75
ENSMUSG00000066392.11	Nrxn3	protein_coding	12425.1	0.67667	0.675782	0.0365806	18.4981	1	2.13948e-76	3.52318e-75
ENSMUSG00000009569.14	Mrtfb	protein_coding	15313.9	0.843877	0.842156	0.0456553	18.4837	1	2.79606e-76	4.59533e-75
ENSMUSG00000005262.13	Ufd1	protein_coding	2202.92	0.739744	0.738592	0.0400513	18.4699	1	3.60886e-76	5.91953e-75
ENSMUSG00000021285.15	Ppp1r13b	protein_coding	3102.28	0.609525	0.608868	0.0330018	18.4694	1	3.63868e-76	5.95673e-75
ENSMUSG00000027406.12	Idh3b	protein_coding	5017.53	0.553404	0.552915	0.0299693	18.4657	0	3.90126e-76	6.38033e-75
ENSMUSG00000028525.16	Pde4b	protein_coding	6950.43	0.601078	0.600451	0.0325687	18.4557	1	4.69072e-76	7.65647e-75
ENSMUSG00000002900.16	Lamb1	protein_coding	1414.25	0.984647	0.981929	0.0533545	18.4548	1	4.7714e-76	7.78055e-75
ENSMUSG00000021814.17	Anxa7	protein_coding	1928.68	0.734966	0.733847	0.0398426	18.4467	1	5.53953e-76	9.02431e-75
ENSMUSG00000045411.16	2410002F23Rik	protein_coding	2076.13	0.722716	0.721647	0.0391959	18.4386	1	6.4408e-76	1.04823e-74
ENSMUSG00000022048.8	Dpysl2	protein_coding	7201.25	0.651287	0.650497	0.0353395	18.4294	1	7.62613e-76	1.23993e-74
ENSMUSG00000040276.15	Pacsin1	protein_coding	13334.1	0.531913	0.531478	0.0288656	18.4272	0	7.94275e-76	1.2889e-74
ENSMUSG00000045284.9	Dcaf12l1	protein_coding	1949.5	0.895804	0.893775	0.0486135	18.427	1	7.972e-76	1.29239e-74
ENSMUSG00000030000.10	Add2	protein_coding	15791.7	0.715736	0.714676	0.0388735	18.4119	1	1.05416e-75	1.70731e-74
ENSMUSG00000056812.14	St8sia3	protein_coding	17551.5	0.863576	0.861707	0.0469232	18.404	1	1.21983e-75	1.97371e-74
ENSMUSG00000021478.6	Drd1	protein_coding	6535.19	1.0656	1.06217	0.0579097	18.401	1	1.28947e-75	2.08438e-74
ENSMUSG00000025889.13	Snca	protein_coding	6047.69	0.931999	0.92966	0.0507008	18.3823	1	1.82025e-75	2.9395e-74
ENSMUSG00000040097.16	Flywch1	protein_coding	12610.1	0.565416	0.564888	0.0307624	18.3801	0	1.89707e-75	3.06061e-74
ENSMUSG00000047126.17	Cltc	protein_coding	18866.1	0.632895	0.632161	0.0344402	18.3766	1	2.02097e-75	3.25735e-74
ENSMUSG00000062444.14	Ap3b2	protein_coding	3320.85	0.731312	0.730193	0.039811	18.3696	1	2.30126e-75	3.70553e-74
ENSMUSG00000034675.17	Dbn1	protein_coding	6578.35	0.671794	0.670912	0.0366019	18.3541	1	3.06293e-75	4.92724e-74
ENSMUSG00000000399.10	Ndufa9	protein_coding	2915.9	0.770458	0.769122	0.04206	18.3181	1	5.93833e-75	9.54362e-74
ENSMUSG00000019471.10	Cdc37	protein_coding	3627.44	0.669455	0.668574	0.0365512	18.3156	1	6.21873e-75	9.98464e-74
ENSMUSG00000049401.10	Ogfr	protein_coding	1542.08	0.823894	0.822245	0.0450743	18.2786	1	1.22586e-74	1.9588e-73
ENSMUSG00000051177.16	Plcb1	protein_coding	14839.6	0.841693	0.83993	0.0460586	18.2744	1	1.32403e-74	2.11163e-73
ENSMUSG00000029463.5	Fam216a	protein_coding	1788.59	0.830304	0.828624	0.045461	18.2641	1	1.59779e-74	2.54579e-73
ENSMUSG00000068205.14	Macrod2	protein_coding	2332.1	0.743787	0.742572	0.0407408	18.2566	1	1.83486e-74	2.92074e-73
ENSMUSG00000016262.14	Sertad4	protein_coding	2241.67	0.905546	0.903325	0.0496105	18.2531	1	1.95466e-74	3.10848e-73
ENSMUSG00000018547.8	Pip4k2b	protein_coding	6722.47	0.480675	0.480346	0.0263528	18.24	0	2.48542e-74	3.94501e-73
ENSMUSG00000018974.7	Sart3	protein_coding	1506.37	0.814064	0.812474	0.0446337	18.2388	1	2.54174e-74	4.03057e-73
ENSMUSG00000063870.12	Chd4	protein_coding	9272.22	0.799395	0.797888	0.0438324	18.2376	1	2.59839e-74	4.1165e-73
ENSMUSG00000038555.7	Reep2	protein_coding	3802.34	0.679852	0.678917	0.0372807	18.236	1	2.67211e-74	4.22927e-73
ENSMUSG00000024589.17	Nedd4l	protein_coding	11767.4	0.825661	0.823996	0.0452829	18.2334	1	2.80283e-74	4.43197e-73
ENSMUSG00000021108.18	Prkch	protein_coding	2575.11	0.887054	0.885029	0.0487214	18.2067	1	4.56882e-74	7.21761e-73
ENSMUSG00000019261.3	Map1s	protein_coding	2491.05	0.886927	0.88485	0.0487565	18.1909	1	6.089e-74	9.60096e-73
ENSMUSG00000026615.14	Eprs	protein_coding	3036.47	0.690466	0.689493	0.0379616	18.1886	1	6.3595e-74	1.0018e-72
ENSMUSG00000047649.9	Cd3eap	protein_coding	953.347	1.13821	1.13381	0.0625979	18.1829	1	7.05276e-74	1.10996e-72
ENSMUSG00000031834.15	Pik3r2	protein_coding	4027.83	0.723583	0.722452	0.0398121	18.1749	1	8.15249e-74	1.28062e-72
ENSMUSG00000056493.9	Foxk1	protein_coding	2963.87	0.788825	0.787374	0.0434279	18.164	1	9.94774e-74	1.56116e-72
ENSMUSG00000025066.10	Sfr1	protein_coding	2796.97	0.689877	0.688898	0.0379884	18.1602	1	1.0661e-73	1.67152e-72
ENSMUSG00000078517.12	Emc1	protein_coding	2605.3	0.642629	0.641847	0.0353907	18.1582	1	1.10674e-73	1.73361e-72
ENSMUSG00000035835.14	Plppr3	protein_coding	2607.14	0.786538	0.785098	0.0433283	18.153	1	1.21589e-73	1.9028e-72
ENSMUSG00000041729.15	Coro2b	protein_coding	9864.46	0.688096	0.687119	0.0379357	18.1385	1	1.58289e-73	2.47251e-72
ENSMUSG00000050711.7	Scg2	protein_coding	18529.7	1.05805	1.05454	0.0583655	18.1279	1	1.91852e-73	2.99117e-72
ENSMUSG00000042032.13	Mat2b	protein_coding	3050.69	0.773162	0.77178	0.0426549	18.126	1	1.98674e-73	3.09464e-72
ENSMUSG00000032192.9	Gnb5	protein_coding	10164.2	0.915743	0.913434	0.0505429	18.1181	1	2.29247e-73	3.56422e-72
ENSMUSG00000025314.16	Ptprj	protein_coding	4895.39	0.659232	0.658378	0.0364011	18.1103	1	2.64501e-73	4.10849e-72
ENSMUSG00000035007.5	Rundc1	protein_coding	2350.59	0.773142	0.771731	0.0426937	18.1091	1	2.70368e-73	4.19573e-72
ENSMUSG00000102543.5	Pcdhgc5	protein_coding	7704.28	0.794162	0.792668	0.043855	18.1088	1	2.71552e-73	4.2102e-72
ENSMUSG00000030930.14	Chst15	protein_coding	4368.48	0.927739	0.925358	0.0512403	18.1056	1	2.87636e-73	4.4513e-72
ENSMUSG00000028328.13	Tmod1	protein_coding	3057.01	0.930973	0.92855	0.0514704	18.0875	1	3.99588e-73	6.16665e-72
ENSMUSG00000015656.17	Hspa8	protein_coding	58024.2	0.74596	0.74472	0.0412444	18.0863	1	4.08403e-73	6.29687e-72
ENSMUSG00000058248.12	Kcnh1	protein_coding	3805.87	0.798228	0.79674	0.0441443	18.0822	1	4.399e-73	6.77624e-72
ENSMUSG00000030057.15	Cnbp	protein_coding	7874.08	0.595268	0.594636	0.0329255	18.0793	1	4.64283e-73	7.14525e-72
ENSMUSG00000042699.11	Dhx9	protein_coding	4221.51	0.624373	0.623643	0.0345811	18.0553	1	7.16229e-73	1.09721e-71
ENSMUSG00000014606.14	Slc25a11	protein_coding	3243.57	0.608943	0.608266	0.0337361	18.0502	1	7.85843e-73	1.20275e-71
ENSMUSG00000048756.11	Foxo3	protein_coding	3819.58	0.848954	0.847111	0.0470557	18.0415	1	9.20519e-73	1.4063e-71
ENSMUSG00000059361.6	Nrsn2	protein_coding	6255.78	0.594241	0.593609	0.0329602	18.029	1	1.15313e-72	1.76006e-71
ENSMUSG00000031402.12	Mpp1	protein_coding	1274.3	0.95612	0.953446	0.0530371	18.0274	1	1.18795e-72	1.81154e-71
ENSMUSG00000032252.14	Glce	protein_coding	2326.66	0.717545	0.716454	0.0398329	18.0139	1	1.51572e-72	2.30715e-71
ENSMUSG00000032898.9	Fbxo21	protein_coding	5196.39	0.565469	0.564921	0.0314621	17.973	0	3.1712e-72	4.82265e-71
ENSMUSG00000032834.11	Pwp2	protein_coding	972.537	1.03229	1.02895	0.0574396	17.9718	1	3.24318e-72	4.92763e-71
ENSMUSG00000021048.7	Mthfd1	protein_coding	1382.72	0.834583	0.832847	0.0464503	17.9672	1	3.51878e-72	5.33665e-71
ENSMUSG00000035960.14	Apex1	protein_coding	1109.63	0.942564	0.940028	0.0524706	17.9637	1	3.75248e-72	5.68077e-71
ENSMUSG00000027669.14	Gnb4	protein_coding	1762.72	0.920197	0.918025	0.0512257	17.9636	1	3.75851e-72	5.68474e-71
ENSMUSG00000032527.13	Pccb	protein_coding	1501.38	0.825896	0.824228	0.0460296	17.9427	1	5.47135e-72	8.26045e-71
ENSMUSG00000033712.6	Ccar2	protein_coding	2752.72	0.653872	0.653027	0.0364524	17.9377	1	5.99096e-72	9.03677e-71
ENSMUSG00000068747.14	Sort1	protein_coding	15650.5	0.720384	0.719244	0.0401825	17.9278	1	7.15464e-72	1.07823e-70
ENSMUSG00000036095.11	Dgkb	protein_coding	21515.8	1.00197	0.998902	0.0559034	17.9233	1	7.76523e-72	1.1692e-70
ENSMUSG00000024261.6	Syt4	protein_coding	7142.67	0.618801	0.618078	0.0345272	17.9221	1	7.92224e-72	1.19176e-70
ENSMUSG00000074736.10	Syndig1	protein_coding	2439.25	0.715877	0.714758	0.0399697	17.9105	1	9.76818e-72	1.46681e-70
ENSMUSG00000024091.9	Vapa	protein_coding	4676.56	0.632746	0.63197	0.0353539	17.8975	1	1.23332e-71	1.85031e-70
ENSMUSG00000031841.19	Cdh13	protein_coding	3686.37	0.693161	0.692137	0.0387871	17.8709	1	1.98761e-71	2.97393e-70
ENSMUSG00000031633.4	Slc25a4	protein_coding	15059	0.486429	0.486076	0.0272327	17.8619	0	2.33356e-71	3.48531e-70
ENSMUSG00000020476.14	Dbnl	protein_coding	2246.67	0.64993	0.649085	0.0364917	17.8104	1	5.87106e-71	8.71422e-70
ENSMUSG00000032571.14	Pik3r4	protein_coding	1977.83	0.81069	0.809003	0.0455351	17.8037	1	6.62045e-71	9.81778e-70
ENSMUSG00000073838.10	Tufm	protein_coding	1678.32	0.858737	0.856796	0.0482391	17.8017	1	6.85955e-71	1.01633e-69
ENSMUSG00000048222.3	Mfap1b	protein_coding	2609.45	0.783201	0.781711	0.0439961	17.8016	1	6.87073e-71	1.01709e-69
ENSMUSG00000028431.11	Elp1	protein_coding	1834.82	0.745214	0.743949	0.041865	17.8004	1	7.01556e-71	1.03761e-69
ENSMUSG00000024158.17	Hagh	protein_coding	1997.28	0.775431	0.773984	0.0435967	17.7865	1	8.99944e-71	1.3275e-69
ENSMUSG00000060882.5	Kcnd2	protein_coding	7877.26	0.835154	0.833336	0.0469658	17.7822	1	9.71639e-71	1.43199e-69
ENSMUSG00000021870.17	Slmap	protein_coding	9708.37	0.670637	0.6697	0.0377233	17.7778	1	1.05025e-70	1.54648e-69
ENSMUSG00000056820.7	Tsnax	protein_coding	6546.49	0.654956	0.654084	0.036853	17.7721	1	1.16246e-70	1.70869e-69
ENSMUSG00000030987.5	Stim1	protein_coding	4520.85	0.589887	0.589245	0.0332039	17.7656	1	1.30481e-70	1.91625e-69
ENSMUSG00000028086.15	Fbxw7	protein_coding	3755.38	0.837119	0.835311	0.0471354	17.7599	1	1.44582e-70	2.11961e-69
ENSMUSG00000063063.12	Ctnna2	protein_coding	4377.4	0.585063	0.584436	0.0330053	17.7263	0	2.62582e-70	3.84276e-69
ENSMUSG00000033910.13	Gucy1a1	protein_coding	9366.55	0.83001	0.828218	0.0468263	17.7253	1	2.67559e-70	3.91217e-69
ENSMUSG00000005506.16	Celf1	protein_coding	12458.1	0.75271	0.751378	0.042489	17.7154	1	3.18925e-70	4.65508e-69
ENSMUSG00000024935.11	Slc1a1	protein_coding	4468.8	0.69565	0.694582	0.0393341	17.6857	1	5.40725e-70	7.87186e-69
ENSMUSG00000027455.16	Nsfl1c	protein_coding	2410.34	0.689871	0.688847	0.0390239	17.6782	1	6.17825e-70	8.97863e-69
ENSMUSG00000066979.6	Bub3	protein_coding	1963.54	0.72822	0.727008	0.0412045	17.6733	1	6.73143e-70	9.77403e-69
ENSMUSG00000027091.14	Zc3h15	protein_coding	3507.34	0.793606	0.792042	0.0449109	17.6707	1	7.0546e-70	1.02344e-68
ENSMUSG00000027933.11	Ints3	protein_coding	2146.09	0.713577	0.712439	0.0403838	17.6699	1	7.15729e-70	1.03743e-68
ENSMUSG00000002129.11	Sf3a1	protein_coding	3036.61	0.610806	0.610093	0.0345688	17.6693	1	7.22861e-70	1.04686e-68
ENSMUSG00000035585.16	Tsen34	protein_coding	1639.84	0.759379	0.758022	0.0430131	17.6546	1	9.37869e-70	1.35472e-68
ENSMUSG00000034586.14	Hid1	protein_coding	2278	0.682288	0.681294	0.0386609	17.648	1	1.05368e-69	1.51937e-68
ENSMUSG00000050530.14	Fam171a1	protein_coding	5256.37	0.64134	0.640506	0.0363429	17.6469	1	1.07467e-69	1.5483e-68
ENSMUSG00000031971.15	Ccsap	protein_coding	2295.69	0.817315	0.815589	0.0463349	17.6393	1	1.22987e-69	1.76885e-68
ENSMUSG00000024012.18	Mtch1	protein_coding	14149.4	0.438801	0.438534	0.0248804	17.6364	0	1.29438e-69	1.86003e-68
ENSMUSG00000022193.7	Psmb5	protein_coding	2176.65	0.832128	0.830309	0.0471997	17.6299	1	1.45121e-69	2.08181e-68
ENSMUSG00000001642.18	Akr1b3	protein_coding	1296.33	0.880502	0.878351	0.0499741	17.6192	1	1.75545e-69	2.5161e-68
ENSMUSG00000069227.4	Gprin1	protein_coding	2809.97	0.765818	0.764456	0.0434698	17.6172	1	1.81739e-69	2.60263e-68
ENSMUSG00000061479.15	Snrpa	protein_coding	1876.27	0.806678	0.80501	0.0458171	17.6065	1	2.19683e-69	3.14333e-68
ENSMUSG00000006576.16	Slc4a3	protein_coding	5459.65	0.508238	0.507825	0.028869	17.605	0	2.25561e-69	3.22192e-68
ENSMUSG00000025544.13	Tm9sf2	protein_coding	4284.67	0.721569	0.720388	0.0409952	17.6013	1	2.40661e-69	3.43466e-68
ENSMUSG00000025613.13	Cct8	protein_coding	4775.92	0.751684	0.750346	0.0427329	17.5903	1	2.9252e-69	4.17122e-68
ENSMUSG00000027998.11	Plrg1	protein_coding	1265.31	0.974729	0.971827	0.0554161	17.5893	1	2.9774e-69	4.23842e-68
ENSMUSG00000022536.14	Glyr1	protein_coding	4949.4	0.501131	0.500734	0.0285006	17.5832	0	3.31617e-69	4.71262e-68
ENSMUSG00000002808.7	Epdr1	protein_coding	3476.18	0.619344	0.618588	0.0352318	17.5791	1	3.55893e-69	5.05332e-68
ENSMUSG00000030584.14	Dpf1	protein_coding	2304.56	0.787388	0.785844	0.0448097	17.5718	1	4.05034e-69	5.74131e-68
ENSMUSG00000038615.17	Nfe2l1	protein_coding	12620.3	0.395716	0.395519	0.0225368	17.5586	0	5.10817e-69	7.23462e-68
ENSMUSG00000038115.16	Ano2	protein_coding	1061.67	1.42327	1.41417	0.0810984	17.5499	1	5.96225e-69	8.43708e-68
ENSMUSG00000003134.10	Tbc1d8	protein_coding	3703.93	0.885417	0.883137	0.0504521	17.5496	1	5.98506e-69	8.46219e-68
ENSMUSG00000028530.14	Jak1	protein_coding	4681.85	0.6227	0.621932	0.0355098	17.536	1	7.61372e-69	1.07558e-67
ENSMUSG00000038365.8	Fbxo25	protein_coding	2101.15	0.7007	0.69961	0.0399834	17.5248	1	9.27144e-69	1.30866e-67
ENSMUSG00000078622.8	Ccdc47	protein_coding	3665.26	0.685314	0.684296	0.0391067	17.5242	1	9.36569e-69	1.32085e-67
ENSMUSG00000047013.15	Fbxo41	protein_coding	4315.74	0.703533	0.702422	0.0401627	17.5171	1	1.06174e-68	1.49359e-67
ENSMUSG00000020918.14	Kat2a	protein_coding	2550.28	0.698111	0.697005	0.0398658	17.5115	1	1.17042e-68	1.64509e-67
ENSMUSG00000039656.17	Rxrb	protein_coding	2467.69	0.677905	0.676879	0.0387732	17.4839	1	1.9017e-68	2.66845e-67
ENSMUSG00000030032.12	Wdr54	protein_coding	554.41	1.24298	1.23672	0.0711216	17.4769	1	2.15017e-68	3.01457e-67
ENSMUSG00000062232.14	Rapgef2	protein_coding	5950.61	0.638149	0.637314	0.0365158	17.476	1	2.18394e-68	3.05935e-67
ENSMUSG00000046922.7	Gpr6	protein_coding	4805.11	1.01436	1.01082	0.0580693	17.468	1	2.50998e-68	3.51313e-67
ENSMUSG00000018042.18	Cyb5r3	protein_coding	2344.84	0.710108	0.708984	0.0406655	17.4622	1	2.78122e-68	3.88952e-67
ENSMUSG00000037579.7	Kcnh3	protein_coding	4875.36	0.8151	0.813332	0.0467028	17.4529	1	3.26946e-68	4.56466e-67
ENSMUSG00000041695.2	Kcnj2	protein_coding	2278.86	1.01894	1.01551	0.058387	17.4515	1	3.3542e-68	4.67907e-67
ENSMUSG00000030557.17	Mef2a	protein_coding	7819.59	0.671997	0.67102	0.0385244	17.4434	1	3.86085e-68	5.38134e-67
ENSMUSG00000034285.15	Nipsnap1	protein_coding	1815.45	0.737111	0.735826	0.0422623	17.4413	1	4.00517e-68	5.57784e-67
ENSMUSG00000030127.15	Cops7a	protein_coding	3217.96	0.588503	0.587841	0.03378	17.4216	1	5.6549e-68	7.85571e-67
ENSMUSG00000024921.17	Smarca2	protein_coding	7693.86	0.563822	0.563246	0.0323874	17.4087	0	7.08531e-68	9.81016e-67
ENSMUSG00000024883.8	Rin1	protein_coding	4070.11	0.882954	0.88072	0.0507296	17.4051	1	7.54614e-68	1.04396e-66
ENSMUSG00000041133.11	Smc1a	protein_coding	2139.26	0.935331	0.932647	0.0537555	17.3997	1	8.28841e-68	1.14569e-66
ENSMUSG00000034799.16	Unc13a	protein_coding	10599	0.723786	0.722556	0.0416112	17.394	1	9.15431e-68	1.26434e-66
ENSMUSG00000013033.16	Adgrl1	protein_coding	22650.7	0.654263	0.653355	0.0376183	17.3921	1	9.46653e-68	1.30638e-66
ENSMUSG00000026526.14	Fh1	protein_coding	2123.53	0.763983	0.762546	0.043944	17.3854	1	1.06515e-67	1.46869e-66
ENSMUSG00000024077.15	Strn	protein_coding	12758.4	0.922231	0.91968	0.0530479	17.3849	1	1.07459e-67	1.48048e-66
ENSMUSG00000026854.16	Usp20	protein_coding	2712.52	0.634362	0.633526	0.0364906	17.3842	1	1.08626e-67	1.49533e-66
ENSMUSG00000037428.14	Vgf	protein_coding	14590	0.915815	0.913327	0.0526863	17.3824	1	1.1213e-67	1.5423e-66
ENSMUSG00000022205.15	Sub1	protein_coding	6313.32	0.50711	0.506684	0.0291833	17.3767	0	1.23865e-67	1.69951e-66
ENSMUSG00000074671.6	Tspyl3	protein_coding	1490.64	0.905971	0.903587	0.052159	17.3694	1	1.4071e-67	1.92904e-66
ENSMUSG00000028964.14	Park7	protein_coding	2245.46	0.651805	0.650897	0.0375273	17.3688	1	1.42136e-67	1.94699e-66
ENSMUSG00000025162.17	Csnk1d	protein_coding	4363.28	0.558798	0.55823	0.0321878	17.3605	0	1.64148e-67	2.24668e-66
ENSMUSG00000022043.19	Trim35	protein_coding	6750.67	0.601195	0.600483	0.0346443	17.3534	1	1.86013e-67	2.54177e-66
ENSMUSG00000037887.11	Dusp8	protein_coding	7879.21	0.552487	0.551936	0.0318447	17.3494	0	1.99206e-67	2.71982e-66
ENSMUSG00000020440.13	Arf5	protein_coding	3716.89	0.640213	0.639343	0.0369561	17.3236	1	3.12198e-67	4.25906e-66
ENSMUSG00000003662.10	Ciao1	protein_coding	1541.37	0.870107	0.867949	0.0502631	17.3111	1	3.88262e-67	5.28809e-66
ENSMUSG00000003308.15	Keap1	protein_coding	2630.11	0.650042	0.649142	0.0375593	17.3071	1	4.15991e-67	5.66114e-66
ENSMUSG00000032011.5	Thy1	protein_coding	18555	0.594175	0.593488	0.0343416	17.3019	1	4.55244e-67	6.19028e-66
ENSMUSG00000013833.15	Med16	protein_coding	2309.63	0.768807	0.767315	0.0444534	17.2947	1	5.1581e-67	7.00243e-66
ENSMUSG00000068696.6	Gpr88	protein_coding	52325.9	0.96349	0.960551	0.0557348	17.287	1	5.88945e-67	7.9888e-66
ENSMUSG00000049303.10	Syt12	protein_coding	1917.68	0.949172	0.946331	0.0549082	17.2865	1	5.94228e-67	8.05391e-66
ENSMUSG00000022052.9	Ppp2r2a	protein_coding	7408.93	0.802486	0.80077	0.0464902	17.2614	1	9.18378e-67	1.24171e-65
ENSMUSG00000030374.15	Strn4	protein_coding	5768.72	0.606229	0.605495	0.0351275	17.258	1	9.74949e-67	1.31713e-65
ENSMUSG00000033124.15	Atg9a	protein_coding	4797.44	0.588735	0.588053	0.0341204	17.2547	1	1.03226e-66	1.39343e-65
ENSMUSG00000035765.10	Dym	protein_coding	1924.23	0.76695	0.765438	0.0444735	17.2451	1	1.21778e-66	1.64252e-65
ENSMUSG00000030905.5	Crym	protein_coding	5460.42	0.822238	0.820458	0.0477074	17.235	1	1.45022e-66	1.95288e-65
ENSMUSG00000040591.18	1110051M20Rik	protein_coding	2220.03	0.679158	0.678129	0.0394242	17.2269	1	1.6672e-66	2.24327e-65
ENSMUSG00000018921.11	Pelp1	protein_coding	1447.32	0.831819	0.829921	0.0483009	17.2216	1	1.82848e-66	2.45829e-65
ENSMUSG00000038949.8	Cnst	protein_coding	3819.17	0.829456	0.827525	0.0482033	17.2075	1	2.33463e-66	3.13626e-65
ENSMUSG00000039145.16	Camk1d	protein_coding	6681.21	0.79821	0.796516	0.0463918	17.2058	1	2.40082e-66	3.21999e-65
ENSMUSG00000031432.3	Prps1	protein_coding	2123.37	0.73851	0.737199	0.0429471	17.1958	1	2.85471e-66	3.82261e-65
ENSMUSG00000004069.17	Dnaja3	protein_coding	2074.44	0.684891	0.683815	0.0398927	17.1684	1	4.58234e-66	6.11149e-65
ENSMUSG00000008301.11	Phax	protein_coding	1302.09	0.798082	0.796387	0.046491	17.1664	1	4.741e-66	6.31805e-65
ENSMUSG00000042524.14	Sun2	protein_coding	2686.71	0.76672	0.765156	0.0446673	17.1651	1	4.84361e-66	6.44964e-65
ENSMUSG00000018286.6	Psmb6	protein_coding	2232.08	0.790627	0.788976	0.0460622	17.1643	1	4.91148e-66	6.53481e-65
ENSMUSG00000065979.12	Cpped1	protein_coding	1668.61	0.772796	0.771238	0.0450375	17.159	1	5.38753e-66	7.1625e-65
ENSMUSG00000029227.15	Fip1l1	protein_coding	2681.73	0.622151	0.621358	0.0362613	17.1574	1	5.5302e-66	7.34632e-65
ENSMUSG00000068921.14	Dap3	protein_coding	1968.1	0.716038	0.714822	0.0417461	17.1522	1	6.04928e-66	8.02949e-65
ENSMUSG00000027433.5	Xrn2	protein_coding	1816.02	0.692353	0.691233	0.0403726	17.1491	1	6.38369e-66	8.46663e-65
ENSMUSG00000033419.15	Snap91	protein_coding	7202.74	0.57114	0.570527	0.0333087	17.1469	0	6.63374e-66	8.79128e-65
ENSMUSG00000024002.18	Brd4	protein_coding	4931.01	0.590176	0.58949	0.0344259	17.1434	1	7.04556e-66	9.32963e-65
ENSMUSG00000047879.17	Usp14	protein_coding	3896.68	0.645259	0.644368	0.0376396	17.1431	1	7.07869e-66	9.36608e-65
ENSMUSG00000061759.15	Armt1	protein_coding	1013.02	0.968829	0.965756	0.0565199	17.1414	1	7.2902e-66	9.63831e-65
ENSMUSG00000034818.16	Celf5	protein_coding	12886.2	0.616655	0.615871	0.0359862	17.1359	1	8.0124e-66	1.05847e-64
ENSMUSG00000020777.16	Acox1	protein_coding	6207.33	0.46115	0.460825	0.026912	17.1355	0	8.06952e-66	1.06518e-64
ENSMUSG00000027593.15	Raly	protein_coding	2334.6	0.676575	0.675534	0.0394954	17.1305	1	8.79568e-66	1.16011e-64
ENSMUSG00000021024.14	Psma6	protein_coding	1950.56	0.755047	0.753614	0.0440828	17.1279	1	9.1887e-66	1.21099e-64
ENSMUSG00000030410.16	Dmwd	protein_coding	4598.1	0.553175	0.552604	0.032316	17.1177	0	1.09561e-65	1.44279e-64
ENSMUSG00000032373.15	Car12	protein_coding	2672.56	1.02535	1.02173	0.0599626	17.0998	1	1.48877e-65	1.95744e-64
ENSMUSG00000015757.10	Ppil4	protein_coding	1687.87	0.821346	0.819489	0.0480543	17.0921	1	1.70071e-65	2.23259e-64
ENSMUSG00000030329.11	Pianp	protein_coding	8151.25	0.504951	0.504516	0.0295608	17.0818	0	2.02805e-65	2.66021e-64
ENSMUSG00000042303.19	Sgsm3	protein_coding	1534.54	0.745795	0.744391	0.0436774	17.0751	1	2.27576e-65	2.98278e-64
ENSMUSG00000027782.10	Kpna4	protein_coding	3121.33	0.661315	0.660347	0.0387861	17.0503	1	3.4765e-65	4.54943e-64
ENSMUSG00000037032.16	Apbb1	protein_coding	8763	0.547912	0.547359	0.0321424	17.0464	0	3.71852e-65	4.86232e-64
ENSMUSG00000017210.14	Med24	protein_coding	2720.44	0.618099	0.617293	0.0362684	17.0424	1	3.98209e-65	5.20289e-64
ENSMUSG00000026571.12	Dcaf6	protein_coding	3129.26	0.660965	0.659981	0.0388087	17.0314	1	4.80717e-65	6.27601e-64
ENSMUSG00000016554.9	Eif3d	protein_coding	1995.69	0.730197	0.728881	0.042901	17.0205	1	5.7854e-65	7.54723e-64
ENSMUSG00000024462.17	Gabbr1	protein_coding	33514.2	0.427804	0.427539	0.0251483	17.0113	0	6.77681e-65	8.83366e-64
ENSMUSG00000035152.14	Ap2b1	protein_coding	14403	0.666922	0.665918	0.0392155	17.0066	1	7.34174e-65	9.56258e-64
ENSMUSG00000002981.10	Clptm1	protein_coding	7474.62	0.534066	0.533544	0.031414	17.0009	0	8.09095e-65	1.05302e-63
ENSMUSG00000051726.6	Kcnf1	protein_coding	3675.24	0.928765	0.926087	0.0546327	17.0002	1	8.18765e-65	1.06478e-63
ENSMUSG00000031703.8	Itfg1	protein_coding	8802.22	0.477866	0.477496	0.0281182	16.9949	0	8.95797e-65	1.16405e-63
ENSMUSG00000037148.8	Arhgap10	protein_coding	1396.32	0.95516	0.952176	0.0562126	16.9919	1	9.42677e-65	1.22401e-63
ENSMUSG00000071866.12	Ppia	protein_coding	17548.9	0.573422	0.572783	0.0337631	16.9837	0	1.08425e-64	1.40457e-63
ENSMUSG00000044352.6	Sowaha	protein_coding	7846.08	0.720353	0.719082	0.0424349	16.9755	1	1.24756e-64	1.61487e-63
ENSMUSG00000024642.17	Tle4	protein_coding	5058.76	0.762726	0.761202	0.0449352	16.9739	1	1.28137e-64	1.65607e-63
ENSMUSG00000046191.7	Pcdhb20	protein_coding	650.212	1.15923	1.15394	0.0682964	16.9735	1	1.28995e-64	1.66587e-63
ENSMUSG00000030120.14	Mlf2	protein_coding	14508.3	0.470199	0.469843	0.0277084	16.9695	0	1.38049e-64	1.78141e-63
ENSMUSG00000059923.13	Grb2	protein_coding	5697.84	0.558656	0.558063	0.0329305	16.9647	0	1.49872e-64	1.93248e-63
ENSMUSG00000071723.7	Gspt2	protein_coding	1118.28	0.955921	0.953001	0.0563508	16.9638	1	1.52287e-64	1.96211e-63
ENSMUSG00000009640.11	Dmap1	protein_coding	789.115	1.0858	1.08144	0.0640253	16.9589	1	1.65385e-64	2.12922e-63
ENSMUSG00000022494.15	Shisa9	protein_coding	4774.08	0.628296	0.627457	0.0370489	16.9585	1	1.66437e-64	2.14111e-63
ENSMUSG00000066037.14	Hnrnpr	protein_coding	3567	0.703576	0.70239	0.0414921	16.9568	1	1.71291e-64	2.20186e-63
ENSMUSG00000022016.16	Akap11	protein_coding	13066.1	0.695581	0.694435	0.0410244	16.9553	1	1.75818e-64	2.25831e-63
ENSMUSG00000079562.7	Maea	protein_coding	2264.25	0.626277	0.62544	0.0369442	16.952	1	1.86141e-64	2.38908e-63
ENSMUSG00000032366.15	Tpm1	protein_coding	10210.8	0.732741	0.731391	0.0432258	16.9515	1	1.87697e-64	2.40719e-63
ENSMUSG00000020349.4	Ppp2ca	protein_coding	12624.5	0.477524	0.477151	0.0281728	16.9498	0	1.93043e-64	2.47386e-63
ENSMUSG00000062995.12	Ica1	protein_coding	1526.94	0.751585	0.750124	0.0443548	16.9449	1	2.10045e-64	2.68967e-63
ENSMUSG00000022540.16	Rogdi	protein_coding	2669.99	0.690814	0.6897	0.0407804	16.9398	1	2.28712e-64	2.92422e-63
ENSMUSG00000027430.12	Dtd1	protein_coding	1531.39	0.867481	0.865268	0.051211	16.9393	1	2.30692e-64	2.94728e-63
ENSMUSG00000046480.6	Scn4b	protein_coding	55333.2	1.27614	1.26905	0.0754248	16.9194	1	3.23812e-64	4.1338e-63
ENSMUSG00000022710.17	Usp7	protein_coding	4902.93	0.530506	0.529992	0.0313571	16.9182	0	3.3039e-64	4.21456e-63
ENSMUSG00000030751.18	Psma1	protein_coding	1895.61	0.793051	0.791345	0.0469091	16.9061	1	4.05593e-64	5.16991e-63
ENSMUSG00000008140.17	Emc10	protein_coding	5899.78	0.548634	0.548066	0.0324543	16.9048	0	4.14798e-64	5.28322e-63
ENSMUSG00000020547.5	Bzw2	protein_coding	1307.67	0.912375	0.909812	0.0539801	16.9021	1	4.34393e-64	5.52857e-63
ENSMUSG00000024581.13	Napg	protein_coding	4345.81	0.583214	0.582537	0.0345119	16.8989	0	4.58092e-64	5.82132e-63
ENSMUSG00000009090.17	Ap1b1	protein_coding	4929.49	0.55012	0.549549	0.0325544	16.8985	0	4.61499e-64	5.86015e-63
ENSMUSG00000018765.5	Fxr2	protein_coding	4085.58	0.532508	0.531982	0.0315738	16.8655	0	8.07141e-64	1.02414e-62
ENSMUSG00000020900.15	Myh10	protein_coding	14997.7	0.840219	0.838167	0.0498353	16.8599	1	8.87242e-64	1.12492e-62
ENSMUSG00000022044.14	Stmn4	protein_coding	4512.39	0.689333	0.688188	0.0408878	16.8591	1	8.98736e-64	1.13863e-62
ENSMUSG00000024969.15	Mark2	protein_coding	5721.64	0.695306	0.694137	0.0412851	16.8416	1	1.21001e-63	1.53182e-62
ENSMUSG00000030967.15	Zranb1	protein_coding	2112.2	0.740546	0.739124	0.0440105	16.8266	1	1.55901e-63	1.96916e-62
ENSMUSG00000024030.7	Abcg1	protein_coding	4129.71	0.647196	0.646245	0.0384656	16.8253	1	1.59228e-63	2.00966e-62
ENSMUSG00000029106.14	Add1	protein_coding	14642	0.604288	0.603522	0.0359317	16.8177	1	1.81028e-63	2.28136e-62
ENSMUSG00000022840.9	Adcy5	protein_coding	57317.7	0.831264	0.829275	0.0494495	16.8104	1	2.04896e-63	2.58021e-62
ENSMUSG00000049422.7	Chchd10	protein_coding	6448.53	0.609898	0.609098	0.0362898	16.8063	1	2.19325e-63	2.75983e-62
ENSMUSG00000070576.4	Mn1	protein_coding	3912.7	0.748552	0.747069	0.0445411	16.8059	1	2.21088e-63	2.77991e-62
ENSMUSG00000052833.9	Sae1	protein_coding	2423.99	0.643913	0.642988	0.0383236	16.802	1	2.36069e-63	2.96382e-62
ENSMUSG00000030302.16	Atp2b2	protein_coding	34916.3	0.713496	0.712235	0.0424709	16.7997	1	2.45422e-63	3.07893e-62
ENSMUSG00000022305.13	Lrp12	protein_coding	2357.93	0.738449	0.737024	0.0439678	16.7952	1	2.64582e-63	3.31681e-62
ENSMUSG00000022010.19	Tsc22d1	protein_coding	13674.5	0.508164	0.507711	0.0302568	16.795	0	2.65361e-63	3.32408e-62
ENSMUSG00000024121.13	Atp6v0c	protein_coding	20530.4	0.541927	0.541375	0.0322675	16.7948	0	2.6646e-63	3.33534e-62
ENSMUSG00000009681.10	Bcr	protein_coding	20927.8	0.738802	0.737399	0.0439932	16.7935	1	2.72086e-63	3.40322e-62
ENSMUSG00000056201.8	Cfl1	protein_coding	21033.5	0.590977	0.59026	0.035206	16.7862	1	3.07715e-63	3.84598e-62
ENSMUSG00000025781.14	Atp5c1	protein_coding	5573.75	0.622039	0.621202	0.0370667	16.7816	1	3.32738e-63	4.15562e-62
ENSMUSG00000043683.4	Fem1a	protein_coding	2987.14	0.712035	0.710768	0.0424326	16.7804	1	3.39759e-63	4.24013e-62
ENSMUSG00000038296.14	Galnt18	protein_coding	1323.14	0.894363	0.891936	0.0533415	16.7667	1	4.27335e-63	5.3251e-62
ENSMUSG00000028426.10	Rad23b	protein_coding	6128.1	0.539315	0.538769	0.0321741	16.7624	0	4.59925e-63	5.72695e-62
ENSMUSG00000028811.11	Yars	protein_coding	3075.04	0.617209	0.616376	0.0368258	16.7603	1	4.76577e-63	5.92987e-62
ENSMUSG00000003234.16	Abcf3	protein_coding	1753.72	0.69611	0.694941	0.0415526	16.7525	1	5.42849e-63	6.74944e-62
ENSMUSG00000002012.13	Pnck	protein_coding	2093.73	0.866409	0.864236	0.0517618	16.7384	1	6.88446e-63	8.54697e-62
ENSMUSG00000014349.7	Ube2z	protein_coding	3190.48	0.561614	0.561	0.0335557	16.7368	0	7.06945e-63	8.7701e-62
ENSMUSG00000005583.16	Mef2c	protein_coding	6104.76	0.841359	0.839292	0.0502777	16.7342	1	7.38072e-63	9.14946e-62
ENSMUSG00000015217.11	Hmgb3	protein_coding	1712.3	0.897425	0.894919	0.053647	16.7283	1	8.14923e-63	1.00946e-61
ENSMUSG00000068823.10	Csde1	protein_coding	8482.01	0.468472	0.468112	0.0280081	16.7263	0	8.42633e-63	1.04302e-61
ENSMUSG00000001380.7	Hars	protein_coding	2094.56	0.745303	0.743864	0.0445883	16.7152	1	1.01564e-62	1.2553e-61
ENSMUSG00000031155.16	Pim2	protein_coding	1311.21	0.76801	0.766455	0.0459503	16.7139	1	1.03761e-62	1.28151e-61
ENSMUSG00000028484.16	Psip1	protein_coding	9138.02	0.681584	0.680471	0.04078	16.7137	1	1.04203e-62	1.28602e-61
ENSMUSG00000029599.13	Ddx54	protein_coding	1665.12	0.789269	0.78753	0.0472295	16.7114	1	1.08337e-62	1.33605e-61
ENSMUSG00000035754.8	Wdr18	protein_coding	1961.59	0.682775	0.681646	0.0408667	16.7074	1	1.15812e-62	1.42717e-61
ENSMUSG00000028249.15	Sdcbp	protein_coding	4945.98	0.593716	0.592981	0.0355439	16.7037	1	1.23147e-62	1.51645e-61
ENSMUSG00000027298.17	Tyro3	protein_coding	9030.43	0.742346	0.740911	0.044448	16.7014	1	1.27925e-62	1.57413e-61
ENSMUSG00000076441.9	Ass1	protein_coding	2708.22	0.776824	0.775136	0.0465401	16.6915	1	1.51187e-62	1.859e-61
ENSMUSG00000094626.1	Tmem121b	protein_coding	2906.46	0.827032	0.825016	0.0495717	16.6835	1	1.72657e-62	2.12143e-61
ENSMUSG00000031948.14	Kars	protein_coding	3119.42	0.678605	0.677497	0.0406833	16.6802	1	1.82693e-62	2.2431e-61
ENSMUSG00000030172.15	Erc1	protein_coding	1825.34	0.743052	0.741639	0.0445843	16.6662	1	2.30647e-62	2.82771e-61
ENSMUSG00000026860.16	Sh3glb2	protein_coding	4201.8	0.587855	0.587136	0.0352914	16.6572	1	2.68311e-62	3.28706e-61
ENSMUSG00000027184.14	Caprin1	protein_coding	8324.61	0.471056	0.470686	0.0282892	16.6515	0	2.9534e-62	3.61554e-61
ENSMUSG00000020180.10	Snrpd3	protein_coding	1992.7	0.738634	0.737212	0.0443611	16.6505	1	3.00197e-62	3.6723e-61
ENSMUSG00000031292.14	Cdkl5	protein_coding	8918.57	0.773911	0.772266	0.0464943	16.6453	1	3.27506e-62	4.00344e-61
ENSMUSG00000002763.16	Pex6	protein_coding	2137.05	0.696527	0.69532	0.0418464	16.6448	1	3.29941e-62	4.03025e-61
ENSMUSG00000052889.11	Prkcb	protein_coding	28203.7	0.89333	0.890811	0.0536854	16.6401	1	3.57103e-62	4.35885e-61
ENSMUSG00000029722.15	Agfg2	protein_coding	2290.24	0.900147	0.897543	0.0541066	16.6365	1	3.78924e-62	4.62182e-61
ENSMUSG00000005148.8	Klf5	protein_coding	1377.08	1.05085	1.04689	0.0631847	16.6314	1	4.12694e-62	5.03005e-61
ENSMUSG00000030256.11	Bhlhe41	protein_coding	2377.41	0.744796	0.743366	0.0447886	16.6291	1	4.2864e-62	5.22059e-61
ENSMUSG00000055003.14	Lrtm2	protein_coding	4116.09	0.750762	0.74923	0.0451907	16.6132	1	5.59496e-62	6.79947e-61
ENSMUSG00000025364.13	Pa2g4	protein_coding	2057.31	0.634401	0.633506	0.0382075	16.6041	1	6.50985e-62	7.90557e-61
ENSMUSG00000020840.10	Blmh	protein_coding	2097.6	0.696712	0.695495	0.0419698	16.6003	1	6.93378e-62	8.41426e-61
ENSMUSG00000027706.8	Sec62	protein_coding	6434.38	0.528037	0.527513	0.0318363	16.586	0	8.79978e-62	1.06709e-60
ENSMUSG00000028902.4	Sf3a3	protein_coding	967.357	0.929999	0.927168	0.0561093	16.5748	1	1.06067e-61	1.28527e-60
ENSMUSG00000039630.10	Hnrnpu	protein_coding	13173.2	0.362281	0.362112	0.0218598	16.5729	0	1.09404e-61	1.32475e-60
ENSMUSG00000003731.13	Kpna6	protein_coding	3353.19	0.504013	0.503558	0.0304223	16.5672	0	1.20213e-61	1.45458e-60
ENSMUSG00000029152.13	Ociad1	protein_coding	8297.14	0.643527	0.642578	0.038849	16.5648	1	1.2518e-61	1.51249e-60
ENSMUSG00000042046.15	Dstyk	protein_coding	3269.03	0.647262	0.646298	0.039085	16.5604	1	1.34779e-61	1.62612e-60
ENSMUSG00000027597.15	Ahcy	protein_coding	1515.38	0.848597	0.846426	0.0512493	16.5582	1	1.39699e-61	1.68425e-60
ENSMUSG00000026434.12	Nucks1	protein_coding	7137.8	0.494242	0.493808	0.0298569	16.5537	0	1.50567e-61	1.81398e-60
ENSMUSG00000022110.13	Sucla2	protein_coding	3989.48	0.609532	0.60872	0.0368598	16.5365	1	2.00266e-61	2.40752e-60
ENSMUSG00000049680.17	Urgcp	protein_coding	2895.81	0.571781	0.571104	0.0345944	16.5281	0	2.30146e-61	2.76274e-60
ENSMUSG00000057719.11	Sh3rf2	protein_coding	2750.78	1.22252	1.21575	0.0739897	16.5228	1	2.51446e-61	3.01627e-60
ENSMUSG00000003575.13	Crtc1	protein_coding	10017.7	0.693138	0.691942	0.0419587	16.5195	1	2.65486e-61	3.1824e-60
ENSMUSG00000066643.12	Wdr35	protein_coding	1452.37	0.774026	0.772394	0.0468733	16.5131	1	2.95129e-61	3.5352e-60
ENSMUSG00000027827.16	Kcnab1	protein_coding	13643	0.903832	0.901163	0.0547509	16.5081	1	3.20887e-61	3.83823e-60
ENSMUSG00000021895.10	Arhgef3	protein_coding	2520.52	0.753687	0.752146	0.0456681	16.5036	1	3.45782e-61	4.13305e-60
ENSMUSG00000078161.8	Erich3	protein_coding	2136.77	1.10118	1.0964	0.0667634	16.4937	1	4.06906e-61	4.86016e-60
ENSMUSG00000034974.13	Dapk3	protein_coding	1366.16	0.823826	0.821793	0.0499967	16.4776	1	5.31327e-61	6.32817e-60
ENSMUSG00000068740.13	Celsr2	protein_coding	8523.61	0.833081	0.830998	0.0505886	16.4678	1	6.25449e-61	7.43857e-60
ENSMUSG00000029028.14	Lrrc47	protein_coding	2130.76	0.673119	0.672014	0.040919	16.45	1	8.3813e-61	9.94676e-60
ENSMUSG00000040022.14	Rab11fip2	protein_coding	3106.01	0.599941	0.599154	0.0364729	16.4489	1	8.53625e-61	1.01235e-59
ENSMUSG00000021771.14	Vdac2	protein_coding	4608.96	0.51688	0.516381	0.0314322	16.4443	0	9.22011e-61	1.0919e-59
ENSMUSG00000036699.12	Zcchc12	protein_coding	5498.93	0.807112	0.805249	0.0490975	16.439	1	1.00595e-60	1.19045e-59
ENSMUSG00000090841.2	Myl6	protein_coding	5440.93	0.575074	0.574382	0.0349956	16.4328	0	1.11484e-60	1.31746e-59
ENSMUSG00000024120.12	Lrpprc	protein_coding	2354.77	0.662156	0.661108	0.040301	16.4303	1	1.16155e-60	1.37168e-59
ENSMUSG00000058655.9	Eif4b	protein_coding	7997.83	0.518045	0.517541	0.0315656	16.4117	0	1.5769e-60	1.85691e-59
ENSMUSG00000048458.8	Inka2	protein_coding	4089.18	0.921729	0.918839	0.056247	16.3872	1	2.3622e-60	2.77189e-59
ENSMUSG00000026578.6	Ccdc181	protein_coding	940.077	0.918856	0.916005	0.0561098	16.376	1	2.83697e-60	3.32667e-59
ENSMUSG00000022463.8	Srebf2	protein_coding	8501.39	0.469625	0.469244	0.0286894	16.3693	0	3.16908e-60	3.71349e-59
ENSMUSG00000015889.8	Lta4h	protein_coding	1170.41	0.929106	0.926147	0.0567714	16.3657	1	3.35895e-60	3.93322e-59
ENSMUSG00000035486.14	Plk5	protein_coding	687.562	1.21619	1.20928	0.074319	16.3645	1	3.42934e-60	4.01002e-59
ENSMUSG00000032187.16	Smarca4	protein_coding	5486.46	0.56581	0.565142	0.034582	16.3614	0	3.60796e-60	4.21593e-59
ENSMUSG00000069814.6	Ccdc92b	protein_coding	2170.52	0.741722	0.740175	0.0453392	16.3594	1	3.72821e-60	4.35341e-59
ENSMUSG00000041037.8	Irgq	protein_coding	3823.06	0.677629	0.676494	0.041427	16.3572	1	3.86751e-60	4.5129e-59
ENSMUSG00000024797.14	Vps51	protein_coding	1617.06	0.82925	0.827153	0.0507015	16.3556	1	3.97078e-60	4.63018e-59
ENSMUSG00000020737.12	Jpt1	protein_coding	1473.15	0.703165	0.70193	0.043011	16.3485	1	4.45912e-60	5.19236e-59
ENSMUSG00000062202.14	Btbd9	protein_coding	2325.21	0.649377	0.648377	0.0397367	16.342	1	4.9619e-60	5.76976e-59
ENSMUSG00000026930.15	Gpsm1	protein_coding	2023.31	0.698385	0.697154	0.0427401	16.3403	1	5.10298e-60	5.92969e-59
ENSMUSG00000040855.15	Reps2	protein_coding	8619.36	0.569806	0.569131	0.0348914	16.3309	0	5.95481e-60	6.91471e-59
ENSMUSG00000024937.15	Ehbp1l1	protein_coding	1294.28	0.923815	0.920899	0.0565778	16.3282	1	6.21685e-60	7.21396e-59
ENSMUSG00000029131.14	Dnajb6	protein_coding	3992.42	0.624448	0.623558	0.0382678	16.3179	1	7.36645e-60	8.54201e-59
ENSMUSG00000047454.12	Gphn	protein_coding	2645.75	0.825667	0.823581	0.0506283	16.3084	1	8.60081e-60	9.95953e-59
ENSMUSG00000020528.14	Prpsap2	protein_coding	1482.27	0.768353	0.766667	0.0471245	16.3047	1	9.13388e-60	1.05695e-58
ENSMUSG00000062270.14	Morf4l1	protein_coding	12380.3	0.463372	0.463007	0.0284257	16.3012	0	9.6769e-60	1.11901e-58
ENSMUSG00000038417.4	Fig4	protein_coding	2427.64	0.857232	0.854851	0.0525884	16.3008	1	9.74157e-60	1.12571e-58
ENSMUSG00000022389.15	Tef	protein_coding	15065.2	0.532311	0.531756	0.0326657	16.2957	0	1.05814e-59	1.22191e-58
ENSMUSG00000022394.14	L3mbtl2	protein_coding	1486.87	0.724548	0.723131	0.0444695	16.2931	1	1.10448e-59	1.27454e-58
ENSMUSG00000029146.14	Snx17	protein_coding	2097.86	0.63347	0.632526	0.038882	16.2921	1	1.12303e-59	1.29416e-58
ENSMUSG00000039485.8	Tspyl4	protein_coding	17997.7	0.473793	0.4734	0.0290811	16.2921	0	1.12227e-59	1.29416e-58
ENSMUSG00000029050.15	Ski	protein_coding	8410.32	0.638378	0.637415	0.0392188	16.2773	1	1.43005e-59	1.6457e-58
ENSMUSG00000026360.9	Rgs2	protein_coding	4959.59	0.940433	0.937345	0.0578354	16.2605	1	1.88197e-59	2.16426e-58
ENSMUSG00000019082.18	Slc25a22	protein_coding	5313.46	0.691764	0.690548	0.0425679	16.2508	1	2.20322e-59	2.53196e-58
ENSMUSG00000022055.7	Nefl	protein_coding	9494.51	0.670795	0.669681	0.0412825	16.2489	1	2.27479e-59	2.61241e-58
ENSMUSG00000046215.3	Rprml	protein_coding	1597.29	0.87707	0.874578	0.0540027	16.2412	1	2.57717e-59	2.95763e-58
ENSMUSG00000052298.12	Cdc42se2	protein_coding	4989.02	0.493215	0.492776	0.0303751	16.2375	0	2.73993e-59	3.14226e-58
ENSMUSG00000022378.14	Fam49b	protein_coding	5823.92	0.580266	0.579539	0.0357402	16.2357	0	2.82181e-59	3.23394e-58
ENSMUSG00000042155.3	Klhl23	protein_coding	2216.41	0.757823	0.756224	0.0466983	16.2281	1	3.19306e-59	3.65691e-58
ENSMUSG00000039952.15	Dag1	protein_coding	4451.82	0.535557	0.534985	0.0330284	16.215	0	3.94759e-59	4.51176e-58
ENSMUSG00000036613.8	Eipr1	protein_coding	1215.13	0.79889	0.796998	0.0493202	16.198	1	5.20772e-59	5.94385e-58
ENSMUSG00000018040.9	Rrp7a	protein_coding	3686.68	0.595137	0.594347	0.0367607	16.1895	1	5.98267e-59	6.81437e-58
ENSMUSG00000036667.14	Tcaf1	protein_coding	13711.1	0.590777	0.590005	0.0365053	16.1833	1	6.61242e-59	7.52653e-58
ENSMUSG00000031618.13	Nr3c2	protein_coding	2278.26	0.718916	0.717521	0.0444293	16.1811	1	6.8532e-59	7.78997e-58
ENSMUSG00000071645.6	Tut1	protein_coding	971.262	0.911469	0.908559	0.0563884	16.1641	1	9.03085e-59	1.02444e-57
ENSMUSG00000027823.9	Gmps	protein_coding	2933.2	0.644696	0.643707	0.0398922	16.1609	1	9.50912e-59	1.07796e-57
ENSMUSG00000037958.13	Nsrp1	protein_coding	901.881	0.885604	0.883002	0.0548271	16.1527	1	1.08745e-58	1.23024e-57
ENSMUSG00000020457.13	Drg1	protein_coding	1913.02	0.699712	0.698418	0.0433436	16.1434	1	1.26451e-58	1.42861e-57
ENSMUSG00000055745.4	Rtl6	protein_coding	3110.15	0.710166	0.708818	0.0440658	16.116	1	1.96918e-58	2.22021e-57
ENSMUSG00000019877.10	Serinc1	protein_coding	22915.7	0.556638	0.555987	0.0345831	16.0956	0	2.73752e-58	3.08234e-57
ENSMUSG00000023800.15	Tiam2	protein_coding	3523.39	0.843478	0.841193	0.0524104	16.0937	1	2.82411e-58	3.1777e-57
ENSMUSG00000006304.14	Arpc2	protein_coding	6316.64	0.606166	0.605318	0.0376671	16.0927	1	2.86927e-58	3.22634e-57
ENSMUSG00000031584.16	Gsr	protein_coding	1197.32	0.844589	0.84227	0.0524991	16.0877	1	3.11197e-58	3.49689e-57
ENSMUSG00000029062.14	Cdk11b	protein_coding	1946.22	0.73681	0.73529	0.0458136	16.0828	1	3.36944e-58	3.78365e-57
ENSMUSG00000021748.9	Pdhb	protein_coding	2904.68	0.658415	0.657327	0.0410134	16.0537	1	5.38936e-58	6.02756e-57
ENSMUSG00000031993.7	Snx19	protein_coding	3238.44	0.583895	0.583132	0.0363797	16.05	0	5.71336e-58	6.38139e-57
ENSMUSG00000024947.17	Men1	protein_coding	1973.85	0.627586	0.62664	0.0391035	16.0494	1	5.77481e-58	6.44571e-57
ENSMUSG00000023353.14	Agap3	protein_coding	7515.19	0.475351	0.474941	0.0296311	16.0423	0	6.47232e-58	7.21943e-57
ENSMUSG00000027411.17	Vps16	protein_coding	1153.27	0.830739	0.828559	0.0518024	16.0367	1	7.08313e-58	7.88494e-57
ENSMUSG00000047766.15	Lrrc49	protein_coding	2927.33	0.633341	0.632348	0.0395181	16.0266	1	8.3304e-58	9.26106e-57
ENSMUSG00000007836.6	Hnrnpa0	protein_coding	6247.54	0.680143	0.678941	0.0424402	16.0259	1	8.42672e-58	9.36191e-57
ENSMUSG00000021559.14	Dapk1	protein_coding	5479.15	0.662068	0.660959	0.0413163	16.0244	1	8.63525e-58	9.5872e-57
ENSMUSG00000030161.8	Gabarapl1	protein_coding	19874.7	0.477977	0.47756	0.0298436	16.0161	0	9.86782e-58	1.09484e-56
ENSMUSG00000061046.9	Haghl	protein_coding	1650.35	0.797002	0.795037	0.0497805	16.0103	1	1.0822e-57	1.19991e-56
ENSMUSG00000038776.13	Ephx1	protein_coding	766.561	1.06721	1.0626	0.0666617	16.0094	1	1.09844e-57	1.21711e-56
ENSMUSG00000063434.6	Sorcs3	protein_coding	2139.22	0.856354	0.854022	0.0534988	16.007	1	1.1421e-57	1.26464e-56
ENSMUSG00000024357.10	Sil1	protein_coding	867.851	1.00412	1.00028	0.0627403	16.0044	1	1.19085e-57	1.31775e-56
ENSMUSG00000026878.17	Rab14	protein_coding	8399.49	0.444818	0.444481	0.0277994	16.001	0	1.25749e-57	1.39057e-56
ENSMUSG00000024527.10	Afg3l2	protein_coding	2682.24	0.620788	0.619871	0.0388011	15.9992	1	1.29398e-57	1.42997e-56
ENSMUSG00000040356.16	Skiv2l	protein_coding	1694.49	0.717819	0.7164	0.0448932	15.9895	1	1.5131e-57	1.67101e-56
ENSMUSG00000027349.5	Fam98b	protein_coding	1448.51	0.754876	0.753233	0.0472483	15.9768	1	1.85422e-57	2.04504e-56
ENSMUSG00000018965.11	Ywhah	protein_coding	14325.8	0.546836	0.546214	0.0342473	15.9673	0	2.15986e-57	2.38055e-56
ENSMUSG00000060780.2	Lrrtm1	protein_coding	2542.05	0.78757	0.785664	0.049354	15.9576	1	2.52377e-57	2.77614e-56
ENSMUSG00000027864.9	Ptgfrn	protein_coding	1432.46	0.757663	0.755945	0.0474848	15.9559	1	2.59102e-57	2.84825e-56
ENSMUSG00000029624.10	Ptcd1	protein_coding	1464.53	0.836404	0.834147	0.0524323	15.9521	1	2.75563e-57	3.02721e-56
ENSMUSG00000022761.12	Lztr1	protein_coding	3344.43	0.585589	0.58481	0.0367126	15.9506	0	2.82163e-57	3.09767e-56
ENSMUSG00000004530.12	Coro1c	protein_coding	3392.5	0.549877	0.549237	0.0344925	15.9419	0	3.24239e-57	3.55492e-56
ENSMUSG00000000531.5	Grasp	protein_coding	2308.29	1.0177	1.01361	0.0638429	15.9408	1	3.30329e-57	3.61931e-56
ENSMUSG00000032997.16	Chpf	protein_coding	3081.05	0.626768	0.625814	0.0393441	15.9304	1	3.89751e-57	4.26479e-56
ENSMUSG00000004849.14	Ap1s1	protein_coding	8561.13	0.541292	0.540676	0.0340127	15.9144	0	5.03501e-57	5.50226e-56
ENSMUSG00000042523.12	Dnal1	protein_coding	4852.19	0.459293	0.45892	0.0288673	15.9105	0	5.35956e-57	5.85311e-56
ENSMUSG00000032279.11	Idh3a	protein_coding	5108.64	0.462364	0.461983	0.0290709	15.9047	0	5.87988e-57	6.41714e-56
ENSMUSG00000050071.8	Bex1	protein_coding	2372.62	0.701262	0.6999	0.0441348	15.8891	1	7.5402e-57	8.21842e-56
ENSMUSG00000029436.9	Mmp17	protein_coding	7570.85	0.660815	0.659689	0.0415927	15.8878	1	7.70213e-57	8.38944e-56
ENSMUSG00000068749.9	Psma5	protein_coding	1460.61	0.797676	0.79573	0.050231	15.8801	1	8.69744e-57	9.46123e-56
ENSMUSG00000034190.9	Chmp7	protein_coding	2803.5	0.588235	0.587434	0.0371125	15.8501	1	1.40456e-56	1.52592e-55
ENSMUSG00000029328.15	Hnrnpdl	protein_coding	5397.87	0.686656	0.685391	0.0433583	15.8368	1	1.73487e-56	1.88354e-55
ENSMUSG00000020458.16	Rtn4	protein_coding	19986.8	0.475364	0.474943	0.0300465	15.821	0	2.23023e-56	2.41663e-55
ENSMUSG00000038991.17	Txndc5	protein_coding	2611.27	0.61229	0.611394	0.0387203	15.8132	1	2.52459e-56	2.73206e-55
ENSMUSG00000047284.14	Neurl4	protein_coding	3261.05	0.640135	0.6391	0.0404864	15.8111	1	2.60848e-56	2.81554e-55
ENSMUSG00000015733.13	Capza2	protein_coding	6644.46	0.489142	0.488681	0.0309672	15.7955	0	3.34199e-56	3.6003e-55
ENSMUSG00000041926.15	Rnpep	protein_coding	1625.78	0.797782	0.795763	0.0505089	15.7949	1	3.37523e-56	3.63376e-55
ENSMUSG00000021938.12	Pspc1	protein_coding	1551.82	0.734262	0.732703	0.0464954	15.7922	1	3.52358e-56	3.79103e-55
ENSMUSG00000018287.12	Spag7	protein_coding	1463.06	0.725055	0.723557	0.0459318	15.7855	1	3.91844e-56	4.21315e-55
ENSMUSG00000098557.1	Kctd12	protein_coding	5964.87	0.564106	0.563404	0.0357374	15.7848	0	3.96117e-56	4.25634e-55
ENSMUSG00000066839.12	Ecsit	protein_coding	1402.05	0.757522	0.755791	0.0480085	15.7789	1	4.34639e-56	4.66727e-55
ENSMUSG00000033569.17	Adgrb3	protein_coding	4386.88	0.636226	0.635208	0.0403257	15.7772	1	4.46583e-56	4.79245e-55
ENSMUSG00000022557.11	Bop1	protein_coding	1397.59	0.777003	0.775141	0.0492498	15.7768	1	4.49594e-56	4.82166e-55
ENSMUSG00000057788.13	Ddx49	protein_coding	772.443	0.963082	0.959584	0.0610789	15.7678	1	5.17856e-56	5.54305e-55
ENSMUSG00000020654.15	Adcy3	protein_coding	3021.18	0.612945	0.612018	0.0388746	15.7672	1	5.22874e-56	5.59318e-55
ENSMUSG00000027400.11	Pdyn	protein_coding	7436.28	1.49623	1.48338	0.0949441	15.7591	1	5.95072e-56	6.3614e-55
ENSMUSG00000027255.14	Arfgap2	protein_coding	2041.68	0.686015	0.684732	0.043538	15.7567	1	6.17859e-56	6.60077e-55
ENSMUSG00000035274.13	Tpbg	protein_coding	1072.33	0.978991	0.975479	0.0621671	15.7477	1	7.1181e-56	7.59962e-55
ENSMUSG00000020235.16	Fzr1	protein_coding	1955.3	0.670288	0.669099	0.0426149	15.729	1	9.57736e-56	1.02187e-54
ENSMUSG00000025189.9	Cnnm1	protein_coding	4781.56	0.484257	0.483806	0.0308134	15.7158	0	1.17919e-55	1.25655e-54
ENSMUSG00000034839.5	Larp6	protein_coding	1421.39	0.785401	0.783465	0.0500157	15.7031	1	1.44042e-55	1.53296e-54
ENSMUSG00000027312.14	Atrn	protein_coding	9378.38	0.605413	0.604532	0.038559	15.701	1	1.48975e-55	1.58445e-54
ENSMUSG00000073755.4	5730409E04Rik	protein_coding	2934.59	0.65635	0.655211	0.0418288	15.6913	1	1.73333e-55	1.84117e-54
ENSMUSG00000070697.4	Utp3	protein_coding	1086.61	0.821229	0.819011	0.0524414	15.6599	1	2.84194e-55	3.01683e-54
ENSMUSG00000024966.9	Stip1	protein_coding	5530.72	0.657623	0.656484	0.04206	15.6354	1	4.18022e-55	4.42902e-54
ENSMUSG00000028410.13	Dnaja1	protein_coding	8227.39	0.610462	0.609551	0.0390492	15.6332	1	4.32837e-55	4.58017e-54
ENSMUSG00000025130.11	P4hb	protein_coding	4017.79	0.56948	0.568736	0.0364365	15.6294	0	4.59413e-55	4.85831e-54
ENSMUSG00000027327.16	1700037H04Rik	protein_coding	3405.87	0.524335	0.523756	0.0335491	15.6289	0	4.6289e-55	4.89198e-54
ENSMUSG00000075703.15	Selenoi	protein_coding	3544.79	0.663164	0.661991	0.0424881	15.6082	1	6.40035e-55	6.74278e-54
ENSMUSG00000045039.9	Megf8	protein_coding	7567.37	0.631198	0.630182	0.0404844	15.5911	1	8.36549e-55	8.79641e-54
ENSMUSG00000041777.12	Cir1	protein_coding	1260.86	0.883758	0.88097	0.0567244	15.5799	1	9.97624e-55	1.04835e-53
ENSMUSG00000038324.13	Trpc4ap	protein_coding	4779.65	0.50507	0.504547	0.0324193	15.5793	0	1.00687e-54	1.05741e-53
ENSMUSG00000012114.17	Med15	protein_coding	1929.79	0.674347	0.673096	0.0433137	15.5689	1	1.18414e-54	1.24279e-53
ENSMUSG00000028033.16	Kcnq5	protein_coding	5871.53	0.756454	0.754713	0.0486125	15.5609	1	1.34239e-54	1.40711e-53
ENSMUSG00000046844.6	Vat1l	protein_coding	9426.57	0.684375	0.683074	0.0439943	15.556	1	1.44873e-54	1.51762e-53
ENSMUSG00000024924.14	Vldlr	protein_coding	3951.35	0.526135	0.525547	0.033849	15.5436	0	1.75834e-54	1.83964e-53
ENSMUSG00000006442.10	Srm	protein_coding	2074.59	0.703044	0.701589	0.0452353	15.5419	1	1.80496e-54	1.88606e-53
ENSMUSG00000023262.13	Acy1	protein_coding	632.418	1.18593	1.17874	0.0763238	15.5381	1	1.91525e-54	1.99982e-53
ENSMUSG00000036894.3	Rap2b	protein_coding	3314.63	0.546653	0.545991	0.0351884	15.535	0	2.00934e-54	2.09568e-53
ENSMUSG00000070319.6	Eif3g	protein_coding	1635.45	0.700872	0.699464	0.0451731	15.5152	1	2.73611e-54	2.84835e-53
ENSMUSG00000070923.4	Klhl9	protein_coding	4177.73	0.591722	0.59088	0.0381421	15.5136	1	2.80508e-54	2.91833e-53
ENSMUSG00000031169.13	Porcn	protein_coding	1237.53	0.780615	0.778658	0.0503472	15.5046	1	3.22705e-54	3.35525e-53
ENSMUSG00000035620.15	Ric8b	protein_coding	4947.53	0.497801	0.497286	0.0321127	15.5017	0	3.3799e-54	3.51199e-53
ENSMUSG00000047714.14	Ppp1r2	protein_coding	12211.2	0.61544	0.614498	0.0397019	15.5015	1	3.38823e-54	3.51845e-53
ENSMUSG00000006699.17	Cdc42	protein_coding	7033.68	0.420362	0.420059	0.0271402	15.4885	0	4.14766e-54	4.30172e-53
ENSMUSG00000004937.6	Sgta	protein_coding	3346.79	0.535277	0.534649	0.0345601	15.4883	0	4.1605e-54	4.31236e-53
ENSMUSG00000020780.15	Srp68	protein_coding	2206.45	0.592842	0.591991	0.0382871	15.4841	1	4.44185e-54	4.60112e-53
ENSMUSG00000033047.5	Eif3l	protein_coding	2086.86	0.57492	0.57414	0.0372062	15.4523	0	7.28084e-54	7.51858e-53
ENSMUSG00000036745.15	Ttll7	protein_coding	9680.33	0.433988	0.433655	0.0280937	15.4478	0	7.80095e-54	8.0507e-53
ENSMUSG00000026918.16	Brd3	protein_coding	2358.35	0.575511	0.574742	0.0372562	15.4474	0	7.85346e-54	8.09988e-53
ENSMUSG00000047710.8	Champ1	protein_coding	1451.72	0.725773	0.724212	0.046999	15.4423	1	8.49921e-54	8.76048e-53
ENSMUSG00000034189.5	Hsdl1	protein_coding	2238.79	0.591789	0.590928	0.0383281	15.4401	1	8.79742e-54	9.06227e-53
ENSMUSG00000021275.16	Tecpr2	protein_coding	2710.92	0.666767	0.665554	0.043186	15.4394	1	8.88971e-54	9.15168e-53
ENSMUSG00000001120.15	Pcbp3	protein_coding	1507.17	0.758953	0.757164	0.0491643	15.4371	1	9.21709e-54	9.47703e-53
ENSMUSG00000116165.1	Pdxp	protein_coding	5821.52	0.407445	0.407167	0.0264108	15.4272	0	1.07452e-53	1.10211e-52
ENSMUSG00000071369.11	Map3k5	protein_coding	1227.54	0.819547	0.817382	0.0531303	15.4252	1	1.10788e-53	1.13563e-52
ENSMUSG00000024393.14	Prrc2a	protein_coding	18722.3	0.596857	0.595981	0.0387152	15.4166	1	1.26591e-53	1.29443e-52
ENSMUSG00000027193.12	Api5	protein_coding	2913.91	0.558502	0.55778	0.03625	15.407	0	1.46969e-53	1.50188e-52
ENSMUSG00000018796.13	Acsl1	protein_coding	1786.44	0.678968	0.677669	0.044087	15.4006	1	1.6204e-53	1.65488e-52
ENSMUSG00000029657.15	Hsph1	protein_coding	11896.9	0.808823	0.806644	0.052528	15.3979	1	1.68958e-53	1.72448e-52
ENSMUSG00000032009.8	Sesn3	protein_coding	15291.9	0.526735	0.526133	0.0342116	15.3964	0	1.7312e-53	1.76589e-52
ENSMUSG00000020178.6	Adora2a	protein_coding	20620.7	0.735568	0.733878	0.0477756	15.3963	1	1.73275e-53	1.76639e-52
ENSMUSG00000039501.14	Znfx1	protein_coding	3031.28	0.696813	0.695391	0.0452615	15.3953	1	1.76113e-53	1.79423e-52
ENSMUSG00000036225.15	Kctd1	protein_coding	5147.8	0.703943	0.702495	0.0457674	15.3809	1	2.19908e-53	2.23631e-52
ENSMUSG00000026289.15	Atg16l1	protein_coding	1840.75	0.71429	0.712774	0.0464537	15.3764	1	2.35733e-53	2.39579e-52
ENSMUSG00000029754.13	Dlx6	protein_coding	1688.93	0.80702	0.804764	0.0525159	15.3672	1	2.7186e-53	2.76127e-52
ENSMUSG00000041168.10	Lonp1	protein_coding	2230.29	0.757226	0.755431	0.0492992	15.3598	1	3.04546e-53	3.09137e-52
ENSMUSG00000029408.13	Abcb9	protein_coding	2399.95	0.708896	0.707378	0.0461742	15.3526	1	3.40145e-53	3.45063e-52
ENSMUSG00000020198.8	Ap3d1	protein_coding	5373.31	0.466366	0.465944	0.0303772	15.3525	0	3.40881e-53	3.456e-52
ENSMUSG00000024862.16	Klc2	protein_coding	6183.8	0.573146	0.572357	0.0374011	15.3243	0	5.26108e-53	5.31776e-52
ENSMUSG00000018548.15	Trim37	protein_coding	11554.6	0.464866	0.464446	0.0303372	15.3233	0	5.34195e-53	5.39625e-52
ENSMUSG00000000305.12	Cdh4	protein_coding	1907.53	0.806749	0.804612	0.0526898	15.3113	1	6.42819e-53	6.48176e-52
ENSMUSG00000079037.9	Prnp	protein_coding	14999.6	0.43872	0.438369	0.0286585	15.3086	0	6.70404e-53	6.75175e-52
ENSMUSG00000021996.16	Esd	protein_coding	2121.49	0.647104	0.645958	0.0423159	15.2922	1	8.61589e-53	8.66153e-52
ENSMUSG00000018583.5	G3bp1	protein_coding	2468.68	0.581616	0.5808	0.0380486	15.2861	0	9.45919e-53	9.49787e-52
ENSMUSG00000028467.15	Gba2	protein_coding	2527.54	0.624486	0.623453	0.0408748	15.278	1	1.07127e-52	1.075e-51
ENSMUSG00000024099.15	Ndufv2	protein_coding	3395.28	0.542672	0.541996	0.0355528	15.2638	0	1.3319e-52	1.33494e-51
ENSMUSG00000031988.10	Vps26b	protein_coding	4591.7	0.529319	0.52869	0.0346834	15.2614	0	1.38165e-52	1.38397e-51
ENSMUSG00000002107.18	Celf2	protein_coding	20168.8	0.486076	0.485594	0.0318595	15.2569	0	1.48202e-52	1.48362e-51
ENSMUSG00000017491.9	Rarb	protein_coding	4407.85	0.756066	0.754231	0.0495763	15.2505	1	1.63269e-52	1.63249e-51
ENSMUSG00000032870.8	Smap2	protein_coding	7739.6	0.501482	0.500948	0.0328837	15.2502	0	1.64184e-52	1.64066e-51
ENSMUSG00000029345.13	Tfip11	protein_coding	1555.36	0.692084	0.690675	0.0453826	15.25	1	1.64676e-52	1.64459e-51
ENSMUSG00000036452.18	Arhgap26	protein_coding	4984.26	0.601474	0.600562	0.0394442	15.2487	1	1.6789e-52	1.67569e-51
ENSMUSG00000027951.16	Adar	protein_coding	7498.7	0.458312	0.457905	0.030081	15.2359	0	2.04254e-52	2.0362e-51
ENSMUSG00000046574.8	Prr12	protein_coding	4400.6	0.795693	0.793567	0.0522328	15.2336	1	2.11653e-52	2.1087e-51
ENSMUSG00000050600.5	Zfp831	protein_coding	1553.54	0.865905	0.863173	0.0568466	15.2323	1	2.15826e-52	2.14771e-51
ENSMUSG00000002319.16	Ipo4	protein_coding	2191.59	0.718951	0.717384	0.0472116	15.2283	1	2.29598e-52	2.2834e-51
ENSMUSG00000022905.12	Kpna1	protein_coding	4910.6	0.531643	0.531008	0.0349176	15.2256	0	2.3901e-52	2.37417e-51
ENSMUSG00000038957.13	Edc3	protein_coding	985.566	0.852237	0.849654	0.0559881	15.2218	1	2.53591e-52	2.51751e-51
ENSMUSG00000016253.12	Nelfcd	protein_coding	1035.85	0.826565	0.824201	0.0543226	15.2158	1	2.77608e-52	2.75431e-51
ENSMUSG00000028822.11	Tmem50a	protein_coding	2128.57	0.647657	0.646504	0.0425717	15.2133	1	2.88503e-52	2.85901e-51
ENSMUSG00000034152.6	Exoc3	protein_coding	3541.36	0.552509	0.551794	0.0363277	15.209	0	3.08085e-52	3.04944e-51
ENSMUSG00000044813.15	Shb	protein_coding	1488.38	0.938981	0.935196	0.0617578	15.2042	1	3.315e-52	3.27926e-51
ENSMUSG00000019849.11	Prep	protein_coding	1129.57	0.84385	0.841291	0.0555032	15.2036	1	3.34616e-52	3.30812e-51
ENSMUSG00000051391.9	Ywhag	protein_coding	24697.3	0.433211	0.432867	0.0285291	15.1849	0	4.45333e-52	4.4001e-51
ENSMUSG00000039770.6	Ypel5	protein_coding	3587.97	0.549502	0.548792	0.0361883	15.1845	0	4.48015e-52	4.42398e-51
ENSMUSG00000043241.14	Upf2	protein_coding	2483.71	0.668811	0.667526	0.044082	15.172	1	5.42287e-52	5.35172e-51
ENSMUSG00000055022.14	Cntn1	protein_coding	11512.2	0.434353	0.434005	0.02866	15.1554	0	6.98342e-52	6.8796e-51
ENSMUSG00000058569.8	Tmed9	protein_coding	2414.49	0.610201	0.609223	0.0402723	15.1519	1	7.36245e-52	7.24871e-51
ENSMUSG00000029634.15	Rnf6	protein_coding	2382.35	0.555208	0.554463	0.0366629	15.1436	0	8.35289e-52	8.21416e-51
ENSMUSG00000056854.4	Pou3f4	protein_coding	1361.72	0.761026	0.759202	0.05028	15.1358	1	9.40575e-52	9.2441e-51
ENSMUSG00000034341.17	Wbp2	protein_coding	10409.6	0.49083	0.490324	0.0324462	15.1275	0	1.06675e-51	1.0478e-50
ENSMUSG00000014164.15	Klhl3	protein_coding	2496.05	0.632883	0.631808	0.0418622	15.1183	1	1.22751e-51	1.20429e-50
ENSMUSG00000024974.10	Smc3	protein_coding	1983.89	0.811223	0.808931	0.0536846	15.1109	1	1.37247e-51	1.34492e-50
ENSMUSG00000032786.16	Alas1	protein_coding	1265.36	0.770319	0.768364	0.0509868	15.1082	1	1.43003e-51	1.4005e-50
ENSMUSG00000052997.15	Uba2	protein_coding	2818.74	0.654126	0.652927	0.0433017	15.1062	1	1.47361e-51	1.44234e-50
ENSMUSG00000002010.17	Idh3g	protein_coding	2491.27	0.630456	0.629386	0.0417415	15.1038	1	1.52791e-51	1.49461e-50
ENSMUSG00000020599.13	Rgs9	protein_coding	18186.3	0.907783	0.90456	0.0601251	15.0982	1	1.66317e-51	1.62502e-50
ENSMUSG00000058761.5	Rnf169	protein_coding	2367.08	0.669176	0.66791	0.0443586	15.0856	1	2.01469e-51	1.96388e-50
ENSMUSG00000017288.15	Vps53	protein_coding	2332.98	0.638801	0.637673	0.0423485	15.0844	1	2.05213e-51	1.99921e-50
ENSMUSG00000031428.11	Zcchc18	protein_coding	8099.97	0.536859	0.536198	0.0355964	15.0818	0	2.13254e-51	2.07633e-50
ENSMUSG00000018865.9	Sult4a1	protein_coding	9722.54	0.460242	0.459822	0.0305256	15.0772	0	2.28609e-51	2.22325e-50
ENSMUSG00000007783.10	Cpt1c	protein_coding	2623.44	0.53328	0.532621	0.0353758	15.0747	0	2.37604e-51	2.30938e-50
ENSMUSG00000018428.15	Akap1	protein_coding	2194.68	0.71412	0.712538	0.0473725	15.0746	1	2.38099e-51	2.31285e-50
ENSMUSG00000030806.6	Stx1b	protein_coding	24035.6	0.431271	0.430924	0.0286243	15.0666	0	2.68503e-51	2.60667e-50
ENSMUSG00000036572.16	Upf3b	protein_coding	1052.48	0.776436	0.774428	0.0515486	15.0622	1	2.86967e-51	2.78429e-50
ENSMUSG00000032388.7	Spg21	protein_coding	1269.16	0.715281	0.713704	0.0474888	15.0621	1	2.87518e-51	2.78802e-50
ENSMUSG00000023019.12	Gpd1	protein_coding	2909.57	0.922931	0.919468	0.0613387	15.0465	1	3.64065e-51	3.52619e-50
ENSMUSG00000049583.15	Grm5	protein_coding	14384.6	0.669243	0.667944	0.044517	15.0334	1	4.43525e-51	4.29332e-50
ENSMUSG00000031605.8	Klhl2	protein_coding	9800.64	0.61905	0.618016	0.0411887	15.0296	1	4.6984e-51	4.54542e-50
ENSMUSG00000056770.15	Setd3	protein_coding	5661.79	0.452479	0.452074	0.0301112	15.0269	0	4.89174e-51	4.72698e-50
ENSMUSG00000046093.9	Hpcal4	protein_coding	34834.7	0.563816	0.563041	0.0375533	15.0137	0	5.96767e-51	5.76334e-50
ENSMUSG00000025427.15	Rnf165	protein_coding	2864.45	0.685013	0.683626	0.0456677	15	1	7.34702e-51	7.08727e-50
ENSMUSG00000040697.10	Dnajc16	protein_coding	2631.03	0.553417	0.552677	0.0368995	14.998	0	7.57173e-51	7.2956e-50
ENSMUSG00000074575.4	Kcng1	protein_coding	1277.07	0.910262	0.907031	0.0607317	14.9882	1	8.7647e-51	8.43533e-50
ENSMUSG00000025658.16	Cnksr2	protein_coding	8743.81	0.717281	0.715673	0.0478643	14.9857	1	9.10384e-51	8.75668e-50
ENSMUSG00000062867.13	Impdh2	protein_coding	1342.69	0.901728	0.898595	0.0602545	14.9653	1	1.23713e-50	1.1879e-49
ENSMUSG00000033060.15	Lmo7	protein_coding	4786.65	0.755568	0.753671	0.0505056	14.9601	1	1.33869e-50	1.28468e-49
ENSMUSG00000024644.17	Cndp2	protein_coding	1198.99	0.842762	0.840143	0.0563533	14.955	1	1.44514e-50	1.38603e-49
ENSMUSG00000029458.14	Brap	protein_coding	2151.5	0.615213	0.614182	0.0411663	14.9446	1	1.68985e-50	1.61981e-49
ENSMUSG00000063904.4	Dpp3	protein_coding	984.055	0.879936	0.876917	0.0589589	14.9246	1	2.28124e-50	2.18293e-49
ENSMUSG00000056222.15	Spock1	protein_coding	7724.38	0.4613	0.460868	0.0309226	14.9179	0	2.52126e-50	2.41122e-49
ENSMUSG00000029141.16	Slc4a1ap	protein_coding	1096.22	0.763605	0.761628	0.0511919	14.9165	1	2.57371e-50	2.45998e-49
ENSMUSG00000026787.3	Gad2	protein_coding	26797	0.66063	0.659365	0.0442984	14.9132	1	2.70659e-50	2.58551e-49
ENSMUSG00000040560.10	Wdr7	protein_coding	5828.66	0.610669	0.609669	0.0409546	14.9109	1	2.7995e-50	2.67273e-49
ENSMUSG00000070304.12	Scn2b	protein_coding	17514	0.611286	0.610276	0.0410528	14.8902	1	3.81351e-50	3.63875e-49
ENSMUSG00000056091.12	St3gal5	protein_coding	3861.35	0.619914	0.618859	0.0416448	14.8857	1	4.0791e-50	3.88994e-49
ENSMUSG00000028108.15	Ecm1	protein_coding	296.707	1.40541	1.39466	0.0944332	14.8826	1	4.27484e-50	4.07428e-49
ENSMUSG00000068040.10	Tm9sf4	protein_coding	3181.48	0.546417	0.545697	0.0367207	14.8803	0	4.42227e-50	4.21238e-49
ENSMUSG00000051768.9	Xrcc1	protein_coding	814.347	0.864151	0.861325	0.0581227	14.8677	1	5.34106e-50	5.07598e-49
ENSMUSG00000060371.12	Caln1	protein_coding	28314.2	0.525006	0.524364	0.0353126	14.8674	0	5.36602e-50	5.09681e-49
ENSMUSG00000020340.16	Cyfip2	protein_coding	33615.1	0.592417	0.591495	0.0398562	14.8638	1	5.65801e-50	5.37109e-49
ENSMUSG00000005034.15	Prkacb	protein_coding	20990.4	0.444021	0.443634	0.0298761	14.8621	0	5.81111e-50	5.51329e-49
ENSMUSG00000029836.15	Cbx3	protein_coding	4060.39	0.50191	0.50135	0.0337732	14.8612	0	5.88803e-50	5.5831e-49
ENSMUSG00000037601.11	Nme1	protein_coding	2435.28	0.619379	0.618335	0.0416848	14.8586	1	6.1163e-50	5.79625e-49
ENSMUSG00000024892.17	Pcx	protein_coding	2562.52	0.580028	0.579151	0.0390881	14.839	0	8.1963e-50	7.75421e-49
ENSMUSG00000053333.15	Dis3l2	protein_coding	1005.77	0.864025	0.861109	0.0582496	14.8332	1	8.94273e-50	8.45559e-49
ENSMUSG00000018334.18	Ksr1	protein_coding	1558.75	0.753196	0.751408	0.0508148	14.8224	1	1.05006e-49	9.92299e-49
ENSMUSG00000034480.18	Diaph2	protein_coding	2340.69	0.756878	0.754947	0.0510724	14.8197	1	1.09277e-49	1.03207e-48
ENSMUSG00000059824.12	Dbp	protein_coding	4758.17	0.922787	0.919293	0.062284	14.8158	1	1.15801e-49	1.09307e-48
ENSMUSG00000030045.10	Mrpl19	protein_coding	1133.75	0.744048	0.742203	0.0502429	14.809	1	1.28056e-49	1.20806e-48
ENSMUSG00000066235.7	Pomgnt2	protein_coding	1361.89	0.821365	0.818926	0.0554812	14.8044	1	1.37223e-49	1.29382e-48
ENSMUSG00000024222.17	Fkbp5	protein_coding	1960.84	0.858393	0.855543	0.0579927	14.8017	1	1.42745e-49	1.34512e-48
ENSMUSG00000005779.12	Psmb4	protein_coding	2943.14	0.701679	0.700137	0.0474092	14.8005	1	1.45433e-49	1.36968e-48
ENSMUSG00000026209.15	Dnpep	protein_coding	1171.96	0.7626	0.760557	0.0515622	14.7899	1	1.70212e-49	1.60214e-48
ENSMUSG00000029465.14	Arpc3	protein_coding	2828.81	0.758059	0.756109	0.0512557	14.7898	1	1.70534e-49	1.60427e-48
ENSMUSG00000025060.14	Slk	protein_coding	4825.88	0.506856	0.506267	0.0342749	14.7879	0	1.75226e-49	1.64748e-48
ENSMUSG00000042502.10	Cd2bp2	protein_coding	2527.25	0.577787	0.576926	0.0390863	14.7823	0	1.90508e-49	1.79016e-48
ENSMUSG00000018848.4	Rars	protein_coding	1303.51	0.81482	0.812394	0.055156	14.773	1	2.18782e-49	2.05468e-48
ENSMUSG00000004455.16	Ppp1cc	protein_coding	6587.54	0.476362	0.475873	0.0322534	14.7693	0	2.30965e-49	2.16787e-48
ENSMUSG00000024456.16	Diaph1	protein_coding	2675.7	0.587001	0.586089	0.0398205	14.7412	1	3.50658e-49	3.28212e-48
ENSMUSG00000032965.11	Ift57	protein_coding	1521.59	0.72204	0.720328	0.0489827	14.7407	1	3.53089e-49	3.30301e-48
ENSMUSG00000022437.7	Samm50	protein_coding	2714.51	0.59633	0.595372	0.040455	14.7406	1	3.53749e-49	3.30734e-48
ENSMUSG00000027649.15	Ctnnbl1	protein_coding	1111.43	0.851289	0.848475	0.0577961	14.7292	1	4.18769e-49	3.91085e-48
ENSMUSG00000030763.7	Lcmt1	protein_coding	1911.72	0.64239	0.641201	0.0436133	14.7292	1	4.18627e-49	3.91085e-48
ENSMUSG00000072235.6	Tuba1a	protein_coding	22258.4	0.571126	0.570286	0.0388118	14.7153	0	5.14343e-49	4.79536e-48
ENSMUSG00000021377.15	Dek	protein_coding	2739.61	0.649389	0.648144	0.0441331	14.7143	1	5.21464e-49	4.85904e-48
ENSMUSG00000042671.12	Rgs8	protein_coding	10429.8	0.51844	0.517804	0.0352355	14.7136	0	5.27426e-49	4.91186e-48
ENSMUSG00000038332.13	Sesn1	protein_coding	1678.52	0.659044	0.65778	0.044796	14.7121	1	5.38948e-49	5.01357e-48
ENSMUSG00000036989.16	Trim3	protein_coding	2037.96	0.616409	0.615371	0.0419012	14.711	1	5.4774e-49	5.09252e-48
ENSMUSG00000057715.13	A830018L16Rik	protein_coding	2727.34	0.632233	0.631114	0.04301	14.6997	1	6.47546e-49	6.01709e-48
ENSMUSG00000028863.13	Meaf6	protein_coding	4002.84	0.482193	0.48169	0.0328051	14.6987	0	6.57006e-49	6.10161e-48
ENSMUSG00000041608.8	Entpd3	protein_coding	878.181	1.07643	1.0709	0.0732744	14.6905	1	7.41977e-49	6.8869e-48
ENSMUSG00000070498.3	Tmem132b	protein_coding	7198.67	0.603977	0.602972	0.0411184	14.6887	1	7.61383e-49	7.06309e-48
ENSMUSG00000028617.10	Lrrc42	protein_coding	745.62	0.956241	0.952284	0.0651071	14.6872	1	7.78648e-49	7.21925e-48
ENSMUSG00000074968.11	Ano3	protein_coding	12892.7	0.73033	0.72854	0.0497413	14.6826	1	8.33608e-49	7.72452e-48
ENSMUSG00000034684.12	Sema3f	protein_coding	866.078	0.904479	0.901191	0.0616057	14.6817	1	8.44129e-49	7.81768e-48
ENSMUSG00000020515.13	Cnot8	protein_coding	1532.7	0.718238	0.716565	0.0489275	14.6796	1	8.70473e-49	8.05719e-48
ENSMUSG00000023572.16	Ccndbp1	protein_coding	1335	0.72271	0.720997	0.0492507	14.6741	1	9.44712e-49	8.7395e-48
ENSMUSG00000030327.8	Necap1	protein_coding	6040.19	0.479198	0.478698	0.0326631	14.671	0	9.8931e-49	9.147e-48
ENSMUSG00000040722.7	Scamp5	protein_coding	10298.5	0.380302	0.380052	0.0259258	14.6689	0	1.02006e-48	9.42613e-48
ENSMUSG00000027509.11	Rae1	protein_coding	907.152	0.882058	0.878996	0.0601552	14.663	1	1.1118e-48	1.02681e-47
ENSMUSG00000031753.16	Cog4	protein_coding	1471.77	0.696428	0.694877	0.0474963	14.6628	1	1.1159e-48	1.03004e-47
ENSMUSG00000021180.9	Rps6ka5	protein_coding	2277.57	0.867777	0.864757	0.0592075	14.6565	1	1.22339e-48	1.128e-47
ENSMUSG00000028423.15	Nfx1	protein_coding	3869.86	0.584377	0.583463	0.0398715	14.6565	0	1.22441e-48	1.12833e-47
ENSMUSG00000058799.16	Nap1l1	protein_coding	9773.38	0.598507	0.597529	0.0408484	14.6519	1	1.30987e-48	1.20641e-47
ENSMUSG00000007850.16	Hnrnph1	protein_coding	5956.82	0.496113	0.495554	0.033863	14.6506	0	1.33492e-48	1.2288e-47
ENSMUSG00000023018.5	Smarcd1	protein_coding	8198.03	0.561377	0.560561	0.0383216	14.6491	0	1.3656e-48	1.25497e-47
ENSMUSG00000059811.13	Atl2	protein_coding	2765.36	0.561741	0.560923	0.0383662	14.6415	0	1.52563e-48	1.40127e-47
ENSMUSG00000039067.5	Psmd7	protein_coding	2738.83	0.532348	0.531655	0.0363601	14.641	0	1.53791e-48	1.41177e-47
ENSMUSG00000003872.9	Lin7b	protein_coding	907.458	0.958995	0.954883	0.0655068	14.6396	1	1.56932e-48	1.43981e-47
ENSMUSG00000009907.17	Vps4b	protein_coding	1618.18	0.617689	0.616612	0.0422152	14.6319	1	1.7578e-48	1.61185e-47
ENSMUSG00000038084.16	Opa1	protein_coding	6601.95	0.526573	0.525904	0.0359918	14.6304	0	1.79827e-48	1.64715e-47
ENSMUSG00000009535.13	Rnmt	protein_coding	1953.16	0.587467	0.586537	0.0402783	14.5852	1	3.4898e-48	3.1843e-47
ENSMUSG00000022466.6	Rpap3	protein_coding	814.844	0.875074	0.87201	0.0600026	14.584	1	3.55337e-48	3.24053e-47
ENSMUSG00000019796.12	Lrp11	protein_coding	5450.88	0.431392	0.43102	0.0295877	14.5801	0	3.75803e-48	3.4253e-47
ENSMUSG00000041236.8	Vps41	protein_coding	4896.74	0.45548	0.455043	0.0312473	14.5766	0	3.95806e-48	3.60566e-47
ENSMUSG00000022340.15	Sybu	protein_coding	2611.87	0.644466	0.643222	0.0442185	14.5746	1	4.07618e-48	3.71123e-47
ENSMUSG00000028757.4	Ddost	protein_coding	3357.7	0.609711	0.608659	0.0418495	14.5691	1	4.41358e-48	4.01624e-47
ENSMUSG00000022099.17	Dmtn	protein_coding	11327.5	0.596553	0.595569	0.0409539	14.5665	1	4.59102e-48	4.17543e-47
ENSMUSG00000019302.16	Atp6v0a1	protein_coding	15188.8	0.419757	0.419415	0.0288462	14.5515	0	5.70985e-48	5.17887e-47
ENSMUSG00000029686.15	Cul1	protein_coding	3385.17	0.521724	0.521066	0.0358743	14.5431	0	6.46063e-48	5.85666e-47
ENSMUSG00000030986.13	Dhx32	protein_coding	1682.35	0.716167	0.714451	0.0492573	14.5393	1	6.82885e-48	6.18709e-47
ENSMUSG00000033365.14	Ipo13	protein_coding	3160.9	0.497012	0.496435	0.0341848	14.539	0	6.86315e-48	6.2148e-47
ENSMUSG00000031532.6	Saraf	protein_coding	6107.87	0.545861	0.545112	0.0375598	14.5331	0	7.47266e-48	6.75939e-47
ENSMUSG00000020530.14	Ggnbp2	protein_coding	2671.27	0.571558	0.570696	0.0393386	14.5292	0	7.91699e-48	7.15744e-47
ENSMUSG00000032598.8	Nckipsd	protein_coding	1760.59	0.653048	0.651754	0.0450127	14.5081	1	1.0769e-47	9.73055e-47
ENSMUSG00000025791.18	Pgm1	protein_coding	2370.44	0.681666	0.680195	0.0470223	14.4967	1	1.27201e-47	1.14687e-46
ENSMUSG00000078235.3	Fam43b	protein_coding	841.142	0.873945	0.870855	0.0602919	14.4952	1	1.29867e-47	1.17028e-46
ENSMUSG00000036686.16	Cc2d1a	protein_coding	1470.83	0.690169	0.688655	0.0476628	14.4802	1	1.61574e-47	1.45443e-46
ENSMUSG00000037316.9	Bag4	protein_coding	3043.81	0.546431	0.545668	0.0377422	14.478	0	1.66901e-47	1.50157e-46
ENSMUSG00000018446.8	C1qbp	protein_coding	1625.86	0.628635	0.627478	0.0434341	14.4733	1	1.78641e-47	1.60632e-46
ENSMUSG00000058503.11	Fam133b	protein_coding	1107.31	0.768606	0.766474	0.0532063	14.4458	1	2.6662e-47	2.39099e-46
ENSMUSG00000034168.7	Irf2bpl	protein_coding	3526.49	0.604545	0.603509	0.0418586	14.4426	1	2.79291e-47	2.50328e-46
ENSMUSG00000025220.8	Mgea5	protein_coding	9623.2	0.583124	0.582191	0.0403977	14.4346	0	3.13475e-47	2.80515e-46
ENSMUSG00000024277.14	Mapre2	protein_coding	11841.4	0.429015	0.428643	0.0297339	14.4285	0	3.42472e-47	3.06135e-46
ENSMUSG00000059743.12	Fdps	protein_coding	1175.67	0.791243	0.788966	0.0549544	14.3982	1	5.3116e-47	4.73535e-46
ENSMUSG00000018659.12	Pnpo	protein_coding	1448.6	0.724603	0.722816	0.0503909	14.3796	1	6.9455e-47	6.18538e-46
ENSMUSG00000035726.8	Supt16	protein_coding	2316.01	0.624718	0.623565	0.0434673	14.3721	1	7.73945e-47	6.8851e-46
ENSMUSG00000059970.7	Hspa2	protein_coding	996.193	0.969498	0.965278	0.067572	14.3476	1	1.10232e-46	9.76476e-46
ENSMUSG00000023830.14	Igf2r	protein_coding	1451.66	0.780813	0.778575	0.054444	14.3416	1	1.20317e-46	1.06468e-45
ENSMUSG00000028137.9	Celf3	protein_coding	4745.53	0.454225	0.453776	0.0316882	14.3342	0	1.33752e-46	1.18294e-45
ENSMUSG00000042770.8	Hebp1	protein_coding	765.848	0.968269	0.963868	0.067558	14.3324	1	1.37268e-46	1.21339e-45
ENSMUSG00000022403.15	St13	protein_coding	5445.84	0.501144	0.500543	0.034966	14.3323	0	1.374e-46	1.21392e-45
ENSMUSG00000026817.14	Ak1	protein_coding	2734.64	0.558843	0.558021	0.0390236	14.3206	0	1.62644e-46	1.43542e-45
ENSMUSG00000028488.15	Sh3gl2	protein_coding	4476.97	0.511822	0.511192	0.0357425	14.3197	0	1.64793e-46	1.45362e-45
ENSMUSG00000038604.9	Ripor1	protein_coding	2999.92	0.580373	0.579435	0.0405646	14.3074	0	1.96755e-46	1.73281e-45
ENSMUSG00000035199.6	Arl6ip5	protein_coding	3641.22	0.53214	0.531414	0.037195	14.3068	0	1.98469e-46	1.74699e-45
ENSMUSG00000032329.4	Hmg20a	protein_coding	3385.95	0.51417	0.513516	0.0359442	14.3047	0	2.04543e-46	1.79951e-45
ENSMUSG00000025812.17	Pard3	protein_coding	2169.49	0.753771	0.75169	0.0527121	14.2998	1	2.19549e-46	1.92847e-45
ENSMUSG00000026377.12	Nifk	protein_coding	744.537	0.92323	0.919513	0.0645881	14.2941	1	2.38104e-46	2.09036e-45
ENSMUSG00000027347.18	Rasgrp1	protein_coding	24896.8	0.715843	0.714086	0.0500914	14.2907	1	2.49969e-46	2.19337e-45
ENSMUSG00000003660.10	Snrnp200	protein_coding	4457.23	0.606684	0.60561	0.0424541	14.2904	1	2.51279e-46	2.20371e-45
ENSMUSG00000033256.14	Shf	protein_coding	1279.55	0.722029	0.72018	0.0505336	14.2881	1	2.59602e-46	2.2755e-45
ENSMUSG00000031691.14	Tnpo2	protein_coding	4354.28	0.459515	0.45905	0.0321862	14.2768	0	3.05482e-46	2.67485e-45
ENSMUSG00000034667.8	Xpot	protein_coding	3121.58	0.482587	0.48205	0.0338027	14.2766	0	3.06189e-46	2.67964e-45
ENSMUSG00000055067.15	Smyd3	protein_coding	1501.1	0.74132	0.739363	0.0519439	14.2715	1	3.29207e-46	2.87957e-45
ENSMUSG00000051243.14	Islr2	protein_coding	2654.57	0.942105	0.938226	0.0660253	14.2689	1	3.42128e-46	2.99102e-45
ENSMUSG00000033096.7	Apmap	protein_coding	1489.55	0.701983	0.70035	0.0491976	14.2686	1	3.43262e-46	2.99937e-45
ENSMUSG00000028830.14	AU040320	protein_coding	3029.06	0.628111	0.626914	0.0440279	14.2662	1	3.55335e-46	3.10324e-45
ENSMUSG00000020257.13	Wdr82	protein_coding	4573.44	0.516359	0.515699	0.0362071	14.2613	0	3.81372e-46	3.32888e-45
ENSMUSG00000000861.15	Bcl11a	protein_coding	3092.16	0.555668	0.554852	0.0389728	14.2579	0	4.00569e-46	3.49279e-45
ENSMUSG00000053119.11	Chmp3	protein_coding	4173.68	0.55468	0.553845	0.0389358	14.246	0	4.74664e-46	4.13671e-45
ENSMUSG00000039629.14	Strip2	protein_coding	7355.27	0.879569	0.876321	0.0617462	14.2449	1	4.82202e-46	4.20021e-45
ENSMUSG00000056708.5	Ier5	protein_coding	2319.3	0.867065	0.86384	0.060878	14.2427	1	4.97965e-46	4.33511e-45
ENSMUSG00000046204.14	Pnma2	protein_coding	2942.97	0.621183	0.620043	0.0436163	14.242	1	5.02838e-46	4.37312e-45
ENSMUSG00000020893.17	Per1	protein_coding	3940.97	0.878165	0.874912	0.0616882	14.2355	1	5.51292e-46	4.78704e-45
ENSMUSG00000046387.5	Pcdhb17	protein_coding	821.54	0.973936	0.969524	0.0684997	14.2181	1	7.07511e-46	6.13078e-45
ENSMUSG00000023050.9	Map3k12	protein_coding	3040.17	0.527466	0.526753	0.0371134	14.2123	0	7.68748e-46	6.65797e-45
ENSMUSG00000022109.6	Med4	protein_coding	754.867	0.849947	0.846912	0.059856	14.1999	1	9.17944e-46	7.93777e-45
ENSMUSG00000028937.14	Acot7	protein_coding	4941.8	0.562433	0.561575	0.0396578	14.1822	0	1.18168e-45	1.0192e-44
ENSMUSG00000027207.15	Galk2	protein_coding	702.268	0.929068	0.92522	0.0655142	14.1812	1	1.19819e-45	1.0329e-44
ENSMUSG00000004070.15	Hmox2	protein_coding	2018.45	0.579323	0.578371	0.0408758	14.1728	0	1.35032e-45	1.16345e-44
ENSMUSG00000045534.4	Kcna5	protein_coding	1751.28	0.743429	0.741472	0.0524764	14.1669	1	1.46779e-45	1.26401e-44
ENSMUSG00000031299.10	Pdha1	protein_coding	6233.87	0.514803	0.51414	0.0363727	14.1535	0	1.77566e-45	1.52756e-44
ENSMUSG00000024201.12	Kdm4b	protein_coding	3198.7	0.744756	0.742707	0.0526291	14.151	1	1.84046e-45	1.58249e-44
ENSMUSG00000069744.7	Psmb3	protein_coding	1540.14	0.710928	0.709166	0.050239	14.1509	1	1.84329e-45	1.58411e-44
ENSMUSG00000019578.11	Ubxn6	protein_coding	2445.42	0.545934	0.545125	0.0386349	14.1306	0	2.46019e-45	2.10993e-44
ENSMUSG00000039367.11	Sec24c	protein_coding	2327.83	0.503088	0.502461	0.0356027	14.1306	0	2.45965e-45	2.10993e-44
ENSMUSG00000015971.5	Actr8	protein_coding	1614.56	0.675718	0.67419	0.0478352	14.1259	1	2.62886e-45	2.25343e-44
ENSMUSG00000038806.7	Sde2	protein_coding	900.691	0.803277	0.80076	0.0568668	14.1256	1	2.64184e-45	2.26339e-44
ENSMUSG00000002489.16	Tiam1	protein_coding	4784.9	0.66353	0.662116	0.0469752	14.1251	1	2.65963e-45	2.27746e-44
ENSMUSG00000021816.11	Ppp3cb	protein_coding	10254.9	0.460418	0.459938	0.0325966	14.1247	0	2.67417e-45	2.28874e-44
ENSMUSG00000030603.16	Psmc4	protein_coding	2106.32	0.613055	0.61192	0.0434266	14.117	1	2.98321e-45	2.54801e-44
ENSMUSG00000024493.9	Lars	protein_coding	1310.24	0.739528	0.737542	0.0523948	14.1145	1	3.09046e-45	2.63827e-44
ENSMUSG00000025885.18	Myo5b	protein_coding	2423.47	0.767051	0.764819	0.0543491	14.1134	1	3.1406e-45	2.6797e-44
ENSMUSG00000000605.9	Clcn4	protein_coding	5876.55	0.460685	0.460206	0.0326424	14.1131	0	3.15346e-45	2.6893e-44
ENSMUSG00000022054.11	Nefm	protein_coding	6670.24	0.886016	0.882581	0.0628554	14.0961	1	4.01317e-45	3.41898e-44
ENSMUSG00000029359.13	Tesc	protein_coding	3311.2	0.727996	0.726055	0.0516537	14.0938	1	4.14615e-45	3.53047e-44
ENSMUSG00000033676.13	Gabrb3	protein_coding	13207.4	0.436824	0.436413	0.030995	14.0934	0	4.1725e-45	3.55109e-44
ENSMUSG00000046598.15	Bdh1	protein_coding	1198.25	0.756133	0.754053	0.0536598	14.0912	1	4.29971e-45	3.65749e-44
ENSMUSG00000027248.13	Pdia3	protein_coding	5956.44	0.595706	0.594662	0.0423062	14.0808	1	4.98279e-45	4.23639e-44
ENSMUSG00000045078.12	Rnf216	protein_coding	1713.16	0.602147	0.601067	0.0427735	14.0776	1	5.21707e-45	4.43331e-44
ENSMUSG00000049932.3	H2afx	protein_coding	1573.99	0.680769	0.679199	0.0483614	14.0767	1	5.28156e-45	4.48584e-44
ENSMUSG00000027502.11	Rtf2	protein_coding	2135.37	0.804396	0.801825	0.0571758	14.0688	1	5.90406e-45	5.00945e-44
ENSMUSG00000041836.10	Ptpre	protein_coding	1696.31	0.726558	0.724667	0.0516665	14.0625	1	6.46048e-45	5.47878e-44
ENSMUSG00000042846.8	Lrrtm3	protein_coding	3889.06	0.612305	0.611171	0.0435492	14.0601	1	6.68124e-45	5.66311e-44
ENSMUSG00000029726.16	Mepce	protein_coding	1675.54	0.671673	0.670171	0.0478076	14.0495	1	7.75734e-45	6.56523e-44
ENSMUSG00000030663.12	1110004F10Rik	protein_coding	2503.32	0.530593	0.529851	0.0377802	14.0442	0	8.36219e-45	7.07355e-44
ENSMUSG00000001986.16	Gria3	protein_coding	6337.89	0.551689	0.550853	0.039284	14.0436	0	8.43232e-45	7.12926e-44
ENSMUSG00000025246.13	Tbl1x	protein_coding	3458.26	0.477762	0.477218	0.0340316	14.0388	0	9.02246e-45	7.62435e-44
ENSMUSG00000053025.13	Sv2b	protein_coding	7404.18	0.921801	0.917937	0.0656811	14.0345	1	9.58703e-45	8.09733e-44
ENSMUSG00000002984.17	Tomm40	protein_coding	2001.46	0.603836	0.602734	0.0430461	14.0277	1	1.05567e-44	8.90729e-44
ENSMUSG00000048878.6	Hexim1	protein_coding	1883.26	0.635869	0.634583	0.0453757	14.0134	1	1.2901e-44	1.08743e-43
ENSMUSG00000033423.16	Eri3	protein_coding	3147.7	0.47813	0.477586	0.0341206	14.0129	0	1.29935e-44	1.09468e-43
ENSMUSG00000074797.11	Itpa	protein_coding	1335.78	0.766941	0.764678	0.0547472	14.0088	1	1.37754e-44	1.1588e-43
ENSMUSG00000021811.7	Dnajc9	protein_coding	1049.09	0.750574	0.748432	0.0535963	14.0042	1	1.46901e-44	1.23512e-43
ENSMUSG00000039427.14	Alg1	protein_coding	858.317	0.878475	0.875014	0.0627419	14.0014	1	1.52793e-44	1.28402e-43
ENSMUSG00000020964.14	Sel1l	protein_coding	6680.22	0.477511	0.476965	0.0341078	14	0	1.55792e-44	1.3079e-43
ENSMUSG00000045174.10	Amer3	protein_coding	1126.07	0.727911	0.726005	0.0520003	13.9982	1	1.59852e-44	1.34131e-43
ENSMUSG00000001054.9	Rmnd5b	protein_coding	1373.37	0.781819	0.779404	0.0558614	13.9957	1	1.65562e-44	1.38853e-43
ENSMUSG00000000627.15	Sema4f	protein_coding	1358.54	0.745246	0.743182	0.0533064	13.9804	1	2.05289e-44	1.71998e-43
ENSMUSG00000035851.14	Ythdc1	protein_coding	2979.55	0.571094	0.570162	0.0408514	13.9798	0	2.07162e-44	1.7348e-43
ENSMUSG00000037692.14	Ahdc1	protein_coding	2604.5	0.641902	0.640572	0.0459172	13.9796	1	2.07793e-44	1.73921e-43
ENSMUSG00000036959.15	Bcorl1	protein_coding	1263	0.750059	0.747943	0.0536688	13.9757	1	2.19296e-44	1.83365e-43
ENSMUSG00000006005.18	Tpr	protein_coding	4118.63	0.659663	0.658217	0.0472846	13.9509	1	3.1064e-44	2.59224e-43
ENSMUSG00000029502.14	Golga3	protein_coding	2108.32	0.575392	0.574427	0.0412452	13.9505	0	3.12299e-44	2.60478e-43
ENSMUSG00000055681.14	Cope	protein_coding	1775.68	0.570158	0.569221	0.0408816	13.9466	0	3.30089e-44	2.75179e-43
ENSMUSG00000027247.16	Arhgap1	protein_coding	1893.17	0.55248	0.551649	0.0396486	13.9344	0	3.91533e-44	3.25913e-43
ENSMUSG00000000326.13	Comt	protein_coding	3288.59	0.514741	0.514047	0.0369532	13.9295	0	4.19032e-44	3.48456e-43
ENSMUSG00000020577.17	Tspan13	protein_coding	4482.38	0.473268	0.472735	0.0339825	13.9268	0	4.35262e-44	3.61772e-43
ENSMUSG00000015709.9	Arnt2	protein_coding	9978.77	0.390674	0.390375	0.028065	13.9204	0	4.76534e-44	3.95682e-43
ENSMUSG00000036270.16	Edc4	protein_coding	1619.55	0.610708	0.609563	0.0438824	13.9169	1	4.9997e-44	4.14729e-43
ENSMUSG00000020708.12	Psmc5	protein_coding	3873.25	0.524402	0.523669	0.0376819	13.9165	0	5.02603e-44	4.16706e-43
ENSMUSG00000020435.17	Osbp2	protein_coding	2930.23	0.776193	0.773789	0.0558005	13.9102	1	5.4962e-44	4.55462e-43
ENSMUSG00000028333.10	Anp32b	protein_coding	2456.75	0.611327	0.610173	0.043968	13.9039	1	5.99731e-44	4.96741e-43
ENSMUSG00000005371.15	Fbxo11	protein_coding	4558.1	0.504733	0.504076	0.0363155	13.8985	0	6.46568e-44	5.35004e-43
ENSMUSG00000054766.13	Set	protein_coding	7127.12	0.407151	0.406808	0.0293047	13.8937	0	6.91619e-44	5.71716e-43
ENSMUSG00000026799.15	Med27	protein_coding	788.559	0.914377	0.910379	0.0658218	13.8917	1	7.11248e-44	5.8765e-43
ENSMUSG00000025437.15	Usp33	protein_coding	4186.95	0.520618	0.519898	0.0374828	13.8895	0	7.33071e-44	6.05082e-43
ENSMUSG00000063887.13	Nlgn1	protein_coding	3275.36	0.673919	0.672358	0.0485547	13.8796	1	8.42238e-44	6.94503e-43
ENSMUSG00000071341.4	Egr4	protein_coding	2253.64	1.40749	1.39339	0.101414	13.8786	1	8.53465e-44	7.03414e-43
ENSMUSG00000059208.15	Hnrnpm	protein_coding	3691.28	0.637974	0.636647	0.0459914	13.8716	1	9.41534e-44	7.7447e-43
ENSMUSG00000036104.12	Rab3gap1	protein_coding	3222.29	0.541955	0.541151	0.0390769	13.8689	0	9.77087e-44	8.02923e-43
ENSMUSG00000028684.14	Urod	protein_coding	1066.01	0.813082	0.810319	0.0586637	13.8601	1	1.10592e-43	9.08342e-43
ENSMUSG00000055447.19	Cd47	protein_coding	9282.52	0.527004	0.526253	0.03806	13.8467	0	1.33235e-43	1.09325e-42
ENSMUSG00000042873.11	Lhfpl4	protein_coding	6760.71	0.387839	0.387539	0.0280104	13.8462	0	1.34044e-43	1.09934e-42
ENSMUSG00000042751.14	Nmnat2	protein_coding	5195.09	0.454621	0.45414	0.0328425	13.8425	0	1.41263e-43	1.15798e-42
ENSMUSG00000005161.15	Prdx2	protein_coding	4795.72	0.593198	0.592135	0.0428712	13.8368	1	1.52959e-43	1.25263e-42
ENSMUSG00000003863.18	Ppfia3	protein_coding	4041.53	0.52448	0.523742	0.0379295	13.8278	0	1.7332e-43	1.41867e-42
ENSMUSG00000025656.17	Arhgef9	protein_coding	22564.5	0.503245	0.502591	0.0363942	13.8276	0	1.73714e-43	1.42121e-42
ENSMUSG00000042082.7	Arsb	protein_coding	3607.97	0.522849	0.522116	0.0378219	13.824	0	1.82696e-43	1.49395e-42
ENSMUSG00000027889.17	Ampd2	protein_coding	1993.62	0.647078	0.645665	0.0468183	13.8211	1	1.90264e-43	1.55508e-42
ENSMUSG00000059714.13	Flot1	protein_coding	1418.05	0.654847	0.653443	0.047386	13.8194	1	1.94617e-43	1.58988e-42
ENSMUSG00000075318.12	Scn2a	protein_coding	11920	0.517455	0.516744	0.0374444	13.8193	0	1.94991e-43	1.59216e-42
ENSMUSG00000020088.10	Sar1a	protein_coding	3643.71	0.449415	0.44895	0.0325591	13.8031	0	2.44222e-43	1.99025e-42
ENSMUSG00000028126.16	Pip5k1a	protein_coding	2258.06	0.644716	0.643325	0.0467127	13.8017	1	2.48837e-43	2.02588e-42
ENSMUSG00000041720.14	Pi4ka	protein_coding	8867.33	0.467805	0.467277	0.0338985	13.8002	0	2.54185e-43	2.06841e-42
ENSMUSG00000026341.16	Actr3	protein_coding	8079.45	0.51657	0.515859	0.0374396	13.7974	0	2.64176e-43	2.14762e-42
ENSMUSG00000029714.11	Gigyf1	protein_coding	1843.24	0.688924	0.68723	0.0499631	13.7887	1	2.98282e-43	2.42371e-42
ENSMUSG00000033948.3	Zswim5	protein_coding	1597.69	0.802827	0.800102	0.0582518	13.782	1	3.27105e-43	2.65532e-42
ENSMUSG00000071650.6	Ganab	protein_coding	3730.48	0.488098	0.487498	0.0354315	13.7758	0	3.5631e-43	2.89099e-42
ENSMUSG00000018821.3	Avpi1	protein_coding	582.396	0.991952	0.986804	0.0720306	13.7713	1	3.79579e-43	3.0753e-42
ENSMUSG00000021929.9	Kpna3	protein_coding	2668.43	0.508756	0.508082	0.0369867	13.7551	0	4.74648e-43	3.83624e-42
ENSMUSG00000023988.8	Bysl	protein_coding	963.409	0.812781	0.809986	0.0590984	13.753	1	4.88559e-43	3.94677e-42
ENSMUSG00000006021.5	Kptn	protein_coding	717.049	0.919243	0.91524	0.0669146	13.7375	1	6.04884e-43	4.87469e-42
ENSMUSG00000024360.8	Etf1	protein_coding	2830.41	0.499573	0.498927	0.0363716	13.7353	0	6.24383e-43	5.02697e-42
ENSMUSG00000060373.15	Hnrnpc	protein_coding	6806.31	0.629767	0.62847	0.04591	13.7174	1	7.98414e-43	6.42502e-42
ENSMUSG00000039954.9	Stk32a	protein_coding	1361.22	0.861998	0.858487	0.0628553	13.714	1	8.37015e-43	6.72916e-42
ENSMUSG00000032212.10	Sltm	protein_coding	2411.54	0.625386	0.624103	0.0456397	13.7027	1	9.78278e-43	7.84973e-42
ENSMUSG00000027438.14	Napb	protein_coding	11374.9	0.450894	0.450418	0.0329234	13.6952	0	1.08411e-42	8.69473e-42
ENSMUSG00000020664.10	Dld	protein_coding	3090.98	0.560131	0.559217	0.0409144	13.6903	0	1.16029e-42	9.29235e-42
ENSMUSG00000027475.9	Kif3b	protein_coding	2517.82	0.557953	0.557049	0.0408073	13.6729	0	1.47455e-42	1.17921e-41
ENSMUSG00000040412.16	5330417C22Rik	protein_coding	2738.88	0.666704	0.665145	0.0487878	13.6654	1	1.63419e-42	1.30564e-41
ENSMUSG00000034723.11	Tmx4	protein_coding	10428.6	0.464164	0.463642	0.033974	13.6623	0	1.704e-42	1.36076e-41
ENSMUSG00000026641.13	Usf1	protein_coding	1454.41	0.642973	0.64158	0.0471578	13.6345	1	2.49683e-42	1.99008e-41
ENSMUSG00000029038.9	Ssu72	protein_coding	1609.66	0.617665	0.616426	0.0453237	13.6278	1	2.73557e-42	2.17932e-41
ENSMUSG00000028330.8	Ncbp1	protein_coding	1850.26	0.607238	0.606049	0.0445832	13.6203	1	3.03178e-42	2.41415e-41
ENSMUSG00000038170.15	Pde4dip	protein_coding	9032.51	0.518114	0.517374	0.0380406	13.62	0	3.0436e-42	2.42241e-41
ENSMUSG00000025337.10	Sbds	protein_coding	1979.17	0.669049	0.667456	0.0491495	13.6125	1	3.37327e-42	2.68223e-41
ENSMUSG00000020720.13	Psmd12	protein_coding	1865.04	0.621881	0.620612	0.0457152	13.6034	1	3.8236e-42	3.03453e-41
ENSMUSG00000005846.12	Rsl1d1	protein_coding	1597.66	0.744499	0.742318	0.0547344	13.602	1	3.89452e-42	3.08934e-41
ENSMUSG00000056004.16	9330182L06Rik	protein_coding	2305.48	0.662539	0.661001	0.0487351	13.5947	1	4.30586e-42	3.4124e-41
ENSMUSG00000020250.10	Txnrd1	protein_coding	2884.93	0.611747	0.610523	0.0450286	13.5857	1	4.86557e-42	3.85231e-41
ENSMUSG00000056050.12	Mia3	protein_coding	1934.07	0.584046	0.582984	0.0430393	13.5701	0	6.02654e-42	4.76925e-41
ENSMUSG00000022195.7	6030458C11Rik	protein_coding	1599.12	0.669534	0.667916	0.0493755	13.56	1	6.90996e-42	5.46319e-41
ENSMUSG00000032096.16	Arcn1	protein_coding	3952.6	0.464116	0.463585	0.0342281	13.5595	0	6.96136e-42	5.50122e-41
ENSMUSG00000056553.14	Ptprn2	protein_coding	8636.58	0.446699	0.446226	0.0329497	13.557	0	7.20003e-42	5.68714e-41
ENSMUSG00000035969.15	Rusc2	protein_coding	3880.5	0.507852	0.507154	0.0374639	13.5558	0	7.32363e-42	5.78203e-41
ENSMUSG00000071855.5	Ccdc112	protein_coding	603.871	0.98851	0.983381	0.0729753	13.5458	1	8.38733e-42	6.61557e-41
ENSMUSG00000025272.16	Tro	protein_coding	5606.03	0.607728	0.606535	0.0448904	13.5381	1	9.32252e-42	7.34627e-41
ENSMUSG00000047187.9	Rab2a	protein_coding	8065.59	0.454729	0.454226	0.0336131	13.5283	0	1.0642e-41	8.37814e-41
ENSMUSG00000008690.15	Ncaph2	protein_coding	2901.29	0.475187	0.474608	0.0351421	13.5219	0	1.16172e-41	9.1392e-41
ENSMUSG00000052581.13	Lrrtm4	protein_coding	1531.11	0.61659	0.615336	0.045605	13.5202	1	1.18817e-41	9.34092e-41
ENSMUSG00000020580.10	Rock2	protein_coding	7625.81	0.540511	0.539661	0.040004	13.5114	0	1.33867e-41	1.05092e-40
ENSMUSG00000030515.9	Tarsl2	protein_coding	1612.41	0.655928	0.654391	0.0485468	13.5112	1	1.34235e-41	1.05296e-40
ENSMUSG00000041763.14	Tpp2	protein_coding	1668.03	0.616893	0.615633	0.0456578	13.5112	1	1.34252e-41	1.05296e-40
ENSMUSG00000024942.17	Capn1	protein_coding	625.286	1.01004	1.00447	0.0747645	13.5096	1	1.37232e-41	1.07582e-40
ENSMUSG00000020706.13	Ftsj3	protein_coding	828.308	0.948384	0.943821	0.0702045	13.5089	1	1.38594e-41	1.08599e-40
ENSMUSG00000034931.15	Dhx8	protein_coding	1381.43	0.655028	0.653504	0.0484932	13.5076	1	1.40981e-41	1.10418e-40
ENSMUSG00000041444.14	Arhgap32	protein_coding	16603.2	0.763325	0.76094	0.0565521	13.4977	1	1.61253e-41	1.26236e-40
ENSMUSG00000040003.18	Magi2	protein_coding	4365.95	0.460587	0.46006	0.0341398	13.4912	0	1.76144e-41	1.37764e-40
ENSMUSG00000042606.9	Hirip3	protein_coding	967.114	0.796669	0.79393	0.0590597	13.4892	1	1.81035e-41	1.41456e-40
ENSMUSG00000033499.14	Larp4b	protein_coding	3074.98	0.489939	0.489308	0.0363357	13.4837	0	1.95153e-41	1.52417e-40
ENSMUSG00000034781.5	Gna11	protein_coding	4459.9	0.415752	0.415364	0.0308475	13.4777	0	2.11741e-41	1.65294e-40
ENSMUSG00000028869.13	Gnl2	protein_coding	1192.91	0.650374	0.648906	0.0482909	13.4678	1	2.41847e-41	1.8862e-40
ENSMUSG00000045062.4	Pcdhb7	protein_coding	429.174	1.15999	1.15152	0.0861782	13.4603	1	2.67687e-41	2.08676e-40
ENSMUSG00000026482.13	Rgl1	protein_coding	4348.32	0.459845	0.459325	0.034182	13.4529	0	2.96223e-41	2.30706e-40
ENSMUSG00000039716.12	Dock3	protein_coding	11341.9	0.672264	0.67062	0.0500004	13.4452	1	3.2859e-41	2.55676e-40
ENSMUSG00000050963.7	Kcns2	protein_coding	2063.23	0.790006	0.787291	0.0587633	13.4439	1	3.3455e-41	2.60191e-40
ENSMUSG00000033578.7	Tmem35a	protein_coding	2142.3	0.587445	0.586377	0.0437146	13.4382	1	3.61093e-41	2.80573e-40
ENSMUSG00000025156.17	Gps1	protein_coding	3182.07	0.437078	0.436619	0.0325294	13.4364	0	3.70142e-41	2.87471e-40
ENSMUSG00000053617.12	Sh3pxd2a	protein_coding	2684.89	0.659824	0.658264	0.0491393	13.4276	1	4.1655e-41	3.23213e-40
ENSMUSG00000072214.7	2019-09-05	protein_coding	21559.5	0.493496	0.492843	0.0367558	13.4263	0	4.23854e-41	3.28728e-40
ENSMUSG00000049339.16	Retreg2	protein_coding	6474.3	0.432512	0.432069	0.0322155	13.4256	0	4.28313e-41	3.31878e-40
ENSMUSG00000068479.5	Mfap1a	protein_coding	1826.05	0.635652	0.634269	0.0473515	13.4241	1	4.36831e-41	3.38321e-40
ENSMUSG00000031917.12	Nip7	protein_coding	1035.71	0.81549	0.812522	0.0607696	13.4194	1	4.65624e-41	3.60454e-40
ENSMUSG00000027566.15	Psma7	protein_coding	2010.21	0.585381	0.584285	0.0436605	13.4076	0	5.45899e-41	4.22206e-40
ENSMUSG00000052837.6	Junb	protein_coding	3046.5	1.43902	1.42296	0.107393	13.3995	1	6.08605e-41	4.70485e-40
ENSMUSG00000020048.13	Hsp90b1	protein_coding	12603.1	0.696969	0.695124	0.0520392	13.3931	1	6.63094e-41	5.12371e-40
ENSMUSG00000000355.13	Mcts1	protein_coding	780.455	0.804981	0.802154	0.0601299	13.3874	1	7.16693e-41	5.53275e-40
ENSMUSG00000038102.15	Trappc11	protein_coding	2030.31	0.541948	0.541074	0.0405087	13.3785	0	8.07209e-41	6.22576e-40
ENSMUSG00000035596.14	Mboat7	protein_coding	5839.68	0.44641	0.445927	0.0333687	13.3781	0	8.12117e-41	6.26072e-40
ENSMUSG00000061755.10	Bod1l	protein_coding	2908.25	0.639864	0.638429	0.0478331	13.377	1	8.23893e-41	6.34857e-40
ENSMUSG00000004933.17	Matk	protein_coding	2856.89	0.61554	0.614264	0.0460326	13.3718	1	8.83386e-41	6.79759e-40
ENSMUSG00000040860.16	Crocc	protein_coding	2088.28	1.07927	1.07231	0.0807218	13.3703	1	9.02102e-41	6.93841e-40
ENSMUSG00000042487.6	Leo1	protein_coding	1107.06	0.888476	0.884506	0.0664627	13.368	1	9.29655e-41	7.14704e-40
ENSMUSG00000024772.9	Ehd1	protein_coding	1351.77	0.606367	0.605133	0.0453598	13.3679	1	9.30881e-41	7.15317e-40
ENSMUSG00000030134.11	Rasgef1a	protein_coding	12789.8	0.448162	0.447666	0.0335271	13.3671	0	9.40796e-41	7.22604e-40
ENSMUSG00000058756.13	Thra	protein_coding	20215.3	0.31561	0.315438	0.0236114	13.3669	0	9.44426e-41	7.25059e-40
ENSMUSG00000028351.5	Brinp1	protein_coding	6556.75	0.701964	0.700061	0.0525529	13.3573	1	1.0743e-40	8.24006e-40
ENSMUSG00000037259.15	Dzank1	protein_coding	11015.7	0.394901	0.394563	0.0295774	13.3515	0	1.16151e-40	8.90081e-40
ENSMUSG00000016018.4	Mtrex	protein_coding	2253.69	0.697639	0.695769	0.0522555	13.3505	1	1.17584e-40	9.00647e-40
ENSMUSG00000031105.16	Slc25a14	protein_coding	1790.07	0.76597	0.763502	0.0573815	13.3487	1	1.20511e-40	9.22647e-40
ENSMUSG00000040385.7	Ppp1ca	protein_coding	9972.55	0.530906	0.530072	0.0397877	13.3435	0	1.29254e-40	9.88674e-40
ENSMUSG00000051379.12	Flrt3	protein_coding	2276.39	0.678149	0.676426	0.0508435	13.338	1	1.39209e-40	1.06434e-39
ENSMUSG00000071477.10	Zfp777	protein_coding	1132.98	0.681995	0.680208	0.0512266	13.3133	1	1.93753e-40	1.47798e-39
ENSMUSG00000027714.11	Exosc9	protein_coding	897.954	0.84653	0.843225	0.0635928	13.3117	1	1.9784e-40	1.50846e-39
ENSMUSG00000017639.13	Rab11fip4	protein_coding	11147.7	0.431617	0.431173	0.0324449	13.3031	0	2.22135e-40	1.69139e-39
ENSMUSG00000011306.7	Sugp1	protein_coding	1408.26	0.662312	0.660704	0.0497922	13.3015	1	2.26768e-40	1.72588e-39
ENSMUSG00000014959.12	Gorasp2	protein_coding	3184.82	0.503727	0.503018	0.0378726	13.3006	0	2.29731e-40	1.74763e-39
ENSMUSG00000040857.15	Erf	protein_coding	2642.61	0.693755	0.691885	0.0521675	13.2986	1	2.35796e-40	1.79295e-39
ENSMUSG00000045349.15	Sh2d5	protein_coding	6781.8	0.728681	0.726529	0.0548172	13.2929	1	2.54414e-40	1.93276e-39
ENSMUSG00000053436.15	Mapk14	protein_coding	2815.87	0.521055	0.520271	0.0392156	13.2869	0	2.75587e-40	2.0917e-39
ENSMUSG00000074227.12	Spint2	protein_coding	735.287	0.827605	0.824552	0.0622893	13.2865	1	2.77336e-40	2.10402e-39
ENSMUSG00000039057.11	Myo16	protein_coding	1559.43	0.709641	0.707734	0.05344	13.2792	1	3.05568e-40	2.314e-39
ENSMUSG00000034220.7	Gpc1	protein_coding	3169.72	0.47905	0.478438	0.036085	13.2756	0	3.208e-40	2.42825e-39
ENSMUSG00000043671.14	Dpy19l3	protein_coding	4304.21	0.677391	0.675665	0.0510671	13.2647	1	3.70826e-40	2.80437e-39
ENSMUSG00000018411.17	Mapt	protein_coding	14770.3	0.373698	0.373407	0.0281724	13.2647	0	3.71045e-40	2.80476e-39
ENSMUSG00000026470.14	Stx6	protein_coding	3091.35	0.50678	0.506044	0.0382058	13.2645	0	3.71992e-40	2.81065e-39
ENSMUSG00000066232.4	Ipo7	protein_coding	3963.76	0.435209	0.434751	0.0328161	13.2621	0	3.8423e-40	2.90048e-39
ENSMUSG00000026864.13	Hspa5	protein_coding	9924.78	0.795166	0.792377	0.0599599	13.2616	1	3.8635e-40	2.91517e-39
ENSMUSG00000023110.12	Prmt5	protein_coding	1720.52	0.618594	0.617281	0.0466582	13.258	1	4.05622e-40	3.05644e-39
ENSMUSG00000040563.13	Plppr2	protein_coding	4526.48	0.459488	0.458955	0.034661	13.2566	0	4.1296e-40	3.11033e-39
ENSMUSG00000039449.14	Prpf18	protein_coding	1711.14	0.571466	0.570431	0.043158	13.2412	0	5.06989e-40	3.81338e-39
ENSMUSG00000027394.13	Ttl	protein_coding	2937.3	0.533535	0.532665	0.0403529	13.2217	0	6.57214e-40	4.92999e-39
ENSMUSG00000032839.13	Trpc1	protein_coding	1966.7	0.665123	0.663456	0.0503243	13.2167	1	7.02399e-40	5.26421e-39
ENSMUSG00000045009.9	Prrt3	protein_coding	1905.64	0.693396	0.691508	0.0524885	13.2104	1	7.63779e-40	5.71909e-39
ENSMUSG00000016179.11	Camk1g	protein_coding	1309.22	0.830758	0.827624	0.0629383	13.1996	1	8.82426e-40	6.60159e-39
ENSMUSG00000032435.9	Dync1li1	protein_coding	2770.15	0.647195	0.645671	0.049063	13.1911	1	9.87298e-40	7.37955e-39
ENSMUSG00000042492.12	Tbc1d10b	protein_coding	2514.68	0.510349	0.509597	0.0387201	13.1805	0	1.13665e-39	8.48829e-39
ENSMUSG00000039615.9	Stub1	protein_coding	3280.99	0.457441	0.456899	0.0347223	13.1743	0	1.23425e-39	9.20478e-39
ENSMUSG00000037993.8	Dhx38	protein_coding	1309.47	0.647042	0.645488	0.0491195	13.1728	1	1.25788e-39	9.37684e-39
ENSMUSG00000025858.12	Get4	protein_coding	1616.81	0.615719	0.614399	0.0467418	13.1728	1	1.25912e-39	9.38186e-39
ENSMUSG00000051790.15	Nlgn2	protein_coding	12446	0.4908	0.490131	0.0372667	13.1699	0	1.30705e-39	9.7347e-39
ENSMUSG00000093904.2	Tomm20	protein_coding	16119.3	0.364492	0.364218	0.0277095	13.154	0	1.61374e-39	1.19974e-38
ENSMUSG00000021178.9	Psmc1	protein_coding	4234.49	0.520321	0.519521	0.0395856	13.1442	0	1.83724e-39	1.36409e-38
ENSMUSG00000028648.13	Ndufs5	protein_coding	2002.65	0.574844	0.57376	0.0437709	13.133	0	2.13048e-39	1.57899e-38
ENSMUSG00000039431.16	Mtmr7	protein_coding	2245.98	0.573988	0.572908	0.04371	13.1317	0	2.1663e-39	1.60483e-38
ENSMUSG00000029060.17	Mib2	protein_coding	2108.59	0.590273	0.589092	0.0449509	13.1315	1	2.17279e-39	1.60892e-38
ENSMUSG00000071064.13	Zfp827	protein_coding	2683.35	0.524245	0.52342	0.0399332	13.1281	0	2.27436e-39	1.68339e-38
ENSMUSG00000049097.9	Ankrd34a	protein_coding	2302.26	0.579116	0.577995	0.0441287	13.1233	0	2.41999e-39	1.7896e-38
ENSMUSG00000027599.9	Armc1	protein_coding	2849.67	0.460295	0.459738	0.0350857	13.1192	0	2.55715e-39	1.88935e-38
ENSMUSG00000019428.16	Fkbp8	protein_coding	9039.44	0.463565	0.462997	0.0353384	13.1179	0	2.60027e-39	1.92036e-38
ENSMUSG00000024122.16	Pdpk1	protein_coding	8502.18	0.458232	0.457682	0.0349371	13.1159	0	2.67042e-39	1.97129e-38
ENSMUSG00000030741.15	Spns1	protein_coding	1599.81	0.632624	0.631172	0.0482399	13.1141	1	2.73369e-39	2.01711e-38
ENSMUSG00000102440.1	Pcdhga9	protein_coding	1206.4	0.75625	0.753702	0.0576933	13.1081	1	2.95881e-39	2.18225e-38
ENSMUSG00000018401.17	Mtmr4	protein_coding	2907.34	0.456722	0.456187	0.0348565	13.1029	0	3.16871e-39	2.335e-38
ENSMUSG00000010057.8	Nprl2	protein_coding	717.61	0.859908	0.856278	0.0656408	13.1002	1	3.28383e-39	2.4177e-38
ENSMUSG00000036825.12	Ssx2ip	protein_coding	2212.16	0.52683	0.525995	0.0402212	13.0983	0	3.36748e-39	2.4771e-38
ENSMUSG00000030685.5	Kctd13	protein_coding	3288.58	0.461135	0.460575	0.0352147	13.0949	0	3.51913e-39	2.58751e-38
ENSMUSG00000023087.15	Noct	protein_coding	2240.19	0.603189	0.601932	0.0460649	13.0943	1	3.54741e-39	2.60716e-38
ENSMUSG00000031781.14	Ciapin1	protein_coding	1374.81	0.670514	0.668799	0.0512206	13.0907	1	3.72156e-39	2.73034e-38
ENSMUSG00000020086.6	H2afy2	protein_coding	746.199	0.79076	0.787996	0.0604241	13.0868	1	3.91607e-39	2.87178e-38
ENSMUSG00000022095.9	Fam160b2	protein_coding	2089.53	0.67582	0.673993	0.0516455	13.0858	1	3.97216e-39	2.91164e-38
ENSMUSG00000030298.10	Sec13	protein_coding	1363.17	0.710277	0.708211	0.0543095	13.0783	1	4.38071e-39	3.20829e-38
ENSMUSG00000024078.7	Ttc27	protein_coding	573.631	1.02331	1.01713	0.0782748	13.0733	1	4.67768e-39	3.42278e-38
ENSMUSG00000038683.16	Pak1ip1	protein_coding	1208.87	0.726815	0.724618	0.0556178	13.068	1	5.01406e-39	3.66571e-38
ENSMUSG00000068373.15	D430041D05Rik	protein_coding	8423.1	0.693643	0.691708	0.0531167	13.0589	1	5.65629e-39	4.13162e-38
ENSMUSG00000063239.17	Grm4	protein_coding	3910.34	0.612399	0.611066	0.046907	13.0556	1	5.90457e-39	4.31108e-38
ENSMUSG00000043962.16	Thrap3	protein_coding	4251.84	0.472111	0.471503	0.0361698	13.0526	0	6.14054e-39	4.47945e-38
ENSMUSG00000023832.14	Acat2	protein_coding	1313.62	0.69316	0.691277	0.0531226	13.0483	1	6.49718e-39	4.73549e-38
ENSMUSG00000021179.8	Nrde2	protein_coding	833.24	0.957609	0.952498	0.0734045	13.0456	1	6.72878e-39	4.90001e-38
ENSMUSG00000032481.17	Smarcc1	protein_coding	3016.74	0.579323	0.578204	0.0444088	13.0452	0	6.76538e-39	4.92451e-38
ENSMUSG00000038132.6	Rbm24	protein_coding	1218.19	0.695107	0.693193	0.0532948	13.0427	1	6.99502e-39	5.08945e-38
ENSMUSG00000035325.16	Sec31a	protein_coding	3239.56	0.438029	0.437543	0.0335966	13.0379	0	7.44966e-39	5.41787e-38
ENSMUSG00000024811.11	Tnks2	protein_coding	5861.11	0.465586	0.465004	0.0357246	13.0327	0	7.97863e-39	5.80005e-38
ENSMUSG00000000276.11	Dgke	protein_coding	2523.16	0.501249	0.500523	0.0384679	13.0303	0	8.22642e-39	5.97758e-38
ENSMUSG00000025027.18	Xpnpep1	protein_coding	1134.62	0.72853	0.726309	0.0559525	13.0205	1	9.35495e-39	6.78874e-38
ENSMUSG00000027804.13	Ppid	protein_coding	2064.29	0.52876	0.52791	0.0406299	13.0141	0	1.01799e-38	7.37456e-38
ENSMUSG00000029474.7	Rnf34	protein_coding	2098.67	0.557822	0.556804	0.0428882	13.0064	0	1.1249e-38	8.1385e-38
ENSMUSG00000055720.10	Ubl7	protein_coding	1630.46	0.641618	0.640068	0.0493634	12.9979	1	1.25829e-38	9.09172e-38
ENSMUSG00000053799.7	Exoc6	protein_coding	1597.9	0.776823	0.774089	0.0597715	12.9966	1	1.27976e-38	9.24282e-38
ENSMUSG00000039768.16	Dnajc11	protein_coding	1850.57	0.530051	0.529183	0.0408133	12.9872	0	1.44577e-38	1.04328e-37
ENSMUSG00000019494.14	Cops6	protein_coding	2484.97	0.499698	0.498968	0.0384771	12.9869	0	1.45166e-38	1.04707e-37
ENSMUSG00000079003.2	Samd1	protein_coding	1080.39	0.717776	0.715557	0.0553093	12.9775	1	1.64155e-38	1.18302e-37
ENSMUSG00000033068.16	Entpd6	protein_coding	1810.47	0.619005	0.617638	0.0477168	12.9725	1	1.75254e-38	1.26246e-37
ENSMUSG00000022682.8	Rrn3	protein_coding	2167.09	0.515413	0.51461	0.0397324	12.9721	0	1.76142e-38	1.26832e-37
ENSMUSG00000021273.10	Fdft1	protein_coding	2078.53	0.604117	0.602854	0.0465732	12.9714	1	1.77866e-38	1.27963e-37
ENSMUSG00000037275.14	Gemin5	protein_coding	906.893	0.722761	0.720576	0.055733	12.9683	1	1.8515e-38	1.33145e-37
ENSMUSG00000028803.18	Nipal3	protein_coding	5820.75	0.41508	0.414657	0.0320304	12.9589	0	2.09098e-38	1.50238e-37
ENSMUSG00000020038.10	Cry1	protein_coding	1027.9	0.758885	0.756274	0.0585764	12.9555	1	2.18767e-38	1.57117e-37
ENSMUSG00000079481.11	Nhsl2	protein_coding	4306.75	0.687642	0.685742	0.0531161	12.946	1	2.47489e-38	1.77668e-37
ENSMUSG00000020621.6	Rdh14	protein_coding	800.133	0.762021	0.759436	0.0588807	12.9418	1	2.6153e-38	1.87668e-37
ENSMUSG00000022962.15	Gart	protein_coding	1029.68	0.675867	0.674064	0.0522751	12.9291	1	3.08585e-38	2.21148e-37
ENSMUSG00000001229.9	Dpp9	protein_coding	2294.75	0.659606	0.657912	0.0510195	12.9285	1	3.10741e-38	2.22597e-37
ENSMUSG00000057363.12	Uxs1	protein_coding	1503.28	0.625232	0.623779	0.0483652	12.9273	1	3.15659e-38	2.26024e-37
ENSMUSG00000022884.15	Eif4a2	protein_coding	16484.9	0.391136	0.390785	0.0302831	12.916	0	3.65643e-38	2.61702e-37
ENSMUSG00000027963.14	Extl2	protein_coding	3381.86	0.485647	0.48496	0.0376032	12.915	0	3.70276e-38	2.64905e-37
ENSMUSG00000117679.1	Apbb3	protein_coding	834.418	0.900729	0.896455	0.0697514	12.9134	1	3.78137e-38	2.70412e-37
ENSMUSG00000025223.15	Ldb1	protein_coding	3649.44	0.448216	0.447684	0.0347189	12.9099	0	3.95932e-38	2.83017e-37
ENSMUSG00000028878.11	Fam76a	protein_coding	2291.64	0.539023	0.538094	0.0417976	12.8961	0	4.73764e-38	3.38507e-37
ENSMUSG00000033965.10	Slc16a2	protein_coding	1302.49	0.615179	0.613903	0.0477161	12.8925	1	4.96165e-38	3.5421e-37
ENSMUSG00000034936.2	Arl4d	protein_coding	969.75	1.12766	1.11882	0.087652	12.8652	1	7.06388e-38	5.0214e-37
ENSMUSG00000002103.15	Acp2	protein_coding	2599.34	0.455264	0.454708	0.0354138	12.8555	0	8.00556e-38	5.68354e-37
ENSMUSG00000061603.8	Akap6	protein_coding	8362.23	0.5556	0.554583	0.0432352	12.8506	0	8.53228e-38	6.05233e-37
ENSMUSG00000022180.7	Slc7a8	protein_coding	2250.6	0.597899	0.596633	0.0465314	12.8494	1	8.6716e-38	6.14855e-37
ENSMUSG00000021670.14	Hmgcr	protein_coding	2624.93	0.573174	0.572067	0.0446142	12.8473	0	8.90164e-38	6.30898e-37
ENSMUSG00000028837.8	Psmb2	protein_coding	1425.01	0.697149	0.695127	0.0542744	12.8449	1	9.18804e-38	6.5092e-37
ENSMUSG00000021427.10	Ssr1	protein_coding	5625.15	0.352465	0.352206	0.0274456	12.8423	0	9.50237e-38	6.72903e-37
ENSMUSG00000027940.18	Tpm3	protein_coding	4196.73	0.423828	0.42338	0.0330049	12.8414	0	9.61521e-38	6.80317e-37
ENSMUSG00000000563.17	Atp5f1	protein_coding	5905.69	0.502455	0.5017	0.0391657	12.8289	0	1.1289e-37	7.97709e-37
ENSMUSG00000026965.12	Anapc2	protein_coding	2191.01	0.515623	0.514806	0.0402	12.8265	0	1.1656e-37	8.22965e-37
ENSMUSG00000000826.16	Dnajc5	protein_coding	12727.5	0.387616	0.387269	0.030227	12.8235	0	1.21116e-37	8.54772e-37
ENSMUSG00000037653.7	Kctd8	protein_coding	893.113	0.894228	0.890044	0.0698264	12.8064	1	1.50897e-37	1.06405e-36
ENSMUSG00000009293.17	Ube2g2	protein_coding	1603.48	0.65507	0.653396	0.0511564	12.8052	1	1.53256e-37	1.08023e-36
ENSMUSG00000026491.13	Ahctf1	protein_coding	2288.15	0.528471	0.527587	0.0412803	12.802	0	1.5977e-37	1.12567e-36
ENSMUSG00000040365.14	Trim41	protein_coding	1625.7	0.587508	0.586283	0.0459625	12.7823	1	2.05797e-37	1.44752e-36
ENSMUSG00000026123.11	Plekhb2	protein_coding	9514.26	0.3995	0.399118	0.0312574	12.781	0	2.09394e-37	1.47219e-36
ENSMUSG00000029755.10	Dlx5	protein_coding	877.872	0.84752	0.843895	0.0663205	12.7792	1	2.14398e-37	1.50674e-36
ENSMUSG00000025872.5	Thoc3	protein_coding	846.049	0.736389	0.734019	0.057682	12.7664	1	2.52701e-37	1.77369e-36
ENSMUSG00000037224.15	Zfyve28	protein_coding	2470.85	0.759452	0.75678	0.059535	12.7564	1	2.8716e-37	2.01386e-36
ENSMUSG00000070462.4	Tlnrd1	protein_coding	3198.4	0.59087	0.58959	0.0463428	12.75	1	3.11758e-37	2.18453e-36
ENSMUSG00000032470.17	Mras	protein_coding	7061.16	0.469031	0.468409	0.0367874	12.7497	0	3.12759e-37	2.19063e-36
ENSMUSG00000019768.16	Esr1	protein_coding	176.168	2.11515	2.06977	0.165956	12.7453	1	3.31268e-37	2.31929e-36
ENSMUSG00000029482.4	Aacs	protein_coding	809.481	0.780834	0.778054	0.0613333	12.731	1	3.97714e-37	2.78333e-36
ENSMUSG00000042097.17	Zfp239	protein_coding	1481.37	0.602919	0.601587	0.0473728	12.7271	1	4.18038e-37	2.92434e-36
ENSMUSG00000063160.12	Numbl	protein_coding	3175.69	0.476491	0.475837	0.0374831	12.7122	0	5.06088e-37	3.53732e-36
ENSMUSG00000025854.15	Fam20c	protein_coding	2606.36	0.517863	0.516988	0.0407432	12.7104	0	5.1768e-37	3.61683e-36
ENSMUSG00000035198.9	Tubg1	protein_coding	1034.26	0.674346	0.672451	0.0532025	12.6751	1	8.12718e-37	5.6734e-36
ENSMUSG00000054364.5	Rhob	protein_coding	8669.32	0.355071	0.354797	0.0280156	12.674	0	8.23864e-37	5.7488e-36
ENSMUSG00000011114.18	Tbrg1	protein_coding	1079.01	0.686212	0.684225	0.0541813	12.6651	1	9.22821e-37	6.42857e-36
ENSMUSG00000020745.15	Pafah1b1	protein_coding	16394.9	0.295946	0.295788	0.0233678	12.6647	0	9.27701e-37	6.45986e-36
ENSMUSG00000037204.7	Atg101	protein_coding	674.771	0.914836	0.910153	0.0722384	12.6641	1	9.3465e-37	6.50554e-36
ENSMUSG00000028854.9	Slc9a1	protein_coding	2855.75	0.547102	0.546086	0.0432106	12.6613	0	9.68939e-37	6.73858e-36
ENSMUSG00000003072.15	Atp5d	protein_coding	4396.73	0.471388	0.470746	0.037245	12.6564	0	1.03106e-36	7.16759e-36
ENSMUSG00000020409.10	Slu7	protein_coding	1809.79	0.511434	0.510609	0.040443	12.6458	0	1.1806e-36	8.19352e-36
ENSMUSG00000006673.14	Qrich1	protein_coding	3222.98	0.503274	0.502488	0.0398128	12.641	0	1.25395e-36	8.69898e-36
ENSMUSG00000029918.9	Mrps33	protein_coding	1534.69	0.5953	0.593988	0.0471116	12.6359	1	1.33769e-36	9.27221e-36
ENSMUSG00000035770.8	Dync1li2	protein_coding	8118	0.305518	0.305343	0.0241802	12.6351	0	1.35272e-36	9.37253e-36
ENSMUSG00000040289.8	Hey1	protein_coding	1895.69	0.611145	0.609729	0.0483719	12.6343	1	1.36606e-36	9.46099e-36
ENSMUSG00000030086.16	Chchd6	protein_coding	1088.93	0.747044	0.74451	0.0591565	12.6283	1	1.47488e-36	1.0202e-35
ENSMUSG00000022208.12	Jph4	protein_coding	18861.6	0.384858	0.384507	0.0304806	12.6263	0	1.51219e-36	1.04557e-35
ENSMUSG00000021764.8	Ndufs4	protein_coding	1820.1	0.702189	0.700053	0.0556183	12.6252	1	1.53447e-36	1.06054e-35
ENSMUSG00000032582.14	Rbm6	protein_coding	1724.55	0.570168	0.569027	0.0451679	12.6233	0	1.57075e-36	1.08516e-35
ENSMUSG00000049470.13	Aff4	protein_coding	10137.7	0.411169	0.410741	0.0325758	12.6219	0	1.59894e-36	1.10418e-35
ENSMUSG00000036062.13	Phf24	protein_coding	13596.5	0.475215	0.474553	0.0376653	12.6168	0	1.70681e-36	1.17819e-35
ENSMUSG00000037570.16	Mcrs1	protein_coding	1954.48	0.586374	0.585119	0.0464832	12.6148	1	1.75065e-36	1.20795e-35
ENSMUSG00000049336.16	Tenm2	protein_coding	2933.45	0.896685	0.892259	0.0711223	12.6076	1	1.91639e-36	1.32081e-35
ENSMUSG00000057113.13	Npm1	protein_coding	4708.16	0.473176	0.472527	0.0375309	12.6076	0	1.9166e-36	1.32081e-35
ENSMUSG00000020368.15	Canx	protein_coding	11764.9	0.341582	0.341337	0.0271522	12.5803	0	2.71058e-36	1.86337e-35
ENSMUSG00000024835.15	Coro1b	protein_coding	1555.75	0.566259	0.565132	0.0450245	12.5767	0	2.83677e-36	1.94932e-35
ENSMUSG00000035864.14	Syt1	protein_coding	33479.4	0.296697	0.296535	0.0236072	12.5681	0	3.16422e-36	2.17165e-35
ENSMUSG00000056185.5	Snx32	protein_coding	1322.8	0.605234	0.603871	0.0481604	12.5671	1	3.20457e-36	2.19843e-35
ENSMUSG00000038530.11	Rgs4	protein_coding	22297.8	1.04835	1.0412	0.0834271	12.566	1	3.24664e-36	2.22639e-35
ENSMUSG00000015189.12	Casd1	protein_coding	2982.81	0.448321	0.447761	0.0356781	12.5657	0	3.25928e-36	2.23413e-35
ENSMUSG00000040537.17	Adam22	protein_coding	8406.61	0.474452	0.473785	0.0378179	12.5457	0	4.19695e-36	2.87333e-35
ENSMUSG00000020308.6	Tpgs1	protein_coding	1185.36	0.721407	0.719061	0.0575369	12.5382	1	4.6162e-36	3.15907e-35
ENSMUSG00000089872.10	Rps6kc1	protein_coding	1493.26	0.599732	0.598384	0.0478349	12.5375	1	4.65232e-36	3.18248e-35
ENSMUSG00000043733.14	Ptpn11	protein_coding	8016.38	0.374946	0.374616	0.0299172	12.5328	0	4.93995e-36	3.37786e-35
ENSMUSG00000041199.3	Rpusd1	protein_coding	1689.23	0.628189	0.626602	0.0501267	12.532	1	4.98715e-36	3.40874e-35
ENSMUSG00000063430.9	Wscd2	protein_coding	3947.45	0.578975	0.577749	0.0462021	12.5313	0	5.03031e-36	3.43683e-35
ENSMUSG00000033214.10	Slitrk5	protein_coding	2586.46	0.454566	0.453973	0.036279	12.5297	0	5.13433e-36	3.50647e-35
ENSMUSG00000031770.16	Herpud1	protein_coding	1345.71	0.585243	0.583993	0.0467255	12.5251	0	5.44045e-36	3.71401e-35
ENSMUSG00000089824.10	Rbm12	protein_coding	898.871	0.686696	0.68471	0.0548311	12.5238	1	5.52993e-36	3.77355e-35
ENSMUSG00000021810.3	Ecd	protein_coding	1390.66	0.653862	0.652105	0.0522269	12.5196	1	5.83033e-36	3.97692e-35
ENSMUSG00000021819.11	Zswim8	protein_coding	3422.57	0.468042	0.467397	0.037385	12.5195	0	5.83883e-36	3.98109e-35
ENSMUSG00000026496.11	Parp1	protein_coding	2039.81	0.576466	0.575263	0.0460894	12.5076	0	6.78755e-36	4.62229e-35
ENSMUSG00000027498.14	Cstf1	protein_coding	776.384	0.796215	0.793068	0.0636978	12.4999	1	7.47692e-36	5.08759e-35
ENSMUSG00000005981.11	Trap1	protein_coding	1836.8	0.62889	0.627331	0.0503674	12.4861	1	8.89552e-36	6.04302e-35
ENSMUSG00000052488.7	Cherp	protein_coding	2093.16	0.522414	0.521514	0.041852	12.4824	0	9.31412e-36	6.32224e-35
ENSMUSG00000021061.15	Sptb	protein_coding	8036.14	0.818748	0.815286	0.065656	12.4703	1	1.08444e-35	7.35198e-35
ENSMUSG00000031388.14	Naa10	protein_coding	691.831	0.789256	0.786175	0.063293	12.4699	1	1.08998e-35	7.38654e-35
ENSMUSG00000040712.16	Camta2	protein_coding	6523.71	0.485017	0.484295	0.0389397	12.4556	0	1.30358e-35	8.82335e-35
ENSMUSG00000048264.16	Dip2c	protein_coding	3989.86	0.552922	0.551856	0.0444109	12.4501	0	1.39585e-35	9.44402e-35
ENSMUSG00000011837.4	Snapc2	protein_coding	814.964	0.71654	0.714201	0.057555	12.4497	1	1.40446e-35	9.49844e-35
ENSMUSG00000030662.10	Ipo5	protein_coding	3139.91	0.412064	0.411626	0.0331063	12.4467	0	1.45766e-35	9.85422e-35
ENSMUSG00000034889.8	Cactin	protein_coding	977.573	0.696787	0.694601	0.0560187	12.4385	1	1.61598e-35	1.09201e-34
ENSMUSG00000041438.8	Utp4	protein_coding	803.719	0.800034	0.79681	0.0643215	12.438	1	1.62437e-35	1.09724e-34
ENSMUSG00000026020.9	Nop58	protein_coding	1603.77	0.67652	0.674585	0.0544098	12.4338	1	1.71346e-35	1.15555e-34
ENSMUSG00000028278.14	Rragd	protein_coding	9839.83	0.524775	0.523855	0.0422083	12.433	0	1.73063e-35	1.16666e-34
ENSMUSG00000041020.14	Map7d2	protein_coding	5155.15	0.432122	0.43161	0.0347638	12.4302	0	1.79176e-35	1.20738e-34
ENSMUSG00000024429.9	Gnl1	protein_coding	5804.71	0.366171	0.365858	0.0294684	12.4259	0	1.89069e-35	1.27302e-34
ENSMUSG00000030682.4	Cdipt	protein_coding	3009.28	0.568008	0.566848	0.0457118	12.4258	0	1.89234e-35	1.27361e-34
ENSMUSG00000051703.14	Tmem198	protein_coding	1416.99	0.65875	0.656938	0.0530259	12.4232	1	1.95632e-35	1.31614e-34
ENSMUSG00000024683.6	Mrpl16	protein_coding	738.142	0.788029	0.784844	0.0634332	12.423	1	1.96125e-35	1.31893e-34
ENSMUSG00000027254.13	Map1a	protein_coding	54789.9	0.608672	0.607244	0.0489979	12.4224	1	1.97543e-35	1.32793e-34
ENSMUSG00000027894.14	Slc6a17	protein_coding	13505.2	0.386404	0.386038	0.0311503	12.4045	0	2.47098e-35	1.65838e-34
ENSMUSG00000072964.14	Bhlhb9	protein_coding	2784.66	0.553335	0.552261	0.0446129	12.403	0	2.51638e-35	1.68817e-34
ENSMUSG00000019861.15	Gopc	protein_coding	1934.91	0.559685	0.558569	0.0451528	12.3954	0	2.76903e-35	1.85656e-34
ENSMUSG00000052534.15	Pbx1	protein_coding	7475.17	0.374482	0.374149	0.0302115	12.3953	0	2.76961e-35	1.85656e-34
ENSMUSG00000003421.13	Nosip	protein_coding	1369.9	0.745676	0.743027	0.0601609	12.3947	1	2.7918e-35	1.86993e-34
ENSMUSG00000059974.10	Ntm	protein_coding	5636.56	0.516616	0.515732	0.0416835	12.3938	0	2.82457e-35	1.89113e-34
ENSMUSG00000024906.10	Mus81	protein_coding	579.696	0.898934	0.894228	0.0726079	12.3807	1	3.32609e-35	2.22601e-34
ENSMUSG00000050022.16	Amz1	protein_coding	919.489	0.743365	0.740791	0.0600444	12.3802	1	3.34319e-35	2.23656e-34
ENSMUSG00000038909.16	Kat7	protein_coding	3253.36	0.47069	0.47002	0.0380565	12.3682	0	3.8846e-35	2.59357e-34
ENSMUSG00000018427.7	Ypel2	protein_coding	5008.14	0.510362	0.50951	0.0412649	12.3679	0	3.8972e-35	2.60094e-34
ENSMUSG00000060950.12	Trmt61a	protein_coding	757.476	0.860728	0.856548	0.0696167	12.3638	1	4.10208e-35	2.73548e-34
ENSMUSG00000022771.17	Ppil2	protein_coding	1715.72	0.571172	0.569972	0.0462157	12.3588	0	4.36432e-35	2.90688e-34
ENSMUSG00000031774.8	Fam192a	protein_coding	1295.87	0.72194	0.719521	0.0584172	12.3584	1	4.39037e-35	2.9219e-34
ENSMUSG00000041774.16	Ydjc	protein_coding	467.763	0.927251	0.922226	0.0750604	12.3534	1	4.67031e-35	3.10573e-34
ENSMUSG00000025417.8	Pip4k2c	protein_coding	2877.14	0.713699	0.711359	0.0577847	12.351	1	4.81168e-35	3.19846e-34
ENSMUSG00000059734.7	Ndufs8	protein_coding	1704.71	0.627743	0.626154	0.0508579	12.3431	1	5.30871e-35	3.52745e-34
ENSMUSG00000027198.16	Ext2	protein_coding	1422.79	0.558277	0.557159	0.0452431	12.3395	0	5.55006e-35	3.68488e-34
ENSMUSG00000017764.2	Zswim1	protein_coding	769.83	0.73793	0.735345	0.0598368	12.3324	1	6.06374e-35	4.02274e-34
ENSMUSG00000036940.15	Kdm1a	protein_coding	1811.7	0.484505	0.483773	0.0392923	12.3308	0	6.18331e-35	4.09881e-34
ENSMUSG00000086040.8	Wipf3	protein_coding	13822.1	0.775548	0.772535	0.0629004	12.3298	1	6.26173e-35	4.14914e-34
ENSMUSG00000040037.13	Negr1	protein_coding	8382.23	0.397554	0.39715	0.0322577	12.3243	0	6.70377e-35	4.44028e-34
ENSMUSG00000020441.6	2310033P09Rik	protein_coding	536.912	0.888338	0.883812	0.0721648	12.3098	1	8.01769e-35	5.30005e-34
ENSMUSG00000028879.4	Stx12	protein_coding	3450.28	0.41587	0.415409	0.0337895	12.3077	0	8.23726e-35	5.44089e-34
ENSMUSG00000034659.14	Tmem109	protein_coding	1191.3	0.71905	0.716679	0.0584688	12.298	1	9.28433e-35	6.12766e-34
ENSMUSG00000004895.9	Prcc	protein_coding	1673.51	0.583906	0.582611	0.0474894	12.2955	0	9.57622e-35	6.31781e-34
ENSMUSG00000038291.16	Snx25	protein_coding	2926.06	0.492445	0.491664	0.0400578	12.2934	0	9.83261e-35	6.4844e-34
ENSMUSG00000034730.17	Adgrb1	protein_coding	12014.7	0.41998	0.419498	0.0341725	12.29	0	1.02524e-34	6.75326e-34
ENSMUSG00000004393.10	Ddx56	protein_coding	893.824	0.719062	0.716642	0.0585157	12.2884	1	1.04611e-34	6.88798e-34
ENSMUSG00000029708.9	Gcc1	protein_coding	893.327	0.724694	0.722213	0.0589945	12.2841	1	1.10263e-34	7.25443e-34
ENSMUSG00000023033.14	Scn8a	protein_coding	10824.9	0.690659	0.68852	0.0562524	12.2778	1	1.19123e-34	7.82805e-34
ENSMUSG00000032604.16	Qars	protein_coding	1172.61	0.635818	0.634158	0.0518295	12.2675	1	1.3536e-34	8.88111e-34
ENSMUSG00000032350.9	Gclc	protein_coding	2270.06	0.535738	0.534738	0.043673	12.267	0	1.36187e-34	8.93186e-34
ENSMUSG00000038502.17	Ptov1	protein_coding	4247.87	0.482972	0.482238	0.0393724	12.2668	0	1.36611e-34	8.95616e-34
ENSMUSG00000026260.12	Ndufa10	protein_coding	3494.26	0.484145	0.483403	0.0394732	12.2652	0	1.39336e-34	9.13122e-34
ENSMUSG00000028849.17	Map7d1	protein_coding	8288.59	0.327692	0.327463	0.0267214	12.2633	0	1.42591e-34	9.34087e-34
ENSMUSG00000034472.13	Rasd2	protein_coding	26276.8	0.761873	0.758982	0.0621367	12.2612	1	1.4624e-34	9.57616e-34
ENSMUSG00000078307.3	AI593442	protein_coding	10931.4	0.627208	0.625579	0.051164	12.2588	1	1.50761e-34	9.86829e-34
ENSMUSG00000024130.16	Abca3	protein_coding	3305.14	0.519213	0.5183	0.042372	12.2537	0	1.60564e-34	1.05059e-33
ENSMUSG00000055639.16	Dach1	protein_coding	2300.08	0.78898	0.785583	0.0644225	12.247	1	1.74387e-34	1.14059e-33
ENSMUSG00000026455.14	Klhl12	protein_coding	1222.8	0.64872	0.646951	0.0530044	12.239	1	1.92412e-34	1.25799e-33
ENSMUSG00000048930.12	Tada3	protein_coding	1052.56	0.646041	0.644279	0.0528201	12.231	1	2.12377e-34	1.38743e-33
ENSMUSG00000057147.13	Dph6	protein_coding	1011.52	0.652655	0.65082	0.0533611	12.2309	1	2.12547e-34	1.388e-33
ENSMUSG00000001472.17	Tcf25	protein_coding	14114.4	0.288244	0.288087	0.0235822	12.2229	0	2.34436e-34	1.52974e-33
ENSMUSG00000038848.14	Ythdf1	protein_coding	1830.24	0.523951	0.523003	0.0428763	12.2201	0	2.42908e-34	1.5844e-33
ENSMUSG00000028911.16	Srsf4	protein_coding	2137.9	0.529649	0.528671	0.0433429	12.22	0	2.43212e-34	1.58577e-33
ENSMUSG00000009555.16	Cdk9	protein_coding	1587.26	0.577258	0.575999	0.0472426	12.219	0	2.46052e-34	1.60366e-33
ENSMUSG00000066551.12	Hmgb1	protein_coding	4928.45	0.452773	0.452167	0.0370871	12.2084	0	2.80451e-34	1.82501e-33
ENSMUSG00000064225.6	Paqr9	protein_coding	3049.58	0.599682	0.598261	0.04913	12.206	1	2.88702e-34	1.87724e-33
ENSMUSG00000044528.5	Tram1l1	protein_coding	1299.7	0.57163	0.57039	0.0468871	12.1916	0	3.44501e-34	2.23745e-33
ENSMUSG00000035575.11	Utp6	protein_coding	1301.9	0.603644	0.602199	0.0495369	12.1857	1	3.70265e-34	2.40291e-33
ENSMUSG00000039910.10	Cited2	protein_coding	1335.24	0.690507	0.68836	0.0566755	12.1835	1	3.80547e-34	2.46868e-33
ENSMUSG00000031731.16	Ap1g1	protein_coding	3676.38	0.391125	0.39073	0.032129	12.1736	0	4.29842e-34	2.78414e-33
ENSMUSG00000036533.9	Cdc42ep3	protein_coding	1117.15	0.845482	0.84139	0.0694804	12.1686	1	4.56689e-34	2.95688e-33
ENSMUSG00000059273.9	Zc3h4	protein_coding	2732.52	0.426414	0.425899	0.0350427	12.1684	0	4.57839e-34	2.96317e-33
ENSMUSG00000020114.12	Cand1	protein_coding	4779.26	0.391108	0.390713	0.0321481	12.1658	0	4.72784e-34	3.05872e-33
ENSMUSG00000068856.3	Sf3b4	protein_coding	1642.9	0.583062	0.581751	0.0479305	12.1647	0	4.79054e-34	3.09808e-33
ENSMUSG00000037643.14	Prkci	protein_coding	2138.7	0.507226	0.506328	0.0418034	12.1336	0	7.0089e-34	4.5222e-33
ENSMUSG00000031403.14	Dkc1	protein_coding	990.388	0.714224	0.711776	0.0588745	12.1313	1	7.20918e-34	4.64963e-33
ENSMUSG00000020986.13	Sec23a	protein_coding	2890.65	0.415765	0.415289	0.0342766	12.1297	0	7.35193e-34	4.73986e-33
ENSMUSG00000030213.12	Atf7ip	protein_coding	3573.21	0.418686	0.418194	0.0345464	12.1195	0	8.32249e-34	5.36353e-33
ENSMUSG00000039037.5	St6galnac5	protein_coding	2987.94	0.546475	0.545397	0.0451204	12.1115	0	9.18277e-34	5.91338e-33
ENSMUSG00000019590.16	Cyb561	protein_coding	1866.73	0.538597	0.537555	0.0444973	12.104	0	1.00555e-33	6.47043e-33
ENSMUSG00000053063.11	Clec12a	protein_coding	204.972	1.5306	1.50667	0.126455	12.1039	1	1.00722e-33	6.47862e-33
ENSMUSG00000052560.15	Cpne8	protein_coding	614.695	0.884812	0.880297	0.0731479	12.0962	1	1.106e-33	7.1113e-33
ENSMUSG00000062234.14	Gak	protein_coding	3264.52	0.430204	0.429668	0.0355659	12.096	0	1.10939e-33	7.13035e-33
ENSMUSG00000028134.11	Ptbp2	protein_coding	2618.15	0.542821	0.541761	0.0449112	12.0865	0	1.24418e-33	7.99356e-33
ENSMUSG00000021957.7	Tkt	protein_coding	3483.48	0.409598	0.409144	0.0338926	12.0852	0	1.26462e-33	8.12176e-33
ENSMUSG00000056665.2	Them6	protein_coding	2096.53	0.668344	0.666298	0.0553149	12.0825	1	1.30657e-33	8.38799e-33
ENSMUSG00000025178.9	Pi4k2a	protein_coding	2962.51	0.490192	0.489396	0.040574	12.0814	0	1.32422e-33	8.49802e-33
ENSMUSG00000020739.11	Nup85	protein_coding	736.735	0.752429	0.749562	0.0623136	12.0749	1	1.43363e-33	9.19307e-33
ENSMUSG00000032178.14	Ilf3	protein_coding	2680.85	0.425222	0.424708	0.0352364	12.0677	0	1.56455e-33	1.00287e-32
ENSMUSG00000022241.6	Tars	protein_coding	853.49	0.717485	0.715004	0.0594687	12.0649	1	1.61808e-33	1.03679e-32
ENSMUSG00000037151.8	Lrrc20	protein_coding	1138.99	0.625381	0.623675	0.0518388	12.0639	1	1.6376e-33	1.04889e-32
ENSMUSG00000021125.6	Arg2	protein_coding	301.321	1.53089	1.50385	0.126937	12.0602	1	1.71283e-33	1.09666e-32
ENSMUSG00000035517.17	Tdrd7	protein_coding	1808.99	0.625839	0.624141	0.0519019	12.0581	1	1.75794e-33	1.12511e-32
ENSMUSG00000024587.10	Nars	protein_coding	4568.44	0.415896	0.415411	0.0344924	12.0576	0	1.76881e-33	1.13163e-32
ENSMUSG00000040631.8	Dok4	protein_coding	941.798	0.673267	0.671166	0.0558905	12.0462	1	2.03137e-33	1.29762e-32
ENSMUSG00000109511.1	Nup62	protein_coding	936.829	0.707714	0.705292	0.0587669	12.0427	1	2.11786e-33	1.35132e-32
ENSMUSG00000035919.16	Bbs9	protein_coding	691.056	0.809167	0.805612	0.0671958	12.0419	1	2.13886e-33	1.3642e-32
ENSMUSG00000023017.10	Asic1	protein_coding	4098.59	0.403116	0.402667	0.0334807	12.0403	0	2.18232e-33	1.39139e-32
ENSMUSG00000031787.8	Katnb1	protein_coding	1181.18	0.630307	0.628619	0.0523538	12.0394	1	2.20579e-33	1.40581e-32
ENSMUSG00000031422.16	Morf4l2	protein_coding	5540.5	0.470554	0.469855	0.0390866	12.0388	0	2.22289e-33	1.41617e-32
ENSMUSG00000050965.14	Prkca	protein_coding	5327.82	0.484393	0.483632	0.0402546	12.0332	0	2.37627e-33	1.51331e-32
ENSMUSG00000057531.14	Dtnbp1	protein_coding	1387.51	0.596612	0.595193	0.0495926	12.0303	1	2.46363e-33	1.56834e-32
ENSMUSG00000026058.11	Khdrbs2	protein_coding	556.153	0.94881	0.94345	0.0788764	12.0291	1	2.4994e-33	1.59051e-32
ENSMUSG00000028779.16	Pef1	protein_coding	1770.6	0.627237	0.625536	0.0521827	12.02	1	2.78921e-33	1.77358e-32
ENSMUSG00000032370.8	Lactb	protein_coding	615.294	0.842407	0.838389	0.0701012	12.017	1	2.89246e-33	1.83854e-32
ENSMUSG00000020153.14	Ndufs7	protein_coding	1963.59	0.510587	0.509677	0.0425493	11.9999	0	3.5582e-33	2.25998e-32
ENSMUSG00000039262.16	Prrc2b	protein_coding	23333.4	0.545741	0.544637	0.0454868	11.9978	0	3.64854e-33	2.31648e-32
ENSMUSG00000003235.13	Eif2b5	protein_coding	1719.16	0.544993	0.54389	0.0454474	11.9917	0	3.92638e-33	2.49098e-32
ENSMUSG00000021037.7	Ahsa1	protein_coding	2990.36	0.638694	0.636918	0.053262	11.9916	1	3.93398e-33	2.49391e-32
ENSMUSG00000025478.15	Dpysl4	protein_coding	844.6	0.694538	0.692348	0.0579443	11.9863	1	4.19146e-33	2.65613e-32
ENSMUSG00000005698.15	Ctcf	protein_coding	2591.27	0.502382	0.501511	0.0419229	11.9835	0	4.33808e-33	2.748e-32
ENSMUSG00000089809.9	Rasgef1b	protein_coding	3089.67	0.725536	0.72282	0.0605706	11.9784	1	4.6137e-33	2.92038e-32
ENSMUSG00000027244.14	Atg13	protein_coding	3002.39	0.458228	0.457571	0.0382611	11.9763	0	4.72747e-33	2.99126e-32
ENSMUSG00000024309.15	Pfdn6	protein_coding	956.688	0.658891	0.656918	0.0550191	11.9757	1	4.76522e-33	3.01286e-32
ENSMUSG00000079056.12	Kcnip3	protein_coding	3697.84	0.581509	0.580179	0.0485627	11.9744	0	4.83929e-33	3.05853e-32
ENSMUSG00000026917.15	Wdr5	protein_coding	871.128	0.673899	0.671826	0.0562807	11.9739	1	4.86962e-33	3.07654e-32
ENSMUSG00000024613.16	Tcof1	protein_coding	962.327	0.668471	0.666445	0.0559231	11.9534	1	6.23251e-33	3.93015e-32
ENSMUSG00000033730.4	Egr3	protein_coding	6880.22	0.705115	0.702697	0.0590085	11.9494	1	6.54174e-33	4.1236e-32
ENSMUSG00000031755.6	Bbs2	protein_coding	946.505	0.819517	0.815743	0.0685833	11.9492	1	6.55362e-33	4.12952e-32
ENSMUSG00000060073.9	Psma3	protein_coding	2355.92	0.473164	0.472438	0.0396038	11.9474	0	6.69564e-33	4.21742e-32
ENSMUSG00000044927.6	H1fx	protein_coding	1794.94	0.712567	0.710075	0.0596455	11.9467	1	6.756e-33	4.25384e-32
ENSMUSG00000058793.14	Cds2	protein_coding	21751.2	0.370721	0.370372	0.031042	11.9426	0	7.09968e-33	4.46855e-32
ENSMUSG00000036769.14	Wdr44	protein_coding	795.126	0.70117	0.698843	0.0587512	11.9346	1	7.81597e-33	4.91197e-32
ENSMUSG00000020792.15	Exoc7	protein_coding	1958.75	0.473141	0.472411	0.0396855	11.9223	0	9.06075e-33	5.69211e-32
ENSMUSG00000002767.13	Mrpl2	protein_coding	724.219	0.731947	0.72925	0.0614255	11.916	1	9.76758e-33	6.13154e-32
ENSMUSG00000024639.5	Gnaq	protein_coding	6489.42	0.289498	0.289331	0.0242968	11.915	0	9.88352e-33	6.20199e-32
ENSMUSG00000014850.15	Msh3	protein_coding	828.433	0.676871	0.674754	0.0568085	11.9149	1	9.89263e-33	6.20538e-32
ENSMUSG00000034484.8	Snx2	protein_coding	1745.7	0.613761	0.612169	0.0515287	11.911	1	1.03664e-32	6.50013e-32
ENSMUSG00000034868.9	Myl12b	protein_coding	4773.38	0.564492	0.563248	0.0474142	11.9056	0	1.10727e-32	6.94036e-32
ENSMUSG00000026663.6	Atf6	protein_coding	3792.96	0.667948	0.665866	0.0561357	11.8988	1	1.2005e-32	7.51068e-32
ENSMUSG00000005483.10	Dnajb1	protein_coding	1568.37	0.55328	0.552105	0.0465028	11.8978	0	1.21555e-32	7.60195e-32
ENSMUSG00000036882.7	Arhgap33	protein_coding	11754.7	0.408151	0.407679	0.0343339	11.8877	0	1.37131e-32	8.56006e-32
ENSMUSG00000032537.15	Ephb1	protein_coding	2565.44	0.498791	0.497923	0.0419695	11.8846	0	1.4233e-32	8.88125e-32
ENSMUSG00000007036.15	Abhd16a	protein_coding	1646.89	0.561723	0.560494	0.0472669	11.8841	0	1.43228e-32	8.93395e-32
ENSMUSG00000096472.2	Cdkn2d	protein_coding	1143.38	0.64578	0.643901	0.0543437	11.8832	1	1.44633e-32	9.01821e-32
ENSMUSG00000027404.15	Snrpb	protein_coding	1243.57	0.597186	0.595717	0.0502553	11.883	1	1.44985e-32	9.03679e-32
ENSMUSG00000046556.7	Zfp319	protein_coding	1237.99	0.600728	0.599206	0.0505741	11.8782	1	1.53688e-32	9.57569e-32
ENSMUSG00000022972.10	Cfap298	protein_coding	660.094	0.771502	0.768358	0.0649535	11.8778	1	1.54444e-32	9.61919e-32
ENSMUSG00000021770.11	Samd8	protein_coding	3294.82	0.375999	0.37563	0.0316635	11.8749	0	1.59886e-32	9.95444e-32
ENSMUSG00000049907.8	Rasl11b	protein_coding	737.794	1.06451	1.0562	0.0896487	11.8742	1	1.61173e-32	1.00308e-31
ENSMUSG00000007739.10	Cct4	protein_coding	2821.8	0.51432	0.51338	0.0433666	11.8598	0	1.91346e-32	1.18998e-31
ENSMUSG00000041040.12	Fam117b	protein_coding	3274.01	0.433262	0.432696	0.0365346	11.8589	0	1.93386e-32	1.20222e-31
ENSMUSG00000018417.14	Myo1b	protein_coding	2076.93	0.804591	0.800916	0.0678782	11.8534	1	2.06514e-32	1.28335e-31
ENSMUSG00000022023.6	Wbp4	protein_coding	2096.57	0.445277	0.444657	0.0375785	11.8493	0	2.17099e-32	1.34763e-31
ENSMUSG00000090083.11	Rnf8	protein_coding	1009.59	0.643468	0.641591	0.0543132	11.8474	1	2.22045e-32	1.37782e-31
ENSMUSG00000029247.17	Paics	protein_coding	2577.64	0.482063	0.481287	0.0406958	11.8455	0	2.26985e-32	1.40795e-31
ENSMUSG00000024231.15	Cul2	protein_coding	1747.72	0.555644	0.554452	0.0469344	11.8387	0	2.46142e-32	1.52508e-31
ENSMUSG00000027797.15	Dclk1	protein_coding	23989.7	0.523322	0.522324	0.044206	11.8383	0	2.47558e-32	1.53328e-31
ENSMUSG00000053395.15	Cacng8	protein_coding	2507.27	0.524075	0.523074	0.044272	11.8376	0	2.49435e-32	1.54376e-31
ENSMUSG00000060450.14	Rnf14	protein_coding	8195.65	0.344313	0.344028	0.029094	11.8345	0	2.58856e-32	1.60088e-31
ENSMUSG00000024082.5	Ndufaf7	protein_coding	959.134	0.630816	0.629069	0.0533293	11.8287	1	2.77393e-32	1.71362e-31
ENSMUSG00000031751.14	Amfr	protein_coding	6301.36	0.424445	0.423909	0.0359091	11.82	0	3.0773e-32	1.89892e-31
ENSMUSG00000060212.13	Pcnx2	protein_coding	3139.88	0.591803	0.590342	0.0500682	11.8199	1	3.07885e-32	1.89917e-31
ENSMUSG00000041115.16	Iqsec2	protein_coding	5613.69	0.620315	0.618636	0.052519	11.8112	1	3.41463e-32	2.10164e-31
ENSMUSG00000093752.1	Gm20716	protein_coding	3462.28	0.738802	0.736001	0.0625527	11.8109	1	3.43e-32	2.11032e-31
ENSMUSG00000042348.10	Arl15	protein_coding	1667.28	0.585762	0.584315	0.0496075	11.8079	0	3.5518e-32	2.18446e-31
ENSMUSG00000027315.13	Spint1	protein_coding	323.946	1.11341	1.10392	0.094348	11.8011	1	3.85341e-32	2.36821e-31
ENSMUSG00000022685.9	Parn	protein_coding	811.095	0.757438	0.754424	0.0641868	11.8005	1	3.87922e-32	2.38319e-31
ENSMUSG00000003814.8	Calr	protein_coding	13508.2	0.568657	0.567365	0.0481899	11.8003	0	3.88805e-32	2.38774e-31
ENSMUSG00000028973.18	Abcb8	protein_coding	1280.51	0.542871	0.541744	0.0460366	11.7922	0	4.28357e-32	2.62774e-31
ENSMUSG00000024949.17	Sf1	protein_coding	5923.85	0.412097	0.411603	0.0349533	11.7899	0	4.39927e-32	2.69772e-31
ENSMUSG00000028138.8	Adh5	protein_coding	1064.14	0.639466	0.637655	0.0542909	11.7785	1	5.03753e-32	3.08572e-31
ENSMUSG00000038305.15	Spats2l	protein_coding	788.771	0.77982	0.776513	0.0662305	11.7743	1	5.2934e-32	3.24126e-31
ENSMUSG00000027774.16	Gfm1	protein_coding	1374.88	0.668147	0.666033	0.0567637	11.7707	1	5.52845e-32	3.38271e-31
ENSMUSG00000031590.8	Frg1	protein_coding	568.811	0.882777	0.877953	0.0750072	11.7692	1	5.62323e-32	3.43944e-31
ENSMUSG00000030754.9	Copb1	protein_coding	1818.37	0.507436	0.506516	0.0431194	11.7681	0	5.69657e-32	3.48302e-31
ENSMUSG00000021913.8	Ogdhl	protein_coding	3499.93	0.539237	0.53813	0.0458397	11.7635	0	6.01649e-32	3.67728e-31
ENSMUSG00000028793.15	Rnf19b	protein_coding	1439.8	0.617991	0.616299	0.052556	11.7587	1	6.36901e-32	3.89132e-31
ENSMUSG00000000631.20	Myo18a	protein_coding	5723.6	0.569378	0.568068	0.0484325	11.7561	0	6.56862e-32	4.01034e-31
ENSMUSG00000029651.16	Mtus2	protein_coding	1780.62	0.50933	0.508385	0.0433554	11.7478	0	7.25008e-32	4.41831e-31
ENSMUSG00000005973.6	Rcn1	protein_coding	2728.44	0.565767	0.564443	0.0481792	11.743	0	7.67292e-32	4.67259e-31
ENSMUSG00000020775.13	Mrpl38	protein_coding	1035.35	0.663672	0.661625	0.0565412	11.7379	1	8.15324e-32	4.96328e-31
ENSMUSG00000028479.18	Gne	protein_coding	1449.2	0.564031	0.562745	0.0480616	11.7356	0	8.37584e-32	5.09507e-31
ENSMUSG00000032897.17	Nfyc	protein_coding	1271.52	0.581999	0.580576	0.049598	11.7343	0	8.50121e-32	5.16945e-31
ENSMUSG00000045733.7	Sprn	protein_coding	2840.85	0.500928	0.500049	0.0426996	11.7314	0	8.79477e-32	5.34602e-31
ENSMUSG00000020571.12	Pdia6	protein_coding	2936.8	0.584886	0.583464	0.0498654	11.7293	0	9.02073e-32	5.48137e-31
ENSMUSG00000033294.11	Noc4l	protein_coding	483.052	0.865006	0.860505	0.0737496	11.729	1	9.05619e-32	5.50092e-31
ENSMUSG00000022261.6	Sdc2	protein_coding	2320.63	0.51883	0.517857	0.0442626	11.7216	0	9.87586e-32	5.99444e-31
ENSMUSG00000074748.3	Atxn7l3b	protein_coding	7053.59	0.298729	0.298539	0.0254858	11.7214	0	9.90244e-32	6.00839e-31
ENSMUSG00000034863.9	Ano8	protein_coding	1882.35	0.604609	0.603001	0.0516081	11.7154	1	1.06326e-31	6.44674e-31
ENSMUSG00000018474.17	Chd3	protein_coding	24519.2	0.329467	0.329212	0.0281257	11.7141	0	1.0795e-31	6.54286e-31
ENSMUSG00000111375.4	Btbd8	protein_coding	3679.77	0.545765	0.544607	0.046606	11.7102	0	1.13031e-31	6.8483e-31
ENSMUSG00000022577.17	Ly6h	protein_coding	4232.88	0.554895	0.553699	0.0474181	11.7022	0	1.24221e-31	7.52354e-31
ENSMUSG00000036752.4	Tubb4b	protein_coding	4201.67	0.583894	0.582482	0.0499169	11.6973	0	1.31546e-31	7.96428e-31
ENSMUSG00000017428.16	Psmd11	protein_coding	2484.35	0.5136	0.512632	0.043914	11.6956	0	1.34255e-31	8.12245e-31
ENSMUSG00000030621.17	Me3	protein_coding	1817.67	0.582486	0.581053	0.0498068	11.6949	0	1.35335e-31	8.1848e-31
ENSMUSG00000004934.14	Pias4	protein_coding	789.359	0.794868	0.791158	0.0681212	11.6684	1	1.84782e-31	1.11631e-30
ENSMUSG00000004364.14	Cul3	protein_coding	4532.76	0.394658	0.394214	0.0338308	11.6656	0	1.90952e-31	1.15317e-30
ENSMUSG00000023277.13	Twf2	protein_coding	795.544	0.708129	0.705621	0.0607087	11.6644	1	1.93828e-31	1.17011e-30
ENSMUSG00000030591.17	Psmd8	protein_coding	2332.64	0.529103	0.52804	0.0453745	11.6608	0	2.0214e-31	1.21986e-30
ENSMUSG00000015671.11	Psma2	protein_coding	2111.6	0.552737	0.551522	0.0474178	11.6567	0	2.12036e-31	1.27865e-30
ENSMUSG00000031889.9	D230025D16Rik	protein_coding	1171.51	0.583968	0.582527	0.0501084	11.6541	0	2.18732e-31	1.3176e-30
ENSMUSG00000031954.6	Cfdp1	protein_coding	2093.47	0.633774	0.631926	0.0543934	11.6517	1	2.25034e-31	1.35459e-30
ENSMUSG00000022516.10	Nudt16l1	protein_coding	1280.11	0.61466	0.612986	0.0527852	11.6445	1	2.44623e-31	1.47038e-30
ENSMUSG00000024387.13	Csnk2b	protein_coding	1874.73	0.479338	0.478544	0.0411668	11.6438	0	2.4678e-31	1.48281e-30
ENSMUSG00000025964.15	Adam23	protein_coding	7830.22	0.41829	0.417758	0.0359366	11.6397	0	2.5904e-31	1.55592e-30
ENSMUSG00000037434.7	Slc30a1	protein_coding	1702.45	0.648175	0.646206	0.0556894	11.6391	1	2.60686e-31	1.56524e-30
ENSMUSG00000053286.11	Trmt1l	protein_coding	965.558	0.707452	0.704885	0.0608249	11.631	1	2.8688e-31	1.72128e-30
ENSMUSG00000015092.9	Edf1	protein_coding	2408.05	0.517893	0.516881	0.0445414	11.6272	0	2.9966e-31	1.79538e-30
ENSMUSG00000024502.10	Jakmip2	protein_coding	2015.48	0.50583	0.504876	0.0435237	11.6219	0	3.1883e-31	1.90955e-30
ENSMUSG00000029033.16	Acap3	protein_coding	3272.36	0.550197	0.548976	0.0473443	11.6212	0	3.21617e-31	1.92555e-30
ENSMUSG00000034612.7	Chst11	protein_coding	4017.1	0.508781	0.507815	0.0438021	11.6154	0	3.43998e-31	2.05807e-30
ENSMUSG00000022035.6	Ccdc25	protein_coding	1151.2	0.592082	0.590576	0.0509962	11.6103	1	3.65258e-31	2.18448e-30
ENSMUSG00000017264.16	Exosc10	protein_coding	1383.14	0.571582	0.570219	0.0492346	11.6093	0	3.69415e-31	2.20856e-30
ENSMUSG00000026851.9	BC005624	protein_coding	2203.46	0.499197	0.498285	0.0430059	11.6076	0	3.76837e-31	2.25212e-30
ENSMUSG00000043460.7	Elfn2	protein_coding	6116.35	0.426461	0.425897	0.0367442	11.6062	0	3.83226e-31	2.28866e-30
ENSMUSG00000027581.12	Stmn3	protein_coding	7122.76	0.436962	0.436357	0.037652	11.6053	0	3.8741e-31	2.31282e-30
ENSMUSG00000042417.5	Ccno	protein_coding	219.969	1.59743	1.56672	0.137651	11.6049	1	3.8914e-31	2.32232e-30
ENSMUSG00000008226.14	Scrn3	protein_coding	1219.24	0.645786	0.643762	0.0556537	11.6036	1	3.94871e-31	2.35568e-30
ENSMUSG00000003135.15	Cnot11	protein_coding	1057.1	0.596934	0.5954	0.0514864	11.594	1	4.41884e-31	2.63144e-30
ENSMUSG00000025159.8	Mms19	protein_coding	1009.4	0.618639	0.616933	0.0533601	11.5937	1	4.4373e-31	2.6415e-30
ENSMUSG00000020173.17	Cobl	protein_coding	3981.7	0.570756	0.569376	0.0492334	11.5929	0	4.47871e-31	2.6652e-30
ENSMUSG00000000561.14	Wdr77	protein_coding	1482.44	0.511303	0.510337	0.0441468	11.5819	0	5.0916e-31	3.02561e-30
ENSMUSG00000058589.14	Anks1b	protein_coding	17199.3	0.509721	0.508751	0.04402	11.5793	0	5.24768e-31	3.11614e-30
ENSMUSG00000034958.11	Atcay	protein_coding	6835.5	0.362768	0.362419	0.0313479	11.5723	0	5.69109e-31	3.37584e-30
ENSMUSG00000074698.10	Csnk2a1	protein_coding	4019.08	0.387972	0.387545	0.0335422	11.5667	0	6.07795e-31	3.60403e-30
ENSMUSG00000046058.7	Eid2	protein_coding	1422.35	0.747332	0.744243	0.0646702	11.556	1	6.88037e-31	4.07117e-30
ENSMUSG00000074652.3	Myh7b	protein_coding	279.342	1.17678	1.1642	0.101914	11.5469	1	7.65392e-31	4.52728e-30
ENSMUSG00000003099.11	Ppp5c	protein_coding	2263.55	0.45802	0.457323	0.0396667	11.5467	0	7.66945e-31	4.53486e-30
ENSMUSG00000036264.9	Fstl4	protein_coding	1259.13	0.643062	0.64112	0.055727	11.5395	1	8.34077e-31	4.92832e-30
ENSMUSG00000037788.14	Vopp1	protein_coding	2603.74	0.454437	0.453753	0.039394	11.5357	0	8.718e-31	5.14757e-30
ENSMUSG00000029145.12	Eif2b4	protein_coding	740.005	0.688361	0.685985	0.0596818	11.5339	1	8.90635e-31	5.25692e-30
ENSMUSG00000039713.16	Plekhg5	protein_coding	1553.47	0.749637	0.746554	0.0650102	11.5311	1	9.19931e-31	5.426e-30
ENSMUSG00000038677.14	Scube3	protein_coding	1217.58	0.86836	0.863423	0.0753068	11.531	1	9.21132e-31	5.43117e-30
ENSMUSG00000032285.15	Dnaja4	protein_coding	2047.63	0.562623	0.561303	0.0488239	11.5235	0	1.00411e-30	5.91834e-30
ENSMUSG00000035735.10	Dagla	protein_coding	3440.11	0.522868	0.521793	0.0453757	11.5231	0	1.00949e-30	5.94582e-30
ENSMUSG00000024414.13	Mrpl27	protein_coding	867.561	0.682022	0.679677	0.0592056	11.5196	1	1.05156e-30	6.18926e-30
ENSMUSG00000023991.16	Foxp4	protein_coding	1282.83	0.58912	0.587668	0.0511558	11.5162	1	1.09339e-30	6.43321e-30
ENSMUSG00000038187.14	Btbd10	protein_coding	1712.54	0.617742	0.616004	0.0536425	11.5159	1	1.09709e-30	6.4527e-30
ENSMUSG00000030220.13	Arhgdib	protein_coding	763.436	0.873224	0.867806	0.0758356	11.5147	1	1.11253e-30	6.54118e-30
ENSMUSG00000031161.15	Hdac6	protein_coding	1091.73	0.60346	0.601874	0.0524221	11.5116	1	1.15374e-30	6.77875e-30
ENSMUSG00000048701.13	Ccdc6	protein_coding	2388.75	0.429799	0.429224	0.0373493	11.5075	0	1.20866e-30	7.09643e-30
ENSMUSG00000020430.12	Pes1	protein_coding	1119.39	0.626177	0.624366	0.0544146	11.5075	1	1.20909e-30	7.09645e-30
ENSMUSG00000020741.17	Cluh	protein_coding	3279.84	0.456276	0.455573	0.0396607	11.5045	0	1.25268e-30	7.34971e-30
ENSMUSG00000039130.18	Zc3hc1	protein_coding	624.317	0.775766	0.772312	0.0674443	11.5023	1	1.28412e-30	7.53153e-30
ENSMUSG00000031242.7	2610002M06Rik	protein_coding	2689.24	0.421168	0.420617	0.0366322	11.4972	0	1.36292e-30	7.9909e-30
ENSMUSG00000044475.14	Ascc1	protein_coding	584.733	0.859707	0.855088	0.0747939	11.4943	1	1.40848e-30	8.25509e-30
ENSMUSG00000021712.15	Trim23	protein_coding	2009.29	0.528879	0.527786	0.0460195	11.4925	0	1.43896e-30	8.42785e-30
ENSMUSG00000034757.15	Tmub2	protein_coding	1513.63	0.543658	0.542467	0.0473154	11.4901	0	1.47949e-30	8.66217e-30
ENSMUSG00000047658.6	Gal3st3	protein_coding	1404.59	0.602812	0.60119	0.0524658	11.4896	1	1.48763e-30	8.7068e-30
ENSMUSG00000001376.17	Vps50	protein_coding	1929.79	0.570079	0.568705	0.0496211	11.4886	0	1.50479e-30	8.80411e-30
ENSMUSG00000030654.9	Arl6ip1	protein_coding	5751.39	0.359877	0.359533	0.0313288	11.4871	0	1.53168e-30	8.95829e-30
ENSMUSG00000031930.11	Wwp2	protein_coding	1238.22	0.607001	0.605347	0.0528934	11.4759	1	1.7428e-30	1.01788e-29
ENSMUSG00000019254.16	Ppp1r12c	protein_coding	3511.9	0.464475	0.463714	0.0404738	11.4759	0	1.74272e-30	1.01788e-29
ENSMUSG00000000823.16	Zfp512b	protein_coding	1934.49	0.560189	0.558883	0.048819	11.4748	0	1.76593e-30	1.03103e-29
ENSMUSG00000034566.10	Atp5h	protein_coding	3836.48	0.493944	0.493047	0.0430471	11.4745	0	1.77187e-30	1.03414e-29
ENSMUSG00000049305.6	Ccdc71	protein_coding	1087.7	0.585978	0.58447	0.0510825	11.4712	0	1.8406e-30	1.0735e-29
ENSMUSG00000028949.13	Smarcd3	protein_coding	3776.68	0.450028	0.449346	0.0392315	11.4711	0	1.84295e-30	1.0745e-29
ENSMUSG00000057421.12	Las1l	protein_coding	1469.4	0.557054	0.555754	0.0485861	11.4653	0	1.97081e-30	1.14864e-29
ENSMUSG00000020241.13	Col6a2	protein_coding	365.532	1.15691	1.14577	0.100949	11.4604	1	2.08511e-30	1.21441e-29
ENSMUSG00000037098.18	Rab11fip3	protein_coding	4687.02	0.406695	0.406193	0.0354921	11.4588	0	2.12508e-30	1.23726e-29
ENSMUSG00000047307.2	Pcdhb13	protein_coding	353.478	1.1216	1.11073	0.097899	11.4567	1	2.17569e-30	1.26629e-29
ENSMUSG00000042766.17	Trim46	protein_coding	2897.41	0.430688	0.430086	0.0375972	11.4553	0	2.21127e-30	1.28654e-29
ENSMUSG00000040025.17	Ythdf2	protein_coding	1202.95	0.571257	0.569864	0.0498714	11.4546	0	2.22987e-30	1.29691e-29
ENSMUSG00000029176.13	Anapc4	protein_coding	1333.19	0.570209	0.568834	0.0497858	11.4532	0	2.26536e-30	1.3171e-29
ENSMUSG00000046709.16	Mapk10	protein_coding	8666.99	0.36145	0.361098	0.0315862	11.4433	0	2.54007e-30	1.47579e-29
ENSMUSG00000039478.15	Micu3	protein_coding	3183.76	0.450526	0.449839	0.0393752	11.4419	0	2.5829e-30	1.50015e-29
ENSMUSG00000031109.16	Enox2	protein_coding	451.165	0.84348	0.839364	0.0737417	11.4383	1	2.69107e-30	1.56135e-29
ENSMUSG00000001285.12	Myg1	protein_coding	766.744	0.682008	0.679644	0.0596549	11.4326	1	2.87533e-30	1.66709e-29
ENSMUSG00000024268.16	Celf4	protein_coding	20804.2	0.355433	0.355097	0.0311017	11.4281	0	3.02691e-30	1.75376e-29
ENSMUSG00000002608.8	Ccdc97	protein_coding	2088.84	0.467431	0.466658	0.0409078	11.4265	0	3.08446e-30	1.78587e-29
ENSMUSG00000027405.16	Nop56	protein_coding	1647.38	0.49683	0.495908	0.0434962	11.4224	0	3.23239e-30	1.87086e-29
ENSMUSG00000026439.14	Rbbp5	protein_coding	1662.41	0.54898	0.547737	0.0480705	11.4203	0	3.31055e-30	1.91544e-29
ENSMUSG00000032480.17	Dhx30	protein_coding	3228.27	0.435797	0.435173	0.0381829	11.4134	0	3.58416e-30	2.07231e-29
ENSMUSG00000029623.14	Pdap1	protein_coding	2537.19	0.452741	0.452039	0.0397023	11.4034	0	4.0216e-30	2.32282e-29
ENSMUSG00000024687.11	Osbp	protein_coding	2751.25	0.461371	0.460626	0.0404604	11.403	0	4.03787e-30	2.33141e-29
ENSMUSG00000001098.15	Kctd10	protein_coding	1706.92	0.565216	0.563858	0.0495801	11.4001	0	4.17861e-30	2.41184e-29
ENSMUSG00000039804.15	Ncoa5	protein_coding	2031	0.615287	0.613519	0.0540108	11.3919	1	4.58718e-30	2.64491e-29
ENSMUSG00000039568.6	Ubald1	protein_coding	4364.02	0.492199	0.491292	0.0432499	11.3804	0	5.23867e-30	3.01743e-29
ENSMUSG00000030659.14	Nucb2	protein_coding	918.782	0.793064	0.789129	0.0696884	11.3802	1	5.25057e-30	3.02324e-29
ENSMUSG00000042686.5	Jph1	protein_coding	661.456	0.772086	0.76851	0.0678545	11.3786	1	5.34815e-30	3.07837e-29
ENSMUSG00000030204.10	Ddx47	protein_coding	1206.68	0.685298	0.682868	0.060234	11.3773	1	5.42688e-30	3.12261e-29
ENSMUSG00000022629.17	Kif21a	protein_coding	6121.22	0.323147	0.322892	0.0284043	11.3767	0	5.46164e-30	3.14153e-29
ENSMUSG00000014867.9	Surf4	protein_coding	2188.69	0.471563	0.470773	0.0414729	11.3704	0	5.87161e-30	3.37502e-29
ENSMUSG00000032777.9	Gtf3c1	protein_coding	6036.22	0.405415	0.404909	0.0356564	11.3701	0	5.89437e-30	3.38693e-29
ENSMUSG00000026553.17	Copa	protein_coding	4547.82	0.385691	0.385258	0.0339485	11.3611	0	6.53453e-30	3.74961e-29
ENSMUSG00000021497.10	Txndc15	protein_coding	1802.93	0.50406	0.503082	0.0444	11.3527	0	7.19172e-30	4.12388e-29
ENSMUSG00000031446.14	Cul4a	protein_coding	2170.92	0.443349	0.442685	0.0390596	11.3506	0	7.36593e-30	4.22232e-29
ENSMUSG00000031631.15	Cfap97	protein_coding	1349.09	0.608458	0.606743	0.0536735	11.3363	1	8.67345e-30	4.9616e-29
ENSMUSG00000026819.15	Slc25a25	protein_coding	2576.41	0.640341	0.638343	0.0565969	11.3141	1	1.11787e-29	6.39032e-29
ENSMUSG00000020982.9	Nemf	protein_coding	1428.12	0.558433	0.557091	0.0493727	11.3105	0	1.1636e-29	6.64951e-29
ENSMUSG00000030209.14	Grin2b	protein_coding	24214.7	0.889989	0.88462	0.0786969	11.3091	1	1.18341e-29	6.7604e-29
ENSMUSG00000040652.16	Oaz2	protein_coding	5120.63	0.311862	0.31163	0.0275911	11.303	0	1.26804e-29	7.24134e-29
ENSMUSG00000030306.14	Tmtc1	protein_coding	5560.61	0.463167	0.462404	0.0409909	11.2993	0	1.3231e-29	7.54547e-29
ENSMUSG00000041712.7	Ubr7	protein_coding	1329.49	0.554664	0.553359	0.0491047	11.2955	0	1.38061e-29	7.86805e-29
ENSMUSG00000060257.2	Scrt2	protein_coding	1643.56	0.732657	0.729555	0.0649144	11.2865	1	1.53007e-29	8.70202e-29
ENSMUSG00000028975.16	Pex14	protein_coding	1375.55	0.597653	0.596011	0.0529718	11.2825	1	1.60155e-29	9.10233e-29
ENSMUSG00000046434.16	Hnrnpa1	protein_coding	7944.96	0.374765	0.374361	0.0332233	11.2802	0	1.64365e-29	9.33846e-29
ENSMUSG00000058672.7	Tubb2a	protein_coding	8887.2	0.618717	0.616912	0.0548626	11.2776	1	1.69358e-29	9.61556e-29
ENSMUSG00000027457.15	Snph	protein_coding	10269.3	0.405491	0.404976	0.035958	11.2768	0	1.70896e-29	9.69961e-29
ENSMUSG00000061024.8	Rrs1	protein_coding	786.503	0.731734	0.728752	0.0648893	11.2766	1	1.71144e-29	9.71039e-29
ENSMUSG00000040813.16	Tex264	protein_coding	1611.76	0.530523	0.529362	0.0470675	11.2715	0	1.81409e-29	1.02719e-28
ENSMUSG00000035798.14	Zdhhc17	protein_coding	3995.09	0.431594	0.430972	0.0383098	11.2659	0	1.93384e-29	1.09351e-28
ENSMUSG00000039983.13	Ccdc32	protein_coding	1071.34	0.58752	0.585956	0.0521733	11.2609	1	2.04572e-29	1.15599e-28
ENSMUSG00000038520.15	Tbc1d17	protein_coding	1226.45	0.551306	0.55	0.0489868	11.2542	0	2.20888e-29	1.24734e-28
ENSMUSG00000018171.9	Vmp1	protein_coding	2950.85	0.471529	0.470698	0.0419566	11.2385	0	2.63857e-29	1.48747e-28
ENSMUSG00000028466.15	Creb3	protein_coding	986.981	0.668618	0.666296	0.0594994	11.2374	1	2.67175e-29	1.50567e-28
ENSMUSG00000029916.11	Agk	protein_coding	1156.92	0.603377	0.601694	0.0537254	11.2307	1	2.88035e-29	1.62213e-28
ENSMUSG00000036707.16	Cab39	protein_coding	6560.69	0.315768	0.315523	0.0281214	11.2287	0	2.94689e-29	1.65793e-28
ENSMUSG00000041560.12	Nop53	protein_coding	2287.66	0.453714	0.452988	0.0404117	11.2273	0	2.99566e-29	1.68422e-28
ENSMUSG00000038486.9	Sv2a	protein_coding	13655.4	0.305594	0.305372	0.0272342	11.221	0	3.21661e-29	1.80662e-28
ENSMUSG00000020537.9	Drg2	protein_coding	1173.18	0.561617	0.560238	0.0500766	11.2152	0	3.43587e-29	1.92783e-28
ENSMUSG00000071646.9	Mta2	protein_coding	1263.06	0.522239	0.521127	0.0465834	11.2108	0	3.60769e-29	2.02356e-28
ENSMUSG00000003360.15	Ddx23	protein_coding	1978.06	0.470049	0.469232	0.0419368	11.2085	0	3.70412e-29	2.07695e-28
ENSMUSG00000032328.12	Tmem30a	protein_coding	11842.6	0.367607	0.367219	0.0328311	11.1969	0	4.22159e-29	2.3663e-28
ENSMUSG00000032078.17	Zpr1	protein_coding	932.401	0.600027	0.598316	0.0536013	11.1942	1	4.35091e-29	2.43715e-28
ENSMUSG00000032698.15	Lmo2	protein_coding	1327.07	0.695602	0.692899	0.0621485	11.1926	1	4.43373e-29	2.48188e-28
ENSMUSG00000027618.17	Nfs1	protein_coding	1294.56	0.565221	0.563798	0.0505329	11.1852	0	4.81792e-29	2.69423e-28
ENSMUSG00000082229.1	Nap1l2	protein_coding	2881.45	0.47438	0.473542	0.0424458	11.1761	0	5.33667e-29	2.98032e-28
ENSMUSG00000020475.3	Pgam2	protein_coding	268.899	1.38147	1.36129	0.123618	11.1753	1	5.38688e-29	3.00736e-28
ENSMUSG00000043881.9	Kbtbd7	protein_coding	1814.25	0.598253	0.596581	0.0535501	11.1718	1	5.60072e-29	3.12361e-28
ENSMUSG00000021610.8	Clptm1l	protein_coding	3421.08	0.391083	0.39061	0.035027	11.1652	0	6.03832e-29	3.36429e-28
ENSMUSG00000001150.7	Mcm3ap	protein_coding	1967.99	0.538131	0.536905	0.048202	11.1641	0	6.11202e-29	3.40422e-28
ENSMUSG00000003458.12	Ncstn	protein_coding	1666.17	0.515953	0.514876	0.0462178	11.1635	0	6.14986e-29	3.42415e-28
ENSMUSG00000020109.13	Dnajb12	protein_coding	2145.09	0.490646	0.489707	0.0440217	11.1455	0	7.5278e-29	4.1844e-28
ENSMUSG00000022956.11	Atp5o	protein_coding	3659.69	0.435863	0.43521	0.0391223	11.141	0	7.92074e-29	4.40135e-28
ENSMUSG00000027273.13	Snap25	protein_coding	51420.4	0.458618	0.457858	0.0411689	11.1399	0	8.01931e-29	4.45464e-28
ENSMUSG00000031955.10	Bcar1	protein_coding	1549.45	0.494287	0.493345	0.0443804	11.1375	0	8.23992e-29	4.57567e-28
ENSMUSG00000016386.15	Mpped2	protein_coding	2494.84	0.497093	0.496104	0.0446377	11.1362	0	8.36364e-29	4.64128e-28
ENSMUSG00000094910.1	D430019H16Rik	protein_coding	9662.65	0.356593	0.356236	0.0320244	11.1351	0	8.46955e-29	4.69849e-28
ENSMUSG00000029438.9	Bcl7a	protein_coding	2725.43	0.405463	0.404938	0.0364332	11.1289	0	9.07169e-29	5.02919e-28
ENSMUSG00000000088.7	Cox5a	protein_coding	3117.93	0.44483	0.444133	0.0399912	11.1232	0	9.67451e-29	5.3616e-28
ENSMUSG00000028029.10	Aimp1	protein_coding	1088.1	0.596683	0.594996	0.0536887	11.1138	1	1.07536e-28	5.95372e-28
ENSMUSG00000040990.17	Sh3kbp1	protein_coding	2355.64	0.487461	0.486541	0.0438676	11.1121	0	1.09548e-28	6.06309e-28
ENSMUSG00000014786.8	Slc9a5	protein_coding	1659.85	0.605984	0.604131	0.054541	11.1106	1	1.11383e-28	6.16056e-28
ENSMUSG00000037172.14	E330009J07Rik	protein_coding	4303.69	0.38664	0.386175	0.0348018	11.1098	0	1.12461e-28	6.21609e-28
ENSMUSG00000043384.15	Gprasp1	protein_coding	12957.8	0.533822	0.532618	0.0480627	11.1068	0	1.1628e-28	6.42502e-28
ENSMUSG00000029455.14	Aldh2	protein_coding	2565.28	0.454073	0.453333	0.0408891	11.105	0	1.18634e-28	6.55295e-28
ENSMUSG00000007021.5	Syngr3	protein_coding	4483.86	0.367278	0.366883	0.0330952	11.0976	0	1.28837e-28	7.11178e-28
ENSMUSG00000035051.15	Dhx57	protein_coding	1439.11	0.486585	0.485674	0.0438593	11.0942	0	1.33812e-28	7.38399e-28
ENSMUSG00000025422.9	Agap2	protein_coding	53856.8	0.450944	0.450213	0.0406799	11.0852	0	1.48046e-28	8.16405e-28
ENSMUSG00000024400.16	Wdr33	protein_coding	1975.6	0.540363	0.539104	0.0487622	11.0816	0	1.54105e-28	8.48975e-28
ENSMUSG00000031903.7	Pla2g15	protein_coding	777.176	0.651276	0.649066	0.0588001	11.0761	1	1.63854e-28	9.02385e-28
ENSMUSG00000022108.8	Itm2b	protein_coding	13309.1	0.262133	0.261989	0.0236703	11.0743	0	1.67119e-28	9.20064e-28
ENSMUSG00000020607.7	Fam84a	protein_coding	3042.38	0.460446	0.459671	0.0416053	11.067	0	1.8138e-28	9.97592e-28
ENSMUSG00000030095.10	Tmem43	protein_coding	1008.63	0.636419	0.634407	0.057542	11.0601	1	1.95898e-28	1.07673e-27
ENSMUSG00000033326.15	Kdm4a	protein_coding	1947.47	0.572726	0.571223	0.0518096	11.0544	0	2.08641e-28	1.14564e-27
ENSMUSG00000045598.10	Zfp553	protein_coding	810.878	0.675175	0.672721	0.0610847	11.0531	1	2.11785e-28	1.16252e-27
ENSMUSG00000038563.14	Efl1	protein_coding	481.666	0.829983	0.82545	0.0751294	11.0474	1	2.25716e-28	1.23777e-27
ENSMUSG00000020448.16	Rnf185	protein_coding	1171.69	0.630329	0.628291	0.057084	11.0421	1	2.39285e-28	1.31132e-27
ENSMUSG00000029053.16	Prkcz	protein_coding	10129.4	0.392614	0.392127	0.0355691	11.038	0	2.50428e-28	1.37193e-27
ENSMUSG00000063439.7	B9d2	protein_coding	584.845	0.787738	0.783761	0.0713821	11.0355	1	2.57617e-28	1.41039e-27
ENSMUSG00000042426.6	Dhx29	protein_coding	1039.69	0.660521	0.658195	0.0598682	11.0329	1	2.65127e-28	1.45103e-27
ENSMUSG00000034371.9	Tkfc	protein_coding	376.81	1.03962	1.03075	0.0942444	11.0311	1	2.70549e-28	1.48022e-27
ENSMUSG00000030854.17	Ptpn5	protein_coding	23411	0.61142	0.609579	0.0554372	11.0291	1	2.7672e-28	1.51349e-27
ENSMUSG00000042726.14	Trafd1	protein_coding	1036.52	0.648107	0.645967	0.0587798	11.026	1	2.86264e-28	1.56364e-27
ENSMUSG00000055493.4	Epm2a	protein_coding	1170.5	0.564167	0.562743	0.051171	11.0251	0	2.89067e-28	1.57843e-27
ENSMUSG00000024851.14	Pitpnm1	protein_coding	5201.27	0.365973	0.365579	0.033197	11.0243	0	2.91828e-28	1.59299e-27
ENSMUSG00000038400.15	Pmepa1	protein_coding	3522.14	0.52763	0.526426	0.0478821	11.0193	0	3.08289e-28	1.68229e-27
ENSMUSG00000031561.16	Tenm3	protein_coding	4297.18	0.483763	0.482848	0.0439289	11.0124	0	3.32958e-28	1.81513e-27
ENSMUSG00000029782.19	Tmem209	protein_coding	1003.34	0.629284	0.627302	0.0571459	11.0119	1	3.34935e-28	1.82531e-27
ENSMUSG00000024019.18	Cmtr1	protein_coding	3118.11	0.434142	0.433484	0.0394287	11.0108	0	3.39022e-28	1.84698e-27
ENSMUSG00000034157.12	Cipc	protein_coding	3876.74	0.376571	0.376138	0.0342259	11.0025	0	3.71633e-28	2.02332e-27
ENSMUSG00000018362.14	Kpna2	protein_coding	570.931	0.742887	0.739744	0.067552	10.9973	1	3.93916e-28	2.14394e-27
ENSMUSG00000024558.12	Mapk4	protein_coding	3948.08	0.510761	0.509669	0.0464584	10.9939	0	4.08701e-28	2.22224e-27
ENSMUSG00000040688.16	Tbl3	protein_coding	662.786	0.792541	0.78851	0.0720894	10.9939	1	4.09054e-28	2.22343e-27
ENSMUSG00000024176.10	Sox8	protein_coding	2166.99	0.478031	0.477149	0.0434876	10.9924	0	4.15933e-28	2.26009e-27
ENSMUSG00000040699.13	Limd2	protein_coding	1854.57	0.504672	0.503639	0.0459386	10.9858	0	4.47293e-28	2.42812e-27
ENSMUSG00000033565.18	Rbfox2	protein_coding	9203.91	0.319745	0.31948	0.0291062	10.9855	0	4.48902e-28	2.43606e-27
ENSMUSG00000061702.10	Tmem91	protein_coding	835.547	0.626591	0.624651	0.0570418	10.9848	1	4.52396e-28	2.45423e-27
ENSMUSG00000047866.18	Lonp2	protein_coding	2192.93	0.556361	0.554954	0.0506494	10.9846	0	4.53465e-28	2.45922e-27
ENSMUSG00000022789.15	Dnm1l	protein_coding	7043.48	0.298039	0.297824	0.0271669	10.9707	0	5.2889e-28	2.86548e-27
ENSMUSG00000021149.8	Gtpbp4	protein_coding	1153.52	0.558345	0.556946	0.0508997	10.9695	0	5.35573e-28	2.90075e-27
ENSMUSG00000020841.5	Cpd	protein_coding	3054.45	0.425262	0.424639	0.0387711	10.9685	0	5.41572e-28	2.93228e-27
ENSMUSG00000036442.8	Thap11	protein_coding	933.176	0.670105	0.667662	0.0611024	10.9669	1	5.51262e-28	2.98378e-27
ENSMUSG00000015165.16	Hnrnpl	protein_coding	6949.54	0.347465	0.347124	0.031687	10.9655	0	5.5966e-28	3.02826e-27
ENSMUSG00000026077.15	Npas2	protein_coding	3466.99	0.597465	0.595718	0.0545334	10.9559	1	6.22231e-28	3.36464e-27
ENSMUSG00000029467.15	Atp2a2	protein_coding	31981.1	0.479855	0.478953	0.0438037	10.9547	0	6.31062e-28	3.41129e-27
ENSMUSG00000060681.15	Slc9a6	protein_coding	4104.2	0.328483	0.328194	0.0299882	10.9538	0	6.37498e-28	3.44497e-27
ENSMUSG00000056537.11	Rlim	protein_coding	2407.46	0.434326	0.433661	0.0396628	10.9505	0	6.611e-28	3.57135e-27
ENSMUSG00000039059.11	Hrh3	protein_coding	5239.65	0.570018	0.5685	0.0520662	10.948	0	6.79624e-28	3.67023e-27
ENSMUSG00000019235.9	Rps6kl1	protein_coding	986.578	0.719023	0.715984	0.0656775	10.9478	1	6.80997e-28	3.67646e-27
ENSMUSG00000087006.3	Gm13889	protein_coding	1629.37	0.539448	0.538195	0.0492817	10.9462	0	6.92865e-28	3.73932e-27
ENSMUSG00000070880.10	Gad1	protein_coding	21871.8	0.424288	0.423662	0.0387792	10.9411	0	7.32849e-28	3.95128e-27
ENSMUSG00000055407.14	Map6	protein_coding	4379.67	0.376953	0.376517	0.0344637	10.9377	0	7.61198e-28	4.1028e-27
ENSMUSG00000024742.15	Fen1	protein_coding	395.503	1.05361	1.04408	0.0964118	10.9282	1	8.44739e-28	4.54575e-27
ENSMUSG00000027879.9	Sec22b	protein_coding	1843.4	0.485717	0.484775	0.044459	10.925	0	8.74965e-28	4.70537e-27
ENSMUSG00000028885.8	Smpdl3b	protein_coding	383.127	1.00412	0.995983	0.0919289	10.9228	1	8.96919e-28	4.82033e-27
ENSMUSG00000029466.11	Anapc7	protein_coding	970.991	0.69038	0.687707	0.0632342	10.9178	1	9.47426e-28	5.09013e-27
ENSMUSG00000045538.6	Ddx28	protein_coding	432.338	0.933752	0.927087	0.0855302	10.9172	1	9.53736e-28	5.12238e-27
ENSMUSG00000022684.15	Bfar	protein_coding	1255.73	0.566824	0.565324	0.0519422	10.9126	0	1.00357e-27	5.38483e-27
ENSMUSG00000021385.10	Ippk	protein_coding	1019.28	0.61715	0.6152	0.0565644	10.9106	1	1.02612e-27	5.50406e-27
ENSMUSG00000021772.15	Nkiras1	protein_coding	1927.11	0.565485	0.563988	0.0518497	10.9062	0	1.07605e-27	5.77004e-27
ENSMUSG00000029613.15	Eif2ak1	protein_coding	2457.09	0.447403	0.44666	0.0410266	10.9052	0	1.08865e-27	5.83572e-27
ENSMUSG00000021392.8	Nol8	protein_coding	923.791	0.606585	0.604718	0.0557568	10.8791	1	1.44976e-27	7.75898e-27
ENSMUSG00000028986.12	Klhl7	protein_coding	2883.04	0.453774	0.453011	0.041711	10.879	0	1.45138e-27	7.76271e-27
ENSMUSG00000020108.4	Ddit4	protein_coding	1037.61	0.598538	0.59677	0.0550193	10.8787	1	1.45654e-27	7.78779e-27
ENSMUSG00000040506.16	Ambra1	protein_coding	2524.91	0.455561	0.454779	0.0418834	10.8769	0	1.48513e-27	7.93815e-27
ENSMUSG00000028670.14	Lypla2	protein_coding	1729.4	0.518113	0.516949	0.0476407	10.8754	0	1.5094e-27	8.06388e-27
ENSMUSG00000037373.12	Ctbp1	protein_coding	6145.38	0.274599	0.274427	0.0252552	10.873	0	1.55058e-27	8.28e-27
ENSMUSG00000032625.14	Thsd7a	protein_coding	4981.24	0.655059	0.6527	0.0602607	10.8704	1	1.59463e-27	8.51251e-27
ENSMUSG00000003380.11	Rabac1	protein_coding	2275.6	0.41547	0.414876	0.0382234	10.8695	0	1.61063e-27	8.59516e-27
ENSMUSG00000049323.8	Smcr8	protein_coding	1912.99	0.4639	0.46307	0.0426937	10.8658	0	1.67822e-27	8.95016e-27
ENSMUSG00000012535.14	Tnpo3	protein_coding	2524.06	0.37429	0.373855	0.0344482	10.8653	0	1.68683e-27	8.99319e-27
ENSMUSG00000030881.15	Arfip2	protein_coding	2211.45	0.421677	0.421054	0.0388143	10.864	0	1.71177e-27	9.12327e-27
ENSMUSG00000022280.9	Rnf19a	protein_coding	1088.64	0.544672	0.543339	0.0501563	10.8595	0	1.79745e-27	9.57682e-27
ENSMUSG00000039546.9	Ajap1	protein_coding	2487.15	0.447301	0.446548	0.0411982	10.8573	0	1.84124e-27	9.80391e-27
ENSMUSG00000036298.10	Slc2a13	protein_coding	9534.85	0.499471	0.498437	0.0460157	10.8544	0	1.90135e-27	1.01143e-26
ENSMUSG00000017686.17	Rhot1	protein_coding	2302.35	0.439423	0.438715	0.040494	10.8516	0	1.96034e-27	1.04247e-26
ENSMUSG00000061410.6	Zcchc14	protein_coding	5301.63	0.51303	0.511907	0.0472882	10.849	0	2.01619e-27	1.0715e-26
[truncated: 9,185 more rows]

## Sheet: Enriched Acb Wfs1 FC >1.5
			Wfs1CreRiboTag_Acb_PELLET_FC > 1.5
			baseMean	log2FoldChange	shrunkenlfc	lfcSE	stat	filter	pvalue	padj
ENSMUSG00000000632.13	Sez6	protein_coding	25956.1	1.32298	1.32134	0.0356078	37.1543	1	3.7363e-302	1.03981e-299
ENSMUSG00000029126.7	Nsg1	protein_coding	15681	0.825007	0.824606	0.0222952	37.0037	1	9.97074e-300	2.68535e-297
ENSMUSG00000022477.13	Aco2	protein_coding	15659.2	0.815256	0.814867	0.0220778	36.9265	1	1.73338e-298	4.59427e-296
ENSMUSG00000057897.14	Camk2b	protein_coding	54692.3	1.34054	1.3388	0.0363918	36.8364	1	4.82887e-297	1.25988e-294
ENSMUSG00000058297.16	Spock2	protein_coding	40389.5	0.836415	0.835994	0.0227227	36.8097	1	1.29241e-296	3.3201e-294
ENSMUSG00000021087.18	Rtn1	protein_coding	39767	0.922297	0.921728	0.0251108	36.7291	1	2.50852e-295	6.34656e-293
ENSMUSG00000026959.13	Grin1	protein_coding	21116.5	1.12084	1.1198	0.0306858	36.5262	1	4.25161e-292	1.04402e-289
ENSMUSG00000016349.10	Eef1a2	protein_coding	36071.1	0.968901	0.96823	0.0265894	36.4394	1	1.01241e-290	2.45003e-288
ENSMUSG00000030695.16	Aldoa	protein_coding	51677.5	1.11547	1.11444	0.0306621	36.3793	1	9.05101e-290	2.15905e-287
ENSMUSG00000029621.14	Arpc1a	protein_coding	7544.27	1.19657	1.1953	0.032981	36.2805	1	3.28409e-288	7.61636e-286
ENSMUSG00000028161.17	Ppp3ca	protein_coding	95363	1.5291	1.52644	0.0421647	36.2649	1	5.79576e-288	1.32572e-285
ENSMUSG00000036564.17	Ndrg4	protein_coding	102526	1.2101	1.20878	0.0333985	36.2322	1	1.89268e-287	4.2708e-285
ENSMUSG00000062070.12	Pgk1	protein_coding	9906.19	0.911558	0.910994	0.0251822	36.1985	1	6.42352e-287	1.41131e-284
ENSMUSG00000004961.7	Syt5	protein_coding	6848.95	1.15008	1.14894	0.0322329	35.6804	1	7.97425e-279	1.66442e-276
ENSMUSG00000045573.9	Penk	protein_coding	120855	1.4557	1.45331	0.0408723	35.6159	1	7.94954e-278	1.63878e-275
ENSMUSG00000022895.16	Ets2	protein_coding	4595.53	1.19692	1.19561	0.0339052	35.3019	1	5.49476e-273	1.10544e-270
ENSMUSG00000000881.12	Dlg3	protein_coding	8077.76	1.15612	1.1549	0.0327586	35.2922	1	7.74275e-273	1.53915e-270
ENSMUSG00000023944.14	Hsp90ab1	protein_coding	54618.5	0.998745	0.997954	0.028449	35.1065	1	5.36035e-270	1.0057e-267
ENSMUSG00000036427.5	Gpi1	protein_coding	18777.8	0.798172	0.797766	0.0228087	34.9942	1	2.76076e-268	5.06585e-266
ENSMUSG00000051675.13	Trim32	protein_coding	6386.96	1.06334	1.06238	0.0304859	34.8798	1	1.50384e-266	2.70011e-264
ENSMUSG00000004980.16	Hnrnpa2b1	protein_coding	13811.1	0.98381	0.983039	0.0282994	34.7644	1	8.39871e-265	1.49193e-262
ENSMUSG00000026234.12	Ncl	protein_coding	12352.3	0.950177	0.949479	0.027408	34.6679	1	2.40298e-263	4.22369e-261
ENSMUSG00000022199.12	Slc22a17	protein_coding	22641.1	0.841066	0.840578	0.0243896	34.4846	1	1.3659e-260	2.37581e-258
ENSMUSG00000025393.12	Atp5b	protein_coding	35471.4	0.831462	0.830987	0.0241374	34.447	1	4.99848e-260	8.6046e-258
ENSMUSG00000039953.13	Clstn1	protein_coding	37516.8	1.04284	1.04189	0.0305147	34.1751	1	5.67269e-256	9.66557e-254
ENSMUSG00000032174.5	Icam5	protein_coding	10370.8	1.25009	1.24843	0.0369202	33.8594	1	2.63966e-251	4.4077e-249
ENSMUSG00000033065.14	Pfkm	protein_coding	10646.6	0.87725	0.876677	0.0259234	33.8401	1	5.07731e-251	8.39415e-249
ENSMUSG00000040907.15	Atp1a3	protein_coding	95373.1	0.887103	0.886496	0.0264338	33.5594	1	6.57627e-247	1.07657e-244
ENSMUSG00000057666.18	Gapdh	protein_coding	63634	0.886949	0.886342	0.0264506	33.5323	1	1.63311e-246	2.64753e-244
ENSMUSG00000021114.9	Atp6v1d	protein_coding	7456.59	0.996438	0.995578	0.0297268	33.5199	1	2.47592e-246	3.97528e-244
ENSMUSG00000001270.9	Ckb	protein_coding	58917.2	1.0971	1.09593	0.0329305	33.3157	1	2.28926e-243	3.60624e-241
ENSMUSG00000022892.11	App	protein_coding	57432.6	0.939462	0.938729	0.0282289	33.2802	1	7.47985e-243	1.16728e-240
ENSMUSG00000006651.8	Aplp1	protein_coding	47353.9	0.766123	0.765723	0.0230938	33.1744	1	2.52035e-241	3.82589e-239
ENSMUSG00000022285.17	Ywhaz	protein_coding	57094.1	1.00277	1.00187	0.0303946	32.9918	1	1.06418e-238	1.57254e-236
ENSMUSG00000020297.10	Nsg2	protein_coding	37509.6	0.855144	0.85458	0.0259562	32.9457	1	4.87482e-238	7.14033e-236
ENSMUSG00000024008.16	Cpne5	protein_coding	12781	1.14882	1.14743	0.0350608	32.7665	1	1.76723e-235	2.56602e-233
ENSMUSG00000038429.10	Usp5	protein_coding	7375.79	1.05714	1.05606	0.0322912	32.7378	1	4.53163e-235	6.5232e-233
ENSMUSG00000031865.16	Dctn1	protein_coding	15207	0.911916	0.911222	0.0278651	32.7261	1	6.64869e-235	9.48888e-233
ENSMUSG00000006998.16	Psmd2	protein_coding	7008.74	0.934158	0.933411	0.0285538	32.7157	1	9.33271e-235	1.32066e-232
ENSMUSG00000024853.10	Sf3b2	protein_coding	8584.08	0.916789	0.916076	0.0281577	32.5591	1	1.55724e-232	2.13138e-230
ENSMUSG00000021288.18	Klc1	protein_coding	15969.4	0.697571	0.697257	0.0214333	32.5461	1	2.37921e-232	3.22992e-230
ENSMUSG00000019505.7	Ubb	protein_coding	58607.2	1.03688	1.03584	0.0320112	32.391	1	3.6689e-230	4.90106e-228
ENSMUSG00000021577.14	Sdha	protein_coding	12556.8	0.711187	0.71085	0.0220093	32.313	1	4.59099e-229	6.03624e-227
ENSMUSG00000033900.13	Map9	protein_coding	5745.11	1.01362	1.01264	0.0313898	32.2914	1	9.2407e-229	1.20548e-226
ENSMUSG00000028759.13	Hp1bp3	protein_coding	10739.6	0.866117	0.865504	0.0269363	32.1543	1	7.69228e-227	9.88044e-225
ENSMUSG00000032500.10	Dclk3	protein_coding	6944.07	1.24236	1.24056	0.0386558	32.1389	1	1.26064e-226	1.60689e-224
ENSMUSG00000025372.16	Baiap2	protein_coding	20294.4	1.31652	1.31436	0.0409727	32.1316	1	1.59752e-226	2.02086e-224
ENSMUSG00000030207.15	Fam234b	protein_coding	9143.23	0.859248	0.858643	0.026768	32.0998	1	4.44403e-226	5.57943e-224
ENSMUSG00000037149.10	Ddx1	protein_coding	3911.07	0.958564	0.957724	0.0299102	32.0481	1	2.33142e-225	2.90522e-223
ENSMUSG00000022391.16	Rangap1	protein_coding	6751.09	0.92595	0.925198	0.0289616	31.9717	1	2.70067e-224	3.29167e-222
ENSMUSG00000044167.6	Foxo1	protein_coding	7024.71	1.20561	1.2039	0.0377976	31.8964	1	2.99554e-223	3.59853e-221
ENSMUSG00000000253.13	Gmpr	protein_coding	2179.32	1.33673	1.33436	0.0423454	31.5673	1	1.03885e-218	1.19633e-216
ENSMUSG00000021991.9	Cacna2d3	protein_coding	10122.1	1.31497	1.31271	0.0418183	31.4449	1	4.93018e-217	5.63864e-215
ENSMUSG00000003153.10	Slc2a3	protein_coding	5900.4	0.850513	0.849913	0.0270903	31.3955	1	2.3333e-216	2.65044e-214
ENSMUSG00000067873.11	Htatsf1	protein_coding	3301.62	1.1313	1.12985	0.0362408	31.2162	1	6.4132e-214	7.23565e-212
ENSMUSG00000025190.13	Got1	protein_coding	10915.5	0.830014	0.829432	0.0266308	31.1675	1	2.93998e-213	3.27278e-211
ENSMUSG00000059456.13	Ptk2b	protein_coding	27564.5	1.23166	1.22975	0.0396865	31.0346	1	1.84002e-211	2.00815e-209
ENSMUSG00000026000.16	Lancl1	protein_coding	5735.33	0.955997	0.955106	0.0308426	30.996	1	6.09428e-211	6.60794e-209
ENSMUSG00000059005.13	Hnrnpa3	protein_coding	12939.6	0.70135	0.700998	0.0226397	30.9788	1	1.04115e-210	1.12163e-208
ENSMUSG00000039108.14	Lsm14b	protein_coding	4578.27	0.952925	0.952026	0.0307999	30.9392	1	3.54498e-210	3.7945e-208
ENSMUSG00000037012.18	Hk1	protein_coding	9348.4	0.90253	0.901782	0.0291917	30.9173	1	6.98443e-210	7.42841e-208
ENSMUSG00000031386.14	Hcfc1	protein_coding	6329.81	1.3638	1.36118	0.0441195	30.9114	1	8.39684e-210	8.87408e-208
ENSMUSG00000025468.15	Caly	protein_coding	6530.58	0.945193	0.944325	0.030671	30.8171	1	1.54425e-208	1.60161e-206
ENSMUSG00000061718.12	Ppp1r1b	protein_coding	74776.2	1.38113	1.37841	0.0448587	30.7884	1	3.74156e-208	3.85658e-206
ENSMUSG00000030007.8	Cct7	protein_coding	5783.44	0.973494	0.972536	0.0316883	30.7209	1	2.99569e-207	3.06884e-205
ENSMUSG00000008348.9	Ubc	protein_coding	17725.6	1.04457	1.04339	0.0340161	30.708	1	4.4482e-207	4.52902e-205
ENSMUSG00000026083.12	Eif5b	protein_coding	4178.84	1.09856	1.09716	0.0359629	30.5469	1	6.21793e-205	6.25464e-203
ENSMUSG00000039103.12	Nexn	protein_coding	3170.16	1.87182	1.86459	0.0613068	30.532	1	9.80324e-205	9.74372e-203
ENSMUSG00000030246.11	Ldhb	protein_coding	16105.1	0.856981	0.856314	0.0281036	30.4936	1	3.16467e-204	3.12684e-202
ENSMUSG00000016541.10	Atxn10	protein_coding	6866.97	0.780085	0.779587	0.0256674	30.3921	1	6.98357e-203	6.77975e-201
ENSMUSG00000029223.12	Uchl1	protein_coding	15610.7	0.855872	0.855207	0.0281865	30.3646	1	1.61105e-202	1.55499e-200
ENSMUSG00000027304.9	Rtf1	protein_coding	3996.1	0.901946	0.901163	0.0297449	30.3227	1	5.75548e-202	5.52328e-200
ENSMUSG00000029103.16	Lrpap1	protein_coding	5849.5	0.822818	0.822237	0.0271877	30.2643	1	3.37812e-201	3.2233e-199
ENSMUSG00000053536.7	Cstf2t	protein_coding	3543.51	1.01178	1.01069	0.0335646	30.1443	1	1.27531e-199	1.20311e-197
ENSMUSG00000009394.13	Syn2	protein_coding	13326.5	0.811512	0.810936	0.0270945	29.9512	1	4.24047e-197	3.91201e-195
ENSMUSG00000031153.16	Gripap1	protein_coding	4727.08	1.04993	1.04863	0.0351095	29.9045	1	1.71801e-196	1.57622e-194
ENSMUSG00000069662.5	Marcks	protein_coding	11402.3	0.911466	0.910651	0.0305433	29.8418	1	1.12216e-195	1.01836e-193
ENSMUSG00000003363.15	Pld3	protein_coding	17584.5	1.06478	1.06345	0.035686	29.8376	1	1.2709e-195	1.14711e-193
ENSMUSG00000037916.14	Ndufv1	protein_coding	4168.82	0.958354	0.957386	0.0321784	29.7826	1	6.56717e-195	5.8641e-193
ENSMUSG00000071659.4	Hnrnpul2	protein_coding	10674.4	0.748232	0.747762	0.0252246	29.6628	1	2.31589e-193	2.02465e-191
ENSMUSG00000060279.14	Ap2a1	protein_coding	9520.38	0.878947	0.878187	0.0296679	29.6262	1	6.86857e-193	5.97351e-191
ENSMUSG00000040794.5	C1qtnf4	protein_coding	7776.36	1.34725	1.3445	0.0455151	29.5999	1	1.49673e-192	1.28827e-190
ENSMUSG00000014195.15	Dnajc7	protein_coding	6019.77	0.869699	0.868953	0.0293847	29.597	1	1.63134e-192	1.39693e-190
ENSMUSG00000034187.18	Nsf	protein_coding	22943.3	0.807621	0.807031	0.0273351	29.5451	1	7.58208e-192	6.45947e-190
ENSMUSG00000017740.17	Slc12a5	protein_coding	27398.3	0.951774	0.950803	0.032247	29.5151	1	1.84205e-191	1.56134e-189
ENSMUSG00000033981.14	Gria2	protein_coding	23484.2	0.806438	0.805846	0.0273541	29.4814	1	4.97911e-191	4.19905e-189
ENSMUSG00000028430.14	Nol6	protein_coding	5345.02	0.978113	0.97705	0.0332137	29.4491	1	1.29224e-190	1.08431e-188
ENSMUSG00000024736.15	Tmem132a	protein_coding	6805.07	1.14348	1.1418	0.0389176	29.3821	1	9.28812e-190	7.75465e-188
ENSMUSG00000041141.7	Pnmal1	protein_coding	6793.68	0.880076	0.879319	0.0299591	29.376	1	1.1142e-189	9.25621e-188
ENSMUSG00000025651.14	Uqcrc1	protein_coding	5964.05	0.81838	0.817759	0.0278628	29.3717	1	1.26106e-189	1.04244e-187
ENSMUSG00000052087.14	Rgs14	protein_coding	3960.03	1.37882	1.37584	0.0470436	29.3093	1	7.88807e-189	6.45662e-187
ENSMUSG00000079184.10	Mphosph8	protein_coding	2551.33	1.10524	1.10368	0.0378743	29.1818	1	3.29669e-187	2.68528e-185
ENSMUSG00000038034.15	Igsf8	protein_coding	6324.82	0.95265	0.951665	0.0326504	29.1773	1	3.76811e-187	3.05436e-185
ENSMUSG00000020785.17	Camkk1	protein_coding	3468.97	1.12927	1.12762	0.0387359	29.153	1	7.65285e-187	6.1733e-185
ENSMUSG00000029166.14	Mapre3	protein_coding	6281.07	0.751471	0.750985	0.025797	29.1302	1	1.48736e-186	1.19403e-184
ENSMUSG00000026443.3	Lrrn2	protein_coding	5926.73	1.05975	1.05838	0.036458	29.0678	1	9.1713e-186	7.29249e-184
ENSMUSG00000019087.13	Atp6ap1	protein_coding	9030.11	0.838046	0.837364	0.0288934	29.0048	1	5.72486e-185	4.50914e-183
ENSMUSG00000024392.17	Bag6	protein_coding	8519.57	0.884041	0.883232	0.030527	28.9594	1	2.13962e-184	1.67734e-182
ENSMUSG00000021546.18	Hnrnpk	protein_coding	11709.4	0.7595	0.758989	0.0262595	28.9229	1	6.15395e-184	4.80181e-182
ENSMUSG00000026585.13	Kifap3	protein_coding	9715.22	0.904242	0.903377	0.0312851	28.9033	1	1.08564e-183	8.43163e-182
ENSMUSG00000022176.11	Rem2	protein_coding	2184.59	1.4893	1.48534	0.051546	28.8926	1	1.4779e-183	1.1425e-181
ENSMUSG00000030795.18	Fus	protein_coding	8527.12	0.83513	0.834439	0.0290257	28.7721	1	4.7905e-182	3.65259e-180
ENSMUSG00000020936.8	Nmt1	protein_coding	6595.76	0.894297	0.89345	0.0310915	28.7634	1	6.15541e-182	4.67195e-180
ENSMUSG00000003316.14	Glg1	protein_coding	11221.1	0.867966	0.86719	0.0302145	28.7268	1	1.76388e-181	1.33273e-179
ENSMUSG00000030376.8	Slc8a2	protein_coding	13657.6	1.33803	1.33518	0.0466189	28.7015	1	3.65487e-181	2.74906e-179
ENSMUSG00000036371.6	Serbp1	protein_coding	9161.84	0.812009	0.81137	0.0282997	28.6932	1	4.63453e-181	3.47029e-179
ENSMUSG00000001924.15	Uba1	protein_coding	10805.8	0.770485	0.76994	0.0268747	28.6696	1	9.14447e-181	6.81671e-179
ENSMUSG00000028932.7	Psmc2	protein_coding	2976.53	1.00246	1.00126	0.0349678	28.6682	1	9.50254e-181	7.05215e-179
ENSMUSG00000021039.9	Snw1	protein_coding	2997.89	1.07867	1.07715	0.037663	28.6401	1	2.12928e-180	1.56629e-178
ENSMUSG00000051695.6	Pcbp1	protein_coding	6193.48	0.824526	0.823853	0.0287945	28.6348	1	2.47555e-180	1.81301e-178
ENSMUSG00000070802.5	Pnmal2	protein_coding	23812.2	1.15544	1.15361	0.0403722	28.6197	1	3.82521e-180	2.78923e-178
ENSMUSG00000029713.15	Gnb2	protein_coding	15462.7	0.954047	0.953	0.0333399	28.6157	1	4.27974e-180	3.10709e-178
ENSMUSG00000032120.11	C2cd2l	protein_coding	13926.8	0.914839	0.913919	0.0320009	28.5879	1	9.49809e-180	6.86576e-178
ENSMUSG00000062044.16	Lmtk3	protein_coding	12080.3	1.19037	1.18835	0.0416698	28.5668	1	1.73782e-179	1.25078e-177
ENSMUSG00000036966.15	Spryd3	protein_coding	5458.54	0.794303	0.793698	0.0278179	28.5536	1	2.53265e-179	1.81503e-177
ENSMUSG00000063446.4	Plppr1	protein_coding	3242.39	1.16986	1.16795	0.0409992	28.5337	1	4.47021e-179	3.1899e-177
ENSMUSG00000021701.8	Plk2	protein_coding	9554.52	1.17575	1.17378	0.0412454	28.5062	1	9.8052e-179	6.96712e-177
ENSMUSG00000002455.14	Prpf6	protein_coding	2509.95	1.10907	1.10742	0.0389161	28.4991	1	1.20024e-178	8.49223e-177
ENSMUSG00000031066.10	Usp11	protein_coding	6895.92	1.00029	0.999094	0.0351426	28.4638	1	3.29137e-178	2.31896e-176
ENSMUSG00000029752.12	Asns	protein_coding	2955.82	1.14695	1.14514	0.0403291	28.4398	1	6.5198e-178	4.57427e-176
ENSMUSG00000032959.12	Pebp1	protein_coding	11282.9	0.774501	0.773937	0.0272549	28.4169	1	1.24895e-177	8.7259e-176
ENSMUSG00000032936.13	Camkv	protein_coding	27755.6	1.13466	1.13288	0.040103	28.2938	1	4.12473e-176	2.83435e-174
ENSMUSG00000045427.13	Hnrnph2	protein_coding	4375.01	0.914787	0.913856	0.0323576	28.2711	1	7.82723e-176	5.35652e-174
ENSMUSG00000020402.11	Vdac1	protein_coding	16353	0.721204	0.720742	0.0255271	28.2525	1	1.32797e-175	9.05081e-174
ENSMUSG00000028790.13	Khdrbs1	protein_coding	5285.22	0.774885	0.774315	0.027449	28.23	1	2.50488e-175	1.70027e-173
ENSMUSG00000020015.10	Cdk17	protein_coding	11787.1	1.03935	1.03797	0.0368603	28.1971	1	6.35387e-175	4.2781e-173
ENSMUSG00000063524.13	Eno1	protein_coding	18578.5	1.04518	1.04378	0.0371165	28.1596	1	1.82973e-174	1.22211e-172
ENSMUSG00000025968.16	Ndufs1	protein_coding	4973.05	0.997328	0.996101	0.0354563	28.1284	1	4.40852e-174	2.93281e-172
ENSMUSG00000026204.15	Ptprn	protein_coding	22175.6	0.893719	0.89283	0.0318465	28.0634	1	2.74511e-173	1.81177e-171
ENSMUSG00000038910.7	Plcl2	protein_coding	5461.34	1.07486	1.07329	0.0384297	27.9695	1	3.81387e-172	2.48765e-170
ENSMUSG00000035397.8	Klf16	protein_coding	4652.52	1.03095	1.02954	0.0369715	27.8849	1	4.07283e-171	2.6157e-169
ENSMUSG00000028005.13	Gucy1b1	protein_coding	10778.8	1.14374	1.14184	0.041096	27.8309	1	1.83528e-170	1.17416e-168
ENSMUSG00000029581.14	Fscn1	protein_coding	9659.84	0.955173	0.954061	0.0343656	27.7944	1	5.06592e-170	3.22866e-168
ENSMUSG00000032402.12	Smad3	protein_coding	3485.77	1.01181	1.01049	0.0366056	27.6408	1	3.59801e-168	2.27574e-166
ENSMUSG00000054309.9	Cpsf3	protein_coding	2273	1.07806	1.07646	0.0390174	27.6302	1	4.8302e-168	3.04357e-166
ENSMUSG00000034403.16	Pja1	protein_coding	6778.66	0.850991	0.850203	0.0308834	27.555	1	3.8598e-167	2.42296e-165
ENSMUSG00000009894.15	Snap47	protein_coding	7364.42	0.757549	0.756992	0.0274927	27.5545	1	3.91026e-167	2.44545e-165
ENSMUSG00000002524.17	Puf60	protein_coding	4253.58	0.852022	0.851214	0.0309956	27.4884	1	2.41369e-166	1.49273e-164
ENSMUSG00000019210.10	Atp6v1e1	protein_coding	8654.9	0.940537	0.939454	0.0342816	27.4357	1	1.03023e-165	6.34788e-164
ENSMUSG00000068923.14	Syt11	protein_coding	28028.4	0.67009	0.669698	0.0244274	27.4319	1	1.14137e-165	7.00683e-164
ENSMUSG00000026825.17	Dnm1	protein_coding	26836.6	0.721839	0.72135	0.0263336	27.4113	1	2.01e-165	1.22047e-163
ENSMUSG00000044667.12	Plppr4	protein_coding	17308.7	1.00529	1.00396	0.0367083	27.3858	1	4.04877e-165	2.4495e-163
ENSMUSG00000029020.13	Mfn2	protein_coding	8202.74	0.739323	0.738793	0.0270028	27.3794	1	4.81954e-165	2.9053e-163
ENSMUSG00000031778.13	Cx3cl1	protein_coding	40440.8	1.16336	1.16131	0.0425096	27.3671	1	6.75414e-165	4.04231e-163
ENSMUSG00000021687.14	Scamp1	protein_coding	11797.3	0.748724	0.748172	0.0274038	27.3219	1	2.32884e-164	1.38388e-162
ENSMUSG00000039100.10	2019-03-06	protein_coding	10833.7	0.716592	0.716106	0.0262953	27.2517	1	1.58686e-163	9.39622e-162
ENSMUSG00000024474.7	Ik	protein_coding	3755.41	0.943848	0.94273	0.0347856	27.1333	1	3.98773e-162	2.3529e-160
ENSMUSG00000002052.6	Supt6	protein_coding	8040.37	0.889828	0.88888	0.0329502	27.0053	1	1.28178e-160	7.53635e-159
ENSMUSG00000030216.12	Wbp11	protein_coding	3762.98	0.87497	0.874067	0.0324082	26.9985	1	1.54113e-160	9.02941e-159
ENSMUSG00000020628.16	Trappc12	protein_coding	2993.33	1.04091	1.03939	0.0385871	26.9755	1	2.86576e-160	1.67316e-158
ENSMUSG00000020589.17	Fam49a	protein_coding	12515.8	0.941418	0.940284	0.0350549	26.8555	1	7.2775e-159	4.20484e-157
ENSMUSG00000024617.16	Camk2a	protein_coding	69881.7	1.0637	1.06207	0.039673	26.8118	1	2.3542e-158	1.35553e-156
ENSMUSG00000026797.16	Stxbp1	protein_coding	24926.8	0.613251	0.612937	0.0228911	26.7899	1	4.23755e-158	2.43157e-156
ENSMUSG00000026259.14	Ngef	protein_coding	28750.8	1.36934	1.36581	0.0512259	26.7313	1	2.03511e-157	1.1598e-155
ENSMUSG00000036306.13	Lzts1	protein_coding	5943.89	1.04381	1.04225	0.0391202	26.6822	1	7.57404e-157	4.30175e-155
ENSMUSG00000020882.17	Cacnb1	protein_coding	8061.28	1.04807	1.04647	0.0393099	26.6618	1	1.30726e-156	7.39955e-155
ENSMUSG00000024735.13	Prpf19	protein_coding	4952.47	0.883602	0.882655	0.0331459	26.6579	1	1.44819e-156	8.16955e-155
ENSMUSG00000020111.15	Micu1	protein_coding	3752.41	0.98549	0.984133	0.0369844	26.6461	1	1.98831e-156	1.11787e-154
ENSMUSG00000041028.16	Ghitm	protein_coding	14568.5	0.798455	0.797748	0.0299968	26.618	1	4.19727e-156	2.35188e-154
ENSMUSG00000037902.18	Sirpa	protein_coding	13426.7	0.732448	0.731908	0.0275353	26.6003	1	6.73355e-156	3.74789e-154
ENSMUSG00000027546.15	Atp9a	protein_coding	14060.9	0.65363	0.653241	0.0246186	26.5502	1	2.55316e-155	1.41637e-153
ENSMUSG00000021270.13	Hsp90aa1	protein_coding	34944.9	0.913261	0.9122	0.0344633	26.4995	1	9.80968e-155	5.42391e-153
ENSMUSG00000018340.13	Anxa6	protein_coding	3491.67	1.20915	1.20667	0.0456493	26.4877	1	1.34158e-154	7.36898e-153
ENSMUSG00000019777.16	Hdac2	protein_coding	3220.5	0.980594	0.979269	0.0370418	26.4726	1	2.00269e-154	1.09642e-152
ENSMUSG00000050148.9	Ubqln2	protein_coding	12377.9	0.895414	0.894411	0.0338309	26.4674	1	2.3026e-154	1.2565e-152
ENSMUSG00000027296.7	Itpka	protein_coding	5223.71	1.11652	1.11456	0.0421936	26.4619	1	2.65901e-154	1.44626e-152
ENSMUSG00000039989.7	Cbx4	protein_coding	3336.86	0.981572	0.980243	0.0371012	26.4566	1	3.06564e-154	1.66201e-152
ENSMUSG00000024059.10	Clip4	protein_coding	4955.32	1.02646	1.02494	0.0388107	26.4479	1	3.85934e-154	2.08554e-152
ENSMUSG00000031672.8	Got2	protein_coding	9102.33	0.819728	0.81895	0.0310317	26.4158	1	9.01592e-154	4.85638e-152
ENSMUSG00000050821.14	Fam131a	protein_coding	5140.39	1.00783	1.00641	0.0381584	26.4117	1	1.00644e-153	5.40373e-152
ENSMUSG00000015291.10	Gdi1	protein_coding	16498.6	0.642732	0.64236	0.0243384	26.4081	1	1.1057e-153	5.91765e-152
ENSMUSG00000032249.14	Anp32a	protein_coding	6606.48	0.829466	0.828664	0.0314263	26.394	1	1.60749e-153	8.57568e-152
ENSMUSG00000030435.16	U2af2	protein_coding	5739.78	0.83677	0.835939	0.0317184	26.3812	1	2.25301e-153	1.19811e-151
ENSMUSG00000041380.13	Htr2c	protein_coding	5348.16	0.906124	0.905098	0.0344983	26.2657	1	4.7269e-152	2.50571e-150
ENSMUSG00000039058.11	Ak5	protein_coding	3116.87	1.14097	1.13899	0.0434706	26.247	1	7.73909e-152	4.08947e-150
ENSMUSG00000001783.3	Rtcb	protein_coding	3483.12	0.846274	0.845412	0.0322481	26.2426	1	8.67862e-152	4.57147e-150
ENSMUSG00000032458.6	Copb2	protein_coding	3179.9	0.920773	0.919665	0.0351321	26.2089	1	2.10564e-151	1.09875e-149
ENSMUSG00000018322.10	Tomm34	protein_coding	2764.39	0.937157	0.935983	0.0357653	26.2029	1	2.46065e-151	1.28e-149
ENSMUSG00000055932.15	Fto	protein_coding	7678.97	0.73523	0.734662	0.0281028	26.1622	1	7.16799e-151	3.71711e-149
ENSMUSG00000031409.1	Tceal6	protein_coding	3359.9	1.07156	1.06975	0.0410303	26.1163	1	2.37864e-150	1.22211e-148
ENSMUSG00000058260.2	Serpina9	protein_coding	2320.64	1.31491	1.3116	0.0504008	26.089	1	4.86147e-150	2.49008e-148
ENSMUSG00000030058.17	Copg1	protein_coding	10404.2	0.789373	0.788663	0.0302724	26.0757	1	6.88758e-150	3.51709e-148
ENSMUSG00000022454.17	Nell2	protein_coding	12291.7	1.07216	1.07039	0.0412089	26.0177	1	3.12321e-149	1.58515e-147
ENSMUSG00000029922.15	Mkrn1	protein_coding	5711.71	1.03521	1.03359	0.0398306	25.9904	1	6.36097e-149	3.21865e-147
ENSMUSG00000008658.16	Rbfox1	protein_coding	12554.4	0.99234	0.990911	0.0381877	25.9859	1	7.15397e-149	3.60897e-147
ENSMUSG00000001525.10	Tubb5	protein_coding	13524.5	0.84922	0.84833	0.0327529	25.9281	1	3.21042e-148	1.60023e-146
ENSMUSG00000033793.12	Atp6v1h	protein_coding	4651.23	0.843024	0.842149	0.0325139	25.9282	1	3.20686e-148	1.60023e-146
ENSMUSG00000061911.15	Myt1l	protein_coding	16429.3	0.840038	0.839166	0.0324277	25.905	1	5.85358e-148	2.90902e-146
ENSMUSG00000063229.15	Ldha	protein_coding	7809.47	1.09596	1.09405	0.0423567	25.8746	1	1.2858e-147	6.35216e-146
ENSMUSG00000036188.4	Ankmy2	protein_coding	1921.99	1.06059	1.05884	0.0410314	25.8483	1	2.5411e-147	1.24798e-145
ENSMUSG00000023055.10	Calcoco1	protein_coding	3874.63	1.10009	1.09808	0.0425755	25.8385	1	3.27392e-147	1.59848e-145
ENSMUSG00000053838.14	Nudcd3	protein_coding	5749.18	0.796662	0.795919	0.0308329	25.838	1	3.31648e-147	1.61454e-145
ENSMUSG00000047514.6	Tspyl1	protein_coding	8313.72	0.81416	0.81336	0.0315579	25.7989	1	9.1212e-147	4.42749e-145
ENSMUSG00000042750.7	Bex2	protein_coding	7600.18	0.856397	0.85548	0.0331995	25.7955	1	9.96418e-147	4.82266e-145
ENSMUSG00000017119.19	Nbr1	protein_coding	6198.3	0.815305	0.814505	0.0316275	25.7784	1	1.54959e-146	7.47833e-145
ENSMUSG00000010086.17	Rnf112	protein_coding	5568.08	1.12503	1.12291	0.0437425	25.7193	1	7.10598e-146	3.39988e-144
ENSMUSG00000036712.15	Cyld	protein_coding	16560	0.994074	0.992603	0.0387543	25.6506	1	4.15875e-145	1.96722e-143
ENSMUSG00000041815.14	Poldip3	protein_coding	3543.44	0.927414	0.926227	0.036273	25.5676	1	3.49952e-144	1.64606e-142
ENSMUSG00000051375.15	Pcdh1	protein_coding	8014.5	0.84459	0.843694	0.0330567	25.5498	1	5.52464e-144	2.5913e-142
ENSMUSG00000022564.7	Grina	protein_coding	14638.2	0.801301	0.800523	0.0313921	25.5256	1	1.02609e-143	4.78594e-142
ENSMUSG00000039419.17	Cntnap2	protein_coding	8608.43	0.849949	0.849027	0.0333286	25.5021	1	1.86682e-143	8.65896e-142
ENSMUSG00000027067.16	Ssrp1	protein_coding	2933.53	0.939683	0.938431	0.036854	25.4975	1	2.10289e-143	9.72687e-142
ENSMUSG00000054013.6	Tmem179	protein_coding	4791.97	0.747792	0.747167	0.029335	25.4915	1	2.45032e-143	1.13026e-141
ENSMUSG00000048076.14	Arf1	protein_coding	14548.5	0.722812	0.722242	0.0283661	25.4816	1	3.15695e-143	1.4522e-141
ENSMUSG00000031833.10	Mast3	protein_coding	12828.8	0.891524	0.890441	0.0350963	25.4022	1	2.38182e-142	1.08666e-140
ENSMUSG00000048895.13	Cdk5r1	protein_coding	13485.2	0.775586	0.774875	0.0305685	25.3721	1	5.13016e-142	2.3215e-140
ENSMUSG00000001419.17	Mef2d	protein_coding	11220.2	0.81258	0.811762	0.0320581	25.3471	1	9.67769e-142	4.35574e-140
ENSMUSG00000058301.8	Upf1	protein_coding	3202.91	1.02468	1.02304	0.0404468	25.3341	1	1.34509e-141	6.0273e-140
ENSMUSG00000024740.10	Ddb1	protein_coding	7526.91	0.809241	0.808435	0.0319428	25.3341	1	1.34638e-141	6.0273e-140
ENSMUSG00000041351.16	Rap1gap	protein_coding	18421.8	1.0123	1.01072	0.0399653	25.3295	1	1.51081e-141	6.74533e-140
ENSMUSG00000020277.10	Pfkl	protein_coding	4440.06	1.12806	1.12588	0.0446791	25.2481	1	1.1888e-140	5.27943e-139
ENSMUSG00000020612.16	Prkar1a	protein_coding	22715.6	0.64687	0.646454	0.025631	25.2378	1	1.54148e-140	6.82747e-139
ENSMUSG00000020929.14	Eftud2	protein_coding	3153.99	0.884951	0.883873	0.0351113	25.2041	1	3.60745e-140	1.58937e-138
ENSMUSG00000095567.7	Noc2l	protein_coding	3148.89	0.937638	0.936335	0.0372216	25.1907	1	5.06455e-140	2.22547e-138
ENSMUSG00000078137.1	Ankrd63	protein_coding	9933.83	1.14031	1.13802	0.0452701	25.189	1	5.29064e-140	2.31872e-138
ENSMUSG00000008153.11	Clstn3	protein_coding	12845.2	0.70776	0.707214	0.0281005	25.1867	1	5.59725e-140	2.44667e-138
ENSMUSG00000027270.14	Lamp5	protein_coding	3809.85	1.36151	1.35761	0.0540941	25.1693	1	8.69875e-140	3.79247e-138
ENSMUSG00000006024.13	Napa	protein_coding	5993.37	0.764912	0.764216	0.0303914	25.1687	1	8.82234e-140	3.83634e-138
ENSMUSG00000016319.3	Slc25a5	protein_coding	7760.41	0.877156	0.876107	0.0348637	25.1596	1	1.11067e-139	4.81715e-138
ENSMUSG00000020849.13	Ywhae	protein_coding	23056.5	0.612594	0.612239	0.0243544	25.1533	1	1.30077e-139	5.627e-138
ENSMUSG00000030718.9	Ppme1	protein_coding	5686.97	0.780749	0.780005	0.0311553	25.0599	1	1.36299e-138	5.83568e-137
ENSMUSG00000026235.14	Epha4	protein_coding	8378.09	0.988395	0.986867	0.0394654	25.0446	1	1.99929e-138	8.53815e-137
ENSMUSG00000020802.8	Ube2o	protein_coding	4758.82	0.767815	0.767109	0.0306614	25.0417	1	2.14882e-138	9.15332e-137
ENSMUSG00000022756.17	Slc7a4	protein_coding	2161.5	1.10464	1.10254	0.0441416	25.0249	1	3.27721e-138	1.39244e-136
ENSMUSG00000020358.17	Hnrnpab	protein_coding	5618.41	0.751652	0.750983	0.0300392	25.0224	1	3.48759e-138	1.47806e-136
ENSMUSG00000018326.9	Ywhab	protein_coding	20045	0.677584	0.677095	0.0271714	24.9374	1	2.92282e-137	1.23246e-135
ENSMUSG00000032966.14	Fkbp1a	protein_coding	23804.4	0.778879	0.778137	0.0312406	24.9316	1	3.37855e-137	1.42104e-135
ENSMUSG00000045983.16	Eif4g1	protein_coding	8354.16	0.697694	0.697158	0.0279869	24.9293	1	3.57936e-137	1.50171e-135
ENSMUSG00000025170.13	Rab40b	protein_coding	2204.09	1.00938	1.00779	0.0405148	24.9139	1	5.25907e-137	2.1954e-135
ENSMUSG00000032875.8	Arhgef17	protein_coding	8983.14	0.740636	0.739988	0.0297358	24.9072	1	6.21956e-137	2.58988e-135
ENSMUSG00000049354.8	Dcaf7	protein_coding	8817.2	0.738242	0.737608	0.0296622	24.8883	1	9.96446e-137	4.1287e-135
ENSMUSG00000029563.16	Foxp2	protein_coding	3434.4	1.02967	1.02799	0.0414078	24.8666	1	1.71151e-136	7.07395e-135
ENSMUSG00000009079.16	Ewsr1	protein_coding	5982.07	0.736362	0.735729	0.0296755	24.8138	1	6.36397e-136	2.61095e-134
ENSMUSG00000030942.8	Thumpd1	protein_coding	2392.81	1.00568	1.00406	0.0406454	24.7429	1	3.69862e-135	1.49902e-133
ENSMUSG00000006356.10	Crip2	protein_coding	4111.47	0.937113	0.93579	0.0379368	24.7019	1	1.01935e-134	4.10148e-133
ENSMUSG00000027108.15	Ola1	protein_coding	3303.13	0.881594	0.880484	0.0357092	24.6882	1	1.43365e-134	5.75458e-133
ENSMUSG00000033007.15	Asic4	protein_coding	3036.13	1.39148	1.38726	0.0564171	24.6641	1	2.59652e-134	1.03724e-132
ENSMUSG00000028222.2	Calb1	protein_coding	9514.22	1.16349	1.16094	0.0471835	24.6588	1	2.95948e-134	1.17941e-132
ENSMUSG00000025092.7	Hspa12a	protein_coding	5682.74	0.917115	0.915889	0.0372441	24.6244	1	6.91649e-134	2.74327e-132
ENSMUSG00000037679.9	Inf2	protein_coding	23589.8	1.38693	1.38259	0.0564078	24.5875	1	1.7181e-133	6.78223e-132
ENSMUSG00000058624.13	Gda	protein_coding	10782.2	0.869821	0.868773	0.0354077	24.5659	1	2.92734e-133	1.15285e-131
ENSMUSG00000022619.5	Mapk8ip2	protein_coding	10366.4	0.735141	0.734496	0.0299283	24.5634	1	3.10971e-133	1.22179e-131
ENSMUSG00000047379.7	B4gat1	protein_coding	3659.77	0.803155	0.802301	0.032701	24.5606	1	3.33573e-133	1.30751e-131
ENSMUSG00000022186.14	Oxct1	protein_coding	9757.11	0.761931	0.761212	0.031038	24.5483	1	4.5045e-133	1.7615e-131
ENSMUSG00000039474.13	Wfs1	protein_coding	21193.7	1.97517	1.96279	0.080665	24.4861	1	2.07616e-132	8.09992e-131
ENSMUSG00000052698.15	Tln2	protein_coding	8958.54	0.972168	0.970658	0.0397478	24.4584	1	4.09352e-132	1.59333e-130
ENSMUSG00000006299.13	Aamp	protein_coding	4385.25	0.801228	0.800379	0.0328672	24.3777	1	2.94646e-131	1.14153e-129
ENSMUSG00000005566.14	Trim28	protein_coding	3903.39	0.928178	0.926861	0.0380926	24.3663	1	3.89025e-131	1.50369e-129
ENSMUSG00000025855.13	Prkar1b	protein_coding	15737.7	0.668404	0.667916	0.0274382	24.3603	1	4.50661e-131	1.73791e-129
ENSMUSG00000042292.16	Mrtfa	protein_coding	3256.3	1.00198	1.00033	0.041186	24.3283	1	9.85123e-131	3.77284e-129
ENSMUSG00000007670.10	Khsrp	protein_coding	5073.37	0.910683	0.909426	0.0374601	24.3108	1	1.5079e-130	5.7486e-129
ENSMUSG00000036955.16	Kif1bp	protein_coding	4423.92	0.712364	0.711761	0.0293344	24.2842	1	2.87704e-130	1.09432e-128
ENSMUSG00000024767.11	Otub1	protein_coding	6496.65	0.762038	0.761301	0.0313973	24.2708	1	3.99154e-130	1.51479e-128
ENSMUSG00000015176.11	Nolc1	protein_coding	2598.59	1.01557	1.01381	0.0418751	24.2524	1	6.24212e-130	2.36351e-128
ENSMUSG00000026202.13	Tuba4a	protein_coding	11681.8	0.941627	0.940234	0.03885	24.2375	1	8.95393e-130	3.38264e-128
ENSMUSG00000048826.7	Dact2	protein_coding	2181.88	1.10344	1.10117	0.0455818	24.208	1	1.83229e-129	6.89091e-128
ENSMUSG00000004929.12	Thop1	protein_coding	1385.8	1.18887	1.18607	0.0491728	24.1773	1	3.8555e-129	1.44672e-127
ENSMUSG00000054728.16	Phactr1	protein_coding	59133.5	1.1772	1.17446	0.0487885	24.1286	1	1.25423e-128	4.68527e-127
ENSMUSG00000052459.13	Atp6v1a	protein_coding	10203.1	0.699441	0.698871	0.0290266	24.0965	1	2.71889e-128	1.01114e-126
ENSMUSG00000059409.9	Ppp2r5d	protein_coding	6504.54	0.812602	0.811678	0.0338691	23.9924	1	3.33619e-127	1.2352e-125
ENSMUSG00000028266.17	Lmo4	protein_coding	4054.68	0.754698	0.753977	0.0314721	23.9799	1	4.51062e-127	1.66633e-125
ENSMUSG00000001424.14	Snd1	protein_coding	3083.57	0.962322	0.9608	0.0401756	23.9529	1	8.61803e-127	3.16969e-125
ENSMUSG00000054034.10	Tceal5	protein_coding	2509.83	1.03896	1.03703	0.0434204	23.928	1	1.56788e-126	5.75394e-125
ENSMUSG00000027968.11	Larp7	protein_coding	1025.31	1.27289	1.26931	0.0532241	23.9156	1	2.10683e-126	7.71489e-125
ENSMUSG00000001300.16	Efnb2	protein_coding	4300.88	0.768633	0.767867	0.0321585	23.9014	1	2.96329e-126	1.08274e-124
ENSMUSG00000020923.17	Ubtf	protein_coding	5617.89	0.989098	0.987412	0.0414423	23.8669	1	6.76456e-126	2.46626e-124
ENSMUSG00000034024.8	Cct2	protein_coding	4258.38	0.804301	0.803413	0.033701	23.8658	1	6.94827e-126	2.52772e-124
ENSMUSG00000031353.13	Rbbp7	protein_coding	4182.78	0.7899	0.789051	0.0331085	23.8579	1	8.38787e-126	3.0448e-124
ENSMUSG00000025487.15	Psmd13	protein_coding	1873.29	1.10924	1.1069	0.0465136	23.8476	1	1.07137e-125	3.88064e-124
ENSMUSG00000032216.14	Nedd4	protein_coding	19310.6	0.648798	0.648329	0.0272117	23.8426	1	1.20714e-125	4.36296e-124
ENSMUSG00000005510.9	Ndufs3	protein_coding	3082.96	0.879997	0.878797	0.0369105	23.8414	1	1.24401e-125	4.4865e-124
ENSMUSG00000006675.10	P4htm	protein_coding	2272.47	0.876621	0.875481	0.0367986	23.8221	1	1.97137e-125	7.0944e-124
ENSMUSG00000040731.13	Eif4h	protein_coding	11370.1	0.668106	0.66759	0.0280966	23.7789	1	5.52698e-125	1.97622e-123
ENSMUSG00000068882.13	Ssb	protein_coding	3685.91	0.996193	0.994479	0.0419232	23.7623	1	8.19186e-125	2.91038e-123
ENSMUSG00000020361.13	Hspa4	protein_coding	8795.72	0.754623	0.753872	0.0317709	23.752	1	1.04839e-124	3.70889e-123
ENSMUSG00000031391.18	L1cam	protein_coding	6489.39	0.871006	0.869862	0.0366886	23.7405	1	1.37795e-124	4.86449e-123
ENSMUSG00000022489.6	Pde1b	protein_coding	47657.1	1.14944	1.14679	0.0485515	23.6747	1	6.56691e-124	2.31338e-122
ENSMUSG00000040945.13	Rcc2	protein_coding	4461.22	0.758212	0.757443	0.0320277	23.6736	1	6.74516e-124	2.37117e-122
ENSMUSG00000045114.10	Prrt2	protein_coding	8312.78	1.02557	1.02368	0.043323	23.6727	1	6.89206e-124	2.41772e-122
ENSMUSG00000018395.19	Kif3a	protein_coding	4598.59	0.806949	0.806034	0.0341245	23.6472	1	1.26102e-123	4.40514e-122
ENSMUSG00000039637.15	Coro7	protein_coding	3086.09	1.05313	1.05104	0.0445414	23.6439	1	1.36452e-123	4.75674e-122
ENSMUSG00000008892.12	Vdac3	protein_coding	3817.12	0.758621	0.757864	0.0320897	23.6407	1	1.47227e-123	5.12166e-122
ENSMUSG00000026229.17	Psmd1	protein_coding	4709.64	0.82188	0.820905	0.0348047	23.6141	1	2.76323e-123	9.59261e-122
ENSMUSG00000048251.15	Bcl11b	protein_coding	16387.4	1.07028	1.06811	0.0454535	23.5468	1	1.35525e-122	4.69502e-121
ENSMUSG00000027419.9	Pcsk2	protein_coding	15023.4	1.04379	1.04177	0.0443741	23.5225	1	2.40279e-122	8.28961e-121
ENSMUSG00000032599.12	Ip6k2	protein_coding	2908.99	0.88909	0.887843	0.0378017	23.5198	1	2.55619e-122	8.80066e-121
ENSMUSG00000062380.4	Tubb3	protein_coding	9622.8	0.777961	0.777127	0.0331219	23.4879	1	5.42864e-122	1.86517e-120
ENSMUSG00000078816.9	Prkcg	protein_coding	7043.42	1.30397	1.30007	0.0555723	23.4644	1	9.4183e-122	3.22268e-120
ENSMUSG00000031007.2	Atp6ap2	protein_coding	6578.48	0.806703	0.805781	0.0343943	23.4545	1	1.18869e-121	4.05907e-120
ENSMUSG00000070544.6	Top1	protein_coding	4460.69	0.89243	0.89116	0.0380607	23.4475	1	1.40118e-121	4.77489e-120
ENSMUSG00000033732.10	Sf3b3	protein_coding	3255.73	0.976026	0.974367	0.0416308	23.4448	1	1.49306e-121	5.07763e-120
ENSMUSG00000089715.12	Cbx6	protein_coding	18684.6	0.797421	0.796517	0.0340246	23.4366	1	1.8116e-121	6.1484e-120
ENSMUSG00000002102.15	Psmc3	protein_coding	3449.99	0.857845	0.856719	0.0366405	23.4125	1	3.19059e-121	1.08066e-119
ENSMUSG00000010608.15	Rbm25	protein_coding	4618.34	0.873058	0.871867	0.0373026	23.4048	1	3.82136e-121	1.29168e-119
ENSMUSG00000038805.10	Six3	protein_coding	3975.11	0.837986	0.836895	0.0358488	23.3756	1	7.56995e-121	2.5536e-119
ENSMUSG00000028953.10	Abcf2	protein_coding	3009.58	0.879504	0.878276	0.0376288	23.3732	1	8.01002e-121	2.6966e-119
ENSMUSG00000031932.14	Gpr83	protein_coding	4324.26	0.989453	0.987734	0.0423893	23.342	1	1.6602e-120	5.57788e-119
ENSMUSG00000021373.16	Cap2	protein_coding	10110.5	1.01676	1.01487	0.0436111	23.3142	1	3.18002e-120	1.062e-118
ENSMUSG00000026275.13	Ppp1r7	protein_coding	9904.71	0.928186	0.926742	0.039826	23.306	1	3.84938e-120	1.28297e-118
ENSMUSG00000048814.10	Lonrf2	protein_coding	8925.22	0.646545	0.646059	0.0277878	23.2672	1	9.51698e-120	3.15933e-118
ENSMUSG00000000902.13	Smarcb1	protein_coding	2462.73	0.872289	0.871079	0.0375326	23.2408	1	1.76182e-119	5.82553e-118
ENSMUSG00000021266.16	Wars	protein_coding	3023.82	0.78178	0.780916	0.0336819	23.2107	1	3.55135e-119	1.16963e-117
ENSMUSG00000023456.15	Tpi1	protein_coding	13701.6	0.762627	0.761822	0.0328615	23.2073	1	3.84444e-119	1.26367e-117
ENSMUSG00000029054.8	Gabrd	protein_coding	4429.35	1.34386	1.33941	0.0579266	23.1994	1	4.61764e-119	1.51484e-117
ENSMUSG00000037331.15	Larp1	protein_coding	5733.04	0.834802	0.833745	0.0359877	23.1968	1	4.89964e-119	1.6042e-117
ENSMUSG00000040640.11	Erc2	protein_coding	5979.49	0.81379	0.812815	0.0351	23.1849	1	6.46313e-119	2.11196e-117
ENSMUSG00000049792.6	Bag5	protein_coding	2653.21	0.909361	0.90793	0.0392577	23.1639	1	1.05336e-118	3.42867e-117
ENSMUSG00000035011.15	Zbtb7a	protein_coding	8442.82	0.652402	0.651883	0.0282019	23.1333	1	2.14178e-118	6.95786e-117
ENSMUSG00000063358.17	Mapk1	protein_coding	26177	0.814474	0.813487	0.0352335	23.1165	1	3.16281e-118	1.02549e-116
ENSMUSG00000023236.7	Scg5	protein_coding	4943.98	0.840063	0.838961	0.0364197	23.0662	1	1.01168e-117	3.27385e-116
ENSMUSG00000026090.16	2010300C02Rik	protein_coding	19106.7	1.04297	1.04088	0.0452387	23.0548	1	1.31637e-117	4.25159e-116
ENSMUSG00000038762.15	Abcf1	protein_coding	3105.07	0.895474	0.894133	0.0389037	23.0177	1	3.0986e-117	9.98851e-116
ENSMUSG00000000532.11	Acvr1b	protein_coding	5063.98	0.759473	0.758657	0.0330218	22.9991	1	4.75562e-117	1.5271e-115
ENSMUSG00000032850.16	Rnft2	protein_coding	4361.13	0.699351	0.698711	0.0304101	22.9973	1	4.95747e-117	1.58886e-115
ENSMUSG00000025576.17	Rbfox3	protein_coding	11846.8	0.967393	0.965711	0.0420791	22.9899	1	5.88677e-117	1.88309e-115
ENSMUSG00000029014.14	Dnajc2	protein_coding	1796.89	1.01123	1.0093	0.0439953	22.9851	1	6.57394e-117	2.09888e-115
ENSMUSG00000034951.10	Cog7	protein_coding	2141.23	0.996571	0.994733	0.0433771	22.9746	1	8.37619e-117	2.66919e-115
ENSMUSG00000000568.15	Hnrnpd	protein_coding	8072.61	0.786273	0.785371	0.0342336	22.9679	1	9.77242e-117	3.10819e-115
ENSMUSG00000027634.14	Ndrg3	protein_coding	10948	0.780811	0.779935	0.0340003	22.9648	1	1.04754e-116	3.32544e-115
ENSMUSG00000025980.14	Hspd1	protein_coding	5740.13	0.750086	0.749299	0.0326764	22.955	1	1.31314e-116	4.16068e-115
ENSMUSG00000061904.12	Slc25a3	protein_coding	11336.5	0.605441	0.605028	0.0263795	22.9512	1	1.43294e-116	4.53166e-115
ENSMUSG00000027575.19	Arfgap1	protein_coding	2699.25	0.89505	0.893713	0.039023	22.9365	1	2.01021e-116	6.3333e-115
ENSMUSG00000063646.18	Jakmip1	protein_coding	4507.35	1.10178	1.09927	0.0480833	22.9139	1	3.37651e-116	1.06179e-114
ENSMUSG00000022212.15	Cpne6	protein_coding	2413.58	1.21565	1.21252	0.0531239	22.8833	1	6.81708e-116	2.13969e-114
ENSMUSG00000027642.15	Rpn2	protein_coding	4610.23	0.759536	0.758716	0.0332206	22.8634	1	1.07586e-115	3.37048e-114
ENSMUSG00000020705.6	Ddx42	protein_coding	3263.81	0.80231	0.801341	0.0350959	22.8605	1	1.14901e-115	3.59293e-114
ENSMUSG00000075528.13	Aarsd1	protein_coding	1759.99	1.07734	1.07499	0.0471325	22.8576	1	1.22756e-115	3.83135e-114
ENSMUSG00000029712.14	Actl6b	protein_coding	2761.82	1.00554	1.00362	0.0439958	22.8554	1	1.29014e-115	4.01916e-114
ENSMUSG00000002658.9	Gtf2f1	protein_coding	1802.77	1.07842	1.07606	0.0472053	22.8454	1	1.62386e-115	5.04938e-114
ENSMUSG00000037771.11	Slc32a1	protein_coding	14021.9	0.919889	0.918426	0.0402823	22.8361	1	2.00998e-115	6.23842e-114
ENSMUSG00000026576.12	Atp1b1	protein_coding	42189.5	0.620872	0.620423	0.0272174	22.8116	1	3.51935e-115	1.09028e-113
ENSMUSG00000031701.6	Dnaja2	protein_coding	5934.31	0.729662	0.728926	0.0319892	22.8097	1	3.67745e-115	1.13715e-113
ENSMUSG00000061576.15	Dpp6	protein_coding	12947.2	0.821913	0.820864	0.0360553	22.7959	1	5.03647e-115	1.55451e-113
ENSMUSG00000034898.16	Filip1	protein_coding	2362.54	1.10905	1.10654	0.0486544	22.7945	1	5.20261e-115	1.60282e-113
ENSMUSG00000031311.17	Nono	protein_coding	4619.14	0.70916	0.708489	0.0311441	22.7703	1	9.04091e-115	2.7751e-113
ENSMUSG00000028409.11	Smu1	protein_coding	2063.12	1.02175	1.01973	0.0448921	22.7601	1	1.13977e-114	3.49208e-113
ENSMUSG00000027010.16	Slc25a12	protein_coding	5613.8	0.703582	0.702922	0.0309145	22.759	1	1.16942e-114	3.57636e-113
ENSMUSG00000032998.16	Foxj3	protein_coding	3328.79	0.75692	0.756109	0.0332877	22.7388	1	1.85356e-114	5.64796e-113
ENSMUSG00000017631.18	Abr	protein_coding	13913.2	0.600401	0.599997	0.0264088	22.7349	1	2.02403e-114	6.15615e-113
ENSMUSG00000042506.15	Usp22	protein_coding	9079.59	0.604797	0.60438	0.0266058	22.7318	1	2.17223e-114	6.5949e-113
ENSMUSG00000022752.9	Tomm70a	protein_coding	19142.7	1.01939	1.01738	0.0448631	22.7222	1	2.70301e-114	8.19143e-113
ENSMUSG00000035964.8	Tmem59l	protein_coding	4760.68	0.826909	0.82585	0.0364028	22.7155	1	3.14798e-114	9.52264e-113
ENSMUSG00000013593.12	Ndufs2	protein_coding	4967.7	0.678685	0.678089	0.0298954	22.702	1	4.28479e-114	1.29381e-112
ENSMUSG00000030738.11	Eif3c	protein_coding	5837.7	0.731631	0.730887	0.0322326	22.6984	1	4.6425e-114	1.39929e-112
ENSMUSG00000043079.17	Synpo	protein_coding	7905.62	1.08975	1.08728	0.0480616	22.674	1	8.0847e-114	2.4324e-112
ENSMUSG00000110195.1	Pde2a	protein_coding	27057.6	0.987042	0.985204	0.0435671	22.6556	1	1.22723e-113	3.67904e-112
ENSMUSG00000041645.14	Ddx24	protein_coding	5914.28	0.676671	0.676073	0.029869	22.6546	1	1.25595e-113	3.75841e-112
ENSMUSG00000025410.10	Dctn2	protein_coding	4310.85	0.679752	0.679158	0.0300094	22.6513	1	1.35473e-113	4.04673e-112
ENSMUSG00000021259.5	Cyp46a1	protein_coding	8332.1	0.974023	0.972235	0.0430046	22.6493	1	1.41771e-113	4.22731e-112
ENSMUSG00000036748.16	Cuedc2	protein_coding	2503.69	0.866828	0.865576	0.0383145	22.624	1	2.51617e-113	7.48931e-112
ENSMUSG00000042604.5	Kcna4	protein_coding	3294.48	0.978408	0.976547	0.0433867	22.5509	1	1.31594e-112	3.88911e-111
ENSMUSG00000020827.18	Mink1	protein_coding	19724.7	0.874636	0.873339	0.0387926	22.5465	1	1.45491e-112	4.29223e-111
ENSMUSG00000031906.9	Smpd3	protein_coding	10870.2	0.917625	0.916112	0.0407225	22.5336	1	1.94477e-112	5.7172e-111
ENSMUSG00000032336.17	Nptn	protein_coding	24081	0.874391	0.873098	0.0388171	22.5259	1	2.31218e-112	6.77346e-111
ENSMUSG00000040028.10	Elavl1	protein_coding	3825.87	0.772657	0.771765	0.0343016	22.5254	1	2.33971e-112	6.84211e-111
ENSMUSG00000032827.15	Ppp1r9a	protein_coding	21428.8	0.974014	0.972228	0.043261	22.5148	1	2.9714e-112	8.6742e-111
ENSMUSG00000045180.13	Shroom2	protein_coding	3952.12	0.710548	0.709858	0.0315685	22.5082	1	3.45369e-112	1.00645e-110
ENSMUSG00000032788.15	Pdxk	protein_coding	13055.6	0.727094	0.726354	0.0323039	22.5079	1	3.47095e-112	1.00972e-110
ENSMUSG00000030835.6	Nomo1	protein_coding	5596.76	0.614246	0.613794	0.0273229	22.481	1	6.36226e-112	1.8476e-110
ENSMUSG00000019907.10	Ppp1r12a	protein_coding	4223.09	0.71474	0.714033	0.0318094	22.4695	1	8.2587e-112	2.38588e-110
ENSMUSG00000042350.13	Arel1	protein_coding	11949.9	0.954892	0.953204	0.0425163	22.4594	1	1.03501e-111	2.98491e-110
ENSMUSG00000051853.10	Arf3	protein_coding	69627.1	0.723744	0.723008	0.0322268	22.4578	1	1.07263e-111	3.08806e-110
ENSMUSG00000059439.15	Bcas3	protein_coding	2201.29	0.900423	0.898987	0.0401184	22.4442	1	1.45923e-111	4.19383e-110
ENSMUSG00000031960.14	Aars	protein_coding	4445.65	0.7018	0.701128	0.0312878	22.4305	1	1.98446e-111	5.69356e-110
ENSMUSG00000021057.15	Akap5	protein_coding	15072.7	0.934467	0.932881	0.0417092	22.4044	1	3.56859e-111	1.02035e-109
ENSMUSG00000041078.7	Grid1	protein_coding	4518.73	0.793384	0.792402	0.0354385	22.3877	1	5.19195e-111	1.47692e-109
ENSMUSG00000031144.15	Syp	protein_coding	27497.8	0.785273	0.784332	0.0350792	22.3857	1	5.42218e-111	1.53979e-109
ENSMUSG00000051617.3	Krt9	protein_coding	1395.47	1.20317	1.19982	0.0538009	22.3633	1	8.96178e-111	2.54064e-109
ENSMUSG00000013160.7	Atp6v0d1	protein_coding	6053.51	0.693841	0.693183	0.0310788	22.3252	1	2.10317e-110	5.95234e-109
ENSMUSG00000019139.10	Isyna1	protein_coding	1681.07	1.1599	1.15682	0.0519747	22.3167	1	2.54528e-110	7.19138e-109
ENSMUSG00000032946.16	Rasgrp2	protein_coding	5899.45	1.2574	1.25337	0.056379	22.3027	1	3.48113e-110	9.81889e-109
ENSMUSG00000021194.6	Chga	protein_coding	5112.69	0.904352	0.902902	0.040739	22.1987	1	3.53562e-109	9.85605e-108
ENSMUSG00000033066.15	Gas7	protein_coding	25120	0.773438	0.772517	0.0348594	22.1873	1	4.5523e-109	1.2648e-107
ENSMUSG00000033430.10	Terf2ip	protein_coding	2589.65	0.896858	0.895419	0.0404478	22.1732	1	6.22753e-109	1.72736e-107
ENSMUSG00000037872.5	Ackr1	protein_coding	1440.21	1.18117	1.17784	0.0533733	22.1305	1	1.60901e-108	4.44087e-107
ENSMUSG00000070934.6	Rraga	protein_coding	3250.68	0.816099	0.815009	0.0369005	22.1162	1	2.20839e-108	6.06509e-107
ENSMUSG00000051067.8	Lingo3	protein_coding	6035.5	1.05824	1.05584	0.0478532	22.1143	1	2.30311e-108	6.31483e-107
ENSMUSG00000006373.10	Pgrmc1	protein_coding	9686.23	0.659391	0.658823	0.0298279	22.1065	1	2.73429e-108	7.48478e-107
ENSMUSG00000036438.13	Calm2	protein_coding	44957.8	0.88091	0.879539	0.0398781	22.0901	1	3.93716e-108	1.07599e-106
ENSMUSG00000029777.10	Gars	protein_coding	3710.5	0.855087	0.853833	0.0387272	22.0797	1	4.95161e-108	1.35101e-106
ENSMUSG00000030411.16	Nova2	protein_coding	6976.3	0.9618	0.96001	0.0435728	22.0734	1	5.6946e-108	1.54867e-106
ENSMUSG00000002833.11	Hdgfl2	protein_coding	2369.15	0.879109	0.877742	0.039828	22.0726	1	5.79119e-108	1.57238e-106
ENSMUSG00000020152.7	Actr2	protein_coding	11788.5	0.736872	0.736061	0.0334295	22.0425	1	1.12642e-107	3.04844e-106
ENSMUSG00000056076.13	Eif3b	protein_coding	3869.67	0.805997	0.804937	0.0366131	22.0139	1	2.11852e-107	5.69647e-106
ENSMUSG00000056367.14	Actr3b	protein_coding	3446.81	0.803237	0.802181	0.0364899	22.0126	1	2.18237e-107	5.85871e-106
ENSMUSG00000002546.16	Golga2	protein_coding	3378.09	0.717192	0.716434	0.0326094	21.9934	1	3.32951e-107	8.8954e-106
ENSMUSG00000046432.12	Bex3	protein_coding	4938.34	0.661035	0.66045	0.0300573	21.9925	1	3.3975e-107	9.06254e-106
ENSMUSG00000031539.6	Ap3m2	protein_coding	4294.09	0.749673	0.748822	0.0341436	21.9565	1	7.51434e-107	2.00119e-105
ENSMUSG00000006932.17	Ctnnb1	protein_coding	12954.6	0.685082	0.684431	0.0312449	21.9262	1	1.46195e-106	3.88719e-105
ENSMUSG00000090125.3	Pou3f1	protein_coding	4544.01	1.10526	1.10242	0.0504643	21.9018	1	2.49525e-106	6.6136e-105
ENSMUSG00000028931.11	Kcnab2	protein_coding	10537.9	0.824676	0.823525	0.0377099	21.869	1	5.1321e-106	1.35595e-104
ENSMUSG00000031157.10	Pqbp1	protein_coding	1937.42	0.881763	0.880363	0.0403592	21.8478	1	8.14798e-106	2.14598e-104
ENSMUSG00000027698.14	Nceh1	protein_coding	4413.92	0.667815	0.667209	0.0305666	21.8479	1	8.14152e-106	2.14598e-104
ENSMUSG00000042078.14	Svop	protein_coding	5697.96	0.626571	0.626067	0.0286833	21.8445	1	8.77695e-106	2.30799e-104
ENSMUSG00000015747.5	Vps45	protein_coding	1195.5	1.07669	1.07413	0.0493928	21.7986	1	2.39459e-105	6.24763e-104
ENSMUSG00000001441.13	Npepps	protein_coding	6455.57	0.797492	0.796441	0.0366014	21.7886	1	2.97792e-105	7.75746e-104
ENSMUSG00000039041.15	Adrm1	protein_coding	2309.2	0.842576	0.841319	0.0386765	21.7852	1	3.203e-105	8.33079e-104
ENSMUSG00000032010.15	Usp2	protein_coding	3055.6	1.03897	1.03664	0.0477113	21.7763	1	3.89688e-105	1.01198e-103
ENSMUSG00000029757.16	Dync1i1	protein_coding	2537.43	0.809048	0.807981	0.037155	21.7749	1	4.00964e-105	1.03964e-103
ENSMUSG00000031840.12	Rab3a	protein_coding	14805.4	0.71937	0.718601	0.0330465	21.7684	1	4.62531e-105	1.19742e-103
ENSMUSG00000001416.13	Cct3	protein_coding	3803.72	0.879424	0.878015	0.0404046	21.7654	1	4.9337e-105	1.27528e-103
ENSMUSG00000026933.17	Camsap1	protein_coding	5171.37	0.778998	0.778018	0.0358025	21.7582	1	5.77837e-105	1.489e-103
ENSMUSG00000033628.15	Pik3c3	protein_coding	1984.5	0.860233	0.858908	0.0395935	21.7266	1	1.14949e-104	2.95295e-103
ENSMUSG00000002957.11	Ap2a2	protein_coding	7462.84	0.648363	0.647797	0.0298663	21.7088	1	1.69284e-104	4.33544e-103
ENSMUSG00000066621.12	Tecpr1	protein_coding	3322.73	0.744316	0.743442	0.0342976	21.7017	1	1.97643e-104	5.05398e-103
ENSMUSG00000032773.9	Chrm1	protein_coding	7949.35	1.01688	1.0147	0.0468628	21.6992	1	2.08934e-104	5.33454e-103
ENSMUSG00000071054.12	Safb	protein_coding	4103.8	0.893315	0.89183	0.0412323	21.6654	1	4.35251e-104	1.10959e-102
ENSMUSG00000002997.15	Prkar2b	protein_coding	6408.68	0.743974	0.743117	0.0343477	21.6601	1	4.88432e-104	1.24138e-102
ENSMUSG00000025630.8	Hprt	protein_coding	3195.58	0.822877	0.821711	0.0380054	21.6516	1	5.87127e-104	1.48995e-102
ENSMUSG00000030707.15	Coro1a	protein_coding	1498.34	1.07525	1.07275	0.0497462	21.6147	1	1.30726e-103	3.30738e-102
ENSMUSG00000025579.14	Gaa	protein_coding	19757.3	0.86696	0.865597	0.0401589	21.5882	1	2.31647e-103	5.82536e-102
ENSMUSG00000031996.17	Aplp2	protein_coding	18380.7	0.615726	0.615233	0.0285732	21.5491	1	5.39807e-103	1.35138e-101
ENSMUSG00000003437.14	Paf1	protein_coding	1812.46	0.960273	0.95841	0.0445627	21.5488	1	5.43297e-103	1.35808e-101
ENSMUSG00000039081.10	Zfp503	protein_coding	1254.71	1.27456	1.27036	0.0591763	21.5383	1	6.81088e-103	1.69997e-101
ENSMUSG00000031227.8	Magee1	protein_coding	5382.14	0.764383	0.763444	0.0355006	21.5315	1	7.88891e-103	1.96611e-101
ENSMUSG00000049313.8	Sorl1	protein_coding	10660.1	0.717825	0.717047	0.0333483	21.5251	1	9.06438e-103	2.25569e-101
ENSMUSG00000019124.10	Scrn1	protein_coding	15066.4	0.748992	0.748096	0.0348138	21.5142	1	1.14542e-102	2.84617e-101
ENSMUSG00000031310.16	Zmym3	protein_coding	4638.77	0.76962	0.768659	0.035812	21.4905	1	1.90882e-102	4.715e-101
ENSMUSG00000020823.16	Sec14l1	protein_coding	10353.7	0.858774	0.857424	0.0400421	21.4468	1	4.89194e-102	1.2048e-100
ENSMUSG00000004535.12	Tax1bp1	protein_coding	4918.99	0.676364	0.6757	0.0315409	21.444	1	5.19393e-102	1.27542e-100
ENSMUSG00000048118.17	Arid4a	protein_coding	2124.87	0.965727	0.963828	0.0450424	21.4404	1	5.61426e-102	1.37661e-100
ENSMUSG00000042390.9	Gatad2b	protein_coding	5386.71	0.74099	0.740117	0.0345935	21.4199	1	8.71762e-102	2.13128e-100
ENSMUSG00000014769.10	Psmb1	protein_coding	3509.3	0.755829	0.754901	0.035386	21.3596	1	3.17706e-101	7.75593e-100
ENSMUSG00000021737.4	Psmd6	protein_coding	1926.78	0.891125	0.889607	0.0417872	21.3253	1	6.61017e-101	1.60899e-99
ENSMUSG00000002372.9	Ranbp3	protein_coding	2412.04	0.818318	0.817134	0.0384249	21.2966	1	1.22188e-100	2.96125e-99
ENSMUSG00000028760.16	Eif4g3	protein_coding	6967.95	0.777232	0.77622	0.0365031	21.2922	1	1.33999e-100	3.24277e-99
ENSMUSG00000020848.7	Doc2b	protein_coding	7164.95	0.856014	0.854646	0.0403105	21.2355	1	4.49019e-100	1.08036e-98
ENSMUSG00000027531.16	Impa1	protein_coding	2397.46	0.829999	0.828741	0.0391002	21.2275	1	5.32511e-100	1.27941e-98
ENSMUSG00000030747.5	Dgat2	protein_coding	5252.43	1.00029	0.9981	0.0471313	21.2236	1	5.78778e-100	1.38857e-98
ENSMUSG00000042616.8	Oscp1	protein_coding	1711.29	0.879588	0.878121	0.041494	21.198	1	9.97018e-100	2.38513e-98
ENSMUSG00000017314.12	Mpp2	protein_coding	4856.05	0.753288	0.752357	0.0355544	21.1869	1	1.26061e-99	3.00709e-98
ENSMUSG00000037217.15	Syn1	protein_coding	14651	0.807708	0.806558	0.0381822	21.154	1	2.53278e-99	6.02454e-98
ENSMUSG00000045624.15	Esf1	protein_coding	1179.76	1.17562	1.17207	0.055658	21.1222	1	4.968e-99	1.17501e-97
ENSMUSG00000020456.17	Ogdh	protein_coding	10712.6	0.633842	0.63328	0.0300285	21.108	1	6.70965e-99	1.58245e-97
ENSMUSG00000032047.5	Acat1	protein_coding	2752.04	0.765479	0.764496	0.0362795	21.0995	1	8.03905e-99	1.89332e-97
ENSMUSG00000034216.12	Vps18	protein_coding	2153.96	0.899323	0.897714	0.0426237	21.0992	1	8.09709e-99	1.9043e-97
ENSMUSG00000024524.17	Gnal	protein_coding	42700.1	0.878588	0.877091	0.041705	21.0667	1	1.6076e-98	3.77018e-97
ENSMUSG00000028785.13	Hpca	protein_coding	58159.4	1.06437	1.0617	0.05056	21.0516	1	2.21048e-98	5.17681e-97
ENSMUSG00000059796.16	Eif4a1	protein_coding	7591.96	0.728849	0.727992	0.0346434	21.0386	1	2.90702e-98	6.79852e-97
ENSMUSG00000031302.16	Nlgn3	protein_coding	6966.21	0.655637	0.655014	0.0311883	21.0219	1	4.13486e-98	9.65649e-97
ENSMUSG00000068742.11	Cry2	protein_coding	5532.09	0.74488	0.743958	0.0355176	20.9721	1	1.17835e-97	2.7366e-96
ENSMUSG00000039047.17	Pigk	protein_coding	2691.85	0.726319	0.72546	0.0347267	20.9153	1	3.88529e-97	8.99814e-96
ENSMUSG00000030884.12	Uqcrc2	protein_coding	4520.51	0.821481	0.820247	0.039285	20.9108	1	4.27171e-97	9.87937e-96
ENSMUSG00000038984.4	Tspyl5	protein_coding	2296.15	0.849789	0.848415	0.0406841	20.8875	1	6.9569e-97	1.60451e-95
ENSMUSG00000024975.13	Pdcd4	protein_coding	2324.78	0.851611	0.850261	0.0407842	20.8809	1	7.98744e-97	1.83458e-95
ENSMUSG00000042133.16	Ppig	protein_coding	3790.63	0.83021	0.828926	0.0397592	20.881	1	7.97739e-97	1.83458e-95
ENSMUSG00000019943.10	Atp2b1	protein_coding	43678.8	1.07836	1.07554	0.0516677	20.871	1	9.82001e-97	2.2524e-95
ENSMUSG00000003402.14	Prkcsh	protein_coding	2424.79	0.909758	0.908072	0.0436433	20.8453	1	1.68159e-96	3.85175e-95
ENSMUSG00000030062.7	Rpn1	protein_coding	4146.57	0.714764	0.713939	0.0344474	20.7494	1	1.24079e-95	2.82656e-94
ENSMUSG00000026489.13	Coq8a	protein_coding	1365.22	1.04092	1.03832	0.0501758	20.7454	1	1.34942e-95	3.06984e-94
ENSMUSG00000033863.2	Klf9	protein_coding	10745.8	0.778527	0.777446	0.0375279	20.7453	1	1.3519e-95	3.0713e-94
ENSMUSG00000001440.5	Kpnb1	protein_coding	6909.89	0.604029	0.603527	0.0291196	20.743	1	1.41793e-95	3.21693e-94
ENSMUSG00000030020.13	Prickle2	protein_coding	7056.62	0.654811	0.654177	0.0315911	20.7277	1	1.9482e-95	4.40203e-94
ENSMUSG00000051111.16	Sv2c	protein_coding	13505	0.965631	0.963573	0.0466641	20.6932	1	3.98442e-95	8.97865e-94
ENSMUSG00000021596.16	Mctp1	protein_coding	6547.61	0.862358	0.860896	0.0417698	20.6455	1	1.07241e-94	2.40363e-93
ENSMUSG00000051483.9	Cbr1	protein_coding	1700	1.01612	1.01373	0.0492306	20.64	1	1.19958e-94	2.68507e-93
ENSMUSG00000005625.15	Psmd4	protein_coding	2522.72	0.827412	0.826108	0.0400891	20.6393	1	1.21733e-94	2.72114e-93
ENSMUSG00000023960.13	Enpp5	protein_coding	11790.9	0.659606	0.658942	0.031966	20.6346	1	1.34259e-94	2.99713e-93
ENSMUSG00000059263.9	Usp47	protein_coding	3500.59	0.664601	0.663922	0.0322088	20.6341	1	1.35519e-94	3.02122e-93
ENSMUSG00000040389.15	Wdr47	protein_coding	4363.78	0.783689	0.782581	0.0379907	20.6284	1	1.52501e-94	3.39077e-93
ENSMUSG00000056486.18	Chn1	protein_coding	30198.4	0.92949	0.927636	0.0451538	20.585	1	3.73958e-94	8.27066e-93
ENSMUSG00000033953.10	Ppp3r1	protein_coding	33723.7	0.831781	0.83045	0.0404097	20.5837	1	3.8426e-94	8.48727e-93
ENSMUSG00000052738.14	Suclg1	protein_coding	3320.68	0.782279	0.781159	0.0380767	20.5448	1	8.56641e-94	1.88461e-92
ENSMUSG00000024319.18	Vps52	protein_coding	2463.66	0.825994	0.82467	0.0402201	20.5368	1	1.0091e-93	2.2171e-92
ENSMUSG00000032301.13	Psma4	protein_coding	2172.39	0.974393	0.972248	0.0474945	20.5159	1	1.55263e-93	3.40682e-92
ENSMUSG00000047921.16	Trappc9	protein_coding	2518.9	0.819304	0.818038	0.0399454	20.5106	1	1.73194e-93	3.79526e-92
ENSMUSG00000033916.5	Chmp2a	protein_coding	2148.29	0.835117	0.833745	0.040737	20.5002	1	2.14424e-93	4.68646e-92
ENSMUSG00000024083.16	Pja2	protein_coding	24425.4	0.764985	0.76394	0.0373335	20.4906	1	2.61239e-93	5.70218e-92
ENSMUSG00000022947.8	Cbr3	protein_coding	871.885	1.39641	1.38996	0.0681643	20.4859	1	2.87553e-93	6.26836e-92
ENSMUSG00000025228.5	Actr1a	protein_coding	6231.98	0.602758	0.602248	0.0294238	20.4854	1	2.90452e-93	6.32329e-92
ENSMUSG00000030067.17	Foxp1	protein_coding	17390.6	1.01901	1.01652	0.0497628	20.4773	1	3.42842e-93	7.45414e-92
ENSMUSG00000054871.5	Tmem158	protein_coding	9238.49	0.796765	0.795574	0.0389195	20.4721	1	3.81735e-93	8.28895e-92
ENSMUSG00000044216.7	Kcnj4	protein_coding	8324.1	1.02981	1.02725	0.0503093	20.4696	1	4.01704e-93	8.71124e-92
ENSMUSG00000021379.2	Id4	protein_coding	9829.73	0.80956	0.80831	0.0396796	20.4024	1	1.59169e-92	3.44276e-91
ENSMUSG00000052337.15	Immt	protein_coding	3545.06	0.651206	0.650557	0.0319216	20.4002	1	1.6652e-92	3.59709e-91
ENSMUSG00000073557.11	Ppp1r12b	protein_coding	5564.14	0.736121	0.735202	0.0360891	20.3973	1	1.7672e-92	3.81249e-91
ENSMUSG00000034088.15	Hdlbp	protein_coding	7179.11	0.737547	0.736598	0.0362067	20.3705	1	3.05664e-92	6.58577e-91
ENSMUSG00000034940.15	Synrg	protein_coding	3844.65	0.70054	0.699723	0.0344386	20.3417	1	5.49886e-92	1.18325e-90
ENSMUSG00000022295.8	Atp6v1c1	protein_coding	6045.19	0.673716	0.672995	0.0331335	20.3334	1	6.5125e-92	1.39956e-90
ENSMUSG00000073079.6	Srp54a	protein_coding	3521.1	0.714418	0.71356	0.0351397	20.3308	1	6.87069e-92	1.47464e-90
ENSMUSG00000037703.14	Lzts3	protein_coding	17760.4	0.82313	0.821798	0.0405663	20.291	1	1.54487e-91	3.30297e-90
ENSMUSG00000028289.12	Epha7	protein_coding	2748	0.997754	0.995407	0.0491807	20.2875	1	1.65751e-91	3.53928e-90
ENSMUSG00000031078.15	Cttn	protein_coding	3096.04	0.701007	0.700199	0.0345625	20.2823	1	1.84335e-91	3.93106e-90
ENSMUSG00000029998.14	Pcyox1	protein_coding	4103.1	0.691878	0.691088	0.0341142	20.2812	1	1.88434e-91	4.01335e-90
ENSMUSG00000045038.14	Prkce	protein_coding	17561.4	0.761962	0.760907	0.0375949	20.2677	1	2.47847e-91	5.25196e-90
ENSMUSG00000003500.13	Impdh1	protein_coding	1928.1	0.84468	0.843205	0.0417103	20.2511	1	3.47425e-91	7.34342e-90
ENSMUSG00000001383.9	Zmat2	protein_coding	4360.29	0.73025	0.729317	0.036081	20.2392	1	4.42186e-91	9.33454e-90
ENSMUSG00000029147.11	Ppm1g	protein_coding	2264.01	0.825958	0.824614	0.0408121	20.2381	1	4.52682e-91	9.54405e-90
ENSMUSG00000030079.15	Ruvbl1	protein_coding	1283.43	1.06858	1.06564	0.0528107	20.2342	1	4.89909e-91	1.03159e-89
ENSMUSG00000040667.11	Nup88	protein_coding	1698.17	0.923501	0.921618	0.045722	20.1982	1	1.01576e-90	2.13079e-89
ENSMUSG00000089762.3	Ier5l	protein_coding	1247.3	1.22903	1.22441	0.0608748	20.1895	1	1.21127e-90	2.53774e-89
ENSMUSG00000040495.4	Chrm4	protein_coding	1321.17	1.1672	1.16362	0.0578176	20.1877	1	1.25602e-90	2.6282e-89
ENSMUSG00000032115.14	Hyou1	protein_coding	4465.98	0.643679	0.643032	0.0318988	20.1788	1	1.50291e-90	3.14088e-89
ENSMUSG00000025402.12	Nab2	protein_coding	1681.33	1.06851	1.06553	0.0529885	20.1649	1	1.99056e-90	4.14961e-89
ENSMUSG00000050627.13	Gpd1l	protein_coding	3516.64	0.696575	0.695779	0.0345668	20.1516	1	2.60654e-90	5.42018e-89
ENSMUSG00000020889.11	Nr1d1	protein_coding	4071.3	0.838702	0.837261	0.0416338	20.1447	1	2.99345e-90	6.20928e-89
ENSMUSG00000025867.8	Cplx2	protein_coding	82006.4	0.719738	0.718838	0.0357551	20.1297	1	4.05548e-90	8.40179e-89
ENSMUSG00000060803.6	Gstp1	protein_coding	3889.85	0.618547	0.617974	0.0307586	20.1098	1	6.06217e-90	1.25435e-88
ENSMUSG00000029121.16	Crmp1	protein_coding	5124.7	0.714466	0.713579	0.0355477	20.0988	1	7.55796e-90	1.56192e-88
ENSMUSG00000050473.5	Slc35d3	protein_coding	1362.95	1.30979	1.30478	0.0651836	20.0938	1	8.3546e-90	1.72442e-88
ENSMUSG00000015143.15	Actn1	protein_coding	5346.42	0.934499	0.932474	0.0465929	20.0567	1	1.76472e-89	3.63794e-88
ENSMUSG00000071454.13	Dtnb	protein_coding	2603.91	0.773032	0.771902	0.0386119	20.0206	1	3.64553e-89	7.48747e-88
ENSMUSG00000023932.9	Cdc5l	protein_coding	1909.4	0.884982	0.883291	0.0442398	20.0042	1	5.06235e-89	1.03847e-87
ENSMUSG00000039156.19	Stim2	protein_coding	2803.65	0.802563	0.801282	0.0401357	19.9963	1	5.93698e-89	1.21639e-87
ENSMUSG00000030683.11	Sez6l2	protein_coding	11258.2	0.624738	0.624142	0.0312487	19.9925	1	6.40598e-89	1.31087e-87
ENSMUSG00000022636.13	Alcam	protein_coding	12885.3	0.838331	0.836889	0.041944	19.9869	1	7.16374e-89	1.46414e-87
ENSMUSG00000027221.5	Chst1	protein_coding	10495.9	0.64135	0.640701	0.032096	19.9822	1	7.86729e-89	1.604e-87
ENSMUSG00000022024.10	Sugt1	protein_coding	3623.07	0.665616	0.664889	0.0333506	19.9582	1	1.27309e-88	2.59244e-87
ENSMUSG00000109324.2	Prmt1	protein_coding	2278.92	0.771783	0.770642	0.0387413	19.9215	1	2.65187e-88	5.38043e-87
ENSMUSG00000052934.14	Fbxo31	protein_coding	4620.56	0.658783	0.658072	0.0330874	19.9104	1	3.30783e-88	6.69504e-87
ENSMUSG00000021990.15	Spata13	protein_coding	2881.62	0.982416	0.980111	0.049484	19.8532	1	1.03351e-87	2.07921e-86
ENSMUSG00000049532.11	Sall2	protein_coding	3719.59	0.7827	0.781507	0.0394684	19.8311	1	1.60628e-87	3.21989e-86
ENSMUSG00000051062.6	Fbll1	protein_coding	1510.75	1.00455	1.002	0.0506697	19.8256	1	1.79194e-87	3.58775e-86
ENSMUSG00000052139.18	Babam2	protein_coding	1117.86	1.02796	1.02521	0.0519059	19.8043	1	2.73437e-87	5.46809e-86
ENSMUSG00000021196.14	Pfkp	protein_coding	9103.77	0.693364	0.692529	0.0350271	19.7951	1	3.28218e-87	6.55573e-86
ENSMUSG00000020524.16	Gria1	protein_coding	21316.6	0.613971	0.613393	0.031028	19.7876	1	3.80399e-87	7.58888e-86
ENSMUSG00000041986.16	Elmod1	protein_coding	17812.5	0.784561	0.783347	0.0396616	19.7814	1	4.30897e-87	8.57582e-86
ENSMUSG00000061762.12	Tac1	protein_coding	6127.26	1.12259	1.11911	0.0567818	19.7702	1	5.3763e-87	1.06873e-85
ENSMUSG00000026914.15	Psmd14	protein_coding	2361.29	0.794041	0.792788	0.040172	19.766	1	5.83846e-87	1.15785e-85
ENSMUSG00000029405.16	G3bp2	protein_coding	11760.2	0.719254	0.718321	0.0364334	19.7416	1	9.47236e-87	1.87627e-85
ENSMUSG00000041781.9	Cpsf2	protein_coding	1916.69	1.02248	1.0198	0.0518044	19.7374	1	1.02991e-86	2.03762e-85
ENSMUSG00000039375.16	Wdr17	protein_coding	2141.29	0.83423	0.832751	0.0422726	19.7345	1	1.08961e-86	2.15317e-85
ENSMUSG00000033373.16	Fntb	protein_coding	1252.19	0.960356	0.958131	0.0486756	19.7297	1	1.19876e-86	2.36606e-85
ENSMUSG00000009863.14	Sdhb	protein_coding	3316.19	0.664656	0.663918	0.0337061	19.7192	1	1.47689e-86	2.91159e-85
ENSMUSG00000048307.8	Ankrd46	protein_coding	5700.35	0.666193	0.66545	0.0337954	19.7126	1	1.68266e-86	3.31334e-85
ENSMUSG00000001016.12	Ilf2	protein_coding	2336.88	0.82397	0.822561	0.0418072	19.7088	1	1.81226e-86	3.56433e-85
ENSMUSG00000003435.9	Supt5	protein_coding	4814.27	0.657198	0.656473	0.0333696	19.6945	1	2.40366e-86	4.72192e-85
ENSMUSG00000050751.14	Pgbd5	protein_coding	4595.83	0.813148	0.81178	0.041295	19.6912	1	2.56561e-86	5.03414e-85
ENSMUSG00000028656.14	Cap1	protein_coding	13334.6	0.862358	0.860725	0.0438464	19.6677	1	4.0783e-86	7.96485e-85
ENSMUSG00000001175.14	Calm1	protein_coding	90985.5	0.585837	0.585327	0.0298088	19.6531	1	5.43469e-86	1.06015e-84
ENSMUSG00000036295.5	Lrrn3	protein_coding	3137.16	0.940962	0.938936	0.0478799	19.6525	1	5.5e-86	1.07163e-84
ENSMUSG00000017221.14	Psmd3	protein_coding	4020.28	0.674082	0.673298	0.0343051	19.6496	1	5.8236e-86	1.13336e-84
ENSMUSG00000035561.5	Aldh1b1	protein_coding	623.301	1.45576	1.44798	0.0740885	19.6489	1	5.90734e-86	1.14832e-84
ENSMUSG00000034685.4	Fam171a2	protein_coding	4495.75	0.7659	0.764742	0.0390718	19.6024	1	1.47555e-85	2.85171e-84
ENSMUSG00000032127.9	Vps11	protein_coding	2453.07	0.769081	0.767913	0.039274	19.5824	1	2.18375e-85	4.20095e-84
ENSMUSG00000027628.10	Aar2	protein_coding	1450.82	0.924713	0.922722	0.0472496	19.5708	1	2.74398e-85	5.26655e-84
ENSMUSG00000031837.14	Necab2	protein_coding	6728.52	0.715953	0.714997	0.0366461	19.537	1	5.3259e-85	1.02103e-83
ENSMUSG00000036006.19	Ripor2	protein_coding	4423.33	0.757628	0.756529	0.038795	19.529	1	6.2267e-85	1.19236e-83
ENSMUSG00000025580.15	Eif4a3	protein_coding	1571.72	0.991772	0.989245	0.0508029	19.522	1	7.1453e-85	1.36669e-83
ENSMUSG00000049119.14	Fam110b	protein_coding	2727.94	0.806302	0.80493	0.0413149	19.516	1	8.02603e-85	1.53339e-83
ENSMUSG00000040462.13	Os9	protein_coding	3638.04	0.602218	0.601653	0.0309301	19.4703	1	1.96258e-84	3.73673e-83
ENSMUSG00000019831.14	Wasf1	protein_coding	9080.75	0.800514	0.79919	0.0411471	19.455	1	2.64557e-84	5.01997e-83
ENSMUSG00000029406.15	Pitpnm2	protein_coding	11836.1	0.732058	0.731048	0.0376286	19.4548	1	2.6527e-84	5.02779e-83
ENSMUSG00000005514.14	Por	protein_coding	3247.92	0.817598	0.816187	0.0420338	19.451	1	2.85874e-84	5.41216e-83
ENSMUSG00000015981.12	Stk32c	protein_coding	5690.17	0.843002	0.841426	0.043395	19.4263	1	4.62885e-84	8.74349e-83
ENSMUSG00000042535.9	Gtpbp1	protein_coding	2370.24	0.741768	0.740693	0.0381981	19.419	1	5.33643e-84	1.00687e-82
ENSMUSG00000029559.15	2210016L21Rik	protein_coding	3155.13	0.720744	0.719771	0.0371297	19.4115	1	6.16851e-84	1.16255e-82
ENSMUSG00000032036.15	Kirrel3	protein_coding	3045.12	0.734782	0.733753	0.0378673	19.4042	1	7.11721e-84	1.33983e-82
ENSMUSG00000052374.16	Actn2	protein_coding	2554.19	1.08485	1.0814	0.0559697	19.3829	1	1.07713e-83	2.02544e-82
ENSMUSG00000028851.6	Nudc	protein_coding	3876.98	0.611476	0.610871	0.0315588	19.3758	1	1.23574e-83	2.32107e-82
ENSMUSG00000017670.16	Elmo2	protein_coding	4348.3	0.656096	0.655354	0.033902	19.3527	1	1.93364e-83	3.62378e-82
ENSMUSG00000070000.13	Fcho1	protein_coding	2762.52	0.820725	0.819245	0.0424399	19.3385	1	2.54789e-83	4.75892e-82
ENSMUSG00000055319.8	Sec23ip	protein_coding	1453.94	0.867517	0.865828	0.0448973	19.3222	1	3.49132e-83	6.47757e-82
ENSMUSG00000015476.6	Prrt1	protein_coding	6730.69	0.816431	0.814988	0.0422536	19.3221	1	3.49797e-83	6.48269e-82
ENSMUSG00000050164.11	Mchr1	protein_coding	1962.48	1.19692	1.19241	0.0619499	19.3207	1	3.59596e-83	6.65692e-82
ENSMUSG00000000168.9	Dlat	protein_coding	3040.31	0.687427	0.686584	0.0355822	19.3194	1	3.68892e-83	6.82143e-82
ENSMUSG00000022750.18	Klhl22	protein_coding	2183.76	0.733873	0.732842	0.037999	19.313	1	4.17921e-83	7.71952e-82
ENSMUSG00000028954.11	Nub1	protein_coding	4598.9	0.680343	0.679508	0.0352424	19.3047	1	4.90586e-83	9.05171e-82
ENSMUSG00000061689.15	Dlgap4	protein_coding	10374.4	0.586844	0.586312	0.0304402	19.2786	1	8.12451e-83	1.49573e-81
ENSMUSG00000036733.16	Rbm42	protein_coding	2109.08	0.999363	0.996718	0.0519559	19.2348	1	1.89169e-82	3.44465e-81
ENSMUSG00000022031.6	Elp3	protein_coding	2540.95	0.726694	0.725679	0.0378145	19.2173	1	2.65073e-82	4.82156e-81
ENSMUSG00000030731.13	Syt3	protein_coding	1884.47	0.81613	0.814659	0.0424756	19.2141	1	2.82106e-82	5.12579e-81
ENSMUSG00000036327.18	Qsox2	protein_coding	1364.27	0.920614	0.918539	0.0479301	19.2074	1	3.20672e-82	5.81388e-81
ENSMUSG00000020089.8	Ppa1	protein_coding	2125.19	0.77294	0.771705	0.0402416	19.2075	1	3.20444e-82	5.81388e-81
ENSMUSG00000068039.13	Tcp1	protein_coding	6381.19	0.656795	0.65604	0.0342267	19.1896	1	4.524e-82	8.19325e-81
ENSMUSG00000040687.16	Madd	protein_coding	6024.34	0.653526	0.652779	0.0340659	19.1841	1	5.02091e-82	9.08333e-81
ENSMUSG00000023274.14	Cd4	protein_coding	2816.49	1.26962	1.26392	0.0662263	19.1709	1	6.4738e-82	1.16864e-80
ENSMUSG00000022255.16	Mtdh	protein_coding	4481.54	0.751067	0.749933	0.0392125	19.1538	1	9.00282e-82	1.62342e-80
ENSMUSG00000056296.17	Synpr	protein_coding	6193.1	0.835083	0.83353	0.043613	19.1476	1	1.01437e-81	1.82718e-80
ENSMUSG00000037070.10	Rbmxl1	protein_coding	1416.28	0.88566	0.88384	0.0463718	19.0991	1	2.56834e-81	4.62134e-80
ENSMUSG00000024855.10	Pacs1	protein_coding	3265.86	0.761343	0.760156	0.0398929	19.0847	1	3.38521e-81	6.08463e-80
ENSMUSG00000021076.6	Actr10	protein_coding	3547.81	0.666053	0.66526	0.0349364	19.0647	1	4.95736e-81	8.90086e-80
ENSMUSG00000032468.11	Armc8	protein_coding	2826.55	0.674723	0.673901	0.0353969	19.0616	1	5.26149e-81	9.42665e-80
ENSMUSG00000031913.9	Vps4a	protein_coding	2970.63	0.671251	0.670434	0.035217	19.0604	1	5.38424e-81	9.63624e-80
ENSMUSG00000019189.13	Rnf145	protein_coding	3923.57	0.688489	0.687603	0.0361751	19.0321	1	9.24793e-81	1.65157e-79
ENSMUSG00000022234.15	Cct5	protein_coding	4181.63	0.648106	0.647371	0.034054	19.0317	1	9.31871e-81	1.66243e-79
ENSMUSG00000005299.6	Letm1	protein_coding	3248.65	0.719692	0.718678	0.0378258	19.0265	1	1.02952e-80	1.83273e-79
ENSMUSG00000041773.8	Enc1	protein_coding	11752.6	0.956131	0.953771	0.050277	19.0173	1	1.22715e-80	2.17757e-79
ENSMUSG00000067629.13	Syngap1	protein_coding	11868.6	0.71294	0.711956	0.0375063	19.0085	1	1.44961e-80	2.56687e-79
ENSMUSG00000021360.16	Gcnt2	protein_coding	2889.6	1.02132	1.01823	0.0538075	18.9811	1	2.44521e-80	4.31608e-79
ENSMUSG00000029430.13	Ran	protein_coding	5593.12	0.618665	0.618024	0.0325944	18.9807	1	2.46248e-80	4.34197e-79
ENSMUSG00000041263.14	Rusc1	protein_coding	3510.61	0.694294	0.693384	0.036592	18.9739	1	2.80063e-80	4.933e-79
ENSMUSG00000018770.9	Atp5g3	protein_coding	5389.41	0.666451	0.665646	0.0351258	18.9733	1	2.83677e-80	4.99141e-79
ENSMUSG00000020211.15	Sf3a2	protein_coding	1643.62	0.890603	0.888666	0.0469747	18.9592	1	3.70715e-80	6.50914e-79
ENSMUSG00000001227.12	Sema6b	protein_coding	4834.52	0.653528	0.65276	0.0344913	18.9476	1	4.62215e-80	8.09022e-79
ENSMUSG00000044550.11	Tceal3	protein_coding	3497.2	0.72993	0.728873	0.0385561	18.9316	1	6.25937e-80	1.0933e-78
ENSMUSG00000045287.6	Rtn4rl1	protein_coding	1807.91	0.838267	0.836662	0.0442853	18.9288	1	6.60795e-80	1.15297e-78
ENSMUSG00000020747.17	Tmem94	protein_coding	3538.59	0.691951	0.69103	0.0365782	18.9171	1	8.25293e-80	1.43849e-78
ENSMUSG00000017760.16	Ctsa	protein_coding	2686.36	0.714072	0.71308	0.0377769	18.9023	1	1.091e-79	1.89964e-78
ENSMUSG00000030284.11	Creld1	protein_coding	3192.66	0.811564	0.810069	0.043109	18.8259	1	4.63672e-79	8.0149e-78
ENSMUSG00000029602.11	Rasal1	protein_coding	1594.85	0.963828	0.961595	0.0512142	18.8196	1	5.22243e-79	9.018e-78
ENSMUSG00000000751.13	Rpa1	protein_coding	1635.6	0.833649	0.832069	0.044298	18.8191	1	5.2671e-79	9.08575e-78
ENSMUSG00000028580.15	Pum1	protein_coding	4225.47	0.658414	0.657623	0.0349985	18.8126	1	5.95115e-79	1.02446e-77
ENSMUSG00000025503.5	Taldo1	protein_coding	2593.87	0.718847	0.717813	0.0382398	18.7984	1	7.78241e-79	1.33694e-77
ENSMUSG00000040118.15	Cacna2d1	protein_coding	4775.68	0.846582	0.84491	0.0450515	18.7914	1	8.87772e-79	1.52354e-77
ENSMUSG00000039148.5	Sart1	protein_coding	2091.31	0.903678	0.901612	0.0480973	18.7885	1	9.37161e-79	1.60664e-77
ENSMUSG00000040007.8	Bahd1	protein_coding	1909.57	0.904776	0.902663	0.0481857	18.7769	1	1.16793e-78	1.99817e-77
ENSMUSG00000038462.3	Uqcrfs1	protein_coding	2913.34	0.643862	0.643124	0.0343255	18.7575	1	1.68084e-78	2.87274e-77
ENSMUSG00000028478.18	Clta	protein_coding	4793.74	0.702785	0.70182	0.0375094	18.7362	1	2.50689e-78	4.28017e-77
ENSMUSG00000037236.16	Matr3	protein_coding	15773.7	0.770904	0.769628	0.0411615	18.7288	1	2.88449e-78	4.91983e-77
ENSMUSG00000039530.17	Tusc3	protein_coding	6663.99	0.755986	0.754771	0.0403734	18.7248	1	3.10584e-78	5.29197e-77
ENSMUSG00000067242.11	Lgi1	protein_coding	5802.62	0.603492	0.602867	0.0322835	18.6935	1	5.59153e-78	9.51757e-77
ENSMUSG00000020719.14	Ddx5	protein_coding	29668.2	0.586552	0.585987	0.031379	18.6925	1	5.6948e-78	9.68349e-77
ENSMUSG00000024271.8	Elp2	protein_coding	2228.91	0.738412	0.737302	0.0395467	18.6719	1	8.38102e-78	1.42367e-76
ENSMUSG00000068739.13	Sars	protein_coding	3990.89	0.63194	0.63123	0.0338619	18.6623	1	1.00387e-77	1.70351e-76
ENSMUSG00000005609.16	Ctr9	protein_coding	2033.96	0.755764	0.754544	0.0405312	18.6465	1	1.34862e-77	2.28622e-76
ENSMUSG00000055675.6	Kbtbd11	protein_coding	6404.24	0.683552	0.68265	0.0366907	18.6301	1	1.83081e-77	3.08797e-76
ENSMUSG00000044030.4	Irf2bp1	protein_coding	2198.63	0.837014	0.835359	0.0449421	18.6243	1	2.04136e-77	3.43614e-76
ENSMUSG00000074892.9	B3galt5	protein_coding	3468.92	0.646906	0.646136	0.0347419	18.6203	1	2.19925e-77	3.6982e-76
ENSMUSG00000024498.16	Tcerg1	protein_coding	2196.65	0.747244	0.746065	0.0401583	18.6075	1	2.79415e-77	4.68911e-76
ENSMUSG00000020647.10	Ncoa1	protein_coding	5990.97	0.654365	0.653568	0.0351868	18.5969	1	3.40523e-77	5.70316e-76
ENSMUSG00000021066.9	Atl1	protein_coding	3836.42	0.719451	0.7184	0.0386979	18.5915	1	3.76618e-77	6.30136e-76
ENSMUSG00000033594.11	Spata2l	protein_coding	2887.82	1.06785	1.06434	0.0574741	18.5798	1	4.68471e-77	7.83036e-76
ENSMUSG00000036782.13	Klhl13	protein_coding	5807.87	0.830946	0.829306	0.0447807	18.5559	1	7.3089e-77	1.22044e-75
ENSMUSG00000026750.6	Psmb7	protein_coding	2635.39	0.715924	0.714883	0.0385936	18.5503	1	8.10492e-77	1.34984e-75
ENSMUSG00000021400.8	Wrnip1	protein_coding	2070.86	0.799794	0.798347	0.0431363	18.5411	1	9.62489e-77	1.60076e-75
ENSMUSG00000020265.16	Sumo3	protein_coding	5117.6	0.587728	0.587148	0.0317108	18.534	1	1.09845e-76	1.82506e-75
ENSMUSG00000030816.8	Rnf40	protein_coding	2205.84	0.804688	0.803196	0.043426	18.5301	1	1.18037e-76	1.95923e-75
ENSMUSG00000002844.9	Adprh	protein_coding	2294.52	0.756203	0.754976	0.0408211	18.5248	1	1.30281e-76	2.16031e-75
ENSMUSG00000005338.13	Cadm3	protein_coding	16777.4	0.620325	0.619642	0.0334879	18.5239	1	1.32534e-76	2.19548e-75
ENSMUSG00000013787.15	Ehmt2	protein_coding	6988.89	0.598538	0.597919	0.0323308	18.5129	1	1.62446e-76	2.68301e-75
ENSMUSG00000001552.14	Jup	protein_coding	2382.46	0.890723	0.888728	0.0481213	18.51	1	1.71639e-76	2.83205e-75
ENSMUSG00000066392.11	Nrxn3	protein_coding	12425.1	0.67667	0.675782	0.0365806	18.4981	1	2.13948e-76	3.52318e-75
ENSMUSG00000009569.14	Mrtfb	protein_coding	15313.9	0.843877	0.842156	0.0456553	18.4837	1	2.79606e-76	4.59533e-75
ENSMUSG00000005262.13	Ufd1	protein_coding	2202.92	0.739744	0.738592	0.0400513	18.4699	1	3.60886e-76	5.91953e-75
ENSMUSG00000021285.15	Ppp1r13b	protein_coding	3102.28	0.609525	0.608868	0.0330018	18.4694	1	3.63868e-76	5.95673e-75
ENSMUSG00000028525.16	Pde4b	protein_coding	6950.43	0.601078	0.600451	0.0325687	18.4557	1	4.69072e-76	7.65647e-75
ENSMUSG00000002900.16	Lamb1	protein_coding	1414.25	0.984647	0.981929	0.0533545	18.4548	1	4.7714e-76	7.78055e-75
ENSMUSG00000021814.17	Anxa7	protein_coding	1928.68	0.734966	0.733847	0.0398426	18.4467	1	5.53953e-76	9.02431e-75
ENSMUSG00000045411.16	2410002F23Rik	protein_coding	2076.13	0.722716	0.721647	0.0391959	18.4386	1	6.4408e-76	1.04823e-74
ENSMUSG00000022048.8	Dpysl2	protein_coding	7201.25	0.651287	0.650497	0.0353395	18.4294	1	7.62613e-76	1.23993e-74
ENSMUSG00000045284.9	Dcaf12l1	protein_coding	1949.5	0.895804	0.893775	0.0486135	18.427	1	7.972e-76	1.29239e-74
ENSMUSG00000030000.10	Add2	protein_coding	15791.7	0.715736	0.714676	0.0388735	18.4119	1	1.05416e-75	1.70731e-74
ENSMUSG00000056812.14	St8sia3	protein_coding	17551.5	0.863576	0.861707	0.0469232	18.404	1	1.21983e-75	1.97371e-74
ENSMUSG00000021478.6	Drd1	protein_coding	6535.19	1.0656	1.06217	0.0579097	18.401	1	1.28947e-75	2.08438e-74
ENSMUSG00000025889.13	Snca	protein_coding	6047.69	0.931999	0.92966	0.0507008	18.3823	1	1.82025e-75	2.9395e-74
ENSMUSG00000047126.17	Cltc	protein_coding	18866.1	0.632895	0.632161	0.0344402	18.3766	1	2.02097e-75	3.25735e-74
ENSMUSG00000062444.14	Ap3b2	protein_coding	3320.85	0.731312	0.730193	0.039811	18.3696	1	2.30126e-75	3.70553e-74
ENSMUSG00000034675.17	Dbn1	protein_coding	6578.35	0.671794	0.670912	0.0366019	18.3541	1	3.06293e-75	4.92724e-74
ENSMUSG00000000399.10	Ndufa9	protein_coding	2915.9	0.770458	0.769122	0.04206	18.3181	1	5.93833e-75	9.54362e-74
ENSMUSG00000019471.10	Cdc37	protein_coding	3627.44	0.669455	0.668574	0.0365512	18.3156	1	6.21873e-75	9.98464e-74
ENSMUSG00000049401.10	Ogfr	protein_coding	1542.08	0.823894	0.822245	0.0450743	18.2786	1	1.22586e-74	1.9588e-73
ENSMUSG00000051177.16	Plcb1	protein_coding	14839.6	0.841693	0.83993	0.0460586	18.2744	1	1.32403e-74	2.11163e-73
ENSMUSG00000029463.5	Fam216a	protein_coding	1788.59	0.830304	0.828624	0.045461	18.2641	1	1.59779e-74	2.54579e-73
ENSMUSG00000068205.14	Macrod2	protein_coding	2332.1	0.743787	0.742572	0.0407408	18.2566	1	1.83486e-74	2.92074e-73
ENSMUSG00000016262.14	Sertad4	protein_coding	2241.67	0.905546	0.903325	0.0496105	18.2531	1	1.95466e-74	3.10848e-73
ENSMUSG00000018974.7	Sart3	protein_coding	1506.37	0.814064	0.812474	0.0446337	18.2388	1	2.54174e-74	4.03057e-73
ENSMUSG00000063870.12	Chd4	protein_coding	9272.22	0.799395	0.797888	0.0438324	18.2376	1	2.59839e-74	4.1165e-73
ENSMUSG00000038555.7	Reep2	protein_coding	3802.34	0.679852	0.678917	0.0372807	18.236	1	2.67211e-74	4.22927e-73
ENSMUSG00000024589.17	Nedd4l	protein_coding	11767.4	0.825661	0.823996	0.0452829	18.2334	1	2.80283e-74	4.43197e-73
ENSMUSG00000021108.18	Prkch	protein_coding	2575.11	0.887054	0.885029	0.0487214	18.2067	1	4.56882e-74	7.21761e-73
ENSMUSG00000019261.3	Map1s	protein_coding	2491.05	0.886927	0.88485	0.0487565	18.1909	1	6.089e-74	9.60096e-73
ENSMUSG00000026615.14	Eprs	protein_coding	3036.47	0.690466	0.689493	0.0379616	18.1886	1	6.3595e-74	1.0018e-72
ENSMUSG00000047649.9	Cd3eap	protein_coding	953.347	1.13821	1.13381	0.0625979	18.1829	1	7.05276e-74	1.10996e-72
ENSMUSG00000031834.15	Pik3r2	protein_coding	4027.83	0.723583	0.722452	0.0398121	18.1749	1	8.15249e-74	1.28062e-72
ENSMUSG00000056493.9	Foxk1	protein_coding	2963.87	0.788825	0.787374	0.0434279	18.164	1	9.94774e-74	1.56116e-72
ENSMUSG00000025066.10	Sfr1	protein_coding	2796.97	0.689877	0.688898	0.0379884	18.1602	1	1.0661e-73	1.67152e-72
ENSMUSG00000078517.12	Emc1	protein_coding	2605.3	0.642629	0.641847	0.0353907	18.1582	1	1.10674e-73	1.73361e-72
ENSMUSG00000035835.14	Plppr3	protein_coding	2607.14	0.786538	0.785098	0.0433283	18.153	1	1.21589e-73	1.9028e-72
ENSMUSG00000041729.15	Coro2b	protein_coding	9864.46	0.688096	0.687119	0.0379357	18.1385	1	1.58289e-73	2.47251e-72
ENSMUSG00000050711.7	Scg2	protein_coding	18529.7	1.05805	1.05454	0.0583655	18.1279	1	1.91852e-73	2.99117e-72
ENSMUSG00000042032.13	Mat2b	protein_coding	3050.69	0.773162	0.77178	0.0426549	18.126	1	1.98674e-73	3.09464e-72
ENSMUSG00000032192.9	Gnb5	protein_coding	10164.2	0.915743	0.913434	0.0505429	18.1181	1	2.29247e-73	3.56422e-72
ENSMUSG00000025314.16	Ptprj	protein_coding	4895.39	0.659232	0.658378	0.0364011	18.1103	1	2.64501e-73	4.10849e-72
ENSMUSG00000035007.5	Rundc1	protein_coding	2350.59	0.773142	0.771731	0.0426937	18.1091	1	2.70368e-73	4.19573e-72
ENSMUSG00000102543.5	Pcdhgc5	protein_coding	7704.28	0.794162	0.792668	0.043855	18.1088	1	2.71552e-73	4.2102e-72
ENSMUSG00000030930.14	Chst15	protein_coding	4368.48	0.927739	0.925358	0.0512403	18.1056	1	2.87636e-73	4.4513e-72
ENSMUSG00000028328.13	Tmod1	protein_coding	3057.01	0.930973	0.92855	0.0514704	18.0875	1	3.99588e-73	6.16665e-72
ENSMUSG00000015656.17	Hspa8	protein_coding	58024.2	0.74596	0.74472	0.0412444	18.0863	1	4.08403e-73	6.29687e-72
ENSMUSG00000058248.12	Kcnh1	protein_coding	3805.87	0.798228	0.79674	0.0441443	18.0822	1	4.399e-73	6.77624e-72
ENSMUSG00000030057.15	Cnbp	protein_coding	7874.08	0.595268	0.594636	0.0329255	18.0793	1	4.64283e-73	7.14525e-72
ENSMUSG00000042699.11	Dhx9	protein_coding	4221.51	0.624373	0.623643	0.0345811	18.0553	1	7.16229e-73	1.09721e-71
ENSMUSG00000014606.14	Slc25a11	protein_coding	3243.57	0.608943	0.608266	0.0337361	18.0502	1	7.85843e-73	1.20275e-71
ENSMUSG00000048756.11	Foxo3	protein_coding	3819.58	0.848954	0.847111	0.0470557	18.0415	1	9.20519e-73	1.4063e-71
ENSMUSG00000059361.6	Nrsn2	protein_coding	6255.78	0.594241	0.593609	0.0329602	18.029	1	1.15313e-72	1.76006e-71
ENSMUSG00000031402.12	Mpp1	protein_coding	1274.3	0.95612	0.953446	0.0530371	18.0274	1	1.18795e-72	1.81154e-71
ENSMUSG00000032252.14	Glce	protein_coding	2326.66	0.717545	0.716454	0.0398329	18.0139	1	1.51572e-72	2.30715e-71
ENSMUSG00000032834.11	Pwp2	protein_coding	972.537	1.03229	1.02895	0.0574396	17.9718	1	3.24318e-72	4.92763e-71
ENSMUSG00000021048.7	Mthfd1	protein_coding	1382.72	0.834583	0.832847	0.0464503	17.9672	1	3.51878e-72	5.33665e-71
ENSMUSG00000035960.14	Apex1	protein_coding	1109.63	0.942564	0.940028	0.0524706	17.9637	1	3.75248e-72	5.68077e-71
ENSMUSG00000027669.14	Gnb4	protein_coding	1762.72	0.920197	0.918025	0.0512257	17.9636	1	3.75851e-72	5.68474e-71
ENSMUSG00000032527.13	Pccb	protein_coding	1501.38	0.825896	0.824228	0.0460296	17.9427	1	5.47135e-72	8.26045e-71
ENSMUSG00000033712.6	Ccar2	protein_coding	2752.72	0.653872	0.653027	0.0364524	17.9377	1	5.99096e-72	9.03677e-71
ENSMUSG00000068747.14	Sort1	protein_coding	15650.5	0.720384	0.719244	0.0401825	17.9278	1	7.15464e-72	1.07823e-70
ENSMUSG00000036095.11	Dgkb	protein_coding	21515.8	1.00197	0.998902	0.0559034	17.9233	1	7.76523e-72	1.1692e-70
ENSMUSG00000024261.6	Syt4	protein_coding	7142.67	0.618801	0.618078	0.0345272	17.9221	1	7.92224e-72	1.19176e-70
ENSMUSG00000074736.10	Syndig1	protein_coding	2439.25	0.715877	0.714758	0.0399697	17.9105	1	9.76818e-72	1.46681e-70
ENSMUSG00000024091.9	Vapa	protein_coding	4676.56	0.632746	0.63197	0.0353539	17.8975	1	1.23332e-71	1.85031e-70
ENSMUSG00000031841.19	Cdh13	protein_coding	3686.37	0.693161	0.692137	0.0387871	17.8709	1	1.98761e-71	2.97393e-70
ENSMUSG00000020476.14	Dbnl	protein_coding	2246.67	0.64993	0.649085	0.0364917	17.8104	1	5.87106e-71	8.71422e-70
ENSMUSG00000032571.14	Pik3r4	protein_coding	1977.83	0.81069	0.809003	0.0455351	17.8037	1	6.62045e-71	9.81778e-70
ENSMUSG00000073838.10	Tufm	protein_coding	1678.32	0.858737	0.856796	0.0482391	17.8017	1	6.85955e-71	1.01633e-69
ENSMUSG00000048222.3	Mfap1b	protein_coding	2609.45	0.783201	0.781711	0.0439961	17.8016	1	6.87073e-71	1.01709e-69
ENSMUSG00000028431.11	Elp1	protein_coding	1834.82	0.745214	0.743949	0.041865	17.8004	1	7.01556e-71	1.03761e-69
ENSMUSG00000024158.17	Hagh	protein_coding	1997.28	0.775431	0.773984	0.0435967	17.7865	1	8.99944e-71	1.3275e-69
ENSMUSG00000060882.5	Kcnd2	protein_coding	7877.26	0.835154	0.833336	0.0469658	17.7822	1	9.71639e-71	1.43199e-69
ENSMUSG00000021870.17	Slmap	protein_coding	9708.37	0.670637	0.6697	0.0377233	17.7778	1	1.05025e-70	1.54648e-69
ENSMUSG00000056820.7	Tsnax	protein_coding	6546.49	0.654956	0.654084	0.036853	17.7721	1	1.16246e-70	1.70869e-69
ENSMUSG00000030987.5	Stim1	protein_coding	4520.85	0.589887	0.589245	0.0332039	17.7656	1	1.30481e-70	1.91625e-69
ENSMUSG00000028086.15	Fbxw7	protein_coding	3755.38	0.837119	0.835311	0.0471354	17.7599	1	1.44582e-70	2.11961e-69
ENSMUSG00000063063.12	Ctnna2	protein_coding	4377.4	0.585063	0.584436	0.0330053	17.7263	0	2.62582e-70	3.84276e-69
ENSMUSG00000033910.13	Gucy1a1	protein_coding	9366.55	0.83001	0.828218	0.0468263	17.7253	1	2.67559e-70	3.91217e-69
ENSMUSG00000005506.16	Celf1	protein_coding	12458.1	0.75271	0.751378	0.042489	17.7154	1	3.18925e-70	4.65508e-69
ENSMUSG00000024935.11	Slc1a1	protein_coding	4468.8	0.69565	0.694582	0.0393341	17.6857	1	5.40725e-70	7.87186e-69
ENSMUSG00000027455.16	Nsfl1c	protein_coding	2410.34	0.689871	0.688847	0.0390239	17.6782	1	6.17825e-70	8.97863e-69
ENSMUSG00000066979.6	Bub3	protein_coding	1963.54	0.72822	0.727008	0.0412045	17.6733	1	6.73143e-70	9.77403e-69
ENSMUSG00000027091.14	Zc3h15	protein_coding	3507.34	0.793606	0.792042	0.0449109	17.6707	1	7.0546e-70	1.02344e-68
ENSMUSG00000027933.11	Ints3	protein_coding	2146.09	0.713577	0.712439	0.0403838	17.6699	1	7.15729e-70	1.03743e-68
ENSMUSG00000002129.11	Sf3a1	protein_coding	3036.61	0.610806	0.610093	0.0345688	17.6693	1	7.22861e-70	1.04686e-68
ENSMUSG00000035585.16	Tsen34	protein_coding	1639.84	0.759379	0.758022	0.0430131	17.6546	1	9.37869e-70	1.35472e-68
ENSMUSG00000034586.14	Hid1	protein_coding	2278	0.682288	0.681294	0.0386609	17.648	1	1.05368e-69	1.51937e-68
ENSMUSG00000050530.14	Fam171a1	protein_coding	5256.37	0.64134	0.640506	0.0363429	17.6469	1	1.07467e-69	1.5483e-68
ENSMUSG00000031971.15	Ccsap	protein_coding	2295.69	0.817315	0.815589	0.0463349	17.6393	1	1.22987e-69	1.76885e-68
ENSMUSG00000022193.7	Psmb5	protein_coding	2176.65	0.832128	0.830309	0.0471997	17.6299	1	1.45121e-69	2.08181e-68
ENSMUSG00000001642.18	Akr1b3	protein_coding	1296.33	0.880502	0.878351	0.0499741	17.6192	1	1.75545e-69	2.5161e-68
ENSMUSG00000069227.4	Gprin1	protein_coding	2809.97	0.765818	0.764456	0.0434698	17.6172	1	1.81739e-69	2.60263e-68
ENSMUSG00000061479.15	Snrpa	protein_coding	1876.27	0.806678	0.80501	0.0458171	17.6065	1	2.19683e-69	3.14333e-68
ENSMUSG00000025544.13	Tm9sf2	protein_coding	4284.67	0.721569	0.720388	0.0409952	17.6013	1	2.40661e-69	3.43466e-68
ENSMUSG00000025613.13	Cct8	protein_coding	4775.92	0.751684	0.750346	0.0427329	17.5903	1	2.9252e-69	4.17122e-68
ENSMUSG00000027998.11	Plrg1	protein_coding	1265.31	0.974729	0.971827	0.0554161	17.5893	1	2.9774e-69	4.23842e-68
ENSMUSG00000002808.7	Epdr1	protein_coding	3476.18	0.619344	0.618588	0.0352318	17.5791	1	3.55893e-69	5.05332e-68
ENSMUSG00000030584.14	Dpf1	protein_coding	2304.56	0.787388	0.785844	0.0448097	17.5718	1	4.05034e-69	5.74131e-68
ENSMUSG00000038115.16	Ano2	protein_coding	1061.67	1.42327	1.41417	0.0810984	17.5499	1	5.96225e-69	8.43708e-68
ENSMUSG00000003134.10	Tbc1d8	protein_coding	3703.93	0.885417	0.883137	0.0504521	17.5496	1	5.98506e-69	8.46219e-68
ENSMUSG00000028530.14	Jak1	protein_coding	4681.85	0.6227	0.621932	0.0355098	17.536	1	7.61372e-69	1.07558e-67
ENSMUSG00000038365.8	Fbxo25	protein_coding	2101.15	0.7007	0.69961	0.0399834	17.5248	1	9.27144e-69	1.30866e-67
ENSMUSG00000078622.8	Ccdc47	protein_coding	3665.26	0.685314	0.684296	0.0391067	17.5242	1	9.36569e-69	1.32085e-67
ENSMUSG00000047013.15	Fbxo41	protein_coding	4315.74	0.703533	0.702422	0.0401627	17.5171	1	1.06174e-68	1.49359e-67
ENSMUSG00000020918.14	Kat2a	protein_coding	2550.28	0.698111	0.697005	0.0398658	17.5115	1	1.17042e-68	1.64509e-67
ENSMUSG00000039656.17	Rxrb	protein_coding	2467.69	0.677905	0.676879	0.0387732	17.4839	1	1.9017e-68	2.66845e-67
ENSMUSG00000030032.12	Wdr54	protein_coding	554.41	1.24298	1.23672	0.0711216	17.4769	1	2.15017e-68	3.01457e-67
ENSMUSG00000062232.14	Rapgef2	protein_coding	5950.61	0.638149	0.637314	0.0365158	17.476	1	2.18394e-68	3.05935e-67
ENSMUSG00000046922.7	Gpr6	protein_coding	4805.11	1.01436	1.01082	0.0580693	17.468	1	2.50998e-68	3.51313e-67
ENSMUSG00000018042.18	Cyb5r3	protein_coding	2344.84	0.710108	0.708984	0.0406655	17.4622	1	2.78122e-68	3.88952e-67
ENSMUSG00000037579.7	Kcnh3	protein_coding	4875.36	0.8151	0.813332	0.0467028	17.4529	1	3.26946e-68	4.56466e-67
ENSMUSG00000041695.2	Kcnj2	protein_coding	2278.86	1.01894	1.01551	0.058387	17.4515	1	3.3542e-68	4.67907e-67
ENSMUSG00000030557.17	Mef2a	protein_coding	7819.59	0.671997	0.67102	0.0385244	17.4434	1	3.86085e-68	5.38134e-67
ENSMUSG00000034285.15	Nipsnap1	protein_coding	1815.45	0.737111	0.735826	0.0422623	17.4413	1	4.00517e-68	5.57784e-67
ENSMUSG00000030127.15	Cops7a	protein_coding	3217.96	0.588503	0.587841	0.03378	17.4216	1	5.6549e-68	7.85571e-67
ENSMUSG00000024883.8	Rin1	protein_coding	4070.11	0.882954	0.88072	0.0507296	17.4051	1	7.54614e-68	1.04396e-66
ENSMUSG00000041133.11	Smc1a	protein_coding	2139.26	0.935331	0.932647	0.0537555	17.3997	1	8.28841e-68	1.14569e-66
ENSMUSG00000034799.16	Unc13a	protein_coding	10599	0.723786	0.722556	0.0416112	17.394	1	9.15431e-68	1.26434e-66
ENSMUSG00000013033.16	Adgrl1	protein_coding	22650.7	0.654263	0.653355	0.0376183	17.3921	1	9.46653e-68	1.30638e-66
ENSMUSG00000026526.14	Fh1	protein_coding	2123.53	0.763983	0.762546	0.043944	17.3854	1	1.06515e-67	1.46869e-66
ENSMUSG00000024077.15	Strn	protein_coding	12758.4	0.922231	0.91968	0.0530479	17.3849	1	1.07459e-67	1.48048e-66
ENSMUSG00000026854.16	Usp20	protein_coding	2712.52	0.634362	0.633526	0.0364906	17.3842	1	1.08626e-67	1.49533e-66
ENSMUSG00000037428.14	Vgf	protein_coding	14590	0.915815	0.913327	0.0526863	17.3824	1	1.1213e-67	1.5423e-66
ENSMUSG00000074671.6	Tspyl3	protein_coding	1490.64	0.905971	0.903587	0.052159	17.3694	1	1.4071e-67	1.92904e-66
ENSMUSG00000028964.14	Park7	protein_coding	2245.46	0.651805	0.650897	0.0375273	17.3688	1	1.42136e-67	1.94699e-66
ENSMUSG00000022043.19	Trim35	protein_coding	6750.67	0.601195	0.600483	0.0346443	17.3534	1	1.86013e-67	2.54177e-66
ENSMUSG00000020440.13	Arf5	protein_coding	3716.89	0.640213	0.639343	0.0369561	17.3236	1	3.12198e-67	4.25906e-66
ENSMUSG00000003662.10	Ciao1	protein_coding	1541.37	0.870107	0.867949	0.0502631	17.3111	1	3.88262e-67	5.28809e-66
ENSMUSG00000003308.15	Keap1	protein_coding	2630.11	0.650042	0.649142	0.0375593	17.3071	1	4.15991e-67	5.66114e-66
ENSMUSG00000032011.5	Thy1	protein_coding	18555	0.594175	0.593488	0.0343416	17.3019	1	4.55244e-67	6.19028e-66
ENSMUSG00000013833.15	Med16	protein_coding	2309.63	0.768807	0.767315	0.0444534	17.2947	1	5.1581e-67	7.00243e-66
ENSMUSG00000068696.6	Gpr88	protein_coding	52325.9	0.96349	0.960551	0.0557348	17.287	1	5.88945e-67	7.9888e-66
ENSMUSG00000049303.10	Syt12	protein_coding	1917.68	0.949172	0.946331	0.0549082	17.2865	1	5.94228e-67	8.05391e-66
ENSMUSG00000022052.9	Ppp2r2a	protein_coding	7408.93	0.802486	0.80077	0.0464902	17.2614	1	9.18378e-67	1.24171e-65
ENSMUSG00000030374.15	Strn4	protein_coding	5768.72	0.606229	0.605495	0.0351275	17.258	1	9.74949e-67	1.31713e-65
ENSMUSG00000033124.15	Atg9a	protein_coding	4797.44	0.588735	0.588053	0.0341204	17.2547	1	1.03226e-66	1.39343e-65
ENSMUSG00000035765.10	Dym	protein_coding	1924.23	0.76695	0.765438	0.0444735	17.2451	1	1.21778e-66	1.64252e-65
ENSMUSG00000030905.5	Crym	protein_coding	5460.42	0.822238	0.820458	0.0477074	17.235	1	1.45022e-66	1.95288e-65
ENSMUSG00000040591.18	1110051M20Rik	protein_coding	2220.03	0.679158	0.678129	0.0394242	17.2269	1	1.6672e-66	2.24327e-65
ENSMUSG00000018921.11	Pelp1	protein_coding	1447.32	0.831819	0.829921	0.0483009	17.2216	1	1.82848e-66	2.45829e-65
ENSMUSG00000038949.8	Cnst	protein_coding	3819.17	0.829456	0.827525	0.0482033	17.2075	1	2.33463e-66	3.13626e-65
ENSMUSG00000039145.16	Camk1d	protein_coding	6681.21	0.79821	0.796516	0.0463918	17.2058	1	2.40082e-66	3.21999e-65
ENSMUSG00000031432.3	Prps1	protein_coding	2123.37	0.73851	0.737199	0.0429471	17.1958	1	2.85471e-66	3.82261e-65
ENSMUSG00000004069.17	Dnaja3	protein_coding	2074.44	0.684891	0.683815	0.0398927	17.1684	1	4.58234e-66	6.11149e-65
ENSMUSG00000008301.11	Phax	protein_coding	1302.09	0.798082	0.796387	0.046491	17.1664	1	4.741e-66	6.31805e-65
ENSMUSG00000042524.14	Sun2	protein_coding	2686.71	0.76672	0.765156	0.0446673	17.1651	1	4.84361e-66	6.44964e-65
ENSMUSG00000018286.6	Psmb6	protein_coding	2232.08	0.790627	0.788976	0.0460622	17.1643	1	4.91148e-66	6.53481e-65
ENSMUSG00000065979.12	Cpped1	protein_coding	1668.61	0.772796	0.771238	0.0450375	17.159	1	5.38753e-66	7.1625e-65
ENSMUSG00000029227.15	Fip1l1	protein_coding	2681.73	0.622151	0.621358	0.0362613	17.1574	1	5.5302e-66	7.34632e-65
ENSMUSG00000068921.14	Dap3	protein_coding	1968.1	0.716038	0.714822	0.0417461	17.1522	1	6.04928e-66	8.02949e-65
ENSMUSG00000027433.5	Xrn2	protein_coding	1816.02	0.692353	0.691233	0.0403726	17.1491	1	6.38369e-66	8.46663e-65
ENSMUSG00000024002.18	Brd4	protein_coding	4931.01	0.590176	0.58949	0.0344259	17.1434	1	7.04556e-66	9.32963e-65
ENSMUSG00000047879.17	Usp14	protein_coding	3896.68	0.645259	0.644368	0.0376396	17.1431	1	7.07869e-66	9.36608e-65
ENSMUSG00000061759.15	Armt1	protein_coding	1013.02	0.968829	0.965756	0.0565199	17.1414	1	7.2902e-66	9.63831e-65
ENSMUSG00000034818.16	Celf5	protein_coding	12886.2	0.616655	0.615871	0.0359862	17.1359	1	8.0124e-66	1.05847e-64
ENSMUSG00000027593.15	Raly	protein_coding	2334.6	0.676575	0.675534	0.0394954	17.1305	1	8.79568e-66	1.16011e-64
ENSMUSG00000021024.14	Psma6	protein_coding	1950.56	0.755047	0.753614	0.0440828	17.1279	1	9.1887e-66	1.21099e-64
ENSMUSG00000032373.15	Car12	protein_coding	2672.56	1.02535	1.02173	0.0599626	17.0998	1	1.48877e-65	1.95744e-64
ENSMUSG00000015757.10	Ppil4	protein_coding	1687.87	0.821346	0.819489	0.0480543	17.0921	1	1.70071e-65	2.23259e-64
ENSMUSG00000042303.19	Sgsm3	protein_coding	1534.54	0.745795	0.744391	0.0436774	17.0751	1	2.27576e-65	2.98278e-64
ENSMUSG00000027782.10	Kpna4	protein_coding	3121.33	0.661315	0.660347	0.0387861	17.0503	1	3.4765e-65	4.54943e-64
ENSMUSG00000017210.14	Med24	protein_coding	2720.44	0.618099	0.617293	0.0362684	17.0424	1	3.98209e-65	5.20289e-64
ENSMUSG00000026571.12	Dcaf6	protein_coding	3129.26	0.660965	0.659981	0.0388087	17.0314	1	4.80717e-65	6.27601e-64
ENSMUSG00000016554.9	Eif3d	protein_coding	1995.69	0.730197	0.728881	0.042901	17.0205	1	5.7854e-65	7.54723e-64
ENSMUSG00000035152.14	Ap2b1	protein_coding	14403	0.666922	0.665918	0.0392155	17.0066	1	7.34174e-65	9.56258e-64
ENSMUSG00000051726.6	Kcnf1	protein_coding	3675.24	0.928765	0.926087	0.0546327	17.0002	1	8.18765e-65	1.06478e-63
ENSMUSG00000037148.8	Arhgap10	protein_coding	1396.32	0.95516	0.952176	0.0562126	16.9919	1	9.42677e-65	1.22401e-63
ENSMUSG00000044352.6	Sowaha	protein_coding	7846.08	0.720353	0.719082	0.0424349	16.9755	1	1.24756e-64	1.61487e-63
ENSMUSG00000024642.17	Tle4	protein_coding	5058.76	0.762726	0.761202	0.0449352	16.9739	1	1.28137e-64	1.65607e-63
ENSMUSG00000046191.7	Pcdhb20	protein_coding	650.212	1.15923	1.15394	0.0682964	16.9735	1	1.28995e-64	1.66587e-63
ENSMUSG00000071723.7	Gspt2	protein_coding	1118.28	0.955921	0.953001	0.0563508	16.9638	1	1.52287e-64	1.96211e-63
ENSMUSG00000009640.11	Dmap1	protein_coding	789.115	1.0858	1.08144	0.0640253	16.9589	1	1.65385e-64	2.12922e-63
ENSMUSG00000022494.15	Shisa9	protein_coding	4774.08	0.628296	0.627457	0.0370489	16.9585	1	1.66437e-64	2.14111e-63
ENSMUSG00000066037.14	Hnrnpr	protein_coding	3567	0.703576	0.70239	0.0414921	16.9568	1	1.71291e-64	2.20186e-63
ENSMUSG00000022016.16	Akap11	protein_coding	13066.1	0.695581	0.694435	0.0410244	16.9553	1	1.75818e-64	2.25831e-63
ENSMUSG00000079562.7	Maea	protein_coding	2264.25	0.626277	0.62544	0.0369442	16.952	1	1.86141e-64	2.38908e-63
ENSMUSG00000032366.15	Tpm1	protein_coding	10210.8	0.732741	0.731391	0.0432258	16.9515	1	1.87697e-64	2.40719e-63
ENSMUSG00000062995.12	Ica1	protein_coding	1526.94	0.751585	0.750124	0.0443548	16.9449	1	2.10045e-64	2.68967e-63
ENSMUSG00000022540.16	Rogdi	protein_coding	2669.99	0.690814	0.6897	0.0407804	16.9398	1	2.28712e-64	2.92422e-63
ENSMUSG00000027430.12	Dtd1	protein_coding	1531.39	0.867481	0.865268	0.051211	16.9393	1	2.30692e-64	2.94728e-63
ENSMUSG00000046480.6	Scn4b	protein_coding	55333.2	1.27614	1.26905	0.0754248	16.9194	1	3.23812e-64	4.1338e-63
ENSMUSG00000030751.18	Psma1	protein_coding	1895.61	0.793051	0.791345	0.0469091	16.9061	1	4.05593e-64	5.16991e-63
ENSMUSG00000020547.5	Bzw2	protein_coding	1307.67	0.912375	0.909812	0.0539801	16.9021	1	4.34393e-64	5.52857e-63
ENSMUSG00000020900.15	Myh10	protein_coding	14997.7	0.840219	0.838167	0.0498353	16.8599	1	8.87242e-64	1.12492e-62
ENSMUSG00000022044.14	Stmn4	protein_coding	4512.39	0.689333	0.688188	0.0408878	16.8591	1	8.98736e-64	1.13863e-62
ENSMUSG00000024969.15	Mark2	protein_coding	5721.64	0.695306	0.694137	0.0412851	16.8416	1	1.21001e-63	1.53182e-62
ENSMUSG00000030967.15	Zranb1	protein_coding	2112.2	0.740546	0.739124	0.0440105	16.8266	1	1.55901e-63	1.96916e-62
ENSMUSG00000024030.7	Abcg1	protein_coding	4129.71	0.647196	0.646245	0.0384656	16.8253	1	1.59228e-63	2.00966e-62
ENSMUSG00000029106.14	Add1	protein_coding	14642	0.604288	0.603522	0.0359317	16.8177	1	1.81028e-63	2.28136e-62
ENSMUSG00000022840.9	Adcy5	protein_coding	57317.7	0.831264	0.829275	0.0494495	16.8104	1	2.04896e-63	2.58021e-62
ENSMUSG00000049422.7	Chchd10	protein_coding	6448.53	0.609898	0.609098	0.0362898	16.8063	1	2.19325e-63	2.75983e-62
ENSMUSG00000070576.4	Mn1	protein_coding	3912.7	0.748552	0.747069	0.0445411	16.8059	1	2.21088e-63	2.77991e-62
ENSMUSG00000052833.9	Sae1	protein_coding	2423.99	0.643913	0.642988	0.0383236	16.802	1	2.36069e-63	2.96382e-62
ENSMUSG00000030302.16	Atp2b2	protein_coding	34916.3	0.713496	0.712235	0.0424709	16.7997	1	2.45422e-63	3.07893e-62
ENSMUSG00000022305.13	Lrp12	protein_coding	2357.93	0.738449	0.737024	0.0439678	16.7952	1	2.64582e-63	3.31681e-62
ENSMUSG00000009681.10	Bcr	protein_coding	20927.8	0.738802	0.737399	0.0439932	16.7935	1	2.72086e-63	3.40322e-62
ENSMUSG00000056201.8	Cfl1	protein_coding	21033.5	0.590977	0.59026	0.035206	16.7862	1	3.07715e-63	3.84598e-62
ENSMUSG00000025781.14	Atp5c1	protein_coding	5573.75	0.622039	0.621202	0.0370667	16.7816	1	3.32738e-63	4.15562e-62
ENSMUSG00000043683.4	Fem1a	protein_coding	2987.14	0.712035	0.710768	0.0424326	16.7804	1	3.39759e-63	4.24013e-62
ENSMUSG00000038296.14	Galnt18	protein_coding	1323.14	0.894363	0.891936	0.0533415	16.7667	1	4.27335e-63	5.3251e-62
ENSMUSG00000028811.11	Yars	protein_coding	3075.04	0.617209	0.616376	0.0368258	16.7603	1	4.76577e-63	5.92987e-62
ENSMUSG00000003234.16	Abcf3	protein_coding	1753.72	0.69611	0.694941	0.0415526	16.7525	1	5.42849e-63	6.74944e-62
ENSMUSG00000002012.13	Pnck	protein_coding	2093.73	0.866409	0.864236	0.0517618	16.7384	1	6.88446e-63	8.54697e-62
ENSMUSG00000005583.16	Mef2c	protein_coding	6104.76	0.841359	0.839292	0.0502777	16.7342	1	7.38072e-63	9.14946e-62
ENSMUSG00000015217.11	Hmgb3	protein_coding	1712.3	0.897425	0.894919	0.053647	16.7283	1	8.14923e-63	1.00946e-61
ENSMUSG00000001380.7	Hars	protein_coding	2094.56	0.745303	0.743864	0.0445883	16.7152	1	1.01564e-62	1.2553e-61
ENSMUSG00000031155.16	Pim2	protein_coding	1311.21	0.76801	0.766455	0.0459503	16.7139	1	1.03761e-62	1.28151e-61
ENSMUSG00000028484.16	Psip1	protein_coding	9138.02	0.681584	0.680471	0.04078	16.7137	1	1.04203e-62	1.28602e-61
ENSMUSG00000029599.13	Ddx54	protein_coding	1665.12	0.789269	0.78753	0.0472295	16.7114	1	1.08337e-62	1.33605e-61
ENSMUSG00000035754.8	Wdr18	protein_coding	1961.59	0.682775	0.681646	0.0408667	16.7074	1	1.15812e-62	1.42717e-61
ENSMUSG00000028249.15	Sdcbp	protein_coding	4945.98	0.593716	0.592981	0.0355439	16.7037	1	1.23147e-62	1.51645e-61
ENSMUSG00000027298.17	Tyro3	protein_coding	9030.43	0.742346	0.740911	0.044448	16.7014	1	1.27925e-62	1.57413e-61
ENSMUSG00000076441.9	Ass1	protein_coding	2708.22	0.776824	0.775136	0.0465401	16.6915	1	1.51187e-62	1.859e-61
ENSMUSG00000094626.1	Tmem121b	protein_coding	2906.46	0.827032	0.825016	0.0495717	16.6835	1	1.72657e-62	2.12143e-61
ENSMUSG00000031948.14	Kars	protein_coding	3119.42	0.678605	0.677497	0.0406833	16.6802	1	1.82693e-62	2.2431e-61
ENSMUSG00000030172.15	Erc1	protein_coding	1825.34	0.743052	0.741639	0.0445843	16.6662	1	2.30647e-62	2.82771e-61
ENSMUSG00000026860.16	Sh3glb2	protein_coding	4201.8	0.587855	0.587136	0.0352914	16.6572	1	2.68311e-62	3.28706e-61
ENSMUSG00000020180.10	Snrpd3	protein_coding	1992.7	0.738634	0.737212	0.0443611	16.6505	1	3.00197e-62	3.6723e-61
ENSMUSG00000031292.14	Cdkl5	protein_coding	8918.57	0.773911	0.772266	0.0464943	16.6453	1	3.27506e-62	4.00344e-61
ENSMUSG00000002763.16	Pex6	protein_coding	2137.05	0.696527	0.69532	0.0418464	16.6448	1	3.29941e-62	4.03025e-61
ENSMUSG00000052889.11	Prkcb	protein_coding	28203.7	0.89333	0.890811	0.0536854	16.6401	1	3.57103e-62	4.35885e-61
ENSMUSG00000029722.15	Agfg2	protein_coding	2290.24	0.900147	0.897543	0.0541066	16.6365	1	3.78924e-62	4.62182e-61
ENSMUSG00000005148.8	Klf5	protein_coding	1377.08	1.05085	1.04689	0.0631847	16.6314	1	4.12694e-62	5.03005e-61
ENSMUSG00000030256.11	Bhlhe41	protein_coding	2377.41	0.744796	0.743366	0.0447886	16.6291	1	4.2864e-62	5.22059e-61
ENSMUSG00000055003.14	Lrtm2	protein_coding	4116.09	0.750762	0.74923	0.0451907	16.6132	1	5.59496e-62	6.79947e-61
ENSMUSG00000025364.13	Pa2g4	protein_coding	2057.31	0.634401	0.633506	0.0382075	16.6041	1	6.50985e-62	7.90557e-61
ENSMUSG00000020840.10	Blmh	protein_coding	2097.6	0.696712	0.695495	0.0419698	16.6003	1	6.93378e-62	8.41426e-61
ENSMUSG00000028902.4	Sf3a3	protein_coding	967.357	0.929999	0.927168	0.0561093	16.5748	1	1.06067e-61	1.28527e-60
ENSMUSG00000029152.13	Ociad1	protein_coding	8297.14	0.643527	0.642578	0.038849	16.5648	1	1.2518e-61	1.51249e-60
ENSMUSG00000042046.15	Dstyk	protein_coding	3269.03	0.647262	0.646298	0.039085	16.5604	1	1.34779e-61	1.62612e-60
ENSMUSG00000027597.15	Ahcy	protein_coding	1515.38	0.848597	0.846426	0.0512493	16.5582	1	1.39699e-61	1.68425e-60
ENSMUSG00000022110.13	Sucla2	protein_coding	3989.48	0.609532	0.60872	0.0368598	16.5365	1	2.00266e-61	2.40752e-60
ENSMUSG00000057719.11	Sh3rf2	protein_coding	2750.78	1.22252	1.21575	0.0739897	16.5228	1	2.51446e-61	3.01627e-60
ENSMUSG00000003575.13	Crtc1	protein_coding	10017.7	0.693138	0.691942	0.0419587	16.5195	1	2.65486e-61	3.1824e-60
ENSMUSG00000066643.12	Wdr35	protein_coding	1452.37	0.774026	0.772394	0.0468733	16.5131	1	2.95129e-61	3.5352e-60
ENSMUSG00000027827.16	Kcnab1	protein_coding	13643	0.903832	0.901163	0.0547509	16.5081	1	3.20887e-61	3.83823e-60
ENSMUSG00000021895.10	Arhgef3	protein_coding	2520.52	0.753687	0.752146	0.0456681	16.5036	1	3.45782e-61	4.13305e-60
ENSMUSG00000078161.8	Erich3	protein_coding	2136.77	1.10118	1.0964	0.0667634	16.4937	1	4.06906e-61	4.86016e-60
ENSMUSG00000034974.13	Dapk3	protein_coding	1366.16	0.823826	0.821793	0.0499967	16.4776	1	5.31327e-61	6.32817e-60
ENSMUSG00000068740.13	Celsr2	protein_coding	8523.61	0.833081	0.830998	0.0505886	16.4678	1	6.25449e-61	7.43857e-60
ENSMUSG00000029028.14	Lrrc47	protein_coding	2130.76	0.673119	0.672014	0.040919	16.45	1	8.3813e-61	9.94676e-60
ENSMUSG00000040022.14	Rab11fip2	protein_coding	3106.01	0.599941	0.599154	0.0364729	16.4489	1	8.53625e-61	1.01235e-59
ENSMUSG00000036699.12	Zcchc12	protein_coding	5498.93	0.807112	0.805249	0.0490975	16.439	1	1.00595e-60	1.19045e-59
ENSMUSG00000024120.12	Lrpprc	protein_coding	2354.77	0.662156	0.661108	0.040301	16.4303	1	1.16155e-60	1.37168e-59
ENSMUSG00000048458.8	Inka2	protein_coding	4089.18	0.921729	0.918839	0.056247	16.3872	1	2.3622e-60	2.77189e-59
ENSMUSG00000026578.6	Ccdc181	protein_coding	940.077	0.918856	0.916005	0.0561098	16.376	1	2.83697e-60	3.32667e-59
ENSMUSG00000015889.8	Lta4h	protein_coding	1170.41	0.929106	0.926147	0.0567714	16.3657	1	3.35895e-60	3.93322e-59
ENSMUSG00000035486.14	Plk5	protein_coding	687.562	1.21619	1.20928	0.074319	16.3645	1	3.42934e-60	4.01002e-59
ENSMUSG00000069814.6	Ccdc92b	protein_coding	2170.52	0.741722	0.740175	0.0453392	16.3594	1	3.72821e-60	4.35341e-59
ENSMUSG00000041037.8	Irgq	protein_coding	3823.06	0.677629	0.676494	0.041427	16.3572	1	3.86751e-60	4.5129e-59
ENSMUSG00000024797.14	Vps51	protein_coding	1617.06	0.82925	0.827153	0.0507015	16.3556	1	3.97078e-60	4.63018e-59
ENSMUSG00000020737.12	Jpt1	protein_coding	1473.15	0.703165	0.70193	0.043011	16.3485	1	4.45912e-60	5.19236e-59
ENSMUSG00000062202.14	Btbd9	protein_coding	2325.21	0.649377	0.648377	0.0397367	16.342	1	4.9619e-60	5.76976e-59
ENSMUSG00000026930.15	Gpsm1	protein_coding	2023.31	0.698385	0.697154	0.0427401	16.3403	1	5.10298e-60	5.92969e-59
ENSMUSG00000024937.15	Ehbp1l1	protein_coding	1294.28	0.923815	0.920899	0.0565778	16.3282	1	6.21685e-60	7.21396e-59
ENSMUSG00000029131.14	Dnajb6	protein_coding	3992.42	0.624448	0.623558	0.0382678	16.3179	1	7.36645e-60	8.54201e-59
ENSMUSG00000047454.12	Gphn	protein_coding	2645.75	0.825667	0.823581	0.0506283	16.3084	1	8.60081e-60	9.95953e-59
ENSMUSG00000020528.14	Prpsap2	protein_coding	1482.27	0.768353	0.766667	0.0471245	16.3047	1	9.13388e-60	1.05695e-58
ENSMUSG00000038417.4	Fig4	protein_coding	2427.64	0.857232	0.854851	0.0525884	16.3008	1	9.74157e-60	1.12571e-58
ENSMUSG00000022394.14	L3mbtl2	protein_coding	1486.87	0.724548	0.723131	0.0444695	16.2931	1	1.10448e-59	1.27454e-58
ENSMUSG00000029146.14	Snx17	protein_coding	2097.86	0.63347	0.632526	0.038882	16.2921	1	1.12303e-59	1.29416e-58
ENSMUSG00000029050.15	Ski	protein_coding	8410.32	0.638378	0.637415	0.0392188	16.2773	1	1.43005e-59	1.6457e-58
ENSMUSG00000026360.9	Rgs2	protein_coding	4959.59	0.940433	0.937345	0.0578354	16.2605	1	1.88197e-59	2.16426e-58
ENSMUSG00000019082.18	Slc25a22	protein_coding	5313.46	0.691764	0.690548	0.0425679	16.2508	1	2.20322e-59	2.53196e-58
ENSMUSG00000022055.7	Nefl	protein_coding	9494.51	0.670795	0.669681	0.0412825	16.2489	1	2.27479e-59	2.61241e-58
ENSMUSG00000046215.3	Rprml	protein_coding	1597.29	0.87707	0.874578	0.0540027	16.2412	1	2.57717e-59	2.95763e-58
ENSMUSG00000042155.3	Klhl23	protein_coding	2216.41	0.757823	0.756224	0.0466983	16.2281	1	3.19306e-59	3.65691e-58
ENSMUSG00000036613.8	Eipr1	protein_coding	1215.13	0.79889	0.796998	0.0493202	16.198	1	5.20772e-59	5.94385e-58
ENSMUSG00000018040.9	Rrp7a	protein_coding	3686.68	0.595137	0.594347	0.0367607	16.1895	1	5.98267e-59	6.81437e-58
ENSMUSG00000036667.14	Tcaf1	protein_coding	13711.1	0.590777	0.590005	0.0365053	16.1833	1	6.61242e-59	7.52653e-58
ENSMUSG00000031618.13	Nr3c2	protein_coding	2278.26	0.718916	0.717521	0.0444293	16.1811	1	6.8532e-59	7.78997e-58
ENSMUSG00000071645.6	Tut1	protein_coding	971.262	0.911469	0.908559	0.0563884	16.1641	1	9.03085e-59	1.02444e-57
ENSMUSG00000027823.9	Gmps	protein_coding	2933.2	0.644696	0.643707	0.0398922	16.1609	1	9.50912e-59	1.07796e-57
ENSMUSG00000037958.13	Nsrp1	protein_coding	901.881	0.885604	0.883002	0.0548271	16.1527	1	1.08745e-58	1.23024e-57
ENSMUSG00000020457.13	Drg1	protein_coding	1913.02	0.699712	0.698418	0.0433436	16.1434	1	1.26451e-58	1.42861e-57
ENSMUSG00000055745.4	Rtl6	protein_coding	3110.15	0.710166	0.708818	0.0440658	16.116	1	1.96918e-58	2.22021e-57
ENSMUSG00000023800.15	Tiam2	protein_coding	3523.39	0.843478	0.841193	0.0524104	16.0937	1	2.82411e-58	3.1777e-57
ENSMUSG00000006304.14	Arpc2	protein_coding	6316.64	0.606166	0.605318	0.0376671	16.0927	1	2.86927e-58	3.22634e-57
ENSMUSG00000031584.16	Gsr	protein_coding	1197.32	0.844589	0.84227	0.0524991	16.0877	1	3.11197e-58	3.49689e-57
ENSMUSG00000029062.14	Cdk11b	protein_coding	1946.22	0.73681	0.73529	0.0458136	16.0828	1	3.36944e-58	3.78365e-57
ENSMUSG00000021748.9	Pdhb	protein_coding	2904.68	0.658415	0.657327	0.0410134	16.0537	1	5.38936e-58	6.02756e-57
ENSMUSG00000024947.17	Men1	protein_coding	1973.85	0.627586	0.62664	0.0391035	16.0494	1	5.77481e-58	6.44571e-57
ENSMUSG00000027411.17	Vps16	protein_coding	1153.27	0.830739	0.828559	0.0518024	16.0367	1	7.08313e-58	7.88494e-57
ENSMUSG00000047766.15	Lrrc49	protein_coding	2927.33	0.633341	0.632348	0.0395181	16.0266	1	8.3304e-58	9.26106e-57
ENSMUSG00000007836.6	Hnrnpa0	protein_coding	6247.54	0.680143	0.678941	0.0424402	16.0259	1	8.42672e-58	9.36191e-57
ENSMUSG00000021559.14	Dapk1	protein_coding	5479.15	0.662068	0.660959	0.0413163	16.0244	1	8.63525e-58	9.5872e-57
ENSMUSG00000061046.9	Haghl	protein_coding	1650.35	0.797002	0.795037	0.0497805	16.0103	1	1.0822e-57	1.19991e-56
ENSMUSG00000038776.13	Ephx1	protein_coding	766.561	1.06721	1.0626	0.0666617	16.0094	1	1.09844e-57	1.21711e-56
ENSMUSG00000063434.6	Sorcs3	protein_coding	2139.22	0.856354	0.854022	0.0534988	16.007	1	1.1421e-57	1.26464e-56
ENSMUSG00000024357.10	Sil1	protein_coding	867.851	1.00412	1.00028	0.0627403	16.0044	1	1.19085e-57	1.31775e-56
ENSMUSG00000024527.10	Afg3l2	protein_coding	2682.24	0.620788	0.619871	0.0388011	15.9992	1	1.29398e-57	1.42997e-56
ENSMUSG00000040356.16	Skiv2l	protein_coding	1694.49	0.717819	0.7164	0.0448932	15.9895	1	1.5131e-57	1.67101e-56
ENSMUSG00000027349.5	Fam98b	protein_coding	1448.51	0.754876	0.753233	0.0472483	15.9768	1	1.85422e-57	2.04504e-56
ENSMUSG00000060780.2	Lrrtm1	protein_coding	2542.05	0.78757	0.785664	0.049354	15.9576	1	2.52377e-57	2.77614e-56
ENSMUSG00000027864.9	Ptgfrn	protein_coding	1432.46	0.757663	0.755945	0.0474848	15.9559	1	2.59102e-57	2.84825e-56
ENSMUSG00000029624.10	Ptcd1	protein_coding	1464.53	0.836404	0.834147	0.0524323	15.9521	1	2.75563e-57	3.02721e-56
ENSMUSG00000022761.12	Lztr1	protein_coding	3344.43	0.585589	0.58481	0.0367126	15.9506	0	2.82163e-57	3.09767e-56
ENSMUSG00000000531.5	Grasp	protein_coding	2308.29	1.0177	1.01361	0.0638429	15.9408	1	3.30329e-57	3.61931e-56
ENSMUSG00000032997.16	Chpf	protein_coding	3081.05	0.626768	0.625814	0.0393441	15.9304	1	3.89751e-57	4.26479e-56
ENSMUSG00000050071.8	Bex1	protein_coding	2372.62	0.701262	0.6999	0.0441348	15.8891	1	7.5402e-57	8.21842e-56
ENSMUSG00000029436.9	Mmp17	protein_coding	7570.85	0.660815	0.659689	0.0415927	15.8878	1	7.70213e-57	8.38944e-56
ENSMUSG00000068749.9	Psma5	protein_coding	1460.61	0.797676	0.79573	0.050231	15.8801	1	8.69744e-57	9.46123e-56
ENSMUSG00000034190.9	Chmp7	protein_coding	2803.5	0.588235	0.587434	0.0371125	15.8501	1	1.40456e-56	1.52592e-55
ENSMUSG00000029328.15	Hnrnpdl	protein_coding	5397.87	0.686656	0.685391	0.0433583	15.8368	1	1.73487e-56	1.88354e-55
ENSMUSG00000038991.17	Txndc5	protein_coding	2611.27	0.61229	0.611394	0.0387203	15.8132	1	2.52459e-56	2.73206e-55
ENSMUSG00000047284.14	Neurl4	protein_coding	3261.05	0.640135	0.6391	0.0404864	15.8111	1	2.60848e-56	2.81554e-55
ENSMUSG00000041926.15	Rnpep	protein_coding	1625.78	0.797782	0.795763	0.0505089	15.7949	1	3.37523e-56	3.63376e-55
ENSMUSG00000021938.12	Pspc1	protein_coding	1551.82	0.734262	0.732703	0.0464954	15.7922	1	3.52358e-56	3.79103e-55
ENSMUSG00000018287.12	Spag7	protein_coding	1463.06	0.725055	0.723557	0.0459318	15.7855	1	3.91844e-56	4.21315e-55
ENSMUSG00000066839.12	Ecsit	protein_coding	1402.05	0.757522	0.755791	0.0480085	15.7789	1	4.34639e-56	4.66727e-55
ENSMUSG00000033569.17	Adgrb3	protein_coding	4386.88	0.636226	0.635208	0.0403257	15.7772	1	4.46583e-56	4.79245e-55
ENSMUSG00000022557.11	Bop1	protein_coding	1397.59	0.777003	0.775141	0.0492498	15.7768	1	4.49594e-56	4.82166e-55
ENSMUSG00000057788.13	Ddx49	protein_coding	772.443	0.963082	0.959584	0.0610789	15.7678	1	5.17856e-56	5.54305e-55
ENSMUSG00000020654.15	Adcy3	protein_coding	3021.18	0.612945	0.612018	0.0388746	15.7672	1	5.22874e-56	5.59318e-55
ENSMUSG00000027400.11	Pdyn	protein_coding	7436.28	1.49623	1.48338	0.0949441	15.7591	1	5.95072e-56	6.3614e-55
ENSMUSG00000027255.14	Arfgap2	protein_coding	2041.68	0.686015	0.684732	0.043538	15.7567	1	6.17859e-56	6.60077e-55
ENSMUSG00000035274.13	Tpbg	protein_coding	1072.33	0.978991	0.975479	0.0621671	15.7477	1	7.1181e-56	7.59962e-55
ENSMUSG00000020235.16	Fzr1	protein_coding	1955.3	0.670288	0.669099	0.0426149	15.729	1	9.57736e-56	1.02187e-54
ENSMUSG00000034839.5	Larp6	protein_coding	1421.39	0.785401	0.783465	0.0500157	15.7031	1	1.44042e-55	1.53296e-54
ENSMUSG00000027312.14	Atrn	protein_coding	9378.38	0.605413	0.604532	0.038559	15.701	1	1.48975e-55	1.58445e-54
ENSMUSG00000073755.4	5730409E04Rik	protein_coding	2934.59	0.65635	0.655211	0.0418288	15.6913	1	1.73333e-55	1.84117e-54
ENSMUSG00000070697.4	Utp3	protein_coding	1086.61	0.821229	0.819011	0.0524414	15.6599	1	2.84194e-55	3.01683e-54
ENSMUSG00000024966.9	Stip1	protein_coding	5530.72	0.657623	0.656484	0.04206	15.6354	1	4.18022e-55	4.42902e-54
ENSMUSG00000028410.13	Dnaja1	protein_coding	8227.39	0.610462	0.609551	0.0390492	15.6332	1	4.32837e-55	4.58017e-54
ENSMUSG00000075703.15	Selenoi	protein_coding	3544.79	0.663164	0.661991	0.0424881	15.6082	1	6.40035e-55	6.74278e-54
ENSMUSG00000045039.9	Megf8	protein_coding	7567.37	0.631198	0.630182	0.0404844	15.5911	1	8.36549e-55	8.79641e-54
ENSMUSG00000041777.12	Cir1	protein_coding	1260.86	0.883758	0.88097	0.0567244	15.5799	1	9.97624e-55	1.04835e-53
ENSMUSG00000012114.17	Med15	protein_coding	1929.79	0.674347	0.673096	0.0433137	15.5689	1	1.18414e-54	1.24279e-53
ENSMUSG00000028033.16	Kcnq5	protein_coding	5871.53	0.756454	0.754713	0.0486125	15.5609	1	1.34239e-54	1.40711e-53
ENSMUSG00000046844.6	Vat1l	protein_coding	9426.57	0.684375	0.683074	0.0439943	15.556	1	1.44873e-54	1.51762e-53
ENSMUSG00000006442.10	Srm	protein_coding	2074.59	0.703044	0.701589	0.0452353	15.5419	1	1.80496e-54	1.88606e-53
ENSMUSG00000023262.13	Acy1	protein_coding	632.418	1.18593	1.17874	0.0763238	15.5381	1	1.91525e-54	1.99982e-53
ENSMUSG00000070319.6	Eif3g	protein_coding	1635.45	0.700872	0.699464	0.0451731	15.5152	1	2.73611e-54	2.84835e-53
ENSMUSG00000070923.4	Klhl9	protein_coding	4177.73	0.591722	0.59088	0.0381421	15.5136	1	2.80508e-54	2.91833e-53
ENSMUSG00000031169.13	Porcn	protein_coding	1237.53	0.780615	0.778658	0.0503472	15.5046	1	3.22705e-54	3.35525e-53
ENSMUSG00000047714.14	Ppp1r2	protein_coding	12211.2	0.61544	0.614498	0.0397019	15.5015	1	3.38823e-54	3.51845e-53
ENSMUSG00000020780.15	Srp68	protein_coding	2206.45	0.592842	0.591991	0.0382871	15.4841	1	4.44185e-54	4.60112e-53
ENSMUSG00000047710.8	Champ1	protein_coding	1451.72	0.725773	0.724212	0.046999	15.4423	1	8.49921e-54	8.76048e-53
ENSMUSG00000034189.5	Hsdl1	protein_coding	2238.79	0.591789	0.590928	0.0383281	15.4401	1	8.79742e-54	9.06227e-53
ENSMUSG00000021275.16	Tecpr2	protein_coding	2710.92	0.666767	0.665554	0.043186	15.4394	1	8.88971e-54	9.15168e-53
ENSMUSG00000001120.15	Pcbp3	protein_coding	1507.17	0.758953	0.757164	0.0491643	15.4371	1	9.21709e-54	9.47703e-53
ENSMUSG00000071369.11	Map3k5	protein_coding	1227.54	0.819547	0.817382	0.0531303	15.4252	1	1.10788e-53	1.13563e-52
ENSMUSG00000024393.14	Prrc2a	protein_coding	18722.3	0.596857	0.595981	0.0387152	15.4166	1	1.26591e-53	1.29443e-52
ENSMUSG00000018796.13	Acsl1	protein_coding	1786.44	0.678968	0.677669	0.044087	15.4006	1	1.6204e-53	1.65488e-52
ENSMUSG00000029657.15	Hsph1	protein_coding	11896.9	0.808823	0.806644	0.052528	15.3979	1	1.68958e-53	1.72448e-52
ENSMUSG00000020178.6	Adora2a	protein_coding	20620.7	0.735568	0.733878	0.0477756	15.3963	1	1.73275e-53	1.76639e-52
ENSMUSG00000039501.14	Znfx1	protein_coding	3031.28	0.696813	0.695391	0.0452615	15.3953	1	1.76113e-53	1.79423e-52
ENSMUSG00000036225.15	Kctd1	protein_coding	5147.8	0.703943	0.702495	0.0457674	15.3809	1	2.19908e-53	2.23631e-52
ENSMUSG00000026289.15	Atg16l1	protein_coding	1840.75	0.71429	0.712774	0.0464537	15.3764	1	2.35733e-53	2.39579e-52
ENSMUSG00000029754.13	Dlx6	protein_coding	1688.93	0.80702	0.804764	0.0525159	15.3672	1	2.7186e-53	2.76127e-52
ENSMUSG00000041168.10	Lonp1	protein_coding	2230.29	0.757226	0.755431	0.0492992	15.3598	1	3.04546e-53	3.09137e-52
ENSMUSG00000029408.13	Abcb9	protein_coding	2399.95	0.708896	0.707378	0.0461742	15.3526	1	3.40145e-53	3.45063e-52
ENSMUSG00000000305.12	Cdh4	protein_coding	1907.53	0.806749	0.804612	0.0526898	15.3113	1	6.42819e-53	6.48176e-52
ENSMUSG00000021996.16	Esd	protein_coding	2121.49	0.647104	0.645958	0.0423159	15.2922	1	8.61589e-53	8.66153e-52
ENSMUSG00000028467.15	Gba2	protein_coding	2527.54	0.624486	0.623453	0.0408748	15.278	1	1.07127e-52	1.075e-51
ENSMUSG00000017491.9	Rarb	protein_coding	4407.85	0.756066	0.754231	0.0495763	15.2505	1	1.63269e-52	1.63249e-51
ENSMUSG00000029345.13	Tfip11	protein_coding	1555.36	0.692084	0.690675	0.0453826	15.25	1	1.64676e-52	1.64459e-51
ENSMUSG00000036452.18	Arhgap26	protein_coding	4984.26	0.601474	0.600562	0.0394442	15.2487	1	1.6789e-52	1.67569e-51
ENSMUSG00000046574.8	Prr12	protein_coding	4400.6	0.795693	0.793567	0.0522328	15.2336	1	2.11653e-52	2.1087e-51
ENSMUSG00000050600.5	Zfp831	protein_coding	1553.54	0.865905	0.863173	0.0568466	15.2323	1	2.15826e-52	2.14771e-51
ENSMUSG00000002319.16	Ipo4	protein_coding	2191.59	0.718951	0.717384	0.0472116	15.2283	1	2.29598e-52	2.2834e-51
ENSMUSG00000038957.13	Edc3	protein_coding	985.566	0.852237	0.849654	0.0559881	15.2218	1	2.53591e-52	2.51751e-51
ENSMUSG00000016253.12	Nelfcd	protein_coding	1035.85	0.826565	0.824201	0.0543226	15.2158	1	2.77608e-52	2.75431e-51
ENSMUSG00000028822.11	Tmem50a	protein_coding	2128.57	0.647657	0.646504	0.0425717	15.2133	1	2.88503e-52	2.85901e-51
ENSMUSG00000044813.15	Shb	protein_coding	1488.38	0.938981	0.935196	0.0617578	15.2042	1	3.315e-52	3.27926e-51
ENSMUSG00000019849.11	Prep	protein_coding	1129.57	0.84385	0.841291	0.0555032	15.2036	1	3.34616e-52	3.30812e-51
ENSMUSG00000043241.14	Upf2	protein_coding	2483.71	0.668811	0.667526	0.044082	15.172	1	5.42287e-52	5.35172e-51
ENSMUSG00000058569.8	Tmed9	protein_coding	2414.49	0.610201	0.609223	0.0402723	15.1519	1	7.36245e-52	7.24871e-51
ENSMUSG00000056854.4	Pou3f4	protein_coding	1361.72	0.761026	0.759202	0.05028	15.1358	1	9.40575e-52	9.2441e-51
ENSMUSG00000014164.15	Klhl3	protein_coding	2496.05	0.632883	0.631808	0.0418622	15.1183	1	1.22751e-51	1.20429e-50
ENSMUSG00000024974.10	Smc3	protein_coding	1983.89	0.811223	0.808931	0.0536846	15.1109	1	1.37247e-51	1.34492e-50
ENSMUSG00000032786.16	Alas1	protein_coding	1265.36	0.770319	0.768364	0.0509868	15.1082	1	1.43003e-51	1.4005e-50
ENSMUSG00000052997.15	Uba2	protein_coding	2818.74	0.654126	0.652927	0.0433017	15.1062	1	1.47361e-51	1.44234e-50
ENSMUSG00000002010.17	Idh3g	protein_coding	2491.27	0.630456	0.629386	0.0417415	15.1038	1	1.52791e-51	1.49461e-50
ENSMUSG00000020599.13	Rgs9	protein_coding	18186.3	0.907783	0.90456	0.0601251	15.0982	1	1.66317e-51	1.62502e-50
ENSMUSG00000058761.5	Rnf169	protein_coding	2367.08	0.669176	0.66791	0.0443586	15.0856	1	2.01469e-51	1.96388e-50
ENSMUSG00000017288.15	Vps53	protein_coding	2332.98	0.638801	0.637673	0.0423485	15.0844	1	2.05213e-51	1.99921e-50
ENSMUSG00000018428.15	Akap1	protein_coding	2194.68	0.71412	0.712538	0.0473725	15.0746	1	2.38099e-51	2.31285e-50
ENSMUSG00000036572.16	Upf3b	protein_coding	1052.48	0.776436	0.774428	0.0515486	15.0622	1	2.86967e-51	2.78429e-50
ENSMUSG00000032388.7	Spg21	protein_coding	1269.16	0.715281	0.713704	0.0474888	15.0621	1	2.87518e-51	2.78802e-50
ENSMUSG00000023019.12	Gpd1	protein_coding	2909.57	0.922931	0.919468	0.0613387	15.0465	1	3.64065e-51	3.52619e-50
ENSMUSG00000049583.15	Grm5	protein_coding	14384.6	0.669243	0.667944	0.044517	15.0334	1	4.43525e-51	4.29332e-50
ENSMUSG00000031605.8	Klhl2	protein_coding	9800.64	0.61905	0.618016	0.0411887	15.0296	1	4.6984e-51	4.54542e-50
ENSMUSG00000025427.15	Rnf165	protein_coding	2864.45	0.685013	0.683626	0.0456677	15	1	7.34702e-51	7.08727e-50
ENSMUSG00000074575.4	Kcng1	protein_coding	1277.07	0.910262	0.907031	0.0607317	14.9882	1	8.7647e-51	8.43533e-50
ENSMUSG00000025658.16	Cnksr2	protein_coding	8743.81	0.717281	0.715673	0.0478643	14.9857	1	9.10384e-51	8.75668e-50
ENSMUSG00000062867.13	Impdh2	protein_coding	1342.69	0.901728	0.898595	0.0602545	14.9653	1	1.23713e-50	1.1879e-49
ENSMUSG00000033060.15	Lmo7	protein_coding	4786.65	0.755568	0.753671	0.0505056	14.9601	1	1.33869e-50	1.28468e-49
ENSMUSG00000024644.17	Cndp2	protein_coding	1198.99	0.842762	0.840143	0.0563533	14.955	1	1.44514e-50	1.38603e-49
ENSMUSG00000029458.14	Brap	protein_coding	2151.5	0.615213	0.614182	0.0411663	14.9446	1	1.68985e-50	1.61981e-49
ENSMUSG00000063904.4	Dpp3	protein_coding	984.055	0.879936	0.876917	0.0589589	14.9246	1	2.28124e-50	2.18293e-49
ENSMUSG00000029141.16	Slc4a1ap	protein_coding	1096.22	0.763605	0.761628	0.0511919	14.9165	1	2.57371e-50	2.45998e-49
ENSMUSG00000026787.3	Gad2	protein_coding	26797	0.66063	0.659365	0.0442984	14.9132	1	2.70659e-50	2.58551e-49
ENSMUSG00000040560.10	Wdr7	protein_coding	5828.66	0.610669	0.609669	0.0409546	14.9109	1	2.7995e-50	2.67273e-49
ENSMUSG00000070304.12	Scn2b	protein_coding	17514	0.611286	0.610276	0.0410528	14.8902	1	3.81351e-50	3.63875e-49
ENSMUSG00000056091.12	St3gal5	protein_coding	3861.35	0.619914	0.618859	0.0416448	14.8857	1	4.0791e-50	3.88994e-49
ENSMUSG00000028108.15	Ecm1	protein_coding	296.707	1.40541	1.39466	0.0944332	14.8826	1	4.27484e-50	4.07428e-49
ENSMUSG00000051768.9	Xrcc1	protein_coding	814.347	0.864151	0.861325	0.0581227	14.8677	1	5.34106e-50	5.07598e-49
ENSMUSG00000020340.16	Cyfip2	protein_coding	33615.1	0.592417	0.591495	0.0398562	14.8638	1	5.65801e-50	5.37109e-49
ENSMUSG00000037601.11	Nme1	protein_coding	2435.28	0.619379	0.618335	0.0416848	14.8586	1	6.1163e-50	5.79625e-49
ENSMUSG00000053333.15	Dis3l2	protein_coding	1005.77	0.864025	0.861109	0.0582496	14.8332	1	8.94273e-50	8.45559e-49
ENSMUSG00000018334.18	Ksr1	protein_coding	1558.75	0.753196	0.751408	0.0508148	14.8224	1	1.05006e-49	9.92299e-49
ENSMUSG00000034480.18	Diaph2	protein_coding	2340.69	0.756878	0.754947	0.0510724	14.8197	1	1.09277e-49	1.03207e-48
ENSMUSG00000059824.12	Dbp	protein_coding	4758.17	0.922787	0.919293	0.062284	14.8158	1	1.15801e-49	1.09307e-48
ENSMUSG00000030045.10	Mrpl19	protein_coding	1133.75	0.744048	0.742203	0.0502429	14.809	1	1.28056e-49	1.20806e-48
ENSMUSG00000066235.7	Pomgnt2	protein_coding	1361.89	0.821365	0.818926	0.0554812	14.8044	1	1.37223e-49	1.29382e-48
ENSMUSG00000024222.17	Fkbp5	protein_coding	1960.84	0.858393	0.855543	0.0579927	14.8017	1	1.42745e-49	1.34512e-48
ENSMUSG00000005779.12	Psmb4	protein_coding	2943.14	0.701679	0.700137	0.0474092	14.8005	1	1.45433e-49	1.36968e-48
ENSMUSG00000026209.15	Dnpep	protein_coding	1171.96	0.7626	0.760557	0.0515622	14.7899	1	1.70212e-49	1.60214e-48
ENSMUSG00000029465.14	Arpc3	protein_coding	2828.81	0.758059	0.756109	0.0512557	14.7898	1	1.70534e-49	1.60427e-48
ENSMUSG00000018848.4	Rars	protein_coding	1303.51	0.81482	0.812394	0.055156	14.773	1	2.18782e-49	2.05468e-48
ENSMUSG00000024456.16	Diaph1	protein_coding	2675.7	0.587001	0.586089	0.0398205	14.7412	1	3.50658e-49	3.28212e-48
ENSMUSG00000032965.11	Ift57	protein_coding	1521.59	0.72204	0.720328	0.0489827	14.7407	1	3.53089e-49	3.30301e-48
ENSMUSG00000022437.7	Samm50	protein_coding	2714.51	0.59633	0.595372	0.040455	14.7406	1	3.53749e-49	3.30734e-48
ENSMUSG00000027649.15	Ctnnbl1	protein_coding	1111.43	0.851289	0.848475	0.0577961	14.7292	1	4.18769e-49	3.91085e-48
ENSMUSG00000030763.7	Lcmt1	protein_coding	1911.72	0.64239	0.641201	0.0436133	14.7292	1	4.18627e-49	3.91085e-48
ENSMUSG00000021377.15	Dek	protein_coding	2739.61	0.649389	0.648144	0.0441331	14.7143	1	5.21464e-49	4.85904e-48
ENSMUSG00000038332.13	Sesn1	protein_coding	1678.52	0.659044	0.65778	0.044796	14.7121	1	5.38948e-49	5.01357e-48
ENSMUSG00000036989.16	Trim3	protein_coding	2037.96	0.616409	0.615371	0.0419012	14.711	1	5.4774e-49	5.09252e-48
ENSMUSG00000057715.13	A830018L16Rik	protein_coding	2727.34	0.632233	0.631114	0.04301	14.6997	1	6.47546e-49	6.01709e-48
ENSMUSG00000041608.8	Entpd3	protein_coding	878.181	1.07643	1.0709	0.0732744	14.6905	1	7.41977e-49	6.8869e-48
ENSMUSG00000070498.3	Tmem132b	protein_coding	7198.67	0.603977	0.602972	0.0411184	14.6887	1	7.61383e-49	7.06309e-48
ENSMUSG00000028617.10	Lrrc42	protein_coding	745.62	0.956241	0.952284	0.0651071	14.6872	1	7.78648e-49	7.21925e-48
ENSMUSG00000074968.11	Ano3	protein_coding	12892.7	0.73033	0.72854	0.0497413	14.6826	1	8.33608e-49	7.72452e-48
ENSMUSG00000034684.12	Sema3f	protein_coding	866.078	0.904479	0.901191	0.0616057	14.6817	1	8.44129e-49	7.81768e-48
ENSMUSG00000020515.13	Cnot8	protein_coding	1532.7	0.718238	0.716565	0.0489275	14.6796	1	8.70473e-49	8.05719e-48
ENSMUSG00000023572.16	Ccndbp1	protein_coding	1335	0.72271	0.720997	0.0492507	14.6741	1	9.44712e-49	8.7395e-48
ENSMUSG00000027509.11	Rae1	protein_coding	907.152	0.882058	0.878996	0.0601552	14.663	1	1.1118e-48	1.02681e-47
ENSMUSG00000031753.16	Cog4	protein_coding	1471.77	0.696428	0.694877	0.0474963	14.6628	1	1.1159e-48	1.03004e-47
ENSMUSG00000021180.9	Rps6ka5	protein_coding	2277.57	0.867777	0.864757	0.0592075	14.6565	1	1.22339e-48	1.128e-47
ENSMUSG00000058799.16	Nap1l1	protein_coding	9773.38	0.598507	0.597529	0.0408484	14.6519	1	1.30987e-48	1.20641e-47
ENSMUSG00000003872.9	Lin7b	protein_coding	907.458	0.958995	0.954883	0.0655068	14.6396	1	1.56932e-48	1.43981e-47
ENSMUSG00000009907.17	Vps4b	protein_coding	1618.18	0.617689	0.616612	0.0422152	14.6319	1	1.7578e-48	1.61185e-47
ENSMUSG00000009535.13	Rnmt	protein_coding	1953.16	0.587467	0.586537	0.0402783	14.5852	1	3.4898e-48	3.1843e-47
ENSMUSG00000022466.6	Rpap3	protein_coding	814.844	0.875074	0.87201	0.0600026	14.584	1	3.55337e-48	3.24053e-47
ENSMUSG00000022340.15	Sybu	protein_coding	2611.87	0.644466	0.643222	0.0442185	14.5746	1	4.07618e-48	3.71123e-47
ENSMUSG00000028757.4	Ddost	protein_coding	3357.7	0.609711	0.608659	0.0418495	14.5691	1	4.41358e-48	4.01624e-47
ENSMUSG00000022099.17	Dmtn	protein_coding	11327.5	0.596553	0.595569	0.0409539	14.5665	1	4.59102e-48	4.17543e-47
ENSMUSG00000030986.13	Dhx32	protein_coding	1682.35	0.716167	0.714451	0.0492573	14.5393	1	6.82885e-48	6.18709e-47
ENSMUSG00000032598.8	Nckipsd	protein_coding	1760.59	0.653048	0.651754	0.0450127	14.5081	1	1.0769e-47	9.73055e-47
ENSMUSG00000025791.18	Pgm1	protein_coding	2370.44	0.681666	0.680195	0.0470223	14.4967	1	1.27201e-47	1.14687e-46
ENSMUSG00000078235.3	Fam43b	protein_coding	841.142	0.873945	0.870855	0.0602919	14.4952	1	1.29867e-47	1.17028e-46
ENSMUSG00000036686.16	Cc2d1a	protein_coding	1470.83	0.690169	0.688655	0.0476628	14.4802	1	1.61574e-47	1.45443e-46
ENSMUSG00000018446.8	C1qbp	protein_coding	1625.86	0.628635	0.627478	0.0434341	14.4733	1	1.78641e-47	1.60632e-46
ENSMUSG00000058503.11	Fam133b	protein_coding	1107.31	0.768606	0.766474	0.0532063	14.4458	1	2.6662e-47	2.39099e-46
ENSMUSG00000034168.7	Irf2bpl	protein_coding	3526.49	0.604545	0.603509	0.0418586	14.4426	1	2.79291e-47	2.50328e-46
ENSMUSG00000059743.12	Fdps	protein_coding	1175.67	0.791243	0.788966	0.0549544	14.3982	1	5.3116e-47	4.73535e-46
ENSMUSG00000018659.12	Pnpo	protein_coding	1448.6	0.724603	0.722816	0.0503909	14.3796	1	6.9455e-47	6.18538e-46
ENSMUSG00000035726.8	Supt16	protein_coding	2316.01	0.624718	0.623565	0.0434673	14.3721	1	7.73945e-47	6.8851e-46
ENSMUSG00000059970.7	Hspa2	protein_coding	996.193	0.969498	0.965278	0.067572	14.3476	1	1.10232e-46	9.76476e-46
ENSMUSG00000023830.14	Igf2r	protein_coding	1451.66	0.780813	0.778575	0.054444	14.3416	1	1.20317e-46	1.06468e-45
ENSMUSG00000042770.8	Hebp1	protein_coding	765.848	0.968269	0.963868	0.067558	14.3324	1	1.37268e-46	1.21339e-45
ENSMUSG00000025812.17	Pard3	protein_coding	2169.49	0.753771	0.75169	0.0527121	14.2998	1	2.19549e-46	1.92847e-45
ENSMUSG00000026377.12	Nifk	protein_coding	744.537	0.92323	0.919513	0.0645881	14.2941	1	2.38104e-46	2.09036e-45
ENSMUSG00000027347.18	Rasgrp1	protein_coding	24896.8	0.715843	0.714086	0.0500914	14.2907	1	2.49969e-46	2.19337e-45
ENSMUSG00000003660.10	Snrnp200	protein_coding	4457.23	0.606684	0.60561	0.0424541	14.2904	1	2.51279e-46	2.20371e-45
ENSMUSG00000033256.14	Shf	protein_coding	1279.55	0.722029	0.72018	0.0505336	14.2881	1	2.59602e-46	2.2755e-45
ENSMUSG00000055067.15	Smyd3	protein_coding	1501.1	0.74132	0.739363	0.0519439	14.2715	1	3.29207e-46	2.87957e-45
ENSMUSG00000051243.14	Islr2	protein_coding	2654.57	0.942105	0.938226	0.0660253	14.2689	1	3.42128e-46	2.99102e-45
ENSMUSG00000033096.7	Apmap	protein_coding	1489.55	0.701983	0.70035	0.0491976	14.2686	1	3.43262e-46	2.99937e-45
ENSMUSG00000028830.14	AU040320	protein_coding	3029.06	0.628111	0.626914	0.0440279	14.2662	1	3.55335e-46	3.10324e-45
ENSMUSG00000039629.14	Strip2	protein_coding	7355.27	0.879569	0.876321	0.0617462	14.2449	1	4.82202e-46	4.20021e-45
ENSMUSG00000056708.5	Ier5	protein_coding	2319.3	0.867065	0.86384	0.060878	14.2427	1	4.97965e-46	4.33511e-45
ENSMUSG00000046204.14	Pnma2	protein_coding	2942.97	0.621183	0.620043	0.0436163	14.242	1	5.02838e-46	4.37312e-45
ENSMUSG00000020893.17	Per1	protein_coding	3940.97	0.878165	0.874912	0.0616882	14.2355	1	5.51292e-46	4.78704e-45
ENSMUSG00000046387.5	Pcdhb17	protein_coding	821.54	0.973936	0.969524	0.0684997	14.2181	1	7.07511e-46	6.13078e-45
ENSMUSG00000022109.6	Med4	protein_coding	754.867	0.849947	0.846912	0.059856	14.1999	1	9.17944e-46	7.93777e-45
ENSMUSG00000027207.15	Galk2	protein_coding	702.268	0.929068	0.92522	0.0655142	14.1812	1	1.19819e-45	1.0329e-44
ENSMUSG00000045534.4	Kcna5	protein_coding	1751.28	0.743429	0.741472	0.0524764	14.1669	1	1.46779e-45	1.26401e-44
ENSMUSG00000024201.12	Kdm4b	protein_coding	3198.7	0.744756	0.742707	0.0526291	14.151	1	1.84046e-45	1.58249e-44
ENSMUSG00000069744.7	Psmb3	protein_coding	1540.14	0.710928	0.709166	0.050239	14.1509	1	1.84329e-45	1.58411e-44
ENSMUSG00000015971.5	Actr8	protein_coding	1614.56	0.675718	0.67419	0.0478352	14.1259	1	2.62886e-45	2.25343e-44
ENSMUSG00000038806.7	Sde2	protein_coding	900.691	0.803277	0.80076	0.0568668	14.1256	1	2.64184e-45	2.26339e-44
ENSMUSG00000002489.16	Tiam1	protein_coding	4784.9	0.66353	0.662116	0.0469752	14.1251	1	2.65963e-45	2.27746e-44
ENSMUSG00000030603.16	Psmc4	protein_coding	2106.32	0.613055	0.61192	0.0434266	14.117	1	2.98321e-45	2.54801e-44
ENSMUSG00000024493.9	Lars	protein_coding	1310.24	0.739528	0.737542	0.0523948	14.1145	1	3.09046e-45	2.63827e-44
ENSMUSG00000025885.18	Myo5b	protein_coding	2423.47	0.767051	0.764819	0.0543491	14.1134	1	3.1406e-45	2.6797e-44
ENSMUSG00000022054.11	Nefm	protein_coding	6670.24	0.886016	0.882581	0.0628554	14.0961	1	4.01317e-45	3.41898e-44
ENSMUSG00000029359.13	Tesc	protein_coding	3311.2	0.727996	0.726055	0.0516537	14.0938	1	4.14615e-45	3.53047e-44
ENSMUSG00000046598.15	Bdh1	protein_coding	1198.25	0.756133	0.754053	0.0536598	14.0912	1	4.29971e-45	3.65749e-44
ENSMUSG00000027248.13	Pdia3	protein_coding	5956.44	0.595706	0.594662	0.0423062	14.0808	1	4.98279e-45	4.23639e-44
ENSMUSG00000045078.12	Rnf216	protein_coding	1713.16	0.602147	0.601067	0.0427735	14.0776	1	5.21707e-45	4.43331e-44
ENSMUSG00000049932.3	H2afx	protein_coding	1573.99	0.680769	0.679199	0.0483614	14.0767	1	5.28156e-45	4.48584e-44
ENSMUSG00000027502.11	Rtf2	protein_coding	2135.37	0.804396	0.801825	0.0571758	14.0688	1	5.90406e-45	5.00945e-44
ENSMUSG00000041836.10	Ptpre	protein_coding	1696.31	0.726558	0.724667	0.0516665	14.0625	1	6.46048e-45	5.47878e-44
ENSMUSG00000042846.8	Lrrtm3	protein_coding	3889.06	0.612305	0.611171	0.0435492	14.0601	1	6.68124e-45	5.66311e-44
ENSMUSG00000029726.16	Mepce	protein_coding	1675.54	0.671673	0.670171	0.0478076	14.0495	1	7.75734e-45	6.56523e-44
ENSMUSG00000053025.13	Sv2b	protein_coding	7404.18	0.921801	0.917937	0.0656811	14.0345	1	9.58703e-45	8.09733e-44
ENSMUSG00000002984.17	Tomm40	protein_coding	2001.46	0.603836	0.602734	0.0430461	14.0277	1	1.05567e-44	8.90729e-44
ENSMUSG00000048878.6	Hexim1	protein_coding	1883.26	0.635869	0.634583	0.0453757	14.0134	1	1.2901e-44	1.08743e-43
ENSMUSG00000074797.11	Itpa	protein_coding	1335.78	0.766941	0.764678	0.0547472	14.0088	1	1.37754e-44	1.1588e-43
ENSMUSG00000021811.7	Dnajc9	protein_coding	1049.09	0.750574	0.748432	0.0535963	14.0042	1	1.46901e-44	1.23512e-43
ENSMUSG00000039427.14	Alg1	protein_coding	858.317	0.878475	0.875014	0.0627419	14.0014	1	1.52793e-44	1.28402e-43
ENSMUSG00000045174.10	Amer3	protein_coding	1126.07	0.727911	0.726005	0.0520003	13.9982	1	1.59852e-44	1.34131e-43
ENSMUSG00000001054.9	Rmnd5b	protein_coding	1373.37	0.781819	0.779404	0.0558614	13.9957	1	1.65562e-44	1.38853e-43
ENSMUSG00000000627.15	Sema4f	protein_coding	1358.54	0.745246	0.743182	0.0533064	13.9804	1	2.05289e-44	1.71998e-43
ENSMUSG00000037692.14	Ahdc1	protein_coding	2604.5	0.641902	0.640572	0.0459172	13.9796	1	2.07793e-44	1.73921e-43
ENSMUSG00000036959.15	Bcorl1	protein_coding	1263	0.750059	0.747943	0.0536688	13.9757	1	2.19296e-44	1.83365e-43
ENSMUSG00000006005.18	Tpr	protein_coding	4118.63	0.659663	0.658217	0.0472846	13.9509	1	3.1064e-44	2.59224e-43
ENSMUSG00000036270.16	Edc4	protein_coding	1619.55	0.610708	0.609563	0.0438824	13.9169	1	4.9997e-44	4.14729e-43
ENSMUSG00000020435.17	Osbp2	protein_coding	2930.23	0.776193	0.773789	0.0558005	13.9102	1	5.4962e-44	4.55462e-43
ENSMUSG00000028333.10	Anp32b	protein_coding	2456.75	0.611327	0.610173	0.043968	13.9039	1	5.99731e-44	4.96741e-43
ENSMUSG00000026799.15	Med27	protein_coding	788.559	0.914377	0.910379	0.0658218	13.8917	1	7.11248e-44	5.8765e-43
ENSMUSG00000063887.13	Nlgn1	protein_coding	3275.36	0.673919	0.672358	0.0485547	13.8796	1	8.42238e-44	6.94503e-43
ENSMUSG00000071341.4	Egr4	protein_coding	2253.64	1.40749	1.39339	0.101414	13.8786	1	8.53465e-44	7.03414e-43
ENSMUSG00000059208.15	Hnrnpm	protein_coding	3691.28	0.637974	0.636647	0.0459914	13.8716	1	9.41534e-44	7.7447e-43
ENSMUSG00000028684.14	Urod	protein_coding	1066.01	0.813082	0.810319	0.0586637	13.8601	1	1.10592e-43	9.08342e-43
ENSMUSG00000005161.15	Prdx2	protein_coding	4795.72	0.593198	0.592135	0.0428712	13.8368	1	1.52959e-43	1.25263e-42
ENSMUSG00000027889.17	Ampd2	protein_coding	1993.62	0.647078	0.645665	0.0468183	13.8211	1	1.90264e-43	1.55508e-42
ENSMUSG00000059714.13	Flot1	protein_coding	1418.05	0.654847	0.653443	0.047386	13.8194	1	1.94617e-43	1.58988e-42
ENSMUSG00000028126.16	Pip5k1a	protein_coding	2258.06	0.644716	0.643325	0.0467127	13.8017	1	2.48837e-43	2.02588e-42
ENSMUSG00000029714.11	Gigyf1	protein_coding	1843.24	0.688924	0.68723	0.0499631	13.7887	1	2.98282e-43	2.42371e-42
ENSMUSG00000033948.3	Zswim5	protein_coding	1597.69	0.802827	0.800102	0.0582518	13.782	1	3.27105e-43	2.65532e-42
ENSMUSG00000018821.3	Avpi1	protein_coding	582.396	0.991952	0.986804	0.0720306	13.7713	1	3.79579e-43	3.0753e-42
ENSMUSG00000023988.8	Bysl	protein_coding	963.409	0.812781	0.809986	0.0590984	13.753	1	4.88559e-43	3.94677e-42
ENSMUSG00000006021.5	Kptn	protein_coding	717.049	0.919243	0.91524	0.0669146	13.7375	1	6.04884e-43	4.87469e-42
ENSMUSG00000060373.15	Hnrnpc	protein_coding	6806.31	0.629767	0.62847	0.04591	13.7174	1	7.98414e-43	6.42502e-42
ENSMUSG00000039954.9	Stk32a	protein_coding	1361.22	0.861998	0.858487	0.0628553	13.714	1	8.37015e-43	6.72916e-42
ENSMUSG00000032212.10	Sltm	protein_coding	2411.54	0.625386	0.624103	0.0456397	13.7027	1	9.78278e-43	7.84973e-42
ENSMUSG00000040412.16	5330417C22Rik	protein_coding	2738.88	0.666704	0.665145	0.0487878	13.6654	1	1.63419e-42	1.30564e-41
ENSMUSG00000026641.13	Usf1	protein_coding	1454.41	0.642973	0.64158	0.0471578	13.6345	1	2.49683e-42	1.99008e-41
ENSMUSG00000029038.9	Ssu72	protein_coding	1609.66	0.617665	0.616426	0.0453237	13.6278	1	2.73557e-42	2.17932e-41
ENSMUSG00000028330.8	Ncbp1	protein_coding	1850.26	0.607238	0.606049	0.0445832	13.6203	1	3.03178e-42	2.41415e-41
ENSMUSG00000025337.10	Sbds	protein_coding	1979.17	0.669049	0.667456	0.0491495	13.6125	1	3.37327e-42	2.68223e-41
ENSMUSG00000020720.13	Psmd12	protein_coding	1865.04	0.621881	0.620612	0.0457152	13.6034	1	3.8236e-42	3.03453e-41
ENSMUSG00000005846.12	Rsl1d1	protein_coding	1597.66	0.744499	0.742318	0.0547344	13.602	1	3.89452e-42	3.08934e-41
ENSMUSG00000056004.16	9330182L06Rik	protein_coding	2305.48	0.662539	0.661001	0.0487351	13.5947	1	4.30586e-42	3.4124e-41
ENSMUSG00000020250.10	Txnrd1	protein_coding	2884.93	0.611747	0.610523	0.0450286	13.5857	1	4.86557e-42	3.85231e-41
ENSMUSG00000022195.7	6030458C11Rik	protein_coding	1599.12	0.669534	0.667916	0.0493755	13.56	1	6.90996e-42	5.46319e-41
ENSMUSG00000071855.5	Ccdc112	protein_coding	603.871	0.98851	0.983381	0.0729753	13.5458	1	8.38733e-42	6.61557e-41
ENSMUSG00000025272.16	Tro	protein_coding	5606.03	0.607728	0.606535	0.0448904	13.5381	1	9.32252e-42	7.34627e-41
ENSMUSG00000052581.13	Lrrtm4	protein_coding	1531.11	0.61659	0.615336	0.045605	13.5202	1	1.18817e-41	9.34092e-41
ENSMUSG00000030515.9	Tarsl2	protein_coding	1612.41	0.655928	0.654391	0.0485468	13.5112	1	1.34235e-41	1.05296e-40
ENSMUSG00000041763.14	Tpp2	protein_coding	1668.03	0.616893	0.615633	0.0456578	13.5112	1	1.34252e-41	1.05296e-40
ENSMUSG00000024942.17	Capn1	protein_coding	625.286	1.01004	1.00447	0.0747645	13.5096	1	1.37232e-41	1.07582e-40
ENSMUSG00000020706.13	Ftsj3	protein_coding	828.308	0.948384	0.943821	0.0702045	13.5089	1	1.38594e-41	1.08599e-40
ENSMUSG00000034931.15	Dhx8	protein_coding	1381.43	0.655028	0.653504	0.0484932	13.5076	1	1.40981e-41	1.10418e-40
ENSMUSG00000041444.14	Arhgap32	protein_coding	16603.2	0.763325	0.76094	0.0565521	13.4977	1	1.61253e-41	1.26236e-40
ENSMUSG00000042606.9	Hirip3	protein_coding	967.114	0.796669	0.79393	0.0590597	13.4892	1	1.81035e-41	1.41456e-40
ENSMUSG00000028869.13	Gnl2	protein_coding	1192.91	0.650374	0.648906	0.0482909	13.4678	1	2.41847e-41	1.8862e-40
ENSMUSG00000045062.4	Pcdhb7	protein_coding	429.174	1.15999	1.15152	0.0861782	13.4603	1	2.67687e-41	2.08676e-40
ENSMUSG00000039716.12	Dock3	protein_coding	11341.9	0.672264	0.67062	0.0500004	13.4452	1	3.2859e-41	2.55676e-40
ENSMUSG00000050963.7	Kcns2	protein_coding	2063.23	0.790006	0.787291	0.0587633	13.4439	1	3.3455e-41	2.60191e-40
ENSMUSG00000033578.7	Tmem35a	protein_coding	2142.3	0.587445	0.586377	0.0437146	13.4382	1	3.61093e-41	2.80573e-40
ENSMUSG00000053617.12	Sh3pxd2a	protein_coding	2684.89	0.659824	0.658264	0.0491393	13.4276	1	4.1655e-41	3.23213e-40
ENSMUSG00000068479.5	Mfap1a	protein_coding	1826.05	0.635652	0.634269	0.0473515	13.4241	1	4.36831e-41	3.38321e-40
ENSMUSG00000031917.12	Nip7	protein_coding	1035.71	0.81549	0.812522	0.0607696	13.4194	1	4.65624e-41	3.60454e-40
ENSMUSG00000027566.15	Psma7	protein_coding	2010.21	0.585381	0.584285	0.0436605	13.4076	0	5.45899e-41	4.22206e-40
ENSMUSG00000052837.6	Junb	protein_coding	3046.5	1.43902	1.42296	0.107393	13.3995	1	6.08605e-41	4.70485e-40
ENSMUSG00000020048.13	Hsp90b1	protein_coding	12603.1	0.696969	0.695124	0.0520392	13.3931	1	6.63094e-41	5.12371e-40
ENSMUSG00000000355.13	Mcts1	protein_coding	780.455	0.804981	0.802154	0.0601299	13.3874	1	7.16693e-41	5.53275e-40
ENSMUSG00000061755.10	Bod1l	protein_coding	2908.25	0.639864	0.638429	0.0478331	13.377	1	8.23893e-41	6.34857e-40
ENSMUSG00000004933.17	Matk	protein_coding	2856.89	0.61554	0.614264	0.0460326	13.3718	1	8.83386e-41	6.79759e-40
ENSMUSG00000040860.16	Crocc	protein_coding	2088.28	1.07927	1.07231	0.0807218	13.3703	1	9.02102e-41	6.93841e-40
ENSMUSG00000042487.6	Leo1	protein_coding	1107.06	0.888476	0.884506	0.0664627	13.368	1	9.29655e-41	7.14704e-40
ENSMUSG00000024772.9	Ehd1	protein_coding	1351.77	0.606367	0.605133	0.0453598	13.3679	1	9.30881e-41	7.15317e-40
ENSMUSG00000028351.5	Brinp1	protein_coding	6556.75	0.701964	0.700061	0.0525529	13.3573	1	1.0743e-40	8.24006e-40
ENSMUSG00000016018.4	Mtrex	protein_coding	2253.69	0.697639	0.695769	0.0522555	13.3505	1	1.17584e-40	9.00647e-40
ENSMUSG00000031105.16	Slc25a14	protein_coding	1790.07	0.76597	0.763502	0.0573815	13.3487	1	1.20511e-40	9.22647e-40
ENSMUSG00000051379.12	Flrt3	protein_coding	2276.39	0.678149	0.676426	0.0508435	13.338	1	1.39209e-40	1.06434e-39
ENSMUSG00000071477.10	Zfp777	protein_coding	1132.98	0.681995	0.680208	0.0512266	13.3133	1	1.93753e-40	1.47798e-39
ENSMUSG00000027714.11	Exosc9	protein_coding	897.954	0.84653	0.843225	0.0635928	13.3117	1	1.9784e-40	1.50846e-39
ENSMUSG00000011306.7	Sugp1	protein_coding	1408.26	0.662312	0.660704	0.0497922	13.3015	1	2.26768e-40	1.72588e-39
ENSMUSG00000040857.15	Erf	protein_coding	2642.61	0.693755	0.691885	0.0521675	13.2986	1	2.35796e-40	1.79295e-39
ENSMUSG00000045349.15	Sh2d5	protein_coding	6781.8	0.728681	0.726529	0.0548172	13.2929	1	2.54414e-40	1.93276e-39
ENSMUSG00000074227.12	Spint2	protein_coding	735.287	0.827605	0.824552	0.0622893	13.2865	1	2.77336e-40	2.10402e-39
ENSMUSG00000039057.11	Myo16	protein_coding	1559.43	0.709641	0.707734	0.05344	13.2792	1	3.05568e-40	2.314e-39
ENSMUSG00000043671.14	Dpy19l3	protein_coding	4304.21	0.677391	0.675665	0.0510671	13.2647	1	3.70826e-40	2.80437e-39
ENSMUSG00000026864.13	Hspa5	protein_coding	9924.78	0.795166	0.792377	0.0599599	13.2616	1	3.8635e-40	2.91517e-39
ENSMUSG00000023110.12	Prmt5	protein_coding	1720.52	0.618594	0.617281	0.0466582	13.258	1	4.05622e-40	3.05644e-39
ENSMUSG00000032839.13	Trpc1	protein_coding	1966.7	0.665123	0.663456	0.0503243	13.2167	1	7.02399e-40	5.26421e-39
ENSMUSG00000045009.9	Prrt3	protein_coding	1905.64	0.693396	0.691508	0.0524885	13.2104	1	7.63779e-40	5.71909e-39
ENSMUSG00000016179.11	Camk1g	protein_coding	1309.22	0.830758	0.827624	0.0629383	13.1996	1	8.82426e-40	6.60159e-39
ENSMUSG00000032435.9	Dync1li1	protein_coding	2770.15	0.647195	0.645671	0.049063	13.1911	1	9.87298e-40	7.37955e-39
ENSMUSG00000037993.8	Dhx38	protein_coding	1309.47	0.647042	0.645488	0.0491195	13.1728	1	1.25788e-39	9.37684e-39
ENSMUSG00000025858.12	Get4	protein_coding	1616.81	0.615719	0.614399	0.0467418	13.1728	1	1.25912e-39	9.38186e-39
ENSMUSG00000029060.17	Mib2	protein_coding	2108.59	0.590273	0.589092	0.0449509	13.1315	1	2.17279e-39	1.60892e-38
ENSMUSG00000030741.15	Spns1	protein_coding	1599.81	0.632624	0.631172	0.0482399	13.1141	1	2.73369e-39	2.01711e-38
ENSMUSG00000102440.1	Pcdhga9	protein_coding	1206.4	0.75625	0.753702	0.0576933	13.1081	1	2.95881e-39	2.18225e-38
ENSMUSG00000010057.8	Nprl2	protein_coding	717.61	0.859908	0.856278	0.0656408	13.1002	1	3.28383e-39	2.4177e-38
ENSMUSG00000023087.15	Noct	protein_coding	2240.19	0.603189	0.601932	0.0460649	13.0943	1	3.54741e-39	2.60716e-38
ENSMUSG00000031781.14	Ciapin1	protein_coding	1374.81	0.670514	0.668799	0.0512206	13.0907	1	3.72156e-39	2.73034e-38
ENSMUSG00000020086.6	H2afy2	protein_coding	746.199	0.79076	0.787996	0.0604241	13.0868	1	3.91607e-39	2.87178e-38
ENSMUSG00000022095.9	Fam160b2	protein_coding	2089.53	0.67582	0.673993	0.0516455	13.0858	1	3.97216e-39	2.91164e-38
ENSMUSG00000030298.10	Sec13	protein_coding	1363.17	0.710277	0.708211	0.0543095	13.0783	1	4.38071e-39	3.20829e-38
ENSMUSG00000024078.7	Ttc27	protein_coding	573.631	1.02331	1.01713	0.0782748	13.0733	1	4.67768e-39	3.42278e-38
ENSMUSG00000038683.16	Pak1ip1	protein_coding	1208.87	0.726815	0.724618	0.0556178	13.068	1	5.01406e-39	3.66571e-38
ENSMUSG00000068373.15	D430041D05Rik	protein_coding	8423.1	0.693643	0.691708	0.0531167	13.0589	1	5.65629e-39	4.13162e-38
ENSMUSG00000063239.17	Grm4	protein_coding	3910.34	0.612399	0.611066	0.046907	13.0556	1	5.90457e-39	4.31108e-38
ENSMUSG00000023832.14	Acat2	protein_coding	1313.62	0.69316	0.691277	0.0531226	13.0483	1	6.49718e-39	4.73549e-38
ENSMUSG00000021179.8	Nrde2	protein_coding	833.24	0.957609	0.952498	0.0734045	13.0456	1	6.72878e-39	4.90001e-38
ENSMUSG00000038132.6	Rbm24	protein_coding	1218.19	0.695107	0.693193	0.0532948	13.0427	1	6.99502e-39	5.08945e-38
ENSMUSG00000025027.18	Xpnpep1	protein_coding	1134.62	0.72853	0.726309	0.0559525	13.0205	1	9.35495e-39	6.78874e-38
ENSMUSG00000055720.10	Ubl7	protein_coding	1630.46	0.641618	0.640068	0.0493634	12.9979	1	1.25829e-38	9.09172e-38
ENSMUSG00000053799.7	Exoc6	protein_coding	1597.9	0.776823	0.774089	0.0597715	12.9966	1	1.27976e-38	9.24282e-38
ENSMUSG00000079003.2	Samd1	protein_coding	1080.39	0.717776	0.715557	0.0553093	12.9775	1	1.64155e-38	1.18302e-37
ENSMUSG00000033068.16	Entpd6	protein_coding	1810.47	0.619005	0.617638	0.0477168	12.9725	1	1.75254e-38	1.26246e-37
ENSMUSG00000021273.10	Fdft1	protein_coding	2078.53	0.604117	0.602854	0.0465732	12.9714	1	1.77866e-38	1.27963e-37
ENSMUSG00000037275.14	Gemin5	protein_coding	906.893	0.722761	0.720576	0.055733	12.9683	1	1.8515e-38	1.33145e-37
ENSMUSG00000020038.10	Cry1	protein_coding	1027.9	0.758885	0.756274	0.0585764	12.9555	1	2.18767e-38	1.57117e-37
ENSMUSG00000079481.11	Nhsl2	protein_coding	4306.75	0.687642	0.685742	0.0531161	12.946	1	2.47489e-38	1.77668e-37
ENSMUSG00000020621.6	Rdh14	protein_coding	800.133	0.762021	0.759436	0.0588807	12.9418	1	2.6153e-38	1.87668e-37
ENSMUSG00000022962.15	Gart	protein_coding	1029.68	0.675867	0.674064	0.0522751	12.9291	1	3.08585e-38	2.21148e-37
ENSMUSG00000001229.9	Dpp9	protein_coding	2294.75	0.659606	0.657912	0.0510195	12.9285	1	3.10741e-38	2.22597e-37
ENSMUSG00000057363.12	Uxs1	protein_coding	1503.28	0.625232	0.623779	0.0483652	12.9273	1	3.15659e-38	2.26024e-37
ENSMUSG00000117679.1	Apbb3	protein_coding	834.418	0.900729	0.896455	0.0697514	12.9134	1	3.78137e-38	2.70412e-37
ENSMUSG00000033965.10	Slc16a2	protein_coding	1302.49	0.615179	0.613903	0.0477161	12.8925	1	4.96165e-38	3.5421e-37
ENSMUSG00000034936.2	Arl4d	protein_coding	969.75	1.12766	1.11882	0.087652	12.8652	1	7.06388e-38	5.0214e-37
ENSMUSG00000022180.7	Slc7a8	protein_coding	2250.6	0.597899	0.596633	0.0465314	12.8494	1	8.6716e-38	6.14855e-37
ENSMUSG00000028837.8	Psmb2	protein_coding	1425.01	0.697149	0.695127	0.0542744	12.8449	1	9.18804e-38	6.5092e-37
ENSMUSG00000037653.7	Kctd8	protein_coding	893.113	0.894228	0.890044	0.0698264	12.8064	1	1.50897e-37	1.06405e-36
ENSMUSG00000009293.17	Ube2g2	protein_coding	1603.48	0.65507	0.653396	0.0511564	12.8052	1	1.53256e-37	1.08023e-36
ENSMUSG00000040365.14	Trim41	protein_coding	1625.7	0.587508	0.586283	0.0459625	12.7823	1	2.05797e-37	1.44752e-36
ENSMUSG00000029755.10	Dlx5	protein_coding	877.872	0.84752	0.843895	0.0663205	12.7792	1	2.14398e-37	1.50674e-36
ENSMUSG00000025872.5	Thoc3	protein_coding	846.049	0.736389	0.734019	0.057682	12.7664	1	2.52701e-37	1.77369e-36
ENSMUSG00000037224.15	Zfyve28	protein_coding	2470.85	0.759452	0.75678	0.059535	12.7564	1	2.8716e-37	2.01386e-36
ENSMUSG00000070462.4	Tlnrd1	protein_coding	3198.4	0.59087	0.58959	0.0463428	12.75	1	3.11758e-37	2.18453e-36
ENSMUSG00000019768.16	Esr1	protein_coding	176.168	2.11515	2.06977	0.165956	12.7453	1	3.31268e-37	2.31929e-36
ENSMUSG00000029482.4	Aacs	protein_coding	809.481	0.780834	0.778054	0.0613333	12.731	1	3.97714e-37	2.78333e-36
ENSMUSG00000042097.17	Zfp239	protein_coding	1481.37	0.602919	0.601587	0.0473728	12.7271	1	4.18038e-37	2.92434e-36
ENSMUSG00000035198.9	Tubg1	protein_coding	1034.26	0.674346	0.672451	0.0532025	12.6751	1	8.12718e-37	5.6734e-36
ENSMUSG00000011114.18	Tbrg1	protein_coding	1079.01	0.686212	0.684225	0.0541813	12.6651	1	9.22821e-37	6.42857e-36
ENSMUSG00000037204.7	Atg101	protein_coding	674.771	0.914836	0.910153	0.0722384	12.6641	1	9.3465e-37	6.50554e-36
ENSMUSG00000029918.9	Mrps33	protein_coding	1534.69	0.5953	0.593988	0.0471116	12.6359	1	1.33769e-36	9.27221e-36
ENSMUSG00000040289.8	Hey1	protein_coding	1895.69	0.611145	0.609729	0.0483719	12.6343	1	1.36606e-36	9.46099e-36
ENSMUSG00000030086.16	Chchd6	protein_coding	1088.93	0.747044	0.74451	0.0591565	12.6283	1	1.47488e-36	1.0202e-35
ENSMUSG00000021764.8	Ndufs4	protein_coding	1820.1	0.702189	0.700053	0.0556183	12.6252	1	1.53447e-36	1.06054e-35
ENSMUSG00000037570.16	Mcrs1	protein_coding	1954.48	0.586374	0.585119	0.0464832	12.6148	1	1.75065e-36	1.20795e-35
ENSMUSG00000049336.16	Tenm2	protein_coding	2933.45	0.896685	0.892259	0.0711223	12.6076	1	1.91639e-36	1.32081e-35
ENSMUSG00000056185.5	Snx32	protein_coding	1322.8	0.605234	0.603871	0.0481604	12.5671	1	3.20457e-36	2.19843e-35
ENSMUSG00000038530.11	Rgs4	protein_coding	22297.8	1.04835	1.0412	0.0834271	12.566	1	3.24664e-36	2.22639e-35
ENSMUSG00000020308.6	Tpgs1	protein_coding	1185.36	0.721407	0.719061	0.0575369	12.5382	1	4.6162e-36	3.15907e-35
ENSMUSG00000089872.10	Rps6kc1	protein_coding	1493.26	0.599732	0.598384	0.0478349	12.5375	1	4.65232e-36	3.18248e-35
ENSMUSG00000041199.3	Rpusd1	protein_coding	1689.23	0.628189	0.626602	0.0501267	12.532	1	4.98715e-36	3.40874e-35
ENSMUSG00000031770.16	Herpud1	protein_coding	1345.71	0.585243	0.583993	0.0467255	12.5251	0	5.44045e-36	3.71401e-35
ENSMUSG00000089824.10	Rbm12	protein_coding	898.871	0.686696	0.68471	0.0548311	12.5238	1	5.52993e-36	3.77355e-35
ENSMUSG00000021810.3	Ecd	protein_coding	1390.66	0.653862	0.652105	0.0522269	12.5196	1	5.83033e-36	3.97692e-35
ENSMUSG00000027498.14	Cstf1	protein_coding	776.384	0.796215	0.793068	0.0636978	12.4999	1	7.47692e-36	5.08759e-35
ENSMUSG00000005981.11	Trap1	protein_coding	1836.8	0.62889	0.627331	0.0503674	12.4861	1	8.89552e-36	6.04302e-35
ENSMUSG00000021061.15	Sptb	protein_coding	8036.14	0.818748	0.815286	0.065656	12.4703	1	1.08444e-35	7.35198e-35
ENSMUSG00000031388.14	Naa10	protein_coding	691.831	0.789256	0.786175	0.063293	12.4699	1	1.08998e-35	7.38654e-35
ENSMUSG00000011837.4	Snapc2	protein_coding	814.964	0.71654	0.714201	0.057555	12.4497	1	1.40446e-35	9.49844e-35
ENSMUSG00000034889.8	Cactin	protein_coding	977.573	0.696787	0.694601	0.0560187	12.4385	1	1.61598e-35	1.09201e-34
ENSMUSG00000041438.8	Utp4	protein_coding	803.719	0.800034	0.79681	0.0643215	12.438	1	1.62437e-35	1.09724e-34
ENSMUSG00000026020.9	Nop58	protein_coding	1603.77	0.67652	0.674585	0.0544098	12.4338	1	1.71346e-35	1.15555e-34
ENSMUSG00000051703.14	Tmem198	protein_coding	1416.99	0.65875	0.656938	0.0530259	12.4232	1	1.95632e-35	1.31614e-34
ENSMUSG00000024683.6	Mrpl16	protein_coding	738.142	0.788029	0.784844	0.0634332	12.423	1	1.96125e-35	1.31893e-34
ENSMUSG00000027254.13	Map1a	protein_coding	54789.9	0.608672	0.607244	0.0489979	12.4224	1	1.97543e-35	1.32793e-34
ENSMUSG00000003421.13	Nosip	protein_coding	1369.9	0.745676	0.743027	0.0601609	12.3947	1	2.7918e-35	1.86993e-34
ENSMUSG00000024906.10	Mus81	protein_coding	579.696	0.898934	0.894228	0.0726079	12.3807	1	3.32609e-35	2.22601e-34
ENSMUSG00000050022.16	Amz1	protein_coding	919.489	0.743365	0.740791	0.0600444	12.3802	1	3.34319e-35	2.23656e-34
ENSMUSG00000060950.12	Trmt61a	protein_coding	757.476	0.860728	0.856548	0.0696167	12.3638	1	4.10208e-35	2.73548e-34
ENSMUSG00000031774.8	Fam192a	protein_coding	1295.87	0.72194	0.719521	0.0584172	12.3584	1	4.39037e-35	2.9219e-34
ENSMUSG00000041774.16	Ydjc	protein_coding	467.763	0.927251	0.922226	0.0750604	12.3534	1	4.67031e-35	3.10573e-34
ENSMUSG00000025417.8	Pip4k2c	protein_coding	2877.14	0.713699	0.711359	0.0577847	12.351	1	4.81168e-35	3.19846e-34
ENSMUSG00000059734.7	Ndufs8	protein_coding	1704.71	0.627743	0.626154	0.0508579	12.3431	1	5.30871e-35	3.52745e-34
ENSMUSG00000017764.2	Zswim1	protein_coding	769.83	0.73793	0.735345	0.0598368	12.3324	1	6.06374e-35	4.02274e-34
ENSMUSG00000086040.8	Wipf3	protein_coding	13822.1	0.775548	0.772535	0.0629004	12.3298	1	6.26173e-35	4.14914e-34
ENSMUSG00000020441.6	2310033P09Rik	protein_coding	536.912	0.888338	0.883812	0.0721648	12.3098	1	8.01769e-35	5.30005e-34
ENSMUSG00000034659.14	Tmem109	protein_coding	1191.3	0.71905	0.716679	0.0584688	12.298	1	9.28433e-35	6.12766e-34
ENSMUSG00000004393.10	Ddx56	protein_coding	893.824	0.719062	0.716642	0.0585157	12.2884	1	1.04611e-34	6.88798e-34
ENSMUSG00000029708.9	Gcc1	protein_coding	893.327	0.724694	0.722213	0.0589945	12.2841	1	1.10263e-34	7.25443e-34
ENSMUSG00000023033.14	Scn8a	protein_coding	10824.9	0.690659	0.68852	0.0562524	12.2778	1	1.19123e-34	7.82805e-34
ENSMUSG00000032604.16	Qars	protein_coding	1172.61	0.635818	0.634158	0.0518295	12.2675	1	1.3536e-34	8.88111e-34
ENSMUSG00000034472.13	Rasd2	protein_coding	26276.8	0.761873	0.758982	0.0621367	12.2612	1	1.4624e-34	9.57616e-34
ENSMUSG00000078307.3	AI593442	protein_coding	10931.4	0.627208	0.625579	0.051164	12.2588	1	1.50761e-34	9.86829e-34
ENSMUSG00000055639.16	Dach1	protein_coding	2300.08	0.78898	0.785583	0.0644225	12.247	1	1.74387e-34	1.14059e-33
ENSMUSG00000026455.14	Klhl12	protein_coding	1222.8	0.64872	0.646951	0.0530044	12.239	1	1.92412e-34	1.25799e-33
ENSMUSG00000048930.12	Tada3	protein_coding	1052.56	0.646041	0.644279	0.0528201	12.231	1	2.12377e-34	1.38743e-33
ENSMUSG00000057147.13	Dph6	protein_coding	1011.52	0.652655	0.65082	0.0533611	12.2309	1	2.12547e-34	1.388e-33
ENSMUSG00000064225.6	Paqr9	protein_coding	3049.58	0.599682	0.598261	0.04913	12.206	1	2.88702e-34	1.87724e-33
ENSMUSG00000035575.11	Utp6	protein_coding	1301.9	0.603644	0.602199	0.0495369	12.1857	1	3.70265e-34	2.40291e-33
ENSMUSG00000039910.10	Cited2	protein_coding	1335.24	0.690507	0.68836	0.0566755	12.1835	1	3.80547e-34	2.46868e-33
ENSMUSG00000036533.9	Cdc42ep3	protein_coding	1117.15	0.845482	0.84139	0.0694804	12.1686	1	4.56689e-34	2.95688e-33
ENSMUSG00000031403.14	Dkc1	protein_coding	990.388	0.714224	0.711776	0.0588745	12.1313	1	7.20918e-34	4.64963e-33
ENSMUSG00000053063.11	Clec12a	protein_coding	204.972	1.5306	1.50667	0.126455	12.1039	1	1.00722e-33	6.47862e-33
ENSMUSG00000052560.15	Cpne8	protein_coding	614.695	0.884812	0.880297	0.0731479	12.0962	1	1.106e-33	7.1113e-33
ENSMUSG00000056665.2	Them6	protein_coding	2096.53	0.668344	0.666298	0.0553149	12.0825	1	1.30657e-33	8.38799e-33
ENSMUSG00000020739.11	Nup85	protein_coding	736.735	0.752429	0.749562	0.0623136	12.0749	1	1.43363e-33	9.19307e-33
ENSMUSG00000022241.6	Tars	protein_coding	853.49	0.717485	0.715004	0.0594687	12.0649	1	1.61808e-33	1.03679e-32
ENSMUSG00000037151.8	Lrrc20	protein_coding	1138.99	0.625381	0.623675	0.0518388	12.0639	1	1.6376e-33	1.04889e-32
ENSMUSG00000021125.6	Arg2	protein_coding	301.321	1.53089	1.50385	0.126937	12.0602	1	1.71283e-33	1.09666e-32
ENSMUSG00000035517.17	Tdrd7	protein_coding	1808.99	0.625839	0.624141	0.0519019	12.0581	1	1.75794e-33	1.12511e-32
ENSMUSG00000040631.8	Dok4	protein_coding	941.798	0.673267	0.671166	0.0558905	12.0462	1	2.03137e-33	1.29762e-32
ENSMUSG00000109511.1	Nup62	protein_coding	936.829	0.707714	0.705292	0.0587669	12.0427	1	2.11786e-33	1.35132e-32
ENSMUSG00000035919.16	Bbs9	protein_coding	691.056	0.809167	0.805612	0.0671958	12.0419	1	2.13886e-33	1.3642e-32
ENSMUSG00000031787.8	Katnb1	protein_coding	1181.18	0.630307	0.628619	0.0523538	12.0394	1	2.20579e-33	1.40581e-32
ENSMUSG00000057531.14	Dtnbp1	protein_coding	1387.51	0.596612	0.595193	0.0495926	12.0303	1	2.46363e-33	1.56834e-32
ENSMUSG00000026058.11	Khdrbs2	protein_coding	556.153	0.94881	0.94345	0.0788764	12.0291	1	2.4994e-33	1.59051e-32
ENSMUSG00000028779.16	Pef1	protein_coding	1770.6	0.627237	0.625536	0.0521827	12.02	1	2.78921e-33	1.77358e-32
ENSMUSG00000032370.8	Lactb	protein_coding	615.294	0.842407	0.838389	0.0701012	12.017	1	2.89246e-33	1.83854e-32
ENSMUSG00000021037.7	Ahsa1	protein_coding	2990.36	0.638694	0.636918	0.053262	11.9916	1	3.93398e-33	2.49391e-32
ENSMUSG00000025478.15	Dpysl4	protein_coding	844.6	0.694538	0.692348	0.0579443	11.9863	1	4.19146e-33	2.65613e-32
ENSMUSG00000089809.9	Rasgef1b	protein_coding	3089.67	0.725536	0.72282	0.0605706	11.9784	1	4.6137e-33	2.92038e-32
ENSMUSG00000024309.15	Pfdn6	protein_coding	956.688	0.658891	0.656918	0.0550191	11.9757	1	4.76522e-33	3.01286e-32
ENSMUSG00000026917.15	Wdr5	protein_coding	871.128	0.673899	0.671826	0.0562807	11.9739	1	4.86962e-33	3.07654e-32
ENSMUSG00000024613.16	Tcof1	protein_coding	962.327	0.668471	0.666445	0.0559231	11.9534	1	6.23251e-33	3.93015e-32
ENSMUSG00000033730.4	Egr3	protein_coding	6880.22	0.705115	0.702697	0.0590085	11.9494	1	6.54174e-33	4.1236e-32
ENSMUSG00000031755.6	Bbs2	protein_coding	946.505	0.819517	0.815743	0.0685833	11.9492	1	6.55362e-33	4.12952e-32
ENSMUSG00000044927.6	H1fx	protein_coding	1794.94	0.712567	0.710075	0.0596455	11.9467	1	6.756e-33	4.25384e-32
ENSMUSG00000036769.14	Wdr44	protein_coding	795.126	0.70117	0.698843	0.0587512	11.9346	1	7.81597e-33	4.91197e-32
ENSMUSG00000002767.13	Mrpl2	protein_coding	724.219	0.731947	0.72925	0.0614255	11.916	1	9.76758e-33	6.13154e-32
ENSMUSG00000014850.15	Msh3	protein_coding	828.433	0.676871	0.674754	0.0568085	11.9149	1	9.89263e-33	6.20538e-32
ENSMUSG00000034484.8	Snx2	protein_coding	1745.7	0.613761	0.612169	0.0515287	11.911	1	1.03664e-32	6.50013e-32
ENSMUSG00000026663.6	Atf6	protein_coding	3792.96	0.667948	0.665866	0.0561357	11.8988	1	1.2005e-32	7.51068e-32
ENSMUSG00000096472.2	Cdkn2d	protein_coding	1143.38	0.64578	0.643901	0.0543437	11.8832	1	1.44633e-32	9.01821e-32
ENSMUSG00000027404.15	Snrpb	protein_coding	1243.57	0.597186	0.595717	0.0502553	11.883	1	1.44985e-32	9.03679e-32
ENSMUSG00000046556.7	Zfp319	protein_coding	1237.99	0.600728	0.599206	0.0505741	11.8782	1	1.53688e-32	9.57569e-32
ENSMUSG00000022972.10	Cfap298	protein_coding	660.094	0.771502	0.768358	0.0649535	11.8778	1	1.54444e-32	9.61919e-32
ENSMUSG00000049907.8	Rasl11b	protein_coding	737.794	1.06451	1.0562	0.0896487	11.8742	1	1.61173e-32	1.00308e-31
ENSMUSG00000018417.14	Myo1b	protein_coding	2076.93	0.804591	0.800916	0.0678782	11.8534	1	2.06514e-32	1.28335e-31
ENSMUSG00000090083.11	Rnf8	protein_coding	1009.59	0.643468	0.641591	0.0543132	11.8474	1	2.22045e-32	1.37782e-31
ENSMUSG00000024082.5	Ndufaf7	protein_coding	959.134	0.630816	0.629069	0.0533293	11.8287	1	2.77393e-32	1.71362e-31
ENSMUSG00000060212.13	Pcnx2	protein_coding	3139.88	0.591803	0.590342	0.0500682	11.8199	1	3.07885e-32	1.89917e-31
ENSMUSG00000041115.16	Iqsec2	protein_coding	5613.69	0.620315	0.618636	0.052519	11.8112	1	3.41463e-32	2.10164e-31
ENSMUSG00000093752.1	Gm20716	protein_coding	3462.28	0.738802	0.736001	0.0625527	11.8109	1	3.43e-32	2.11032e-31
ENSMUSG00000042348.10	Arl15	protein_coding	1667.28	0.585762	0.584315	0.0496075	11.8079	0	3.5518e-32	2.18446e-31
ENSMUSG00000027315.13	Spint1	protein_coding	323.946	1.11341	1.10392	0.094348	11.8011	1	3.85341e-32	2.36821e-31
ENSMUSG00000022685.9	Parn	protein_coding	811.095	0.757438	0.754424	0.0641868	11.8005	1	3.87922e-32	2.38319e-31
ENSMUSG00000028138.8	Adh5	protein_coding	1064.14	0.639466	0.637655	0.0542909	11.7785	1	5.03753e-32	3.08572e-31
ENSMUSG00000038305.15	Spats2l	protein_coding	788.771	0.77982	0.776513	0.0662305	11.7743	1	5.2934e-32	3.24126e-31
ENSMUSG00000027774.16	Gfm1	protein_coding	1374.88	0.668147	0.666033	0.0567637	11.7707	1	5.52845e-32	3.38271e-31
ENSMUSG00000031590.8	Frg1	protein_coding	568.811	0.882777	0.877953	0.0750072	11.7692	1	5.62323e-32	3.43944e-31
ENSMUSG00000028793.15	Rnf19b	protein_coding	1439.8	0.617991	0.616299	0.052556	11.7587	1	6.36901e-32	3.89132e-31
ENSMUSG00000020775.13	Mrpl38	protein_coding	1035.35	0.663672	0.661625	0.0565412	11.7379	1	8.15324e-32	4.96328e-31
ENSMUSG00000033294.11	Noc4l	protein_coding	483.052	0.865006	0.860505	0.0737496	11.729	1	9.05619e-32	5.50092e-31
ENSMUSG00000034863.9	Ano8	protein_coding	1882.35	0.604609	0.603001	0.0516081	11.7154	1	1.06326e-31	6.44674e-31
ENSMUSG00000004934.14	Pias4	protein_coding	789.359	0.794868	0.791158	0.0681212	11.6684	1	1.84782e-31	1.11631e-30
ENSMUSG00000023277.13	Twf2	protein_coding	795.544	0.708129	0.705621	0.0607087	11.6644	1	1.93828e-31	1.17011e-30
ENSMUSG00000031954.6	Cfdp1	protein_coding	2093.47	0.633774	0.631926	0.0543934	11.6517	1	2.25034e-31	1.35459e-30
ENSMUSG00000022516.10	Nudt16l1	protein_coding	1280.11	0.61466	0.612986	0.0527852	11.6445	1	2.44623e-31	1.47038e-30
ENSMUSG00000037434.7	Slc30a1	protein_coding	1702.45	0.648175	0.646206	0.0556894	11.6391	1	2.60686e-31	1.56524e-30
ENSMUSG00000053286.11	Trmt1l	protein_coding	965.558	0.707452	0.704885	0.0608249	11.631	1	2.8688e-31	1.72128e-30
ENSMUSG00000022035.6	Ccdc25	protein_coding	1151.2	0.592082	0.590576	0.0509962	11.6103	1	3.65258e-31	2.18448e-30
ENSMUSG00000042417.5	Ccno	protein_coding	219.969	1.59743	1.56672	0.137651	11.6049	1	3.8914e-31	2.32232e-30
ENSMUSG00000008226.14	Scrn3	protein_coding	1219.24	0.645786	0.643762	0.0556537	11.6036	1	3.94871e-31	2.35568e-30
ENSMUSG00000003135.15	Cnot11	protein_coding	1057.1	0.596934	0.5954	0.0514864	11.594	1	4.41884e-31	2.63144e-30
ENSMUSG00000025159.8	Mms19	protein_coding	1009.4	0.618639	0.616933	0.0533601	11.5937	1	4.4373e-31	2.6415e-30
ENSMUSG00000046058.7	Eid2	protein_coding	1422.35	0.747332	0.744243	0.0646702	11.556	1	6.88037e-31	4.07117e-30
ENSMUSG00000074652.3	Myh7b	protein_coding	279.342	1.17678	1.1642	0.101914	11.5469	1	7.65392e-31	4.52728e-30
ENSMUSG00000036264.9	Fstl4	protein_coding	1259.13	0.643062	0.64112	0.055727	11.5395	1	8.34077e-31	4.92832e-30
ENSMUSG00000029145.12	Eif2b4	protein_coding	740.005	0.688361	0.685985	0.0596818	11.5339	1	8.90635e-31	5.25692e-30
ENSMUSG00000039713.16	Plekhg5	protein_coding	1553.47	0.749637	0.746554	0.0650102	11.5311	1	9.19931e-31	5.426e-30
ENSMUSG00000038677.14	Scube3	protein_coding	1217.58	0.86836	0.863423	0.0753068	11.531	1	9.21132e-31	5.43117e-30
ENSMUSG00000024414.13	Mrpl27	protein_coding	867.561	0.682022	0.679677	0.0592056	11.5196	1	1.05156e-30	6.18926e-30
ENSMUSG00000023991.16	Foxp4	protein_coding	1282.83	0.58912	0.587668	0.0511558	11.5162	1	1.09339e-30	6.43321e-30
ENSMUSG00000038187.14	Btbd10	protein_coding	1712.54	0.617742	0.616004	0.0536425	11.5159	1	1.09709e-30	6.4527e-30
ENSMUSG00000030220.13	Arhgdib	protein_coding	763.436	0.873224	0.867806	0.0758356	11.5147	1	1.11253e-30	6.54118e-30
ENSMUSG00000031161.15	Hdac6	protein_coding	1091.73	0.60346	0.601874	0.0524221	11.5116	1	1.15374e-30	6.77875e-30
ENSMUSG00000020430.12	Pes1	protein_coding	1119.39	0.626177	0.624366	0.0544146	11.5075	1	1.20909e-30	7.09645e-30
ENSMUSG00000039130.18	Zc3hc1	protein_coding	624.317	0.775766	0.772312	0.0674443	11.5023	1	1.28412e-30	7.53153e-30
ENSMUSG00000044475.14	Ascc1	protein_coding	584.733	0.859707	0.855088	0.0747939	11.4943	1	1.40848e-30	8.25509e-30
ENSMUSG00000047658.6	Gal3st3	protein_coding	1404.59	0.602812	0.60119	0.0524658	11.4896	1	1.48763e-30	8.7068e-30
ENSMUSG00000031930.11	Wwp2	protein_coding	1238.22	0.607001	0.605347	0.0528934	11.4759	1	1.7428e-30	1.01788e-29
ENSMUSG00000049305.6	Ccdc71	protein_coding	1087.7	0.585978	0.58447	0.0510825	11.4712	0	1.8406e-30	1.0735e-29
ENSMUSG00000020241.13	Col6a2	protein_coding	365.532	1.15691	1.14577	0.100949	11.4604	1	2.08511e-30	1.21441e-29
ENSMUSG00000047307.2	Pcdhb13	protein_coding	353.478	1.1216	1.11073	0.097899	11.4567	1	2.17569e-30	1.26629e-29
ENSMUSG00000031109.16	Enox2	protein_coding	451.165	0.84348	0.839364	0.0737417	11.4383	1	2.69107e-30	1.56135e-29
ENSMUSG00000001285.12	Myg1	protein_coding	766.744	0.682008	0.679644	0.0596549	11.4326	1	2.87533e-30	1.66709e-29
ENSMUSG00000039804.15	Ncoa5	protein_coding	2031	0.615287	0.613519	0.0540108	11.3919	1	4.58718e-30	2.64491e-29
ENSMUSG00000030659.14	Nucb2	protein_coding	918.782	0.793064	0.789129	0.0696884	11.3802	1	5.25057e-30	3.02324e-29
ENSMUSG00000042686.5	Jph1	protein_coding	661.456	0.772086	0.76851	0.0678545	11.3786	1	5.34815e-30	3.07837e-29
ENSMUSG00000030204.10	Ddx47	protein_coding	1206.68	0.685298	0.682868	0.060234	11.3773	1	5.42688e-30	3.12261e-29
ENSMUSG00000031631.15	Cfap97	protein_coding	1349.09	0.608458	0.606743	0.0536735	11.3363	1	8.67345e-30	4.9616e-29
ENSMUSG00000026819.15	Slc25a25	protein_coding	2576.41	0.640341	0.638343	0.0565969	11.3141	1	1.11787e-29	6.39032e-29
ENSMUSG00000030209.14	Grin2b	protein_coding	24214.7	0.889989	0.88462	0.0786969	11.3091	1	1.18341e-29	6.7604e-29
ENSMUSG00000060257.2	Scrt2	protein_coding	1643.56	0.732657	0.729555	0.0649144	11.2865	1	1.53007e-29	8.70202e-29
ENSMUSG00000028975.16	Pex14	protein_coding	1375.55	0.597653	0.596011	0.0529718	11.2825	1	1.60155e-29	9.10233e-29
ENSMUSG00000058672.7	Tubb2a	protein_coding	8887.2	0.618717	0.616912	0.0548626	11.2776	1	1.69358e-29	9.61556e-29
ENSMUSG00000061024.8	Rrs1	protein_coding	786.503	0.731734	0.728752	0.0648893	11.2766	1	1.71144e-29	9.71039e-29
ENSMUSG00000039983.13	Ccdc32	protein_coding	1071.34	0.58752	0.585956	0.0521733	11.2609	1	2.04572e-29	1.15599e-28
ENSMUSG00000028466.15	Creb3	protein_coding	986.981	0.668618	0.666296	0.0594994	11.2374	1	2.67175e-29	1.50567e-28
ENSMUSG00000029916.11	Agk	protein_coding	1156.92	0.603377	0.601694	0.0537254	11.2307	1	2.88035e-29	1.62213e-28
ENSMUSG00000032078.17	Zpr1	protein_coding	932.401	0.600027	0.598316	0.0536013	11.1942	1	4.35091e-29	2.43715e-28
ENSMUSG00000032698.15	Lmo2	protein_coding	1327.07	0.695602	0.692899	0.0621485	11.1926	1	4.43373e-29	2.48188e-28
ENSMUSG00000020475.3	Pgam2	protein_coding	268.899	1.38147	1.36129	0.123618	11.1753	1	5.38688e-29	3.00736e-28
ENSMUSG00000043881.9	Kbtbd7	protein_coding	1814.25	0.598253	0.596581	0.0535501	11.1718	1	5.60072e-29	3.12361e-28
ENSMUSG00000028029.10	Aimp1	protein_coding	1088.1	0.596683	0.594996	0.0536887	11.1138	1	1.07536e-28	5.95372e-28
ENSMUSG00000014786.8	Slc9a5	protein_coding	1659.85	0.605984	0.604131	0.054541	11.1106	1	1.11383e-28	6.16056e-28
ENSMUSG00000031903.7	Pla2g15	protein_coding	777.176	0.651276	0.649066	0.0588001	11.0761	1	1.63854e-28	9.02385e-28
ENSMUSG00000030095.10	Tmem43	protein_coding	1008.63	0.636419	0.634407	0.057542	11.0601	1	1.95898e-28	1.07673e-27
ENSMUSG00000045598.10	Zfp553	protein_coding	810.878	0.675175	0.672721	0.0610847	11.0531	1	2.11785e-28	1.16252e-27
ENSMUSG00000038563.14	Efl1	protein_coding	481.666	0.829983	0.82545	0.0751294	11.0474	1	2.25716e-28	1.23777e-27
ENSMUSG00000020448.16	Rnf185	protein_coding	1171.69	0.630329	0.628291	0.057084	11.0421	1	2.39285e-28	1.31132e-27
ENSMUSG00000063439.7	B9d2	protein_coding	584.845	0.787738	0.783761	0.0713821	11.0355	1	2.57617e-28	1.41039e-27
ENSMUSG00000042426.6	Dhx29	protein_coding	1039.69	0.660521	0.658195	0.0598682	11.0329	1	2.65127e-28	1.45103e-27
ENSMUSG00000034371.9	Tkfc	protein_coding	376.81	1.03962	1.03075	0.0942444	11.0311	1	2.70549e-28	1.48022e-27
ENSMUSG00000030854.17	Ptpn5	protein_coding	23411	0.61142	0.609579	0.0554372	11.0291	1	2.7672e-28	1.51349e-27
ENSMUSG00000042726.14	Trafd1	protein_coding	1036.52	0.648107	0.645967	0.0587798	11.026	1	2.86264e-28	1.56364e-27
ENSMUSG00000029782.19	Tmem209	protein_coding	1003.34	0.629284	0.627302	0.0571459	11.0119	1	3.34935e-28	1.82531e-27
ENSMUSG00000018362.14	Kpna2	protein_coding	570.931	0.742887	0.739744	0.067552	10.9973	1	3.93916e-28	2.14394e-27
ENSMUSG00000040688.16	Tbl3	protein_coding	662.786	0.792541	0.78851	0.0720894	10.9939	1	4.09054e-28	2.22343e-27
ENSMUSG00000061702.10	Tmem91	protein_coding	835.547	0.626591	0.624651	0.0570418	10.9848	1	4.52396e-28	2.45423e-27
ENSMUSG00000036442.8	Thap11	protein_coding	933.176	0.670105	0.667662	0.0611024	10.9669	1	5.51262e-28	2.98378e-27
ENSMUSG00000026077.15	Npas2	protein_coding	3466.99	0.597465	0.595718	0.0545334	10.9559	1	6.22231e-28	3.36464e-27
ENSMUSG00000019235.9	Rps6kl1	protein_coding	986.578	0.719023	0.715984	0.0656775	10.9478	1	6.80997e-28	3.67646e-27
ENSMUSG00000024742.15	Fen1	protein_coding	395.503	1.05361	1.04408	0.0964118	10.9282	1	8.44739e-28	4.54575e-27
ENSMUSG00000028885.8	Smpdl3b	protein_coding	383.127	1.00412	0.995983	0.0919289	10.9228	1	8.96919e-28	4.82033e-27
ENSMUSG00000029466.11	Anapc7	protein_coding	970.991	0.69038	0.687707	0.0632342	10.9178	1	9.47426e-28	5.09013e-27
ENSMUSG00000045538.6	Ddx28	protein_coding	432.338	0.933752	0.927087	0.0855302	10.9172	1	9.53736e-28	5.12238e-27
ENSMUSG00000021385.10	Ippk	protein_coding	1019.28	0.61715	0.6152	0.0565644	10.9106	1	1.02612e-27	5.50406e-27
ENSMUSG00000021392.8	Nol8	protein_coding	923.791	0.606585	0.604718	0.0557568	10.8791	1	1.44976e-27	7.75898e-27
ENSMUSG00000020108.4	Ddit4	protein_coding	1037.61	0.598538	0.59677	0.0550193	10.8787	1	1.45654e-27	7.78779e-27
ENSMUSG00000032625.14	Thsd7a	protein_coding	4981.24	0.655059	0.6527	0.0602607	10.8704	1	1.59463e-27	8.51251e-27
ENSMUSG00000033931.9	Rbm34	protein_coding	932.259	0.631901	0.629788	0.0582557	10.847	1	2.06018e-27	1.09418e-26
ENSMUSG00000026575.15	Nme7	protein_coding	517.735	0.783275	0.77937	0.0722526	10.8408	1	2.20544e-27	1.17021e-26
ENSMUSG00000040472.15	Rabggta	protein_coding	1024.8	0.702182	0.699233	0.0648034	10.8356	1	2.33511e-27	1.23822e-26
ENSMUSG00000021209.12	Ppp4r4	protein_coding	2050.66	0.598603	0.596778	0.0552446	10.8355	1	2.33651e-27	1.23857e-26
ENSMUSG00000026520.8	Pycr2	protein_coding	672.749	0.759749	0.756087	0.0701906	10.8241	1	2.64719e-27	1.40015e-26
ENSMUSG00000035637.14	Grhpr	protein_coding	662.99	0.742785	0.739359	0.0686328	10.8226	1	2.69067e-27	1.4227e-26
ENSMUSG00000039509.8	Nup133	protein_coding	838.559	0.686827	0.684143	0.0635257	10.8118	1	3.02682e-27	1.5974e-26
ENSMUSG00000074576.4	Mocs3	protein_coding	507.313	0.82546	0.820759	0.0763851	10.8066	1	3.20455e-27	1.69013e-26
ENSMUSG00000020902.12	Ntn1	protein_coding	1469.03	0.592203	0.590571	0.054854	10.796	1	3.5957e-27	1.89344e-26
ENSMUSG00000010797.6	Wnt2	protein_coding	472.383	0.898128	0.892	0.0832009	10.7947	1	3.64669e-27	1.91969e-26
ENSMUSG00000038550.10	Ciart	protein_coding	397.75	1.21552	1.20087	0.112833	10.7727	1	4.63112e-27	2.42948e-26
ENSMUSG00000024160.16	Spsb3	protein_coding	1205.77	0.65071	0.648345	0.0604171	10.7703	1	4.75473e-27	2.49276e-26
ENSMUSG00000056069.10	Otulinl	protein_coding	895.465	0.78609	0.781887	0.0731146	10.7515	1	5.83251e-27	3.04348e-26
ENSMUSG00000029821.15	Gsdme	protein_coding	480.617	0.875053	0.8693	0.0814369	10.7452	1	6.24456e-27	3.25544e-26
ENSMUSG00000045967.11	Gpr158	protein_coding	10475.3	0.623089	0.621025	0.0580142	10.7403	1	6.58479e-27	3.43067e-26
ENSMUSG00000041468.7	Gpr12	protein_coding	926.582	0.738698	0.735307	0.0687918	10.7382	1	6.73708e-27	3.50672e-26
ENSMUSG00000103332.1	Pcdhga2	protein_coding	826.384	0.861392	0.855889	0.080366	10.7184	1	8.34718e-27	4.32726e-26
ENSMUSG00000060260.13	Pwwp2b	protein_coding	1171.41	0.716119	0.712855	0.0669515	10.6961	1	1.0616e-26	5.47961e-26
ENSMUSG00000018882.12	Mrpl45	protein_coding	936.408	0.598713	0.596874	0.0559806	10.695	1	1.07397e-26	5.54005e-26
ENSMUSG00000033159.14	Cnppd1	protein_coding	910.085	0.592765	0.590927	0.0554419	10.6916	1	1.1138e-26	5.74375e-26
ENSMUSG00000034274.11	Thoc5	protein_coding	815.678	0.624126	0.622053	0.058385	10.6898	1	1.13568e-26	5.85294e-26
ENSMUSG00000034413.14	Neurl1b	protein_coding	1700.52	0.63278	0.630667	0.0592069	10.6876	1	1.1634e-26	5.99213e-26
ENSMUSG00000029869.7	Ephb6	protein_coding	1868.12	0.66441	0.66183	0.0622116	10.6799	1	1.26468e-26	6.49972e-26
ENSMUSG00000022949.9	Clic6	protein_coding	890.891	0.824833	0.820079	0.0772361	10.6794	1	1.27114e-26	6.53091e-26
ENSMUSG00000028633.7	Ctps	protein_coding	1089.34	0.618154	0.616161	0.0578878	10.6785	1	1.28348e-26	6.59227e-26
ENSMUSG00000052373.14	Mpp3	protein_coding	1478.25	0.753337	0.749626	0.0707825	10.643	1	1.88025e-26	9.61312e-26
ENSMUSG00000025231.17	Sufu	protein_coding	906.285	0.694462	0.69156	0.0652747	10.6391	1	1.96091e-26	1.00193e-25
ENSMUSG00000103088.1	Pcdhgb6	protein_coding	1890.91	0.678285	0.675549	0.0638665	10.6204	1	2.39624e-26	1.2225e-25
ENSMUSG00000030872.14	Gga2	protein_coding	1070.24	0.660795	0.658284	0.0622275	10.619	1	2.43087e-26	1.23979e-25
ENSMUSG00000025198.16	Erlin1	protein_coding	1466.71	0.61604	0.614013	0.058049	10.6124	1	2.60908e-26	1.32906e-25
ENSMUSG00000019373.11	Cops3	protein_coding	1550.86	0.586471	0.58471	0.0554099	10.5842	0	3.52706e-26	1.79284e-25
ENSMUSG00000039483.10	Asb6	protein_coding	722.054	0.638194	0.63587	0.0608631	10.4857	1	1.00462e-25	5.04517e-25
ENSMUSG00000022342.6	Kcnv1	protein_coding	1856.44	0.720361	0.717041	0.0687429	10.4791	1	1.07811e-25	5.41097e-25
ENSMUSG00000019990.15	Pde7b	protein_coding	10046.7	0.651062	0.648594	0.0621308	10.4789	1	1.08006e-25	5.41914e-25
ENSMUSG00000037443.13	Cep85	protein_coding	497.876	0.738637	0.735055	0.0705385	10.4714	1	1.16906e-25	5.85865e-25
ENSMUSG00000001569.10	Nom1	protein_coding	1002.4	0.591146	0.589306	0.0564891	10.4648	1	1.25363e-25	6.27679e-25
ENSMUSG00000039556.16	Ppp1r3f	protein_coding	974.231	0.585426	0.583633	0.0559515	10.4631	0	1.27604e-25	6.38516e-25
ENSMUSG00000024604.7	Rbm22	protein_coding	1027.19	0.631765	0.629531	0.0604631	10.4488	1	1.4843e-25	7.41837e-25
ENSMUSG00000001674.11	Ddx18	protein_coding	746.42	0.655057	0.652535	0.0627554	10.4383	1	1.65831e-25	8.26583e-25
ENSMUSG00000021645.16	Smn1	protein_coding	525.252	0.782083	0.777738	0.0749322	10.4372	1	1.67665e-25	8.35221e-25
ENSMUSG00000018433.14	Nol11	protein_coding	913.82	0.617328	0.615199	0.0591862	10.4303	1	1.80376e-25	8.9801e-25
ENSMUSG00000053801.18	Grwd1	protein_coding	463.854	0.782403	0.778055	0.0753254	10.387	1	2.84249e-25	1.40968e-24
ENSMUSG00000038299.16	Wdr36	protein_coding	854.323	0.596999	0.595067	0.0575936	10.3657	1	3.55071e-25	1.75673e-24
ENSMUSG00000038970.7	Lmtk2	protein_coding	8268.8	0.592635	0.590728	0.057253	10.3512	1	4.13418e-25	2.04117e-24
ENSMUSG00000079508.8	Apoo	protein_coding	898.987	0.64099	0.63859	0.0619621	10.3449	1	4.41552e-25	2.17944e-24
ENSMUSG00000001767.5	Crnkl1	protein_coding	657.118	0.689134	0.686116	0.0668287	10.312	1	6.22211e-25	3.05669e-24
ENSMUSG00000005505.12	Kbtbd4	protein_coding	940.167	0.6025	0.600463	0.0586061	10.2805	1	8.62799e-25	4.22122e-24
ENSMUSG00000024142.15	Mlst8	protein_coding	1088.54	0.613137	0.610996	0.0596664	10.2761	1	9.03317e-25	4.41686e-24
ENSMUSG00000048232.12	Fbxo10	protein_coding	1937.31	0.63515	0.632816	0.0618574	10.268	1	9.82356e-25	4.79491e-24
ENSMUSG00000042275.9	Pelo	protein_coding	434.295	0.790868	0.786382	0.077031	10.2669	1	9.93608e-25	4.84841e-24
ENSMUSG00000028884.14	Rpa2	protein_coding	415.192	0.86668	0.86061	0.0846448	10.239	1	1.32581e-24	6.4393e-24
ENSMUSG00000024190.7	Dusp1	protein_coding	724.46	0.968039	0.959601	0.0945601	10.2373	1	1.34965e-24	6.55128e-24
ENSMUSG00000050213.6	Snip1	protein_coding	473.668	0.775754	0.771526	0.0758144	10.2323	1	1.42125e-24	6.89485e-24
ENSMUSG00000028576.12	Ift74	protein_coding	596.556	0.756866	0.752874	0.0740279	10.2241	1	1.54721e-24	7.49935e-24
ENSMUSG00000026248.9	Mrpl44	protein_coding	659.892	0.735135	0.7314	0.0719397	10.2188	1	1.63418e-24	7.91403e-24
ENSMUSG00000023067.14	Cdkn1a	protein_coding	485.693	0.949701	0.942112	0.0929376	10.2187	1	1.63536e-24	7.91744e-24
ENSMUSG00000038335.13	Tsr1	protein_coding	906.726	0.619374	0.61712	0.0608324	10.1816	1	2.39499e-24	1.15516e-23
ENSMUSG00000024253.9	Dync2li1	protein_coding	543.993	0.791266	0.786737	0.0777812	10.173	1	2.61806e-24	1.26056e-23
ENSMUSG00000024101.15	Washc1	protein_coding	860.451	0.611249	0.609056	0.0603798	10.1234	1	4.35029e-24	2.08021e-23
ENSMUSG00000075273.4	Ttc30b	protein_coding	521.424	0.846984	0.841177	0.0838409	10.1023	1	5.39739e-24	2.57502e-23
ENSMUSG00000027018.11	Hat1	protein_coding	486.616	0.820858	0.81555	0.0813424	10.0914	1	6.03034e-24	2.8737e-23
ENSMUSG00000031174.17	Rpgr	protein_coding	837.229	0.585229	0.583301	0.0580943	10.0738	0	7.21596e-24	3.43282e-23
ENSMUSG00000104346.1	Pcdhga3	protein_coding	1242.39	0.723063	0.719376	0.0718453	10.0642	1	7.95539e-24	3.78136e-23
ENSMUSG00000052920.15	Prkg1	protein_coding	496.321	0.813109	0.808489	0.0808315	10.0593	1	8.35821e-24	3.9717e-23
ENSMUSG00000038418.7	Egr1	protein_coding	12565.9	0.950199	0.941945	0.0944663	10.0586	1	8.41864e-24	3.99814e-23
ENSMUSG00000022358.7	Fbxo32	protein_coding	1865.17	0.723031	0.719244	0.0719248	10.0526	1	8.94702e-24	4.24303e-23
ENSMUSG00000008373.16	Prpf31	protein_coding	911.711	0.609448	0.607259	0.0606577	10.0473	1	9.43785e-24	4.46946e-23
ENSMUSG00000039632.13	Ccdc151	protein_coding	189.829	1.22068	1.2031	0.121687	10.0313	1	1.11073e-23	5.24517e-23
ENSMUSG00000022673.5	Mcm4	protein_coding	460.897	0.742371	0.738471	0.0741039	10.018	1	1.27087e-23	5.99633e-23
ENSMUSG00000028085.12	Gatb	protein_coding	589.483	0.687374	0.684169	0.0686562	10.0118	1	1.35234e-23	6.37533e-23
ENSMUSG00000071662.4	Polr2g	protein_coding	1139.46	0.586257	0.584268	0.0586764	9.99136	0	1.6629e-23	7.8129e-23
ENSMUSG00000053093.16	Myh7	protein_coding	773.679	0.627203	0.624819	0.0627863	9.9895	1	1.69433e-23	7.95387e-23
ENSMUSG00000036611.5	Eepd1	protein_coding	686.545	0.741729	0.737454	0.074369	9.97364	1	1.98806e-23	9.30137e-23
ENSMUSG00000064037.13	Gpn1	protein_coding	672.744	0.644575	0.641961	0.0646816	9.96534	1	2.16127e-23	1.00976e-22
ENSMUSG00000029471.13	Camkk2	protein_coding	9463.13	0.589193	0.58717	0.0591503	9.96096	1	2.25867e-23	1.05438e-22
ENSMUSG00000006930.15	Hap1	protein_coding	9745.29	0.815297	0.810013	0.0819299	9.95115	1	2.49297e-23	1.16148e-22
ENSMUSG00000039706.11	Ldb2	protein_coding	1037.77	0.587756	0.58579	0.0590914	9.94657	1	2.61031e-23	1.21582e-22
ENSMUSG00000022237.17	Ankrd33b	protein_coding	3085.94	0.615335	0.613032	0.0618672	9.94606	1	2.6237e-23	1.22171e-22
ENSMUSG00000027905.15	Ddx20	protein_coding	455.104	0.769515	0.765022	0.077445	9.93627	1	2.89449e-23	1.34518e-22
ENSMUSG00000054162.15	Spock3	protein_coding	11482.8	0.602397	0.600216	0.0607443	9.91694	1	3.5136e-23	1.62701e-22
ENSMUSG00000031533.4	Mrps31	protein_coding	583.357	0.679204	0.676085	0.0684922	9.91651	1	3.52883e-23	1.63361e-22
ENSMUSG00000021892.14	Sh3bp5	protein_coding	1132.95	0.605089	0.602927	0.0611229	9.89955	1	4.18153e-23	1.93148e-22
ENSMUSG00000014232.14	Cluap1	protein_coding	639.207	0.717874	0.714238	0.0726264	9.88448	1	4.8612e-23	2.24171e-22
ENSMUSG00000030036.8	Mogs	protein_coding	750.492	0.603903	0.601683	0.0611294	9.87909	1	5.12944e-23	2.3628e-22
ENSMUSG00000036430.8	Tbcc	protein_coding	497.195	0.831254	0.825471	0.0841989	9.8725	1	5.47807e-23	2.52199e-22
ENSMUSG00000028393.10	Alad	protein_coding	520.677	0.714383	0.710709	0.0723762	9.87042	1	5.5929e-23	2.57344e-22
ENSMUSG00000003746.16	Man1a	protein_coding	3388.16	0.594049	0.591944	0.0602324	9.86262	1	6.04531e-23	2.78007e-22
ENSMUSG00000025823.9	Pdia4	protein_coding	1427.8	0.58931	0.587267	0.0598005	9.8546	1	6.54757e-23	3.00609e-22
ENSMUSG00000005410.6	Mcm5	protein_coding	269.24	1.06853	1.05593	0.10845	9.85272	1	6.67108e-23	3.06111e-22
ENSMUSG00000053898.12	Ech1	protein_coding	881.314	0.588721	0.586668	0.0598049	9.84403	1	7.2738e-23	3.33401e-22
ENSMUSG00000034259.8	Exosc4	protein_coding	591.132	0.668485	0.665385	0.0681297	9.81194	1	1.00026e-22	4.57221e-22
ENSMUSG00000061559.15	Wdr61	protein_coding	715.678	0.634928	0.632346	0.0647229	9.80995	1	1.02015e-22	4.66058e-22
ENSMUSG00000046378.11	Asphd1	protein_coding	688.677	0.648803	0.646016	0.0661915	9.80192	1	1.10471e-22	5.03999e-22
ENSMUSG00000021311.9	Mtr	protein_coding	983.951	0.596517	0.594331	0.0609048	9.79424	1	1.19188e-22	5.43327e-22
ENSMUSG00000020374.16	Rasgef1c	protein_coding	893.483	0.685847	0.68256	0.0702702	9.76014	1	1.66923e-22	7.57414e-22
ENSMUSG00000027765.6	P2ry1	protein_coding	1283.16	0.71571	0.711957	0.0734421	9.74522	1	1.93368e-22	8.75502e-22
ENSMUSG00000021676.9	Iqgap2	protein_coding	1115.65	0.704133	0.700479	0.0722693	9.74317	1	1.97294e-22	8.93036e-22
[truncated: 541 more rows]
