# Supplementary material for: Functional and molecular heterogeneity of D2R neurons along dorsal ventral axis in the striatum
Source: Nat Commun. 2020 Apr 23;11:1957. doi: 10.1038/s41467-020-15716-9 (PMC7181842; doi:10.1038/s41467-020-15716-9)
Supplement: Supplementary file 12 — Supplementary Data 9 [file 41467_2020_15716_MOESM12_ESM.xlsx]

## Sheet: Enriched filter Wfs vs D2R
NON FILTERED				NON FILTERED				FILTERED
Enriched in Acb D2R not Wsf1				Enriched in Acb Wsf1 not D2R				Enriched in Acb D2R not Wfs1
Grik3				Chrm4				Th
Acly				Slc35d3				Cbln4
Cacna2d2				Tac1				Stum
Oprd1				Drd1				Brs3
Nrxn2				Gnb4				Sh3gl3
4930452B06Rik				Crym				Mdfic
Galnt17				Pdyn				Ccm2
Alk				Prkca				Rbm20
Ncs1				Itm2b				Tmem229b
Ndnf				Arl4a				Grk2
Nell1				Slc1a4				Samd12
Ache				Tspan7				Arpin
Elmo1				Itgav				Slit2
Abhd8				Oat				Rnf166
Efnb3				Cntnap3				Map2k5
Rimbp2				Ncan				Pcsk1n
Th				Ahcyl1				Mme
Cbln4				Serinc3				Cdh15
Crhr1				Gpd2				Ccnk
Casz1				Hsd17b4				Tbc1d14
Kazn				Serpine2				Usp21
Jund				Isl1				Mrps7
Rpp25				Hmgcs1				Rad17
Sema5b				Rassf3				Zfp952
Chrna4				Cdhr1				Pcdh8
Dusp26				Bhlhe40				B230219D22Rik
Cbarp				Sec14l2				Ivns1abp
Atp2b3				Gnai1				Hs3st5
Nacad				Srsf1				Dazap1
Unc5d				Lingo2				Nubp1
Iqsec1				Reln				Irak3
Ccdc85c				Hnrnpf				Ubap2
Pten				Nptxr				Mgat2
Stum				Fam126a				Patj
Ttc12				Gabra5				BC049352
Rcan2				4930430F08Rik				Slc35e1
Blcap				Serpini1				Syn3
Cacng5				Pcmtd2				Adamtsl5
Ppm1a				Mut				Hnrnpul1
Tekt5				Ebf1				Nudt10
Nr2f6				Sntg2				Mllt1
Git1				Nol3				Esm1
Ufsp1				Man1c1				Zdhhc18
Thsd4				Ubr3				Osbpl7
Dscaml1				Perp				Nkain2
Maz				Kif26b				Mrps6
Kcna2				Casq2				Iscu
Uqcc1				Hadha				Pde6d
Unc5c				Tagln				Inpp5f
Rnf157				Syncrip				Dsg2
Ntng1				Sec14l3				Cxxc4
Trappc10				Ttc13				Flrt2
Frrs1l				Mphosph10				Relb
Tgfa				Gpr101				Tyw1
Fam222a				Nup35				Maml3
Mapk8ip1				Wdr1				Setdb2
Oaz1				Fam84b				Kcng2
CAAA01118383.1				Ttc22				Liph
Cacng4				Tcfl5				Pycrl
Mecp2				Snap29				Shisa8
Csnk1e				Frmd6				Nme2
Neto2				Zdhhc13				Ypel3
Adarb1				Agbl2				Brk1
Arhgap44				Mcl1				Zfp512
Dnm3				Acad11				Itga2b
Gnao1				Lrig1				Mcub
Amigo1				Abcd3				Med22
Zdhhc14				Cckbr				Sema4a
Ptprs				Oprk1				Pappa2
Arhgef11				Igsf11				Fam221b
Srxn1				Rfx3				Ndufa8
Syngr1				Calu				Slc5a4b
Dlk2				Ptprf				C1d
Trim66				Blvrb				Tfdp1
Fam174b				Slc3a2				Tmprss11a
Sh3bgrl2				Pbx3				Zfp11
Fndc5				Grid2				Gm49601
Shisa7				Nrxn1				Fdxacb1
Clcn6				Ust				Micu2
B4galt6				Mycn				Zbtb34
Slc7a1				Epha5				Nelfb
Btbd6				Zbtb33				Prtn3
Rab3b				Hsf2				Tcf7
Ubqln4				Atp6v1c2				Cacng1
Dennd4b				Scp2				Tapbpl
Tprgl				Rbm39				Iqschfp
Cacng2				Smc6				Rpusd3
Dynll2				Lgals3bp				Plpp6
Zfp956				Trhr2				Togaram2
Atp6v1f				Impg1				Ogg1
Nr2c2				Slc37a4				Nup54
Spin1				Atp6ap1l				Msrb1
B4galnt4				Dpysl5				Zfp128
Araf				Cfap57				Tfb1m
Mrps18a				Ccdc88c				Crispld1
Atp8a2				Dcdc2a				Klhl29
Bcat1				Mamld1				Tmem117
Rab35				Dlk1				Trp53rka
Grip1				Dars				Gins4
Coa3				Adcyap1				Spats1
Meis3				Exoc5				Gm765
Klhdc10				Atl3				Ipo8
Slitrk6				Prps2				St7
Scmh1				Slc33a1				Fbrs
Carmil3				Cenpp				Ankrd45
Ddx25				Ubxn7				Zcchc2
Grk6				Mfsd8				Arhgef39
Npffr1				Pisd				Tsks
Arl8a				Pcdha6				Dnajc4
Ctsz				Cad				Trh
Kcnd3				Recql5				Rita1
Lrp3				Ninl				Maml1
Brs3				Man2b1				Zdhhc15
Nedd9				Fam43a				Strn3
Plekha6				Riok2				Aqr
Cldn23				St3gal1				E230025N22Rik
Sh3gl3				Washc2				Gnb1l
Triqk				Eif3e				Thtpa
Chp1				Pde11a				Lrrfip1
Cyp2a5				Palmd				Rasl11a
Vav3				Zfp189				Fgl1
Mdfic				Pdzrn3				Atp13a3
Epb41l3				P4ha1				Atraid
Pym1				Ak7				Socs5
Fam189a1				Pfkfb3				Serp2
Zmat3				Ankrd26				Arrdc4
Atxn2				Cox18				E4f1
Gfra4				Smarca5				Rabl3
Tmem178b				Ccs				Mpz
Fam102a				Gulp1				Nrip2
Slitrk4				Cep89				Srbd1
Zfp653				Bzw1				Nefh
Mrps5				Pde9a				Comtd1
Chat				Lrch2				Ccr6
Srrt				6820408C15Rik				Zfp68
Ntrk1				Shmt2				Slc22a23
Ttbk1				Kitl				Gosr2
Tacr1				Rasgrf2				Pcare
E130309D02Rik				Mdh1b				Crls1
Rbm10				Eea1				Fam220a
Atrip				Mas1				Nfatc2
Vat1				Stk38l				Cplx1
Zmiz1				Picalm				Mrrf
B3gnt2				Twf1				Zfp180
Ccm2				Trappc13				Omg
Dennd1a				Dok7				Abraxas1
Ubfd1				Ephx2				Trim26
Ppip5k1				Ift88				Tmem223
Crlf2				Krt26				Prelid3b
Tti2				Abcd2				Nploc4
Mrpl17				Abi3bp				Ctxn1
Extl3				Serpinb6a				Acer2
Dalrd3				Fem1c				Med31
9330159F19Rik				Gstm5				Fastkd1
Abhd13				4930539E08Rik				Ptges3l
Zfp598				Cd74				Pcid2
Rbm20				Khdc4				Ap1ar
Tmem229b				Cmpk2				Iqcd
Trnp1				Celsr1				Alox12b
Ulk1				Sptan1				Lyrm2
Akt3				Prdx1				Rbm4b
Trim17				Ranbp2				Gorab
Naa60				Lrrc8c				Prr36
Timm22				Kifc3				Rab8a
Prr3				Tbc1d15				Exosc8
Zfp580				Rps6ka3				Rsc1a1
Slc6a6				Homer1				D2hgdh
Ttc4				Bend7				Pck2
Grk2				Arhgap36				Siah2
Stk24				Srsf3				Mrm1
Wdr59				Cdc25b				H2-T23
Mrpl58				Lrba				Stc2
Ocrl				Cep128				Krt73
Samd12				Nup37				Nsdhl
Vps9d1				Man2a1				Fgd1
Hspa1a				Msmo1				Slc39a9
2700062C07Rik				Gnpda2				B3gntl1
1810043G02Rik				Smc4				Dlg1
Zfp740				Ndfip2				Zfp524
Kansl2				Nkap				Stat1
Gabra3				Ankfy1				Mtpap
Sdc3				Gtf2a1				Ethe1
Epb41				Jarid2				Cc2d1b
Ripk4				Cbx1				Exosc1
Arpin				Aco1				Stk4
Arhgap6				Cadm2				Hspb11
Slit2				Hltf				Fam196b
Phf12				Ist1				Uqcrq
Gm1604a				Ncbp3				Mesp2
Ica1l				Taf4b				Bax
Ccser1				Lbp				AI987944
Dsg1c				Mlip				Trmt112
Hmgn2				Thoc2				Colec11
Cux1				0610009B22Rik				Rtl9
Nop10				Nrn1l				Adgrd1
Chrac1				Tcp11l2				Tll1
Zfp940				Zfp462				Fam172a
A230050P20Rik				Zfp111				Kdm8
Sgcz				H2-Aa				Aup1
Fam69b				Cdc42bpg				Dlx2
Rnf166				Ptger1				Nle1
Psme3				Schip1				Zcchc10
Map2k5				Zhx2				DXBay18
Mrpl54				Sox1				Plvap
Arhgef4				Cdhr4				Usp42
Fam196a				Eif3j1				Tmem120b
Alyref2				Gm49486
Pcsk1n				Mkln1
Tbrg4				Mettl21a
Slc29a2				Odc1
Zfp612				Chm
Hikeshi				Adamts2
Gmeb1				Zfp78
Ptpn23				Naa80
Tesk1				Kcnk7
Ndn				Dhx15
BC030500				Cfap45
Ccdc91				Ifi27l2b
Alg9				Ireb2
Gas8				Suox
Carmil2				Kcnk1
Gtf3c2				Myh2
Ints1				Apool
Celf6				Fibin
Prlhr				Itgal
Ube2s				Selenos
Klhl33				Smc2
Bloc1s4				Mrps14
Nabp2				Hspbap1
Top1mt				Tnks1bp1
Stard10				Kctd2
Rgmb				Plce1
Bicra				Ttc1
Ensa				Impa2
Cd99l2				Aldh3a2
Mme				Pou6f2
Abcc12				Haus7
Retreg3				Hs3st3a1
Ube2m				Cbfa2t3
Mrps18c				42066
Gtpbp2				Ccdc96
Rimbp3				Kdm7a
Zfp687				Hyls1
Dusp7				Dio3
Smim10l2a				Ido2
Cdh15				Paox
Ccnk				Shcbp1
Olfm3				Acot5
Prune2				Insl6
Fbxl14				Cabp1
Arfrp1				Trappc2
Vapb				Rab5a
Tmub1				Inpp1
Fance				Pdcd11
Btbd19				Eef1akmt4
Man1b1				Nhej1
Tbc1d14				Dnaaf1
Specc1l				Chit1
Ears2				2610044O15Rik8
2610507B11Rik				Gpsm2
Atp8b2				Atp2c1
Smim18				Ttr
Usp21				Ctsl
Mrps7				Kdm5a
Egln2				Lrrc46
Asb1				Akirin1
Rad17				Herc4
Gm49353				Cnot4
Rab4b				Amigo3
Ccdc87				Pyroxd1
Zfp952				Fam184b
St3gal3				Trim71
Gucd1				Mtrr
Ankrd11				Lgals3
Pcdh8				Lman1
B230219D22Rik				Il20ra
Ivns1abp				Zmpste24
Crcp				Dis3l
Mfsd12				Pcyt1b
Ipo9				Traf2
Ibtk				Fam161b
Hs3st5				Osbpl1a
Map3k4				Acot6
Slc38a8				Vps35l
Polr2i				Leng1
Rrm2b				Dock4
Golt1b				Mpst
Fam193a				Cdkl1
Cdc42bpb				Mapre1
Fndc10				Tpm3-rs7
Dazap1				Klhl14
Nubp1				Pitpnm3
Irak3				Sftpc
Tmem147				Chrna10
Rad1				Gss
Ubap2				Apbb2
Rnf26				Npr2
Wdr41				Tmem132d
Ccdc184				Slc30a5
Minar2				Igfn1
Mgat2				Rapgef5
Patj				Spa17
Hexim2				Rhov
BC049352				Msl3
Fam214a				Gsta4
Prkab1				Ptgr2
Asb13				S100a8
Vps8				Pifo
Slc35e1				Rtl1
Nxf7				Zfp119b
Ppp4c				Phf6
Syn3				Nmnat1
Nelfe				Wnk2
Ppfia1				Cpeb4
Txn2				Hcfc2
Fam104a				Dlgap1
Mapkapk5				Scaf11
Marveld3				L3mbtl3
Adamtsl5				Acvrl1
Gm27029				Pkn1
Mzf1				Zdhhc23
Nup210				Acadvl
Ap5s1				Lsm14a
Chd5				Hccs
Hnrnpul1				Tac2
Soga3				Car9
Tubgcp6				Abca8b
Miga2				Myot
Nudt10				S100a9
Mllt1				Fgf16
Htt				Sycp3
Zmat5				9430097D07Rik
Surf2				Knop1
Kifc5b				Sec63
Ap3s2				Gdf7
Snx12				Zfp97
Zswim7				Npbwr1
Esm1				Snapc1
Zdhhc18				Armc4
Osbpl7				Rpp30
Sarm1				Pcmtd1
Nkain2				4930507D05Rik
Tceal1				Col8a2
Nprl3				Hsbp1
R3hdm2				Ddx55
Sgf29				Spdl1
C7				Nol9
Mrps6				Uba3
Asic2				Tbce
Smim12				Qsox1
AC087559.2				Hmgn5
Smad2				Utp11
Tex2				Lmbrd2
Nanos1				Xrcc5
Prkd1				Kctd4
Iscu				Zfp24
Wdr83				Acbd7
Inafm1				Myh4
Coq8b				Nr4a3
Mmp24				Akap17b
Pde6d				Zfp110
Trit1				Rfx4
Gfod2				Clint1
Ndufa12				Akt2
Sumo2				H2-Eb1
Hipk1				Yeats4
Fbxo33				P4ha2
Inpp5f				Sirt7
Dsg2				Cstf2
Cxxc4				Pcdha7
Flrt2				Necab3
Chst4				Crb2
Ddx41				Katna1
Relb				Cdnf
Ercc5				Gas6
Zfp771				Slc25a10
Tmem28				Cpn1
Tyw1				Gtf2e1
Slc25a46				Gabpa
Ndufa1				Fnip1
Maml3				Asph
Dyrk1b				Inip
Bloc1s3				Fech
Chrm3				Cd36
Grm2				Taco1
Zfp784				Egfl7
Ndufb4				Mis18a
Setdb2				H13
Cox14				Mllt3
Kcng2				Oxgr1
Liph				Rab3d
Gpr173				Pxdn
Slc18a3				Rasal2
Nudt15				Cd109
Pycrl				Taf1
Shisa8				Gstm6
Wtap				Prrt4
Dvl1				Hsd17b7
Tgoln1				Serpinb2
Ubac2				Nsun4
Nme2				Cstad
Ypel3				Cryl1
Ube3b				2510039O18Rik
Brk1				Dimt1
Zfp825				Ptgs2
Rabgap1l				Faah
B3galt4				Rasa1
Dop1b				Atg5
Zfp865				Eef2k
Susd2				Sestd1
Rbx1				Ddx4
Tbc1d7				Pir
Det1				Taf12
Setmar				Arfip1
Ndufb5				4933415A04Rik
Zfp512				Pxylp1
Itga2b				Itk
Afg3l1				Crbn
Kansl3				Hpse2
Klhdc8b				Slc24a1
Tfb2m				Gpr1
Nkpd1				Plekha2
Gucy2c				Il1r2
Uqcr11				H2-Ab1
Fam19a2				Smad1
Klc4				Grik2
Mcub				Ccdc116
Prmt3				Olfr1344
Med22				Cdca8
Cmya5				Msrb2
Caskin1				Tmem212
0610010K14Rik				Glt8d2
Pcdh7				Meig1
Atxn1l				Cdhr3
Cebpb				Arid2
Sema4a				Gamt
Mpg				Rtp2
Ndufs6				Polr3e
Trmt1				1500015O10Rik
Pappa2				Cenpe
Cox6b1				Enkur
Zfp2				Zfp780b
Fam221b				Polr1b
Ndufa8
Pard6a
Slc5a4b
N4bp2l1
Zc3hav1l
C1d
Lysmd1
Ccdc88b
Snrpa1
Glrx3
Tfdp1
Tmprss11a
Ank3
Uqcc3
Slc9a2
Zfp11
Gm49601
Fdxacb1
Srrm2
Tmed4
Ctif
Adck5
Micu2
Zfp354a
Eif5
Pcdha8
Rex1bd
Zbtb34
Chmp6
Ndst1
Exo5
Nelfb
Prtn3
Tcf7
Stox1
Sdr42e1
Cacng1
Slc5a6
Ppp1r13l
Baz1b
Tapbpl
Iqschfp
Rhbdd3
Ophn1
Pik3ca
Rab39b
Opa3
Rpusd3
Plpp6
Tunar
Togaram2
Pdf
Cdk10
Ogg1
Nkx3-1
Nup54
Triap1
Msrb1
Rtraf
Atp5j2
Plec
Lrrc3b
Nkrf
Rhbdd2
Kremen2
BC025920
Cage1
Atg9b
Bmp7
Kcnn1
Basp1
Ilkap
Zfp128
Zfp689
Tfb1m
Clstn2
Crispld1
Prim1
Polr2f
Klhl29
Pin1
Pheta1
Tmem117
Dbndd1
BC031181
Trp53rka
Gins4
Efcc1
Brinp3
Spats1
Gm765
Ipo8
Gtpbp3
Scarb1
St7
Fbrs
Cartpt
Tmco6
Oard1
Rarg
Emc9
Zfp108
Rnf149
1700003E16Rik
Cox4i1
Ankrd45
Cant1
Thoc7
Zcchc2
Acd
Higd2a
Srp19
Alg11
Psmg3
Arhgef39
Tsks
Dnajc4
Zmynd8
Elac1
Trh
Stox2
Rita1
Mgat4c
Aptx
Myo7b
Sh3yl1
Maml1
C030006K11Rik
Zdhhc15
Cptp
Strn3
F12
Agbl4
Aqr
E230025N22Rik
Xylt2
Jag2
Gnb1l
Agtr1a
Mphosph6
Jag1
Stk11
Trpv2
Thtpa
Lrrfip1
Mrpl57
Nol12
Txnrd2
Ube2b
Rasl11a
Nek11
Fgl1
Atp13a3
Atraid
Sidt2
Lsm1
Socs5
Serp2
Arrdc4
E4f1
Ncor2
Rabl3
Mpz
Slc6a7
Brd2
Spata21
Nrip2
Ccdc166
Srbd1
Nefh
Comtd1
N4bp3
Med1
Ccr6
Zfp68
Mad2l1
Sac3d1
Tbc1d10c
Slc22a23
Gosr2
Zfp579
Zbtb24
Pcare
Hmgcll1
Crls1
Ap5b1
Polr1d
Slc35a4
Magi1
Ndufb8
Fam220a
Nfatc2
Ecel1
Cplx1
Wdyhv1
Zc3h3
Fam92a
Mrrf
Zfp180
Omg
Abraxas1
Trim26
Tmem223
Dedd2
Prelid3b
Zfp646
Cntln
Nploc4
Ctxn1
Vrtn
Acer2
Med31
Mcm9
Gdap1
Fastkd1
Ptges3l
Pcid2
Ap1ar
Zfp532
Aldoart1
Iqcd
Zbtb21
1500011B03Rik
Alox12b
Lyrm2
Rbm4b
Gorab
Ccdc148
Ddx31
Prr36
Pcnx
Rab8a
Anapc16
Ccdc28a
Snx31
Rad51d
Exosc8
Rsc1a1
Dnajc15
Glrx5
D2hgdh
Pck2
Arrb2
Siah2
2210016F16Rik
Mrm1
H2-T23
Foxred2
Nfil3
3110040N11Rik
Pcdhac1
Mettl26
Stc2
Krt73
Nsdhl
Fgd1
Slc39a9
Gng3
Sem1
B3gntl1
Dlg1
Zfp524
Prmt6
Stat1
Mtpap
Inpp5e
Pnma3
1110012L19Rik
Ndufb11
Zp1
Ethe1
Cc2d1b
Exosc1
Stk4
Rpf1
Hspb11
Fam196b
Uqcrq
Zfp142
Mesp2
Zfp292
Atg7
Bax
Ift46
AI987944
Trmt112
Tmem97
Colec11
Zfp385a
Rtl9
Tmed8
Setd5
Adgrd1
Tll1
Fam172a
Kdm8
Aup1
Dlx2
Prmt2
Dus2
Nle1
Sntg1
Aqp6
Zcchc10
DXBay18
Ndufb2
Plvap
Usp42
Efna5
Stambpl1
Fdx1l
Dctpp1
Tmem120b
Sigmar1
Med11

## Sheet: Enriched in Acb Wfs1 vs D2R
			baseMean	log2FoldChange	shrunkenlfc	lfcSE	stat	filter	pvalue	padj
ENSMUSG00000050953.10	Gja1	protein_coding	3189.67	3.15297	-0.609602	0.0517198	-11.8136	1	3.3196e-32	0
ENSMUSG00000002985.16	Apoe	protein_coding	21626	3.10342	-0.271427	0.052096	-5.22365	0	1.75427e-07	0
ENSMUSG00000032281.11	Acsbg1	protein_coding	2509.52	2.9652	-0.237166	0.0398469	-5.95817	0	2.55074e-09	0
ENSMUSG00000007097.14	Atp1a2	protein_coding	17530.1	2.95624	-0.227635	0.0534458	-4.27076	0	1.94808e-05	0
ENSMUSG00000035805.13	Mlc1	protein_coding	2525.33	2.8755	-0.414776	0.0535859	-7.75896	0	8.56316e-15	0
ENSMUSG00000006205.13	Htra1	protein_coding	2167.82	2.84118	-0.354577	0.0545826	-6.51208	0	7.41183e-11	0
ENSMUSG00000005360.14	Slc1a3	protein_coding	9681.75	2.75652	-0.679662	0.0578106	-11.794	1	4.1932e-32	0
ENSMUSG00000024411.10	Aqp4	protein_coding	1706.31	2.70557	-0.817987	0.0460586	-17.7877	1	8.80576e-71	0
ENSMUSG00000004892.13	Bcan	protein_coding	4079.97	2.69661	-0.404914	0.054143	-7.49825	0	6.4675e-14	0
ENSMUSG00000017390.15	Aldoc	protein_coding	10853.1	2.50291	-0.426937	0.0588753	-7.2755	0	3.45142e-13	0
ENSMUSG00000028517.8	Plpp3	protein_coding	4907.02	2.47683	-0.884383	0.0470569	-18.8315	1	4.16744e-79	0
ENSMUSG00000005089.15	Slc1a2	protein_coding	59764.2	2.46174	-0.914982	0.0566689	-16.1966	1	5.33092e-59	0
ENSMUSG00000029309.7	Sparcl1	protein_coding	22060.5	2.21578	-0.313588	0.0500929	-6.27521	0	3.49172e-10	0
ENSMUSG00000026473.15	Glul	protein_coding	25015.3	1.85345	-0.55164	0.0458891	-12.0456	0	2.04614e-33	0
ENSMUSG00000022037.15	Clu	protein_coding	11591.5	1.45916	-0.303083	0.0291009	-10.4229	0	1.94831e-25	0
ENSMUSG00000020044.13	Timp3	protein_coding	2326.91	2.45602	-0.743699	0.0546484	-13.6438	1	2.19713e-42	2.81807e-299
ENSMUSG00000004558.15	Ndrg2	protein_coding	11974.7	2.31752	-0.760667	0.0619129	-12.3313	1	6.14338e-35	4.35358e-285
ENSMUSG00000026424.8	Gpr37l1	protein_coding	2950.08	2.44938	-0.630157	0.0624813	-10.1213	1	4.44332e-24	1.61719e-264
ENSMUSG00000045092.8	S1pr1	protein_coding	3004.09	2.51317	-1.04442	0.0616818	-16.9909	1	9.58449e-65	5.42966e-264
ENSMUSG00000030088.15	Aldh1l1	protein_coding	941.668	2.89567	-0.149509	0.0603517	-2.48202	0	0.013064	1.48004e-263
ENSMUSG00000053646.13	Plxnb1	protein_coding	2081.45	1.80133	-0.599348	0.0430469	-13.944	1	3.42176e-44	8.06944e-263
ENSMUSG00000024665.8	Fads2	protein_coding	2710.36	1.94125	-0.418401	0.0501296	-8.36447	0	6.03881e-17	2.20076e-262
ENSMUSG00000053398.11	Phgdh	protein_coding	1143.81	3.07585	-0.591353	0.0654431	-9.06632	1	1.23103e-19	1.25962e-242
ENSMUSG00000044708.5	Kcnj10	protein_coding	4021.83	1.8898	-0.798035	0.0522209	-15.3201	1	5.6131e-53	1.42728e-238
ENSMUSG00000102918.1	Pcdhgc3	protein_coding	3097.87	1.60648	-0.883944	0.0421306	-21.0139	1	4.89683e-98	2.05218e-235
ENSMUSG00000058135.12	Gstm1	protein_coding	2856.85	2.21664	-0.431466	0.0619334	-6.99082	0	2.73278e-12	2.73894e-230
ENSMUSG00000010663.5	Fads1	protein_coding	4723.89	1.22853	-0.418402	0.0350762	-11.9415	0	7.19307e-33	1.40476e-229
ENSMUSG00000021478.6	Drd1	protein_coding	6535.19	1.90107	1.06217	0.0579097	18.401	1	1.28947e-75	4.38049e-228
ENSMUSG00000022122.15	Ednrb	protein_coding	1193.66	2.65037	-0.880409	0.0604223	-14.6121	1	2.35035e-48	4.66644e-225
ENSMUSG00000017344.4	Vtn	protein_coding	855.681	3.34854	-0.200426	0.0755818	-2.66215	0	0.00776441	1.02054e-215
ENSMUSG00000025089.15	Gfra1	protein_coding	2218.97	1.50076	0.0315585	0.0445914	0.710277	0	0.477532	2.32595e-210
ENSMUSG00000045136.6	Tubb2b	protein_coding	2351.85	1.85221	-0.41194	0.0537198	-7.68767	0	1.49839e-14	4.70463e-209
ENSMUSG00000010064.15	Slc38a3	protein_coding	1053.58	2.78721	-0.654421	0.0656306	-10.0049	1	1.44966e-23	3.50555e-205
ENSMUSG00000054252.18	Fgfr3	protein_coding	1558.84	2.36168	-0.619756	0.0647605	-9.60436	1	7.66311e-22	4.74551e-205
ENSMUSG00000020591.11	Ntsr2	protein_coding	1791.46	2.06305	-0.9138	0.055789	-16.4235	1	1.29856e-60	2.98514e-199
ENSMUSG00000050473.5	Slc35d3	protein_coding	1362.95	2.0264	1.30478	0.0651836	20.0938	1	8.3546e-90	7.3976e-195
ENSMUSG00000037071.3	Scd1	protein_coding	3058.42	1.76344	-1.43742	0.0502603	-28.6644	1	1.0596e-180	8.05748e-195
ENSMUSG00000017009.3	Sdc4	protein_coding	951.699	2.98626	-0.817508	0.0720108	-11.3993	1	4.21433e-30	8.21889e-188
ENSMUSG00000042613.9	Pbxip1	protein_coding	894.453	2.70476	-0.313126	0.0707343	-4.44352	0	8.84999e-06	4.19885e-187
ENSMUSG00000026701.15	Prdx6	protein_coding	3606.01	1.3948	-0.375977	0.0441539	-8.53023	0	1.46056e-17	1.09219e-186
ENSMUSG00000033577.18	Myo6	protein_coding	2130.93	1.72983	-1.19656	0.0481571	-24.8969	1	8.0317e-137	5.83416e-183
ENSMUSG00000024140.10	Epas1	protein_coding	3390.5	2.08345	-1.2189	0.0651559	-18.7816	1	1.06779e-78	6.11743e-179
ENSMUSG00000027253.15	Lrp4	protein_coding	766.601	2.46343	-0.556314	0.0617664	-9.03093	0	1.70226e-19	3.98453e-173
ENSMUSG00000048148.18	Nwd1	protein_coding	1748.37	1.86286	-1.17018	0.054268	-21.6174	1	1.23249e-103	7.38843e-168
ENSMUSG00000002602.16	Axl	protein_coding	897.769	2.40768	-0.83764	0.0624378	-13.4551	1	2.87273e-41	1.87535e-167
ENSMUSG00000043496.7	Tril	protein_coding	1049.57	2.36202	-0.775526	0.0673377	-11.5594	1	6.61574e-31	2.12293e-166
ENSMUSG00000032667.17	Pon2	protein_coding	927.283	2.36936	-0.835815	0.063225	-13.2605	1	3.9239e-40	6.99236e-163
ENSMUSG00000037852.8	Cpe	protein_coding	41031.7	0.843638	-0.0473823	0.0308788	-1.53585	0	0.124576	4.39231e-160
ENSMUSG00000036949.16	Slc39a12	protein_coding	632.71	3.51213	-0.532626	0.0875589	-6.11791	0	9.48093e-10	1.10651e-158
ENSMUSG00000020932.14	Gfap	protein_coding	854.146	2.96923	-0.256224	0.0907481	-2.84234	0	0.00447834	3.16053e-155
ENSMUSG00000027400.11	Pdyn	protein_coding	7436.28	2.54863	1.48338	0.0949441	15.7591	1	5.95072e-56	8.69602e-155
ENSMUSG00000022112.14	Gpc5	protein_coding	688.937	2.4972	-0.504439	0.0694713	-7.28595	0	3.19411e-13	3.61878e-154
ENSMUSG00000020733.3	Slc9a3r1	protein_coding	819.491	2.70502	-0.603738	0.07634	-7.94595	1	1.92714e-15	6.34351e-154
ENSMUSG00000068748.7	Ptprz1	protein_coding	3618.59	1.66657	-0.953345	0.0581818	-16.4366	1	1.0463e-60	7.38668e-154
ENSMUSG00000027447.6	Cst3	protein_coding	14203.9	1.33326	-0.828211	0.0495683	-16.7481	1	5.84258e-63	1.66772e-150
ENSMUSG00000064373.12	Selenop	protein_coding	4337.83	1.91087	-1.74666	0.0689971	-25.4285	1	1.22065e-142	8.81647e-140
ENSMUSG00000034853.16	Acot11	protein_coding	831.922	2.05798	-0.738544	0.0628555	-11.7852	1	4.65461e-32	2.98879e-136
ENSMUSG00000028194.15	Ddah1	protein_coding	2708.34	1.40076	-0.853422	0.0506123	-16.9013	1	4.40187e-64	3.49611e-136
ENSMUSG00000031596.15	Slc7a2	protein_coding	653.904	2.66239	-0.62765	0.0790028	-7.98238	1	1.43535e-15	9.81264e-135
ENSMUSG00000030495.12	Slc7a10	protein_coding	404.422	2.98073	-0.398926	0.0777777	-5.14566	0	2.66583e-07	2.04532e-133
ENSMUSG00000063297.7	Luzp2	protein_coding	3108.85	1.78407	-1.02288	0.0665953	-15.4236	1	1.13586e-53	4.12277e-133
ENSMUSG00000030772.6	Dkk3	protein_coding	1985.2	2.09532	-0.432639	0.0807418	-5.3906	0	7.0224e-08	9.42262e-127
ENSMUSG00000000567.5	Sox9	protein_coding	710.357	2.44335	-0.33306	0.0845859	-3.95945	0	7.51236e-05	3.18205e-123
ENSMUSG00000040260.8	Daam2	protein_coding	2034.24	1.59493	-1.68266	0.0531559	-31.7353	1	5.06094e-221	5.19405e-123
ENSMUSG00000040495.4	Chrm4	protein_coding	1321.17	1.38453	1.16362	0.0578176	20.1877	1	1.25602e-90	3.77001e-121
ENSMUSG00000024654.8	Asrgl1	protein_coding	3931.51	1.24582	-0.538725	0.050217	-10.7532	0	5.72101e-27	2.85625e-120
ENSMUSG00000046240.8	Hepacam	protein_coding	1764.06	1.94642	-1.25971	0.0715451	-17.6891	1	5.08398e-70	1.22862e-119
ENSMUSG00000026421.14	Csrp1	protein_coding	3901.51	1.43772	-1.56022	0.0551973	-28.3475	1	8.99087e-177	1.89445e-119
ENSMUSG00000007682.6	Dio2	protein_coding	1238.04	2.51764	-1.15114	0.0874934	-13.2482	1	4.62383e-40	5.32155e-118
ENSMUSG00000052397.8	Ezr	protein_coding	1059.56	1.74033	-0.414588	0.0646749	-6.43269	0	1.25368e-10	2.94171e-117
ENSMUSG00000045083.14	Lingo2	protein_coding	442.063	1.99264	0.524411	0.0753929	6.98979	0	2.75288e-12	9.69527e-113
ENSMUSG00000026185.8	Igfbp5	protein_coding	2562.37	1.4765	-0.622419	0.0606636	-10.2949	1	7.42764e-25	1.09034e-112
ENSMUSG00000027669.14	Gnb4	protein_coding	1762.72	1.18078	0.918025	0.0512257	17.9636	1	3.75851e-72	1.22138e-112
ENSMUSG00000033720.12	Sfxn5	protein_coding	3947.85	1.02191	-0.383496	0.0425393	-9.03031	0	1.71179e-19	1.40441e-112
ENSMUSG00000025203.6	Scd2	protein_coding	39568.8	0.673411	-0.550827	0.0293182	-18.8036	0	7.06148e-79	2.0654e-112
ENSMUSG00000024640.9	Psat1	protein_coding	2300.55	1.00076	-0.448819	0.0398679	-11.2733	0	1.77787e-29	3.53099e-112
ENSMUSG00000020734.13	Grin2c	protein_coding	831.58	2.0415	-0.938751	0.0701951	-13.4284	1	4.12354e-41	3.44072e-109
ENSMUSG00000030235.17	Slco1c1	protein_coding	736.974	2.46029	-0.929142	0.0846269	-11.0449	1	2.32121e-28	8.82185e-109
ENSMUSG00000046312.4	AI464131	protein_coding	675.529	2.31988	-0.521177	0.0839253	-6.24581	0	4.21602e-10	3.38788e-107
ENSMUSG00000057098.14	Ebf1	protein_coding	347.496	3.24254	0.682308	0.110856	6.22264	1	4.88852e-10	5.5084e-107
ENSMUSG00000033007.15	Asic4	protein_coding	3036.13	1.24624	1.38726	0.0564171	24.6641	1	2.59652e-134	7.94041e-107
ENSMUSG00000027452.11	Acss1	protein_coding	525.564	2.15478	-0.803375	0.0680019	-11.8514	1	2.11741e-32	4.16686e-106
ENSMUSG00000034463.4	Scara3	protein_coding	538.88	2.47128	-0.833598	0.0751864	-11.134	1	8.5725e-29	4.14444e-105
ENSMUSG00000073418.4	C4b	protein_coding	475.702	2.5669	-0.407295	0.0862891	-4.74582	0	2.07665e-06	6.46989e-105
ENSMUSG00000014361.5	Mertk	protein_coding	746.418	2.25784	-1.12596	0.0761513	-14.8553	1	6.43151e-50	7.31834e-105
ENSMUSG00000076435.3	Acsf2	protein_coding	393.635	2.63701	-0.350605	0.0857951	-4.10589	0	4.02766e-05	6.48053e-103
ENSMUSG00000008734.9	Gprc5b	protein_coding	3229.47	1.48089	-1.40864	0.0626119	-22.5804	1	6.75375e-113	4.41349e-102
ENSMUSG00000025780.7	Itih5	protein_coding	777.636	2.15168	-0.844482	0.0793648	-10.6971	1	1.0505e-26	7.81139e-102
ENSMUSG00000024039.15	Cbs	protein_coding	380.427	2.89506	-0.49935	0.0941026	-5.33897	0	9.34786e-08	1.40165e-101
ENSMUSG00000024900.5	Cpt1a	protein_coding	482.722	2.4317	-0.720073	0.0793536	-9.11617	1	7.78285e-20	5.19761e-101
ENSMUSG00000032181.7	Scg3	protein_coding	4681.41	0.897024	-0.144214	0.0403004	-3.58361	0	0.000338872	7.91958e-101
ENSMUSG00000022505.9	Emp2	protein_coding	468.185	2.47612	-0.960584	0.0762909	-12.641	1	1.25516e-36	1.52515e-100
ENSMUSG00000020422.13	Tns3	protein_coding	1454.98	1.67074	-1.15576	0.0667587	-17.3812	1	1.14574e-67	2.24713e-100
ENSMUSG00000025931.15	Paqr8	protein_coding	2645.35	1.14519	-0.788067	0.049002	-16.118	1	1.90686e-58	5.10597e-100
ENSMUSG00000020263.14	Appl2	protein_coding	999.872	1.83843	-1.45159	0.064642	-22.5339	1	1.93048e-112	3.34612e-99
ENSMUSG00000024899.7	Papss2	protein_coding	525.238	2.38342	-0.584047	0.0834561	-7.03629	0	1.97424e-12	4.89826e-99
ENSMUSG00000067279.3	Ppp1r3c	protein_coding	751.632	1.73321	-0.589543	0.0674402	-8.77415	1	1.72202e-18	5.06406e-96
ENSMUSG00000026003.5	Acadl	protein_coding	561.451	2.12757	-0.536145	0.0787516	-6.84221	0	7.79832e-12	1.65643e-95
ENSMUSG00000026678.10	Rgs5	protein_coding	1290.77	2.12538	-0.791797	0.0911906	-8.74903	1	2.15202e-18	3.60006e-95
ENSMUSG00000002475.16	Abhd3	protein_coding	733.464	1.72724	-0.651928	0.0665397	-9.83275	1	8.13659e-23	1.19927e-94
ENSMUSG00000033208.7	S100b	protein_coding	1504.13	1.56148	-1.02541	0.0646138	-15.9307	1	3.87847e-57	2.61186e-93
ENSMUSG00000020538.15	Srebf1	protein_coding	1151.55	1.40269	-0.670005	0.0588931	-11.4105	1	3.70454e-30	5.96895e-92
ENSMUSG00000024827.10	Gldc	protein_coding	551.875	2.48477	-0.654017	0.0931105	-7.0734	1	1.51181e-12	7.20986e-92
ENSMUSG00000033059.7	Pygb	protein_coding	3718.89	0.919025	-0.274384	0.042821	-6.41849	0	1.37635e-10	8.61371e-92
ENSMUSG00000042258.13	Isl1	protein_coding	407.582	1.72681	0.607225	0.0744142	8.19952	1	2.41345e-16	1.26598e-91
ENSMUSG00000004902.7	Slc25a18	protein_coding	448.77	2.88448	-0.484566	0.115584	-4.23527	0	2.28281e-05	3.30728e-91
ENSMUSG00000052430.15	Bmpr1b	protein_coding	454.481	2.55978	-0.920695	0.085634	-10.8098	1	3.09331e-27	2.83317e-90
ENSMUSG00000036560.14	Lgi4	protein_coding	553.593	2.10316	-0.970436	0.0741905	-13.1354	1	2.06322e-39	3.97205e-90
ENSMUSG00000023913.17	Pla2g7	protein_coding	1967.53	0.962799	-0.0897668	0.0441337	-2.03718	0	0.0416318	7.44738e-90
ENSMUSG00000028128.13	F3	protein_coding	571.594	2.00549	-0.383346	0.0824533	-4.67359	0	2.95978e-06	3.67121e-89
ENSMUSG00000039533.8	Mmd2	protein_coding	2737.43	1.03329	-0.611609	0.0479617	-12.7787	1	2.15685e-37	2.98739e-88
ENSMUSG00000027737.10	Slc7a11	protein_coding	721.421	2.27038	-1.26406	0.0874189	-14.552	1	5.67338e-48	4.31737e-88
ENSMUSG00000022296.9	Baalc	protein_coding	2266.87	1.18404	-1.371	0.0516313	-26.617	1	4.31241e-156	5.82981e-88
ENSMUSG00000024420.9	Zfp521	protein_coding	592.167	1.52754	-0.0191585	0.0645942	-0.295908	0	0.767301	2.08393e-87
ENSMUSG00000061740.8	Cyp2d22	protein_coding	430.496	2.2926	-0.559016	0.0853816	-6.58251	0	4.6256e-11	1.69109e-86
ENSMUSG00000041329.13	Atp1b2	protein_coding	9274.56	0.784553	-0.402106	0.0385442	-10.4471	0	1.51024e-25	2.741e-86
ENSMUSG00000044986.10	Tst	protein_coding	356.268	2.23377	-0.406684	0.083055	-4.91822	0	8.73353e-07	1.46641e-85
ENSMUSG00000018593.13	Sparc	protein_coding	4491.9	2.49927	-0.773705	0.123445	-6.35893	1	2.03167e-10	2.42005e-85
ENSMUSG00000024620.11	Pdgfrb	protein_coding	407.701	2.69911	-0.514012	0.101901	-5.08529	0	3.67066e-07	5.06685e-85
ENSMUSG00000026385.16	Dbi	protein_coding	1340.78	1.37388	-0.849363	0.0611795	-13.9296	1	4.18484e-44	9.35943e-85
ENSMUSG00000024109.18	Nrxn1	protein_coding	8263.98	0.854319	0.213784	0.0428591	4.99703	0	5.82193e-07	1.07565e-84
ENSMUSG00000041598.7	Cdc42ep4	protein_coding	603.384	1.72557	-0.571817	0.0704462	-8.14888	0	3.67304e-16	1.8792e-84
ENSMUSG00000050288.6	Fzd2	protein_coding	307.886	2.92349	-0.679192	0.090484	-7.54531	1	4.51224e-14	1.47166e-83
ENSMUSG00000052305.6	Hbb-bs	protein_coding	1297.39	2.76417	-0.887991	0.131574	-6.85758	1	7.00347e-12	5.90731e-83
ENSMUSG00000029838.11	Ptn	protein_coding	5842.97	0.803059	-0.00919892	0.040245	-0.228751	0	0.819062	5.90731e-83
ENSMUSG00000052911.9	Lamb2	protein_coding	311.529	2.76264	-0.437842	0.0995608	-4.42714	0	9.54902e-06	1.55781e-82
ENSMUSG00000053279.8	Aldh1a1	protein_coding	485.015	2.42114	-0.622639	0.0821325	-7.62309	1	2.47675e-14	1.93733e-82
ENSMUSG00000017754.13	Pltp	protein_coding	932.3	1.41581	-0.576241	0.0636813	-9.07857	0	1.10008e-19	3.26841e-81
ENSMUSG00000003526.12	Prodh	protein_coding	323.134	2.63096	-0.534632	0.09058	-5.93625	0	2.91621e-09	5.72403e-81
ENSMUSG00000061762.12	Tac1	protein_coding	6127.26	1.09048	1.11911	0.0567818	19.7702	1	5.3763e-87	3.06509e-80
ENSMUSG00000000202.9	Btbd17	protein_coding	310.883	2.61272	-0.387649	0.0942326	-4.13791	0	3.5048e-05	1.18399e-79
ENSMUSG00000022132.15	Cldn10	protein_coding	397.279	2.74807	-0.906213	0.0977495	-9.3381	1	9.80823e-21	1.2484e-78
ENSMUSG00000033063.8	Cntnap3	protein_coding	886.215	1.5768	0.753486	0.0800775	9.46501	1	2.93533e-21	2.45473e-78
ENSMUSG00000026728.9	Vim	protein_coding	305.787	2.94872	-0.49685	0.108319	-4.62539	0	3.73893e-06	6.90019e-78
ENSMUSG00000015224.10	Cyp2j9	protein_coding	467.29	2.42719	-0.863629	0.0983992	-8.84491	1	9.15982e-19	3.8951e-77
ENSMUSG00000044576.6	Garem2	protein_coding	311.359	2.43447	-0.608965	0.0886872	-6.90158	1	5.14275e-12	9.76041e-76
ENSMUSG00000024978.11	Gpam	protein_coding	1702.29	1.21048	-0.648526	0.0600535	-10.8346	1	2.36101e-27	7.01607e-75
ENSMUSG00000031983.7	2310022B05Rik	protein_coding	1494.6	1.47099	-0.845463	0.0735089	-11.5581	1	6.71955e-31	9.57322e-74
ENSMUSG00000044080.9	S100a1	protein_coding	484.703	2.14637	-1.05606	0.0844591	-12.5738	1	2.94304e-36	4.36949e-73
ENSMUSG00000078234.6	Klhdc7a	protein_coding	378.101	2.18998	-0.677715	0.0874612	-7.79244	1	6.57273e-15	4.44755e-73
ENSMUSG00000061838.7	Suclg2	protein_coding	349.266	2.32342	-0.592845	0.0923044	-6.46326	1	1.02468e-10	1.40362e-72
ENSMUSG00000007872.3	Id3	protein_coding	322.18	2.91016	-0.716068	0.106057	-6.80772	1	9.91583e-12	1.68935e-72
ENSMUSG00000060675.13	Pla2g16	protein_coding	770.653	1.77941	-1.39096	0.0750321	-18.6269	1	1.94451e-77	6.87067e-72
ENSMUSG00000061232.16	H2-K1	protein_coding	306.256	2.52964	-0.676544	0.0939848	-7.24319	1	4.38244e-13	2.11893e-71
ENSMUSG00000055538.7	Zcchc24	protein_coding	1539.71	1.26026	-2.0496	0.0530015	-38.7658	1	0	9.25845e-71
ENSMUSG00000030428.16	Ttyh1	protein_coding	12207.5	0.552708	-0.405624	0.0300238	-13.5219	0	1.16197e-41	1.28466e-70
ENSMUSG00000027962.14	Vcam1	protein_coding	501.216	1.79137	-0.387811	0.0836415	-4.66181	0	3.13441e-06	5.43466e-70
ENSMUSG00000003623.4	Crot	protein_coding	625.599	1.74625	-0.749812	0.0798042	-9.44647	1	3.50465e-21	1.35785e-69
ENSMUSG00000022817.15	Itgb5	protein_coding	799.78	1.49055	-1.35067	0.0637187	-21.2691	1	2.19602e-100	1.5787e-68
ENSMUSG00000015305.6	Sash1	protein_coding	2108.52	1.16988	-0.684417	0.0614804	-11.1721	1	5.58379e-29	1.63235e-68
ENSMUSG00000028565.18	Nfia	protein_coding	960.218	1.83216	-1.11078	0.0911778	-12.2732	1	1.26213e-34	1.75855e-67
ENSMUSG00000025978.14	Rftn2	protein_coding	565.893	1.78258	-1.12983	0.0774892	-14.6501	1	1.34513e-48	4.36732e-67
ENSMUSG00000038146.8	Notch3	protein_coding	283.892	2.83865	-0.338326	0.122991	-2.78135	0	0.00541338	4.37859e-67
ENSMUSG00000022108.8	Itm2b	protein_coding	13309.1	0.416111	0.261989	0.0236703	11.0743	0	1.67119e-28	1.26778e-66
ENSMUSG00000032482.9	Cspg5	protein_coding	7484.44	0.546254	-0.222336	0.0305319	-7.28837	0	3.13724e-13	2.39125e-66
ENSMUSG00000028015.3	Ctso	protein_coding	569.647	1.5684	-0.909876	0.0704682	-12.9621	1	2.00771e-38	2.5467e-65
ENSMUSG00000040997.13	Abhd4	protein_coding	1288.12	1.11011	-0.873021	0.056551	-15.4816	1	4.6178e-54	1.86935e-64
ENSMUSG00000072941.5	Sod3	protein_coding	225.609	2.88183	-0.518144	0.108965	-4.79029	0	1.66541e-06	1.38832e-63
ENSMUSG00000036192.15	Rorb	protein_coding	505.07	1.8007	-0.796375	0.0852618	-9.39509	1	5.71708e-21	2.95825e-63
ENSMUSG00000030905.5	Crym	protein_coding	5460.42	0.812663	0.820458	0.0477074	17.235	1	1.45022e-66	3.65598e-63
ENSMUSG00000002341.8	Ncan	protein_coding	7360.7	0.684101	0.374168	0.039933	9.38445	0	6.3248e-21	4.36842e-63
ENSMUSG00000053931.11	Cnn3	protein_coding	1264.8	1.06376	-0.345629	0.057123	-6.06826	0	1.29304e-09	4.83803e-63
ENSMUSG00000051497.15	Kcnj16	protein_coding	336.575	2.50106	-0.952242	0.113166	-8.49637	1	1.95606e-17	5.38852e-62
ENSMUSG00000030605.15	Mfge8	protein_coding	3373.3	0.781528	-0.125708	0.0450695	-2.79396	0	0.00520677	6.82236e-62
ENSMUSG00000029570.5	Lfng	protein_coding	323.455	2.56146	-0.715699	0.117682	-6.14723	1	7.88483e-10	1.21192e-61
ENSMUSG00000048583.16	Igf2	protein_coding	618.28	1.84295	-1.29773	0.0867173	-15.0598	1	2.97823e-51	2.94756e-61
ENSMUSG00000020644.9	Id2	protein_coding	870.668	2.61624	-0.591242	0.143643	-4.19416	1	2.73887e-05	4.49302e-61
ENSMUSG00000030342.8	Cd9	protein_coding	491.521	2.38921	-1.8548	0.0846585	-22.0252	1	1.65317e-107	7.0882e-61
ENSMUSG00000039474.13	Wfs1	protein_coding	21193.7	1.34583	1.96279	0.080665	24.4861	1	2.07616e-132	1.0508e-60
ENSMUSG00000036885.14	Arhgef26	protein_coding	534.075	1.59599	-0.553425	0.0812233	-6.84842	0	7.46704e-12	1.56523e-60
ENSMUSG00000069917.7	Hba-a2	protein_coding	1162.54	2.2502	-0.984937	0.126968	-7.87383	1	3.43944e-15	3.29403e-60
ENSMUSG00000073424.9	Cyp4f15	protein_coding	191.976	3.09754	-0.665786	0.115653	-5.80199	1	6.55316e-09	4.9837e-60
ENSMUSG00000050721.9	Plekho2	protein_coding	331.964	1.94878	-0.528128	0.0906728	-5.86015	0	4.62451e-09	1.25024e-59
ENSMUSG00000037712.16	Fermt2	protein_coding	1303.05	0.996419	-0.777655	0.0529466	-14.7246	1	4.481e-49	1.52484e-59
ENSMUSG00000048960.13	Prex2	protein_coding	1489.99	1.38696	-1.27728	0.0750463	-17.1073	1	1.30897e-65	5.25158e-59
ENSMUSG00000075012.4	Fjx1	protein_coding	1400.87	1.14404	-0.462544	0.0650622	-7.13629	0	9.58847e-13	1.21195e-58
ENSMUSG00000021340.13	Gpld1	protein_coding	850.245	1.22723	-0.525281	0.0668443	-7.88793	0	3.07234e-15	2.83536e-58
ENSMUSG00000040055.9	Gjb6	protein_coding	476.027	2.02341	-1.21519	0.0964654	-12.6938	1	6.39648e-37	4.81037e-58
ENSMUSG00000053477.17	Tcf4	protein_coding	3440.95	1.06274	-0.667947	0.0632396	-10.6021	1	2.91371e-26	1.55021e-57
ENSMUSG00000070509.15	Rgma	protein_coding	1398.48	1.07138	-1.09198	0.0587745	-18.6364	1	1.62843e-77	3.64088e-57
ENSMUSG00000045608.7	Dbx2	protein_coding	216.39	2.4512	-0.607932	0.100635	-6.07935	1	1.20669e-09	5.06737e-57
ENSMUSG00000024812.11	Tjp2	protein_coding	600.199	1.34121	-0.871341	0.066466	-13.1563	1	1.56616e-39	1.56123e-56
ENSMUSG00000036402.13	Gng12	protein_coding	1166.17	1.06069	-1.5639	0.0527765	-29.7013	1	7.3852e-194	1.84838e-56
ENSMUSG00000037010.7	Apln	protein_coding	547.037	1.94579	-1.49917	0.0844536	-17.858	1	2.50568e-71	1.88387e-56
ENSMUSG00000000247.11	Lhx2	protein_coding	612.755	1.67334	-1.43058	0.0800247	-17.9712	1	3.27339e-72	6.33991e-56
ENSMUSG00000026923.15	Notch1	protein_coding	567.975	1.93882	-1.29711	0.0957958	-13.6458	1	2.13941e-42	1.9629e-55
ENSMUSG00000025351.14	Cd63	protein_coding	513.78	1.38173	-0.721823	0.0702987	-10.3078	1	6.49954e-25	4.25019e-55
ENSMUSG00000025537.12	Phkg1	protein_coding	254.272	2.45914	-0.874581	0.100208	-8.78919	1	1.5064e-18	1.61211e-54
ENSMUSG00000020333.17	Acsl6	protein_coding	5024.44	0.49711	-0.258783	0.0304273	-8.51234	0	1.7046e-17	5.89763e-54
ENSMUSG00000030307.8	Slc6a11	protein_coding	4184.86	2.05284	-0.487753	0.128956	-3.84235	0	0.000121861	7.08273e-54
ENSMUSG00000079592.9	C1qtnf5	protein_coding	204.682	2.62066	-0.397916	0.115227	-3.48293	0	0.000495954	7.38145e-54
ENSMUSG00000021750.15	Fam107a	protein_coding	7360.13	1.83729	-1.61916	0.115509	-14.1987	1	9.33672e-46	4.66268e-53
ENSMUSG00000015085.8	Entpd2	protein_coding	191.104	2.48658	-0.26031	0.12012	-2.18473	0	0.0289084	1.18736e-52
ENSMUSG00000031762.7	Mt2	protein_coding	1134.69	2.123	-1.32416	0.125204	-10.7303	1	7.33602e-27	3.72855e-52
ENSMUSG00000031841.19	Cdh13	protein_coding	3686.37	0.595184	0.692137	0.0387871	17.8709	1	1.98761e-71	8.02199e-52
ENSMUSG00000027562.12	Car2	protein_coding	2260.58	0.896606	-1.74545	0.0497453	-35.1681	1	6.14784e-271	1.6125e-51
ENSMUSG00000021127.7	Zfp36l1	protein_coding	414.78	1.90589	-1.2457	0.0929349	-13.497	1	1.62902e-41	3.85051e-51
ENSMUSG00000062078.15	Qk	protein_coding	6545.88	0.874432	-1.54481	0.0549907	-28.174	1	1.21894e-174	9.87691e-51
ENSMUSG00000028919.11	Arhgef19	protein_coding	291.175	2.09845	-0.830081	0.097721	-8.555	1	1.1787e-17	2.20213e-50
ENSMUSG00000047557.2	Lxn	protein_coding	520.545	1.17404	-0.0524318	0.0693791	-0.75614	0	0.449565	2.49448e-50
ENSMUSG00000020021.4	Fgd6	protein_coding	360.092	1.83418	-1.16416	0.0876534	-13.357	1	1.07776e-40	3.46694e-50
ENSMUSG00000028927.6	Padi2	protein_coding	480.408	1.67811	-1.22656	0.0809881	-15.2279	1	2.31005e-52	4.39173e-50
ENSMUSG00000018459.15	Slc13a3	protein_coding	229.547	2.54351	-0.658746	0.12435	-5.35907	1	8.36536e-08	7.96676e-50
ENSMUSG00000030701.17	Plekhb1	protein_coding	4373.23	0.87157	-1.93053	0.0528237	-36.6448	1	5.54703e-294	1.17691e-49
ENSMUSG00000025911.14	Adhfe1	protein_coding	262.268	2.45052	-1.11522	0.103837	-10.8219	1	2.71214e-27	2.53722e-49
ENSMUSG00000031639.12	Tlr3	protein_coding	213.23	2.6588	-0.728485	0.11094	-6.6215	1	3.55577e-11	3.62414e-49
ENSMUSG00000078202.3	Nrarp	protein_coding	616.99	1.7834	-1.47631	0.0958718	-15.5203	1	2.52933e-54	3.96108e-49
ENSMUSG00000020805.14	Slc13a5	protein_coding	175.568	2.50658	-0.545216	0.115455	-4.75889	0	1.94657e-06	6.62609e-49
ENSMUSG00000038393.14	Txnip	protein_coding	270.655	2.59235	-0.802477	0.125336	-6.48277	1	9.00542e-11	1.10325e-48
ENSMUSG00000035237.7	Lcat	protein_coding	187.067	2.97053	-0.526024	0.127693	-4.16473	0	3.11719e-05	2.28554e-48
ENSMUSG00000028273.15	Pdlim5	protein_coding	586.727	1.55983	-0.780264	0.0903851	-8.69369	1	3.5085e-18	2.70066e-48
ENSMUSG00000036570.14	Fxyd1	protein_coding	257.053	2.39291	-1.07089	0.105307	-10.2504	1	1.17818e-24	3.24731e-48
ENSMUSG00000056515.9	Rab31	protein_coding	1194.19	1.19336	-1.86724	0.0649899	-28.8396	1	6.84863e-183	7.03372e-48
ENSMUSG00000030317.8	Timp4	protein_coding	429.513	1.96054	-1.20728	0.101845	-11.9572	1	5.95074e-33	1.19494e-47
ENSMUSG00000069919.7	Hba-a1	protein_coding	781.889	2.54708	-0.846267	0.16129	-5.37313	1	7.73807e-08	1.29637e-47
ENSMUSG00000031342.17	Gpm6b	protein_coding	27854.3	0.51363	-0.141372	0.0345773	-4.09339	0	4.2511e-05	1.40558e-47
ENSMUSG00000070436.12	Serpinh1	protein_coding	239.095	2.66567	-0.572263	0.134916	-4.30238	0	1.68974e-05	1.55921e-47
ENSMUSG00000020432.12	Tcn2	protein_coding	302.913	2.1482	-1.12929	0.0984362	-11.5568	1	6.82422e-31	4.26442e-47
ENSMUSG00000022899.9	Slc15a2	protein_coding	224.929	2.5761	-1.0549	0.11425	-9.31777	1	1.18808e-20	9.55963e-47
ENSMUSG00000031808.7	Slc27a1	protein_coding	1287.6	0.89092	-0.436616	0.0566202	-7.73257	0	1.05395e-14	1.06565e-46
ENSMUSG00000027111.15	Itga6	protein_coding	398.528	2.00742	-0.970726	0.112894	-8.69174	1	3.56944e-18	9.28351e-46
ENSMUSG00000053062.16	Jam2	protein_coding	917.668	1.29024	-1.02204	0.0801172	-12.8289	1	1.12935e-37	7.5027e-45
ENSMUSG00000029661.16	Col1a2	protein_coding	154.808	2.87182	-0.429462	0.145129	-3.00049	0	0.00269544	2.19432e-44
ENSMUSG00000034471.12	Caskin2	protein_coding	533.543	1.45507	-1.2866	0.0800947	-16.1489	1	1.15697e-58	4.68965e-44
ENSMUSG00000032648.14	Pygm	protein_coding	449.364	1.48008	-0.00968282	0.0944728	-0.10166	0	0.919026	8.09927e-44
ENSMUSG00000027984.8	Hadh	protein_coding	373.198	1.54334	-0.71169	0.08696	-8.23494	1	1.79651e-16	1.70042e-43
ENSMUSG00000028583.14	Pdpn	protein_coding	198.657	2.55855	-0.770085	0.121448	-6.40742	1	1.47999e-10	2.49587e-43
ENSMUSG00000040711.7	Sh3pxd2b	protein_coding	370.081	1.72645	-0.839454	0.100536	-8.41733	1	3.85166e-17	3.20369e-43
ENSMUSG00000019874.11	Fabp7	protein_coding	259.736	2.29932	-1.15024	0.122294	-9.51345	1	1.8444e-21	4.49775e-43
ENSMUSG00000061517.8	Sox21	protein_coding	186.057	2.47735	-0.840508	0.116663	-7.27131	1	3.56016e-13	1.48787e-42
ENSMUSG00000028655.11	Mfsd2a	protein_coding	242.729	2.47226	-1.08841	0.128659	-8.56932	1	1.041e-17	3.29752e-42
ENSMUSG00000039835.16	Nhsl1	protein_coding	355.121	1.77565	-1.12207	0.100054	-11.3019	1	1.28369e-29	3.4454e-42
ENSMUSG00000039323.18	Igfbp2	protein_coding	147.219	2.69356	-0.103533	0.148338	-0.703895	0	0.481498	7.07929e-42
ENSMUSG00000021794.16	Glud1	protein_coding	6629.63	0.54708	-0.0657585	0.039001	-1.68835	0	0.0913432	8.00862e-42
ENSMUSG00000021219.16	Rgs6	protein_coding	714.425	0.956177	-0.332242	0.0613933	-5.43014	0	5.63113e-08	1.61642e-41
ENSMUSG00000073940.3	Hbb-bt	protein_coding	218.709	2.59922	-0.957997	0.145733	-6.68485	1	2.31167e-11	1.67182e-41
ENSMUSG00000028645.11	Slc2a1	protein_coding	1244.65	0.880643	-0.620229	0.0587655	-10.587	1	3.42447e-26	2.46384e-41
ENSMUSG00000027574.15	Nkain4	protein_coding	292.848	1.91223	-0.713785	0.113496	-6.3528	1	2.11432e-10	4.59465e-41
ENSMUSG00000030237.14	Slco1a4	protein_coding	417.07	2.00319	-1.56827	0.109251	-14.5008	1	1.19759e-47	4.74975e-41
ENSMUSG00000017765.17	Slc12a4	protein_coding	307.849	1.5933	-0.397218	0.0952805	-4.19937	0	2.67658e-05	4.78012e-41
ENSMUSG00000029761.16	Cald1	protein_coding	400.069	1.64928	-0.809012	0.102116	-7.99207	1	1.32692e-15	4.43529e-40
ENSMUSG00000019872.13	Smpdl3a	protein_coding	486.639	1.13409	-0.235972	0.0737735	-3.21266	0	0.00131512	6.9058e-40
ENSMUSG00000047786.12	Lix1	protein_coding	1104.02	0.792338	-0.738656	0.0520126	-14.2345	1	5.59552e-46	7.46188e-40
ENSMUSG00000047446.18	Arl4a	protein_coding	1497.81	0.582733	0.451228	0.0427507	10.5728	0	3.98231e-26	8.57616e-40
ENSMUSG00000059447.13	Hadhb	protein_coding	1340.47	0.754022	-0.281605	0.0523432	-5.39305	0	6.92698e-08	1.00826e-39
ENSMUSG00000041556.8	Fbxo2	protein_coding	999.569	0.838492	-0.352539	0.0571194	-6.1895	0	6.03556e-10	1.30764e-39
ENSMUSG00000048939.13	Atp13a5	protein_coding	165.869	2.82591	-0.604255	0.145116	-4.22822	1	2.35547e-05	1.47039e-39
ENSMUSG00000021792.15	Fam213a	protein_coding	1852.49	0.756019	-0.609151	0.052941	-11.5358	1	8.7092e-31	2.96158e-39
ENSMUSG00000021474.9	Sfxn1	protein_coding	1422.38	0.734052	-0.26475	0.0516089	-5.14194	0	2.71919e-07	5.76498e-39
ENSMUSG00000035277.15	Arx	protein_coding	610.671	0.985637	0.0301387	0.0687142	0.441901	0	0.658561	1.25891e-38
ENSMUSG00000020142.12	Slc1a4	protein_coding	1826.4	0.538601	0.424046	0.0402139	10.5608	0	4.52681e-26	1.43738e-38
ENSMUSG00000019437.17	Tlcd1	protein_coding	194.971	2.14701	-1.02004	0.108703	-9.45777	1	3.14565e-21	1.79269e-38
ENSMUSG00000024960.9	Plcb3	protein_coding	331.224	1.66856	-0.642129	0.102216	-6.33946	1	2.30575e-10	4.20309e-38
ENSMUSG00000019577.6	Pdk4	protein_coding	193.538	2.42534	-0.903479	0.125464	-7.28306	1	3.2634e-13	8.50154e-38
ENSMUSG00000027339.15	Rassf2	protein_coding	1190.86	0.876581	-1.61213	0.0545705	-29.6207	1	8.09322e-193	1.00907e-37
ENSMUSG00000041577.5	Prelp	protein_coding	357.078	2.02257	-0.997084	0.125813	-8.03221	1	9.57311e-16	1.40857e-37
ENSMUSG00000040740.7	Slc25a34	protein_coding	197.623	2.15747	-1.04466	0.111306	-9.46508	1	2.93328e-21	1.81717e-37
ENSMUSG00000036585.16	Fgf1	protein_coding	1238.38	1.02784	-1.40383	0.0690588	-20.4184	1	1.14717e-92	2.50784e-37
ENSMUSG00000036880.10	Acaa2	protein_coding	449.826	1.05399	0.0814466	0.0734312	1.11608	0	0.264387	2.87791e-37
ENSMUSG00000029648.13	Flt1	protein_coding	776.857	1.45978	-1.44601	0.096295	-15.1443	1	8.25865e-52	2.94531e-37
ENSMUSG00000019803.11	Nr2e1	protein_coding	342.628	1.50811	-0.714101	0.0945193	-7.61009	1	2.73905e-14	8.30368e-37
ENSMUSG00000032418.15	Me1	protein_coding	688.383	1.05186	-1.06512	0.0684072	-15.634	1	4.27123e-55	1.1352e-36
ENSMUSG00000045817.8	Zfp36l2	protein_coding	663.971	1.15845	-1.10611	0.0763458	-14.5607	1	4.99145e-48	1.29119e-36
ENSMUSG00000027875.12	Hmgcs2	protein_coding	255.791	2.21861	-0.969043	0.13674	-7.19432	1	6.27746e-13	1.69646e-36
ENSMUSG00000015839.6	Nfe2l2	protein_coding	244.66	2.09117	-1.22027	0.108417	-11.3554	1	6.97431e-30	1.69646e-36
ENSMUSG00000031447.7	Lamp1	protein_coding	6869.9	0.374235	-0.28766	0.0284143	-10.1316	0	4.00158e-24	6.40247e-36
ENSMUSG00000003420.8	Fcgrt	protein_coding	181.914	2.2831	-0.715948	0.124269	-5.82704	1	5.64182e-09	8.7069e-36
ENSMUSG00000052914.4	Cyp2j6	protein_coding	347.377	1.38693	-0.709196	0.0875249	-8.15467	1	3.50135e-16	9.44699e-36
ENSMUSG00000030849.18	Fgfr2	protein_coding	935.604	1.16532	-1.74539	0.0745344	-23.5371	1	1.70221e-122	1.43694e-35
ENSMUSG00000029103.16	Lrpap1	protein_coding	5849.5	0.33806	0.822237	0.0271877	30.2643	1	3.37812e-201	1.62577e-35
ENSMUSG00000050965.14	Prkca	protein_coding	5327.82	0.512382	0.483632	0.0402546	12.0332	0	2.37627e-33	2.33562e-35
ENSMUSG00000015243.4	Abca1	protein_coding	971.336	1.2525	-1.12231	0.0892165	-12.6726	1	8.39228e-37	2.58128e-35
ENSMUSG00000008575.17	Nfib	protein_coding	1198.69	1.6911	-0.575949	0.128659	-4.54629	0	5.45998e-06	4.46412e-35
ENSMUSG00000058325.6	Dock1	protein_coding	582.751	1.19756	-1.41487	0.0749941	-18.956	1	3.94273e-80	6.59301e-35
ENSMUSG00000005958.15	Ephb3	protein_coding	163.808	2.02622	-0.561266	0.120013	-4.71954	0	2.36382e-06	7.472e-35
ENSMUSG00000048022.11	Tmem229a	protein_coding	1277.33	0.963373	-1.4941	0.0667521	-22.4742	1	7.42462e-112	7.88821e-35
ENSMUSG00000020611.14	Gna13	protein_coding	1529.07	0.643921	-0.818852	0.0460368	-17.821	1	4.85569e-71	1.12673e-34
ENSMUSG00000039007.10	Cpq	protein_coding	155.394	2.33522	-0.597125	0.1293	-4.6753	1	2.9352e-06	1.30481e-34
ENSMUSG00000059336.14	Slc14a1	protein_coding	135.09	2.73128	-0.642303	0.142608	-4.5631	1	5.04041e-06	1.41065e-34
ENSMUSG00000001700.10	Gramd3	protein_coding	306.139	1.66724	-1.22347	0.0979329	-12.5898	1	2.40185e-36	2.11471e-34
ENSMUSG00000032349.13	Elovl5	protein_coding	2037.2	0.579435	-0.374156	0.0436022	-8.59633	0	8.23035e-18	2.2666e-34
ENSMUSG00000060961.14	Slc4a4	protein_coding	7514.38	0.638486	-0.0987938	0.0504534	-1.96299	0	0.0496471	2.65813e-34
ENSMUSG00000024621.16	Csf1r	protein_coding	1739.28	1.01862	-2.23466	0.069308	-32.3875	1	4.11253e-230	3.16559e-34
ENSMUSG00000071856.10	Mcc	protein_coding	282.822	1.65836	-1.01019	0.101953	-9.9911	1	1.66718e-23	3.87598e-34
ENSMUSG00000022678.16	Nde1	protein_coding	317.294	1.75133	-1.39439	0.098766	-14.2323	1	5.77136e-46	5.03872e-34
ENSMUSG00000053644.13	Aldh7a1	protein_coding	1930.39	0.67657	-0.00330385	0.052694	-0.0626073	0	0.950079	6.53245e-34
ENSMUSG00000068874.13	Selenbp1	protein_coding	140.373	2.24464	-0.462449	0.125775	-3.71456	0	0.000203554	1.26149e-33
ENSMUSG00000020154.10	Ptprb	protein_coding	545.311	1.61871	-1.78095	0.103436	-17.381	1	1.14906e-67	1.40425e-33
ENSMUSG00000027007.16	Itprid2	protein_coding	670.32	1.03439	-1.46325	0.066131	-22.21	1	2.74641e-109	2.43535e-33
ENSMUSG00000032883.15	Acsl3	protein_coding	4170.71	0.468597	-0.0530147	0.0374008	-1.41915	0	0.155856	5.04188e-33
ENSMUSG00000032523.11	Hhatl	protein_coding	117.598	2.38823	-0.0583993	0.149832	-0.389218	0	0.697115	1.08414e-32
ENSMUSG00000026380.10	Tfcp2l1	protein_coding	212.346	1.79018	-0.833631	0.111221	-7.56344	1	3.92546e-14	1.14897e-32
ENSMUSG00000022272.17	Myo10	protein_coding	895.48	0.960071	-0.619336	0.0721656	-8.62276	1	6.53617e-18	1.24508e-32
ENSMUSG00000020122.16	Egfr	protein_coding	328.674	1.53497	-1.18071	0.097969	-12.1429	1	6.25907e-34	1.38448e-32
ENSMUSG00000030249.15	Abcc9	protein_coding	181.703	2.40205	-1.14822	0.126625	-9.17218	1	4.63543e-20	2.05778e-32
ENSMUSG00000024292.15	Cyp4f14	protein_coding	137.277	2.78967	-0.701911	0.150723	-4.73171	1	2.22637e-06	3.80117e-32
ENSMUSG00000033350.7	Chst2	protein_coding	4772.06	0.456348	0.0260044	0.0372815	0.698676	0	0.484755	6.73037e-32
ENSMUSG00000019768.16	Esr1	protein_coding	176.168	1.99009	2.06977	0.165956	12.7453	1	3.31268e-37	6.91132e-32
ENSMUSG00000022040.8	Ephx2	protein_coding	589.922	0.884259	0.266674	0.0697399	3.84191	0	0.000122079	7.3686e-32
ENSMUSG00000032816.15	Igdcc4	protein_coding	656.918	1.21312	-1.19607	0.0879305	-13.695	1	1.08735e-42	1.13572e-31
ENSMUSG00000030287.15	Itpr2	protein_coding	398.699	1.40422	-1.11899	0.0953565	-11.8248	1	2.90524e-32	1.37119e-31
ENSMUSG00000006301.17	Tmbim1	protein_coding	591.832	1.4019	-1.72145	0.0921881	-18.8159	1	5.59278e-79	1.50496e-31
ENSMUSG00000029723.16	Tsc22d4	protein_coding	1419.41	0.748167	-1.65503	0.0518348	-32.0088	1	8.21767e-225	1.742e-31
ENSMUSG00000041540.16	Sox5	protein_coding	358.333	1.66314	-0.999641	0.11928	-8.48073	1	2.23792e-17	1.94465e-31
ENSMUSG00000069516.8	Lyz2	protein_coding	116.376	2.6128	-0.325994	0.148182	-2.22946	0	0.0257833	3.20797e-31
ENSMUSG00000001911.16	Nfix	protein_coding	2036.04	0.957351	-1.01803	0.0765481	-13.3731	1	8.6889e-41	3.98364e-31
ENSMUSG00000024256.7	Adcyap1	protein_coding	90.9664	3.18037	1.01081	0.232427	4.53879	1	5.65783e-06	4.07039e-31
ENSMUSG00000036814.13	Slc6a20a	protein_coding	108.839	3.14388	-0.694905	0.149435	-4.71371	1	2.43248e-06	4.31235e-31
ENSMUSG00000008540.11	Mgst1	protein_coding	125.889	2.53639	-0.587827	0.139709	-4.26377	1	2.01002e-05	6.21358e-31
ENSMUSG00000071847.13	Apcdd1	protein_coding	357.712	1.63164	-0.770101	0.119324	-6.53392	1	6.40696e-11	8.57035e-31
ENSMUSG00000048001.7	Hes5	protein_coding	271.639	1.64245	-0.660868	0.117217	-5.70041	1	1.19519e-08	8.75754e-31
ENSMUSG00000031665.7	Sall1	protein_coding	535.978	1.07442	-1.21403	0.0741194	-16.4526	1	8.02831e-61	8.99675e-31
ENSMUSG00000024913.16	Lrp5	protein_coding	197.847	1.99558	-1.18903	0.1122	-10.6958	1	1.06553e-26	1.11798e-30
ENSMUSG00000061353.11	Cxcl12	protein_coding	784.459	1.27354	-1.74032	0.0900629	-19.4671	1	2.08962e-84	1.16199e-30
ENSMUSG00000027239.14	Mdk	protein_coding	168.19	2.55039	-0.790031	0.153524	-5.24196	1	1.58879e-07	1.17451e-30
ENSMUSG00000052981.6	Ube2ql1	protein_coding	2211.2	0.756116	0.0694168	0.0631294	1.10432	0	0.269454	1.8671e-30
ENSMUSG00000074896.3	Ifit3	protein_coding	121.966	2.32816	-0.43536	0.143217	-3.07953	0	0.00207329	1.97056e-30
ENSMUSG00000070532.5	Ccdc190	protein_coding	183.054	2.25803	-1.20802	0.13332	-9.18194	1	4.23399e-20	2.93811e-30
ENSMUSG00000039682.12	Lap3	protein_coding	920.795	0.813947	-0.666535	0.0625901	-10.687	1	1.17094e-26	3.94129e-30
ENSMUSG00000032014.6	Oaf	protein_coding	201.417	2.07393	-1.18674	0.117238	-10.2303	1	1.45049e-24	4.55654e-30
ENSMUSG00000024197.10	Plin3	protein_coding	234.325	2.04449	-1.37404	0.116702	-11.903	1	1.14207e-32	7.17501e-30
ENSMUSG00000009281.6	Rarres2	protein_coding	88.0392	2.89145	0.159786	0.178712	0.92446	0	0.355247	8.34656e-30
ENSMUSG00000029810.15	Tmem176b	protein_coding	343.607	1.37564	-1.05505	0.0953506	-11.1508	1	7.09295e-29	9.12335e-30
ENSMUSG00000031207.16	Msn	protein_coding	373.78	1.60716	-1.38943	0.107301	-13.0779	1	4.40377e-39	9.16964e-30
ENSMUSG00000031015.8	Swap70	protein_coding	183.69	2.00134	-0.793523	0.128341	-6.26164	1	3.80938e-10	9.22497e-30
ENSMUSG00000027500.10	Stmn2	protein_coding	3103.87	0.811593	-0.129096	0.0687669	-1.88541	0	0.0593744	1.04504e-29
ENSMUSG00000036915.17	Kirrel2	protein_coding	175.714	1.96319	-0.490086	0.131274	-3.78354	0	0.000154614	2.2559e-29
ENSMUSG00000033763.14	Mtss1l	protein_coding	4031.25	0.745143	-0.943573	0.0627587	-15.0912	1	1.85018e-51	2.75104e-29
ENSMUSG00000027800.14	Tm4sf1	protein_coding	104.814	3.17381	-0.534077	0.166838	-3.26053	0	0.00111205	4.47758e-29
ENSMUSG00000008090.14	Fgfrl1	protein_coding	286.883	1.60314	-0.941553	0.113971	-8.3499	1	6.83199e-17	4.6224e-29
ENSMUSG00000031209.14	Heph	protein_coding	132.924	2.91956	-0.703376	0.165075	-4.34849	1	1.37079e-05	6.7997e-29
ENSMUSG00000009614.16	Sardh	protein_coding	237.363	1.65143	-0.665572	0.118972	-5.658	1	1.53143e-08	7.62866e-29
ENSMUSG00000020614.13	Fam20a	protein_coding	172.532	1.96828	-0.975567	0.121251	-8.13136	1	4.24507e-16	9.85292e-29
ENSMUSG00000020788.15	Atp2a3	protein_coding	120.789	2.44602	-0.593658	0.146193	-4.12051	1	3.78036e-05	1.07467e-28
ENSMUSG00000072949.6	Acot1	protein_coding	171.44	1.7935	-0.490834	0.120299	-4.12413	0	3.72133e-05	1.21626e-28
ENSMUSG00000032194.9	Kank2	protein_coding	164.091	1.88284	-0.59623	0.123273	-4.8915	1	1.00072e-06	1.25726e-28
ENSMUSG00000019899.16	Lama2	protein_coding	200.079	1.97318	-0.996021	0.126876	-7.95094	1	1.85105e-15	3.57061e-28
ENSMUSG00000026094.14	Stk17b	protein_coding	125.485	2.38607	-0.678604	0.139868	-4.92043	1	8.63553e-07	3.57612e-28
ENSMUSG00000004044.9	Cavin1	protein_coding	268.3	1.47496	-0.621093	0.10766	-5.8249	1	5.71458e-09	3.72844e-28
ENSMUSG00000031610.3	Scrg1	protein_coding	186.035	2.13325	-1.41602	0.127272	-11.2576	1	2.12545e-29	3.99675e-28
ENSMUSG00000067818.6	Myl9	protein_coding	156.202	2.42536	-0.433612	0.169361	-2.61956	0	0.00880435	4.06174e-28
ENSMUSG00000058254.12	Tspan7	protein_coding	30887.7	0.345486	0.315547	0.0305781	10.3288	0	5.21836e-25	5.51291e-28
ENSMUSG00000000957.11	Mmp14	protein_coding	232.646	1.56078	-0.195361	0.121281	-1.6276	0	0.103609	6.17383e-28
ENSMUSG00000060548.13	Tnfrsf19	protein_coding	1358.21	0.718862	0.0737767	0.0621281	1.19223	0	0.233172	1.22762e-27
ENSMUSG00000036745.15	Ttll7	protein_coding	9680.33	0.313105	0.433655	0.0280937	15.4478	0	7.80095e-54	1.95097e-27
ENSMUSG00000040181.14	Fmo1	protein_coding	162.113	2.11351	-1.17776	0.12319	-9.66393	1	4.29073e-22	2.09961e-27
ENSMUSG00000031502.11	Col4a1	protein_coding	389.796	1.08898	-0.840034	0.0816763	-10.3404	1	4.62831e-25	2.35121e-27
ENSMUSG00000004032.10	Gstm5	protein_coding	2172.88	0.450664	0.147723	0.0397062	3.72624	0	0.000194361	3.64689e-27
ENSMUSG00000047361.16	Gm973	protein_coding	183.581	2.00254	-0.641752	0.14274	-4.57059	1	4.86358e-06	3.96231e-27
ENSMUSG00000024610.15	Cd74	protein_coding	48.8146	3.30568	0.70794	0.197846	3.68493	1	0.000228767	4.39231e-27
ENSMUSG00000008035.12	Mid1ip1	protein_coding	1982.49	0.577434	-0.571453	0.0492472	-11.6297	0	2.91061e-31	5.09428e-27
ENSMUSG00000022912.8	Pros1	protein_coding	200.026	1.88424	-1.06231	0.124757	-8.6185	1	6.78384e-18	5.4147e-27
ENSMUSG00000035104.14	Eva1a	protein_coding	131.274	2.26351	-0.943826	0.133163	-7.17415	1	7.2756e-13	7.43668e-27
ENSMUSG00000024810.16	Il33	protein_coding	1051.66	1.08975	-1.58828	0.0866277	-18.4652	1	3.93889e-76	1.13604e-26
ENSMUSG00000021182.16	Ccdc88c	protein_coding	2514.65	0.752484	0.315082	0.0677205	4.67364	0	2.95905e-06	1.74225e-26
ENSMUSG00000001555.10	Fkbp10	protein_coding	102.348	2.53803	-0.169981	0.177102	-0.976313	0	0.32891	3.24416e-26
ENSMUSG00000006369.14	Fbln1	protein_coding	135.486	1.67724	-0.115254	0.126935	-0.913743	0	0.360852	3.6228e-26
ENSMUSG00000022836.11	Mylk	protein_coding	153.03	2.03964	-1.0793	0.134987	-8.10131	1	5.43711e-16	4.10038e-26
ENSMUSG00000027257.13	Pacsin3	protein_coding	302.907	1.14455	-0.522622	0.0882547	-5.95927	0	2.53369e-09	4.11743e-26
ENSMUSG00000078816.9	Prkcg	protein_coding	7043.42	0.600583	1.30007	0.0555723	23.4644	1	9.4183e-122	4.6007e-26
ENSMUSG00000031239.5	Itm2a	protein_coding	673.695	0.909202	-0.204043	0.0786156	-2.60884	0	0.00908501	5.32276e-26
ENSMUSG00000036256.13	Igfbp7	protein_coding	230.186	2.12105	-1.06218	0.157471	-6.8878	1	5.66622e-12	5.33727e-26
ENSMUSG00000051515.9	Fam181b	protein_coding	297.701	1.17471	-0.577953	0.0915352	-6.3558	0	2.07339e-10	5.94008e-26
ENSMUSG00000022091.6	Sorbs3	protein_coding	421.374	1.3565	-1.53011	0.0996014	-15.4942	1	3.79612e-54	9.87099e-26
ENSMUSG00000062480.12	Acat3	protein_coding	88.3818	2.62211	-0.540832	0.160224	-3.42819	0	0.000607618	1.02022e-25
ENSMUSG00000034055.16	Phka1	protein_coding	370.215	1.42037	-1.31852	0.106416	-12.5107	1	6.52173e-36	1.21384e-25
ENSMUSG00000022018.7	Rgcc	protein_coding	172.135	1.797	-0.989455	0.122249	-8.18075	1	2.82094e-16	1.55521e-25
ENSMUSG00000041889.7	Shisa4	protein_coding	905.16	1.01635	-1.22611	0.0856907	-14.405	1	4.80987e-47	1.80528e-25
ENSMUSG00000022656.15	Nectin3	protein_coding	318.503	1.24826	-0.857737	0.0972459	-8.88644	1	6.30989e-19	1.81732e-25
ENSMUSG00000026227.11	2810459M11Rik	protein_coding	202.561	1.78815	-1.38087	0.115447	-12.079	1	1.36365e-33	2.23845e-25
ENSMUSG00000032607.12	Amt	protein_coding	246.299	1.52946	-1.1575	0.108946	-10.7257	1	7.71336e-27	2.49812e-25
ENSMUSG00000090122.3	Kcne1l	protein_coding	114.062	2.35844	-0.692195	0.151494	-4.64442	1	3.41039e-06	2.90479e-25
ENSMUSG00000069662.5	Marcks	protein_coding	11402.3	0.323185	0.910651	0.0305433	29.8418	1	1.12216e-195	3.72184e-25
ENSMUSG00000029864.7	Gstk1	protein_coding	102.307	2.82372	-0.728794	0.168903	-4.40374	1	1.06398e-05	5.00663e-25
ENSMUSG00000036103.9	Colec12	protein_coding	124.796	2.49848	-0.778058	0.164213	-4.83738	1	1.31563e-06	5.30108e-25
ENSMUSG00000022382.15	Wnt7b	protein_coding	409.534	2.14455	-0.573119	0.188527	-3.13814	0	0.00170024	6.95887e-25
ENSMUSG00000027893.14	Ahcyl1	protein_coding	11102.7	0.279699	0.244113	0.0262658	9.30024	0	1.40131e-20	7.05213e-25
ENSMUSG00000002274.13	Metrn	protein_coding	762.578	0.955077	-1.77756	0.072439	-24.6549	1	3.25716e-134	9.51156e-25
ENSMUSG00000001768.16	Rin2	protein_coding	464.225	1.11056	-1.15208	0.0885526	-13.0987	1	3.35135e-39	1.04818e-24
ENSMUSG00000030447.15	Cyfip1	protein_coding	1517.21	0.50513	-0.541564	0.0441665	-12.2836	0	1.11006e-34	1.32655e-24
ENSMUSG00000025555.14	Farp1	protein_coding	935.203	0.899759	-1.37082	0.076097	-18.1072	1	2.79763e-73	1.38501e-24
ENSMUSG00000026173.15	Plcd4	protein_coding	211.831	1.83554	-0.897453	0.139655	-6.53039	1	6.55993e-11	1.63276e-24
ENSMUSG00000037306.13	Man1c1	protein_coding	1096.26	0.585338	0.329389	0.0546705	6.04217	0	1.52059e-09	1.88902e-24
ENSMUSG00000039194.16	Rlbp1	protein_coding	142.697	2.13355	-1.11727	0.136178	-8.31654	1	9.05679e-17	2.20706e-24
ENSMUSG00000002233.13	Rhoc	protein_coding	158.869	2.09979	-1.30856	0.131391	-10.0887	1	6.19598e-24	2.91972e-24
ENSMUSG00000027570.15	Col9a3	protein_coding	142.77	1.53628	-0.123416	0.122594	-1.01258	0	0.311263	3.05109e-24
ENSMUSG00000031375.17	Bgn	protein_coding	210.911	1.58084	-0.39228	0.129032	-3.08074	0	0.00206488	3.08194e-24
ENSMUSG00000028159.14	Dapp1	protein_coding	148.382	2.01184	-0.723515	0.142227	-5.16899	1	2.35364e-07	3.14243e-24
ENSMUSG00000026932.14	Nacc2	protein_coding	3389.3	0.521563	-0.646354	0.0480183	-13.4902	1	1.78695e-41	3.52044e-24
ENSMUSG00000037031.10	Tspan15	protein_coding	327.879	1.45161	-1.59307	0.105087	-15.3017	1	7.44811e-53	4.04038e-24
ENSMUSG00000030339.7	Ltbr	protein_coding	134.855	2.17513	-1.17972	0.134977	-8.85155	1	8.63119e-19	7.50393e-24
ENSMUSG00000029086.15	Prom1	protein_coding	162.721	2.23419	-1.43665	0.138061	-10.5633	1	4.40723e-26	8.33587e-24
ENSMUSG00000020823.16	Sec14l1	protein_coding	10353.7	0.412313	0.857424	0.0400421	21.4468	1	4.89194e-102	1.11936e-23
ENSMUSG00000032231.14	Anxa2	protein_coding	84.6593	2.79526	-0.494626	0.173536	-2.90758	0	0.00364237	1.15022e-23
ENSMUSG00000019823.17	Mical1	protein_coding	128.143	1.75973	-0.329203	0.1324	-2.51564	0	0.0118816	1.22572e-23
ENSMUSG00000022253.15	Nadk2	protein_coding	938.246	0.686777	-0.754625	0.0599437	-12.6297	1	1.44916e-36	1.23867e-23
ENSMUSG00000035783.9	Acta2	protein_coding	64.5511	3.84516	0.235288	0.205409	1.19285	0	0.232928	1.24754e-23
ENSMUSG00000064246.10	Chil1	protein_coding	115.2	2.03351	-0.678147	0.144446	-4.76233	1	1.9137e-06	1.52024e-23
ENSMUSG00000020388.12	Pdlim4	protein_coding	99.2194	2.53036	-0.689311	0.165073	-4.25478	1	2.09254e-05	1.59998e-23
ENSMUSG00000030103.11	Bhlhe40	protein_coding	1441.25	0.814811	0.588715	0.078462	7.54759	1	4.43385e-14	1.78037e-23
ENSMUSG00000054920.12	Klhl5	protein_coding	1135.57	0.621897	-0.554079	0.0557858	-9.96116	0	2.25423e-23	2.46714e-23
ENSMUSG00000026879.14	Gsn	protein_coding	1229.86	0.601695	-0.605339	0.0541173	-11.2159	1	3.40574e-29	2.76942e-23
ENSMUSG00000071604.5	Fam189a2	protein_coding	201.89	1.53413	-0.995651	0.113061	-8.89562	1	5.80963e-19	3.15709e-23
ENSMUSG00000022885.16	St6gal1	protein_coding	370.526	1.32031	-1.41231	0.103736	-13.7412	1	5.74865e-43	3.2778e-23
ENSMUSG00000091387.2	Gcnt4	protein_coding	106.688	2.45481	-1.01119	0.15118	-6.7957	1	1.07788e-11	3.66079e-23
ENSMUSG00000021238.11	Aldh6a1	protein_coding	1280.07	0.747567	-0.582758	0.0691663	-8.4628	0	2.61031e-17	3.79664e-23
ENSMUSG00000079057.4	Cyp4v3	protein_coding	113.294	2.20108	-0.855734	0.142587	-6.08568	1	1.15995e-09	3.92638e-23
ENSMUSG00000031714.9	Gab1	protein_coding	709.119	1.00786	-1.81348	0.0795162	-22.9385	1	1.91754e-116	4.17313e-23
ENSMUSG00000037242.8	Clic4	protein_coding	1941.62	0.915992	-1.79784	0.0831887	-21.7545	1	6.26362e-105	4.61583e-23
ENSMUSG00000019232.14	Etnppl	protein_coding	402.237	2.28158	-0.966644	0.206069	-4.87181	1	1.10579e-06	4.74717e-23
ENSMUSG00000026389.16	Steap3	protein_coding	90.3363	2.41305	-0.633717	0.160555	-4.01261	1	6.00521e-05	5.72468e-23
ENSMUSG00000037014.4	Sstr4	protein_coding	104.759	2.12228	-0.191697	0.167214	-1.1636	0	0.244584	7.3291e-23
ENSMUSG00000040759.9	Cmtm5	protein_coding	523.187	1.11236	-1.74162	0.0848877	-20.648	1	1.01707e-94	8.23622e-23
ENSMUSG00000033400.14	Agl	protein_coding	1015.17	0.612267	-0.345088	0.0564542	-6.1295	0	8.81565e-10	8.87511e-23
ENSMUSG00000025950.16	Idh1	protein_coding	644.585	0.695597	-0.0900416	0.0645671	-1.39823	0	0.162044	1.17858e-22
ENSMUSG00000024132.6	Eci1	protein_coding	242.568	1.23899	-0.745052	0.0987573	-7.60321	1	2.88865e-14	1.23733e-22
ENSMUSG00000033420.12	Antxr1	protein_coding	278.255	1.40076	-1.12896	0.112293	-10.1615	1	2.94585e-24	1.70355e-22
ENSMUSG00000028228.5	Cpne3	protein_coding	318.034	1.24689	-1.35428	0.0961977	-14.1852	1	1.13209e-45	1.87808e-22
ENSMUSG00000029669.14	Tspan12	protein_coding	380.255	1.07858	-1.03987	0.0883857	-11.8454	1	2.2739e-32	2.60056e-22
ENSMUSG00000025492.6	Ifitm3	protein_coding	95.0573	2.83034	-0.822466	0.177985	-4.72732	1	2.27499e-06	3.80742e-22
ENSMUSG00000033488.11	Cryzl2	protein_coding	96.7431	2.3647	-0.435146	0.165435	-2.68135	0	0.00733255	3.89599e-22
ENSMUSG00000050423.11	Ppp1r3g	protein_coding	92.0185	2.88391	-0.394724	0.204344	-1.99277	0	0.0462867	1.39934e-21
ENSMUSG00000019978.16	Epb41l2	protein_coding	1946.75	0.530014	-0.854631	0.0495719	-17.2823	1	6.39996e-67	1.52379e-21
ENSMUSG00000032741.9	Tpcn1	protein_coding	1089.25	0.67621	-0.670153	0.0633692	-10.6156	1	2.52213e-26	1.63522e-21
ENSMUSG00000028766.10	Alpl	protein_coding	128.009	1.75964	-0.826784	0.132845	-6.30003	1	2.97594e-10	1.7657e-21
ENSMUSG00000027712.13	Anxa5	protein_coding	675.056	0.699843	-0.24092	0.0662413	-3.65119	0	0.000261026	3.15563e-21
ENSMUSG00000057604.9	Lmcd1	protein_coding	102.117	2.09926	-0.657224	0.157421	-4.24675	1	2.16892e-05	3.6419e-21
ENSMUSG00000003617.16	Cp	protein_coding	152.261	2.05142	-1.19807	0.146812	-8.30055	1	1.03628e-16	4.20706e-21
ENSMUSG00000022562.15	Oplah	protein_coding	365.131	0.854027	-0.214341	0.0785741	-2.74091	0	0.00612696	4.54735e-21
ENSMUSG00000028173.10	Wls	protein_coding	474.579	0.987428	-0.865502	0.088282	-9.87179	1	5.5169e-23	5.11601e-21
ENSMUSG00000027187.10	Cat	protein_coding	936.892	0.562488	-0.127114	0.0547948	-2.32546	0	0.0200474	6.29475e-21
ENSMUSG00000060002.14	Chpt1	protein_coding	1016.76	0.821073	-1.61917	0.0738156	-22.0463	1	1.03548e-107	8.60429e-21
ENSMUSG00000024565.9	Sall3	protein_coding	139.206	2.12743	-1.24952	0.157942	-8.06583	1	7.27392e-16	1.02814e-20
ENSMUSG00000026249.10	Serpine2	protein_coding	6788.42	0.368922	0.316277	0.0380769	8.31806	0	8.94117e-17	1.13763e-20
ENSMUSG00000079018.10	Ly6c1	protein_coding	304.207	1.5435	-1.889	0.117979	-16.2029	1	4.80987e-59	1.14147e-20
ENSMUSG00000056492.6	Adgrf5	protein_coding	477.366	1.17839	-1.59085	0.101545	-15.812	1	2.57029e-56	1.33816e-20
ENSMUSG00000023367.14	Tmem176a	protein_coding	203.406	1.32652	-0.726539	0.111085	-6.60789	1	3.89825e-11	1.36467e-20
ENSMUSG00000029413.14	Naaa	protein_coding	688.325	0.772279	-0.00217019	0.0765544	-0.0275629	0	0.978011	1.42598e-20
ENSMUSG00000044033.16	Ccdc141	protein_coding	235.689	1.30039	-0.871113	0.111407	-7.89545	1	2.89276e-15	1.55984e-20
ENSMUSG00000029778.12	Adcyap1r1	protein_coding	5205.87	0.462942	-0.381394	0.0473481	-8.07199	0	6.91634e-16	1.64647e-20
ENSMUSG00000020672.14	Sntg2	protein_coding	108.271	1.55992	0.904487	0.151128	6.10436	1	1.03216e-09	1.85986e-20
ENSMUSG00000026687.14	Aldh9a1	protein_coding	660.14	0.70897	-0.325932	0.0684439	-4.78096	0	1.74456e-06	1.93926e-20
ENSMUSG00000030934.9	Oat	protein_coding	2170.45	0.421112	0.415297	0.0437865	9.50228	0	2.05346e-21	2.00926e-20
ENSMUSG00000031548.7	Sfrp1	protein_coding	264.769	1.05746	-0.808819	0.0924821	-8.80113	1	1.35443e-18	2.53248e-20
ENSMUSG00000029563.16	Foxp2	protein_coding	3434.4	0.387205	1.02799	0.0414078	24.8666	1	1.71151e-136	2.93098e-20
ENSMUSG00000002885.14	Adgre5	protein_coding	128.043	2.03636	-1.13524	0.142885	-8.06704	1	7.20219e-16	3.95948e-20
ENSMUSG00000045515.3	Pou3f3	protein_coding	3681.73	0.411289	-0.30489	0.0418543	-7.29744	0	2.93294e-13	4.07253e-20
ENSMUSG00000005397.8	Nid1	protein_coding	130.327	1.96626	-1.04402	0.151009	-7.03856	1	1.94235e-12	4.98646e-20
ENSMUSG00000031216.13	Stard8	protein_coding	202.663	1.52902	-0.00676488	0.147649	-0.0430132	0	0.965691	5.08052e-20
ENSMUSG00000050103.18	Agmo	protein_coding	93.6969	2.39449	-0.784138	0.172001	-4.6561	1	3.22253e-06	5.40391e-20
ENSMUSG00000037348.15	Paqr7	protein_coding	862.706	0.843015	-0.376631	0.0848902	-4.46521	0	7.99903e-06	5.68751e-20
ENSMUSG00000004207.14	Psap	protein_coding	49662.1	0.180733	1.06867	0.0192274	55.6005	1	0	5.79178e-20
ENSMUSG00000042312.9	S100a13	protein_coding	177.371	1.81107	-1.31054	0.140335	-9.48971	1	2.31679e-21	5.84347e-20
ENSMUSG00000043969.4	Emx2	protein_coding	177.149	1.35702	-0.789861	0.11408	-6.99065	1	2.73619e-12	6.22073e-20
ENSMUSG00000013698.12	Pea15a	protein_coding	8483.04	0.382273	-0.639301	0.0397363	-16.1127	1	2.07826e-58	8.10017e-20
ENSMUSG00000038296.14	Galnt18	protein_coding	1323.14	0.491978	0.891936	0.0533415	16.7667	1	4.27335e-63	8.45829e-20
ENSMUSG00000025083.18	Afap1l2	protein_coding	139.687	1.85422	-1.24014	0.137296	-9.15795	1	5.28925e-20	8.92178e-20
ENSMUSG00000032501.9	Trib1	protein_coding	224.931	1.19104	-0.408237	0.109224	-3.77453	0	0.00016031	1.15686e-19
ENSMUSG00000020467.15	Efemp1	protein_coding	99.6892	2.53053	-0.731061	0.169391	-4.40845	1	1.04112e-05	1.24603e-19
ENSMUSG00000025666.16	Tmem47	protein_coding	4618.26	0.422911	-0.381627	0.043906	-8.7083	0	3.08457e-18	1.30065e-19
ENSMUSG00000026840.14	Lamc3	protein_coding	85.9105	2.27323	-0.732171	0.168518	-4.42746	1	9.53482e-06	1.40671e-19
ENSMUSG00000073557.11	Ppp1r12b	protein_coding	5564.14	0.335594	0.735202	0.0360891	20.3973	1	1.7672e-92	1.44919e-19
ENSMUSG00000046160.6	Olig1	protein_coding	2120.63	0.785557	-2.00257	0.0770619	-26.1345	1	1.48011e-150	1.47439e-19
ENSMUSG00000050022.16	Amz1	protein_coding	919.489	0.555687	0.740791	0.0600444	12.3802	1	3.34319e-35	1.70415e-19
ENSMUSG00000025348.9	Itga7	protein_coding	86.1613	2.35086	-0.304242	0.198468	-1.57489	0	0.115282	1.83105e-19
ENSMUSG00000039410.16	Prdm16	protein_coding	382.81	0.977504	-0.422139	0.0940258	-4.52501	0	6.03917e-06	1.94945e-19
ENSMUSG00000059248.13	2009-09-01	protein_coding	661.589	0.818021	-0.469208	0.081853	-5.76601	0	8.11689e-09	2.05805e-19
ENSMUSG00000074457.10	S100a16	protein_coding	859.209	0.652617	-1.32085	0.0594434	-22.2882	1	4.80847e-110	2.25407e-19
ENSMUSG00000034227.7	Foxj1	protein_coding	206.151	1.33842	-0.123222	0.126796	-0.983768	0	0.32523	2.36416e-19
ENSMUSG00000001870.16	Ltbp1	protein_coding	77.7964	2.41401	-0.656606	0.176792	-3.79185	1	0.000149528	2.39044e-19
ENSMUSG00000062488.9	Ifit3b	protein_coding	85.512	2.33402	-0.403764	0.184112	-2.24722	0	0.0246258	2.72674e-19
ENSMUSG00000018217.12	Pmp22	protein_coding	308.484	1.47752	-1.81652	0.111434	-16.4833	1	4.83417e-61	2.84283e-19
ENSMUSG00000031765.8	Mt1	protein_coding	2518.61	0.687868	-0.979247	0.0714476	-13.7725	1	3.73082e-43	3.51341e-19
ENSMUSG00000022797.16	Tfrc	protein_coding	1542.45	0.604712	0.0911824	0.0637987	1.43512	0	0.151252	3.69277e-19
ENSMUSG00000069763.3	Tmem100	protein_coding	207.9	1.78176	-1.62165	0.142057	-11.6073	1	3.78385e-31	4.09605e-19
ENSMUSG00000031980.9	Agt	protein_coding	309.882	2.79782	-0.527786	0.286432	-1.97617	0	0.0481357	6.00605e-19
ENSMUSG00000016487.15	Ppfibp1	protein_coding	318.304	1.0792	-1.13713	0.0973526	-11.7726	1	5.40494e-32	6.29393e-19
ENSMUSG00000021318.15	Gli3	protein_coding	446.104	1.03719	-0.302083	0.101823	-2.99829	0	0.00271503	6.86292e-19
ENSMUSG00000041423.16	Paqr6	protein_coding	90.3328	2.22226	-0.616617	0.179403	-3.51602	1	0.000438067	7.14739e-19
ENSMUSG00000006522.17	Itih3	protein_coding	593.819	2.26152	-0.648864	0.238044	-2.8662	1	0.00415432	7.18381e-19
ENSMUSG00000024413.14	Npc1	protein_coding	1476.13	0.470214	-0.678164	0.0469056	-14.4879	1	1.44399e-47	7.24037e-19
ENSMUSG00000022763.18	Aifm3	protein_coding	386.578	0.87704	-0.738788	0.0830821	-8.94373	1	3.76245e-19	8.37166e-19
ENSMUSG00000039167.11	Adgrl4	protein_coding	258.249	1.74513	-1.87025	0.140703	-13.5184	1	1.21721e-41	8.59438e-19
ENSMUSG00000042246.5	Tmc7	protein_coding	249.938	1.26876	-1.11253	0.111876	-10.0481	1	9.36209e-24	1.01205e-18
ENSMUSG00000070643.11	Sox13	protein_coding	182.928	1.28568	-0.290056	0.122263	-2.39746	0	0.0165091	1.19777e-18
ENSMUSG00000049907.8	Rasl11b	protein_coding	737.794	0.810299	1.0562	0.0896487	11.8742	1	1.61173e-32	1.4002e-18
ENSMUSG00000030341.17	Tnfrsf1a	protein_coding	148.836	1.77692	-1.10344	0.142879	-7.85007	1	4.1581e-15	1.91782e-18
ENSMUSG00000032744.4	Heyl	protein_coding	129.366	1.93126	-0.206661	0.183581	-1.1535	0	0.248705	2.21638e-18
ENSMUSG00000093930.2	Hmgcs1	protein_coding	5013.32	0.42954	0.364299	0.0471061	7.7503	0	9.16784e-15	2.23825e-18
ENSMUSG00000032649.14	Colgalt2	protein_coding	84.3709	2.25627	-0.598935	0.178007	-3.44121	1	0.000579121	2.76348e-18
ENSMUSG00000009291.13	Pttg1ip	protein_coding	1402.71	0.50035	-0.636218	0.0515964	-12.3607	1	4.26682e-35	3.40128e-18
ENSMUSG00000026814.16	Eng	protein_coding	352.966	1.55141	-1.5381	0.144494	-10.8482	1	2.03302e-27	3.54744e-18
ENSMUSG00000028527.18	Ak4	protein_coding	462.959	0.946783	-0.672922	0.0960982	-7.05712	1	1.69985e-12	4.05838e-18
ENSMUSG00000032754.14	Slc8b1	protein_coding	93.9297	2.0755	-0.773896	0.160905	-4.90069	1	9.54997e-07	4.3092e-18
ENSMUSG00000056666.13	Retsat	protein_coding	178.871	1.23679	-0.470415	0.116428	-4.08188	0	4.4672e-05	4.40572e-18
ENSMUSG00000034235.17	Usp54	protein_coding	1243.62	0.623311	-1.51192	0.0610271	-24.86	1	2.01423e-136	5.64561e-18
ENSMUSG00000035357.16	Pdzrn3	protein_coding	223.839	1.08884	0.471948	0.115052	4.15323	0	3.27816e-05	6.13297e-18
ENSMUSG00000029695.13	Aass	protein_coding	78.8397	2.40288	-0.730016	0.181122	-4.12231	1	3.75096e-05	6.1997e-18
ENSMUSG00000033880.11	Lgals3bp	protein_coding	370.193	0.86846	0.450178	0.0942496	4.8156	0	1.46759e-06	6.74549e-18
ENSMUSG00000040848.11	Sft2d2	protein_coding	953.858	0.593342	-0.909704	0.0597389	-15.2771	1	1.08648e-52	8.62839e-18
ENSMUSG00000026509.15	Capn2	protein_coding	1641.35	0.392982	-0.0862277	0.0423864	-2.03769	0	0.041581	1.06365e-17
ENSMUSG00000028691.12	Prdx1	protein_coding	2883.21	0.382107	0.15496	0.0423839	3.66257	0	0.000249698	1.1253e-17
ENSMUSG00000029545.13	Acads	protein_coding	98.7437	1.96442	-1.01713	0.151088	-6.83893	1	7.97861e-12	1.18157e-17
ENSMUSG00000019055.15	Plod1	protein_coding	370.981	1.15475	-1.12746	0.111307	-10.243	1	1.27266e-24	1.26922e-17
ENSMUSG00000116048.1	2002-09-01	protein_coding	1010.11	0.55788	-0.523935	0.0583352	-9.00987	0	2.06309e-19	1.51678e-17
ENSMUSG00000022469.17	Rapgef3	protein_coding	483.835	0.692646	-0.0168227	0.0742095	-0.224826	0	0.822115	1.71126e-17
ENSMUSG00000042284.10	Itga1	protein_coding	161.745	1.7358	-1.30363	0.141907	-9.34369	1	9.30313e-21	1.85224e-17
ENSMUSG00000031283.16	Chrdl1	protein_coding	151.343	1.64108	-0.723363	0.139962	-5.25483	1	1.48164e-07	2.3578e-17
ENSMUSG00000056481.7	Cd248	protein_coding	57.2552	2.60135	-0.309735	0.203388	-1.56019	0	0.118715	2.42417e-17
ENSMUSG00000041378.2	Cldn5	protein_coding	354.713	1.11691	-1.43743	0.102271	-14.1862	1	1.11578e-45	2.4774e-17
ENSMUSG00000024070.15	Prkd3	protein_coding	419.364	0.980584	-1.52147	0.0880224	-17.4091	1	7.04186e-68	2.69912e-17
ENSMUSG00000042286.13	Stab1	protein_coding	208.462	1.48987	-1.46491	0.124757	-11.8908	1	1.32084e-32	2.75428e-17
ENSMUSG00000025809.15	Itgb1	protein_coding	1127.57	0.538767	-0.527107	0.057364	-9.21664	0	3.0656e-20	3.25261e-17
ENSMUSG00000031938.15	4931406C07Rik	protein_coding	399.598	0.811589	-0.171547	0.0853667	-2.02159	0	0.0432189	3.63388e-17
ENSMUSG00000019873.8	Reep3	protein_coding	801.913	0.791776	-1.84666	0.0749529	-24.7653	1	2.12003e-135	4.04835e-17
ENSMUSG00000022528.8	Hes1	protein_coding	79.7209	2.46254	-1.23018	0.171832	-7.30052	1	2.86664e-13	4.39488e-17
ENSMUSG00000051262.9	Nat8f3	protein_coding	93.6432	2.31248	-0.964549	0.1759	-5.61283	1	1.99041e-08	5.26343e-17
ENSMUSG00000031467.10	Agpat5	protein_coding	1399.39	0.426887	-0.387657	0.0461433	-8.41721	0	3.85552e-17	6.08857e-17
ENSMUSG00000029455.14	Aldh2	protein_coding	2565.28	0.353859	0.453333	0.0408891	11.105	0	1.18634e-28	7.87782e-17
ENSMUSG00000026827.12	Gpd2	protein_coding	2331.91	0.337083	0.336347	0.0387814	8.68545	0	3.77249e-18	8.63675e-17
ENSMUSG00000001891.16	Ugp2	protein_coding	2038.88	0.377823	-0.183564	0.0419397	-4.38439	0	1.1631e-05	9.35918e-17
ENSMUSG00000027333.18	Smox	protein_coding	479.605	0.937415	-0.972121	0.0968032	-10.126	1	4.23687e-24	1.00354e-16
ENSMUSG00000090061.9	Nwd2	protein_coding	192.195	1.34598	-0.455097	0.13734	-3.36673	0	0.000760643	1.33597e-16
ENSMUSG00000038059.7	Smim3	protein_coding	105.18	1.89042	-0.956861	0.157666	-6.18455	1	6.22788e-10	1.33608e-16
ENSMUSG00000020101.14	Vsir	protein_coding	539.908	0.903491	-1.81343	0.0821551	-22.2118	1	2.64086e-109	1.36616e-16
ENSMUSG00000095139.2	Pou3f2	protein_coding	664.198	0.655685	-0.569497	0.0696091	-8.21758	0	2.07649e-16	1.42756e-16
ENSMUSG00000026712.3	Mrc1	protein_coding	49.0875	2.91856	-0.39909	0.217554	-1.88606	0	0.0592867	1.46494e-16
ENSMUSG00000017707.9	Serinc3	protein_coding	6806.57	0.224222	0.230337	0.0260146	8.86	0	8.00138e-19	1.57701e-16
ENSMUSG00000026614.6	Slc30a10	protein_coding	838.579	0.560712	-0.0629708	0.0620254	-1.01897	0	0.308217	1.61044e-16
ENSMUSG00000038642.10	Ctss	protein_coding	886.209	0.89145	-2.41852	0.0829726	-29.3357	1	3.63429e-189	1.69154e-16
ENSMUSG00000022548.14	Apod	protein_coding	2245.03	1.08972	-2.03706	0.120108	-17.1988	1	2.7097e-66	1.83303e-16
ENSMUSG00000022665.15	Ccdc80	protein_coding	87.7923	1.92902	-0.333322	0.173402	-1.96493	0	0.0494228	2.05277e-16
ENSMUSG00000021613.9	Hapln1	protein_coding	387.347	0.988057	-1.49423	0.0916853	-16.4163	1	1.46236e-60	2.36257e-16
ENSMUSG00000025085.16	Ablim1	protein_coding	1846.48	0.406693	-0.0333126	0.0465371	-0.716307	0	0.473802	2.59895e-16
ENSMUSG00000066043.13	Phactr4	protein_coding	188.448	1.54765	-1.70093	0.128149	-13.4499	1	3.08406e-41	3.11081e-16
ENSMUSG00000036887.5	C1qa	protein_coding	696.306	0.911942	-2.19497	0.0851904	-25.939	1	2.41961e-148	3.41635e-16
ENSMUSG00000036905.8	C1qb	protein_coding	646.347	1.00982	-2.44352	0.0899933	-27.3557	1	9.23613e-165	3.55091e-16
ENSMUSG00000063796.9	Slc22a8	protein_coding	139.838	1.82086	-1.17608	0.161909	-7.42209	1	1.15289e-13	3.57837e-16
ENSMUSG00000076431.4	Sox4	protein_coding	672.966	0.75439	-0.531558	0.0834912	-6.40569	0	1.49692e-10	3.60095e-16
ENSMUSG00000001025.8	S100a6	protein_coding	129.497	1.59229	-0.615612	0.147845	-4.24298	1	2.20572e-05	4.38527e-16
ENSMUSG00000028195.4	Ccn1	protein_coding	71.2043	2.07454	-0.302967	0.19129	-1.61891	0	0.105466	4.42791e-16
ENSMUSG00000028121.8	Bcar3	protein_coding	345.774	0.85183	-0.104971	0.0917495	-1.15332	0	0.248778	4.60893e-16
ENSMUSG00000020473.13	Aebp1	protein_coding	119.976	1.72418	-0.815401	0.157321	-5.28637	1	1.24769e-07	5.4378e-16
ENSMUSG00000024347.16	Psd2	protein_coding	910.508	0.712514	-1.06535	0.0778038	-13.7676	1	3.993e-43	6.26229e-16
ENSMUSG00000000693.10	Loxl3	protein_coding	60.6282	2.33564	-0.391122	0.189917	-2.10571	0	0.0352294	6.28989e-16
ENSMUSG00000019929.16	Dcn	protein_coding	82.478	2.52458	-0.990833	0.19049	-5.34368	1	9.10786e-08	6.86984e-16
ENSMUSG00000026478.14	Lamc1	protein_coding	979.876	0.459143	-0.0594332	0.0518951	-1.14824	0	0.250869	7.08774e-16
ENSMUSG00000063428.8	Ddo	protein_coding	142.777	1.64886	-0.838539	0.162316	-5.27527	1	1.32557e-07	8.375e-16
ENSMUSG00000054717.7	Hmgb2	protein_coding	141.385	1.49976	-0.221719	0.153941	-1.46787	0	0.14214	8.52346e-16
ENSMUSG00000049791.4	Fzd4	protein_coding	253.337	0.946322	-0.523097	0.0998199	-5.27909	0	1.29824e-07	8.61933e-16
ENSMUSG00000020777.16	Acox1	protein_coding	6207.33	0.223853	0.460825	0.026912	17.1355	0	8.06952e-66	8.83451e-16
ENSMUSG00000003585.13	Sec14l2	protein_coding	876.818	0.517573	0.44454	0.0613195	7.2756	0	3.44889e-13	1.00836e-15
ENSMUSG00000033065.14	Pfkm	protein_coding	10646.6	0.212758	0.876677	0.0259234	33.8401	1	5.07731e-251	1.15224e-15
ENSMUSG00000042745.9	Id1	protein_coding	117.242	1.93526	-1.07412	0.173426	-6.34432	1	2.23413e-10	1.17056e-15
ENSMUSG00000062031.13	Pgghg	protein_coding	77.9676	1.91816	-0.491359	0.17083	-2.93075	0	0.00338146	1.21028e-15
ENSMUSG00000040584.8	Abcb1a	protein_coding	285.619	1.4556	-1.69527	0.139524	-12.3624	1	4.17735e-35	1.24531e-15
ENSMUSG00000027489.15	Necab3	protein_coding	319.624	1.01743	0.274143	0.117692	2.36032	0	0.0182592	1.41467e-15
ENSMUSG00000041261.9	Car8	protein_coding	160.736	1.42126	-1.37219	0.130143	-10.6755	1	1.3261e-26	1.51693e-15
ENSMUSG00000029307.7	Dmp1	protein_coding	48.4402	2.85753	-0.386424	0.238488	-1.6763	0	0.0936789	1.53269e-15
ENSMUSG00000029718.14	Pcolce	protein_coding	41.1547	3.3626	0.0124355	0.242928	0.066686	0	0.946832	1.95208e-15
ENSMUSG00000066197.5	Gpr139	protein_coding	232.057	1.68362	0.208227	0.174004	1.23171	0	0.218059	1.95503e-15
ENSMUSG00000027188.8	Pamr1	protein_coding	98.8603	1.95465	-0.972704	0.179414	-5.55556	1	2.76729e-08	2.03251e-15
ENSMUSG00000059187.12	Fam19a1	protein_coding	94.826	1.7877	-0.300533	0.189106	-1.61969	0	0.105298	2.31462e-15
ENSMUSG00000057614.6	Gnai1	protein_coding	4231.12	0.394157	0.34024	0.0474441	7.18702	0	6.62199e-13	2.3638e-15
ENSMUSG00000031616.7	Ednra	protein_coding	54.2232	3.08642	-1.0001	0.200952	-5.10048	1	3.388e-07	2.45956e-15
ENSMUSG00000001506.10	Col1a1	protein_coding	76.1037	2.18361	-0.823511	0.18873	-4.47249	1	7.73146e-06	2.52391e-15
ENSMUSG00000047216.8	Cdh19	protein_coding	134.926	1.99012	-1.74739	0.164497	-10.8494	1	2.00659e-27	2.56494e-15
ENSMUSG00000030541.16	Idh2	protein_coding	614.811	0.59347	-0.0166785	0.0685731	-0.242945	0	0.808048	2.61278e-15
ENSMUSG00000030711.16	Sult1a1	protein_coding	73.7823	2.54334	-1.11276	0.211966	-5.42283	1	5.86612e-08	2.73854e-15
ENSMUSG00000025745.12	Hadha	protein_coding	1815.54	0.408064	0.277706	0.0489944	5.68138	0	1.33608e-08	2.88702e-15
ENSMUSG00000001864.13	Aif1l	protein_coding	147.849	1.65401	-1.5752	0.13895	-11.5143	1	1.11825e-30	3.11279e-15
ENSMUSG00000041117.8	Ccdc8	protein_coding	64.0975	2.17005	-0.270902	0.196882	-1.41106	0	0.158227	3.19766e-15
ENSMUSG00000041120.6	Nbl1	protein_coding	302.975	1.14712	-0.802264	0.124833	-6.5156	1	7.24007e-11	4.11688e-15
ENSMUSG00000027668.13	Mfn1	protein_coding	1225.97	0.473655	-0.547764	0.0543958	-10.0969	0	5.70321e-24	5.45509e-15
ENSMUSG00000007039.12	Ddah2	protein_coding	116.215	1.7776	-0.639412	0.179811	-3.64858	1	0.000263694	6.51447e-15
ENSMUSG00000031871.9	Cdh5	protein_coding	139.208	1.7122	-1.42107	0.145116	-9.96306	1	2.21138e-23	6.76448e-15
ENSMUSG00000078958.9	Atp6ap1l	protein_coding	163.568	1.48262	0.785314	0.170535	4.74067	1	2.13014e-06	7.53217e-15
ENSMUSG00000001665.11	Gstt3	protein_coding	49.9042	2.55619	-0.356155	0.208434	-1.75058	0	0.0800185	7.86498e-15
ENSMUSG00000068299.11	Nat8f4	protein_coding	358.625	0.839004	-0.568824	0.0918631	-6.23912	0	4.4003e-10	8.48275e-15
ENSMUSG00000074364.6	Ehd2	protein_coding	97.0901	1.93101	-1.04774	0.165321	-6.47252	1	9.63796e-11	8.60185e-15
ENSMUSG00000026872.17	Zeb2	protein_coding	1221.08	1.05124	-1.83321	0.121559	-15.2939	1	8.40244e-53	1.00647e-14
ENSMUSG00000037813.13	D630003M21Rik	protein_coding	115.92	1.43456	-0.527903	0.143191	-3.74094	0	0.000183333	1.06969e-14
ENSMUSG00000007041.9	Clic1	protein_coding	113.435	1.64804	-1.0451	0.151618	-7.01587	1	2.28517e-12	1.1913e-14
ENSMUSG00000024507.6	Hsd17b4	protein_coding	1479.99	0.40328	0.431704	0.049952	8.66328	0	4.58368e-18	1.30399e-14
ENSMUSG00000073411.11	H2-D1	protein_coding	531.727	0.670919	-0.480357	0.0763478	-6.32455	0	2.53967e-10	1.47635e-14
ENSMUSG00000010051.15	Hyal1	protein_coding	89.4926	2.15742	-1.02829	0.191502	-5.52392	1	3.31528e-08	1.72652e-14
ENSMUSG00000020282.18	Rhbdf1	protein_coding	80.8427	2.18792	-0.948291	0.183104	-5.31336	1	1.0762e-07	1.72815e-14
ENSMUSG00000001773.14	Folh1	protein_coding	109.442	1.8828	-1.52263	0.157756	-9.8275	1	8.57203e-23	1.91131e-14
ENSMUSG00000033191.14	Tie1	protein_coding	118.984	1.72522	-1.3342	0.147743	-9.1849	1	4.11895e-20	1.9201e-14
ENSMUSG00000020828.13	Pld2	protein_coding	448.675	0.767792	-0.287061	0.0881825	-3.28045	0	0.00103641	2.49421e-14
ENSMUSG00000022537.18	Tmem44	protein_coding	1898.38	0.494659	-0.0218369	0.0606639	-0.361207	0	0.717945	2.5446e-14
ENSMUSG00000029446.14	Psph	protein_coding	298.504	0.797631	-0.295773	0.0897636	-3.31808	0	0.000906378	2.8467e-14
ENSMUSG00000024593.15	Megf10	protein_coding	655.282	0.855427	-1.56577	0.0938422	-16.8242	1	1.62103e-63	3.48318e-14
ENSMUSG00000031232.16	Magt1	protein_coding	365.364	0.906262	-1.32099	0.0930315	-14.3101	1	1.89234e-46	3.58801e-14
ENSMUSG00000062210.13	Tnfaip8	protein_coding	93.2744	1.63502	-0.864181	0.155118	-5.66584	1	1.46306e-08	3.60334e-14
ENSMUSG00000010660.3	Plcd1	protein_coding	103.858	1.47222	-0.536798	0.147172	-3.70846	0	0.000208522	3.60598e-14
ENSMUSG00000070306.3	Ccdc153	protein_coding	46.254	2.70906	0.372627	0.273419	1.45459	0	0.145783	4.27526e-14
ENSMUSG00000027346.15	Gpcpd1	protein_coding	2074.99	0.339518	0.0260935	0.0419489	0.62322	0	0.53314	4.2793e-14
ENSMUSG00000031111.16	Igsf1	protein_coding	207.593	1.9057	0.396607	0.233389	1.7829	0	0.0746033	4.66419e-14
ENSMUSG00000000184.12	Ccnd2	protein_coding	2666.44	0.906731	0.227917	0.113685	2.03021	0	0.0423349	5.03555e-14
ENSMUSG00000028737.15	Aldh4a1	protein_coding	633.478	0.559008	-0.128299	0.0670146	-1.92165	0	0.0546498	5.40424e-14
ENSMUSG00000029231.15	Pdgfra	protein_coding	949.476	0.720241	-2.45642	0.0744465	-33.1639	1	3.57148e-241	5.42764e-14
ENSMUSG00000040690.15	Col16a1	protein_coding	105.65	1.50322	-0.630347	0.152465	-4.20608	1	2.5984e-05	5.98845e-14
ENSMUSG00000041688.16	Amot	protein_coding	566.821	0.62662	-0.177822	0.0748594	-2.38721	0	0.0169769	6.07289e-14
ENSMUSG00000028763.17	Hspg2	protein_coding	107.647	1.95202	-1.17843	0.186491	-6.49826	1	8.12545e-11	6.34167e-14
ENSMUSG00000032320.7	Rcn2	protein_coding	2345.51	0.318695	-0.205318	0.0392159	-5.24274	0	1.58213e-07	6.35402e-14
ENSMUSG00000032537.15	Ephb1	protein_coding	2565.44	0.327782	0.497923	0.0419695	11.8846	0	1.4233e-32	6.40915e-14
ENSMUSG00000046688.14	Tifa	protein_coding	66.4334	2.82442	-1.15071	0.198654	-5.94733	1	2.72555e-09	6.53496e-14
ENSMUSG00000074743.4	Thbd	protein_coding	74.7851	2.69969	-1.31374	0.188851	-7.13571	1	9.62875e-13	6.66971e-14
ENSMUSG00000020585.4	Laptm4a	protein_coding	2896.34	0.337797	-0.0906617	0.0420928	-2.15731	0	0.0309816	6.66971e-14
ENSMUSG00000052957.8	Gas1	protein_coding	128.697	1.50089	-0.978294	0.153039	-6.50816	1	7.60788e-11	6.72953e-14
ENSMUSG00000027004.3	Frzb	protein_coding	105.6	1.76248	0.309021	0.207741	1.54732	0	0.121785	6.77489e-14
ENSMUSG00000001663.10	Gstt1	protein_coding	94.7564	1.55727	-0.544966	0.15972	-3.47095	0	0.000518625	6.94385e-14
ENSMUSG00000022574.7	Naprt	protein_coding	49.0087	2.55963	-0.522704	0.220213	-2.44345	0	0.0145476	7.71238e-14
ENSMUSG00000026880.11	Stom	protein_coding	197.199	1.10868	-0.530637	0.123332	-4.35777	0	1.31392e-05	7.89411e-14
ENSMUSG00000020717.19	Pecam1	protein_coding	238.346	1.20207	-1.56549	0.1186	-13.3604	1	1.02953e-40	9.00602e-14
ENSMUSG00000019647.16	Sema6a	protein_coding	754.923	0.760872	-1.25286	0.0893825	-14.1179	1	2.94696e-45	1.12886e-13
ENSMUSG00000045414.7	1190002N15Rik	protein_coding	555.505	0.653426	-0.197235	0.0797722	-2.48495	0	0.012957	1.18928e-13
ENSMUSG00000020961.15	Ston2	protein_coding	605.16	0.651803	-1.14612	0.0725485	-15.8714	1	9.99273e-57	1.29981e-13
ENSMUSG00000027360.5	Hdc	protein_coding	27.5601	3.41199	0.542404	0.282474	2.04737	0	0.0406215	1.40165e-13
ENSMUSG00000021477.9	Ctsl	protein_coding	1569.04	0.34215	0.123166	0.0432453	2.8534	0	0.00432536	1.4268e-13
ENSMUSG00000038094.15	Atp13a4	protein_coding	145.316	1.5717	-1.51609	0.154252	-10.0091	1	1.38953e-23	1.4784e-13
ENSMUSG00000036833.16	Pnpla7	protein_coding	233.686	1.25141	-0.893184	0.140594	-6.46365	1	1.02204e-10	1.51293e-13
ENSMUSG00000029084.5	Cd38	protein_coding	86.6328	2.08011	-1.25758	0.183851	-7.00852	1	2.40852e-12	1.53876e-13
ENSMUSG00000021823.10	Vcl	protein_coding	914.623	0.479238	-0.369393	0.0584863	-6.33509	0	2.37196e-10	2.17551e-13
ENSMUSG00000032911.6	Cspg4	protein_coding	412.833	1.08027	-1.75679	0.11963	-14.8716	1	5.03575e-50	2.34245e-13
ENSMUSG00000028923.14	Necap2	protein_coding	347.422	0.828008	-1.00901	0.0919685	-11.0523	1	2.13551e-28	2.39809e-13
ENSMUSG00000001761.7	Smo	protein_coding	314.378	1.12622	-1.69595	0.120568	-14.2426	1	4.98207e-46	2.41883e-13
ENSMUSG00000020646.17	Mboat2	protein_coding	1351.28	0.384401	-0.373029	0.0472515	-7.91068	0	2.55979e-15	2.57717e-13
ENSMUSG00000020914.17	Top2a	protein_coding	56.4372	2.96136	-0.852697	0.266613	-3.37079	1	0.000749543	2.93367e-13
ENSMUSG00000025026.15	Add3	protein_coding	3216.71	0.369025	0.0732214	0.0475805	1.5424	0	0.122976	3.03142e-13
ENSMUSG00000032220.10	Myo1e	protein_coding	205.989	1.29573	-1.30703	0.137235	-9.68015	1	3.66179e-22	3.69841e-13
ENSMUSG00000026365.15	Cfh	protein_coding	343.603	1.2622	-1.83728	0.135645	-13.7728	1	3.7161e-43	3.69841e-13
ENSMUSG00000016194.14	Hsd11b1	protein_coding	62.3643	2.19736	-0.259401	0.220042	-1.21827	0	0.223122	4.03311e-13
ENSMUSG00000030029.14	Lrig1	protein_coding	1146.42	0.424243	0.289922	0.055217	5.26616	0	1.39307e-07	4.99498e-13
ENSMUSG00000024330.17	Col11a2	protein_coding	178.531	1.43215	-0.854466	0.16037	-5.45144	1	4.9964e-08	5.58944e-13
ENSMUSG00000022150.16	Dab2	protein_coding	125.387	1.67721	-1.31788	0.171983	-7.84778	1	4.23479e-15	5.89613e-13
ENSMUSG00000033016.16	Nfatc1	protein_coding	115.748	1.73484	-1.4687	0.158803	-9.43282	1	3.9921e-21	6.24316e-13
ENSMUSG00000073988.13	Ttpa	protein_coding	81.6266	2.07675	-1.08445	0.192605	-5.78828	1	7.11112e-09	6.46265e-13
ENSMUSG00000043279.9	Trim56	protein_coding	213.737	0.995249	-0.789844	0.110988	-7.19195	1	6.38723e-13	6.46265e-13
ENSMUSG00000027878.11	Notch2	protein_coding	468.277	0.765518	-1.00083	0.0894628	-11.2687	1	1.87411e-29	6.47045e-13
ENSMUSG00000036111.8	Lmo1	protein_coding	134.557	1.19389	-0.853865	0.127691	-6.76197	1	1.3613e-11	7.56506e-13
ENSMUSG00000031425.15	Plp1	protein_coding	28612.2	0.399997	-2.84446	0.0519538	-54.8945	1	0	8.8548e-13
ENSMUSG00000016534.15	Lamp2	protein_coding	1438.35	0.377332	-0.507751	0.0470573	-10.8125	0	3.00387e-27	8.98864e-13
ENSMUSG00000039960.5	Rhou	protein_coding	530.344	0.796104	-1.082	0.0958183	-11.3871	1	4.84636e-30	9.25629e-13
ENSMUSG00000022055.7	Nefl	protein_coding	9494.51	0.30819	0.669681	0.0412825	16.2489	1	2.27479e-59	1.19702e-12
ENSMUSG00000046805.10	Mpeg1	protein_coding	523.898	0.838167	-2.07907	0.0867211	-24.1423	1	9.00178e-129	1.32618e-12
ENSMUSG00000058258.14	Idi1	protein_coding	996.954	0.489826	-0.120068	0.0633017	-1.90344	0	0.0569834	1.39277e-12
ENSMUSG00000026586.16	Prrx1	protein_coding	158.552	1.25852	-1.3405	0.130824	-10.3809	1	3.02957e-25	1.39611e-12
ENSMUSG00000026676.7	Ccdc3	protein_coding	40.4615	3.04159	0.0503105	0.289138	0.194978	0	0.84541	1.61794e-12
ENSMUSG00000028542.17	Slc6a9	protein_coding	998.404	0.513436	-0.848528	0.063682	-13.3747	1	8.50404e-41	1.68006e-12
ENSMUSG00000033021.16	Gmppa	protein_coding	479.425	0.531466	0.685881	0.0724913	9.50761	1	1.9509e-21	2.00637e-12
ENSMUSG00000000594.7	Gm2a	protein_coding	1340.06	0.446178	-0.522607	0.0570734	-9.18483	0	4.12162e-20	2.02587e-12
ENSMUSG00000016024.9	Lbp	protein_coding	28.7116	3.30886	1.03738	0.34253	3.32571	1	0.00088195	2.04786e-12
ENSMUSG00000031129.9	Slc9a9	protein_coding	201.819	0.93656	-0.256737	0.114262	-2.26846	0	0.023301	2.11281e-12
ENSMUSG00000056174.8	Col8a2	protein_coding	28.8323	3.17032	0.685427	0.297126	2.48188	1	0.0130691	2.27226e-12
ENSMUSG00000040147.14	Maob	protein_coding	544.934	0.62007	-0.506423	0.076828	-6.62915	0	3.37616e-11	2.68734e-12
ENSMUSG00000029528.18	Pxn	protein_coding	331.249	0.864253	-1.14585	0.0983358	-11.7582	1	6.40952e-32	2.83274e-12
ENSMUSG00000053647.4	Gper1	protein_coding	44.5176	2.7961	-0.502761	0.248779	-2.10612	0	0.0351935	2.98417e-12
ENSMUSG00000020007.4	Il20ra	protein_coding	54.5612	1.82298	0.577249	0.215173	2.79312	0	0.00522027	3.17178e-12
ENSMUSG00000022219.10	Cideb	protein_coding	53.788	2.35506	-0.360449	0.224586	-1.66396	0	0.0961213	3.28946e-12
ENSMUSG00000044037.15	Als2cl	protein_coding	85.4435	1.83315	-1.15413	0.177694	-6.65129	1	2.90544e-11	3.34524e-12
ENSMUSG00000062070.12	Pgk1	protein_coding	9906.19	0.180035	0.910994	0.0251822	36.1985	1	6.42352e-287	3.66523e-12
ENSMUSG00000000805.18	Car4	protein_coding	131.322	1.4666	-0.901357	0.165241	-5.57819	1	2.43027e-08	4.06912e-12
ENSMUSG00000027386.9	Fbln7	protein_coding	29.9273	3.34571	0.120805	0.274751	0.478785	0	0.632091	4.10798e-12
ENSMUSG00000025795.8	Rassf3	protein_coding	640.713	0.528567	0.553112	0.0722622	7.69473	0	1.4179e-14	4.13218e-12
ENSMUSG00000001930.17	Vwf	protein_coding	221.216	1.65816	-1.75334	0.184878	-9.77763	1	1.40462e-22	4.19004e-12
ENSMUSG00000031119.4	Gpc4	protein_coding	82.8636	1.69563	-0.225938	0.202182	-1.14906	0	0.25053	4.33543e-12
ENSMUSG00000037824.6	Tspan14	protein_coding	421.018	0.70589	-0.608445	0.0876552	-6.98912	1	2.76606e-12	4.43657e-12
ENSMUSG00000024079.4	Eif2ak2	protein_coding	110.455	1.41989	-0.606485	0.15786	-3.91983	1	8.86105e-05	4.45248e-12
ENSMUSG00000024782.7	Ak3	protein_coding	2066.48	0.299716	-0.311382	0.0393391	-7.92681	0	2.24854e-15	4.91006e-12
ENSMUSG00000030247.9	Kcnj8	protein_coding	63.1369	2.47962	-1.00738	0.223821	-4.67978	1	2.87186e-06	5.70467e-12
ENSMUSG00000000149.10	Gna12	protein_coding	2060.76	0.411431	-1.58274	0.0508547	-31.201	1	1.03284e-213	5.91778e-12
ENSMUSG00000032035.15	Ets1	protein_coding	173.287	1.34512	-1.41571	0.149356	-9.65891	1	4.50623e-22	6.6579e-12
ENSMUSG00000041417.15	Pik3r1	protein_coding	3627.67	0.266762	0.399105	0.0369915	10.8034	0	3.31711e-27	7.39884e-12
ENSMUSG00000055723.6	Rras2	protein_coding	100.611	1.4236	-0.820724	0.160254	-5.21705	1	1.81792e-07	7.53379e-12
ENSMUSG00000038375.15	Trp53inp2	protein_coding	3538.44	0.356315	-0.760854	0.0474477	-16.0709	1	4.08111e-58	7.68061e-12
ENSMUSG00000032434.9	Cmtm6	protein_coding	532.963	0.653062	-1.11494	0.0787663	-14.2367	1	5.41958e-46	7.74495e-12
ENSMUSG00000027435.8	Cd93	protein_coding	109.151	1.92544	-1.6752	0.186449	-9.23072	1	2.68816e-20	8.31995e-12
ENSMUSG00000025270.13	Alas2	protein_coding	57.361	2.362	-1.14666	0.22867	-5.20439	1	1.94631e-07	8.82403e-12
ENSMUSG00000075602.10	Ly6a	protein_coding	211.439	1.4985	-1.9171	0.160923	-12.1868	1	3.65317e-34	9.3996e-12
ENSMUSG00000039062.15	Anpep	protein_coding	42.7708	2.819	-0.741054	0.228487	-3.34911	1	0.000810702	9.43718e-12
ENSMUSG00000048402.14	Gli2	protein_coding	79.6657	1.82292	-0.998756	0.183162	-5.59198	1	2.24501e-08	9.77709e-12
ENSMUSG00000027882.18	Stxbp3	protein_coding	332.951	0.835489	-0.831969	0.102101	-8.22658	1	1.92641e-16	1.03771e-11
ENSMUSG00000030255.13	Sspn	protein_coding	230.909	1.10118	-1.3608	0.124418	-11.0862	1	1.46329e-28	1.09669e-11
ENSMUSG00000019917.10	2010-09-01	protein_coding	71.5531	1.86365	-0.788239	0.190341	-4.25684	1	2.07334e-05	1.12051e-11
ENSMUSG00000063524.13	Eno1	protein_coding	18578.5	0.265051	1.04378	0.0371165	28.1596	1	1.82973e-174	1.13046e-11
ENSMUSG00000032527.13	Pccb	protein_coding	1501.38	0.318961	0.824228	0.0460296	17.9427	1	5.47135e-72	1.1408e-11
ENSMUSG00000041323.6	Ak7	protein_coding	62.1019	1.67407	0.859144	0.218127	4.1011	1	4.11183e-05	1.164e-11
ENSMUSG00000032018.14	Sc5d	protein_coding	1355.93	0.346667	-0.298395	0.0461327	-6.48011	0	9.16544e-11	1.17127e-11
ENSMUSG00000050295.4	Foxc1	protein_coding	58.7575	2.55786	-1.16775	0.222568	-5.44246	1	5.25485e-08	1.17188e-11
ENSMUSG00000039831.16	Arhgap29	protein_coding	261.409	0.898343	-1.00754	0.106407	-9.56206	1	1.15433e-21	1.18504e-11
ENSMUSG00000039630.10	Hnrnpu	protein_coding	13173.2	0.155863	0.362112	0.0218598	16.5729	0	1.09404e-61	1.19898e-11
ENSMUSG00000038552.14	Fndc4	protein_coding	943.885	0.453268	-0.702931	0.0585129	-12.0503	1	1.93197e-33	1.21664e-11
ENSMUSG00000041559.7	Fmod	protein_coding	60.773	1.81833	-0.57201	0.193228	-3.03473	0	0.00240751	1.22804e-11
ENSMUSG00000033161.10	Atp1a1	protein_coding	22629.7	0.201834	1.22184	0.0285087	42.8926	1	0	1.28806e-11
ENSMUSG00000051043.16	Gprc5c	protein_coding	51.1735	1.80442	-0.260559	0.195326	-1.35906	0	0.174128	1.3158e-11
ENSMUSG00000018965.11	Ywhah	protein_coding	14325.8	0.244647	0.546214	0.0342473	15.9673	0	2.15986e-57	1.32045e-11
ENSMUSG00000023186.14	Vwa5a	protein_coding	192.443	1.01348	-0.92405	0.118013	-7.92246	1	2.32849e-15	1.3582e-11
ENSMUSG00000005148.8	Klf5	protein_coding	1377.08	0.441292	1.04689	0.0631847	16.6314	1	4.12694e-62	1.43715e-11
ENSMUSG00000036896.5	C1qc	protein_coding	639.668	0.806425	-2.24642	0.0908461	-24.9199	1	4.5297e-137	1.57278e-11
ENSMUSG00000006386.15	Tek	protein_coding	149.312	1.42286	-1.57603	0.148887	-10.7806	1	4.25103e-27	1.77407e-11
ENSMUSG00000058586.12	Serhl	protein_coding	54.4805	2.06746	-0.375671	0.21969	-1.76832	0	0.0770073	1.79998e-11
ENSMUSG00000021364.16	Elovl2	protein_coding	325.292	0.749461	-0.499765	0.0952352	-5.29053	0	1.21963e-07	2.13863e-11
ENSMUSG00000029710.15	Ephb4	protein_coding	75.3168	2.03755	-1.28214	0.199353	-6.62648	1	3.43788e-11	2.18027e-11
ENSMUSG00000025321.14	Itgb8	protein_coding	1545.47	0.508032	-0.974802	0.0680666	-14.3845	1	6.47313e-47	2.25645e-11
ENSMUSG00000060802.8	B2m	protein_coding	779.953	0.693235	-1.36388	0.089092	-15.4228	1	1.14928e-53	2.37239e-11
ENSMUSG00000046352.7	Gjb2	protein_coding	64.8111	2.16488	-0.90984	0.215204	-4.37699	1	1.20329e-05	2.51435e-11
ENSMUSG00000018822.7	Sfrp5	protein_coding	37.4091	2.84684	-0.56596	0.275468	-2.15622	0	0.0310662	2.59638e-11
ENSMUSG00000032812.18	Arap1	protein_coding	335.079	0.81561	-0.948083	0.101203	-9.45531	1	3.22068e-21	2.69505e-11
ENSMUSG00000017493.12	Igfbp4	protein_coding	1256.57	0.494059	-0.182419	0.0682165	-2.68535	0	0.00724542	2.72659e-11
ENSMUSG00000061758.13	Akr1b10	protein_coding	154.367	1.07694	-0.893217	0.125025	-7.23323	1	4.71637e-13	2.77357e-11
ENSMUSG00000055137.7	Sugct	protein_coding	64.3849	1.63635	-0.137453	0.189742	-0.738914	0	0.459959	3.22185e-11
ENSMUSG00000042079.13	Hnrnpf	protein_coding	1954.17	0.326597	0.302087	0.0463772	6.52736	0	6.69369e-11	3.36624e-11
ENSMUSG00000044734.16	Serpinb1a	protein_coding	145.436	1.63933	-1.73516	0.160436	-11.0656	1	1.84164e-28	3.38883e-11
ENSMUSG00000040253.15	Gbp7	protein_coding	79.1548	1.90375	-0.987917	0.2011	-5.06709	1	4.03954e-07	3.47763e-11
ENSMUSG00000033377.14	Palmd	protein_coding	266.596	0.702175	0.404971	0.0978922	4.17315	0	3.00417e-05	3.73215e-11
ENSMUSG00000005803.14	Sqor	protein_coding	76.2919	1.93067	-0.678945	0.213347	-3.30639	1	0.000945064	4.18908e-11
ENSMUSG00000032334.10	Loxl1	protein_coding	76.8123	1.59398	-0.618958	0.177656	-3.56599	1	0.000362483	4.26601e-11
ENSMUSG00000035686.8	Thrsp	protein_coding	119.154	1.53796	-1.10021	0.170611	-6.61178	1	3.79716e-11	4.44209e-11
ENSMUSG00000040624.17	Plekhg1	protein_coding	286.607	1.10907	-1.99929	0.122745	-16.5116	1	3.0272e-61	4.77115e-11
ENSMUSG00000032724.5	Abtb2	protein_coding	254.41	1.01789	-1.578	0.114366	-13.971	1	2.34356e-44	4.8624e-11
ENSMUSG00000053025.13	Sv2b	protein_coding	7404.18	0.455815	0.917937	0.0656811	14.0345	1	9.58703e-45	5.50626e-11
ENSMUSG00000019789.9	Hey2	protein_coding	71.5221	1.78894	-0.809035	0.192471	-4.32516	1	1.52424e-05	5.58227e-11
ENSMUSG00000028465.16	Tln1	protein_coding	781.052	0.619102	-1.21609	0.0806624	-15.1691	1	5.66064e-52	5.60698e-11
ENSMUSG00000031785.16	Adgrg1	protein_coding	1880.52	0.448824	-0.31846	0.0632477	-5.05345	0	4.33907e-07	5.76543e-11
ENSMUSG00000028405.9	Aco1	protein_coding	643.526	0.451192	0.21648	0.0637273	3.41056	0	0.000648292	6.16296e-11
ENSMUSG00000031028.14	Tub	protein_coding	3280.98	0.314419	-0.305368	0.0444641	-6.87997	0	5.9864e-12	6.16488e-11
ENSMUSG00000051985.12	Igfn1	protein_coding	47.8134	2.4052	0.790611	0.320845	2.66906	1	0.00760632	6.47683e-11
ENSMUSG00000008136.14	Fhl2	protein_coding	197.552	0.959257	0.229398	0.132129	1.76587	0	0.077417	6.47683e-11
ENSMUSG00000036578.7	Fxyd7	protein_coding	380.194	0.768857	-0.0235626	0.106647	-0.221608	0	0.824619	6.64816e-11
ENSMUSG00000055320.17	Tead1	protein_coding	552.126	0.671534	-0.866127	0.0893334	-9.76517	1	1.58844e-22	6.85093e-11
ENSMUSG00000015766.14	Eps8	protein_coding	557.923	0.684096	-0.630324	0.0933595	-6.80259	1	1.02755e-11	7.39407e-11
ENSMUSG00000054545.17	Ugt1a6a	protein_coding	43.9944	2.2609	-0.605884	0.228722	-2.73261	1	0.00628353	7.68235e-11
ENSMUSG00000022546.5	Gpt	protein_coding	131.307	1.2755	-1.03289	0.146555	-7.17473	1	7.24475e-13	8.11287e-11
ENSMUSG00000028995.14	Fam126a	protein_coding	795.722	0.497496	0.463445	0.0719559	6.4713	0	9.71628e-11	8.13807e-11
ENSMUSG00000037902.18	Sirpa	protein_coding	13426.7	0.187861	0.731908	0.0275353	26.6003	1	6.73355e-156	8.22667e-11
ENSMUSG00000060519.11	Tor3a	protein_coding	118.543	1.27852	-0.886271	0.147002	-6.13329	1	8.60788e-10	8.24734e-11
ENSMUSG00000038932.13	Tcfl5	protein_coding	68.0358	1.63277	1.19147	0.230687	5.39888	1	6.70575e-08	8.39496e-11
ENSMUSG00000036198.12	Arhgap36	protein_coding	299.552	1.78934	0.871343	0.257018	3.58735	1	0.000334054	8.58103e-11
ENSMUSG00000032595.10	Cdhr4	protein_coding	22.4449	8.36698	0.979982	0.329534	3.20799	1	0.00133667	8.71705e-11
ENSMUSG00000015202.13	Cnksr3	protein_coding	86.4832	1.67101	-1.21854	0.177493	-7.03451	1	1.99966e-12	9.16853e-11
ENSMUSG00000032280.16	Tle3	protein_coding	513.549	0.753812	-0.474544	0.104435	-4.58777	0	4.47996e-06	9.18559e-11
ENSMUSG00000033726.8	Emx1	protein_coding	24.4574	2.9793	-0.152509	0.293554	-0.528523	0	0.597136	1.0571e-10
ENSMUSG00000047139.9	Cd24a	protein_coding	190.443	1.19098	-1.0195	0.15109	-6.88001	1	5.98464e-12	1.06616e-10
ENSMUSG00000026664.7	Phyh	protein_coding	1096.81	0.439447	-0.172944	0.0622329	-2.78782	0	0.00530634	1.09212e-10
ENSMUSG00000038855.10	Itpkb	protein_coding	692.235	0.667754	-0.704838	0.0925953	-7.67092	1	1.70773e-14	1.19192e-10
ENSMUSG00000041773.8	Enc1	protein_coding	11752.6	0.342383	0.953771	0.050277	19.0173	1	1.22715e-80	1.21779e-10
ENSMUSG00000028776.14	Tinagl1	protein_coding	70.6253	2.21185	-1.62279	0.204949	-8.159	1	3.37811e-16	1.26234e-10
ENSMUSG00000030554.16	Synm	protein_coding	516.011	0.680426	-0.0744217	0.0958284	-0.782672	0	0.43382	1.27393e-10
ENSMUSG00000028581.17	Laptm5	protein_coding	790.66	0.629245	-2.0035	0.0768375	-26.2198	1	1.58128e-151	1.2831e-10
ENSMUSG00000026547.15	Tagln2	protein_coding	143.251	1.09452	-0.532376	0.138937	-3.89359	0	9.87717e-05	1.36663e-10
ENSMUSG00000071398.8	2410004P03Rik	protein_coding	34.2741	2.40705	-0.270568	0.259434	-1.0827	0	0.278942	1.37134e-10
ENSMUSG00000020541.12	Tom1l1	protein_coding	343.77	0.64016	-0.0771523	0.088323	-0.878576	0	0.379631	1.38394e-10
ENSMUSG00000058672.7	Tubb2a	protein_coding	8887.2	0.373453	0.616912	0.0548626	11.2776	1	1.69358e-29	1.44744e-10
ENSMUSG00000039450.11	Dcxr	protein_coding	49.9481	2.29513	-0.790933	0.236791	-3.47842	1	0.00050438	1.44963e-10
ENSMUSG00000033965.10	Slc16a2	protein_coding	1302.49	0.318922	0.613903	0.0477161	12.8925	1	4.96165e-38	1.51887e-10
ENSMUSG00000090035.3	Galnt4	protein_coding	86.3953	1.52755	-1.15098	0.166809	-7.0453	1	1.85058e-12	1.62972e-10
ENSMUSG00000079056.12	Kcnip3	protein_coding	3697.84	0.328123	0.580179	0.0485627	11.9744	0	4.83929e-33	1.63104e-10
ENSMUSG00000035456.9	Prdm8	protein_coding	72.5485	2.1	-0.0291437	0.282038	-0.102304	0	0.918516	1.64316e-10
ENSMUSG00000027803.14	Wwtr1	protein_coding	375.659	0.688826	-0.860381	0.0902343	-9.59877	1	8.09025e-22	1.66286e-10
ENSMUSG00000036381.13	P2ry14	protein_coding	33.4941	3.58783	-0.630048	0.284836	-2.32953	1	0.019831	1.68624e-10
ENSMUSG00000031379.13	Pir	protein_coding	66.8769	1.45744	0.409405	0.192959	2.1953	0	0.0281422	1.81803e-10
ENSMUSG00000095115.2	Itpripl2	protein_coding	128.445	1.39213	-1.39655	0.151253	-9.40676	1	5.11676e-21	1.82385e-10
ENSMUSG00000030707.15	Coro1a	protein_coding	1498.34	0.321802	1.07275	0.0497462	21.6147	1	1.30726e-103	1.92015e-10
ENSMUSG00000042453.14	Reln	protein_coding	4239.23	0.688406	0.68652	0.101664	6.82158	1	9.00438e-12	1.97472e-10
ENSMUSG00000029798.11	Herc6	protein_coding	69.2067	1.89035	-1.06638	0.204439	-5.38081	1	7.41498e-08	2.10743e-10
ENSMUSG00000031647.10	Mfap3l	protein_coding	1700.04	0.421868	-0.527487	0.0602371	-8.78714	0	1.53412e-18	2.15426e-10
ENSMUSG00000022323.11	Rida	protein_coding	607.357	0.518337	-0.117982	0.0730607	-1.6235	0	0.104483	2.29753e-10
ENSMUSG00000032359.14	Ctsh	protein_coding	114.272	1.53595	-1.4769	0.16679	-9.05792	1	1.32961e-19	2.33394e-10
ENSMUSG00000072674.10	Plac9b	protein_coding	39.4794	2.77404	0.0110326	0.30914	0.0475919	0	0.962041	2.36195e-10
ENSMUSG00000031875.7	Cmtm3	protein_coding	94.528	1.65981	-1.41482	0.172841	-8.37633	1	5.46027e-17	2.43056e-10
ENSMUSG00000028024.14	Enpep	protein_coding	36.6898	3.01297	-0.68892	0.249528	-2.86969	1	0.00410868	2.46047e-10
ENSMUSG00000055027.17	Smyd1	protein_coding	67.8845	1.75971	-0.644937	0.210147	-3.17357	1	0.00150574	2.56685e-10
ENSMUSG00000028383.17	Hsdl2	protein_coding	670.709	0.526137	-0.574365	0.0728174	-7.92651	0	2.25391e-15	2.57598e-10
ENSMUSG00000039830.9	Olig2	protein_coding	534.956	0.769435	-2.37182	0.0893341	-26.7409	1	1.57536e-157	2.695e-10
ENSMUSG00000004105.8	Angptl2	protein_coding	45.0776	2.02984	-0.0962416	0.242276	-0.40789	0	0.683354	3.00743e-10
ENSMUSG00000031517.8	Gpm6a	protein_coding	28754.8	0.195273	0.551051	0.0292066	18.8831	0	1.5713e-79	3.03649e-10
ENSMUSG00000031760.9	Mt3	protein_coding	2996.75	0.345078	-0.700479	0.0499076	-14.0689	1	5.89566e-45	3.15892e-10
ENSMUSG00000048332.13	Lhfp	protein_coding	245.591	0.887017	-0.660396	0.119627	-5.58788	1	2.2986e-08	3.24784e-10
ENSMUSG00000030220.13	Arhgdib	protein_coding	763.436	0.488201	0.867806	0.0758356	11.5147	1	1.11253e-30	3.56429e-10
ENSMUSG00000042707.6	Dnali1	protein_coding	24.3882	3.71829	0.465739	0.350707	1.46955	0	0.141685	3.66222e-10
ENSMUSG00000026697.10	Myoc	protein_coding	24.4794	3.24354	0.575682	0.387231	1.66403	0	0.0961062	3.8461e-10
ENSMUSG00000021236.16	Entpd5	protein_coding	548.737	0.584616	-1.55634	0.0733964	-21.3044	1	1.03441e-100	4.04487e-10
ENSMUSG00000033088.19	Triobp	protein_coding	159.882	1.20031	-0.982252	0.151707	-6.60674	1	3.92886e-11	4.05685e-10
ENSMUSG00000028494.12	Plin2	protein_coding	94.9451	1.36425	-0.733412	0.161557	-4.64173	1	3.45508e-06	4.06631e-10
ENSMUSG00000028174.12	Rpe65	protein_coding	39.246	2.56464	-0.611509	0.245836	-2.59093	1	0.00957166	4.16222e-10
ENSMUSG00000034109.15	Golim4	protein_coding	527.017	0.590004	-0.347742	0.0838521	-4.17315	0	3.00417e-05	4.21579e-10
ENSMUSG00000027309.18	4930402H24Rik	protein_coding	2759.06	0.286988	-0.902015	0.0406544	-22.2224	1	2.0855e-109	4.28356e-10
ENSMUSG00000030889.14	Vwa3a	protein_coding	42.9685	2.05737	-0.07043	0.25565	-0.279149	0	0.78013	4.33424e-10
ENSMUSG00000018362.14	Kpna2	protein_coding	570.931	0.437652	0.739744	0.067552	10.9973	1	3.93916e-28	4.42273e-10
ENSMUSG00000036053.17	Fmnl2	protein_coding	862.254	0.515771	-1.09714	0.07141	-15.4343	1	9.62135e-54	4.79247e-10
ENSMUSG00000074575.4	Kcng1	protein_coding	1277.07	0.392018	0.907031	0.0607317	14.9882	1	8.7647e-51	5.05748e-10
ENSMUSG00000028552.13	Eps15	protein_coding	3684.91	0.229795	-0.557329	0.0332017	-16.8041	0	2.2765e-63	5.09883e-10
ENSMUSG00000079037.9	Prnp	protein_coding	14999.6	0.188902	0.438369	0.0286585	15.3086	0	6.70404e-53	5.38179e-10
ENSMUSG00000009876.13	Cox4i2	protein_coding	32.793	3.08016	-0.375499	0.268141	-1.46403	0	0.143185	5.56538e-10
ENSMUSG00000020695.14	Mrc2	protein_coding	73.6232	1.59435	-0.571595	0.190914	-3.08255	0	0.00205238	5.92205e-10
ENSMUSG00000006782.16	Cnp	protein_coding	6478.59	0.444902	-1.9551	0.0653616	-30.0372	1	3.21296e-198	5.97267e-10
ENSMUSG00000048424.17	Ranbp3l	protein_coding	39.8897	3.12075	-1.28644	0.241724	-5.51573	1	3.47343e-08	6.11881e-10
ENSMUSG00000035615.12	Frmpd1	protein_coding	185.087	1.04343	-1.33946	0.129072	-10.5189	1	7.06637e-26	6.24335e-10
ENSMUSG00000024076.10	Vit	protein_coding	69.5594	1.51942	-0.256827	0.190385	-1.38722	0	0.165376	7.11953e-10
ENSMUSG00000037706.17	Cd81	protein_coding	5547.89	0.288217	-0.207773	0.0433899	-4.79714	0	1.60944e-06	7.17756e-10
ENSMUSG00000054404.13	Slfn5	protein_coding	104.948	1.74209	-1.38046	0.205351	-6.96581	1	3.2653e-12	7.21599e-10
ENSMUSG00000052229.5	Gpr17	protein_coding	965.541	0.728056	-2.47737	0.0980024	-25.5034	1	1.80625e-143	7.8003e-10
ENSMUSG00000070348.5	Ccnd1	protein_coding	615.045	0.810529	-0.853635	0.116995	-7.39194	1	1.44701e-13	7.80843e-10
ENSMUSG00000010095.13	Slc3a2	protein_coding	1966.84	0.320884	0.248033	0.0487516	5.09952	0	3.40508e-07	7.81887e-10
ENSMUSG00000024227.14	Pdzph1	protein_coding	60.1054	1.65646	-0.735014	0.190138	-3.96494	1	7.3414e-05	8.06725e-10
ENSMUSG00000037552.17	Plekhg2	protein_coding	62.2461	1.93194	-1.14008	0.202522	-5.80758	1	6.33821e-09	8.09342e-10
ENSMUSG00000026393.10	Nek7	protein_coding	833.35	0.455812	-0.951864	0.063212	-15.113	1	1.32987e-51	8.35408e-10
ENSMUSG00000039904.9	Gpr37	protein_coding	1290.26	0.599123	-2.55624	0.0773686	-33.2326	1	3.63714e-242	9.3777e-10
ENSMUSG00000018654.17	Ikzf1	protein_coding	120.527	1.40242	-1.2948	0.154941	-8.54035	1	1.33821e-17	9.41168e-10
ENSMUSG00000057963.9	Itpk1	protein_coding	1180.55	0.351738	-0.131239	0.0522425	-2.51796	0	0.0118036	9.71531e-10
ENSMUSG00000027087.11	Itgav	protein_coding	2799.79	0.322277	0.476499	0.0496989	9.61079	0	7.19911e-22	1.03257e-09
ENSMUSG00000021536.7	Adcy2	protein_coding	1908.53	0.383822	-0.617856	0.0568998	-10.8918	1	1.2611e-27	1.06184e-09
ENSMUSG00000036594.15	H2-Aa	protein_coding	14.523	4.09705	1.10321	0.375045	3.24357	1	0.00118042	1.14819e-09
ENSMUSG00000031799.9	Tpm4	protein_coding	410.551	0.752747	-1.17873	0.103139	-11.5414	1	8.15921e-31	1.28614e-09
ENSMUSG00000027834.15	Serpini1	protein_coding	2870.02	0.441599	0.428143	0.0680972	6.31545	0	2.69371e-10	1.2908e-09
ENSMUSG00000038402.2	Foxf2	protein_coding	63.5413	1.93642	-1.40212	0.196501	-7.33712	1	2.18231e-13	1.39698e-09
ENSMUSG00000025428.15	Atp5a1	protein_coding	29617.8	0.113048	1.04399	0.017891	58.3708	1	0	1.39698e-09
ENSMUSG00000032766.9	Gng11	protein_coding	130.029	1.7871	-2.00014	0.188998	-10.9154	1	9.73484e-28	1.63938e-09
ENSMUSG00000056999.15	Ide	protein_coding	1690.2	0.383631	-0.227863	0.0583197	-3.91951	0	8.87287e-05	1.81735e-09
ENSMUSG00000032733.6	Snx33	protein_coding	181.977	1.08057	-1.57977	0.130112	-12.3192	1	7.13587e-35	1.85164e-09
ENSMUSG00000023336.6	Wfdc1	protein_coding	56.2276	2.0982	-1.19477	0.215263	-5.74627	1	9.12344e-09	1.8824e-09
ENSMUSG00000010021.13	Kif19a	protein_coding	65.0425	1.71563	-0.534596	0.212399	-2.60763	0	0.00911714	1.97315e-09
ENSMUSG00000020077.14	Srgn	protein_coding	63.6885	2.50991	-1.5867	0.222676	-7.39367	1	1.42832e-13	1.98927e-09
ENSMUSG00000030218.2	Mgp	protein_coding	36.7342	3.6433	-1.03822	0.268419	-4.05181	1	5.08221e-05	2.00196e-09
ENSMUSG00000069171.14	Nr2f1	protein_coding	357.068	0.684452	-0.427484	0.0999062	-4.31501	0	1.59597e-05	2.01645e-09
ENSMUSG00000071711.12	Mpst	protein_coding	473.557	0.484501	0.201137	0.0736583	2.74521	0	0.00604719	2.08431e-09
ENSMUSG00000029659.16	Medag	protein_coding	85.1896	1.71948	-0.191478	0.244232	-0.81895	0	0.412815	2.09837e-09
ENSMUSG00000021803.10	Cdhr1	protein_coding	266.166	0.805589	0.956641	0.126973	7.64821	1	2.03801e-14	2.12142e-09
ENSMUSG00000090129.10	Olfr287	protein_coding	106.269	1.48805	-1.5211	0.168358	-9.24535	1	2.3448e-20	2.16509e-09
ENSMUSG00000040616.3	Tmem51	protein_coding	74.1499	1.70628	-0.86639	0.210744	-4.26075	1	2.03739e-05	2.20018e-09
ENSMUSG00000022136.8	Dnajc3	protein_coding	1460.25	0.309007	0.0069039	0.0474045	0.146234	0	0.883737	2.29627e-09
ENSMUSG00000049796.4	Crh	protein_coding	135.847	1.05082	0.0448844	0.156141	0.299839	0	0.7643	2.36433e-09
ENSMUSG00000000058.6	Cav2	protein_coding	246.867	1.00909	-1.75257	0.127327	-13.9637	1	2.59592e-44	2.45947e-09
ENSMUSG00000046618.7	Olfml2a	protein_coding	59.1929	1.97472	-1.31619	0.212147	-6.40699	1	1.48419e-10	2.49621e-09
ENSMUSG00000028364.15	Tnc	protein_coding	35.9444	2.34911	-0.330967	0.260184	-1.32678	0	0.184581	2.50721e-09
ENSMUSG00000006345.10	Ggt1	protein_coding	32.2985	3.26127	-0.602569	0.292862	-2.17901	1	0.029331	2.61744e-09
ENSMUSG00000006519.11	Cyba	protein_coding	59.2621	2.20589	-1.35601	0.221826	-6.3422	1	2.26504e-10	2.61744e-09
ENSMUSG00000034714.9	Ttyh2	protein_coding	829.904	0.659341	-2.38813	0.0858908	-28.0011	1	1.57569e-172	2.89986e-09
ENSMUSG00000031431.13	Tsc22d3	protein_coding	1007.86	0.515677	-0.938861	0.0767084	-12.3067	1	8.33574e-35	2.90479e-09
ENSMUSG00000026494.12	Kif26b	protein_coding	893.555	0.422006	0.38155	0.0663011	5.77932	0	7.50044e-09	2.91936e-09
ENSMUSG00000050666.14	Vstm4	protein_coding	55.2076	1.96448	-0.982053	0.212276	-4.78318	1	1.7254e-06	2.9227e-09
ENSMUSG00000055078.7	Gabra5	protein_coding	1099.73	0.303009	0.307837	0.0477985	6.45435	0	1.08686e-10	3.08831e-09
ENSMUSG00000034098.14	Fstl5	protein_coding	589.102	0.563931	-0.159881	0.0859394	-1.87195	0	0.0612132	3.13266e-09
ENSMUSG00000053536.7	Cstf2t	protein_coding	3543.51	0.202922	1.01069	0.0335646	30.1443	1	1.27531e-199	3.24585e-09
ENSMUSG00000040138.7	Ndp	protein_coding	106.975	1.27075	-0.742956	0.1706	-4.4558	1	8.35822e-06	3.25672e-09
ENSMUSG00000026649.14	Cfap126	protein_coding	19.762	3.69831	0.190422	0.321021	0.656016	0	0.511814	3.31323e-09
ENSMUSG00000050840.8	Cdh20	protein_coding	280.278	0.846453	-1.25154	0.113687	-11.1368	1	8.30543e-29	3.33767e-09
ENSMUSG00000038507.6	Parp12	protein_coding	106.947	1.44488	-1.31499	0.176149	-7.65592	1	1.91932e-14	3.44778e-09
ENSMUSG00000031925.17	Maml2	protein_coding	271.522	0.714739	-0.403622	0.104513	-3.89562	0	9.7946e-05	3.55493e-09
ENSMUSG00000037697.19	Ddhd1	protein_coding	1987.82	0.271523	-0.506735	0.0410137	-12.375	0	3.57067e-35	4.11674e-09
ENSMUSG00000019846.11	Lama4	protein_coding	80.208	1.392	-0.701479	0.180104	-3.99482	1	6.47424e-05	4.11901e-09
ENSMUSG00000028399.18	Ptprd	protein_coding	3000.69	0.403027	-0.922175	0.0622429	-14.8714	1	5.05596e-50	4.19412e-09
ENSMUSG00000029767.16	Calu	protein_coding	2156.17	0.237101	0.194732	0.0375709	5.19025	0	2.10015e-07	4.20081e-09
ENSMUSG00000004665.10	Cnn2	protein_coding	70.5195	1.85402	-0.984419	0.214548	-4.77915	1	1.76034e-06	4.26353e-09
ENSMUSG00000038332.13	Sesn1	protein_coding	1678.52	0.27448	0.65778	0.044796	14.7121	1	5.38948e-49	4.42997e-09
ENSMUSG00000044252.18	Osbpl1a	protein_coding	3149.51	0.269889	0.117958	0.0426856	2.76827	0	0.00563545	4.47881e-09
ENSMUSG00000026202.13	Tuba4a	protein_coding	11681.8	0.241259	0.940234	0.03885	24.2375	1	8.95393e-130	4.71444e-09
ENSMUSG00000036752.4	Tubb4b	protein_coding	4201.67	0.311086	0.582482	0.0499169	11.6973	0	1.31546e-31	4.87703e-09
ENSMUSG00000029802.13	Abcg2	protein_coding	141.028	1.2038	-1.39998	0.15253	-9.35964	1	8.0006e-21	4.99881e-09
ENSMUSG00000062866.16	Phactr2	protein_coding	481.263	0.591024	-1.23726	0.0837002	-14.8704	1	5.13091e-50	5.12352e-09
ENSMUSG00000035133.9	Arhgap5	protein_coding	3523.67	0.28655	-0.730618	0.0441897	-16.5654	1	1.23989e-61	5.3424e-09
ENSMUSG00000054256.11	Msi1	protein_coding	641.793	0.511269	-0.963874	0.074674	-12.972	1	1.76324e-38	5.46441e-09
ENSMUSG00000007655.16	Cav1	protein_coding	176.054	1.31334	-1.78009	0.167121	-10.9136	1	9.92649e-28	5.97592e-09
ENSMUSG00000031786.7	Drc7	protein_coding	23.2526	2.23028	0.459938	0.286788	1.71406	0	0.0865169	6.02408e-09
ENSMUSG00000027524.9	Edn3	protein_coding	80.2396	1.642	-1.22957	0.195373	-6.48935	1	8.62085e-11	6.02408e-09
ENSMUSG00000024909.15	Efemp2	protein_coding	124.572	1.06751	-0.808735	0.142495	-5.77038	1	7.90926e-09	6.20368e-09
ENSMUSG00000035158.15	Mitf	protein_coding	260.566	0.666285	0.039493	0.101392	0.394367	0	0.69331	6.42654e-09
ENSMUSG00000034706.16	Dnaic2	protein_coding	79.2031	1.98102	-0.699307	0.259043	-2.85886	1	0.00425167	7.33359e-09
ENSMUSG00000025366.8	Esyt1	protein_coding	102.178	1.13468	-0.572513	0.154952	-3.76313	0	0.000167802	7.36006e-09
ENSMUSG00000021286.8	Zfyve21	protein_coding	243.352	0.647158	-0.102639	0.0973992	-1.06107	0	0.288656	7.65842e-09
ENSMUSG00000050505.7	Pcdh20	protein_coding	293.643	0.673029	-0.392174	0.101137	-3.90974	0	9.23968e-05	7.76062e-09
ENSMUSG00000020155.2	Kcnmb1	protein_coding	26.2367	3.24977	-0.353624	0.290695	-1.27907	0	0.200873	7.9863e-09
ENSMUSG00000041014.17	Nrg3	protein_coding	574.446	0.442714	-0.280415	0.067952	-4.14217	0	3.44033e-05	8.46715e-09
ENSMUSG00000020785.17	Camkk1	protein_coding	3468.97	0.229027	1.12762	0.0387359	29.153	1	7.65285e-187	8.56673e-09
ENSMUSG00000018574.14	Acadvl	protein_coding	692.844	0.452043	0.18394	0.072044	2.56629	0	0.0102794	8.59299e-09
ENSMUSG00000027956.11	Tmem144	protein_coding	96.3491	1.52753	-1.34378	0.181544	-7.60869	1	2.76894e-14	8.71799e-09
ENSMUSG00000022212.15	Cpne6	protein_coding	2413.58	0.319846	1.21252	0.0531239	22.8833	1	6.81708e-116	8.99468e-09
ENSMUSG00000021665.9	Hexb	protein_coding	1771.42	0.427153	-2.19042	0.0604605	-36.3571	1	2.02627e-289	9.1953e-09
ENSMUSG00000022372.14	Sla	protein_coding	76.6395	1.57442	-1.10562	0.202621	-5.63074	1	1.79437e-08	9.34376e-09
ENSMUSG00000031700.11	Gpt2	protein_coding	1583.55	0.273583	-0.16557	0.0429547	-3.86135	0	0.000112761	9.44845e-09
ENSMUSG00000030471.17	Zdhhc13	protein_coding	521.579	0.453648	0.391466	0.0732724	5.37074	0	7.84144e-08	9.48459e-09
ENSMUSG00000019851.8	Perp	protein_coding	218.397	0.674408	0.626771	0.109202	5.79927	1	6.66023e-09	9.50215e-09
ENSMUSG00000072946.12	Ptgr2	protein_coding	1348.02	0.341895	0.144392	0.0549255	2.6367	0	0.00837169	9.55936e-09
ENSMUSG00000060591.9	Ifitm2	protein_coding	46.6327	2.41015	-1.08289	0.265677	-4.29852	1	1.71941e-05	9.81389e-09
ENSMUSG00000060586.11	H2-Eb1	protein_coding	16.9077	3.02189	0.762159	0.352824	2.37545	1	0.0175276	9.82337e-09
ENSMUSG00000048120.16	Entpd1	protein_coding	358.378	0.761212	-1.42734	0.0994474	-14.508	1	1.07836e-47	1.09673e-08
ENSMUSG00000030560.17	Ctsc	protein_coding	108.901	1.3531	-1.39792	0.168539	-8.49247	1	2.02288e-17	1.14731e-08
ENSMUSG00000026466.16	Tor1aip1	protein_coding	971.877	0.447803	-0.755053	0.0688375	-11.0179	1	3.13244e-28	1.20888e-08
ENSMUSG00000022105.6	Rb1	protein_coding	839.605	0.405232	-0.826519	0.0602472	-13.7663	1	4.06542e-43	1.22779e-08
ENSMUSG00000047992.11	Fam69c	protein_coding	116.969	1.22062	-1.27784	0.159815	-8.15619	1	3.45769e-16	1.26173e-08
ENSMUSG00000019880.10	Rspo3	protein_coding	70.4375	1.45697	-0.0540382	0.211223	-0.261307	0	0.793856	1.26255e-08
ENSMUSG00000019822.12	Smpd2	protein_coding	183.917	0.764438	0.110371	0.118679	0.944299	0	0.345017	1.29867e-08
ENSMUSG00000043259.15	Fam13c	protein_coding	1443.16	0.326586	-0.027994	0.0526231	-0.532735	0	0.594217	1.36421e-08
ENSMUSG00000028607.16	Cpt2	protein_coding	93.631	1.23547	-0.797496	0.163187	-4.99742	1	5.81027e-07	1.41207e-08
ENSMUSG00000059970.7	Hspa2	protein_coding	996.193	0.399714	0.965278	0.067572	14.3476	1	1.10232e-46	1.41748e-08
ENSMUSG00000035513.19	Ntng2	protein_coding	329.776	0.919157	-0.363093	0.145095	-2.54917	0	0.0107979	1.44435e-08
ENSMUSG00000032902.1	Slc16a1	protein_coding	698.291	0.424358	-0.495055	0.0653197	-7.60916	0	2.7588e-14	1.67909e-08
ENSMUSG00000039298.16	Cdk5rap2	protein_coding	423.13	0.670149	-1.26889	0.0961466	-13.3142	1	1.91337e-40	1.70939e-08
ENSMUSG00000019920.17	Lims1	protein_coding	568.533	0.467898	-0.617322	0.071082	-8.72493	1	2.6635e-18	1.81399e-08
ENSMUSG00000051617.3	Krt9	protein_coding	1395.47	0.307276	1.19982	0.0538009	22.3633	1	8.96178e-111	1.95439e-08
ENSMUSG00000019539.11	Rcn3	protein_coding	41.6546	1.97255	-0.702513	0.23126	-3.15132	1	0.00162534	1.99731e-08
ENSMUSG00000024885.9	Aldh3b1	protein_coding	98.0446	1.12076	-0.248907	0.160798	-1.58364	0	0.113275	2.061e-08
ENSMUSG00000094800.8	Gm9780	protein_coding	22.3895	4.3793	-0.237902	0.360436	-0.702573	0	0.482322	2.07007e-08
ENSMUSG00000022383.13	Ppara	protein_coding	47.0709	2.27726	-1.23059	0.24533	-5.23876	1	1.6166e-07	2.11353e-08
ENSMUSG00000068220.6	Lgals1	protein_coding	45.285	2.00624	-0.876699	0.24047	-3.79673	1	0.000146617	2.14532e-08
ENSMUSG00000044340.7	Phlpp1	protein_coding	2969.59	0.216858	-0.159078	0.0352588	-4.51705	0	6.27063e-06	2.2106e-08
ENSMUSG00000023067.14	Cdkn1a	protein_coding	485.693	0.547493	0.942112	0.0929376	10.2187	1	1.63536e-24	2.21845e-08
ENSMUSG00000043131.14	Mob1a	protein_coding	648.526	0.449879	-0.690062	0.0685305	-10.1145	1	4.76381e-24	2.24212e-08
ENSMUSG00000018500.2	Adora2b	protein_coding	36.5007	2.21359	-0.437672	0.261844	-1.75348	0	0.0795196	2.31243e-08
ENSMUSG00000096014.1	Sox1	protein_coding	1619.92	0.463224	0.245202	0.0767879	3.21159	0	0.00132	2.32031e-08
ENSMUSG00000021242.9	Npc2	protein_coding	1135.22	0.356695	-0.719447	0.0550596	-13.1057	1	3.05287e-39	2.36104e-08
ENSMUSG00000038679.16	Trps1	protein_coding	963.75	0.340512	-0.128372	0.0549112	-2.34354	0	0.0191018	2.3963e-08
ENSMUSG00000021048.7	Mthfd1	protein_coding	1382.72	0.266273	0.832847	0.0464503	17.9672	1	3.51878e-72	2.42576e-08
ENSMUSG00000032348.6	Gsta4	protein_coding	408.04	0.535778	0.22974	0.0877644	2.63746	0	0.00835304	2.47684e-08
ENSMUSG00000022475.19	Hdac7	protein_coding	220.833	0.786899	-1.13177	0.111776	-10.231	1	1.43951e-24	2.67405e-08
ENSMUSG00000029816.10	Gpnmb	protein_coding	27.2712	2.60205	-0.964343	0.277749	-3.62208	1	0.000292248	2.76785e-08
ENSMUSG00000015090.13	Ptgds	protein_coding	1803.92	1.11479	-2.51782	0.180671	-14.3742	1	7.51463e-47	2.78458e-08
ENSMUSG00000032066.9	Bco2	protein_coding	64.1361	1.5969	-0.748739	0.209241	-3.70512	1	0.000211291	3.03854e-08
ENSMUSG00000049076.11	Acap2	protein_coding	2612.62	0.242896	-0.393836	0.0394126	-10.0078	0	1.40809e-23	3.2997e-08
ENSMUSG00000006360.11	Crip1	protein_coding	25.6096	3.2706	-0.565806	0.295641	-2.01881	0	0.0435072	3.46123e-08
ENSMUSG00000020682.17	Mmp28	protein_coding	57.6129	1.84966	-0.986252	0.217043	-4.72242	1	2.33052e-06	3.58659e-08
ENSMUSG00000021200.14	Asb2	protein_coding	63.6634	1.59577	0.0203952	0.220178	0.0949487	0	0.924356	3.67011e-08
ENSMUSG00000038776.13	Ephx1	protein_coding	766.561	0.373845	1.0626	0.0666617	16.0094	1	1.09844e-57	3.91946e-08
ENSMUSG00000015714.11	Cers2	protein_coding	871.134	0.455282	-1.50137	0.068168	-22.1175	1	2.14474e-108	3.92559e-08
ENSMUSG00000030256.11	Bhlhe41	protein_coding	2377.41	0.259103	0.743366	0.0447886	16.6291	1	4.2864e-62	4.02623e-08
ENSMUSG00000039004.6	Bmp6	protein_coding	245.22	0.652604	0.207241	0.105705	1.98195	0	0.0474846	4.06119e-08
ENSMUSG00000027661.4	Slc2a10	protein_coding	34.4536	2.57769	-0.619683	0.294045	-2.24178	1	0.0249758	4.13294e-08
ENSMUSG00000009585.18	Apobec3	protein_coding	45.7841	2.27991	-1.24199	0.241301	-5.37579	1	7.62488e-08	4.16841e-08
ENSMUSG00000049556.5	Lingo1	protein_coding	4259.41	0.385489	0.58602	0.0654158	8.99571	1	2.34711e-19	4.17786e-08
ENSMUSG00000025425.18	St8sia5	protein_coding	381.832	0.720097	-0.477398	0.116188	-4.15739	0	3.21903e-05	4.19168e-08
ENSMUSG00000037108.13	Zcwpw1	protein_coding	240.338	0.579408	0.922245	0.101436	9.1779	1	4.39564e-20	4.25014e-08
ENSMUSG00000028138.8	Adh5	protein_coding	1064.14	0.31265	0.637655	0.0542909	11.7785	1	5.03753e-32	4.3832e-08
ENSMUSG00000000001.4	Gnai3	protein_coding	733.459	0.417812	-0.147733	0.0683685	-2.17003	0	0.0300046	4.55982e-08
ENSMUSG00000021806.4	Nid2	protein_coding	69.1718	1.40277	-0.928925	0.187799	-5.07513	1	3.87223e-07	4.56863e-08
ENSMUSG00000015405.15	Ace2	protein_coding	20.8447	3.65286	-0.278663	0.326621	-0.902319	0	0.366888	4.67063e-08
ENSMUSG00000042116.3	Vwa1	protein_coding	353.923	0.685242	-0.502284	0.109031	-4.65591	0	3.22554e-06	4.70807e-08
ENSMUSG00000049112.9	Oxtr	protein_coding	128.761	1.13996	-0.178614	0.181798	-1.00567	0	0.314572	4.71151e-08
ENSMUSG00000025905.13	Oprk1	protein_coding	1190.17	0.453632	0.398254	0.0769607	5.20429	0	1.94743e-07	4.71151e-08
ENSMUSG00000035275.14	Raver2	protein_coding	537.587	0.488765	-0.258668	0.0785849	-3.31157	0	0.000927734	4.71791e-08
ENSMUSG00000041660.8	Bbox1	protein_coding	25.2081	2.63891	-0.113805	0.329101	-0.359509	0	0.719214	4.80779e-08
ENSMUSG00000026074.15	Map4k4	protein_coding	2586.91	0.286189	-0.552647	0.0472207	-11.7282	0	9.1368e-32	5.02011e-08
ENSMUSG00000067586.4	S1pr3	protein_coding	138.302	0.878177	-0.365919	0.133942	-2.77126	0	0.005584	5.21574e-08
ENSMUSG00000046186.8	Cd109	protein_coding	19.6887	2.19302	0.64744	0.305724	2.27414	1	0.0229576	5.22332e-08
ENSMUSG00000036480.9	Prss56	protein_coding	37.1252	2.47313	-0.390408	0.278343	-1.49141	0	0.135854	5.23941e-08
ENSMUSG00000020904.11	Cfap52	protein_coding	12.1907	3.73167	0.690977	0.380916	2.00912	0	0.0445247	5.3948e-08
ENSMUSG00000022297.15	Fzd6	protein_coding	116.119	1.43125	-1.55034	0.192579	-8.31131	1	9.46493e-17	5.47527e-08
ENSMUSG00000001247.16	Lsr	protein_coding	65.7182	2.09912	-1.69321	0.232424	-7.59897	1	2.98493e-14	5.57773e-08
ENSMUSG00000027479.14	Mapre1	protein_coding	2602.48	0.221841	0.102049	0.0376623	2.71342	0	0.00665924	5.7767e-08
ENSMUSG00000021876.15	Rnase4	protein_coding	195.882	1.0392	-2.04358	0.130549	-15.8872	1	7.7725e-57	6.08094e-08
ENSMUSG00000004936.8	Map2k1	protein_coding	14187.1	0.148842	1.32444	0.0261875	50.6089	1	0	6.12622e-08
ENSMUSG00000051022.7	Hs3st1	protein_coding	181.913	1.14218	-0.747312	0.180806	-4.25193	1	2.1194e-05	6.32714e-08
ENSMUSG00000034842.16	Art3	protein_coding	44.2021	1.72774	-0.178779	0.235331	-0.791678	0	0.428548	6.61878e-08
ENSMUSG00000029826.14	Zc3hav1	protein_coding	96.9018	1.39725	-0.886034	0.198185	-4.62419	1	3.76073e-06	6.68046e-08
ENSMUSG00000004891.16	Nes	protein_coding	122.475	1.01	-0.488477	0.152617	-3.265	0	0.00109463	6.68046e-08
ENSMUSG00000020029.6	Nudt4	protein_coding	1576.72	0.329946	-1.14697	0.0525439	-21.8848	1	3.62761e-106	6.74011e-08
ENSMUSG00000029007.8	Agtrap	protein_coding	253.26	0.795875	-1.0948	0.120092	-9.23464	1	2.59154e-20	6.74394e-08
ENSMUSG00000076439.12	Mog	protein_coding	939.252	0.712374	-3.06571	0.100306	-30.8601	1	4.09672e-209	6.85632e-08
ENSMUSG00000029185.14	Fam114a1	protein_coding	68.1693	1.7173	-1.31541	0.208213	-6.54356	1	6.00702e-11	6.99061e-08
ENSMUSG00000029468.17	P2rx7	protein_coding	166.594	1.11917	-1.97953	0.145397	-13.8575	1	1.1454e-43	7.891e-08
ENSMUSG00000033998.9	Kcnk1	protein_coding	2369.85	0.314977	0.168972	0.0540504	3.13505	0	0.00171824	7.90981e-08
ENSMUSG00000025092.7	Hspa12a	protein_coding	5682.74	0.211662	0.915889	0.0372441	24.6244	1	6.91649e-134	7.98165e-08
ENSMUSG00000040479.11	Dgkz	protein_coding	5148.83	0.316005	0.405042	0.0546198	7.43718	0	1.02859e-13	8.04361e-08
ENSMUSG00000030413.7	Pglyrp1	protein_coding	60.5961	2.04487	-1.81455	0.217109	-8.64879	1	5.20473e-18	8.18715e-08
ENSMUSG00000000530.16	Acvrl1	protein_coding	885.64	0.603128	0.259592	0.101892	2.57388	0	0.0100565	8.38522e-08
ENSMUSG00000052353.13	Cemip	protein_coding	103.353	0.986331	-0.71705	0.145038	-5.01638	1	5.26535e-07	8.40835e-08
ENSMUSG00000018417.14	Myo1b	protein_coding	2076.93	0.387366	0.800916	0.0678782	11.8534	1	2.06514e-32	8.52196e-08
ENSMUSG00000032942.14	Ucp3	protein_coding	52.1791	1.82631	-1.02426	0.234406	-4.54993	1	5.36644e-06	8.549e-08
ENSMUSG00000068854.7	Hist2h2be	protein_coding	178.677	0.931547	-1.34624	0.131973	-10.3562	1	3.92128e-25	8.77622e-08
ENSMUSG00000022607.17	Ptk2	protein_coding	2640.19	0.244793	0.350875	0.0426201	8.24718	0	1.6218e-16	8.99791e-08
ENSMUSG00000033149.17	Phldb2	protein_coding	65.4235	1.55008	-0.963102	0.205603	-4.84772	1	1.24889e-06	9.75174e-08
ENSMUSG00000039349.5	C130074G19Rik	protein_coding	366.337	0.715186	-0.328002	0.11872	-2.79825	0	0.00513805	1.00082e-07
ENSMUSG00000028480.14	Glipr2	protein_coding	59.4102	1.59874	-0.893618	0.209113	-4.42234	1	9.76395e-06	1.05229e-07
ENSMUSG00000037344.14	Slc12a9	protein_coding	658.451	0.413662	0.122702	0.0707263	1.74364	0	0.0812227	1.0975e-07
ENSMUSG00000020799.16	Tekt1	protein_coding	20.1735	2.88218	0.00739259	0.352166	0.036164	0	0.971152	1.10649e-07
ENSMUSG00000041828.15	Abca8a	protein_coding	196.764	1.09216	-1.84212	0.141071	-13.3086	1	2.06344e-40	1.20149e-07
ENSMUSG00000019889.10	Ptprk	protein_coding	291.295	0.98012	-0.995585	0.160351	-6.35229	1	2.1213e-10	1.21716e-07
ENSMUSG00000021589.13	Rhobtb3	protein_coding	616.479	0.504669	-1.04717	0.0795086	-13.2514	1	4.43109e-40	1.21864e-07
ENSMUSG00000026510.10	Trp53bp2	protein_coding	611.992	0.475716	-0.342566	0.0793146	-4.34441	0	1.39649e-05	1.24594e-07
ENSMUSG00000019359.14	Gdpd2	protein_coding	45.8947	1.98124	-1.45474	0.229324	-6.56945	1	5.05027e-11	1.27493e-07
ENSMUSG00000043164.3	Tmem212	protein_coding	16.0308	5.20235	0.777346	0.41524	2.12154	1	0.0338761	1.31277e-07
ENSMUSG00000021180.9	Rps6ka5	protein_coding	2277.57	0.331214	0.864757	0.0592075	14.6565	1	1.22339e-48	1.32345e-07
ENSMUSG00000041736.7	Tspo	protein_coding	35.1859	2.53627	-1.10646	0.263946	-4.40137	1	1.0757e-05	1.37047e-07
ENSMUSG00000026674.9	Ddr2	protein_coding	72.3168	1.29643	-0.701924	0.185588	-3.87806	1	0.000105294	1.37519e-07
ENSMUSG00000022454.17	Nell2	protein_coding	12291.7	0.232539	1.07039	0.0412089	26.0177	1	3.12321e-149	1.39462e-07
ENSMUSG00000073421.6	H2-Ab1	protein_coding	11.9832	3.70071	0.782749	0.407374	2.15804	1	0.0309247	1.42819e-07
ENSMUSG00000054690.17	Emcn	protein_coding	72.7039	1.55637	-1.30877	0.199241	-6.78877	1	1.13096e-11	1.54015e-07
ENSMUSG00000025993.10	Slc40a1	protein_coding	126.012	1.137	-1.59407	0.153032	-10.6221	1	2.35239e-26	1.58235e-07
ENSMUSG00000032531.15	Amotl2	protein_coding	376.101	0.52032	-0.647607	0.0834372	-7.80878	1	5.77442e-15	1.64106e-07
ENSMUSG00000016028.10	Celsr1	protein_coding	258.079	0.58312	0.369135	0.101371	3.67641	0	0.000236536	1.66314e-07
ENSMUSG00000039116.6	Adgrg6	protein_coding	69.5856	1.2038	-0.195723	0.188807	-1.0595	0	0.289373	1.74446e-07
ENSMUSG00000019865.9	Nmbr	protein_coding	48.8982	2.11272	0.12515	0.340582	0.411367	0	0.680804	1.77939e-07
ENSMUSG00000033295.14	Ptprf	protein_coding	3114	0.231758	0.210051	0.0410466	5.12584	0	2.96216e-07	1.87073e-07
ENSMUSG00000022519.14	Srl	protein_coding	138.836	0.788421	0.216109	0.132354	1.66102	0	0.0967103	1.87908e-07
ENSMUSG00000040146.9	Rgl3	protein_coding	50.7779	1.88824	-1.33543	0.228518	-6.07799	1	1.21702e-09	1.90409e-07
ENSMUSG00000034101.14	Ctnnd1	protein_coding	1561.52	0.300637	-0.260441	0.0517897	-5.04168	0	4.61467e-07	1.93115e-07
ENSMUSG00000027270.14	Lamp5	protein_coding	3809.85	0.296852	1.35761	0.0540941	25.1693	1	8.69875e-140	1.97696e-07
ENSMUSG00000022421.19	Nptxr	protein_coding	7613.85	0.643515	0.73568	0.114308	6.51789	1	7.13036e-11	1.98789e-07
ENSMUSG00000048482.14	Bdnf	protein_coding	93.3092	2.73168	-0.0365315	0.462583	-0.0895648	0	0.928633	1.99551e-07
ENSMUSG00000024006.17	Stk38	protein_coding	584.264	0.50436	-1.70602	0.0761219	-22.5293	1	2.14201e-112	2.0118e-07
ENSMUSG00000027200.17	Sema6d	protein_coding	1878.78	0.292091	-1.00157	0.048746	-20.5917	1	3.25883e-94	2.0118e-07
ENSMUSG00000045404.16	Kcnk13	protein_coding	214.11	0.753149	-0.550152	0.120807	-4.61225	0	3.98337e-06	2.06466e-07
ENSMUSG00000021376.11	Tpmt	protein_coding	154.779	0.933986	-1.3175	0.134055	-9.98148	1	1.83699e-23	2.06701e-07
ENSMUSG00000058620.5	Adra2b	protein_coding	134.008	0.732016	1.25688	0.136726	9.3407	1	9.56967e-21	2.08651e-07
ENSMUSG00000072568.4	Fam84b	protein_coding	525.693	0.483662	0.463827	0.0859292	5.439	0	5.35804e-08	2.08651e-07
ENSMUSG00000022178.11	Ajuba	protein_coding	23.3961	2.56454	-0.29816	0.298156	-1.05572	0	0.291094	2.0989e-07
ENSMUSG00000025510.14	Cd151	protein_coding	265.453	0.63716	-0.573011	0.1032	-5.60423	0	2.09182e-08	2.17124e-07
ENSMUSG00000097328.7	Tnfsf12	protein_coding	143.457	1.24106	-2.05705	0.159607	-13.1794	1	1.15323e-39	2.23113e-07
ENSMUSG00000034903.18	Cobll1	protein_coding	176.034	1.17232	-2.09448	0.155526	-13.76	1	4.43433e-43	2.24456e-07
ENSMUSG00000052920.15	Prkg1	protein_coding	496.321	0.443704	0.808489	0.0808315	10.0593	1	8.35821e-24	2.28136e-07
ENSMUSG00000059742.10	Kcnh7	protein_coding	1166.34	0.45644	-0.0220453	0.0804219	-0.275777	0	0.78272	2.47111e-07
ENSMUSG00000020773.11	Trim47	protein_coding	34.7745	2.22965	-1.14592	0.264056	-4.55269	1	5.29641e-06	2.57253e-07
ENSMUSG00000032849.14	Abcc4	protein_coding	174.475	0.85596	-1.21106	0.126602	-9.70302	1	2.92717e-22	2.61052e-07
ENSMUSG00000029869.7	Ephb6	protein_coding	1868.12	0.342152	0.66183	0.0622116	10.6799	1	1.26468e-26	2.63925e-07
ENSMUSG00000038764.14	Ptpn3	protein_coding	294.581	0.805545	-0.125369	0.139619	-0.912278	0	0.361623	2.70524e-07
ENSMUSG00000033207.7	Mamdc2	protein_coding	19.8972	3.17261	-0.15023	0.39078	-0.417881	0	0.676034	2.70973e-07
ENSMUSG00000072235.6	Tuba1a	protein_coding	22258.4	0.215724	0.570286	0.0388118	14.7153	0	5.14343e-49	2.73879e-07
ENSMUSG00000039646.5	Vasn	protein_coding	46.2364	1.50172	-0.341627	0.219072	-1.61247	0	0.10686	2.78424e-07
ENSMUSG00000030792.8	Dkkl1	protein_coding	27.1674	2.45478	-0.413726	0.345598	-1.29019	0	0.196986	2.84961e-07
ENSMUSG00000044921.5	Rassf9	protein_coding	27.0403	2.81879	-0.710569	0.311516	-2.43503	1	0.0148907	2.85202e-07
ENSMUSG00000038235.4	F11r	protein_coding	129.213	1.1924	-1.61518	0.161332	-10.2536	1	1.14033e-24	2.87208e-07
ENSMUSG00000090150.10	Acad11	protein_coding	592.042	0.376229	0.355474	0.06755	5.28561	0	1.25286e-07	2.87208e-07
ENSMUSG00000022906.15	Parp9	protein_coding	40.8151	2.16723	-1.12073	0.265426	-4.45106	1	8.54493e-06	2.92484e-07
ENSMUSG00000011256.16	Adam19	protein_coding	429.07	0.492407	-0.250511	0.0833376	-3.02674	0	0.00247207	2.96122e-07
ENSMUSG00000031299.10	Pdha1	protein_coding	6233.87	0.200188	0.51414	0.0363727	14.1535	0	1.77566e-45	3.05699e-07
ENSMUSG00000005583.16	Mef2c	protein_coding	6104.76	0.27664	0.839292	0.0502777	16.7342	1	7.38072e-63	3.09866e-07
ENSMUSG00000020566.19	Atp6v1c2	protein_coding	122.615	0.931844	0.795507	0.167093	4.87458	1	1.09041e-06	3.18277e-07
ENSMUSG00000000346.9	Dazap2	protein_coding	2993.49	0.202172	-0.272446	0.0355043	-7.68313	0	1.55254e-14	3.29119e-07
ENSMUSG00000037362.8	Ccn3	protein_coding	318.803	2.41504	0.533361	0.432932	1.42741	0	0.153461	3.39518e-07
ENSMUSG00000075284.10	Wipf1	protein_coding	343.102	0.767864	-1.80551	0.114575	-15.9609	1	2.39212e-57	3.40506e-07
ENSMUSG00000027797.15	Dclk1	protein_coding	23989.7	0.244106	0.522324	0.044206	11.8383	0	2.47558e-32	3.42732e-07
ENSMUSG00000021702.7	Thbs4	protein_coding	68.468	2.22817	-1.0923	0.308631	-3.84918	1	0.000118513	3.42796e-07
ENSMUSG00000053475.5	Tnfaip6	protein_coding	122.688	1.63747	-2.4818	0.192771	-13.281	1	2.98386e-40	3.43265e-07
ENSMUSG00000031274.16	Col4a5	protein_coding	31.1675	2.38203	-0.725815	0.298674	-2.58461	1	0.00974903	3.4868e-07
ENSMUSG00000016763.15	Scube1	protein_coding	180.571	1.50391	-0.896524	0.25837	-3.67256	1	0.000240129	3.63678e-07
ENSMUSG00000024066.9	Xdh	protein_coding	85.509	1.45547	-1.5358	0.194695	-8.13829	1	4.00883e-16	3.87871e-07
ENSMUSG00000071637.5	Cebpd	protein_coding	43.7225	1.73389	-0.892208	0.2329	-3.98207	1	6.83164e-05	3.9218e-07
ENSMUSG00000063558.4	Aox1	protein_coding	56.6829	1.85441	-1.29926	0.231306	-5.86186	1	4.57703e-09	3.94252e-07
ENSMUSG00000023886.10	Smoc2	protein_coding	17.7302	3.00334	-0.15406	0.394739	-0.416366	0	0.677143	3.9985e-07
ENSMUSG00000026043.18	Col3a1	protein_coding	30.0709	2.72869	-1.13657	0.312288	-3.89468	1	9.83279e-05	4.07407e-07
ENSMUSG00000008393.9	Carhsp1	protein_coding	3544.12	0.206213	0.394376	0.0378132	10.444	0	1.56131e-25	4.10685e-07
ENSMUSG00000110332.1	Gm19935	protein_coding	39.0698	1.89909	-0.653185	0.248296	-2.76407	1	0.0057086	4.18564e-07
ENSMUSG00000040957.15	Cables1	protein_coding	597.355	0.483134	-0.0698651	0.0857523	-0.819364	0	0.412579	4.21184e-07
ENSMUSG00000026604.17	Ptpn14	protein_coding	97.8309	1.23377	-1.43433	0.174531	-8.42344	1	3.65596e-17	4.22009e-07
ENSMUSG00000039405.7	Prss23	protein_coding	125.96	1.07375	-0.534567	0.178234	-3.07927	0	0.00207512	4.44672e-07
ENSMUSG00000027488.12	Snta1	protein_coding	600.125	0.421679	-0.0509144	0.0746455	-0.685029	0	0.493326	4.44907e-07
ENSMUSG00000022186.14	Oxct1	protein_coding	9757.11	0.167519	0.761212	0.031038	24.5483	1	4.5045e-133	4.45591e-07
ENSMUSG00000027601.13	Mtfr1	protein_coding	83.0162	1.37814	-1.51766	0.189318	-8.25567	1	1.5105e-16	4.5672e-07
ENSMUSG00000018899.16	Irf1	protein_coding	48.499	1.95654	-0.885887	0.266779	-3.51742	1	0.000435772	4.58977e-07
ENSMUSG00000002603.15	Tgfb1	protein_coding	126.313	1.25026	-1.95013	0.163916	-12.1767	1	4.13759e-34	4.90809e-07
ENSMUSG00000063887.13	Nlgn1	protein_coding	3275.36	0.261439	0.672358	0.0485547	13.8796	1	8.42238e-44	4.99404e-07
ENSMUSG00000027350.8	Chgb	protein_coding	9202.39	0.145341	1.14478	0.0276243	41.4719	1	0	5.15217e-07
ENSMUSG00000026796.16	Fam129b	protein_coding	469.174	0.472501	-0.411914	0.0813792	-5.09197	0	3.54361e-07	5.16696e-07
ENSMUSG00000054619.7	Mettl7a1	protein_coding	382.423	0.640615	-0.719478	0.109141	-6.66601	1	2.62856e-11	5.24506e-07
ENSMUSG00000055148.7	Klf2	protein_coding	92.7806	1.34625	-1.28026	0.199243	-6.64139	1	3.10729e-11	5.2538e-07
ENSMUSG00000026600.12	Soat1	protein_coding	907.633	0.315265	-0.336217	0.0550748	-6.12179	0	9.25307e-10	5.4633e-07
ENSMUSG00000047904.6	Sstr2	protein_coding	275.456	0.894686	0.164291	0.161442	1.0439	0	0.296533	5.60599e-07
ENSMUSG00000036606.17	Plxnb2	protein_coding	1543	0.292472	-0.294983	0.0523422	-5.64952	0	1.60893e-08	5.61149e-07
ENSMUSG00000028676.17	Srsf10	protein_coding	1749.09	0.218755	-0.0189244	0.0395671	-0.47901	0	0.631932	5.98588e-07
ENSMUSG00000022146.12	Osmr	protein_coding	55.4826	1.73429	-1.35569	0.226416	-6.22123	1	4.93266e-10	6.17321e-07
ENSMUSG00000018819.10	Lsp1	protein_coding	39.7836	1.95695	-0.825332	0.253473	-3.42165	1	0.000622433	6.30649e-07
ENSMUSG00000057143.15	Trim12c	protein_coding	39.8935	2.1232	-1.1948	0.254449	-4.92849	1	8.28688e-07	6.64615e-07
ENSMUSG00000048058.17	Ldlrad3	protein_coding	224.322	0.741806	-1.4166	0.113065	-12.6731	1	8.33649e-37	6.67307e-07
ENSMUSG00000045382.6	Cxcr4	protein_coding	19.4796	3.16368	-0.263064	0.364811	-0.77789	0	0.436634	6.73498e-07
ENSMUSG00000021662.10	Arhgef28	protein_coding	335.779	0.624283	-1.02145	0.10477	-9.84087	1	7.50571e-23	6.73498e-07
ENSMUSG00000051727.14	Kctd14	protein_coding	39.6802	2.04068	-0.943159	0.269199	-3.69794	1	0.000217356	6.75826e-07
ENSMUSG00000023951.17	Vegfa	protein_coding	1287.43	0.414272	-1.28964	0.0719339	-18.0164	1	1.44946e-72	6.75826e-07
ENSMUSG00000029499.11	Pxmp2	protein_coding	49.3251	1.62229	-0.745876	0.230108	-3.38444	1	0.00071323	6.84787e-07
ENSMUSG00000017631.18	Abr	protein_coding	13913.2	0.141224	0.599997	0.0264088	22.7349	1	2.02403e-114	6.88359e-07
ENSMUSG00000015879.8	Fam184b	protein_coding	752.949	0.363337	0.186343	0.0666032	2.8101	0	0.00495258	6.92335e-07
ENSMUSG00000027247.16	Arhgap1	protein_coding	1893.17	0.208484	0.551649	0.0396486	13.9344	0	3.91533e-44	7.08857e-07
ENSMUSG00000028073.15	Pear1	protein_coding	44.9655	1.93919	-1.23387	0.246354	-5.2377	1	1.62593e-07	7.35885e-07
ENSMUSG00000020424.3	Castor1	protein_coding	37.4377	2.71761	-1.56095	0.275116	-5.99918	1	1.98313e-09	7.63615e-07
ENSMUSG00000015852.13	Fcrls	protein_coding	380.026	0.833792	-2.14091	0.13152	-16.5396	1	1.90146e-61	7.71714e-07
ENSMUSG00000040118.15	Cacna2d1	protein_coding	4775.68	0.238531	0.84491	0.0450515	18.7914	1	8.87772e-79	7.83193e-07
ENSMUSG00000007815.13	Rhoa	protein_coding	3691.08	0.17524	0.0426419	0.0323911	1.31779	0	0.187575	7.9491e-07
ENSMUSG00000078640.9	Gm11627	protein_coding	39.6525	2.2332	-1.2791	0.258866	-5.19406	1	2.05757e-07	8.1155e-07
ENSMUSG00000025509.15	Pnpla2	protein_coding	308.296	0.604336	-0.76426	0.102403	-7.53326	1	4.94885e-14	8.1155e-07
ENSMUSG00000045312.12	Lhfpl2	protein_coding	178.246	0.885638	-1.58731	0.131916	-12.214	1	2.61637e-34	8.18943e-07
ENSMUSG00000021010.8	Npas3	protein_coding	239.411	0.747243	-0.812792	0.126936	-6.48975	1	8.59793e-11	8.18943e-07
ENSMUSG00000025586.17	Cpeb1	protein_coding	476.342	0.483578	-0.0776012	0.087137	-0.896494	0	0.369989	8.47671e-07
ENSMUSG00000035778.17	Ggta1	protein_coding	79.6374	1.31715	-1.00283	0.198768	-5.20949	1	1.89357e-07	8.93207e-07
ENSMUSG00000028530.14	Jak1	protein_coding	4681.85	0.186527	0.621932	0.0355098	17.536	1	7.61372e-69	9.0262e-07
ENSMUSG00000025059.16	Gk	protein_coding	413.002	0.463983	-0.197212	0.08264	-2.40051	0	0.0163724	9.28019e-07
ENSMUSG00000030189.15	Ybx3	protein_coding	484.348	0.474451	-0.292207	0.0839339	-3.50637	0	0.000454267	9.52469e-07
ENSMUSG00000052688.12	Rab7b	protein_coding	34.946	2.20899	-1.16756	0.269178	-4.57313	1	4.8048e-06	9.76796e-07
ENSMUSG00000028088.14	Fmo5	protein_coding	80.6491	1.19305	-0.639371	0.185062	-3.55861	1	0.000372819	1.01248e-06
ENSMUSG00000043207.10	Zmpste24	protein_coding	970.481	0.289601	0.14989	0.0538386	2.79204	0	0.00523764	1.02046e-06
ENSMUSG00000033855.15	Ston1	protein_coding	44.8166	2.15236	-1.64422	0.248447	-6.92628	1	4.32062e-12	1.04589e-06
ENSMUSG00000045827.10	Serpinb9	protein_coding	94.8618	1.12626	-1.00183	0.177868	-5.77682	1	7.61274e-09	1.0688e-06
ENSMUSG00000026655.15	Fam107b	protein_coding	165.983	0.84155	-1.36219	0.13008	-10.6207	1	2.38735e-26	1.0688e-06
ENSMUSG00000050919.9	Zfp366	protein_coding	89.4382	1.49864	-1.51137	0.225965	-6.98056	1	2.94004e-12	1.07609e-06
ENSMUSG00000043631.8	Ecm2	protein_coding	49.5312	1.85601	-1.14262	0.246597	-4.86609	1	1.13831e-06	1.08004e-06
ENSMUSG00000025289.15	Prdx4	protein_coding	203.787	0.635799	0.181603	0.115392	1.59467	0	0.110786	1.08016e-06
ENSMUSG00000028339.17	Col15a1	protein_coding	66.8078	1.62217	-1.39014	0.225177	-6.43508	1	1.23411e-10	1.11138e-06
ENSMUSG00000027634.14	Ndrg3	protein_coding	10948	0.178394	0.779935	0.0340003	22.9648	1	1.04754e-116	1.14033e-06
ENSMUSG00000031246.14	Sh3bgrl	protein_coding	2337.31	0.254598	-0.0389213	0.0475355	-0.8201	0	0.412159	1.14903e-06
ENSMUSG00000031825.16	Crispld2	protein_coding	22.8762	2.47378	-0.39091	0.313307	-1.32726	0	0.184421	1.17479e-06
ENSMUSG00000040280.10	Ndufa4l2	protein_coding	38.2244	1.87981	-0.928925	0.257667	-3.7843	1	0.000154139	1.19211e-06
ENSMUSG00000040204.6	Pclaf	protein_coding	17.4795	4.75094	-0.367221	0.364879	-1.0788	0	0.280675	1.21838e-06
ENSMUSG00000001228.14	Uhrf1	protein_coding	25.8395	2.19831	-0.335242	0.3129	-1.14136	0	0.253719	1.22055e-06
ENSMUSG00000016946.6	Kctd5	protein_coding	491.45	0.404685	-0.345871	0.0720305	-4.82351	0	1.41054e-06	1.22072e-06
ENSMUSG00000055044.12	Pdlim1	protein_coding	57.3924	1.63566	-0.944835	0.244058	-4.06725	1	4.75703e-05	1.24294e-06
ENSMUSG00000021218.10	Gdi2	protein_coding	6758.53	0.131367	0.49437	0.0253546	19.5105	0	8.94846e-85	1.26027e-06
ENSMUSG00000022261.6	Sdc2	protein_coding	2320.63	0.230585	0.517857	0.0442626	11.7216	0	9.87586e-32	1.27691e-06
ENSMUSG00000028270.12	Gbp2	protein_coding	34.7445	2.31459	-0.867722	0.299725	-3.10276	1	0.00191727	1.28257e-06
ENSMUSG00000066551.12	Hmgb1	protein_coding	4928.45	0.194068	0.452167	0.0370871	12.2084	0	2.80451e-34	1.28257e-06
ENSMUSG00000022762.18	Ncam2	protein_coding	2158.37	0.275321	-0.249751	0.0511295	-4.89689	0	9.73638e-07	1.2881e-06
ENSMUSG00000032343.15	Impg1	protein_coding	110.065	0.881319	0.77614	0.165952	4.79457	1	1.63023e-06	1.29242e-06
ENSMUSG00000052459.13	Atp6v1a	protein_coding	10203.1	0.151023	0.698871	0.0290266	24.0965	1	2.71889e-128	1.31125e-06
ENSMUSG00000071176.10	Arhgef10	protein_coding	892.005	0.506579	-1.8735	0.0856487	-22.0285	1	1.53687e-107	1.31466e-06
ENSMUSG00000019966.18	Kitl	protein_coding	1438.42	0.330257	0.248833	0.0624627	3.99892	0	6.36323e-05	1.32308e-06
ENSMUSG00000022476.8	Polr3h	protein_coding	832.202	0.296649	0.031921	0.0550374	0.581982	0	0.560579	1.33169e-06
ENSMUSG00000064115.13	Cadm2	protein_coding	7799.4	0.339339	0.218295	0.0643562	3.40574	0	0.000659848	1.3446e-06
ENSMUSG00000044948.17	Cfap43	protein_coding	14.0964	3.8126	0.338109	0.456826	0.8734	0	0.382445	1.35273e-06
ENSMUSG00000003534.17	Ddr1	protein_coding	2108.64	0.211307	-0.173698	0.0391181	-4.44688	0	8.71281e-06	1.37178e-06
ENSMUSG00000040929.17	Rfx3	protein_coding	2004.51	0.274299	0.270065	0.0521354	5.19378	0	2.06072e-07	1.38714e-06
ENSMUSG00000021371.5	Mcur1	protein_coding	412.1	0.497141	-0.456133	0.0883526	-5.20007	0	1.99215e-07	1.40305e-06
ENSMUSG00000052221.8	Ppp1r36	protein_coding	12.4976	4.03439	0.433628	0.455994	1.11169	0	0.266269	1.42424e-06
ENSMUSG00000030208.15	Emp1	protein_coding	28.0147	2.40522	-0.951304	0.289792	-3.47609	1	0.000508786	1.43284e-06
ENSMUSG00000030111.9	A2m	protein_coding	22.3936	2.50687	-0.4803	0.312135	-1.63957	0	0.101095	1.43607e-06
ENSMUSG00000030087.11	Klf15	protein_coding	430.247	0.42865	-0.519241	0.075313	-6.92864	0	4.24892e-12	1.44696e-06
ENSMUSG00000022203.7	Efs	protein_coding	153.137	0.825139	-1.22944	0.131378	-9.48393	1	2.44874e-21	1.50944e-06
ENSMUSG00000037736.18	Limch1	protein_coding	4425.65	0.199438	0.357089	0.0383029	9.33619	0	9.98644e-21	1.56224e-06
ENSMUSG00000061322.15	Dnaic1	protein_coding	54.2889	1.49	-0.949392	0.222322	-4.43944	1	9.01917e-06	1.58015e-06
ENSMUSG00000019916.14	P4ha1	protein_coding	1692.71	0.34095	0.266547	0.0649941	4.11808	0	3.8204e-05	1.60773e-06
ENSMUSG00000044197.8	Gpr146	protein_coding	755.613	0.378555	-0.135429	0.0700143	-1.94366	0	0.0519363	1.62025e-06
ENSMUSG00000021756.12	Il6st	protein_coding	2459.86	0.22011	-0.141139	0.041313	-3.42183	0	0.000622002	1.62233e-06
ENSMUSG00000036353.13	P2ry12	protein_coding	609.013	0.664112	-2.7456	0.101102	-27.4212	1	1.53422e-165	1.6945e-06
ENSMUSG00000091345.9	Col6a5	protein_coding	34.3637	1.70217	-0.0600788	0.271233	-0.225638	0	0.821483	1.70356e-06
ENSMUSG00000052336.7	Cx3cr1	protein_coding	1079.51	0.461299	-2.57865	0.0728271	-35.5882	1	2.13085e-277	1.72855e-06
ENSMUSG00000041895.15	Wipi1	protein_coding	574.168	0.465464	-0.716433	0.0826677	-8.72538	1	2.65285e-18	1.8447e-06
ENSMUSG00000007207.10	Stx1a	protein_coding	1384.69	0.471771	0.570669	0.0908194	6.33362	0	2.39482e-10	1.85598e-06
ENSMUSG00000037062.13	Sh3glb1	protein_coding	2406.48	0.21299	-0.582395	0.0390327	-14.9428	0	1.73455e-50	1.91876e-06
ENSMUSG00000041633.14	Kctd12b	protein_coding	114.64	0.927544	-0.395408	0.163367	-2.4687	0	0.0135605	1.98406e-06
ENSMUSG00000031004.8	Mki67	protein_coding	35.869	2.2207	-1.08601	0.313243	-3.73723	1	0.00018606	2.02275e-06
ENSMUSG00000046886.6	Zfp474	protein_coding	7.76997	6.52759	0.454508	0.509889	1.07308	0	0.283235	2.10515e-06
ENSMUSG00000042251.12	Pm20d1	protein_coding	32.3683	2.1353	-0.891429	0.279714	-3.37887	1	0.000727857	2.10555e-06
ENSMUSG00000040856.17	Dlk1	protein_coding	3538.6	1.0649	0.901827	0.205537	4.56055	1	5.10201e-06	2.10555e-06
ENSMUSG00000054675.5	Tmem119	protein_coding	360.822	0.77937	-2.45124	0.117765	-21.082	1	1.16295e-98	2.12152e-06
ENSMUSG00000032714.6	Syde1	protein_coding	117.256	1.02525	-1.50491	0.15248	-10.0672	1	7.71133e-24	2.16141e-06
ENSMUSG00000036545.8	Adamts2	protein_coding	192.689	0.623332	0.368351	0.117716	3.1714	0	0.00151707	2.18154e-06
ENSMUSG00000054986.13	Sec14l3	protein_coding	83.846	0.956969	0.998539	0.186601	5.5349	1	3.11399e-08	2.18604e-06
ENSMUSG00000000290.13	Itgb2	protein_coding	103.068	1.24481	-1.54707	0.181099	-8.79296	1	1.45666e-18	2.20136e-06
ENSMUSG00000046768.13	Rhoj	protein_coding	44.3726	2.03703	-1.39102	0.263433	-5.56712	1	2.58977e-08	2.2916e-06
ENSMUSG00000090394.8	4930523C07Rik	protein_coding	27.7947	2.36808	-1.11497	0.288516	-4.07758	1	4.55073e-05	2.29277e-06
ENSMUSG00000033209.17	Ttc28	protein_coding	322.588	0.592827	-0.844882	0.105464	-8.08685	1	6.12289e-16	2.30439e-06
ENSMUSG00000022788.16	Fgd4	protein_coding	626.924	0.397814	-0.4082	0.0739241	-5.54554	0	2.93052e-08	2.34598e-06
ENSMUSG00000023991.16	Foxp4	protein_coding	1282.83	0.258568	0.587668	0.0511558	11.5162	1	1.09339e-30	2.34598e-06
ENSMUSG00000001521.12	Tulp3	protein_coding	363.742	0.496536	-0.540564	0.0889161	-6.12314	0	9.17507e-10	2.36393e-06
ENSMUSG00000003031.14	Cdkn1b	protein_coding	1196.91	0.273221	-0.160266	0.051392	-3.12649	0	0.00176906	2.36513e-06
ENSMUSG00000083282.3	Ctsf	protein_coding	1048.68	0.266729	0.29739	0.0518662	5.74877	0	8.9897e-09	2.36859e-06
ENSMUSG00000049521.2	Cdc42ep1	protein_coding	380.001	0.675199	-2.1089	0.104992	-20.2947	1	1.43316e-91	2.3767e-06
ENSMUSG00000022759.15	Lrrc74b	protein_coding	18.9505	2.73583	0.0844414	0.384015	0.258653	0	0.795903	2.39586e-06
ENSMUSG00000020009.13	Ifngr1	protein_coding	435.995	0.466852	-0.0388846	0.0871719	-0.449774	0	0.652874	2.39634e-06
ENSMUSG00000035910.15	Dcdc2a	protein_coding	288.002	0.47734	0.426762	0.0922892	4.66126	0	3.14283e-06	2.40028e-06
ENSMUSG00000052942.13	Glis3	protein_coding	106.837	0.974327	-1.15809	0.154087	-7.66034	1	1.85435e-14	2.40808e-06
ENSMUSG00000053898.12	Ech1	protein_coding	881.314	0.301261	0.586668	0.0598049	9.84403	1	7.2738e-23	2.42208e-06
ENSMUSG00000020928.14	Higd1b	protein_coding	19.7434	2.93712	-0.562294	0.33801	-1.78819	0	0.0737458	2.45852e-06
ENSMUSG00000058056.16	Palld	protein_coding	102.401	0.942317	-0.909811	0.153192	-6.05321	1	1.41987e-09	2.52064e-06
ENSMUSG00000040998.18	Npnt	protein_coding	177.021	0.828999	-0.34685	0.148858	-2.37968	0	0.0173276	2.59251e-06
ENSMUSG00000031628.9	Casp3	protein_coding	144.448	0.723445	-0.101881	0.132378	-0.776623	0	0.437381	2.62067e-06
ENSMUSG00000073565.5	Prr16	protein_coding	165.192	0.599102	0.127723	0.111925	1.1572	0	0.247192	2.65987e-06
ENSMUSG00000048277.15	Syngr2	protein_coding	124.135	1.1464	-1.79261	0.170996	-10.7549	1	5.62025e-27	2.67536e-06
ENSMUSG00000035860.9	Cdhr3	protein_coding	23.2192	1.93131	0.624565	0.322702	2.1158	1	0.0343622	2.68333e-06
ENSMUSG00000037225.13	Fgf2	protein_coding	234.209	0.701551	-1.26295	0.116543	-10.9728	1	5.16296e-28	2.79147e-06
ENSMUSG00000044164.2	Rnf182	protein_coding	150.942	0.742385	-0.547325	0.12921	-4.29552	0	1.74284e-05	2.79238e-06
ENSMUSG00000021592.17	Arsk	protein_coding	139.823	0.905893	-0.887121	0.153383	-5.90396	1	3.54886e-09	2.81962e-06
ENSMUSG00000021760.5	Gpx8	protein_coding	41.8895	1.72154	-0.66446	0.274956	-2.55932	1	0.0104878	2.89823e-06
ENSMUSG00000029781.7	Fkbp9	protein_coding	1150.85	0.317477	0.0293318	0.0609623	0.482322	0	0.629577	2.91629e-06
ENSMUSG00000032135.15	Mcam	protein_coding	286.148	0.801896	-2.02581	0.128207	-16.0373	1	7.01825e-58	2.9164e-06
ENSMUSG00000020407.13	Upp1	protein_coding	23.8381	2.28897	-0.166513	0.32529	-0.544056	0	0.586403	2.96195e-06
ENSMUSG00000032374.14	Plod2	protein_coding	43.1438	1.6069	-1.09414	0.233254	-4.87541	1	1.08585e-06	2.97202e-06
ENSMUSG00000068523.12	Gng5	protein_coding	280.803	0.784902	-1.77117	0.128026	-14.0549	1	7.1871e-45	3.04642e-06
ENSMUSG00000058420.8	Syt17	protein_coding	276.52	1.10482	-0.498638	0.210355	-2.46417	0	0.0137332	3.04933e-06
ENSMUSG00000020413.11	Hus1	protein_coding	286.72	0.575445	-1.06037	0.0988982	-10.8127	1	2.99662e-27	3.12873e-06
ENSMUSG00000034422.14	Parp14	protein_coding	46.8702	1.92605	-1.43818	0.253348	-5.97442	1	2.30916e-09	3.14438e-06
ENSMUSG00000020037.15	Rfx4	protein_coding	591.843	0.440124	0.202783	0.0852487	2.39568	0	0.0165897	3.14438e-06
ENSMUSG00000028955.3	Vamp3	protein_coding	444.635	0.476942	-1.22414	0.0812447	-15.1599	1	6.51997e-52	3.14478e-06
ENSMUSG00000056737.14	Capg	protein_coding	23.3075	2.80881	-0.710161	0.336723	-2.28567	1	0.0222736	3.17217e-06
ENSMUSG00000031387.14	Renbp	protein_coding	27.4599	2.11987	-0.537364	0.291689	-1.95425	0	0.0506711	3.1956e-06
ENSMUSG00000049439.13	Cyp20a1	protein_coding	157.84	0.806965	-1.08556	0.13416	-8.21825	1	2.06496e-16	3.20236e-06
ENSMUSG00000000811.13	Txnrd3	protein_coding	54.1059	1.16771	-0.291399	0.197855	-1.51044	0	0.130932	3.21806e-06
ENSMUSG00000024339.12	Tap2	protein_coding	102.525	1.04631	-0.736349	0.179019	-4.22589	1	2.37999e-05	3.33558e-06
ENSMUSG00000020641.16	Rsad2	protein_coding	29.5381	2.07609	-0.858848	0.290401	-3.14539	1	0.00165865	3.46928e-06
ENSMUSG00000020536.12	Llgl1	protein_coding	1081.18	0.311425	-0.815911	0.0571796	-14.3135	1	1.80234e-46	3.52661e-06
ENSMUSG00000025128.7	Bhlhe22	protein_coding	53.9352	1.61921	-0.122226	0.295073	-0.43507	0	0.663512	3.61294e-06
ENSMUSG00000030168.13	Adipor2	protein_coding	1441.33	0.288026	-0.473861	0.0545875	-8.70574	0	3.15519e-18	3.62004e-06
ENSMUSG00000044674.6	Fzd1	protein_coding	148.111	0.796708	-0.790339	0.136977	-5.86842	1	4.39957e-09	3.64188e-06
ENSMUSG00000027695.16	Pld1	protein_coding	154.674	1.00195	-1.88263	0.151853	-12.6462	1	1.17471e-36	3.64932e-06
ENSMUSG00000026176.13	Ctdsp1	protein_coding	616.847	0.455155	-1.90341	0.0743238	-25.7424	1	3.92363e-146	3.6998e-06
ENSMUSG00000037295.7	Ldlrap1	protein_coding	69.6997	1.59288	-1.73173	0.212664	-8.46038	1	2.66508e-17	3.71536e-06
ENSMUSG00000033306.15	Lpp	protein_coding	268.548	0.5996	-0.703684	0.10856	-6.54765	1	5.845e-11	3.88938e-06
ENSMUSG00000051041.7	Olfml1	protein_coding	149.391	1.14357	-2.09509	0.163989	-13.0924	1	3.63755e-39	3.89749e-06
ENSMUSG00000030737.17	Slco2b1	protein_coding	312.774	0.769179	-2.24821	0.119484	-19.0643	1	5.00368e-81	3.93361e-06
ENSMUSG00000056071.12	S100a9	protein_coding	8.30073	6.48406	1.19002	0.567576	2.5285	1	0.0114552	4.06082e-06
ENSMUSG00000028223.8	Decr1	protein_coding	396.294	0.520083	-0.374355	0.0970609	-3.89307	0	9.89849e-05	4.19853e-06
ENSMUSG00000029752.12	Asns	protein_coding	2955.82	0.193194	1.14514	0.0403291	28.4398	1	6.5198e-178	4.30081e-06
ENSMUSG00000021943.7	Gdf10	protein_coding	154.749	0.816236	-0.389695	0.144324	-2.75518	0	0.00586591	4.34028e-06
ENSMUSG00000005683.8	Cs	protein_coding	7785.58	0.130478	0.525081	0.026352	19.9391	0	1.86275e-88	4.34578e-06
ENSMUSG00000006649.17	Nphs1	protein_coding	30.2168	2.23001	-0.754077	0.297901	-2.7105	1	0.00671824	4.36467e-06
ENSMUSG00000027009.18	Itga4	protein_coding	85.6295	1.08908	-0.48142	0.19247	-2.579	0	0.00990866	4.3772e-06
ENSMUSG00000027322.11	Siglec1	protein_coding	9.42641	6.27287	-0.330417	0.457004	-0.78892	0	0.430159	4.50199e-06
ENSMUSG00000026471.14	Mr1	protein_coding	83.8222	1.12319	-0.971504	0.186255	-5.36921	1	7.90816e-08	4.64888e-06
ENSMUSG00000035413.8	Tmem98	protein_coding	167.965	1.03046	-1.93567	0.161459	-12.2731	1	1.26271e-34	4.65463e-06
ENSMUSG00000024816.12	Frmd8	protein_coding	407.026	0.565136	-1.63876	0.0944475	-17.5009	1	1.40996e-68	4.68425e-06
ENSMUSG00000023990.18	Tfeb	protein_coding	139.316	0.923555	-1.31439	0.150331	-8.92308	1	4.53503e-19	4.77472e-06
ENSMUSG00000029602.11	Rasal1	protein_coding	1594.85	0.249093	0.961595	0.0512142	18.8196	1	5.22243e-79	4.79086e-06
ENSMUSG00000000093.6	Tbx2	protein_coding	30.5798	2.08671	-0.607433	0.316044	-2.07258	0	0.0382109	4.87707e-06
ENSMUSG00000029151.14	Slc30a3	protein_coding	166.791	3.09491	0.347619	0.608859	0.728852	0	0.466092	4.90946e-06
ENSMUSG00000055523.7	Gucy2g	protein_coding	30.9046	1.6728	0.094828	0.296575	0.353466	0	0.723739	4.96413e-06
ENSMUSG00000022790.14	Igsf11	protein_coding	1974.62	0.276446	0.286547	0.0552995	5.19737	0	2.02133e-07	5.00788e-06
ENSMUSG00000006344.17	Ggt5	protein_coding	28.3693	2.22599	-0.93353	0.286306	-3.45348	1	0.000553398	5.01827e-06
ENSMUSG00000027605.18	Acss2	protein_coding	724.751	0.318665	-0.135277	0.0615118	-2.20666	0	0.027338	5.05262e-06
ENSMUSG00000053153.14	Spag16	protein_coding	14.3195	4.58944	0.139646	0.429336	0.390759	0	0.695975	5.09779e-06
ENSMUSG00000020841.5	Cpd	protein_coding	3054.45	0.191563	0.424639	0.0387711	10.9685	0	5.41572e-28	5.10394e-06
ENSMUSG00000040010.10	Slc7a5	protein_coding	1001.52	0.326011	-0.888845	0.0610085	-14.6186	1	2.13671e-48	5.1483e-06
ENSMUSG00000010529.6	Gm266	protein_coding	51.0492	1.61897	-1.41288	0.23839	-6.18664	1	6.14616e-10	5.32819e-06
ENSMUSG00000038415.10	Foxq1	protein_coding	50.5216	1.69968	-1.27161	0.249659	-5.3508	1	8.75673e-08	5.37623e-06
ENSMUSG00000036503.13	Rnf13	protein_coding	2170.5	0.233497	-0.863979	0.0439954	-19.6754	1	3.50111e-86	5.42619e-06
ENSMUSG00000035105.5	Egln3	protein_coding	49.4531	1.30348	-0.876804	0.210144	-4.29607	1	1.7385e-05	5.60796e-06
ENSMUSG00000001833.17	2007-09-01	protein_coding	7337.52	0.182641	0.0451492	0.0366312	1.23415	0	0.217148	5.84706e-06
ENSMUSG00000032109.15	Nlrx1	protein_coding	284.729	0.444471	0.703384	0.0918691	7.71728	1	1.18834e-14	6.08245e-06
ENSMUSG00000062345.10	Serpinb2	protein_coding	8.89672	3.84077	1.02701	0.555256	2.24159	1	0.0249876	6.12933e-06
ENSMUSG00000069833.13	Ahnak	protein_coding	746.497	0.438297	-0.634401	0.0840429	-7.60022	1	2.95638e-14	6.13255e-06
ENSMUSG00000001467.5	Cyp51	protein_coding	1294.33	0.292632	0.116883	0.0585627	2.00278	0	0.0452011	6.22861e-06
ENSMUSG00000055799.13	Tcf7l1	protein_coding	133.726	0.874909	-0.684039	0.151853	-4.60997	1	4.02733e-06	6.29012e-06
ENSMUSG00000035274.13	Tpbg	protein_coding	1072.33	0.297699	0.975479	0.0621671	15.7477	1	7.1181e-56	6.29012e-06
ENSMUSG00000020092.9	Pald1	protein_coding	165.613	0.678949	-0.62847	0.122475	-5.19415	1	2.05658e-07	6.38535e-06
ENSMUSG00000021546.18	Hnrnpk	protein_coding	11709.4	0.1277	0.758989	0.0262595	28.9229	1	6.15395e-184	6.44721e-06
ENSMUSG00000024097.11	Srsf7	protein_coding	2114.05	0.249884	0.0310741	0.050027	0.62272	0	0.533469	6.4548e-06
ENSMUSG00000021904.6	Sema3g	protein_coding	60.2266	1.32715	-0.889848	0.212565	-4.34472	1	1.39452e-05	6.68141e-06
ENSMUSG00000046607.6	Hrk	protein_coding	2048.41	0.258901	0.362614	0.0527206	6.8968	0	5.31883e-12	6.99505e-06
ENSMUSG00000030865.4	Chp2	protein_coding	31.0792	2.14496	-0.889643	0.304314	-3.13159	1	0.00173863	6.99533e-06
ENSMUSG00000026193.15	Fn1	protein_coding	257.99	0.745326	-1.93166	0.123819	-15.8109	1	2.6171e-56	7.32762e-06
ENSMUSG00000027434.11	Nkx2-2	protein_coding	121.412	1.13166	-2.14662	0.167802	-13.0932	1	3.60076e-39	7.34472e-06
ENSMUSG00000037012.18	Hk1	protein_coding	9348.4	0.140581	0.901782	0.0291917	30.9173	1	6.98443e-210	7.38219e-06
ENSMUSG00000039158.11	Akna	protein_coding	93.0177	1.27224	-1.82774	0.1884	-10.002	1	1.49386e-23	7.38724e-06
ENSMUSG00000033032.15	Afap1l1	protein_coding	196.066	0.736464	-1.25409	0.126547	-10.054	1	8.81771e-24	7.3932e-06
ENSMUSG00000044258.10	Ctla2a	protein_coding	35.5237	2.21392	-1.19668	0.311198	-4.14454	1	3.40497e-05	7.56364e-06
ENSMUSG00000042961.13	Egflam	protein_coding	49.0341	1.42858	-0.690727	0.239711	-3.0122	1	0.00259364	7.93304e-06
ENSMUSG00000027397.14	Slc20a1	protein_coding	2139.56	0.206236	-0.517374	0.0402506	-12.8737	0	6.33339e-38	8.16677e-06
ENSMUSG00000020034.7	Tcp11l2	protein_coding	406.738	0.431703	0.285929	0.0874346	3.29443	0	0.000986233	8.53515e-06
ENSMUSG00000026222.16	Sp100	protein_coding	42.4105	1.81433	-1.34737	0.251617	-5.6244	1	1.86154e-08	8.63782e-06
ENSMUSG00000071757.10	Zhx2	protein_coding	603.62	0.315847	0.205042	0.0640823	3.21267	0	0.00131507	8.81034e-06
ENSMUSG00000023010.15	Tmbim6	protein_coding	10626.3	0.127365	0.182673	0.0261469	6.99106	0	2.72811e-12	9.04505e-06
ENSMUSG00000023224.12	Serping1	protein_coding	42.7895	1.82239	-1.12063	0.280475	-4.25873	1	2.05592e-05	9.23295e-06
ENSMUSG00000015340.10	Cybb	protein_coding	11.7585	3.35908	0.354222	0.417318	0.97889	0	0.327634	9.32745e-06
ENSMUSG00000026223.15	Itm2c	protein_coding	40557.9	0.102263	1.14118	0.0212889	53.6282	1	0	9.72308e-06
ENSMUSG00000054793.8	Cadm4	protein_coding	5213.97	0.184956	0.0678979	0.0379019	1.79398	0	0.0728169	9.78e-06
ENSMUSG00000033629.6	Hacd3	protein_coding	4880.3	0.167705	0.363155	0.0347406	10.4656	0	1.24245e-25	9.82386e-06
ENSMUSG00000056144.14	Trim34a	protein_coding	29.2106	2.83104	-1.27556	0.305975	-4.47048	1	7.80452e-06	9.91628e-06
ENSMUSG00000022969.13	Il10rb	protein_coding	110.113	1.09898	-1.65847	0.176273	-9.66603	1	4.20352e-22	1.00338e-05
ENSMUSG00000032423.12	Syncrip	protein_coding	2632.27	0.190243	0.218906	0.0392867	5.58042	0	2.39932e-08	1.03825e-05
ENSMUSG00000004328.15	Hif3a	protein_coding	85.1359	1.2694	-1.9412	0.200662	-9.9807	1	1.85158e-23	1.04895e-05
ENSMUSG00000022687.12	Boc	protein_coding	74.5949	0.962084	-0.720396	0.169833	-4.32268	1	1.54145e-05	1.0501e-05
ENSMUSG00000015568.16	Lpl	protein_coding	3255.18	0.184678	1.65718	0.0413223	40.172	1	0	1.0501e-05
ENSMUSG00000040732.20	Erg	protein_coding	61.3343	1.62061	-1.44036	0.251053	-6.04928	1	1.45499e-09	1.05153e-05
ENSMUSG00000036634.15	Mag	protein_coding	2723.59	0.552012	-2.71245	0.10844	-25.301	1	3.11324e-141	1.05763e-05
ENSMUSG00000026479.13	Lamc2	protein_coding	189.009	0.557928	1.1265	0.120334	9.47909	1	2.56514e-21	1.05874e-05
ENSMUSG00000034160.13	Ogt	protein_coding	7179.14	0.204047	-0.481089	0.0415886	-11.5873	0	4.77704e-31	1.06541e-05
ENSMUSG00000030270.11	Cpne9	protein_coding	155.957	0.817974	0.105546	0.157743	0.683569	0	0.494248	1.06704e-05
ENSMUSG00000024725.13	Ostf1	protein_coding	140.543	0.904998	-1.52656	0.151021	-10.3146	1	6.05553e-25	1.0923e-05
ENSMUSG00000031604.10	Msmo1	protein_coding	1842.67	0.256574	0.183058	0.0528868	3.4708	0	0.000518916	1.11116e-05
ENSMUSG00000108841.1	Frmpd2	protein_coding	16.6265	1.96112	0.296258	0.328859	0.989978	0	0.322185	1.12124e-05
ENSMUSG00000021743.6	Fezf2	protein_coding	46.4466	1.62764	-1.37143	0.253571	-5.67463	1	1.38987e-08	1.13925e-05
ENSMUSG00000020821.17	Kif1c	protein_coding	2327.32	0.266903	-0.818342	0.0531772	-15.4313	1	1.00751e-53	1.16362e-05
ENSMUSG00000002847.7	Pla1a	protein_coding	17.1693	2.66816	-0.135499	0.379218	-0.377226	0	0.706005	1.17219e-05
ENSMUSG00000027287.14	Snap23	protein_coding	149.212	0.92469	-1.87486	0.146464	-13.0462	1	6.6773e-39	1.17744e-05
ENSMUSG00000026301.16	Iqca	protein_coding	17.0273	2.30181	0.692981	0.403988	1.95768	0	0.0502678	1.17959e-05
ENSMUSG00000021775.11	Nr1d2	protein_coding	3285.54	0.22429	0.0289609	0.0463027	0.626873	0	0.530743	1.22311e-05
ENSMUSG00000054263.12	Lifr	protein_coding	783.812	0.326309	-0.28551	0.0652557	-4.39203	0	1.12296e-05	1.23327e-05
ENSMUSG00000037447.16	Arid5a	protein_coding	146.59	0.852473	-0.663873	0.160593	-4.228	1	2.35783e-05	1.25444e-05
ENSMUSG00000003363.15	Pld3	protein_coding	17584.5	0.169606	1.06345	0.035686	29.8376	1	1.2709e-195	1.26427e-05
ENSMUSG00000025037.6	Maoa	protein_coding	736.019	0.343503	-0.137792	0.0694365	-1.99306	0	0.0462554	1.27962e-05
ENSMUSG00000026514.14	Cnih3	protein_coding	573.176	0.511721	-0.158239	0.104513	-1.52822	0	0.126457	1.33919e-05
ENSMUSG00000022508.5	Bcl6	protein_coding	675.703	0.38639	0.624126	0.0814011	7.71467	1	1.21299e-14	1.33967e-05
ENSMUSG00000027985.14	Lef1	protein_coding	76.1258	1.47648	-1.56209	0.223302	-7.31018	1	2.66789e-13	1.34059e-05
ENSMUSG00000007613.15	Tgfbr1	protein_coding	583.549	0.513189	-2.25176	0.0876423	-25.8888	1	8.89897e-148	1.34116e-05
ENSMUSG00000030409.15	Dmpk	protein_coding	149.556	0.886185	-1.4632	0.150605	-9.91509	1	3.57927e-23	1.34613e-05
ENSMUSG00000059401.13	Mamld1	protein_coding	778.628	0.285605	0.276364	0.0595631	4.65592	0	3.2253e-06	1.35863e-05
ENSMUSG00000027698.14	Nceh1	protein_coding	4413.92	0.142024	0.667209	0.0305666	21.8479	1	8.14152e-106	1.42605e-05
ENSMUSG00000032562.13	Gnai2	protein_coding	4347.48	0.216191	-0.532503	0.0444662	-11.9978	0	3.65013e-33	1.45286e-05
ENSMUSG00000059555.6	Tor4a	protein_coding	45.0912	1.64143	-1.08432	0.249877	-4.56804	1	4.92295e-06	1.45561e-05
ENSMUSG00000079494.2	Nat8f5	protein_coding	22.1198	3.42177	-1.11244	0.336627	-3.56294	1	0.000366728	1.46469e-05
ENSMUSG00000021957.7	Tkt	protein_coding	3483.48	0.159699	0.409144	0.0338926	12.0852	0	1.26462e-33	1.47968e-05
ENSMUSG00000023885.9	Thbs2	protein_coding	29.2351	1.72519	-0.368548	0.288589	-1.35175	0	0.176456	1.49639e-05
ENSMUSG00000045655.9	Fam216b	protein_coding	16.6642	4.05421	-0.170522	0.478327	-0.409734	0	0.682001	1.51582e-05
ENSMUSG00000040274.11	Cdk6	protein_coding	59.7949	1.52548	-1.51468	0.246259	-6.45364	1	1.09195e-10	1.52385e-05
ENSMUSG00000069874.7	Irgm2	protein_coding	57.9638	1.48361	-1.75083	0.215053	-8.42998	1	3.45712e-17	1.52385e-05
ENSMUSG00000029122.11	Evc	protein_coding	107.353	0.883342	-0.897694	0.157521	-5.8213	1	5.83908e-09	1.54898e-05
ENSMUSG00000038023.12	Atp6v0a2	protein_coding	2308.3	0.179106	0.0531383	0.0372968	1.42676	0	0.153648	1.56217e-05
ENSMUSG00000032387.15	Rbpms2	protein_coding	40.067	1.62971	-1.10178	0.25183	-4.5902	1	4.42821e-06	1.59351e-05
ENSMUSG00000030499.9	Kctd15	protein_coding	131.576	0.725309	-0.474383	0.136543	-3.52979	0	0.000415889	1.60806e-05
ENSMUSG00000001918.17	Slc1a5	protein_coding	31.2291	2.01583	-0.901465	0.297846	-3.22675	1	0.00125206	1.61794e-05
ENSMUSG00000021453.2	Gadd45g	protein_coding	279.684	0.516374	0.797735	0.110941	7.27525	1	3.45774e-13	1.65041e-05
ENSMUSG00000040188.10	Scamp2	protein_coding	366.221	0.433957	-0.697733	0.0827009	-8.48986	1	2.06889e-17	1.65723e-05
ENSMUSG00000036908.17	Unc93b1	protein_coding	220.518	0.804343	-2.12735	0.131055	-16.4876	1	4.50623e-61	1.68729e-05
ENSMUSG00000086815.4	3110082J24Rik	protein_coding	22.8326	2.69358	-1.13217	0.326468	-3.72902	1	0.000192229	1.70649e-05
ENSMUSG00000031007.2	Atp6ap2	protein_coding	6578.48	0.160169	0.805781	0.0343943	23.4545	1	1.18869e-121	1.73259e-05
ENSMUSG00000036357.5	Gpr101	protein_coding	964.538	0.612707	0.699103	0.129406	5.48816	1	4.06139e-08	1.73506e-05
ENSMUSG00000030657.11	Xylt1	protein_coding	1106.98	0.361008	-0.621628	0.0737084	-8.47588	1	2.333e-17	1.78156e-05
ENSMUSG00000020097.14	Sgpl1	protein_coding	662.33	0.318906	-0.269742	0.0642325	-4.21608	0	2.48588e-05	1.79433e-05
ENSMUSG00000022096.14	Hr	protein_coding	611.668	0.421233	-0.0729021	0.0864667	-0.850191	0	0.395219	1.8128e-05
ENSMUSG00000002332.16	Dhrs1	protein_coding	1119.16	0.249185	0.424509	0.0533435	7.97999	0	1.46343e-15	1.81852e-05
ENSMUSG00000021390.6	Ogn	protein_coding	24.9633	2.15853	-0.823609	0.306317	-2.8778	1	0.00400458	1.81909e-05
ENSMUSG00000020080.8	Hkdc1	protein_coding	9.9461	2.84919	0.743436	0.456051	1.89573	0	0.0579952	1.82213e-05
ENSMUSG00000063229.15	Ldha	protein_coding	7809.47	0.197356	1.09405	0.0423567	25.8746	1	1.2858e-147	1.82294e-05
ENSMUSG00000002980.14	Bcam	protein_coding	224.361	0.628676	-1.13663	0.11731	-9.80262	1	1.09704e-22	1.84974e-05
ENSMUSG00000044328.13	Trp53i13	protein_coding	68.0899	1.00483	-0.421103	0.184693	-2.34134	0	0.0192148	1.89451e-05
ENSMUSG00000032125.20	Robo4	protein_coding	68.0987	1.46099	-1.83585	0.215725	-8.84437	1	9.20502e-19	1.95375e-05
ENSMUSG00000028167.15	Bdh2	protein_coding	24.6687	2.04301	-0.228002	0.330656	-0.745017	0	0.456261	1.98645e-05
ENSMUSG00000027078.14	Ube2l6	protein_coding	41.119	1.37399	-0.589932	0.240241	-2.56313	1	0.0103734	1.99681e-05
ENSMUSG00000024107.7	Lhcgr	protein_coding	39.3805	2.01074	-1.36982	0.310999	-4.73943	1	2.14324e-06	2.01675e-05
ENSMUSG00000032355.16	Mlip	protein_coding	418.18	0.370289	0.256683	0.0779687	3.31164	0	0.00092752	2.01768e-05
ENSMUSG00000025358.16	Cdk2	protein_coding	25.9699	2.70196	-1.22137	0.334135	-3.96902	1	7.21685e-05	2.04474e-05
ENSMUSG00000074794.10	Arrdc3	protein_coding	1323.69	0.284804	-0.41574	0.0584199	-7.14017	0	9.32185e-13	2.04474e-05
ENSMUSG00000056054.9	S100a8	protein_coding	4.16678	6.49655	1.5252	0.846508	2.63135	1	0.00850456	2.05438e-05
ENSMUSG00000026051.8	1500015O10Rik	protein_coding	8.83455	5.18358	0.867293	0.482982	2.09637	1	0.036049	2.14725e-05
ENSMUSG00000047502.14	Mroh7	protein_coding	187.09	0.688292	0.15863	0.142986	1.13263	0	0.257369	2.22209e-05
ENSMUSG00000001260.10	Gabrg1	protein_coding	1049.11	0.438285	-0.200071	0.0924526	-2.18015	0	0.0292463	2.29384e-05
ENSMUSG00000040978.4	Gm11992	protein_coding	19.1693	2.57303	-0.457601	0.368202	-1.36526	0	0.172171	2.31077e-05
ENSMUSG00000030137.8	Tuba8	protein_coding	67.0671	1.04281	-0.309528	0.200213	-1.59047	0	0.111729	2.32462e-05
ENSMUSG00000059149.17	Mfsd4a	protein_coding	271.67	1.06527	-0.266688	0.223293	-1.24749	0	0.212218	2.35861e-05
ENSMUSG00000024187.15	Fam234a	protein_coding	364.058	0.541975	-0.896866	0.105674	-8.57861	1	9.6025e-18	2.39545e-05
ENSMUSG00000062209.15	Erbb4	protein_coding	1751.39	0.32654	-0.583287	0.0684921	-8.55265	0	1.20297e-17	2.42618e-05
ENSMUSG00000018589.8	Glra2	protein_coding	535.365	0.430374	-0.112162	0.0900788	-1.2532	0	0.210134	2.45788e-05
ENSMUSG00000028127.10	Abcd3	protein_coding	2020.7	0.204292	0.229327	0.0439453	5.22833	0	1.71051e-07	2.53987e-05
ENSMUSG00000026656.15	Fcgr2b	protein_coding	59.4214	1.37671	-1.45377	0.213741	-7.05458	1	1.73127e-12	2.57531e-05
ENSMUSG00000027907.4	S100a11	protein_coding	37.7174	1.5828	-0.712365	0.267973	-2.81257	1	0.00491479	2.57937e-05
ENSMUSG00000022947.8	Cbr3	protein_coding	871.885	0.291768	1.38996	0.0681643	20.4859	1	2.87553e-93	2.57937e-05
ENSMUSG00000026155.13	Smap1	protein_coding	2000.76	0.181283	0.415819	0.0397268	10.483	0	1.03372e-25	2.73547e-05
ENSMUSG00000027215.13	Cd82	protein_coding	320.285	0.647022	-2.10441	0.110137	-19.3327	1	2.85237e-83	2.7509e-05
ENSMUSG00000037868.15	Egr2	protein_coding	371.679	0.666622	1.18213	0.14678	8.22477	1	1.95558e-16	2.75933e-05
ENSMUSG00000003032.8	Klf4	protein_coding	65.3538	1.32021	-1.55194	0.215138	-7.48677	1	7.05908e-14	2.81136e-05
ENSMUSG00000027012.15	Dync1i2	protein_coding	3884.83	0.166396	0.343753	0.0361847	9.51208	0	1.86883e-21	2.81427e-05
ENSMUSG00000079110.11	Capn3	protein_coding	61.48	1.33766	-1.15906	0.222936	-5.4246	1	5.80848e-08	2.83016e-05
ENSMUSG00000026255.15	Efhd1	protein_coding	405.658	0.635428	-2.05881	0.115064	-18.1215	1	2.15812e-73	2.86174e-05
ENSMUSG00000024552.16	Slc14a2	protein_coding	12.4479	2.43944	0.136249	0.400137	0.400872	0	0.688515	2.89095e-05
ENSMUSG00000013584.5	Aldh1a2	protein_coding	30.0346	1.92258	-0.582409	0.329545	-1.92055	0	0.0547886	2.91684e-05
ENSMUSG00000021069.17	Pygl	protein_coding	127.487	0.724145	-0.389015	0.14305	-2.76491	0	0.00569389	2.92861e-05
ENSMUSG00000044288.6	Cnr1	protein_coding	7209.46	0.29441	-0.483048	0.0626197	-7.74668	0	9.43295e-15	2.9393e-05
ENSMUSG00000039103.12	Nexn	protein_coding	3170.16	0.266902	1.86459	0.0613068	30.532	1	9.80324e-205	2.95266e-05
ENSMUSG00000071647.5	Eml3	protein_coding	113.012	0.878119	-1.1004	0.159106	-7.0737	1	1.50851e-12	2.96675e-05
ENSMUSG00000050627.13	Gpd1l	protein_coding	3516.64	0.155399	0.695779	0.0345668	20.1516	1	2.60654e-90	2.9811e-05
ENSMUSG00000028532.14	Cachd1	protein_coding	606.53	0.330126	0.118831	0.0706441	1.6913	0	0.0907786	3.03938e-05
ENSMUSG00000028986.12	Klhl7	protein_coding	2883.04	0.190318	0.453011	0.041711	10.879	0	1.45138e-27	3.06537e-05
ENSMUSG00000013275.9	Slc41a1	protein_coding	2553.43	0.231407	0.0281808	0.0497623	0.567285	0	0.570521	3.12147e-05
ENSMUSG00000021703.9	Serinc5	protein_coding	2009.54	0.280066	-0.908781	0.0583997	-15.6124	1	5.99121e-55	3.13098e-05
ENSMUSG00000000402.2	Egfl6	protein_coding	43.9131	1.45171	-0.675856	0.248489	-2.85715	1	0.00427469	3.1664e-05
ENSMUSG00000031328.15	Flna	protein_coding	715.828	0.486077	-1.89345	0.0931047	-20.5091	1	1.78728e-93	3.21762e-05
ENSMUSG00000044468.14	Tent5c	protein_coding	68.736	1.28064	-1.02851	0.229354	-4.68792	1	2.75991e-06	3.23493e-05
ENSMUSG00000021998.16	Lcp1	protein_coding	165.421	0.834074	-1.8381	0.141089	-13.2699	1	3.45941e-40	3.25823e-05
ENSMUSG00000039031.16	Arhgap18	protein_coding	242.005	0.546533	-0.856724	0.106438	-8.12887	1	4.33328e-16	3.34154e-05
ENSMUSG00000024164.15	C3	protein_coding	15.7563	2.34856	0.0210589	0.377735	0.0772685	0	0.93841	3.39428e-05
ENSMUSG00000029484.12	Anxa3	protein_coding	121.038	1.0452	-1.81918	0.175709	-10.6442	1	1.85573e-26	3.45916e-05
ENSMUSG00000037820.15	Tgm2	protein_coding	187.745	0.739	-1.49629	0.134086	-11.3398	1	8.33815e-30	3.46233e-05
ENSMUSG00000061171.15	Slc38a11	protein_coding	23.3559	2.62946	-1.28749	0.334887	-4.15642	1	3.23269e-05	3.46522e-05
ENSMUSG00000022210.7	Dhrs4	protein_coding	186.766	0.555256	0.102438	0.116371	0.892673	0	0.372032	3.49994e-05
ENSMUSG00000053004.9	Hrh1	protein_coding	147.235	0.686453	-0.100329	0.142123	-0.714982	0	0.47462	3.5254e-05
ENSMUSG00000048450.10	Msx1	protein_coding	20.338	2.42135	-0.523947	0.356797	-1.61406	0	0.106514	3.53468e-05
ENSMUSG00000031373.4	Car5b	protein_coding	55.79	1.14659	-0.501069	0.214095	-2.42919	0	0.0151324	3.67464e-05
ENSMUSG00000030494.13	Rhpn2	protein_coding	92.8263	0.998477	-1.25028	0.181879	-7.06603	1	1.59431e-12	3.71489e-05
ENSMUSG00000036528.15	Ppfibp2	protein_coding	152.101	0.86776	-1.26058	0.160491	-8.05206	1	8.14141e-16	3.71628e-05
ENSMUSG00000064280.14	Ccdc146	protein_coding	11.6671	3.05387	0.568038	0.455148	1.47949	0	0.139008	3.71906e-05
ENSMUSG00000021884.18	Hacl1	protein_coding	91.3879	0.881766	-0.541373	0.170353	-3.25398	0	0.001138	3.89522e-05
ENSMUSG00000026727.10	Rsu1	protein_coding	336.833	0.452766	-0.304536	0.0939596	-3.26704	0	0.00108678	3.92772e-05
ENSMUSG00000056204.8	Pgpep1	protein_coding	227.459	0.536735	-0.780212	0.104806	-7.51744	1	5.58588e-14	3.92901e-05
ENSMUSG00000028134.11	Ptbp2	protein_coding	2618.15	0.201781	0.541761	0.0449112	12.0865	0	1.24418e-33	3.93554e-05
ENSMUSG00000037523.13	Mavs	protein_coding	130.174	0.766818	-1.11213	0.143158	-7.90001	1	2.78883e-15	4.00805e-05
ENSMUSG00000032558.19	Nphp3	protein_coding	103.752	1.02148	-1.66239	0.177439	-9.61948	1	6.6168e-22	4.02048e-05
ENSMUSG00000064325.4	Hhip	protein_coding	388.252	0.757961	-2.75912	0.124035	-22.5963	1	4.71334e-113	4.08337e-05
ENSMUSG00000043943.14	Naalad2	protein_coding	21.0503	2.74454	-0.824206	0.389784	-2.3527	1	0.0186376	4.1008e-05
ENSMUSG00000024759.14	Atl3	protein_coding	1535.68	0.253844	0.247802	0.055834	4.45173	0	8.51817e-06	4.12731e-05
ENSMUSG00000054309.9	Cpsf3	protein_coding	2273	0.165815	1.07646	0.0390174	27.6302	1	4.8302e-168	4.12731e-05
ENSMUSG00000039109.16	F13a1	protein_coding	28.3245	1.56543	-0.355946	0.284759	-1.31282	0	0.189244	4.15519e-05
ENSMUSG00000034881.8	Tbxa2r	protein_coding	14.7305	2.60289	0.0513825	0.39448	0.160287	0	0.872655	4.19916e-05
ENSMUSG00000043301.16	Kcnj6	protein_coding	124.183	0.892287	-1.26054	0.174875	-7.37221	1	1.67821e-13	4.25159e-05
ENSMUSG00000024168.8	Tmem204	protein_coding	84.5229	1.211	-1.64912	0.205168	-8.32896	1	8.15555e-17	4.26215e-05
ENSMUSG00000034738.8	Nostrin	protein_coding	35.9433	1.9935	-1.3827	0.306851	-4.85333	1	1.21405e-06	4.40268e-05
ENSMUSG00000041859.10	Mcm3	protein_coding	56.1236	1.07433	-0.412638	0.202381	-2.10933	0	0.0349163	4.5735e-05
ENSMUSG00000019802.13	Sec63	protein_coding	2260.32	0.191797	0.105817	0.0422226	2.51055	0	0.0120543	4.58663e-05
ENSMUSG00000028268.14	Gbp3	protein_coding	67.2223	1.16214	-0.962649	0.207406	-4.81952	1	1.43906e-06	4.61039e-05
ENSMUSG00000085925.3	Rtl1	protein_coding	125.376	0.91104	0.505283	0.199003	2.6289	0	0.00856612	4.70111e-05
ENSMUSG00000038462.3	Uqcrfs1	protein_coding	2913.34	0.149842	0.643124	0.0343255	18.7575	1	1.68084e-78	4.76165e-05
ENSMUSG00000037035.5	Inhbb	protein_coding	68.17	1.05057	-0.72468	0.197873	-3.77948	1	0.000157153	4.77075e-05
ENSMUSG00000030536.10	Iqgap1	protein_coding	310.308	0.477249	-1.21738	0.0913524	-13.4256	1	4.28157e-41	4.79146e-05
ENSMUSG00000030516.14	Tjp1	protein_coding	1722.08	0.276864	-0.577146	0.0594534	-9.74056	0	2.02436e-22	4.79146e-05
ENSMUSG00000020811.16	Wscd1	protein_coding	1526.74	0.287996	-1.17865	0.0596238	-19.8369	1	1.42993e-87	4.85027e-05
ENSMUSG00000039114.16	Nrn1	protein_coding	304.74	2.04378	-0.790667	0.447123	-2.06767	0	0.0386707	5.05992e-05
ENSMUSG00000049580.12	Tsku	protein_coding	31.621	1.34096	0.256268	0.267553	1.02324	0	0.306192	5.08707e-05
ENSMUSG00000071042.12	Rasgrp3	protein_coding	279.226	0.679209	-2.20468	0.117431	-19.0175	1	1.22165e-80	5.08951e-05
ENSMUSG00000033717.6	Adra2a	protein_coding	228.869	0.765175	-0.509244	0.163763	-3.17939	0	0.00147588	5.12018e-05
ENSMUSG00000032204.13	Aqp9	protein_coding	25.4144	2.57353	-1.46847	0.330229	-4.80317	1	1.56176e-06	5.13509e-05
ENSMUSG00000024300.17	Myo1f	protein_coding	49.3572	1.65652	-1.6565	0.251856	-6.9206	1	4.49731e-12	5.16153e-05
ENSMUSG00000050994.20	Adgb	protein_coding	8.46169	5.74745	-0.352454	0.550641	-0.77647	0	0.437472	5.25995e-05
ENSMUSG00000045930.3	Clec14a	protein_coding	41.3864	1.62107	-1.20507	0.265779	-4.80011	1	1.58577e-06	5.28223e-05
ENSMUSG00000015950.13	Ncf1	protein_coding	111.456	1.03662	-1.93271	0.17116	-11.5879	1	4.7468e-31	5.3022e-05
ENSMUSG00000023277.13	Twf2	protein_coding	795.544	0.262928	0.705621	0.0607087	11.6644	1	1.93828e-31	5.30315e-05
ENSMUSG00000026395.16	Ptprc	protein_coding	62.6126	1.43562	-1.70215	0.234497	-7.58387	1	3.35398e-14	5.40105e-05
ENSMUSG00000090213.1	Tmem189	protein_coding	943.643	0.27626	-0.363414	0.0590546	-6.17447	0	6.6385e-10	5.44344e-05
ENSMUSG00000050335.17	Lgals3	protein_coding	9.2782	2.84753	1.25476	0.547246	2.80195	1	0.00507949	5.48783e-05
ENSMUSG00000078921.3	Tgtp2	protein_coding	16.5313	3.32509	-0.90041	0.392258	-2.54148	1	0.0110383	5.52869e-05
ENSMUSG00000085795.8	Zfp703	protein_coding	721.432	0.370516	0.00541813	0.0814581	0.0675355	0	0.946155	5.54369e-05
ENSMUSG00000032038.7	St3gal4	protein_coding	490.018	0.393051	-0.80086	0.0805312	-10.0061	1	1.43218e-23	5.55191e-05
ENSMUSG00000045932.12	Ifit2	protein_coding	128.481	0.822264	-1.2486	0.153989	-8.28355	1	1.19557e-16	5.70259e-05
ENSMUSG00000029247.17	Paics	protein_coding	2577.64	0.179008	0.481287	0.0406958	11.8455	0	2.26985e-32	5.73809e-05
ENSMUSG00000022033.9	Pbk	protein_coding	14.3587	2.67524	-0.473057	0.416629	-1.26029	0	0.207564	5.78969e-05
ENSMUSG00000089661.9	Mia	protein_coding	8.69087	3.71095	0.417403	0.475002	1.04276	0	0.297059	5.82078e-05
ENSMUSG00000025572.17	Tmc6	protein_coding	36.8996	1.69187	-0.902081	0.276403	-3.47793	1	0.000505293	5.82078e-05
ENSMUSG00000097789.2	Gm2115	protein_coding	447.352	0.496968	-1.5092	0.0949189	-16.0415	1	6.55863e-58	5.82078e-05
ENSMUSG00000025239.3	Limd1	protein_coding	270.391	0.498827	-0.804762	0.100499	-8.07933	1	6.5124e-16	5.90649e-05
ENSMUSG00000038550.10	Ciart	protein_coding	397.75	0.485302	1.20087	0.112833	10.7727	1	4.63112e-27	5.99619e-05
ENSMUSG00000021879.13	Dnah12	protein_coding	14.4898	3.16394	-0.187838	0.433987	-0.489454	0	0.62452	6.05745e-05
ENSMUSG00000026824.11	Kcnj3	protein_coding	899.054	0.394907	-0.0694372	0.0875104	-0.798301	0	0.424696	6.08881e-05
ENSMUSG00000021194.6	Chga	protein_coding	5112.69	0.177942	0.902902	0.040739	22.1987	1	3.53562e-109	6.2123e-05
ENSMUSG00000037169.15	Mycn	protein_coding	161.202	0.608575	0.673766	0.137846	4.97869	1	6.40147e-07	6.35782e-05
ENSMUSG00000030539.13	Sema4b	protein_coding	389.395	0.400204	-0.317849	0.0857424	-3.72978	0	0.000191646	6.38767e-05
ENSMUSG00000039629.14	Strip2	protein_coding	7355.27	0.273118	0.876321	0.0617462	14.2449	1	4.82202e-46	6.44754e-05
ENSMUSG00000004730.15	Adgre1	protein_coding	95.3095	1.15759	-1.85579	0.190609	-10.0493	1	9.24911e-24	6.47535e-05
ENSMUSG00000051504.18	Siglech	protein_coding	226.357	0.80688	-2.39728	0.137909	-17.6893	1	5.07287e-70	6.49104e-05
ENSMUSG00000020889.11	Nr1d1	protein_coding	4071.3	0.180147	0.837261	0.0416338	20.1447	1	2.99345e-90	6.58859e-05
ENSMUSG00000006932.17	Ctnnb1	protein_coding	12954.6	0.137241	0.684431	0.0312449	21.9262	1	1.46195e-106	6.70221e-05
ENSMUSG00000032085.5	Tagln	protein_coding	175.904	0.602242	0.763936	0.138579	5.62378	1	1.86819e-08	6.88801e-05
ENSMUSG00000001029.15	Icam2	protein_coding	21.6069	2.5399	-1.20343	0.337344	-3.86349	1	0.000111778	6.90003e-05
ENSMUSG00000030108.14	Slc6a13	protein_coding	47.9113	1.375	-1.1279	0.240876	-4.89983	1	9.59192e-07	6.90003e-05
ENSMUSG00000030555.16	Ttc23	protein_coding	46.5344	1.22524	-0.964973	0.218788	-4.57279	1	4.81271e-06	6.90003e-05
ENSMUSG00000028382.15	Ptbp3	protein_coding	825.59	0.286964	-0.176779	0.0625355	-2.83892	0	0.00452668	6.95718e-05
ENSMUSG00000001020.8	S100a4	protein_coding	16.5777	3.5739	-0.911898	0.392186	-2.58199	1	0.00982325	6.98383e-05
ENSMUSG00000038387.9	Rras	protein_coding	108.537	0.830018	-0.744009	0.162112	-4.70352	1	2.55709e-06	6.98566e-05
ENSMUSG00000021596.16	Mctp1	protein_coding	6547.61	0.182202	0.860896	0.0417698	20.6455	1	1.07241e-94	7.09373e-05
ENSMUSG00000004270.13	Lpcat3	protein_coding	295.505	0.483656	-0.605864	0.100573	-6.08182	1	1.18825e-09	7.14597e-05
ENSMUSG00000033685.13	Ucp2	protein_coding	334.623	0.637981	-1.68103	0.128971	-13.2332	1	5.64448e-40	7.22419e-05
ENSMUSG00000018672.15	Copz2	protein_coding	45.3344	1.5588	-1.30316	0.257652	-5.3348	1	9.5651e-08	7.25822e-05
ENSMUSG00000027947.11	Il6ra	protein_coding	112.527	0.871063	-1.10753	0.165847	-6.84383	1	7.71056e-12	7.32015e-05
ENSMUSG00000099762.3	Gm21149	protein_coding	8.32216	5.66407	0.614645	0.571642	1.35532	0	0.175316	7.36103e-05
ENSMUSG00000042010.16	Acacb	protein_coding	80.1505	1.06278	-1.11174	0.199712	-5.75506	1	8.6613e-09	7.36103e-05
ENSMUSG00000050896.12	Rtn4rl2	protein_coding	93.7311	2.49636	-0.255292	0.54801	-0.574493	0	0.565634	7.3697e-05
ENSMUSG00000046280.9	She	protein_coding	63.6104	1.2481	-1.51092	0.212394	-7.38245	1	1.55398e-13	7.37163e-05
ENSMUSG00000023949.7	Tcte1	protein_coding	23.1715	1.81611	-0.316619	0.331139	-1.03019	0	0.302919	7.37933e-05
ENSMUSG00000032431.6	Crtap	protein_coding	67.9025	1.08196	-0.87914	0.203838	-4.46832	1	7.8836e-06	7.37933e-05
ENSMUSG00000021003.10	Galc	protein_coding	743.955	0.313571	-0.920989	0.0651992	-14.1825	1	1.17508e-45	7.43971e-05
ENSMUSG00000021273.10	Fdft1	protein_coding	2078.53	0.200896	0.602854	0.0465732	12.9714	1	1.77866e-38	7.70722e-05
ENSMUSG00000024188.16	Luc7l	protein_coding	3109.82	0.172104	0.324437	0.0394267	8.24136	0	1.70264e-16	7.81117e-05
ENSMUSG00000032487.8	Ptgs2	protein_coding	94.3821	0.819869	0.391951	0.18173	2.22303	0	0.0262141	7.95259e-05
ENSMUSG00000022887.9	Masp1	protein_coding	137.01	0.790799	-1.7491	0.145554	-12.2129	1	2.65177e-34	7.99845e-05
ENSMUSG00000005103.12	Wdr1	protein_coding	2773.36	0.185377	0.229806	0.0423014	5.44211	0	5.26529e-08	8.00541e-05
ENSMUSG00000035376.10	Hacd2	protein_coding	732.304	0.293492	-0.0500865	0.0652237	-0.771367	0	0.44049	8.21043e-05
ENSMUSG00000033542.13	Arhgef5	protein_coding	31.2513	1.97734	-1.46491	0.291097	-5.35821	1	8.40519e-08	8.3177e-05
ENSMUSG00000061132.13	Blnk	protein_coding	48.4226	1.50946	-1.34148	0.259058	-5.47235	1	4.44104e-08	8.35632e-05
ENSMUSG00000033308.16	Dpyd	protein_coding	96.4398	0.759087	-0.43673	0.157954	-2.8121	0	0.00492188	8.44846e-05
ENSMUSG00000006517.5	Mvd	protein_coding	344.441	0.382703	0.665939	0.0895884	7.49005	1	6.88493e-14	8.55943e-05
ENSMUSG00000034520.14	Gjc1	protein_coding	60.4374	1.09775	-0.60138	0.213634	-2.9289	1	0.00340162	8.68895e-05
ENSMUSG00000039952.15	Dag1	protein_coding	4451.82	0.141564	0.534985	0.0330284	16.215	0	3.94759e-59	8.80965e-05
ENSMUSG00000040125.4	Gpr26	protein_coding	5936.46	0.388786	0.153812	0.0889265	1.74305	0	0.0813255	8.85029e-05
ENSMUSG00000068479.5	Mfap1a	protein_coding	1826.05	0.201514	0.634269	0.0473515	13.4241	1	4.36831e-41	9.07893e-05
ENSMUSG00000035179.4	Ppp1r32	protein_coding	22.5563	1.69472	0.178232	0.328253	0.601929	0	0.547221	9.26461e-05
ENSMUSG00000031586.17	Rbpms	protein_coding	37.5901	1.60956	-1.20255	0.268958	-4.73596	1	2.18019e-06	9.26627e-05
ENSMUSG00000032554.15	Trf	protein_coding	5092.57	0.278716	-2.76826	0.0589813	-47.0986	1	0	9.38982e-05
ENSMUSG00000033793.12	Atp6v1h	protein_coding	4651.23	0.136614	0.842149	0.0325139	25.9282	1	3.20686e-148	9.39792e-05
ENSMUSG00000028445.7	Enho	protein_coding	612.107	0.354979	-1.49507	0.0706982	-21.2452	1	3.65174e-100	9.47685e-05
ENSMUSG00000051590.9	Map3k19	protein_coding	111.25	0.771347	-0.89359	0.156038	-5.83054	1	5.52485e-09	9.52434e-05
ENSMUSG00000028444.17	Cntfr	protein_coding	1838.85	0.249287	-0.609954	0.0553657	-11.0495	1	2.20426e-28	9.54533e-05
ENSMUSG00000068037.11	Mas1	protein_coding	273.656	0.592379	0.520759	0.135849	3.90148	0	9.56073e-05	9.54972e-05
ENSMUSG00000044772.2	Sntn	protein_coding	5.11874	5.62611	0.651692	0.654037	1.35273	0	0.176143	9.57924e-05
ENSMUSG00000006273.14	Atp6v1b2	protein_coding	19997.3	0.0990539	0.958242	0.0231942	41.3354	1	0	9.58207e-05
ENSMUSG00000047735.14	Samd9l	protein_coding	57.1607	1.4489	-1.7868	0.236409	-7.9068	1	2.64079e-15	9.59915e-05
ENSMUSG00000028179.12	Cth	protein_coding	61.1538	0.944181	-0.154848	0.196082	-0.809961	0	0.417963	9.72084e-05
ENSMUSG00000040812.14	Agbl2	protein_coding	126.473	0.623525	0.765361	0.145169	5.36768	1	7.97568e-08	9.72762e-05
ENSMUSG00000003573.15	Homer3	protein_coding	138.639	0.805943	-0.966183	0.162788	-6.08057	1	1.19758e-09	9.92019e-05
ENSMUSG00000048163.13	Selplg	protein_coding	529.178	0.820503	-2.41456	0.172051	-14.432	1	3.25397e-47	9.99726e-05
ENSMUSG00000026234.12	Ncl	protein_coding	12352.3	0.116315	0.949479	0.027408	34.6679	1	2.40298e-263	0.000100527
ENSMUSG00000105504.4	Gbp5	protein_coding	35.5714	1.88316	-1.36028	0.291514	-5.00212	1	5.67027e-07	0.000102152
ENSMUSG00000032369.13	Plscr1	protein_coding	21.3838	2.16421	-1.02848	0.325881	-3.3803	1	0.000724074	0.000103249
ENSMUSG00000055322.15	Tns1	protein_coding	1164.31	0.338808	-0.333544	0.0763498	-4.39433	0	1.11113e-05	0.000105834
ENSMUSG00000031024.13	St5	protein_coding	266.897	0.500581	-0.874229	0.10435	-8.45885	1	2.7003e-17	0.000106061
ENSMUSG00000019997.11	Ccn2	protein_coding	203.973	1.88387	-1.06359	0.421972	-2.91625	1	0.00354261	0.000106146
ENSMUSG00000006498.16	Ptbp1	protein_coding	499.58	0.378398	-0.715577	0.081467	-8.83743	1	9.7947e-19	0.000106309
ENSMUSG00000020849.13	Ywhae	protein_coding	23056.5	0.104368	0.612239	0.0243544	25.1533	1	1.30077e-139	0.000107037
ENSMUSG00000022898.13	Vps26c	protein_coding	531.339	0.325356	-0.254719	0.0721582	-3.54617	0	0.000390873	0.000107318
ENSMUSG00000070570.5	Slc17a7	protein_coding	3819.79	2.70152	-0.216001	0.625343	-0.448574	0	0.653739	0.00010877
ENSMUSG00000015341.17	Golga7	protein_coding	1654.47	0.212738	-1.13976	0.0448792	-25.4459	1	7.83827e-143	0.000109251
ENSMUSG00000020743.15	Mif4gd	protein_coding	150.454	0.704643	-0.892396	0.143431	-6.3391	1	2.31107e-10	0.000109261
ENSMUSG00000063605.5	Ccdc102a	protein_coding	22.6605	1.77225	-0.464552	0.320637	-1.55424	0	0.120128	0.000109432
ENSMUSG00000028309.14	Rnf20	protein_coding	1653.25	0.202395	0.0266993	0.046418	0.576538	0	0.564252	0.000109432
ENSMUSG00000027861.13	Casq2	protein_coding	147.961	0.622501	0.833904	0.148625	5.74596	1	9.1401e-09	0.000110115
ENSMUSG00000043587.15	Pxylp1	protein_coding	390.002	0.39549	0.196237	0.090613	2.18331	0	0.0290127	0.000110366
ENSMUSG00000021457.14	Syk	protein_coding	72.5324	1.09969	-1.39199	0.196169	-7.33828	1	2.16351e-13	0.000110866
ENSMUSG00000059824.12	Dbp	protein_coding	4758.17	0.26567	0.919293	0.062284	14.8158	1	1.15801e-49	0.000114699
ENSMUSG00000037139.15	Myom3	protein_coding	77.0806	1.10001	-0.601185	0.223327	-2.81938	1	0.00481167	0.000115792
ENSMUSG00000040950.13	Mgl2	protein_coding	7.10419	5.53606	-0.0115134	0.55974	0.00923168	0	0.992634	0.000117414
ENSMUSG00000047712.8	Ust	protein_coding	1090.81	0.255606	0.296597	0.0596287	4.99135	0	5.9959e-07	0.000117448
ENSMUSG00000067860.11	Zic3	protein_coding	100.169	0.7398	-0.88522	0.149749	-6.01287	1	1.82272e-09	0.000119203
ENSMUSG00000033715.15	Akr1c14	protein_coding	24.8816	2.15565	-1.15132	0.328296	-3.80777	1	0.000140223	0.000119636
ENSMUSG00000041187.16	Prkd2	protein_coding	45.2661	1.37989	-1.17368	0.246931	-4.99083	1	6.01197e-07	0.000120036
ENSMUSG00000040006.13	Ginm1	protein_coding	244.487	0.482	-0.548921	0.103217	-5.36795	0	7.96379e-08	0.000120036
ENSMUSG00000075593.10	Gal3st4	protein_coding	53.8081	1.51738	-1.63612	0.255604	-6.75887	1	1.39069e-11	0.000121837
ENSMUSG00000022098.10	Bmp1	protein_coding	336.179	0.512967	-0.925061	0.109485	-8.54584	1	1.27606e-17	0.000121837
ENSMUSG00000051669.6	AU021092	protein_coding	25.4249	2.20371	-1.08491	0.34835	-3.41738	1	0.000632261	0.000123512
ENSMUSG00000023232.17	Serinc2	protein_coding	18.0964	2.69319	-0.564647	0.457164	-1.42987	0	0.152753	0.000124093
ENSMUSG00000025651.14	Uqcrc1	protein_coding	5964.05	0.114966	0.817759	0.0278628	29.3717	1	1.26106e-189	0.000127304
ENSMUSG00000069892.9	9930111J21Rik2	protein_coding	83.3501	1.25026	-1.82088	0.218382	-8.68518	1	3.78159e-18	0.000127636
ENSMUSG00000030092.14	Cntn6	protein_coding	485.842	0.335893	0.627032	0.0803524	7.8522	1	4.08789e-15	0.000128862
ENSMUSG00000046743.6	Fat4	protein_coding	157.571	0.640566	-0.915472	0.134306	-6.91439	1	4.69886e-12	0.000129089
ENSMUSG00000020357.3	Flt4	protein_coding	76.3111	1.07938	-1.09379	0.202661	-5.61295	1	1.9891e-08	0.000129305
ENSMUSG00000020186.7	Csrp2	protein_coding	51.9427	1.11448	-0.592763	0.225107	-2.73797	1	0.0061819	0.000129598
ENSMUSG00000022464.14	Slc38a4	protein_coding	27.8882	1.36915	0.370389	0.287411	1.38825	0	0.16506	0.000132654
ENSMUSG00000035954.10	Dock4	protein_coding	4293.25	0.260434	0.166897	0.0609527	2.74807	0	0.00599479	0.000133575
ENSMUSG00000049154.11	Fam183b	protein_coding	18.8681	1.86047	-0.0565222	0.368768	-0.153274	0	0.878183	0.000135613
ENSMUSG00000021759.14	Plpp1	protein_coding	426.842	0.332729	0.580977	0.0798063	7.32462	0	2.39569e-13	0.000136219
ENSMUSG00000015149.14	Sirt2	protein_coding	2513.71	0.192992	-0.740203	0.0433778	-17.0951	1	1.61302e-65	0.000137126
ENSMUSG00000027887.11	Sypl2	protein_coding	23.876	1.85864	-0.898634	0.324435	-2.97528	1	0.00292719	0.000137411
ENSMUSG00000052681.8	Rap1b	protein_coding	1154.28	0.231391	-0.444701	0.0518099	-8.60552	0	7.59732e-18	0.000137433
ENSMUSG00000003865.16	Gys1	protein_coding	363.84	0.409089	-0.256755	0.0914607	-2.82924	0	0.00466581	0.00013802
ENSMUSG00000049929.7	Lpar4	protein_coding	21.9973	2.47425	-1.4378	0.346882	-4.49262	1	7.0351e-06	0.000138361
ENSMUSG00000021408.15	Ripk1	protein_coding	86.0543	0.991785	-0.872033	0.204093	-4.4276	1	9.52888e-06	0.000140962
ENSMUSG00000022893.14	Adamts1	protein_coding	110.441	0.881822	-1.15759	0.172628	-6.89102	1	5.53931e-12	0.00014167
ENSMUSG00000032047.5	Acat1	protein_coding	2752.04	0.148004	0.764496	0.0362795	21.0995	1	8.03905e-99	0.000143705
ENSMUSG00000021929.9	Kpna3	protein_coding	2668.43	0.15357	0.508082	0.0369867	13.7551	0	4.74648e-43	0.000147288
ENSMUSG00000044456.16	Rin3	protein_coding	42.0777	1.57943	-1.20703	0.283969	-4.54383	1	5.52421e-06	0.000147592
ENSMUSG00000014444.17	Piezo1	protein_coding	63.9635	1.31233	-1.63336	0.229116	-7.44565	1	9.64658e-14	0.000149035
ENSMUSG00000004837.2	Grap	protein_coding	62.7919	1.1808	-1.29424	0.215186	-6.2609	1	3.82753e-10	0.000149035
ENSMUSG00000118219.1	AC124108.1	protein_coding	53.2463	1.00373	-0.589564	0.208211	-2.91154	1	0.00359655	0.000149035
ENSMUSG00000047671.8	Tctex1d4	protein_coding	6.7443	5.49807	0.949616	0.629808	1.97429	0	0.0483489	0.000149525
ENSMUSG00000053399.9	Adamts18	protein_coding	41.7982	1.27434	-0.344205	0.265371	-1.36261	0	0.173004	0.000151104
ENSMUSG00000037287.15	Tbcel	protein_coding	1523.31	0.188728	-0.020851	0.0438823	-0.475999	0	0.634075	0.000151656
ENSMUSG00000021638.12	Ocln	protein_coding	90.9979	0.935533	-1.264	0.184579	-7.0434	1	1.87607e-12	0.000152362
ENSMUSG00000033355.6	Rtp4	protein_coding	23.5438	1.88768	-0.575226	0.321895	-1.92934	0	0.0536884	0.000153727
ENSMUSG00000041797.7	Abca9	protein_coding	171.223	0.937874	-2.13915	0.178165	-12.3539	1	4.63966e-35	0.000154793
ENSMUSG00000009687.14	Fxyd5	protein_coding	56.5359	1.29372	-1.40471	0.231275	-6.34415	1	2.23656e-10	0.000157017
ENSMUSG00000003477.5	Inmt	protein_coding	11.0812	4.63633	-0.328602	0.443908	-0.813013	0	0.416211	0.000157209
ENSMUSG00000030717.9	Nupr1	protein_coding	57.5725	1.26825	-0.910239	0.237201	-4.0453	1	5.22563e-05	0.000158346
ENSMUSG00000026826.13	Nr4a2	protein_coding	264.516	2.20831	-0.467101	0.516104	-1.1069	0	0.268339	0.000158454
ENSMUSG00000016087.13	Fli1	protein_coding	61.9367	1.42045	-2.19787	0.226631	-10.1035	1	5.33001e-24	0.000159832
ENSMUSG00000071369.11	Map3k5	protein_coding	1227.54	0.21595	0.817382	0.0531303	15.4252	1	1.10788e-53	0.000164025
ENSMUSG00000062175.13	Tgif2	protein_coding	23.5938	1.9705	-0.674004	0.355362	-2.09027	1	0.0365937	0.000164912
ENSMUSG00000005142.10	Man2b1	protein_coding	1140.85	0.217951	0.217435	0.0517385	4.21362	0	2.51313e-05	0.000164912
ENSMUSG00000026768.10	Itga8	protein_coding	26.7572	1.58328	-0.954376	0.285084	-3.54045	1	0.00039944	0.000165766
ENSMUSG00000049744.15	Arhgap15	protein_coding	43.6373	1.23969	-0.122095	0.252598	-0.513928	0	0.607302	0.000166171
ENSMUSG00000030654.9	Arl6ip1	protein_coding	5751.39	0.130779	0.359533	0.0313288	11.4871	0	1.53168e-30	0.000166439
ENSMUSG00000031661.12	Nkd1	protein_coding	254.44	0.642066	-1.83122	0.125199	-14.8467	1	7.3112e-50	0.000166716
ENSMUSG00000032419.8	Tbx18	protein_coding	22.1091	1.8658	-0.626139	0.331219	-2.04335	0	0.0410178	0.000166729
ENSMUSG00000026688.5	Mgst3	protein_coding	738.767	0.324942	0.471594	0.0777969	6.09725	0	1.07906e-09	0.000168211
ENSMUSG00000043020.13	Wdr63	protein_coding	7.85111	4.70978	0.356495	0.513723	0.84524	0	0.397977	0.000169847
ENSMUSG00000048747.14	E130114P18Rik	protein_coding	56.4151	1.20091	-1.39032	0.220833	-6.54844	1	5.81411e-11	0.000171868
ENSMUSG00000035539.13	Ccdc180	protein_coding	10.2967	2.85954	0.419827	0.474825	1.06051	0	0.288914	0.000172079
ENSMUSG00000026383.14	Epb41l5	protein_coding	175.287	0.579	-0.577833	0.125719	-4.66028	0	3.15781e-06	0.000172079
ENSMUSG00000026315.13	Serpinb8	protein_coding	15.6555	1.91343	-0.184594	0.371578	-0.520331	0	0.602833	0.000173926
ENSMUSG00000020100.15	Slc29a3	protein_coding	382.361	0.466346	-1.34252	0.0980395	-13.8159	1	2.04346e-43	0.00017504
ENSMUSG00000000340.10	Dbt	protein_coding	510.203	0.35567	-0.332529	0.0811782	-4.12076	0	3.77618e-05	0.000175679
ENSMUSG00000044308.17	Ubr3	protein_coding	5374.25	0.189778	0.270437	0.0453462	5.97583	0	2.28924e-09	0.000179188
ENSMUSG00000051048.17	P4ha3	protein_coding	70.9924	0.91904	-0.446274	0.19719	-2.33179	0	0.0197116	0.00017921
ENSMUSG00000025403.5	Shmt2	protein_coding	365.241	0.361547	0.344798	0.086178	4.02972	0	5.58428e-05	0.000179578
ENSMUSG00000034480.18	Diaph2	protein_coding	2340.69	0.209342	0.754947	0.0510724	14.8197	1	1.09277e-49	0.000181523
ENSMUSG00000026896.14	Ifih1	protein_coding	49.9884	1.43426	-1.35446	0.261883	-5.47201	1	4.44971e-08	0.000181801
ENSMUSG00000073987.4	Ggh	protein_coding	217.587	0.461481	-0.248252	0.10327	-2.42605	0	0.015264	0.000182087
ENSMUSG00000037254.18	Itih2	protein_coding	24.1999	1.56715	-0.511331	0.294928	-1.83686	0	0.0662312	0.000182542
ENSMUSG00000029163.9	Emilin1	protein_coding	25.8989	1.6475	-0.303934	0.31575	-1.0407	0	0.298017	0.000184576
ENSMUSG00000028832.11	Stmn1	protein_coding	4611.61	0.475648	-0.417493	0.113434	-3.72632	0	0.000194297	0.000187872
ENSMUSG00000020272.8	Stk10	protein_coding	145.933	0.642701	-0.605325	0.139353	-4.41883	1	9.92373e-06	0.000191153
ENSMUSG00000025902.13	Sox17	protein_coding	42.4639	1.59169	-1.56295	0.271524	-6.09818	1	1.07282e-09	0.000192122
ENSMUSG00000035873.8	Pawr	protein_coding	23.1824	1.72013	-0.664054	0.327335	-2.18159	1	0.0291399	0.00019361
ENSMUSG00000070327.14	Rnf213	protein_coding	164.572	0.813269	-2.08956	0.155223	-13.7474	1	5.2796e-43	0.000196678
ENSMUSG00000009734.18	Pou6f2	protein_coding	59.0267	0.804779	0.544002	0.187754	2.9932	0	0.00276073	0.000197482
ENSMUSG00000031557.16	Plekha2	protein_coding	530.954	0.360703	0.183744	0.0857071	2.15932	0	0.0308253	0.000198646
ENSMUSG00000022831.14	Hcls1	protein_coding	65.1488	1.20393	-1.52051	0.217741	-7.27514	1	3.46061e-13	0.000203804
ENSMUSG00000051910.13	Sox6	protein_coding	466.395	0.461886	-2.13616	0.0935592	-23.0098	1	3.71882e-117	0.000212473
ENSMUSG00000042401.7	Crtac1	protein_coding	713.364	0.589983	-0.000639489	0.141052	-0.00399759	0	0.99681	0.000215055
ENSMUSG00000001630.13	Stk38l	protein_coding	767.059	0.25376	0.236949	0.0612143	3.88501	0	0.000102324	0.000220494
ENSMUSG00000000318.16	Clec10a	protein_coding	5.96966	4.63951	0.658915	0.53843	1.47346	0	0.140626	0.000222032
ENSMUSG00000040841.5	Six5	protein_coding	20.085	2.01756	-0.747107	0.343449	-2.37673	1	0.0174668	0.000222064
ENSMUSG00000029154.13	Cwh43	protein_coding	17.7251	2.34282	-0.80438	0.388742	-2.31571	1	0.020574	0.000223193
ENSMUSG00000004035.12	Gstm7	protein_coding	284.96	0.435359	-0.441484	0.0986943	-4.50988	0	6.48641e-06	0.000227101
ENSMUSG00000074001.3	Klhl40	protein_coding	26.5852	1.39027	0.316727	0.304776	1.1291	0	0.258856	0.000233703
ENSMUSG00000045934.15	Mtmr11	protein_coding	67.7849	1.10466	-1.31054	0.217048	-6.28412	1	3.29715e-10	0.000238178
ENSMUSG00000029168.14	Dpysl5	protein_coding	1437.99	0.211174	0.241174	0.0513311	4.71051	0	2.47093e-06	0.000238566
ENSMUSG00000028452.7	Vcp	protein_coding	10715	0.0986928	1.04684	0.024804	42.23	1	0	0.000240974
ENSMUSG00000026833.18	Olfm1	protein_coding	5074.32	0.482477	-0.196913	0.116924	-1.70635	0	0.0879421	0.000241312
ENSMUSG00000037747.9	Phyhipl	protein_coding	4904.42	0.142644	0.318449	0.0348506	9.14833	0	5.78178e-20	0.000241759
ENSMUSG00000031170.14	Slc38a5	protein_coding	46.0135	1.35519	-1.26252	0.250348	-5.29904	1	1.16415e-07	0.000251226
ENSMUSG00000053141.16	Ptprt	protein_coding	4558.15	0.225502	-0.224181	0.0545596	-4.12051	0	3.78027e-05	0.00025305
ENSMUSG00000039519.6	Cyp7b1	protein_coding	361.978	0.362084	0.738472	0.090935	8.18504	1	2.7222e-16	0.000258132
ENSMUSG00000016528.10	Mapkapk2	protein_coding	406.688	0.361699	-0.72391	0.0806699	-9.02853	1	1.73999e-19	0.000258436
ENSMUSG00000021814.17	Anxa7	protein_coding	1928.68	0.156521	0.733847	0.0398426	18.4467	1	5.53953e-76	0.000260181
ENSMUSG00000047045.17	Tmem164	protein_coding	1706.43	0.199787	0.409272	0.0492935	8.3224	0	8.61984e-17	0.00026047
ENSMUSG00000028551.14	Cdkn2c	protein_coding	28.2999	1.77944	-1.03524	0.30659	-3.64962	1	0.000262633	0.000263594
ENSMUSG00000034401.16	Spata6	protein_coding	47.4485	1.36627	-1.04072	0.262045	-4.21074	1	2.54536e-05	0.000263594
ENSMUSG00000030847.8	Bag3	protein_coding	163.28	0.558337	-0.300072	0.125922	-2.41755	0	0.0156252	0.000265125
ENSMUSG00000001627.12	Ifrd1	protein_coding	592.396	0.296445	-0.000492443	0.0709598	-0.00674335	0	0.99462	0.000273202
ENSMUSG00000028599.10	Tnfrsf1b	protein_coding	68.5022	1.18668	-1.62192	0.220311	-7.6781	1	1.61471e-14	0.000277257
ENSMUSG00000050737.13	Ptges	protein_coding	40.319	1.15112	-0.560471	0.239062	-2.44216	0	0.0145998	0.000277345
ENSMUSG00000024501.20	Dpysl3	protein_coding	1125.72	0.371702	-0.160543	0.0902447	-1.79218	0	0.0731047	0.000289204
ENSMUSG00000057193.8	Slc44a2	protein_coding	778.451	0.257226	-0.336519	0.0602951	-5.60091	0	2.13224e-08	0.000289918
ENSMUSG00000038530.11	Rgs4	protein_coding	22297.8	0.338935	1.0412	0.0834271	12.566	1	3.24664e-36	0.000292189
ENSMUSG00000027860.15	Vangl1	protein_coding	76.5101	1.00852	-1.22638	0.206564	-6.1533	1	7.58865e-10	0.000295207
ENSMUSG00000032718.4	Mansc1	protein_coding	246.167	0.43141	0.887646	0.111257	8.07916	1	6.52164e-16	0.000298126
ENSMUSG00000017756.9	Slc12a7	protein_coding	60.5148	1.00152	-0.983702	0.203913	-4.98629	1	6.15485e-07	0.000298734
ENSMUSG00000018334.18	Ksr1	protein_coding	1558.75	0.201327	0.751408	0.0508148	14.8224	1	1.05006e-49	0.000298734
ENSMUSG00000021508.11	Cxcl14	protein_coding	1870.5	0.45214	-0.940349	0.109597	-8.68021	1	3.9504e-18	0.000303823
ENSMUSG00000019883.11	Echdc1	protein_coding	617.001	0.306905	-0.173872	0.0731772	-2.38827	0	0.0169281	0.000304946
ENSMUSG00000028082.13	Sh3d19	protein_coding	220.471	0.627944	-1.78006	0.129989	-13.9036	1	6.02544e-44	0.000305505
ENSMUSG00000002944.15	Cd36	protein_coding	13.2985	1.76177	0.811165	0.392747	2.31897	1	0.0203968	0.000307591
ENSMUSG00000035033.15	Tbr1	protein_coding	436.446	2.30115	-0.226833	0.56411	-0.50326	0	0.614782	0.000308861
ENSMUSG00000045094.8	Arhgef37	protein_coding	32.9005	1.49183	-0.778793	0.291114	-2.86742	1	0.00413833	0.000309558
ENSMUSG00000005125.13	Ndrg1	protein_coding	1466.29	0.378471	-2.57533	0.083405	-31.0885	1	3.44826e-212	0.000314868
ENSMUSG00000037625.7	Cldn11	protein_coding	2655.72	0.423336	-2.65244	0.0994121	-26.9395	1	7.56628e-160	0.00031876
ENSMUSG00000031167.16	Rbm3	protein_coding	1298.09	0.636328	0.634457	0.157519	4.12475	1	3.71146e-05	0.000328777
ENSMUSG00000026730.12	Pter	protein_coding	31.0423	1.80379	-1.30989	0.300549	-4.69136	1	2.71395e-06	0.000330292
ENSMUSG00000034467.7	Dynlrb2	protein_coding	19.7041	1.57997	0.484032	0.351654	1.52947	0	0.126147	0.000334157
ENSMUSG00000021715.12	Cwc27	protein_coding	384.851	0.338363	0.75044	0.0868555	8.70319	1	3.22671e-18	0.000334697
ENSMUSG00000018379.17	Srsf1	protein_coding	4038.24	0.12583	0.224257	0.0313607	7.15778	0	8.19945e-13	0.000335043
ENSMUSG00000057103.10	Nat8f1	protein_coding	153.263	0.577942	-0.379643	0.132274	-2.91445	0	0.0035631	0.000335456
ENSMUSG00000028833.13	Ncdn	protein_coding	79345.3	0.138073	1.38451	0.0343591	40.3418	1	0	0.000338692
ENSMUSG00000021518.4	Ptdss1	protein_coding	1678.64	0.171846	0.0184005	0.0421579	0.437296	0	0.661897	0.00033905
ENSMUSG00000038188.17	Scarf1	protein_coding	19.0961	2.24114	-0.922571	0.374901	-2.73196	1	0.00629579	0.000343148
ENSMUSG00000032370.8	Lactb	protein_coding	615.294	0.26942	0.838389	0.0701012	12.017	1	2.89246e-33	0.000343148
ENSMUSG00000034171.13	Faah	protein_coding	561.088	0.40699	0.219835	0.100473	2.20965	0	0.0271296	0.000347188
ENSMUSG00000044254.6	Pcsk9	protein_coding	178.012	0.576997	0.832906	0.146098	5.81901	1	5.91956e-09	0.000348651
ENSMUSG00000015468.14	Notch4	protein_coding	88.8774	0.926898	-1.40048	0.189696	-7.61618	1	2.6129e-14	0.000351571
ENSMUSG00000050625.4	Ccdc121	protein_coding	7.84863	4.49099	0.374259	0.521426	0.886001	0	0.375617	0.000351634
ENSMUSG00000058587.9	Tmod3	protein_coding	753.398	0.249701	-0.20892	0.0598916	-3.50011	0	0.000465074	0.000354162
ENSMUSG00000048756.11	Foxo3	protein_coding	3819.58	0.185512	0.847111	0.0470557	18.0415	1	9.20519e-73	0.000354162
ENSMUSG00000033105.12	Lss	protein_coding	793.443	0.28918	0.066231	0.0711516	0.935862	0	0.349344	0.000355419
ENSMUSG00000024151.13	Msh2	protein_coding	784.374	0.276463	0.614009	0.0701964	8.78843	1	1.51665e-18	0.00035947
ENSMUSG00000026208.9	Des	protein_coding	20.9246	1.77013	-0.479312	0.34483	-1.51255	0	0.130394	0.000360342
ENSMUSG00000023959.9	Clic5	protein_coding	108.388	0.969138	-2.07864	0.180093	-11.8713	1	1.66771e-32	0.000364517
ENSMUSG00000040562.12	Gstm2	protein_coding	17.0227	1.96761	-0.57762	0.364189	-1.73703	0	0.0823827	0.000364691
ENSMUSG00000020241.13	Col6a2	protein_coding	365.532	0.38506	1.14577	0.100949	11.4604	1	2.08511e-30	0.000364691
ENSMUSG00000037408.10	Cnnm4	protein_coding	553.584	0.327902	0.687904	0.0834922	8.2942	1	1.09318e-16	0.000364861
ENSMUSG00000078622.8	Ccdc47	protein_coding	3665.26	0.153493	0.684296	0.0391067	17.5242	1	9.36569e-69	0.000367325
ENSMUSG00000075270.11	Pde11a	protein_coding	149.541	0.46088	0.476234	0.115223	4.17895	0	2.92852e-05	0.000370445
ENSMUSG00000030708.14	Dnajb13	protein_coding	8.56975	4.4949	0.251912	0.526723	0.601537	0	0.547483	0.000372336
ENSMUSG00000034024.8	Cct2	protein_coding	4258.38	0.130707	0.803413	0.033701	23.8658	1	6.94827e-126	0.00037386
ENSMUSG00000040189.18	Ccdc114	protein_coding	30.636	1.51086	-0.812853	0.299882	-2.90959	1	0.003619	0.000374748
ENSMUSG00000040229.11	Gpr34	protein_coding	202.196	0.915705	-2.85319	0.165939	-17.6332	1	1.3706e-69	0.000377205
ENSMUSG00000029621.14	Arpc1a	protein_coding	7544.27	0.127852	1.1953	0.032981	36.2805	1	3.28409e-288	0.000377267
ENSMUSG00000022451.12	Twf1	protein_coding	1297.89	0.206362	0.199469	0.0515641	3.87845	0	0.000105125	0.000379246
ENSMUSG00000081683.5	Fzd10	protein_coding	17.0433	2.26692	-0.434117	0.418171	-1.17652	0	0.239386	0.000385609
ENSMUSG00000032006.15	Pdgfd	protein_coding	24.7199	1.97099	-1.32223	0.328827	-4.33523	1	1.45605e-05	0.000386395
ENSMUSG00000039963.19	Ccdc40	protein_coding	70.9285	0.796544	0.167282	0.188846	0.917718	0	0.358766	0.000386518
ENSMUSG00000022614.8	Lmf2	protein_coding	263.808	0.429104	-0.660188	0.0982478	-6.77677	1	1.2289e-11	0.000392402
ENSMUSG00000035929.11	H2-Q4	protein_coding	42.8029	1.26721	-1.22469	0.244352	-5.25284	1	1.49774e-07	0.000396216
ENSMUSG00000014303.13	Glis2	protein_coding	164.041	0.562394	-0.712343	0.127173	-5.68013	1	1.34591e-08	0.000398679
ENSMUSG00000055612.15	Cdca7	protein_coding	105.163	0.734401	-0.390265	0.168765	-2.37221	0	0.0176819	0.000404974
ENSMUSG00000035493.10	Tgfbi	protein_coding	60.7759	1.15798	-1.07628	0.236555	-4.78856	1	1.67985e-06	0.000406929
ENSMUSG00000052155.5	Acvr2a	protein_coding	1498.09	0.179977	0.0892437	0.0449754	1.9888	0	0.0467229	0.000409996
ENSMUSG00000026637.13	Traf5	protein_coding	28.8484	1.38957	-0.0459193	0.298328	-0.161639	0	0.87159	0.000411438
ENSMUSG00000029182.10	1700001C02Rik	protein_coding	6.9422	3.54541	0.743137	0.597419	1.60295	0	0.108946	0.000413041
ENSMUSG00000031245.8	Hmgn5	protein_coding	234.005	0.427897	0.255554	0.106213	2.43241	0	0.0149987	0.000413248
ENSMUSG00000023348.11	Trip6	protein_coding	40.2902	1.10379	-0.429786	0.236741	-1.89582	0	0.0579842	0.000417873
ENSMUSG00000042228.14	Lyn	protein_coding	135.87	0.800477	-2.07281	0.15455	-13.6877	1	1.2027e-42	0.000435594
ENSMUSG00000024055.15	Cyp4f13	protein_coding	111.804	0.706168	-0.885505	0.153049	-5.90923	1	3.43706e-09	0.000438405
ENSMUSG00000025350.15	Rdh5	protein_coding	28.2702	1.69612	-0.340517	0.365658	-1.03254	0	0.301821	0.000445107
ENSMUSG00000038612.16	Mcl1	protein_coding	1697.12	0.169498	0.230264	0.0430261	5.36143	0	8.25643e-08	0.000451031
ENSMUSG00000057766.14	Ankrd29	protein_coding	341.191	0.431587	-1.04048	0.0982514	-10.6848	1	1.19898e-26	0.000451085
ENSMUSG00000056870.9	Gulp1	protein_coding	245.832	0.423443	0.433165	0.107246	4.08227	0	4.45973e-05	0.000456004
ENSMUSG00000073481.9	Marc2	protein_coding	1069.02	0.218393	0.490698	0.0562792	8.74585	0	2.21347e-18	0.000456004
ENSMUSG00000032580.12	Rbm5	protein_coding	2870.73	0.212337	-0.350789	0.0529311	-6.64513	0	3.02954e-11	0.000456977
ENSMUSG00000038255.6	Neurod2	protein_coding	220.013	2.68932	-0.196913	0.67335	-0.392062	0	0.695012	0.000458734
ENSMUSG00000040549.16	Ckap5	protein_coding	2872.82	0.160536	-0.0671817	0.0402038	-1.67364	0	0.0942021	0.000459248
ENSMUSG00000027015.4	Cybrd1	protein_coding	33.3194	1.23495	-0.686661	0.260771	-2.76021	1	0.00577646	0.000460621
ENSMUSG00000021939.8	Ctsb	protein_coding	15439.2	0.0891165	0.505137	0.0228908	22.0787	0	5.06513e-108	0.000472708
ENSMUSG00000029119.9	Man2b2	protein_coding	720.324	0.23846	0.0347768	0.0595032	0.586718	0	0.557393	0.000479811
ENSMUSG00000035064.17	Eef2k	protein_coding	802.26	0.239031	0.132125	0.0602231	2.20194	0	0.0276695	0.000479858
ENSMUSG00000030898.15	Cckbr	protein_coding	368.22	0.364815	0.483571	0.093253	5.22674	0	1.72527e-07	0.000480203
ENSMUSG00000041779.5	Tram2	protein_coding	28.9682	1.49167	-0.859673	0.298176	-3.08291	1	0.00204985	0.000487829
ENSMUSG00000036362.2	P2ry13	protein_coding	219.567	0.723471	-2.40483	0.14028	-17.4545	1	3.18304e-68	0.000488526
ENSMUSG00000024747.3	Aldh1a7	protein_coding	9.98342	4.4245	-0.230225	0.511395	-0.515061	0	0.60651	0.000492015
ENSMUSG00000046731.4	Kctd11	protein_coding	32.0671	1.70108	-1.42908	0.29856	-5.13827	1	2.77274e-07	0.000492015
ENSMUSG00000047945.6	Marcksl1	protein_coding	968.087	0.624861	-0.60055	0.157466	-3.90243	1	9.52308e-05	0.000498964
ENSMUSG00000001123.15	Lgals9	protein_coding	75.5836	1.1802	-1.97843	0.219305	-9.40074	1	5.41823e-21	0.000504865
ENSMUSG00000039497.8	Dse	protein_coding	92.4434	0.632126	-0.316754	0.146838	-2.18971	0	0.0285452	0.000504865
ENSMUSG00000037013.16	Ss18	protein_coding	604.342	0.29617	-0.589344	0.0705791	-8.39052	1	4.83981e-17	0.000507367
ENSMUSG00000021848.16	Otx2	protein_coding	20.9046	1.8701	-1.41505	0.34027	-4.44043	1	8.97803e-06	0.000510777
ENSMUSG00000024778.13	Fas	protein_coding	14.8568	2.92109	-1.23367	0.402236	-3.40682	1	0.000657243	0.000517625
ENSMUSG00000030884.12	Uqcrc2	protein_coding	4520.51	0.15059	0.820247	0.039285	20.9108	1	4.27171e-97	0.00051908
ENSMUSG00000012443.4	Kif11	protein_coding	49.0525	0.981358	-0.178006	0.2258	-0.817904	0	0.413412	0.000521132
ENSMUSG00000021423.6	Ly86	protein_coding	137.125	0.807799	-2.01094	0.156196	-13.1636	1	1.42128e-39	0.000521293
ENSMUSG00000026836.15	Acvr1	protein_coding	872.445	0.249543	0.451399	0.0647466	7.00124	0	2.53698e-12	0.000524512
ENSMUSG00000030861.15	Acadsb	protein_coding	1420.11	0.204409	0.019644	0.0517103	0.381183	0	0.703067	0.000527949
ENSMUSG00000035403.10	Crb2	protein_coding	122.149	0.641186	0.368658	0.160212	2.35917	0	0.0183159	0.000531249
ENSMUSG00000003974.6	Grm3	protein_coding	2715.37	0.187319	-0.0267099	0.0475315	-0.563076	0	0.573383	0.000532196
ENSMUSG00000038301.15	Snx10	protein_coding	2964.33	0.155818	0.284212	0.0400656	7.10477	0	1.20526e-12	0.000532196
ENSMUSG00000002102.15	Psmc3	protein_coding	3449.99	0.137973	0.856719	0.0366405	23.4125	1	3.19059e-121	0.000535991
ENSMUSG00000040564.14	Apoc1	protein_coding	14.4845	2.453	-1.13901	0.393092	-3.18463	1	0.00144937	0.000537901
ENSMUSG00000020649.11	Rrm2	protein_coding	39.5822	1.29851	-0.401751	0.299034	-1.43558	0	0.151123	0.00053902
ENSMUSG00000021240.6	Abcd4	protein_coding	225.323	0.451017	-0.0133262	0.111062	-0.120957	0	0.903725	0.000540194
ENSMUSG00000017817.11	Jph2	protein_coding	34.6976	1.31967	-0.845542	0.266867	-3.35518	1	0.000793148	0.000543176
ENSMUSG00000061802.6	Armc4	protein_coding	8.09817	2.65927	1.14573	0.588326	2.48879	1	0.0128178	0.000546127
ENSMUSG00000052117.5	D630039A03Rik	protein_coding	6.51326	5.18858	-1.08496	0.649522	-2.13485	1	0.0327732	0.000555277
ENSMUSG00000036437.6	Npy1r	protein_coding	398.685	0.365085	0.184579	0.0926891	2.00847	0	0.0445937	0.00055552
ENSMUSG00000006699.17	Cdc42	protein_coding	7033.68	0.104393	0.420059	0.0271402	15.4885	0	4.14766e-54	0.00055561
ENSMUSG00000024866.10	Acy3	protein_coding	16.4806	1.98744	-0.448051	0.381799	-1.29673	0	0.194724	0.000557931
ENSMUSG00000056073.16	Grik2	protein_coding	3492.85	0.178592	0.0982426	0.0457058	2.15387	0	0.03125	0.000558275
ENSMUSG00000036478.8	Btg1	protein_coding	1557.52	0.194303	0.317977	0.0501551	6.35527	0	2.08059e-10	0.00055838
ENSMUSG00000045318.6	Adra2c	protein_coding	2306.96	0.230285	0.561228	0.0596285	9.44474	0	3.56281e-21	0.000558525
ENSMUSG00000027074.14	Slc43a3	protein_coding	9.47716	4.89697	0.157743	0.515724	0.388479	0	0.697662	0.000560194
ENSMUSG00000022751.9	Nit2	protein_coding	292.904	0.357132	0.865497	0.0962509	9.07289	1	1.15902e-19	0.000567438
ENSMUSG00000028868.13	Wasf2	protein_coding	624.068	0.299645	-0.884204	0.0705976	-12.5842	1	2.58083e-36	0.000570955
ENSMUSG00000027533.10	Fabp5	protein_coding	1436.62	0.188274	0.31877	0.0487744	6.55061	0	5.73041e-11	0.000575716
ENSMUSG00000049404.7	Rarres1	protein_coding	9.59305	3.01626	-0.455242	0.469266	-1.09869	0	0.271905	0.000577024
ENSMUSG00000029622.16	Arpc1b	protein_coding	228.589	0.536498	-1.52853	0.1165	-13.2842	1	2.8598e-40	0.000580014
ENSMUSG00000034164.17	Emid1	protein_coding	65.2969	1.06016	-1.07737	0.229695	-4.91273	1	8.98185e-07	0.000581224
ENSMUSG00000071172.13	Srsf3	protein_coding	3891.69	0.132279	0.121506	0.0340245	3.5752	0	0.000349957	0.000583038
ENSMUSG00000025407.7	Gli1	protein_coding	27.4128	1.40771	-1.06286	0.281944	-3.95462	1	7.66549e-05	0.000588355
ENSMUSG00000021852.14	Slc35f4	protein_coding	259.826	0.341188	0.535226	0.0895091	6.02205	0	1.72217e-09	0.000597627
ENSMUSG00000001525.10	Tubb5	protein_coding	13524.5	0.125617	0.84833	0.0327529	25.9281	1	3.21042e-148	0.000597894
ENSMUSG00000046598.15	Bdh1	protein_coding	1198.25	0.200812	0.754053	0.0536598	14.0912	1	4.29971e-45	0.000598251
ENSMUSG00000038943.16	Prc1	protein_coding	22.609	1.41003	-0.560571	0.293631	-2.01968	0	0.0434161	0.000602855
ENSMUSG00000019487.11	Trip10	protein_coding	40.5283	1.20076	-0.802335	0.25395	-3.32066	1	0.000898063	0.000603913
ENSMUSG00000025078.9	Nhlrc2	protein_coding	673.739	0.261468	0.118816	0.0667686	1.78745	0	0.0738643	0.000604178
ENSMUSG00000061808.4	Ttr	protein_coding	24.6222	5.94485	1.19744	1.12195	2.85806	1	0.00426236	0.000611636
ENSMUSG00000022425.16	Enpp2	protein_coding	2415.63	0.483024	-2.45303	0.120097	-20.7141	1	2.5874e-95	0.000613025
ENSMUSG00000034258.4	Flvcr2	protein_coding	29.7007	1.74292	-1.51997	0.304444	-5.35859	1	8.3874e-08	0.000625811
ENSMUSG00000047793.13	Sned1	protein_coding	129.528	0.89869	-2.06604	0.181035	-11.7506	1	7.01568e-32	0.000626356
ENSMUSG00000026999.14	Nup35	protein_coding	429.57	0.31569	0.447004	0.0826416	5.44554	0	5.16488e-08	0.00063036
ENSMUSG00000037627.16	Rgs22	protein_coding	11.8164	3.25068	-0.531178	0.472226	-1.31038	0	0.190066	0.000638074
ENSMUSG00000005124.10	Ccn4	protein_coding	9.56316	3.29465	-0.352176	0.497137	-0.819823	0	0.412317	0.000641764
ENSMUSG00000021281.15	Tnfaip2	protein_coding	21.3932	1.93795	-0.420624	0.361758	-1.30333	0	0.192464	0.000643308
ENSMUSG00000063564.13	Col23a1	protein_coding	91.4092	0.818691	-0.787721	0.189423	-4.28723	1	1.80913e-05	0.000647316
ENSMUSG00000020334.6	Slc22a4	protein_coding	73.2973	0.821307	-0.918458	0.1841	-5.12218	1	3.02023e-07	0.000655934
ENSMUSG00000029675.12	Eln	protein_coding	49.6129	1.16629	-0.905724	0.25619	-3.72918	1	0.000192101	0.000656473
ENSMUSG00000005043.13	Sgsh	protein_coding	129.567	0.668359	-1.16768	0.149135	-7.98538	1	1.40086e-15	0.000669667
ENSMUSG00000025150.10	Cbr2	protein_coding	8.10568	4.33984	-0.266057	0.519678	-0.583529	0	0.559537	0.000677041
ENSMUSG00000033955.12	Tnks1bp1	protein_coding	1020.09	0.248477	0.1976	0.0644656	3.07778	0	0.00208552	0.000677051
ENSMUSG00000041762.16	Gpr155	protein_coding	4158.74	0.168824	0.46897	0.044486	10.5632	0	4.41311e-26	0.000679064
ENSMUSG00000004098.7	Col5a3	protein_coding	15.0997	2.03298	-0.582176	0.381788	-1.67939	0	0.0930769	0.000691634
ENSMUSG00000027366.12	Sppl2a	protein_coding	1696.82	0.197677	-0.116841	0.0506519	-2.31267	0	0.0207409	0.000694671
ENSMUSG00000026575.15	Nme7	protein_coding	517.735	0.264777	0.77937	0.0722526	10.8408	1	2.20544e-27	0.00071073
ENSMUSG00000002881.14	Nab1	protein_coding	488.198	0.361726	-1.09872	0.0859951	-12.8655	1	7.03851e-38	0.000715431
ENSMUSG00000024359.10	Hspa9	protein_coding	7952.22	0.0998928	1.09464	0.0272574	40.1887	1	0	0.000725271
ENSMUSG00000021583.7	Erap1	protein_coding	186.448	0.489384	-0.239258	0.121269	-1.99547	0	0.0459921	0.000728473
ENSMUSG00000031465.6	Angpt2	protein_coding	14.2878	2.45365	-0.791751	0.421619	-2.12751	1	0.0333775	0.000732247
ENSMUSG00000022176.11	Rem2	protein_coding	2184.59	0.183932	1.48534	0.051546	28.8926	1	1.4779e-183	0.000732247
ENSMUSG00000032532.7	Cck	protein_coding	586.329	1.58179	-0.16034	0.41173	-0.448494	0	0.653796	0.000735269
ENSMUSG00000026031.15	Cflar	protein_coding	329.533	0.475983	-1.48825	0.110102	-13.6675	1	1.58863e-42	0.000749465
ENSMUSG00000027412.12	Lpin3	protein_coding	15.3621	2.53465	-0.745759	0.413481	-2.04988	0	0.0403758	0.00075117
ENSMUSG00000092009.1	Myh15	protein_coding	22.6786	1.61265	-0.240106	0.349542	-0.748709	0	0.454032	0.000761694
ENSMUSG00000009905.5	Kdsr	protein_coding	889.591	0.257034	0.1214	0.0669065	1.82256	0	0.0683704	0.000763419
ENSMUSG00000044933.3	Sstr3	protein_coding	143.052	0.780018	0.105051	0.200166	0.547036	0	0.584354	0.00076917
ENSMUSG00000085007.2	Gm11549	protein_coding	88.6379	2.34043	-0.420163	0.596779	-0.898642	0	0.368843	0.000779009
ENSMUSG00000025465.13	Echs1	protein_coding	930.185	0.207747	-0.048281	0.0535709	-0.903186	0	0.366427	0.000794114
ENSMUSG00000020709.15	Adap2	protein_coding	61.7717	1.14862	-1.69966	0.226092	-7.84484	1	4.33497e-15	0.000797217
ENSMUSG00000021670.14	Hmgcr	protein_coding	2624.93	0.166719	0.572067	0.0446142	12.8473	0	8.90164e-38	0.000798321
ENSMUSG00000042988.10	Notum	protein_coding	23.8895	1.85505	-1.02387	0.377872	-3.01019	1	0.00261081	0.000810536
ENSMUSG00000020902.12	Ntn1	protein_coding	1469.03	0.205183	0.590571	0.054854	10.796	1	3.5957e-27	0.00081204
ENSMUSG00000025491.14	Ifitm1	protein_coding	11.0095	2.9232	-0.551159	0.460616	-1.3788	0	0.167957	0.000812047
ENSMUSG00000028613.14	Lrp8	protein_coding	1045.35	0.234735	-0.873544	0.0580593	-15.0919	1	1.8315e-51	0.000812598
ENSMUSG00000037300.19	Ttc13	protein_coding	714.03	0.220033	0.322558	0.058534	5.52899	0	3.22087e-08	0.000818796
ENSMUSG00000029005.4	Draxin	protein_coding	26.2152	1.44053	-0.708614	0.307369	-2.46683	1	0.0136316	0.000818962
ENSMUSG00000030286.6	Emc3	protein_coding	2006.39	0.159225	0.337526	0.0424933	7.95714	0	1.76059e-15	0.000826914
ENSMUSG00000029759.9	Pon3	protein_coding	23.7717	2.78173	-1.58235	0.37566	-4.69881	1	2.61684e-06	0.000831449
ENSMUSG00000041134.15	Cyyr1	protein_coding	149.507	0.710177	-1.55401	0.156316	-10.1648	1	2.8468e-24	0.000832418
ENSMUSG00000024210.3	Ip6k3	protein_coding	9.21281	4.78564	-0.65114	0.503068	-1.52213	0	0.127976	0.000851653
ENSMUSG00000063765.12	Chadl	protein_coding	308.634	0.40086	-0.788614	0.0975432	-8.15216	1	3.57489e-16	0.000854027
ENSMUSG00000039063.5	Echdc3	protein_coding	10.7516	2.93535	-0.692442	0.46402	-1.70894	0	0.0874618	0.000857295
ENSMUSG00000022175.9	Lrp10	protein_coding	905.859	0.212044	-0.0361309	0.0549639	-0.659239	0	0.509742	0.000857295
ENSMUSG00000027852.14	Nras	protein_coding	1217.93	0.218727	-0.50408	0.0554838	-9.11191	0	8.09456e-20	0.000860202
ENSMUSG00000040113.14	Mettl11b	protein_coding	22.7136	2.04197	-1.22462	0.346847	-3.87883	1	0.00010496	0.000863641
ENSMUSG00000056917.13	Sipa1	protein_coding	222.738	0.538181	-1.10107	0.125813	-8.88804	1	6.21947e-19	0.000870519
ENSMUSG00000029596.13	Sdsl	protein_coding	30.6483	1.34799	-1.02984	0.27851	-3.91892	1	8.89455e-05	0.000872686
ENSMUSG00000078302.5	Foxd1	protein_coding	14.9031	3.10379	-1.27232	0.422341	-3.40824	1	0.000653838	0.000873161
ENSMUSG00000028800.15	Hdac1	protein_coding	413.493	0.308615	-0.122131	0.0791405	-1.55047	0	0.121028	0.000874772
ENSMUSG00000030522.14	Mtmr10	protein_coding	408.47	0.39806	-1.49778	0.0917865	-16.447	1	8.80862e-61	0.000877112
ENSMUSG00000001741.12	Il16	protein_coding	44.8839	1.04391	-0.69028	0.234351	-3.07332	1	0.00211692	0.000883061
ENSMUSG00000089669.7	Tnfsf13	protein_coding	8.22816	5.01129	-0.771914	0.659859	-1.59499	0	0.110716	0.000893714
ENSMUSG00000001119.7	Col6a1	protein_coding	1257.37	0.268993	0.0582995	0.070965	0.826353	0	0.408604	0.000896375
ENSMUSG00000050063.18	Klk6	protein_coding	71.0018	1.83159	-2.28043	0.291187	-8.51471	1	1.67008e-17	0.000909486
ENSMUSG00000036565.7	Ttyh3	protein_coding	8901.07	0.167431	0.00990665	0.0444341	0.223387	0	0.823234	0.000925131
ENSMUSG00000037826.5	Ppm1k	protein_coding	2053.57	0.146152	0.317046	0.0393305	8.07323	0	6.84638e-16	0.000925928
ENSMUSG00000032570.17	Atp2c1	protein_coding	3804.87	0.122254	0.0927907	0.0324733	2.86037	0	0.00423144	0.00092952
ENSMUSG00000027715.9	Ccna2	protein_coding	37.1207	1.3986	-0.853065	0.317887	-2.90702	1	0.00364891	0.000932125
ENSMUSG00000030921.17	Trim30a	protein_coding	29.5508	2.10031	-1.97969	0.338181	-6.382	1	1.74785e-10	0.000932697
ENSMUSG00000024087.4	Cyp1b1	protein_coding	25.093	2.08258	-1.14068	0.401567	-3.20983	1	0.00132816	0.000937481
ENSMUSG00000033192.5	Lpcat2	protein_coding	157.022	0.730557	-1.96273	0.1556	-12.8904	1	5.09862e-38	0.000946479
ENSMUSG00000028577.13	Plaa	protein_coding	1239.72	0.177454	0.519359	0.0485711	10.7173	0	8.44539e-27	0.000953721
ENSMUSG00000024176.10	Sox8	protein_coding	2166.99	0.160288	0.477149	0.0434876	10.9924	0	4.15933e-28	0.000953721
ENSMUSG00000043629.12	1700019D03Rik	protein_coding	298.142	0.400741	-0.397136	0.10209	-3.92139	0	8.80405e-05	0.000960998
ENSMUSG00000066196.11	Spag8	protein_coding	15.0774	1.69323	-0.0385991	0.371382	-0.0991975	0	0.920981	0.000962394
ENSMUSG00000024835.15	Coro1b	protein_coding	1555.75	0.163701	0.565132	0.0450245	12.5767	0	2.83677e-36	0.000962408
ENSMUSG00000072663.12	Spef2	protein_coding	24.3915	1.63537	-0.603353	0.339843	-1.95303	0	0.0508165	0.000963412
ENSMUSG00000025352.6	Gdf11	protein_coding	327.585	0.400342	-0.907304	0.0981649	-9.31844	1	1.18066e-20	0.000970713
ENSMUSG00000050234.7	Gja4	protein_coding	25.5218	1.48475	-0.747019	0.305305	-2.6348	1	0.00841873	0.000973831
ENSMUSG00000007891.16	Ctsd	protein_coding	6625.65	0.128754	-0.270196	0.0340042	-7.95505	0	1.79057e-15	0.000985933
ENSMUSG00000049353.17	Rd3	protein_coding	8.15941	3.68482	-0.120791	0.578925	-0.242146	0	0.808667	0.000991522
ENSMUSG00000020521.7	Rnft1	protein_coding	321.742	0.399231	-0.307901	0.101169	-3.07505	0	0.00210465	0.000992349
ENSMUSG00000034810.7	Scn7a	protein_coding	20.7755	1.5921	-0.493373	0.341883	-1.5653	0	0.117513	0.00100476
ENSMUSG00000004980.16	Hnrnpa2b1	protein_coding	13811.1	0.103644	0.983039	0.0282994	34.7644	1	8.39871e-265	0.001018
ENSMUSG00000073600.5	Prob1	protein_coding	129.796	0.581063	-0.571207	0.141819	-4.09637	0	4.19671e-05	0.00102552
ENSMUSG00000044350.14	Lacc1	protein_coding	79.4721	0.738313	-0.399073	0.178614	-2.29608	0	0.0216712	0.00102604
ENSMUSG00000003279.17	Dlgap1	protein_coding	5676.45	0.211248	0.145845	0.0566163	2.58415	0	0.00976202	0.00103533
ENSMUSG00000053253.16	Ndfip2	protein_coding	3056.75	0.171266	0.158333	0.0459262	3.45449	0	0.000551332	0.00103804
ENSMUSG00000040747.9	Cd53	protein_coding	107.292	0.972429	-2.33745	0.191575	-12.5992	1	2.13414e-36	0.00104135
ENSMUSG00000006998.16	Psmd2	protein_coding	7008.74	0.102648	0.933411	0.0285538	32.7157	1	9.33271e-235	0.00104565
ENSMUSG00000053774.9	Ubxn7	protein_coding	1593.72	0.180523	0.212631	0.0486031	4.38499	0	1.1599e-05	0.00106057
ENSMUSG00000015575.15	Atp6v0e	protein_coding	325.603	0.423086	-1.3908	0.0986835	-14.2233	1	6.56904e-46	0.00108234
ENSMUSG00000016239.11	Lonrf3	protein_coding	175.005	0.538624	-0.922603	0.130767	-7.15716	1	8.23649e-13	0.00109461
ENSMUSG00000053560.4	Ier2	protein_coding	49.8748	0.886409	-0.27698	0.214749	-1.33274	0	0.182616	0.00109981
ENSMUSG00000028378.6	Ptgr1	protein_coding	9.12826	2.87697	-0.121357	0.487568	-0.275444	0	0.782975	0.00111143
ENSMUSG00000034205.16	Loxl2	protein_coding	8.83108	4.16264	-0.303201	0.511169	-0.688762	0	0.490973	0.001113
ENSMUSG00000056234.15	Ncoa4	protein_coding	2511.75	0.160297	0.366367	0.0437077	8.39783	0	4.54795e-17	0.00113377
ENSMUSG00000053414.8	Hunk	protein_coding	190.233	0.487808	-0.951614	0.118529	-8.11837	1	4.72479e-16	0.00113998
ENSMUSG00000026615.14	Eprs	protein_coding	3036.47	0.136401	0.689493	0.0379616	18.1886	1	6.3595e-74	0.00113999
ENSMUSG00000024211.15	Grm8	protein_coding	159.098	0.587269	-0.489686	0.144157	-3.47225	0	0.000516114	0.00114789
ENSMUSG00000050565.16	Tor1aip2	protein_coding	1170.46	0.185815	-0.395351	0.0479656	-8.26067	0	1.44857e-16	0.00114789
ENSMUSG00000039809.10	Gabbr2	protein_coding	4105.67	0.188516	-0.261379	0.0505481	-5.18346	0	2.17802e-07	0.00115367
ENSMUSG00000017774.19	Myo1c	protein_coding	199.896	0.50728	-0.749971	0.125475	-6.06235	1	1.34147e-09	0.0011544
ENSMUSG00000046321.8	Hs3st2	protein_coding	357.948	1.0451	-1.08232	0.276454	-4.19674	1	2.7079e-05	0.00115504
ENSMUSG00000038233.9	Fam198a	protein_coding	209.908	0.524507	-0.606595	0.131994	-4.67029	1	3.00781e-06	0.00116178
ENSMUSG00000046818.7	Ddit4l	protein_coding	633.618	0.351906	0.800967	0.0984902	8.21815	1	2.06668e-16	0.00116183
ENSMUSG00000031109.16	Enox2	protein_coding	451.165	0.259533	0.839364	0.0737417	11.4383	1	2.69107e-30	0.00116666
ENSMUSG00000061778.10	Mospd2	protein_coding	300.557	0.372947	-0.272858	0.0959217	-2.86887	0	0.00411947	0.00117165
ENSMUSG00000048285.9	Frmd6	protein_coding	721.666	0.27445	0.40033	0.0748085	5.37991	0	7.45227e-08	0.00117938
ENSMUSG00000031521.5	Aga	protein_coding	53.9629	0.968879	-0.768883	0.221438	-3.6232	1	0.000290982	0.00118014
ENSMUSG00000042726.14	Trafd1	protein_coding	1036.52	0.211169	0.645967	0.0587798	11.026	1	2.86264e-28	0.001187
ENSMUSG00000019942.13	Cdk1	protein_coding	7.70887	4.72321	-0.438876	0.550311	-0.960654	0	0.336726	0.0011896
ENSMUSG00000024758.15	Rtn3	protein_coding	27541.2	0.0759271	0.520276	0.0207589	25.0733	0	9.72243e-139	0.00119241
ENSMUSG00000021903.11	Galnt15	protein_coding	74.8674	0.790716	-0.964109	0.181139	-5.46642	1	4.59209e-08	0.00119708
ENSMUSG00000061904.12	Slc25a3	protein_coding	11336.5	0.0957901	0.605028	0.0263795	22.9512	1	1.43294e-116	0.00119731
ENSMUSG00000037266.18	Rsrp1	protein_coding	3872.63	0.239724	-0.43074	0.0644997	-6.70514	0	2.0121e-11	0.00121225
ENSMUSG00000031831.6	Dnaaf1	protein_coding	10.9759	1.90042	1.16175	0.486032	2.87986	1	0.00397852	0.00122181
ENSMUSG00000031729.6	Ist1	protein_coding	1962.71	0.179409	0.164926	0.0487905	3.38822	0	0.000703476	0.00124671
ENSMUSG00000020143.15	Dock2	protein_coding	70.8969	1.07012	-1.96917	0.215695	-9.48636	1	2.39236e-21	0.00125152
ENSMUSG00000013846.10	St3gal1	protein_coding	968.243	0.268497	0.305573	0.0732142	4.19503	0	2.7284e-05	0.00126166
ENSMUSG00000064215.13	Ifi27	protein_coding	238.31	0.406499	-0.288547	0.104828	-2.77833	0	0.00546392	0.00126575
ENSMUSG00000047867.11	Gimap6	protein_coding	33.6065	1.40212	-1.17804	0.300004	-4.21193	1	2.53193e-05	0.00131117
ENSMUSG00000024175.2	Tekt4	protein_coding	11.0993	2.41139	-0.441357	0.481253	-1.0607	0	0.288825	0.00131482
ENSMUSG00000019878.8	Hsf2	protein_coding	627.03	0.230204	0.31215	0.0633787	4.94439	0	7.63834e-07	0.00132239
ENSMUSG00000034165.16	Ccnd3	protein_coding	417.718	0.310755	-0.305075	0.0809946	-3.78922	0	0.00015112	0.00132428
ENSMUSG00000023921.9	Mut	protein_coding	1191.96	0.195048	0.33664	0.0538349	6.27093	0	3.589e-10	0.00132587
ENSMUSG00000026029.14	Casp8	protein_coding	29.9791	2.16135	-1.868	0.361567	-5.74736	1	9.06478e-09	0.00132803
ENSMUSG00000040605.7	Bace2	protein_coding	86.7583	0.627737	0.825395	0.17482	4.85209	1	1.22164e-06	0.00133267
ENSMUSG00000058761.5	Rnf169	protein_coding	2367.08	0.158352	0.66791	0.0443586	15.0856	1	2.01469e-51	0.00133927
ENSMUSG00000000489.7	Pdgfb	protein_coding	393.725	0.340756	-0.345459	0.0890617	-3.90699	0	9.34521e-05	0.00134833
ENSMUSG00000049047.11	Armcx3	protein_coding	3233.12	0.164714	0.417944	0.0455273	9.19876	0	3.62109e-20	0.00135804
ENSMUSG00000022235.15	Cmbl	protein_coding	81.5004	0.930809	-0.477553	0.237634	-2.10693	0	0.0351237	0.0013591
ENSMUSG00000032878.16	Ccdc85a	protein_coding	1011.91	0.210535	-0.197586	0.0563487	-3.51579	0	0.000438445	0.0013695
ENSMUSG00000016319.3	Slc25a5	protein_coding	7760.41	0.124662	0.876107	0.0348637	25.1596	1	1.11067e-139	0.00137083
ENSMUSG00000039391.11	Ccdc81	protein_coding	19.7932	1.63044	-0.439385	0.355786	-1.35823	0	0.174391	0.00137141
ENSMUSG00000000732.9	Icosl	protein_coding	56.8616	1.29456	-1.62464	0.273994	-6.33193	1	2.42115e-10	0.00138242
ENSMUSG00000028086.15	Fbxw7	protein_coding	3755.38	0.168704	0.835311	0.0471354	17.7599	1	1.44582e-70	0.00138608
ENSMUSG00000019767.12	Ccdc170	protein_coding	13.311	2.08212	-0.397868	0.428465	-1.04856	0	0.294382	0.00139183
ENSMUSG00000062908.12	Acadm	protein_coding	846.551	0.264004	0.073928	0.0718341	1.03447	0	0.300917	0.00140656
ENSMUSG00000027971.16	Ndst4	protein_coding	434.12	0.838881	-0.692601	0.227372	-3.18837	1	0.00143075	0.00141392
ENSMUSG00000056531.11	Ccdc18	protein_coding	29.7553	1.40159	-0.947048	0.299545	-3.38784	1	0.000704445	0.00142315
ENSMUSG00000032278.11	Paqr5	protein_coding	44.0908	1.20274	-1.36932	0.259005	-5.57434	1	2.48472e-08	0.00143154
ENSMUSG00000055421.8	Pcdh9	protein_coding	2632.75	0.15463	-0.0603254	0.0421819	-1.4322	0	0.152087	0.00144166
ENSMUSG00000058624.13	Gda	protein_coding	10782.2	0.127302	0.868773	0.0354077	24.5659	1	2.92734e-133	0.00144477
ENSMUSG00000002111.8	Spi1	protein_coding	54.8347	1.35877	-1.85262	0.278706	-7.10977	1	1.16233e-12	0.00144928
ENSMUSG00000045427.13	Hnrnph2	protein_coding	4375.01	0.112737	0.913856	0.0323576	28.2711	1	7.82723e-176	0.0014559
ENSMUSG00000044716.12	Dok7	protein_coding	396.528	0.281558	0.29748	0.0776919	3.85116	0	0.000117561	0.00145863
ENSMUSG00000003812.13	Dnase2a	protein_coding	77.637	0.744619	-0.558944	0.183122	-3.13957	0	0.00169194	0.00146694
ENSMUSG00000029096.15	Htra3	protein_coding	72.0275	0.93027	-1.59303	0.199207	-8.26374	1	1.41181e-16	0.00148981
ENSMUSG00000029155.16	Spata18	protein_coding	11.9178	2.36804	-0.446763	0.451794	-1.13638	0	0.255797	0.00150773
ENSMUSG00000026163.17	Sphkap	protein_coding	1059.21	0.274088	-0.650752	0.0733899	-8.9107	1	5.07135e-19	0.00150837
ENSMUSG00000027858.13	Tspan2	protein_coding	2521.22	0.280168	-2.21133	0.0730682	-30.4204	1	2.94754e-203	0.00153078
ENSMUSG00000043811.5	Rtn4r	protein_coding	217.469	0.957103	-0.121183	0.261086	-0.491683	0	0.622944	0.00154969
ENSMUSG00000025823.9	Pdia4	protein_coding	1427.8	0.212425	0.587267	0.0598005	9.8546	1	6.54757e-23	0.00155334
ENSMUSG00000022488.9	Nckap1l	protein_coding	304.356	0.396868	-0.646404	0.101277	-6.44732	1	1.13843e-10	0.00155476
ENSMUSG00000022705.5	Drd3	protein_coding	122.111	0.527388	-0.0912526	0.1398	-0.653152	0	0.513658	0.0015573
ENSMUSG00000039217.13	Il18	protein_coding	276.405	0.370879	-0.144225	0.0986613	-1.47378	0	0.14054	0.00156119
ENSMUSG00000021388.14	Aspn	protein_coding	13.0221	2.77592	-0.978959	0.45301	-2.49819	1	0.012483	0.0015728
ENSMUSG00000019982.15	Myb	protein_coding	18.6753	1.57899	-0.457127	0.341178	-1.45889	0	0.144595	0.00158407
ENSMUSG00000032413.12	Rasa2	protein_coding	741.368	0.260599	-0.883692	0.0672132	-13.2023	1	8.51457e-40	0.00158407
ENSMUSG00000032314.14	Etfa	protein_coding	604.644	0.278616	-0.0612809	0.0756825	-0.813846	0	0.415733	0.00159488
ENSMUSG00000029569.9	Tmem168	protein_coding	453.618	0.276838	0.113094	0.0758194	1.50006	0	0.133599	0.00161737
ENSMUSG00000028289.12	Epha7	protein_coding	2748	0.171874	0.995407	0.0491807	20.2875	1	1.65751e-91	0.00161818
ENSMUSG00000021838.17	Samd4	protein_coding	979.951	0.236243	-0.168597	0.0643819	-2.62812	0	0.00858577	0.00162651
ENSMUSG00000025487.15	Psmd13	protein_coding	1873.29	0.157622	1.1069	0.0465136	23.8476	1	1.07137e-125	0.00163633
ENSMUSG00000023832.14	Acat2	protein_coding	1313.62	0.18519	0.691277	0.0531226	13.0483	1	6.49718e-39	0.00164638
ENSMUSG00000036769.14	Wdr44	protein_coding	795.126	0.202496	0.698843	0.0587512	11.9346	1	7.81597e-33	0.00165586
ENSMUSG00000006611.15	Hfe	protein_coding	58.3867	0.96105	-1.11513	0.219228	-5.29739	1	1.1747e-07	0.00165683
ENSMUSG00000028469.15	Npr2	protein_coding	773.274	0.216147	0.160567	0.0600206	2.68483	0	0.00725669	0.00169225
ENSMUSG00000040543.16	Pitpnm3	protein_coding	2064.98	0.203799	0.152934	0.0567861	2.70163	0	0.00690002	0.00171876
ENSMUSG00000020439.17	Smtn	protein_coding	84.5658	0.925976	-1.76766	0.202485	-9.05067	1	1.421e-19	0.00172
ENSMUSG00000039851.11	4932438H23Rik	protein_coding	19.1576	1.59028	-0.288954	0.36846	-0.86274	0	0.388281	0.00172796
ENSMUSG00000025742.5	Prps2	protein_coding	707.051	0.227514	0.280451	0.0638307	4.41117	0	1.02813e-05	0.00173601
ENSMUSG00000025959.13	Klf7	protein_coding	1720.49	0.172488	-0.0968927	0.0474755	-2.04528	0	0.0408274	0.00173669
ENSMUSG00000032458.6	Copb2	protein_coding	3179.9	0.119667	0.919665	0.0351321	26.2089	1	2.10564e-151	0.00174587
ENSMUSG00000022799.4	Arhgap31	protein_coding	497.878	0.430216	-1.89718	0.104801	-18.3015	1	8.05537e-75	0.00174625
ENSMUSG00000027593.15	Raly	protein_coding	2334.6	0.136196	0.675534	0.0394954	17.1305	1	8.79568e-66	0.00175176
ENSMUSG00000043541.16	Casc1	protein_coding	13.5318	1.99164	-0.267717	0.41406	-0.728532	0	0.466288	0.00175696
ENSMUSG00000017057.9	Il13ra1	protein_coding	249.622	0.382932	0.146059	0.105435	1.40153	0	0.161056	0.00175764
ENSMUSG00000041143.16	Tmco4	protein_coding	62.4601	0.898722	-0.737662	0.217746	-3.5234	1	0.000426041	0.00177622
ENSMUSG00000018604.18	Tbx3	protein_coding	41.1573	1.21158	-1.37729	0.264686	-5.49541	1	3.89809e-08	0.00178272
ENSMUSG00000003402.14	Prkcsh	protein_coding	2424.79	0.149874	0.908072	0.0436433	20.8453	1	1.68159e-96	0.00178272
ENSMUSG00000038206.13	Fbxo8	protein_coding	370.888	0.322598	-0.677696	0.0825435	-8.26444	1	1.40355e-16	0.00179017
ENSMUSG00000024799.16	Tm7sf2	protein_coding	162.721	0.434706	-0.0909039	0.116093	-0.790161	0	0.429434	0.00179385
ENSMUSG00000045954.7	Cavin2	protein_coding	101.235	0.727454	-0.944299	0.179483	-5.41163	1	6.2453e-08	0.00180295
ENSMUSG00000022309.9	Angpt1	protein_coding	43.4409	1.06665	-0.435935	0.275041	-1.66831	0	0.0952545	0.00181298
ENSMUSG00000022220.14	Adcy4	protein_coding	27.5383	1.86209	-1.80326	0.33695	-5.83899	1	5.25194e-09	0.0018533
ENSMUSG00000042797.9	Aqp11	protein_coding	127.984	0.657146	-1.10474	0.165062	-6.84888	1	7.44327e-12	0.00187298
ENSMUSG00000047090.13	Tmem198b	protein_coding	174.875	0.471379	-0.670816	0.120688	-5.62812	1	1.82187e-08	0.00188755
ENSMUSG00000015133.17	Lrrk1	protein_coding	58.7588	1.12297	-1.67136	0.238868	-7.34791	1	2.01331e-13	0.00190162
ENSMUSG00000056380.13	Gpr50	protein_coding	14.8587	1.97797	-0.772736	0.425435	-2.028	0	0.0425598	0.00191555
ENSMUSG00000021991.9	Cacna2d3	protein_coding	10122.1	0.1458	1.31271	0.0418183	31.4449	1	4.93018e-217	0.00191555
ENSMUSG00000036718.17	Micall2	protein_coding	38.8009	1.08469	-0.486291	0.264092	-1.94905	0	0.05129	0.00193235
ENSMUSG00000039005.13	Tlr4	protein_coding	22.0776	2.118	-1.56345	0.37683	-4.60869	1	4.05211e-06	0.00193344
ENSMUSG00000036427.5	Gpi1	protein_coding	18777.8	0.0794933	0.797766	0.0228087	34.9942	1	2.76076e-268	0.00196023
ENSMUSG00000040552.8	C3ar1	protein_coding	44.0065	1.48241	-1.88133	0.28307	-7.1094	1	1.16549e-12	0.00196397
ENSMUSG00000025277.14	Abhd6	protein_coding	1111.79	0.175915	0.534002	0.0509973	10.4973	0	8.88657e-26	0.00196656
ENSMUSG00000034210.13	Efcab14	protein_coding	1688.52	0.176053	-0.574205	0.0474255	-12.135	0	6.89148e-34	0.00196934
ENSMUSG00000034459.8	Ifit1	protein_coding	28.782	1.40407	-1.1191	0.297006	-4.04815	1	5.16241e-05	0.00199804
ENSMUSG00000026875.14	Traf1	protein_coding	13.4952	2.296	-0.676868	0.43906	-1.76663	0	0.0772894	0.0020368
ENSMUSG00000000056.7	Narf	protein_coding	1548.76	0.183527	0.35577	0.0524411	6.80241	0	1.02884e-11	0.002043
ENSMUSG00000024597.11	Slc12a2	protein_coding	1470.5	0.253524	-2.02149	0.0641363	-31.6452	1	8.83191e-220	0.00205572
ENSMUSG00000038860.15	Garnl3	protein_coding	1196.35	0.193399	-0.148416	0.0534833	-2.78355	0	0.00537676	0.00206544
ENSMUSG00000032514.11	Ttc21a	protein_coding	32.4585	1.07185	-0.306291	0.266076	-1.21078	0	0.225978	0.00207346
ENSMUSG00000043061.10	Tmem18	protein_coding	816.355	0.275011	-0.363827	0.0760307	-4.81056	0	1.50507e-06	0.00211101
ENSMUSG00000006356.10	Crip2	protein_coding	4111.47	0.129196	0.93579	0.0379368	24.7019	1	1.01935e-134	0.00211401
ENSMUSG00000017760.16	Ctsa	protein_coding	2686.36	0.12838	0.71308	0.0377769	18.9023	1	1.091e-79	0.00212475
ENSMUSG00000042540.12	Acot5	protein_coding	16.7544	1.50367	1.05143	0.415417	2.91767	1	0.00352656	0.00213217
ENSMUSG00000027822.16	Slc33a1	protein_coding	874.946	0.223205	0.279271	0.063736	4.39907	0	1.08714e-05	0.002166
ENSMUSG00000046949.16	Nqo2	protein_coding	141.478	0.668705	-1.19685	0.168357	-7.29695	1	2.94365e-13	0.00217744
ENSMUSG00000073910.10	Mob3b	protein_coding	137.995	0.653225	-1.52098	0.153229	-10.1479	1	3.38521e-24	0.00219487
ENSMUSG00000008475.13	Arpc5	protein_coding	2006.05	0.148262	0.0243663	0.0419186	0.582331	0	0.560344	0.00219765
ENSMUSG00000055435.6	Maf	protein_coding	339.537	0.461961	-1.97487	0.110662	-18.0579	1	6.84159e-73	0.00220538
ENSMUSG00000025504.14	Eps8l2	protein_coding	32.8725	1.45302	-1.12409	0.308977	-3.95482	1	7.65907e-05	0.00223732
ENSMUSG00000030972.6	Acsm5	protein_coding	14.3238	2.16936	-1.23536	0.413574	-3.33368	1	0.000857066	0.00223963
ENSMUSG00000029482.4	Aacs	protein_coding	809.481	0.205964	0.778054	0.0613333	12.731	1	3.97714e-37	0.00227082
ENSMUSG00000022246.14	Rai14	protein_coding	84.8847	0.738762	-1.16883	0.178359	-6.73502	1	1.63904e-11	0.00227366
ENSMUSG00000038331.15	Satb2	protein_coding	94.4613	2.01922	-0.778742	0.556637	-1.76858	0	0.0769633	0.00227753
ENSMUSG00000040488.17	Ltbp4	protein_coding	577.895	0.348973	-0.516053	0.0965024	-5.39285	0	6.93479e-08	0.00227753
ENSMUSG00000040462.13	Os9	protein_coding	3638.04	0.104673	0.601653	0.0309301	19.4703	1	1.96258e-84	0.00227753
ENSMUSG00000017724.14	Etv4	protein_coding	107.853	0.659646	-1.09192	0.162016	-6.9006	1	5.17819e-12	0.00228379
ENSMUSG00000051469.14	Zfp24	protein_coding	1293.07	0.186381	0.127394	0.053111	2.40533	0	0.0161579	0.00229476
ENSMUSG00000074925.4	Ptar1	protein_coding	1093.84	0.246614	-1.23106	0.0650297	-19.0102	1	1.40464e-80	0.00230795
ENSMUSG00000022696.17	Sidt1	protein_coding	189.079	0.864427	-0.0701464	0.243476	-0.300599	0	0.76372	0.00230814
ENSMUSG00000002249.21	Tead3	protein_coding	40.7945	1.20909	-1.18127	0.266159	-4.73583	1	2.18157e-06	0.00231009
ENSMUSG00000022610.10	Mapk12	protein_coding	40.897	1.23632	-0.928475	0.302464	-3.31109	1	0.000929318	0.00231016
ENSMUSG00000034663.13	Bmp2k	protein_coding	381.486	0.370237	-1.30696	0.09343	-14.1051	1	3.53349e-45	0.0023256
ENSMUSG00000025027.18	Xpnpep1	protein_coding	1134.62	0.188449	0.726309	0.0559525	13.0205	1	9.35495e-39	0.00232965
ENSMUSG00000030786.18	Itgam	protein_coding	430.263	0.491607	-2.7097	0.113181	-24.2306	1	1.05802e-129	0.00233732
ENSMUSG00000025981.13	Coq10b	protein_coding	673.115	0.265898	0.603179	0.0776594	7.81256	1	5.60388e-15	0.00233732
ENSMUSG00000002055.9	Spag5	protein_coding	28.869	1.2732	-0.902049	0.293277	-3.2842	1	0.00102274	0.00234157
ENSMUSG00000027883.15	Gpsm2	protein_coding	337.941	0.306341	0.24881	0.0873535	2.86958	0	0.00411023	0.00234286
ENSMUSG00000033174.17	Mgll	protein_coding	5337.7	0.123587	0.111188	0.0354008	3.14478	0	0.00166212	0.00234625
ENSMUSG00000037149.10	Ddx1	protein_coding	3911.07	0.0982366	0.957724	0.0299102	32.0481	1	2.33142e-225	0.00234625
ENSMUSG00000061950.17	Ppp4r1	protein_coding	571.755	0.277537	-1.09838	0.0715842	-15.4183	1	1.2338e-53	0.0023492
ENSMUSG00000001435.15	Col18a1	protein_coding	45.2833	0.949506	-0.835952	0.229417	-3.7932	1	0.00014872	0.00240014
ENSMUSG00000073650.8	Catip	protein_coding	14.8967	1.87497	0.00335867	0.45906	0.0209464	0	0.983288	0.00241168
ENSMUSG00000028068.14	Iqgap3	protein_coding	25.1364	1.14484	0.10752	0.297035	0.39736	0	0.691102	0.00247302
ENSMUSG00000022707.16	Gbe1	protein_coding	279.994	0.353541	-0.00757182	0.098412	-0.0787894	0	0.9372	0.00249403
ENSMUSG00000044768.16	D1Ertd622e	protein_coding	986.253	0.191857	-0.0328143	0.0543073	-0.606104	0	0.544446	0.00249403
ENSMUSG00000066441.14	Rdh11	protein_coding	630.912	0.233542	0.437929	0.0683455	6.43647	0	1.22288e-10	0.00251308
ENSMUSG00000008976.16	Gabpa	protein_coding	814.278	0.207029	0.13867	0.0594196	2.34184	0	0.0191889	0.00254244
ENSMUSG00000042082.7	Arsb	protein_coding	3607.97	0.128744	0.522116	0.0378219	13.824	0	1.82696e-43	0.00255863
ENSMUSG00000036278.7	Macrod1	protein_coding	90.4424	0.574725	-0.307198	0.15282	-2.04601	0	0.0407551	0.00259577
ENSMUSG00000095930.1	Nim1k	protein_coding	641.214	0.217934	0.00528944	0.0619381	0.0866074	0	0.930984	0.00260007
ENSMUSG00000040213.13	Kyat3	protein_coding	208.872	0.379099	0.697465	0.113355	6.23209	1	4.60246e-10	0.00260528
ENSMUSG00000030225.11	Dera	protein_coding	32.1736	1.15543	-0.674956	0.273357	-2.63009	1	0.00853632	0.00260649
ENSMUSG00000046567.10	4930430F08Rik	protein_coding	406.195	0.284937	0.53121	0.0841156	6.35882	0	2.03308e-10	0.00261187
ENSMUSG00000022892.11	App	protein_coding	57432.6	0.0971898	0.938729	0.0282289	33.2802	1	7.47985e-243	0.00261187
ENSMUSG00000052372.10	Il1rapl1	protein_coding	719.051	0.219439	0.536831	0.0650421	8.28757	0	1.15588e-16	0.00262692
ENSMUSG00000019907.10	Ppp1r12a	protein_coding	4223.09	0.106338	0.714033	0.0318094	22.4695	1	8.2587e-112	0.00262899
ENSMUSG00000047238.4	Mageh1	protein_coding	658.715	0.22516	-0.0563008	0.063878	-0.883873	0	0.376765	0.00265797
ENSMUSG00000069793.12	Slfn9	protein_coding	15.1972	2.3414	-1.1966	0.432802	-3.16364	1	0.00155809	0.00268318
ENSMUSG00000051223.14	Bzw1	protein_coding	4446.45	0.131929	0.155004	0.038287	4.05426	0	5.02923e-05	0.00269511
ENSMUSG00000034485.10	Uaca	protein_coding	114.05	0.624932	-0.561743	0.164808	-3.49571	0	0.000472808	0.00269562
ENSMUSG00000070637.2	Srarp	protein_coding	19.3923	2.15504	-1.40928	0.388609	-4.079	1	4.52293e-05	0.00273745
ENSMUSG00000041974.10	Spidr	protein_coding	56.363	1.06599	-0.919828	0.270281	-3.62487	1	0.000289104	0.0027488
ENSMUSG00000031075.18	Ano1	protein_coding	48.6311	0.97654	-1.03585	0.238374	-4.54561	1	5.47754e-06	0.0027495
ENSMUSG00000053897.15	Slc39a8	protein_coding	78.0569	0.798513	-1.23884	0.192481	-6.65273	1	2.87703e-11	0.002753
ENSMUSG00000030125.11	Lrrc23	protein_coding	26.5998	1.23064	-0.630989	0.294405	-2.28566	1	0.0222742	0.00277104
ENSMUSG00000029090.12	Adgra3	protein_coding	368.324	0.317618	-0.914272	0.0841791	-10.9271	1	8.54943e-28	0.00279274
ENSMUSG00000018401.17	Mtmr4	protein_coding	2907.34	0.117422	0.456187	0.0348565	13.1029	0	3.16871e-39	0.00279968
ENSMUSG00000034867.16	Ankrd27	protein_coding	497.228	0.280052	-0.373432	0.0777587	-4.82982	0	1.36653e-06	0.00280423
ENSMUSG00000054808.15	Actn4	protein_coding	2590.64	0.130609	0.366705	0.038531	9.53092	0	1.55892e-21	0.00280908
ENSMUSG00000027671.14	Actl6a	protein_coding	340.84	0.315456	0.529605	0.0935327	5.71081	0	1.12437e-08	0.00282755
ENSMUSG00000040084.9	Bub1b	protein_coding	22.9702	1.62015	-0.930525	0.386278	-2.69443	1	0.00705093	0.00282839
ENSMUSG00000060487.7	Samd5	protein_coding	742.951	0.304931	-0.5483	0.084478	-6.54117	0	6.10409e-11	0.00285994
ENSMUSG00000022148.16	Fyb	protein_coding	72.9169	1.09372	-2.20885	0.233835	-9.90699	1	3.88154e-23	0.0028789
ENSMUSG00000048905.5	4930539E08Rik	protein_coding	223.604	0.351262	0.37565	0.102774	3.69104	0	0.000223339	0.00290247
ENSMUSG00000041654.15	Slc39a11	protein_coding	548.947	0.221694	0.608534	0.0672448	9.08921	1	9.97574e-20	0.00296833
ENSMUSG00000016520.7	Lnx2	protein_coding	92.6166	0.596474	-0.187646	0.163878	-1.16742	0	0.24304	0.00296964
ENSMUSG00000071424.10	Grid2	protein_coding	1011.52	0.207352	0.306629	0.0610273	5.04277	0	4.58837e-07	0.00297545
ENSMUSG00000017119.19	Nbr1	protein_coding	6198.3	0.105159	0.814505	0.0316275	25.7784	1	1.54959e-146	0.00298516
ENSMUSG00000034708.11	Grn	protein_coding	1277.21	0.181518	0.354199	0.0536629	6.61889	0	3.61904e-11	0.00299511
ENSMUSG00000041309.17	Nkx6-2	protein_coding	260.712	0.533099	-2.06919	0.130125	-16.1527	1	1.08656e-58	0.00299959
ENSMUSG00000051726.6	Kcnf1	protein_coding	3675.24	0.183843	0.926087	0.0546327	17.0002	1	8.18765e-65	0.0030143
ENSMUSG00000027782.10	Kpna4	protein_coding	3121.33	0.129048	0.660347	0.0387861	17.0503	1	3.4765e-65	0.00302566
ENSMUSG00000046718.8	Bst2	protein_coding	25.03	1.65256	-1.26146	0.355861	-3.93148	1	8.44234e-05	0.00303166
ENSMUSG00000115338.2	Pnp	protein_coding	240.048	0.411637	0.0259294	0.11773	0.224307	0	0.822518	0.003036
ENSMUSG00000053965.10	Pde5a	protein_coding	67.3424	0.861954	-1.1352	0.211514	-5.58779	1	2.29984e-08	0.00306268
ENSMUSG00000044317.7	Gpr4	protein_coding	49.7867	0.912981	-1.17328	0.21689	-5.60769	1	2.05047e-08	0.00307735
ENSMUSG00000056220.14	Pla2g4a	protein_coding	38.8665	1.57193	-1.87111	0.305318	-6.64555	1	3.02084e-11	0.00307777
ENSMUSG00000025534.17	Gusb	protein_coding	210.906	0.480129	-0.908414	0.128799	-7.15939	1	8.10362e-13	0.00307777
ENSMUSG00000039959.13	Hip1	protein_coding	1491.2	0.182304	-0.496099	0.0514227	-9.67286	0	3.93223e-22	0.00307819
ENSMUSG00000017453.4	Pipox	protein_coding	42.9777	1.03815	-0.682155	0.259832	-2.78679	1	0.00532332	0.00309643
ENSMUSG00000026042.16	Col5a2	protein_coding	22.5215	1.80452	-1.19281	0.385888	-3.48438	1	0.000493272	0.00314363
ENSMUSG00000037206.15	Islr	protein_coding	75.9546	0.668554	-0.135813	0.18596	-0.74091	0	0.458748	0.00314363
ENSMUSG00000030579.10	Tyrobp	protein_coding	148.705	0.824895	-2.67478	0.176762	-15.568	1	1.20167e-54	0.0031593
ENSMUSG00000024750.11	Zfand5	protein_coding	5041.54	0.0956877	0.549433	0.0288511	19.0593	0	5.50164e-81	0.00316106
ENSMUSG00000034701.9	Neurod1	protein_coding	12.8602	2.01679	-0.407645	0.506094	-0.920269	0	0.357432	0.00316219
ENSMUSG00000024290.9	Rock1	protein_coding	735.937	0.264345	-0.884205	0.0726758	-12.2283	1	2.19607e-34	0.00316219
ENSMUSG00000029014.14	Dnajc2	protein_coding	1796.89	0.14	1.0093	0.0439953	22.9851	1	6.57394e-117	0.00316219
ENSMUSG00000001473.7	Tubb6	protein_coding	11.3982	2.21062	-0.884822	0.436211	-2.29822	1	0.0215492	0.00319116
ENSMUSG00000035575.11	Utp6	protein_coding	1301.9	0.162885	0.602199	0.0495369	12.1857	1	3.70265e-34	0.00319599
[truncated: 3,227 more rows]

## Sheet: AcbWfs1 vs D2R BP
query.number	significant	p.value	term.size	query.size	overlap.size	precision	recall	term.id	domain	subgraph.number	term.name	relative.depth	intersection
V1	TRUE	3.05e-65	4523	1884	702	0.373	0.155	GO:0048731	BP	77	system development	3	ENSMUSG00000000058,ENSMUSG00000000093,ENSMUSG00000000120,ENSMUSG00000000126,ENSMUSG00000000214,ENSMUSG00000000247,ENSMUSG00000000290,ENSMUSG00000000530,ENSMUSG00000000567,ENSMUSG00000000693,ENSMUSG00000000732,ENSMUSG00000000753,ENSMUSG00000000957,ENSMUSG00000001123,ENSMUSG00000001247,ENSMUSG00000001435,ENSMUSG00000001496,ENSMUSG00000001506,ENSMUSG00000001761,ENSMUSG00000001870,ENSMUSG00000001911,…
V1	TRUE	2.73e-63	5469	1884	795	0.422	0.145	GO:0048856	BP	77	anatomical structure development	2	ENSMUSG00000000058,ENSMUSG00000000093,ENSMUSG00000000120,ENSMUSG00000000126,ENSMUSG00000000214,ENSMUSG00000000247,ENSMUSG00000000290,ENSMUSG00000000402,ENSMUSG00000000530,ENSMUSG00000000567,ENSMUSG00000000693,ENSMUSG00000000732,ENSMUSG00000000753,ENSMUSG00000000901,ENSMUSG00000000957,ENSMUSG00000001103,ENSMUSG00000001123,ENSMUSG00000001247,ENSMUSG00000001435,ENSMUSG00000001496,ENSMUSG00000001506,…
V1	TRUE	3.39e-61	5023	1884	744	0.395	0.148	GO:0007275	BP	77	multicellular organism development	3	ENSMUSG00000000058,ENSMUSG00000000093,ENSMUSG00000000120,ENSMUSG00000000126,ENSMUSG00000000214,ENSMUSG00000000247,ENSMUSG00000000290,ENSMUSG00000000402,ENSMUSG00000000530,ENSMUSG00000000567,ENSMUSG00000000693,ENSMUSG00000000732,ENSMUSG00000000753,ENSMUSG00000000901,ENSMUSG00000000957,ENSMUSG00000001103,ENSMUSG00000001123,ENSMUSG00000001247,ENSMUSG00000001435,ENSMUSG00000001496,ENSMUSG00000001506,…
V1	TRUE	1.05e-60	5928	1884	834	0.443	0.141	GO:0032502	BP	77	developmental process	1	ENSMUSG00000000058,ENSMUSG00000000093,ENSMUSG00000000120,ENSMUSG00000000126,ENSMUSG00000000214,ENSMUSG00000000247,ENSMUSG00000000290,ENSMUSG00000000317,ENSMUSG00000000402,ENSMUSG00000000530,ENSMUSG00000000567,ENSMUSG00000000693,ENSMUSG00000000732,ENSMUSG00000000753,ENSMUSG00000000901,ENSMUSG00000000957,ENSMUSG00000001103,ENSMUSG00000001123,ENSMUSG00000001247,ENSMUSG00000001435,ENSMUSG00000001496,…
V1	TRUE	2.33e-52	2500	1884	444	0.236	0.178	GO:0009653	BP	77	anatomical structure morphogenesis	2	ENSMUSG00000000093,ENSMUSG00000000120,ENSMUSG00000000126,ENSMUSG00000000214,ENSMUSG00000000247,ENSMUSG00000000290,ENSMUSG00000000530,ENSMUSG00000000567,ENSMUSG00000000753,ENSMUSG00000000957,ENSMUSG00000001435,ENSMUSG00000001496,ENSMUSG00000001506,ENSMUSG00000001761,ENSMUSG00000001911,ENSMUSG00000002111,ENSMUSG00000002233,ENSMUSG00000002274,ENSMUSG00000002289,ENSMUSG00000002602,ENSMUSG00000002603,…
V1	TRUE	2.8e-51	3321	1884	536	0.285	0.161	GO:0048513	BP	77	animal organ development	3	ENSMUSG00000000058,ENSMUSG00000000093,ENSMUSG00000000126,ENSMUSG00000000214,ENSMUSG00000000247,ENSMUSG00000000530,ENSMUSG00000000567,ENSMUSG00000000693,ENSMUSG00000000753,ENSMUSG00000000957,ENSMUSG00000001123,ENSMUSG00000001247,ENSMUSG00000001496,ENSMUSG00000001506,ENSMUSG00000001761,ENSMUSG00000001870,ENSMUSG00000001911,ENSMUSG00000002007,ENSMUSG00000002111,ENSMUSG00000002249,ENSMUSG00000002602,…
V1	TRUE	7.44e-50	1082	1884	255	0.135	0.236	GO:0072359	BP	77	circulatory system development	4	ENSMUSG00000000093,ENSMUSG00000000120,ENSMUSG00000000214,ENSMUSG00000000290,ENSMUSG00000000530,ENSMUSG00000000567,ENSMUSG00000000753,ENSMUSG00000000957,ENSMUSG00000001435,ENSMUSG00000001506,ENSMUSG00000001761,ENSMUSG00000001870,ENSMUSG00000002111,ENSMUSG00000002289,ENSMUSG00000002603,ENSMUSG00000002633,ENSMUSG00000002944,ENSMUSG00000002985,ENSMUSG00000003032,ENSMUSG00000004328,ENSMUSG00000005124,…
V1	TRUE	2.45e-49	2913	1884	485	0.257	0.166	GO:0051239	BP	77	regulation of multicellular organismal process	2	ENSMUSG00000000093,ENSMUSG00000000120,ENSMUSG00000000126,ENSMUSG00000000214,ENSMUSG00000000247,ENSMUSG00000000263,ENSMUSG00000000290,ENSMUSG00000000530,ENSMUSG00000000567,ENSMUSG00000000693,ENSMUSG00000000732,ENSMUSG00000000753,ENSMUSG00000000957,ENSMUSG00000001123,ENSMUSG00000001496,ENSMUSG00000001506,ENSMUSG00000001672,ENSMUSG00000001761,ENSMUSG00000002111,ENSMUSG00000002249,ENSMUSG00000002274,…
V1	TRUE	3.84e-46	1045	1884	243	0.129	0.233	GO:0035295	BP	77	tube development	3	ENSMUSG00000000093,ENSMUSG00000000120,ENSMUSG00000000247,ENSMUSG00000000290,ENSMUSG00000000530,ENSMUSG00000000567,ENSMUSG00000000693,ENSMUSG00000000753,ENSMUSG00000000957,ENSMUSG00000001435,ENSMUSG00000001496,ENSMUSG00000001761,ENSMUSG00000002111,ENSMUSG00000002289,ENSMUSG00000002603,ENSMUSG00000002633,ENSMUSG00000002944,ENSMUSG00000002985,ENSMUSG00000003032,ENSMUSG00000004328,ENSMUSG00000005413,…
V1	TRUE	5.02e-46	715	1884	193	0.102	0.27	GO:0001944	BP	77	vasculature development	4	ENSMUSG00000000093,ENSMUSG00000000120,ENSMUSG00000000290,ENSMUSG00000000530,ENSMUSG00000000753,ENSMUSG00000000957,ENSMUSG00000001435,ENSMUSG00000001506,ENSMUSG00000001761,ENSMUSG00000001870,ENSMUSG00000002111,ENSMUSG00000002289,ENSMUSG00000002603,ENSMUSG00000002633,ENSMUSG00000002944,ENSMUSG00000002985,ENSMUSG00000003032,ENSMUSG00000004328,ENSMUSG00000005413,ENSMUSG00000005672,ENSMUSG00000005958,…
V1	TRUE	1.86e-45	727	1884	194	0.103	0.267	GO:0072358	BP	77	cardiovascular system development	4	ENSMUSG00000000093,ENSMUSG00000000120,ENSMUSG00000000290,ENSMUSG00000000530,ENSMUSG00000000753,ENSMUSG00000000957,ENSMUSG00000001435,ENSMUSG00000001506,ENSMUSG00000001761,ENSMUSG00000001870,ENSMUSG00000002111,ENSMUSG00000002289,ENSMUSG00000002603,ENSMUSG00000002633,ENSMUSG00000002944,ENSMUSG00000002985,ENSMUSG00000003032,ENSMUSG00000004328,ENSMUSG00000005413,ENSMUSG00000005672,ENSMUSG00000005958,…
V1	TRUE	2.68e-44	843	1884	210	0.111	0.249	GO:0035239	BP	77	tube morphogenesis	3	ENSMUSG00000000093,ENSMUSG00000000120,ENSMUSG00000000247,ENSMUSG00000000290,ENSMUSG00000000530,ENSMUSG00000000567,ENSMUSG00000000753,ENSMUSG00000000957,ENSMUSG00000001435,ENSMUSG00000001496,ENSMUSG00000001761,ENSMUSG00000002111,ENSMUSG00000002289,ENSMUSG00000002603,ENSMUSG00000002633,ENSMUSG00000002944,ENSMUSG00000002985,ENSMUSG00000003032,ENSMUSG00000004328,ENSMUSG00000005413,ENSMUSG00000005958,…
V1	TRUE	6.85e-44	686	1884	185	0.098	0.27	GO:0001568	BP	77	blood vessel development	3	ENSMUSG00000000093,ENSMUSG00000000120,ENSMUSG00000000290,ENSMUSG00000000530,ENSMUSG00000000753,ENSMUSG00000000957,ENSMUSG00000001435,ENSMUSG00000001506,ENSMUSG00000001761,ENSMUSG00000001870,ENSMUSG00000002111,ENSMUSG00000002289,ENSMUSG00000002603,ENSMUSG00000002633,ENSMUSG00000002944,ENSMUSG00000002985,ENSMUSG00000003032,ENSMUSG00000004328,ENSMUSG00000005413,ENSMUSG00000005958,ENSMUSG00000006386,…
V1	TRUE	3.29e-42	591	1884	167	0.089	0.283	GO:0048514	BP	77	blood vessel morphogenesis	4	ENSMUSG00000000093,ENSMUSG00000000120,ENSMUSG00000000290,ENSMUSG00000000530,ENSMUSG00000000753,ENSMUSG00000000957,ENSMUSG00000001435,ENSMUSG00000001761,ENSMUSG00000002111,ENSMUSG00000002289,ENSMUSG00000002603,ENSMUSG00000002633,ENSMUSG00000002944,ENSMUSG00000002985,ENSMUSG00000003032,ENSMUSG00000004328,ENSMUSG00000005413,ENSMUSG00000005958,ENSMUSG00000006386,ENSMUSG00000007655,ENSMUSG00000008398,…
V1	TRUE	3.27e-39	4143	1884	591	0.314	0.143	GO:0048869	BP	77	cellular developmental process	2	ENSMUSG00000000058,ENSMUSG00000000093,ENSMUSG00000000126,ENSMUSG00000000214,ENSMUSG00000000247,ENSMUSG00000000317,ENSMUSG00000000402,ENSMUSG00000000530,ENSMUSG00000000567,ENSMUSG00000000693,ENSMUSG00000000753,ENSMUSG00000000901,ENSMUSG00000000957,ENSMUSG00000001103,ENSMUSG00000001123,ENSMUSG00000001247,ENSMUSG00000001435,ENSMUSG00000001496,ENSMUSG00000001506,ENSMUSG00000001517,ENSMUSG00000001761,…
V1	TRUE	6.85e-39	3961	1884	571	0.303	0.144	GO:0030154	BP	77	cell differentiation	3	ENSMUSG00000000058,ENSMUSG00000000093,ENSMUSG00000000126,ENSMUSG00000000214,ENSMUSG00000000247,ENSMUSG00000000317,ENSMUSG00000000402,ENSMUSG00000000530,ENSMUSG00000000567,ENSMUSG00000000693,ENSMUSG00000000753,ENSMUSG00000000901,ENSMUSG00000000957,ENSMUSG00000001103,ENSMUSG00000001123,ENSMUSG00000001247,ENSMUSG00000001435,ENSMUSG00000001496,ENSMUSG00000001506,ENSMUSG00000001761,ENSMUSG00000001911,…
V1	TRUE	7.8e-39	3773	1884	551	0.292	0.146	GO:0048583	BP	77	regulation of response to stimulus	2	ENSMUSG00000000058,ENSMUSG00000000126,ENSMUSG00000000317,ENSMUSG00000000530,ENSMUSG00000000567,ENSMUSG00000000693,ENSMUSG00000000753,ENSMUSG00000000957,ENSMUSG00000001020,ENSMUSG00000001123,ENSMUSG00000001496,ENSMUSG00000001506,ENSMUSG00000001517,ENSMUSG00000001672,ENSMUSG00000001741,ENSMUSG00000001761,ENSMUSG00000002602,ENSMUSG00000002603,ENSMUSG00000002633,ENSMUSG00000002944,ENSMUSG00000002985,…
V1	TRUE	6.29e-38	1077	1884	232	0.123	0.215	GO:0048646	BP	77	anatomical structure formation involved in morphogenesis	2	ENSMUSG00000000093,ENSMUSG00000000120,ENSMUSG00000000247,ENSMUSG00000000290,ENSMUSG00000000530,ENSMUSG00000000567,ENSMUSG00000000753,ENSMUSG00000000957,ENSMUSG00000001435,ENSMUSG00000001496,ENSMUSG00000001506,ENSMUSG00000001761,ENSMUSG00000001911,ENSMUSG00000002289,ENSMUSG00000002603,ENSMUSG00000002633,ENSMUSG00000002944,ENSMUSG00000003032,ENSMUSG00000004328,ENSMUSG00000005413,ENSMUSG00000005958,…
V1	TRUE	1.29e-37	2759	1884	437	0.232	0.158	GO:0070887	BP	77	cellular response to chemical stimulus	3	ENSMUSG00000000058,ENSMUSG00000000120,ENSMUSG00000000214,ENSMUSG00000000263,ENSMUSG00000000530,ENSMUSG00000000567,ENSMUSG00000000753,ENSMUSG00000000792,ENSMUSG00000000811,ENSMUSG00000001496,ENSMUSG00000001506,ENSMUSG00000001663,ENSMUSG00000001741,ENSMUSG00000001761,ENSMUSG00000001870,ENSMUSG00000002111,ENSMUSG00000002602,ENSMUSG00000002603,ENSMUSG00000002633,ENSMUSG00000002944,ENSMUSG00000002985,…
V1	TRUE	1.54e-37	1223	1884	251	0.133	0.205	GO:0022610	BP	77	biological adhesion	1	ENSMUSG00000000290,ENSMUSG00000000402,ENSMUSG00000000530,ENSMUSG00000000567,ENSMUSG00000000693,ENSMUSG00000000732,ENSMUSG00000000957,ENSMUSG00000001029,ENSMUSG00000001123,ENSMUSG00000001435,ENSMUSG00000001506,ENSMUSG00000001930,ENSMUSG00000002341,ENSMUSG00000002602,ENSMUSG00000002603,ENSMUSG00000002633,ENSMUSG00000002944,ENSMUSG00000002980,ENSMUSG00000003032,ENSMUSG00000004098,ENSMUSG00000004892,…
V1	TRUE	2.64e-37	2572	1884	415	0.22	0.161	GO:0050793	BP	77	regulation of developmental process	2	ENSMUSG00000000093,ENSMUSG00000000120,ENSMUSG00000000126,ENSMUSG00000000247,ENSMUSG00000000290,ENSMUSG00000000317,ENSMUSG00000000530,ENSMUSG00000000567,ENSMUSG00000000693,ENSMUSG00000000753,ENSMUSG00000000901,ENSMUSG00000000957,ENSMUSG00000001123,ENSMUSG00000001496,ENSMUSG00000001506,ENSMUSG00000001517,ENSMUSG00000001761,ENSMUSG00000002111,ENSMUSG00000002249,ENSMUSG00000002274,ENSMUSG00000002602,…
V1	TRUE	4.04e-36	496	1884	142	0.075	0.286	GO:0001525	BP	77	angiogenesis	3	ENSMUSG00000000120,ENSMUSG00000000290,ENSMUSG00000000530,ENSMUSG00000000753,ENSMUSG00000000957,ENSMUSG00000001435,ENSMUSG00000002289,ENSMUSG00000002633,ENSMUSG00000002944,ENSMUSG00000003032,ENSMUSG00000004328,ENSMUSG00000005413,ENSMUSG00000005958,ENSMUSG00000006386,ENSMUSG00000007655,ENSMUSG00000008398,ENSMUSG00000010051,ENSMUSG00000010660,ENSMUSG00000015053,ENSMUSG00000015305,ENSMUSG00000015340,…
V1	TRUE	2.26e-35	1212	1884	245	0.13	0.202	GO:0007155	BP	77	cell adhesion	2	ENSMUSG00000000290,ENSMUSG00000000402,ENSMUSG00000000530,ENSMUSG00000000567,ENSMUSG00000000693,ENSMUSG00000000732,ENSMUSG00000000957,ENSMUSG00000001029,ENSMUSG00000001123,ENSMUSG00000001435,ENSMUSG00000001506,ENSMUSG00000001930,ENSMUSG00000002341,ENSMUSG00000002602,ENSMUSG00000002603,ENSMUSG00000002633,ENSMUSG00000002944,ENSMUSG00000002980,ENSMUSG00000003032,ENSMUSG00000004098,ENSMUSG00000004892,…
V1	TRUE	2.55e-35	1627	1884	298	0.158	0.183	GO:0040011	BP	77	locomotion	1	ENSMUSG00000000058,ENSMUSG00000000247,ENSMUSG00000000290,ENSMUSG00000000530,ENSMUSG00000000567,ENSMUSG00000000753,ENSMUSG00000000957,ENSMUSG00000001123,ENSMUSG00000001435,ENSMUSG00000001496,ENSMUSG00000001506,ENSMUSG00000001672,ENSMUSG00000001741,ENSMUSG00000001761,ENSMUSG00000002233,ENSMUSG00000002602,ENSMUSG00000002603,ENSMUSG00000002633,ENSMUSG00000002985,ENSMUSG00000003032,ENSMUSG00000004044,…
V1	TRUE	9.89e-35	5662	1884	729	0.387	0.129	GO:0048518	BP	77	positive regulation of biological process	3	ENSMUSG00000000058,ENSMUSG00000000093,ENSMUSG00000000120,ENSMUSG00000000126,ENSMUSG00000000184,ENSMUSG00000000247,ENSMUSG00000000263,ENSMUSG00000000290,ENSMUSG00000000402,ENSMUSG00000000530,ENSMUSG00000000567,ENSMUSG00000000693,ENSMUSG00000000732,ENSMUSG00000000753,ENSMUSG00000000957,ENSMUSG00000001020,ENSMUSG00000001123,ENSMUSG00000001228,ENSMUSG00000001403,ENSMUSG00000001435,ENSMUSG00000001496,…
V1	TRUE	4.37e-34	3131	1884	468	0.248	0.149	GO:0010033	BP	77	response to organic substance	3	ENSMUSG00000000058,ENSMUSG00000000120,ENSMUSG00000000214,ENSMUSG00000000263,ENSMUSG00000000530,ENSMUSG00000000567,ENSMUSG00000000753,ENSMUSG00000000792,ENSMUSG00000000957,ENSMUSG00000001123,ENSMUSG00000001496,ENSMUSG00000001506,ENSMUSG00000001663,ENSMUSG00000001761,ENSMUSG00000001870,ENSMUSG00000002111,ENSMUSG00000002602,ENSMUSG00000002603,ENSMUSG00000002633,ENSMUSG00000002944,ENSMUSG00000002985,…
V1	TRUE	9.94e-33	1986	1884	335	0.178	0.169	GO:2000026	BP	77	regulation of multicellular organismal development	3	ENSMUSG00000000093,ENSMUSG00000000120,ENSMUSG00000000126,ENSMUSG00000000247,ENSMUSG00000000290,ENSMUSG00000000530,ENSMUSG00000000567,ENSMUSG00000000693,ENSMUSG00000000753,ENSMUSG00000000957,ENSMUSG00000001123,ENSMUSG00000001496,ENSMUSG00000001506,ENSMUSG00000001761,ENSMUSG00000002111,ENSMUSG00000002274,ENSMUSG00000002602,ENSMUSG00000002603,ENSMUSG00000002633,ENSMUSG00000002944,ENSMUSG00000002985,…
V1	TRUE	1.4e-32	2466	1884	390	0.207	0.158	GO:0007166	BP	77	cell surface receptor signaling pathway	4	ENSMUSG00000000058,ENSMUSG00000000093,ENSMUSG00000000126,ENSMUSG00000000263,ENSMUSG00000000290,ENSMUSG00000000530,ENSMUSG00000000567,ENSMUSG00000000693,ENSMUSG00000000957,ENSMUSG00000001123,ENSMUSG00000001496,ENSMUSG00000001506,ENSMUSG00000001761,ENSMUSG00000001870,ENSMUSG00000001985,ENSMUSG00000002602,ENSMUSG00000002603,ENSMUSG00000002633,ENSMUSG00000002771,ENSMUSG00000002885,ENSMUSG00000002944,…
V1	TRUE	4.95e-32	1791	1884	310	0.165	0.173	GO:0009888	BP	77	tissue development	3	ENSMUSG00000000058,ENSMUSG00000000093,ENSMUSG00000000126,ENSMUSG00000000247,ENSMUSG00000000530,ENSMUSG00000000567,ENSMUSG00000000693,ENSMUSG00000000957,ENSMUSG00000001435,ENSMUSG00000001496,ENSMUSG00000001506,ENSMUSG00000001761,ENSMUSG00000002007,ENSMUSG00000002233,ENSMUSG00000002603,ENSMUSG00000002633,ENSMUSG00000003032,ENSMUSG00000005087,ENSMUSG00000005124,ENSMUSG00000005251,ENSMUSG00000005268,…
V1	TRUE	7.92e-32	1812	1884	312	0.166	0.172	GO:0006928	BP	77	movement of cell or subcellular component	2	ENSMUSG00000000247,ENSMUSG00000000290,ENSMUSG00000000530,ENSMUSG00000000567,ENSMUSG00000000753,ENSMUSG00000000957,ENSMUSG00000001123,ENSMUSG00000001435,ENSMUSG00000001496,ENSMUSG00000001506,ENSMUSG00000001672,ENSMUSG00000001741,ENSMUSG00000001761,ENSMUSG00000002233,ENSMUSG00000002602,ENSMUSG00000002603,ENSMUSG00000002633,ENSMUSG00000002985,ENSMUSG00000003032,ENSMUSG00000004044,ENSMUSG00000004366,…
V1	TRUE	1.05e-31	3235	1884	472	0.251	0.146	GO:0023051	BP	77	regulation of signaling	2	ENSMUSG00000000058,ENSMUSG00000000126,ENSMUSG00000000263,ENSMUSG00000000530,ENSMUSG00000000567,ENSMUSG00000000693,ENSMUSG00000000957,ENSMUSG00000001020,ENSMUSG00000001123,ENSMUSG00000001496,ENSMUSG00000001506,ENSMUSG00000001517,ENSMUSG00000001672,ENSMUSG00000001741,ENSMUSG00000001761,ENSMUSG00000001985,ENSMUSG00000002602,ENSMUSG00000002603,ENSMUSG00000002633,ENSMUSG00000002944,ENSMUSG00000002985,…
V1	TRUE	1.55e-31	3212	1884	469	0.249	0.146	GO:0010646	BP	77	regulation of cell communication	3	ENSMUSG00000000058,ENSMUSG00000000126,ENSMUSG00000000263,ENSMUSG00000000530,ENSMUSG00000000567,ENSMUSG00000000693,ENSMUSG00000000957,ENSMUSG00000001020,ENSMUSG00000001123,ENSMUSG00000001496,ENSMUSG00000001506,ENSMUSG00000001517,ENSMUSG00000001672,ENSMUSG00000001741,ENSMUSG00000001761,ENSMUSG00000001985,ENSMUSG00000002602,ENSMUSG00000002603,ENSMUSG00000002633,ENSMUSG00000002944,ENSMUSG00000002985,…
V1	TRUE	5.16e-31	2267	1884	363	0.193	0.16	GO:0071310	BP	77	cellular response to organic substance	4	ENSMUSG00000000058,ENSMUSG00000000120,ENSMUSG00000000214,ENSMUSG00000000263,ENSMUSG00000000530,ENSMUSG00000000567,ENSMUSG00000000753,ENSMUSG00000000792,ENSMUSG00000001496,ENSMUSG00000001506,ENSMUSG00000001761,ENSMUSG00000001870,ENSMUSG00000002111,ENSMUSG00000002602,ENSMUSG00000002603,ENSMUSG00000002944,ENSMUSG00000003032,ENSMUSG00000005087,ENSMUSG00000005268,ENSMUSG00000005672,ENSMUSG00000005892,…
V1	TRUE	7.45e-31	1994	1884	331	0.176	0.166	GO:0008283	BP	77	cell proliferation	1	ENSMUSG00000000058,ENSMUSG00000000093,ENSMUSG00000000120,ENSMUSG00000000126,ENSMUSG00000000184,ENSMUSG00000000247,ENSMUSG00000000317,ENSMUSG00000000530,ENSMUSG00000000567,ENSMUSG00000000732,ENSMUSG00000000753,ENSMUSG00000000957,ENSMUSG00000001123,ENSMUSG00000001228,ENSMUSG00000001435,ENSMUSG00000001517,ENSMUSG00000001672,ENSMUSG00000001761,ENSMUSG00000002249,ENSMUSG00000002603,ENSMUSG00000002633,…
V1	TRUE	3.67e-30	1293	1884	244	0.13	0.189	GO:0016477	BP	77	cell migration	4	ENSMUSG00000000290,ENSMUSG00000000530,ENSMUSG00000000567,ENSMUSG00000000753,ENSMUSG00000000957,ENSMUSG00000001123,ENSMUSG00000001435,ENSMUSG00000001496,ENSMUSG00000001506,ENSMUSG00000001672,ENSMUSG00000001741,ENSMUSG00000001761,ENSMUSG00000002233,ENSMUSG00000002602,ENSMUSG00000002603,ENSMUSG00000002633,ENSMUSG00000002985,ENSMUSG00000003032,ENSMUSG00000004366,ENSMUSG00000004665,ENSMUSG00000004837,…
V1	TRUE	3.8e-30	2900	1884	431	0.229	0.149	GO:0009966	BP	77	regulation of signal transduction	3	ENSMUSG00000000058,ENSMUSG00000000126,ENSMUSG00000000530,ENSMUSG00000000567,ENSMUSG00000000693,ENSMUSG00000000957,ENSMUSG00000001020,ENSMUSG00000001123,ENSMUSG00000001496,ENSMUSG00000001506,ENSMUSG00000001517,ENSMUSG00000001672,ENSMUSG00000001741,ENSMUSG00000001761,ENSMUSG00000002602,ENSMUSG00000002603,ENSMUSG00000002633,ENSMUSG00000002944,ENSMUSG00000002985,ENSMUSG00000003032,ENSMUSG00000003573,…
V1	TRUE	6.4e-30	9442	1884	1058	0.562	0.112	GO:0050896	BP	77	response to stimulus	1	ENSMUSG00000000058,ENSMUSG00000000093,ENSMUSG00000000120,ENSMUSG00000000126,ENSMUSG00000000184,ENSMUSG00000000214,ENSMUSG00000000247,ENSMUSG00000000263,ENSMUSG00000000290,ENSMUSG00000000317,ENSMUSG00000000318,ENSMUSG00000000359,ENSMUSG00000000530,ENSMUSG00000000567,ENSMUSG00000000693,ENSMUSG00000000732,ENSMUSG00000000753,ENSMUSG00000000792,ENSMUSG00000000805,ENSMUSG00000000811,ENSMUSG00000000957,…
V1	TRUE	8.36e-30	2341	1884	368	0.195	0.157	GO:0009605	BP	77	response to external stimulus	2	ENSMUSG00000000214,ENSMUSG00000000247,ENSMUSG00000000263,ENSMUSG00000000317,ENSMUSG00000000567,ENSMUSG00000000753,ENSMUSG00000000957,ENSMUSG00000001123,ENSMUSG00000001496,ENSMUSG00000001506,ENSMUSG00000001663,ENSMUSG00000001741,ENSMUSG00000001761,ENSMUSG00000002289,ENSMUSG00000002602,ENSMUSG00000002603,ENSMUSG00000002633,ENSMUSG00000002771,ENSMUSG00000002944,ENSMUSG00000002985,ENSMUSG00000003032,…
V1	TRUE	9.64e-30	1420	1884	259	0.137	0.182	GO:0051674	BP	77	localization of cell	2	ENSMUSG00000000290,ENSMUSG00000000530,ENSMUSG00000000567,ENSMUSG00000000753,ENSMUSG00000000957,ENSMUSG00000001123,ENSMUSG00000001435,ENSMUSG00000001496,ENSMUSG00000001506,ENSMUSG00000001672,ENSMUSG00000001741,ENSMUSG00000001761,ENSMUSG00000002233,ENSMUSG00000002602,ENSMUSG00000002603,ENSMUSG00000002633,ENSMUSG00000002985,ENSMUSG00000003032,ENSMUSG00000004044,ENSMUSG00000004366,ENSMUSG00000004665,…
V1	TRUE	9.64e-30	1420	1884	259	0.137	0.182	GO:0048870	BP	77	cell motility	3	ENSMUSG00000000290,ENSMUSG00000000530,ENSMUSG00000000567,ENSMUSG00000000753,ENSMUSG00000000957,ENSMUSG00000001123,ENSMUSG00000001435,ENSMUSG00000001496,ENSMUSG00000001506,ENSMUSG00000001672,ENSMUSG00000001741,ENSMUSG00000001761,ENSMUSG00000002233,ENSMUSG00000002602,ENSMUSG00000002603,ENSMUSG00000002633,ENSMUSG00000002985,ENSMUSG00000003032,ENSMUSG00000004044,ENSMUSG00000004366,ENSMUSG00000004665,…
V1	TRUE	9.85e-30	1665	1884	289	0.153	0.174	GO:0042127	BP	77	regulation of cell proliferation	2	ENSMUSG00000000058,ENSMUSG00000000093,ENSMUSG00000000120,ENSMUSG00000000126,ENSMUSG00000000184,ENSMUSG00000000247,ENSMUSG00000000317,ENSMUSG00000000530,ENSMUSG00000000567,ENSMUSG00000000732,ENSMUSG00000000753,ENSMUSG00000001123,ENSMUSG00000001435,ENSMUSG00000001517,ENSMUSG00000001672,ENSMUSG00000001761,ENSMUSG00000002603,ENSMUSG00000002633,ENSMUSG00000002985,ENSMUSG00000003032,ENSMUSG00000003282,…
V1	TRUE	1.35e-29	5102	1884	656	0.348	0.129	GO:0048522	BP	77	positive regulation of cellular process	3	ENSMUSG00000000058,ENSMUSG00000000093,ENSMUSG00000000120,ENSMUSG00000000126,ENSMUSG00000000184,ENSMUSG00000000247,ENSMUSG00000000290,ENSMUSG00000000530,ENSMUSG00000000567,ENSMUSG00000000693,ENSMUSG00000000732,ENSMUSG00000000753,ENSMUSG00000000957,ENSMUSG00000001020,ENSMUSG00000001123,ENSMUSG00000001228,ENSMUSG00000001403,ENSMUSG00000001435,ENSMUSG00000001496,ENSMUSG00000001506,ENSMUSG00000001517,…
V1	TRUE	4.26e-29	1530	1884	271	0.144	0.177	GO:0009719	BP	77	response to endogenous stimulus	2	ENSMUSG00000000058,ENSMUSG00000000120,ENSMUSG00000000214,ENSMUSG00000000263,ENSMUSG00000000530,ENSMUSG00000000567,ENSMUSG00000000753,ENSMUSG00000000792,ENSMUSG00000000957,ENSMUSG00000001496,ENSMUSG00000001506,ENSMUSG00000001663,ENSMUSG00000001870,ENSMUSG00000002603,ENSMUSG00000002944,ENSMUSG00000002985,ENSMUSG00000003032,ENSMUSG00000004366,ENSMUSG00000005087,ENSMUSG00000005268,ENSMUSG00000005672,…
V1	TRUE	7.33e-29	1717	1884	293	0.156	0.171	GO:0051240	BP	77	positive regulation of multicellular organismal process	2	ENSMUSG00000000093,ENSMUSG00000000290,ENSMUSG00000000530,ENSMUSG00000000567,ENSMUSG00000000732,ENSMUSG00000000753,ENSMUSG00000000957,ENSMUSG00000001123,ENSMUSG00000001506,ENSMUSG00000001761,ENSMUSG00000002249,ENSMUSG00000002274,ENSMUSG00000002602,ENSMUSG00000002603,ENSMUSG00000002633,ENSMUSG00000002944,ENSMUSG00000002985,ENSMUSG00000003032,ENSMUSG00000003282,ENSMUSG00000004885,ENSMUSG00000005124,…
V1	TRUE	3.92e-28	1616	1884	279	0.148	0.173	GO:0023056	BP	77	positive regulation of signaling	2	ENSMUSG00000000058,ENSMUSG00000000126,ENSMUSG00000000530,ENSMUSG00000000567,ENSMUSG00000000693,ENSMUSG00000001020,ENSMUSG00000001123,ENSMUSG00000001506,ENSMUSG00000001761,ENSMUSG00000002602,ENSMUSG00000002603,ENSMUSG00000002633,ENSMUSG00000002944,ENSMUSG00000002985,ENSMUSG00000003411,ENSMUSG00000005087,ENSMUSG00000005360,ENSMUSG00000005672,ENSMUSG00000005892,ENSMUSG00000006386,ENSMUSG00000006519,…
V1	TRUE	4.61e-28	2602	1884	392	0.208	0.151	GO:0032879	BP	77	regulation of localization	2	ENSMUSG00000000058,ENSMUSG00000000120,ENSMUSG00000000359,ENSMUSG00000000530,ENSMUSG00000000567,ENSMUSG00000000753,ENSMUSG00000000957,ENSMUSG00000001123,ENSMUSG00000001435,ENSMUSG00000001496,ENSMUSG00000001506,ENSMUSG00000001672,ENSMUSG00000001741,ENSMUSG00000001761,ENSMUSG00000002055,ENSMUSG00000002233,ENSMUSG00000002602,ENSMUSG00000002603,ENSMUSG00000002633,ENSMUSG00000002944,ENSMUSG00000002985,…
V1	TRUE	5.03e-28	1610	1884	278	0.148	0.173	GO:0010647	BP	77	positive regulation of cell communication	4	ENSMUSG00000000058,ENSMUSG00000000126,ENSMUSG00000000530,ENSMUSG00000000567,ENSMUSG00000000693,ENSMUSG00000001020,ENSMUSG00000001123,ENSMUSG00000001506,ENSMUSG00000001761,ENSMUSG00000002602,ENSMUSG00000002603,ENSMUSG00000002633,ENSMUSG00000002944,ENSMUSG00000002985,ENSMUSG00000003411,ENSMUSG00000005087,ENSMUSG00000005360,ENSMUSG00000005672,ENSMUSG00000005892,ENSMUSG00000006386,ENSMUSG00000006519,…
V1	TRUE	1.35e-27	1430	1884	255	0.135	0.178	GO:0051094	BP	77	positive regulation of developmental process	2	ENSMUSG00000000093,ENSMUSG00000000126,ENSMUSG00000000290,ENSMUSG00000000530,ENSMUSG00000000567,ENSMUSG00000000753,ENSMUSG00000000957,ENSMUSG00000001123,ENSMUSG00000001506,ENSMUSG00000001761,ENSMUSG00000002249,ENSMUSG00000002274,ENSMUSG00000002602,ENSMUSG00000002603,ENSMUSG00000002633,ENSMUSG00000002944,ENSMUSG00000002985,ENSMUSG00000003032,ENSMUSG00000003282,ENSMUSG00000004885,ENSMUSG00000005124,…
V1	TRUE	1.48e-27	939	1884	192	0.102	0.204	GO:0051270	BP	77	regulation of cellular component movement	3	ENSMUSG00000000530,ENSMUSG00000000567,ENSMUSG00000000753,ENSMUSG00000000957,ENSMUSG00000001123,ENSMUSG00000001435,ENSMUSG00000001496,ENSMUSG00000001506,ENSMUSG00000001672,ENSMUSG00000001761,ENSMUSG00000002233,ENSMUSG00000002603,ENSMUSG00000002633,ENSMUSG00000002985,ENSMUSG00000003032,ENSMUSG00000004044,ENSMUSG00000004366,ENSMUSG00000004665,ENSMUSG00000005413,ENSMUSG00000005672,ENSMUSG00000006369,…
V1	TRUE	2.47e-27	2104	1884	334	0.177	0.159	GO:0048584	BP	77	positive regulation of response to stimulus	2	ENSMUSG00000000058,ENSMUSG00000000126,ENSMUSG00000000530,ENSMUSG00000000567,ENSMUSG00000000693,ENSMUSG00000001020,ENSMUSG00000001123,ENSMUSG00000001506,ENSMUSG00000001517,ENSMUSG00000001741,ENSMUSG00000001761,ENSMUSG00000002602,ENSMUSG00000002603,ENSMUSG00000002633,ENSMUSG00000002944,ENSMUSG00000003411,ENSMUSG00000005087,ENSMUSG00000005672,ENSMUSG00000006386,ENSMUSG00000006519,ENSMUSG00000006611,…
V1	TRUE	6e-27	252	1884	86	0.046	0.341	GO:0043062	BP	77	extracellular structure organization	3	ENSMUSG00000000402,ENSMUSG00000000567,ENSMUSG00000000693,ENSMUSG00000000901,ENSMUSG00000001435,ENSMUSG00000001506,ENSMUSG00000002603,ENSMUSG00000002944,ENSMUSG00000002985,ENSMUSG00000004098,ENSMUSG00000005397,ENSMUSG00000006369,ENSMUSG00000006649,ENSMUSG00000010051,ENSMUSG00000015243,ENSMUSG00000017009,ENSMUSG00000017344,ENSMUSG00000017754,ENSMUSG00000019803,ENSMUSG00000019997,ENSMUSG00000020932,…
V1	TRUE	7.27e-27	1087	1884	210	0.111	0.193	GO:0060429	BP	77	epithelium development	4	ENSMUSG00000000093,ENSMUSG00000000247,ENSMUSG00000000530,ENSMUSG00000000567,ENSMUSG00000000693,ENSMUSG00000000957,ENSMUSG00000001435,ENSMUSG00000001496,ENSMUSG00000001761,ENSMUSG00000002233,ENSMUSG00000002603,ENSMUSG00000002633,ENSMUSG00000003032,ENSMUSG00000005087,ENSMUSG00000005251,ENSMUSG00000005268,ENSMUSG00000006386,ENSMUSG00000006649,ENSMUSG00000007655,ENSMUSG00000007872,ENSMUSG00000008575,…
V1	TRUE	1.08e-26	2235	1884	347	0.184	0.155	GO:0007399	BP	77	nervous system development	4	ENSMUSG00000000126,ENSMUSG00000000214,ENSMUSG00000000247,ENSMUSG00000000567,ENSMUSG00000000693,ENSMUSG00000000753,ENSMUSG00000000957,ENSMUSG00000001496,ENSMUSG00000001761,ENSMUSG00000001911,ENSMUSG00000001930,ENSMUSG00000002249,ENSMUSG00000002274,ENSMUSG00000002602,ENSMUSG00000002603,ENSMUSG00000002633,ENSMUSG00000002985,ENSMUSG00000003032,ENSMUSG00000003282,ENSMUSG00000004558,ENSMUSG00000004885,…
V1	TRUE	1.93e-26	3444	1884	477	0.253	0.139	GO:0065008	BP	77	regulation of biological quality	2	ENSMUSG00000000214,ENSMUSG00000000263,ENSMUSG00000000290,ENSMUSG00000000530,ENSMUSG00000000567,ENSMUSG00000000753,ENSMUSG00000000792,ENSMUSG00000000805,ENSMUSG00000000811,ENSMUSG00000001123,ENSMUSG00000001403,ENSMUSG00000001496,ENSMUSG00000001750,ENSMUSG00000001761,ENSMUSG00000001930,ENSMUSG00000001985,ENSMUSG00000002111,ENSMUSG00000002289,ENSMUSG00000002602,ENSMUSG00000002603,ENSMUSG00000002633,…
V1	TRUE	1.27e-25	209	1884	76	0.04	0.364	GO:0030198	BP	77	extracellular matrix organization	4	ENSMUSG00000000402,ENSMUSG00000000567,ENSMUSG00000000693,ENSMUSG00000000901,ENSMUSG00000001435,ENSMUSG00000001506,ENSMUSG00000002603,ENSMUSG00000004098,ENSMUSG00000005397,ENSMUSG00000006369,ENSMUSG00000006649,ENSMUSG00000017344,ENSMUSG00000019803,ENSMUSG00000019997,ENSMUSG00000020932,ENSMUSG00000021998,ENSMUSG00000022018,ENSMUSG00000022665,ENSMUSG00000023886,ENSMUSG00000024076,ENSMUSG00000024087,…
V1	TRUE	1.43e-25	5661	1884	695	0.369	0.123	GO:0051179	BP	77	localization	1	ENSMUSG00000000058,ENSMUSG00000000120,ENSMUSG00000000214,ENSMUSG00000000263,ENSMUSG00000000290,ENSMUSG00000000359,ENSMUSG00000000530,ENSMUSG00000000567,ENSMUSG00000000693,ENSMUSG00000000753,ENSMUSG00000000792,ENSMUSG00000000805,ENSMUSG00000000957,ENSMUSG00000001025,ENSMUSG00000001123,ENSMUSG00000001247,ENSMUSG00000001435,ENSMUSG00000001496,ENSMUSG00000001506,ENSMUSG00000001672,ENSMUSG00000001741,…
V1	TRUE	3.59e-25	7993	1884	910	0.483	0.114	GO:0032501	BP	77	multicellular organismal process	1	ENSMUSG00000000058,ENSMUSG00000000093,ENSMUSG00000000120,ENSMUSG00000000126,ENSMUSG00000000184,ENSMUSG00000000214,ENSMUSG00000000247,ENSMUSG00000000263,ENSMUSG00000000290,ENSMUSG00000000318,ENSMUSG00000000402,ENSMUSG00000000530,ENSMUSG00000000567,ENSMUSG00000000693,ENSMUSG00000000732,ENSMUSG00000000753,ENSMUSG00000000901,ENSMUSG00000000957,ENSMUSG00000001103,ENSMUSG00000001123,ENSMUSG00000001247,…
V1	TRUE	7.65e-25	804	1884	168	0.089	0.209	GO:0030334	BP	77	regulation of cell migration	5	ENSMUSG00000000530,ENSMUSG00000000567,ENSMUSG00000000753,ENSMUSG00000000957,ENSMUSG00000001123,ENSMUSG00000001435,ENSMUSG00000001496,ENSMUSG00000001506,ENSMUSG00000001672,ENSMUSG00000001761,ENSMUSG00000002233,ENSMUSG00000002603,ENSMUSG00000002633,ENSMUSG00000002985,ENSMUSG00000003032,ENSMUSG00000004366,ENSMUSG00000004665,ENSMUSG00000005413,ENSMUSG00000005672,ENSMUSG00000006369,ENSMUSG00000006386,…
V1	TRUE	8.76e-25	924	1884	184	0.098	0.199	GO:0040012	BP	77	regulation of locomotion	2	ENSMUSG00000000058,ENSMUSG00000000530,ENSMUSG00000000567,ENSMUSG00000000753,ENSMUSG00000000957,ENSMUSG00000001123,ENSMUSG00000001435,ENSMUSG00000001496,ENSMUSG00000001506,ENSMUSG00000001672,ENSMUSG00000001741,ENSMUSG00000001761,ENSMUSG00000002233,ENSMUSG00000002603,ENSMUSG00000002633,ENSMUSG00000002985,ENSMUSG00000003032,ENSMUSG00000004044,ENSMUSG00000004366,ENSMUSG00000004665,ENSMUSG00000005413,…
V1	TRUE	1.21e-24	1434	1884	248	0.132	0.173	GO:0009967	BP	77	positive regulation of signal transduction	3	ENSMUSG00000000058,ENSMUSG00000000126,ENSMUSG00000000530,ENSMUSG00000000567,ENSMUSG00000000693,ENSMUSG00000001020,ENSMUSG00000001123,ENSMUSG00000001506,ENSMUSG00000001761,ENSMUSG00000002602,ENSMUSG00000002603,ENSMUSG00000002633,ENSMUSG00000002944,ENSMUSG00000005087,ENSMUSG00000005672,ENSMUSG00000006386,ENSMUSG00000006519,ENSMUSG00000006611,ENSMUSG00000007655,ENSMUSG00000008734,ENSMUSG00000015133,…
V1	TRUE	2.51e-24	849	1884	173	0.092	0.204	GO:2000145	BP	77	regulation of cell motility	4	ENSMUSG00000000530,ENSMUSG00000000567,ENSMUSG00000000753,ENSMUSG00000000957,ENSMUSG00000001123,ENSMUSG00000001435,ENSMUSG00000001496,ENSMUSG00000001506,ENSMUSG00000001672,ENSMUSG00000001761,ENSMUSG00000002233,ENSMUSG00000002603,ENSMUSG00000002633,ENSMUSG00000002985,ENSMUSG00000003032,ENSMUSG00000004044,ENSMUSG00000004366,ENSMUSG00000004665,ENSMUSG00000005413,ENSMUSG00000005672,ENSMUSG00000006369,…
V1	TRUE	2.69e-24	955	1884	187	0.099	0.196	GO:0009887	BP	77	animal organ morphogenesis	3	ENSMUSG00000000093,ENSMUSG00000000126,ENSMUSG00000000214,ENSMUSG00000000530,ENSMUSG00000000567,ENSMUSG00000000957,ENSMUSG00000001496,ENSMUSG00000001506,ENSMUSG00000001761,ENSMUSG00000002603,ENSMUSG00000002633,ENSMUSG00000003282,ENSMUSG00000005917,ENSMUSG00000006205,ENSMUSG00000006386,ENSMUSG00000007655,ENSMUSG00000007872,ENSMUSG00000008090,ENSMUSG00000008136,ENSMUSG00000008575,ENSMUSG00000009097,…
V1	TRUE	5.99e-24	495	1884	122	0.065	0.246	GO:0009611	BP	77	response to wounding	3	ENSMUSG00000000318,ENSMUSG00000000530,ENSMUSG00000001506,ENSMUSG00000001930,ENSMUSG00000002233,ENSMUSG00000002602,ENSMUSG00000002603,ENSMUSG00000002633,ENSMUSG00000002944,ENSMUSG00000002985,ENSMUSG00000003032,ENSMUSG00000004665,ENSMUSG00000005087,ENSMUSG00000005089,ENSMUSG00000005360,ENSMUSG00000005413,ENSMUSG00000006369,ENSMUSG00000007655,ENSMUSG00000007872,ENSMUSG00000008398,ENSMUSG00000014361,…
V1	TRUE	1.67e-23	1221	1884	219	0.116	0.179	GO:0051241	BP	77	negative regulation of multicellular organismal process	2	ENSMUSG00000000093,ENSMUSG00000000120,ENSMUSG00000000126,ENSMUSG00000000247,ENSMUSG00000000263,ENSMUSG00000000530,ENSMUSG00000000567,ENSMUSG00000000693,ENSMUSG00000000753,ENSMUSG00000001123,ENSMUSG00000001496,ENSMUSG00000001672,ENSMUSG00000001761,ENSMUSG00000002602,ENSMUSG00000002603,ENSMUSG00000002633,ENSMUSG00000002944,ENSMUSG00000002985,ENSMUSG00000003032,ENSMUSG00000003573,ENSMUSG00000004558,…
V1	TRUE	4.38e-23	1015	1884	192	0.102	0.189	GO:0014070	BP	77	response to organic cyclic compound	4	ENSMUSG00000000214,ENSMUSG00000000753,ENSMUSG00000000792,ENSMUSG00000000957,ENSMUSG00000001506,ENSMUSG00000001663,ENSMUSG00000001761,ENSMUSG00000002603,ENSMUSG00000002944,ENSMUSG00000003032,ENSMUSG00000004366,ENSMUSG00000005892,ENSMUSG00000006386,ENSMUSG00000006519,ENSMUSG00000007097,ENSMUSG00000007655,ENSMUSG00000007872,ENSMUSG00000010663,ENSMUSG00000013584,ENSMUSG00000015090,ENSMUSG00000015243,…
V1	TRUE	4.42e-23	2118	1884	323	0.171	0.153	GO:0048468	BP	77	cell development	3	ENSMUSG00000000058,ENSMUSG00000000214,ENSMUSG00000000247,ENSMUSG00000000567,ENSMUSG00000000753,ENSMUSG00000001103,ENSMUSG00000001247,ENSMUSG00000001435,ENSMUSG00000001496,ENSMUSG00000001761,ENSMUSG00000002274,ENSMUSG00000002602,ENSMUSG00000002603,ENSMUSG00000002633,ENSMUSG00000002985,ENSMUSG00000003032,ENSMUSG00000003282,ENSMUSG00000004885,ENSMUSG00000005124,ENSMUSG00000005360,ENSMUSG00000005672,…
V1	TRUE	4.97e-23	1016	1884	192	0.102	0.189	GO:0022603	BP	77	regulation of anatomical structure morphogenesis	3	ENSMUSG00000000093,ENSMUSG00000000120,ENSMUSG00000000290,ENSMUSG00000000530,ENSMUSG00000000567,ENSMUSG00000000753,ENSMUSG00000001761,ENSMUSG00000002274,ENSMUSG00000002603,ENSMUSG00000002633,ENSMUSG00000002944,ENSMUSG00000002985,ENSMUSG00000003032,ENSMUSG00000004885,ENSMUSG00000005087,ENSMUSG00000005413,ENSMUSG00000005672,ENSMUSG00000005958,ENSMUSG00000006369,ENSMUSG00000006386,ENSMUSG00000008575,…
V1	TRUE	9.73e-23	1827	1884	289	0.153	0.158	GO:0045595	BP	77	regulation of cell differentiation	3	ENSMUSG00000000126,ENSMUSG00000000247,ENSMUSG00000000317,ENSMUSG00000000530,ENSMUSG00000000567,ENSMUSG00000000693,ENSMUSG00000000753,ENSMUSG00000000901,ENSMUSG00000000957,ENSMUSG00000001123,ENSMUSG00000001496,ENSMUSG00000001506,ENSMUSG00000001761,ENSMUSG00000002111,ENSMUSG00000002274,ENSMUSG00000002602,ENSMUSG00000002603,ENSMUSG00000002633,ENSMUSG00000002944,ENSMUSG00000002985,ENSMUSG00000003032,…
V1	TRUE	1.03e-22	3552	1884	475	0.252	0.134	GO:0006950	BP	77	response to stress	2	ENSMUSG00000000093,ENSMUSG00000000214,ENSMUSG00000000290,ENSMUSG00000000317,ENSMUSG00000000318,ENSMUSG00000000530,ENSMUSG00000000693,ENSMUSG00000000753,ENSMUSG00000000957,ENSMUSG00000001123,ENSMUSG00000001228,ENSMUSG00000001496,ENSMUSG00000001506,ENSMUSG00000001517,ENSMUSG00000001672,ENSMUSG00000001761,ENSMUSG00000001930,ENSMUSG00000002233,ENSMUSG00000002289,ENSMUSG00000002602,ENSMUSG00000002603,…
V1	TRUE	2.46e-22	1021	1884	191	0.101	0.187	GO:0042493	BP	77	response to drug	3	ENSMUSG00000000214,ENSMUSG00000000263,ENSMUSG00000000567,ENSMUSG00000000753,ENSMUSG00000000805,ENSMUSG00000001506,ENSMUSG00000001663,ENSMUSG00000001918,ENSMUSG00000002111,ENSMUSG00000002602,ENSMUSG00000002603,ENSMUSG00000002633,ENSMUSG00000003032,ENSMUSG00000003411,ENSMUSG00000003623,ENSMUSG00000004366,ENSMUSG00000004902,ENSMUSG00000005089,ENSMUSG00000005360,ENSMUSG00000005413,ENSMUSG00000005892,…
V1	TRUE	5.76e-21	837	1884	164	0.087	0.196	GO:0007167	BP	77	enzyme linked receptor protein signaling pathway	5	ENSMUSG00000000058,ENSMUSG00000000530,ENSMUSG00000000567,ENSMUSG00000001123,ENSMUSG00000001496,ENSMUSG00000001506,ENSMUSG00000001870,ENSMUSG00000002602,ENSMUSG00000002603,ENSMUSG00000004837,ENSMUSG00000005268,ENSMUSG00000005640,ENSMUSG00000005672,ENSMUSG00000005958,ENSMUSG00000006205,ENSMUSG00000006386,ENSMUSG00000006611,ENSMUSG00000007655,ENSMUSG00000008090,ENSMUSG00000015950,ENSMUSG00000018822,…
V1	TRUE	2.05e-20	2451	1884	351	0.186	0.143	GO:0035556	BP	77	intracellular signal transduction	4	ENSMUSG00000000058,ENSMUSG00000000120,ENSMUSG00000000567,ENSMUSG00000001020,ENSMUSG00000001517,ENSMUSG00000001672,ENSMUSG00000001761,ENSMUSG00000002007,ENSMUSG00000002233,ENSMUSG00000002249,ENSMUSG00000002602,ENSMUSG00000002603,ENSMUSG00000002633,ENSMUSG00000002771,ENSMUSG00000002944,ENSMUSG00000002985,ENSMUSG00000003032,ENSMUSG00000003573,ENSMUSG00000004558,ENSMUSG00000005087,ENSMUSG00000005268,…
V1	TRUE	2.19e-20	1609	1884	257	0.136	0.16	GO:1901700	BP	77	response to oxygen-containing compound	3	ENSMUSG00000000058,ENSMUSG00000000120,ENSMUSG00000000214,ENSMUSG00000000263,ENSMUSG00000000567,ENSMUSG00000000753,ENSMUSG00000000792,ENSMUSG00000001123,ENSMUSG00000001496,ENSMUSG00000001506,ENSMUSG00000001663,ENSMUSG00000001761,ENSMUSG00000002111,ENSMUSG00000002602,ENSMUSG00000002603,ENSMUSG00000002633,ENSMUSG00000002944,ENSMUSG00000003032,ENSMUSG00000004366,ENSMUSG00000005089,ENSMUSG00000005360,…
V1	TRUE	2.4e-20	894	1884	170	0.09	0.19	GO:0007417	BP	77	central nervous system development	4	ENSMUSG00000000214,ENSMUSG00000000247,ENSMUSG00000000567,ENSMUSG00000000693,ENSMUSG00000001496,ENSMUSG00000001761,ENSMUSG00000001911,ENSMUSG00000002602,ENSMUSG00000002603,ENSMUSG00000002633,ENSMUSG00000004558,ENSMUSG00000004891,ENSMUSG00000004892,ENSMUSG00000005089,ENSMUSG00000005917,ENSMUSG00000005958,ENSMUSG00000007872,ENSMUSG00000008575,ENSMUSG00000010064,ENSMUSG00000013584,ENSMUSG00000015053,…
V1	TRUE	3.97e-20	557	1884	124	0.066	0.223	GO:0007423	BP	77	sensory organ development	4	ENSMUSG00000000093,ENSMUSG00000000214,ENSMUSG00000000247,ENSMUSG00000000530,ENSMUSG00000000567,ENSMUSG00000000753,ENSMUSG00000002603,ENSMUSG00000002633,ENSMUSG00000003032,ENSMUSG00000004891,ENSMUSG00000005672,ENSMUSG00000005917,ENSMUSG00000013584,ENSMUSG00000014361,ENSMUSG00000015053,ENSMUSG00000017009,ENSMUSG00000018593,ENSMUSG00000019789,ENSMUSG00000019803,ENSMUSG00000019935,ENSMUSG00000020122,…
V1	TRUE	6.1e-20	1603	1884	255	0.135	0.159	GO:0022008	BP	77	neurogenesis	4	ENSMUSG00000000126,ENSMUSG00000000214,ENSMUSG00000000247,ENSMUSG00000000567,ENSMUSG00000000753,ENSMUSG00000000957,ENSMUSG00000001496,ENSMUSG00000001761,ENSMUSG00000001911,ENSMUSG00000002249,ENSMUSG00000002274,ENSMUSG00000002602,ENSMUSG00000002603,ENSMUSG00000002633,ENSMUSG00000002985,ENSMUSG00000003032,ENSMUSG00000003282,ENSMUSG00000004885,ENSMUSG00000005360,ENSMUSG00000005672,ENSMUSG00000005958,…
V1	TRUE	2.11e-19	935	1884	173	0.092	0.185	GO:0033993	BP	77	response to lipid	4	ENSMUSG00000000214,ENSMUSG00000000567,ENSMUSG00000000753,ENSMUSG00000001123,ENSMUSG00000001496,ENSMUSG00000001506,ENSMUSG00000001761,ENSMUSG00000002602,ENSMUSG00000002603,ENSMUSG00000002944,ENSMUSG00000003032,ENSMUSG00000004366,ENSMUSG00000005892,ENSMUSG00000006386,ENSMUSG00000006519,ENSMUSG00000007097,ENSMUSG00000007655,ENSMUSG00000007872,ENSMUSG00000008540,ENSMUSG00000010663,ENSMUSG00000013584,…
V1	TRUE	2.47e-19	340	1884	90	0.048	0.265	GO:1901342	BP	77	regulation of vasculature development	4	ENSMUSG00000000120,ENSMUSG00000000290,ENSMUSG00000000530,ENSMUSG00000000753,ENSMUSG00000002633,ENSMUSG00000002944,ENSMUSG00000003032,ENSMUSG00000005413,ENSMUSG00000005672,ENSMUSG00000006386,ENSMUSG00000010051,ENSMUSG00000015053,ENSMUSG00000015305,ENSMUSG00000015340,ENSMUSG00000015839,ENSMUSG00000018500,ENSMUSG00000018593,ENSMUSG00000019647,ENSMUSG00000019789,ENSMUSG00000019803,ENSMUSG00000019929,…
V1	TRUE	5.67e-19	1244	1884	210	0.111	0.169	GO:0071495	BP	77	cellular response to endogenous stimulus	3	ENSMUSG00000000058,ENSMUSG00000000120,ENSMUSG00000000214,ENSMUSG00000000263,ENSMUSG00000000530,ENSMUSG00000000567,ENSMUSG00000000753,ENSMUSG00000000792,ENSMUSG00000001496,ENSMUSG00000001506,ENSMUSG00000001870,ENSMUSG00000002603,ENSMUSG00000002944,ENSMUSG00000003032,ENSMUSG00000005087,ENSMUSG00000005268,ENSMUSG00000005672,ENSMUSG00000005892,ENSMUSG00000006205,ENSMUSG00000006519,ENSMUSG00000006611,…
V1	TRUE	1.5e-18	5104	1884	612	0.325	0.12	GO:0048519	BP	77	negative regulation of biological process	1	ENSMUSG00000000058,ENSMUSG00000000093,ENSMUSG00000000120,ENSMUSG00000000126,ENSMUSG00000000184,ENSMUSG00000000247,ENSMUSG00000000263,ENSMUSG00000000317,ENSMUSG00000000359,ENSMUSG00000000530,ENSMUSG00000000567,ENSMUSG00000000693,ENSMUSG00000000753,ENSMUSG00000000901,ENSMUSG00000000957,ENSMUSG00000001123,ENSMUSG00000001228,ENSMUSG00000001496,ENSMUSG00000001506,ENSMUSG00000001517,ENSMUSG00000001672,…
V1	TRUE	1.86e-18	2421	1884	341	0.181	0.141	GO:0002376	BP	77	immune system process	1	ENSMUSG00000000290,ENSMUSG00000000317,ENSMUSG00000000567,ENSMUSG00000000693,ENSMUSG00000000732,ENSMUSG00000000957,ENSMUSG00000001123,ENSMUSG00000001741,ENSMUSG00000002111,ENSMUSG00000002602,ENSMUSG00000002603,ENSMUSG00000002633,ENSMUSG00000002944,ENSMUSG00000003032,ENSMUSG00000003411,ENSMUSG00000003420,ENSMUSG00000003812,ENSMUSG00000004665,ENSMUSG00000004730,ENSMUSG00000004837,ENSMUSG00000005413,…
V1	TRUE	2.03e-18	382	1884	95	0.05	0.249	GO:0042060	BP	77	wound healing	4	ENSMUSG00000000318,ENSMUSG00000000530,ENSMUSG00000001506,ENSMUSG00000001930,ENSMUSG00000002233,ENSMUSG00000002602,ENSMUSG00000002603,ENSMUSG00000002633,ENSMUSG00000002944,ENSMUSG00000002985,ENSMUSG00000004665,ENSMUSG00000005087,ENSMUSG00000005413,ENSMUSG00000006369,ENSMUSG00000007655,ENSMUSG00000008398,ENSMUSG00000014361,ENSMUSG00000015085,ENSMUSG00000015468,ENSMUSG00000015839,ENSMUSG00000017009,…
V1	TRUE	4.17e-18	652	1884	133	0.071	0.204	GO:0070848	BP	77	response to growth factor	4	ENSMUSG00000000058,ENSMUSG00000000214,ENSMUSG00000000530,ENSMUSG00000000567,ENSMUSG00000001496,ENSMUSG00000001506,ENSMUSG00000001870,ENSMUSG00000002603,ENSMUSG00000003032,ENSMUSG00000005087,ENSMUSG00000006205,ENSMUSG00000006386,ENSMUSG00000006611,ENSMUSG00000007655,ENSMUSG00000008090,ENSMUSG00000010051,ENSMUSG00000018593,ENSMUSG00000018822,ENSMUSG00000019647,ENSMUSG00000019889,ENSMUSG00000019929,…
V1	TRUE	5.21e-18	1300	1884	214	0.114	0.165	GO:0002682	BP	77	regulation of immune system process	2	ENSMUSG00000000567,ENSMUSG00000000693,ENSMUSG00000000732,ENSMUSG00000000957,ENSMUSG00000001123,ENSMUSG00000002111,ENSMUSG00000002602,ENSMUSG00000002603,ENSMUSG00000002633,ENSMUSG00000002944,ENSMUSG00000003420,ENSMUSG00000005413,ENSMUSG00000005672,ENSMUSG00000006205,ENSMUSG00000006345,ENSMUSG00000006386,ENSMUSG00000006519,ENSMUSG00000006611,ENSMUSG00000007655,ENSMUSG00000008734,ENSMUSG00000009281,…
V1	TRUE	1.83e-17	341	1884	87	0.046	0.255	GO:0001655	BP	77	urogenital system development	4	ENSMUSG00000000567,ENSMUSG00000000753,ENSMUSG00000001761,ENSMUSG00000002603,ENSMUSG00000002633,ENSMUSG00000003282,ENSMUSG00000005268,ENSMUSG00000005397,ENSMUSG00000005958,ENSMUSG00000006386,ENSMUSG00000006649,ENSMUSG00000007872,ENSMUSG00000013584,ENSMUSG00000015053,ENSMUSG00000017009,ENSMUSG00000019768,ENSMUSG00000019929,ENSMUSG00000020140,ENSMUSG00000020644,ENSMUSG00000020717,ENSMUSG00000021318,…
V1	TRUE	2.01e-17	626	1884	128	0.068	0.204	GO:0071363	BP	77	cellular response to growth factor stimulus	5	ENSMUSG00000000058,ENSMUSG00000000214,ENSMUSG00000000530,ENSMUSG00000000567,ENSMUSG00000001496,ENSMUSG00000001506,ENSMUSG00000001870,ENSMUSG00000002603,ENSMUSG00000003032,ENSMUSG00000005087,ENSMUSG00000006205,ENSMUSG00000006386,ENSMUSG00000006611,ENSMUSG00000007655,ENSMUSG00000008090,ENSMUSG00000010051,ENSMUSG00000018593,ENSMUSG00000018822,ENSMUSG00000019647,ENSMUSG00000019889,ENSMUSG00000019929,…
V1	TRUE	2.97e-17	299	1884	80	0.042	0.268	GO:0072001	BP	77	renal system development	4	ENSMUSG00000000567,ENSMUSG00000000753,ENSMUSG00000001761,ENSMUSG00000002603,ENSMUSG00000002633,ENSMUSG00000005397,ENSMUSG00000006386,ENSMUSG00000006649,ENSMUSG00000007872,ENSMUSG00000013584,ENSMUSG00000017009,ENSMUSG00000019929,ENSMUSG00000020140,ENSMUSG00000020644,ENSMUSG00000020717,ENSMUSG00000021318,ENSMUSG00000021835,ENSMUSG00000022309,ENSMUSG00000022382,ENSMUSG00000022510,ENSMUSG00000022528,…
V1	TRUE	3.3e-17	4628	1884	560	0.297	0.121	GO:0048523	BP	77	negative regulation of cellular process	2	ENSMUSG00000000058,ENSMUSG00000000093,ENSMUSG00000000120,ENSMUSG00000000126,ENSMUSG00000000184,ENSMUSG00000000247,ENSMUSG00000000263,ENSMUSG00000000317,ENSMUSG00000000530,ENSMUSG00000000567,ENSMUSG00000000693,ENSMUSG00000000753,ENSMUSG00000000901,ENSMUSG00000000957,ENSMUSG00000001123,ENSMUSG00000001228,ENSMUSG00000001496,ENSMUSG00000001506,ENSMUSG00000001517,ENSMUSG00000001672,ENSMUSG00000001761,…
V1	TRUE	4.36e-17	494	1884	109	0.058	0.221	GO:0030335	BP	77	positive regulation of cell migration	6	ENSMUSG00000000567,ENSMUSG00000000957,ENSMUSG00000001123,ENSMUSG00000001435,ENSMUSG00000001506,ENSMUSG00000001761,ENSMUSG00000002233,ENSMUSG00000002603,ENSMUSG00000002633,ENSMUSG00000005413,ENSMUSG00000005672,ENSMUSG00000006369,ENSMUSG00000006386,ENSMUSG00000009281,ENSMUSG00000010051,ENSMUSG00000015053,ENSMUSG00000015305,ENSMUSG00000015839,ENSMUSG00000016024,ENSMUSG00000016496,ENSMUSG00000017344,…
V1	TRUE	6.48e-17	5234	1884	617	0.327	0.118	GO:0042221	BP	77	response to chemical	2	ENSMUSG00000000058,ENSMUSG00000000120,ENSMUSG00000000214,ENSMUSG00000000247,ENSMUSG00000000263,ENSMUSG00000000530,ENSMUSG00000000567,ENSMUSG00000000753,ENSMUSG00000000792,ENSMUSG00000000805,ENSMUSG00000000811,ENSMUSG00000000957,ENSMUSG00000001123,ENSMUSG00000001496,ENSMUSG00000001506,ENSMUSG00000001663,ENSMUSG00000001741,ENSMUSG00000001761,ENSMUSG00000001870,ENSMUSG00000001918,ENSMUSG00000002111,…
V1	TRUE	7.07e-17	7897	1884	863	0.458	0.109	GO:0051716	BP	77	cellular response to stimulus	2	ENSMUSG00000000058,ENSMUSG00000000093,ENSMUSG00000000120,ENSMUSG00000000126,ENSMUSG00000000184,ENSMUSG00000000214,ENSMUSG00000000263,ENSMUSG00000000290,ENSMUSG00000000359,ENSMUSG00000000530,ENSMUSG00000000567,ENSMUSG00000000693,ENSMUSG00000000732,ENSMUSG00000000753,ENSMUSG00000000792,ENSMUSG00000000811,ENSMUSG00000000957,ENSMUSG00000001020,ENSMUSG00000001123,ENSMUSG00000001228,ENSMUSG00000001496,…
V1	TRUE	7.64e-17	688	1884	135	0.072	0.196	GO:0032101	BP	77	regulation of response to external stimulus	3	ENSMUSG00000000317,ENSMUSG00000000753,ENSMUSG00000001123,ENSMUSG00000001741,ENSMUSG00000002603,ENSMUSG00000002633,ENSMUSG00000002944,ENSMUSG00000002985,ENSMUSG00000003032,ENSMUSG00000006205,ENSMUSG00000006345,ENSMUSG00000006519,ENSMUSG00000007655,ENSMUSG00000008734,ENSMUSG00000009281,ENSMUSG00000009585,ENSMUSG00000015305,ENSMUSG00000015839,ENSMUSG00000016024,ENSMUSG00000018500,ENSMUSG00000019768,…
V1	TRUE	8.12e-17	512	1884	111	0.059	0.217	GO:2000147	BP	77	positive regulation of cell motility	5	ENSMUSG00000000567,ENSMUSG00000000957,ENSMUSG00000001123,ENSMUSG00000001435,ENSMUSG00000001506,ENSMUSG00000001761,ENSMUSG00000002233,ENSMUSG00000002603,ENSMUSG00000002633,ENSMUSG00000004044,ENSMUSG00000005413,ENSMUSG00000005672,ENSMUSG00000006369,ENSMUSG00000006386,ENSMUSG00000009281,ENSMUSG00000010051,ENSMUSG00000015053,ENSMUSG00000015305,ENSMUSG00000015839,ENSMUSG00000016024,ENSMUSG00000016496,…
V1	TRUE	8.26e-17	3286	1884	425	0.226	0.129	GO:0009893	BP	77	positive regulation of metabolic process	1	ENSMUSG00000000058,ENSMUSG00000000120,ENSMUSG00000000184,ENSMUSG00000000247,ENSMUSG00000000290,ENSMUSG00000000530,ENSMUSG00000000567,ENSMUSG00000000732,ENSMUSG00000000957,ENSMUSG00000001123,ENSMUSG00000001228,ENSMUSG00000001496,ENSMUSG00000001506,ENSMUSG00000001517,ENSMUSG00000001761,ENSMUSG00000001870,ENSMUSG00000001911,ENSMUSG00000002111,ENSMUSG00000002249,ENSMUSG00000002289,ENSMUSG00000002603,…
V1	TRUE	9.01e-17	304	1884	80	0.042	0.263	GO:0045765	BP	77	regulation of angiogenesis	5	ENSMUSG00000000120,ENSMUSG00000000290,ENSMUSG00000000530,ENSMUSG00000000753,ENSMUSG00000002633,ENSMUSG00000002944,ENSMUSG00000003032,ENSMUSG00000005413,ENSMUSG00000006386,ENSMUSG00000010051,ENSMUSG00000015053,ENSMUSG00000015305,ENSMUSG00000015340,ENSMUSG00000015839,ENSMUSG00000018500,ENSMUSG00000018593,ENSMUSG00000019647,ENSMUSG00000019803,ENSMUSG00000019929,ENSMUSG00000021702,ENSMUSG00000022018,…
V1	TRUE	9.4e-17	7021	1884	783	0.416	0.112	GO:0007154	BP	77	cell communication	2	ENSMUSG00000000058,ENSMUSG00000000093,ENSMUSG00000000120,ENSMUSG00000000126,ENSMUSG00000000214,ENSMUSG00000000263,ENSMUSG00000000290,ENSMUSG00000000359,ENSMUSG00000000530,ENSMUSG00000000567,ENSMUSG00000000693,ENSMUSG00000000732,ENSMUSG00000000957,ENSMUSG00000001020,ENSMUSG00000001123,ENSMUSG00000001496,ENSMUSG00000001506,ENSMUSG00000001517,ENSMUSG00000001672,ENSMUSG00000001741,ENSMUSG00000001761,…
V1	TRUE	9.63e-17	2928	1884	388	0.206	0.133	GO:0051173	BP	77	positive regulation of nitrogen compound metabolic process	2	ENSMUSG00000000058,ENSMUSG00000000120,ENSMUSG00000000184,ENSMUSG00000000247,ENSMUSG00000000290,ENSMUSG00000000530,ENSMUSG00000000567,ENSMUSG00000000732,ENSMUSG00000000957,ENSMUSG00000001123,ENSMUSG00000001228,ENSMUSG00000001496,ENSMUSG00000001506,ENSMUSG00000001517,ENSMUSG00000001761,ENSMUSG00000001911,ENSMUSG00000002111,ENSMUSG00000002249,ENSMUSG00000002603,ENSMUSG00000002633,ENSMUSG00000002944,…
V1	TRUE	1.02e-16	736	1884	141	0.075	0.192	GO:0060322	BP	77	head development	3	ENSMUSG00000000214,ENSMUSG00000000247,ENSMUSG00000000567,ENSMUSG00000000957,ENSMUSG00000001496,ENSMUSG00000001506,ENSMUSG00000001761,ENSMUSG00000001911,ENSMUSG00000002602,ENSMUSG00000002603,ENSMUSG00000002633,ENSMUSG00000004558,ENSMUSG00000004891,ENSMUSG00000004892,ENSMUSG00000005089,ENSMUSG00000005917,ENSMUSG00000005958,ENSMUSG00000008575,ENSMUSG00000010064,ENSMUSG00000013584,ENSMUSG00000015053,…
V1	TRUE	1.1e-16	1567	1884	241	0.128	0.154	GO:0006811	BP	77	ion transport	4	ENSMUSG00000000263,ENSMUSG00000000359,ENSMUSG00000000792,ENSMUSG00000000805,ENSMUSG00000001025,ENSMUSG00000001741,ENSMUSG00000001750,ENSMUSG00000001918,ENSMUSG00000001985,ENSMUSG00000002603,ENSMUSG00000002771,ENSMUSG00000002944,ENSMUSG00000002985,ENSMUSG00000003411,ENSMUSG00000003617,ENSMUSG00000003623,ENSMUSG00000004902,ENSMUSG00000005089,ENSMUSG00000005360,ENSMUSG00000005892,ENSMUSG00000006519,…
V1	TRUE	1.64e-16	671	1884	132	0.07	0.197	GO:0008285	BP	77	negative regulation of cell proliferation	3	ENSMUSG00000000058,ENSMUSG00000000120,ENSMUSG00000000126,ENSMUSG00000000530,ENSMUSG00000000567,ENSMUSG00000000753,ENSMUSG00000001123,ENSMUSG00000001672,ENSMUSG00000002603,ENSMUSG00000002633,ENSMUSG00000002985,ENSMUSG00000003032,ENSMUSG00000004558,ENSMUSG00000005413,ENSMUSG00000006369,ENSMUSG00000007655,ENSMUSG00000008090,ENSMUSG00000008575,ENSMUSG00000011171,ENSMUSG00000013584,ENSMUSG00000015053,…
V1	TRUE	1.66e-16	6958	1884	776	0.412	0.112	GO:0023052	BP	77	signaling	1	ENSMUSG00000000058,ENSMUSG00000000093,ENSMUSG00000000120,ENSMUSG00000000126,ENSMUSG00000000214,ENSMUSG00000000263,ENSMUSG00000000290,ENSMUSG00000000359,ENSMUSG00000000530,ENSMUSG00000000567,ENSMUSG00000000693,ENSMUSG00000000732,ENSMUSG00000000957,ENSMUSG00000001020,ENSMUSG00000001123,ENSMUSG00000001496,ENSMUSG00000001506,ENSMUSG00000001517,ENSMUSG00000001672,ENSMUSG00000001741,ENSMUSG00000001761,…
V1	TRUE	1.74e-16	1329	1884	213	0.113	0.16	GO:0007267	BP	77	cell-cell signaling	3	ENSMUSG00000000058,ENSMUSG00000000126,ENSMUSG00000000214,ENSMUSG00000000263,ENSMUSG00000000567,ENSMUSG00000001506,ENSMUSG00000001761,ENSMUSG00000001985,ENSMUSG00000002633,ENSMUSG00000002771,ENSMUSG00000002985,ENSMUSG00000003032,ENSMUSG00000003411,ENSMUSG00000004366,ENSMUSG00000004558,ENSMUSG00000005124,ENSMUSG00000005360,ENSMUSG00000005672,ENSMUSG00000005892,ENSMUSG00000006611,ENSMUSG00000007655,…
V1	TRUE	1.97e-16	532	1884	113	0.06	0.212	GO:0051272	BP	77	positive regulation of cellular component movement	4	ENSMUSG00000000567,ENSMUSG00000000957,ENSMUSG00000001123,ENSMUSG00000001435,ENSMUSG00000001506,ENSMUSG00000001761,ENSMUSG00000002233,ENSMUSG00000002603,ENSMUSG00000002633,ENSMUSG00000004044,ENSMUSG00000005413,ENSMUSG00000005672,ENSMUSG00000006369,ENSMUSG00000006386,ENSMUSG00000009281,ENSMUSG00000010051,ENSMUSG00000015053,ENSMUSG00000015305,ENSMUSG00000015839,ENSMUSG00000016024,ENSMUSG00000016496,…
V1	TRUE	2.74e-16	3062	1884	400	0.212	0.131	GO:0031325	BP	77	positive regulation of cellular metabolic process	2	ENSMUSG00000000058,ENSMUSG00000000120,ENSMUSG00000000184,ENSMUSG00000000247,ENSMUSG00000000290,ENSMUSG00000000530,ENSMUSG00000000567,ENSMUSG00000000732,ENSMUSG00000000957,ENSMUSG00000001123,ENSMUSG00000001228,ENSMUSG00000001496,ENSMUSG00000001506,ENSMUSG00000001517,ENSMUSG00000001761,ENSMUSG00000001911,ENSMUSG00000002111,ENSMUSG00000002249,ENSMUSG00000002603,ENSMUSG00000002633,ENSMUSG00000002944,…
V1	TRUE	2.76e-16	600	1884	122	0.065	0.203	GO:0030855	BP	77	epithelial cell differentiation	4	ENSMUSG00000000530,ENSMUSG00000000567,ENSMUSG00000001435,ENSMUSG00000001496,ENSMUSG00000001761,ENSMUSG00000002603,ENSMUSG00000003032,ENSMUSG00000005268,ENSMUSG00000006649,ENSMUSG00000007655,ENSMUSG00000007872,ENSMUSG00000008575,ENSMUSG00000015468,ENSMUSG00000017390,ENSMUSG00000018604,ENSMUSG00000018634,ENSMUSG00000019768,ENSMUSG00000019789,ENSMUSG00000019942,ENSMUSG00000020644,ENSMUSG00000020717,…
V1	TRUE	3.25e-16	291	1884	77	0.041	0.265	GO:0042063	BP	77	gliogenesis	5	ENSMUSG00000000567,ENSMUSG00000000957,ENSMUSG00000001496,ENSMUSG00000001761,ENSMUSG00000001911,ENSMUSG00000002274,ENSMUSG00000002603,ENSMUSG00000002633,ENSMUSG00000003282,ENSMUSG00000008575,ENSMUSG00000017344,ENSMUSG00000019803,ENSMUSG00000019899,ENSMUSG00000019982,ENSMUSG00000020122,ENSMUSG00000020178,ENSMUSG00000020467,ENSMUSG00000020644,ENSMUSG00000020932,ENSMUSG00000021318,ENSMUSG00000021478,…
V1	TRUE	3.5e-16	543	1884	114	0.061	0.21	GO:0040017	BP	77	positive regulation of locomotion	2	ENSMUSG00000000058,ENSMUSG00000000567,ENSMUSG00000000957,ENSMUSG00000001123,ENSMUSG00000001435,ENSMUSG00000001506,ENSMUSG00000001741,ENSMUSG00000001761,ENSMUSG00000002233,ENSMUSG00000002603,ENSMUSG00000002633,ENSMUSG00000004044,ENSMUSG00000005413,ENSMUSG00000005672,ENSMUSG00000006369,ENSMUSG00000006386,ENSMUSG00000009281,ENSMUSG00000010051,ENSMUSG00000015053,ENSMUSG00000015305,ENSMUSG00000015839,…
V1	TRUE	3.51e-16	1493	1884	231	0.123	0.155	GO:0048699	BP	77	generation of neurons	5	ENSMUSG00000000126,ENSMUSG00000000214,ENSMUSG00000000247,ENSMUSG00000000567,ENSMUSG00000000753,ENSMUSG00000001496,ENSMUSG00000001761,ENSMUSG00000001911,ENSMUSG00000002249,ENSMUSG00000002274,ENSMUSG00000002602,ENSMUSG00000002603,ENSMUSG00000002633,ENSMUSG00000002985,ENSMUSG00000003032,ENSMUSG00000003282,ENSMUSG00000004885,ENSMUSG00000005360,ENSMUSG00000005672,ENSMUSG00000005958,ENSMUSG00000007655,…
V1	TRUE	4.86e-16	1349	1884	214	0.114	0.159	GO:0030182	BP	77	neuron differentiation	4	ENSMUSG00000000126,ENSMUSG00000000214,ENSMUSG00000000247,ENSMUSG00000000567,ENSMUSG00000000753,ENSMUSG00000001496,ENSMUSG00000001761,ENSMUSG00000001911,ENSMUSG00000002274,ENSMUSG00000002633,ENSMUSG00000002985,ENSMUSG00000003032,ENSMUSG00000004885,ENSMUSG00000005360,ENSMUSG00000005958,ENSMUSG00000007655,ENSMUSG00000007872,ENSMUSG00000008575,ENSMUSG00000008734,ENSMUSG00000013584,ENSMUSG00000015053,…
V1	TRUE	5.86e-16	3075	1884	400	0.212	0.13	GO:0010604	BP	77	positive regulation of macromolecule metabolic process	2	ENSMUSG00000000058,ENSMUSG00000000120,ENSMUSG00000000184,ENSMUSG00000000247,ENSMUSG00000000530,ENSMUSG00000000567,ENSMUSG00000000732,ENSMUSG00000000957,ENSMUSG00000001123,ENSMUSG00000001228,ENSMUSG00000001496,ENSMUSG00000001506,ENSMUSG00000001517,ENSMUSG00000001761,ENSMUSG00000001911,ENSMUSG00000002111,ENSMUSG00000002249,ENSMUSG00000002603,ENSMUSG00000002633,ENSMUSG00000002944,ENSMUSG00000002985,…
V1	TRUE	7.33e-16	690	1884	133	0.071	0.193	GO:0007420	BP	77	brain development	4	ENSMUSG00000000214,ENSMUSG00000000247,ENSMUSG00000001496,ENSMUSG00000001761,ENSMUSG00000001911,ENSMUSG00000002602,ENSMUSG00000002633,ENSMUSG00000004558,ENSMUSG00000004891,ENSMUSG00000004892,ENSMUSG00000005089,ENSMUSG00000005917,ENSMUSG00000005958,ENSMUSG00000008575,ENSMUSG00000010064,ENSMUSG00000013584,ENSMUSG00000015053,ENSMUSG00000018604,ENSMUSG00000018634,ENSMUSG00000019803,ENSMUSG00000019874,…
V1	TRUE	1.05e-15	954	1884	166	0.088	0.174	GO:0009725	BP	77	response to hormone	4	ENSMUSG00000000058,ENSMUSG00000000214,ENSMUSG00000000753,ENSMUSG00000000792,ENSMUSG00000000957,ENSMUSG00000001496,ENSMUSG00000001506,ENSMUSG00000001663,ENSMUSG00000002603,ENSMUSG00000004366,ENSMUSG00000005268,ENSMUSG00000005672,ENSMUSG00000005892,ENSMUSG00000006386,ENSMUSG00000006519,ENSMUSG00000007097,ENSMUSG00000007655,ENSMUSG00000008136,ENSMUSG00000009281,ENSMUSG00000010660,ENSMUSG00000010663,…
V1	TRUE	1.34e-15	940	1884	164	0.087	0.174	GO:1902533	BP	77	positive regulation of intracellular signal transduction	4	ENSMUSG00000000058,ENSMUSG00000000567,ENSMUSG00000001020,ENSMUSG00000002602,ENSMUSG00000002603,ENSMUSG00000002944,ENSMUSG00000005087,ENSMUSG00000005672,ENSMUSG00000006386,ENSMUSG00000007655,ENSMUSG00000008734,ENSMUSG00000015133,ENSMUSG00000015305,ENSMUSG00000015950,ENSMUSG00000017817,ENSMUSG00000018500,ENSMUSG00000018634,ENSMUSG00000019768,ENSMUSG00000019929,ENSMUSG00000019997,ENSMUSG00000020007,…
V1	TRUE	2.45e-15	962	1884	166	0.088	0.173	GO:0008284	BP	77	positive regulation of cell proliferation	2	ENSMUSG00000000058,ENSMUSG00000000093,ENSMUSG00000000184,ENSMUSG00000000247,ENSMUSG00000000530,ENSMUSG00000000567,ENSMUSG00000000732,ENSMUSG00000001435,ENSMUSG00000001517,ENSMUSG00000001761,ENSMUSG00000002603,ENSMUSG00000002633,ENSMUSG00000003282,ENSMUSG00000004891,ENSMUSG00000005124,ENSMUSG00000005413,ENSMUSG00000005672,ENSMUSG00000006205,ENSMUSG00000006369,ENSMUSG00000006519,ENSMUSG00000007655,…
V1	TRUE	2.68e-15	1037	1884	175	0.093	0.169	GO:0045597	BP	77	positive regulation of cell differentiation	3	ENSMUSG00000000126,ENSMUSG00000000530,ENSMUSG00000000567,ENSMUSG00000000753,ENSMUSG00000000957,ENSMUSG00000001123,ENSMUSG00000001506,ENSMUSG00000001761,ENSMUSG00000002274,ENSMUSG00000002602,ENSMUSG00000002603,ENSMUSG00000002633,ENSMUSG00000002944,ENSMUSG00000002985,ENSMUSG00000003282,ENSMUSG00000004885,ENSMUSG00000005124,ENSMUSG00000005672,ENSMUSG00000007041,ENSMUSG00000008734,ENSMUSG00000009281,…
V1	TRUE	3.08e-15	956	1884	165	0.088	0.173	GO:0001934	BP	77	positive regulation of protein phosphorylation	2	ENSMUSG00000000058,ENSMUSG00000000184,ENSMUSG00000000530,ENSMUSG00000000567,ENSMUSG00000001123,ENSMUSG00000002603,ENSMUSG00000002944,ENSMUSG00000005087,ENSMUSG00000005268,ENSMUSG00000005672,ENSMUSG00000006386,ENSMUSG00000006611,ENSMUSG00000007655,ENSMUSG00000008734,ENSMUSG00000009281,ENSMUSG00000015133,ENSMUSG00000015305,ENSMUSG00000015950,ENSMUSG00000017009,ENSMUSG00000017344,ENSMUSG00000019768,…
V1	TRUE	3.36e-15	1406	1884	218	0.116	0.155	GO:0001932	BP	77	regulation of protein phosphorylation	5	ENSMUSG00000000058,ENSMUSG00000000184,ENSMUSG00000000530,ENSMUSG00000000567,ENSMUSG00000001123,ENSMUSG00000001517,ENSMUSG00000001672,ENSMUSG00000002603,ENSMUSG00000002944,ENSMUSG00000002985,ENSMUSG00000003032,ENSMUSG00000004558,ENSMUSG00000005087,ENSMUSG00000005268,ENSMUSG00000005672,ENSMUSG00000006369,ENSMUSG00000006386,ENSMUSG00000006611,ENSMUSG00000007655,ENSMUSG00000008734,ENSMUSG00000009281,…
V1	TRUE	4.06e-15	582	1884	117	0.062	0.201	GO:0007507	BP	77	heart development	4	ENSMUSG00000000093,ENSMUSG00000000214,ENSMUSG00000000530,ENSMUSG00000000567,ENSMUSG00000001761,ENSMUSG00000001870,ENSMUSG00000002603,ENSMUSG00000002633,ENSMUSG00000005124,ENSMUSG00000006386,ENSMUSG00000007872,ENSMUSG00000008090,ENSMUSG00000008136,ENSMUSG00000009097,ENSMUSG00000013584,ENSMUSG00000017405,ENSMUSG00000017817,ENSMUSG00000018581,ENSMUSG00000018593,ENSMUSG00000018604,ENSMUSG00000019487,…
V1	TRUE	6.55e-15	1113	1884	183	0.097	0.164	GO:0009628	BP	77	response to abiotic stimulus	2	ENSMUSG00000000184,ENSMUSG00000000214,ENSMUSG00000000530,ENSMUSG00000000567,ENSMUSG00000000753,ENSMUSG00000000957,ENSMUSG00000001496,ENSMUSG00000001506,ENSMUSG00000001672,ENSMUSG00000002289,ENSMUSG00000002603,ENSMUSG00000002944,ENSMUSG00000004328,ENSMUSG00000004366,ENSMUSG00000004665,ENSMUSG00000005089,ENSMUSG00000005360,ENSMUSG00000005413,ENSMUSG00000005640,ENSMUSG00000005672,ENSMUSG00000005892,…
V1	TRUE	7.43e-15	624	1884	122	0.065	0.196	GO:0030155	BP	77	regulation of cell adhesion	3	ENSMUSG00000000402,ENSMUSG00000000530,ENSMUSG00000000567,ENSMUSG00000000693,ENSMUSG00000000732,ENSMUSG00000000957,ENSMUSG00000001123,ENSMUSG00000001506,ENSMUSG00000002603,ENSMUSG00000002633,ENSMUSG00000002944,ENSMUSG00000003032,ENSMUSG00000005087,ENSMUSG00000005268,ENSMUSG00000005397,ENSMUSG00000005958,ENSMUSG00000006369,ENSMUSG00000006386,ENSMUSG00000006611,ENSMUSG00000007655,ENSMUSG00000010051,…
V1	TRUE	9.61e-15	307	1884	77	0.041	0.251	GO:0031589	BP	77	cell-substrate adhesion	3	ENSMUSG00000000290,ENSMUSG00000000402,ENSMUSG00000000530,ENSMUSG00000000957,ENSMUSG00000001506,ENSMUSG00000001930,ENSMUSG00000002602,ENSMUSG00000002944,ENSMUSG00000002980,ENSMUSG00000004098,ENSMUSG00000005397,ENSMUSG00000005958,ENSMUSG00000006369,ENSMUSG00000006386,ENSMUSG00000014361,ENSMUSG00000017009,ENSMUSG00000017344,ENSMUSG00000019889,ENSMUSG00000019997,ENSMUSG00000020717,ENSMUSG00000021806,…
V1	TRUE	1.03e-14	1786	1884	259	0.137	0.145	GO:0051049	BP	77	regulation of transport	4	ENSMUSG00000000359,ENSMUSG00000001123,ENSMUSG00000001741,ENSMUSG00000001761,ENSMUSG00000002055,ENSMUSG00000002602,ENSMUSG00000002603,ENSMUSG00000002633,ENSMUSG00000002944,ENSMUSG00000002985,ENSMUSG00000003411,ENSMUSG00000004665,ENSMUSG00000005089,ENSMUSG00000005413,ENSMUSG00000005892,ENSMUSG00000006369,ENSMUSG00000006386,ENSMUSG00000006519,ENSMUSG00000006611,ENSMUSG00000006649,ENSMUSG00000007041,…
V1	TRUE	1.79e-14	646	1884	124	0.066	0.192	GO:0006954	BP	77	inflammatory response	4	ENSMUSG00000000290,ENSMUSG00000000317,ENSMUSG00000000318,ENSMUSG00000000693,ENSMUSG00000000753,ENSMUSG00000001123,ENSMUSG00000001761,ENSMUSG00000002602,ENSMUSG00000002603,ENSMUSG00000002985,ENSMUSG00000005413,ENSMUSG00000005672,ENSMUSG00000006344,ENSMUSG00000006345,ENSMUSG00000006519,ENSMUSG00000006611,ENSMUSG00000008734,ENSMUSG00000009281,ENSMUSG00000010051,ENSMUSG00000015340,ENSMUSG00000015839,…
V1	TRUE	1.81e-14	608	1884	119	0.063	0.196	GO:0048729	BP	77	tissue morphogenesis	3	ENSMUSG00000000093,ENSMUSG00000000247,ENSMUSG00000000530,ENSMUSG00000000567,ENSMUSG00000000957,ENSMUSG00000001496,ENSMUSG00000001761,ENSMUSG00000002233,ENSMUSG00000002603,ENSMUSG00000002633,ENSMUSG00000003032,ENSMUSG00000005087,ENSMUSG00000005251,ENSMUSG00000006386,ENSMUSG00000013584,ENSMUSG00000017009,ENSMUSG00000017724,ENSMUSG00000018604,ENSMUSG00000019768,ENSMUSG00000019789,ENSMUSG00000019880,…
V1	TRUE	1.81e-14	998	1884	168	0.089	0.168	GO:0042327	BP	77	positive regulation of phosphorylation	5	ENSMUSG00000000058,ENSMUSG00000000184,ENSMUSG00000000530,ENSMUSG00000000567,ENSMUSG00000001123,ENSMUSG00000002603,ENSMUSG00000002944,ENSMUSG00000005087,ENSMUSG00000005268,ENSMUSG00000005672,ENSMUSG00000006386,ENSMUSG00000006611,ENSMUSG00000007655,ENSMUSG00000008734,ENSMUSG00000009281,ENSMUSG00000015133,ENSMUSG00000015305,ENSMUSG00000015950,ENSMUSG00000017009,ENSMUSG00000017344,ENSMUSG00000019768,…
V1	TRUE	1.84e-14	377	1884	87	0.046	0.231	GO:0001667	BP	77	ameboidal-type cell migration	5	ENSMUSG00000000290,ENSMUSG00000000530,ENSMUSG00000000567,ENSMUSG00000000753,ENSMUSG00000001672,ENSMUSG00000001761,ENSMUSG00000002603,ENSMUSG00000002633,ENSMUSG00000002985,ENSMUSG00000003032,ENSMUSG00000005413,ENSMUSG00000005672,ENSMUSG00000006386,ENSMUSG00000010051,ENSMUSG00000015053,ENSMUSG00000015305,ENSMUSG00000015839,ENSMUSG00000017009,ENSMUSG00000018593,ENSMUSG00000019803,ENSMUSG00000019929,…
V1	TRUE	1.96e-14	398	1884	90	0.048	0.226	GO:0030900	BP	77	forebrain development	3	ENSMUSG00000000214,ENSMUSG00000000247,ENSMUSG00000001496,ENSMUSG00000001761,ENSMUSG00000002602,ENSMUSG00000002633,ENSMUSG00000004892,ENSMUSG00000005089,ENSMUSG00000005917,ENSMUSG00000005958,ENSMUSG00000008575,ENSMUSG00000013584,ENSMUSG00000015053,ENSMUSG00000018604,ENSMUSG00000018634,ENSMUSG00000019803,ENSMUSG00000019874,ENSMUSG00000020122,ENSMUSG00000020644,ENSMUSG00000021318,ENSMUSG00000021478,…
V1	TRUE	4.49e-14	12641	1884	1256	0.667	0.099	GO:0065007	BP	77	biological regulation	1	ENSMUSG00000000058,ENSMUSG00000000093,ENSMUSG00000000120,ENSMUSG00000000126,ENSMUSG00000000184,ENSMUSG00000000214,ENSMUSG00000000247,ENSMUSG00000000263,ENSMUSG00000000290,ENSMUSG00000000317,ENSMUSG00000000359,ENSMUSG00000000402,ENSMUSG00000000530,ENSMUSG00000000567,ENSMUSG00000000693,ENSMUSG00000000732,ENSMUSG00000000753,ENSMUSG00000000792,ENSMUSG00000000805,ENSMUSG00000000811,ENSMUSG00000000901,…
V1	TRUE	6.63e-14	1070	1884	175	0.093	0.164	GO:0010562	BP	77	positive regulation of phosphorus metabolic process	3	ENSMUSG00000000058,ENSMUSG00000000184,ENSMUSG00000000530,ENSMUSG00000000567,ENSMUSG00000001123,ENSMUSG00000002603,ENSMUSG00000002944,ENSMUSG00000005087,ENSMUSG00000005268,ENSMUSG00000005672,ENSMUSG00000006386,ENSMUSG00000006611,ENSMUSG00000007655,ENSMUSG00000008734,ENSMUSG00000009281,ENSMUSG00000010660,ENSMUSG00000015133,ENSMUSG00000015305,ENSMUSG00000015950,ENSMUSG00000017009,ENSMUSG00000017344,…
V1	TRUE	6.63e-14	1070	1884	175	0.093	0.164	GO:0045937	BP	77	positive regulation of phosphate metabolic process	4	ENSMUSG00000000058,ENSMUSG00000000184,ENSMUSG00000000530,ENSMUSG00000000567,ENSMUSG00000001123,ENSMUSG00000002603,ENSMUSG00000002944,ENSMUSG00000005087,ENSMUSG00000005268,ENSMUSG00000005672,ENSMUSG00000006386,ENSMUSG00000006611,ENSMUSG00000007655,ENSMUSG00000008734,ENSMUSG00000009281,ENSMUSG00000010660,ENSMUSG00000015133,ENSMUSG00000015305,ENSMUSG00000015950,ENSMUSG00000017009,ENSMUSG00000017344,…
V1	TRUE	7.61e-14	1524	1884	227	0.12	0.149	GO:0006952	BP	77	defense response	3	ENSMUSG00000000290,ENSMUSG00000000317,ENSMUSG00000000318,ENSMUSG00000000693,ENSMUSG00000000753,ENSMUSG00000001123,ENSMUSG00000001761,ENSMUSG00000002602,ENSMUSG00000002603,ENSMUSG00000002944,ENSMUSG00000002985,ENSMUSG00000004837,ENSMUSG00000005413,ENSMUSG00000005672,ENSMUSG00000006205,ENSMUSG00000006344,ENSMUSG00000006345,ENSMUSG00000006519,ENSMUSG00000006611,ENSMUSG00000007655,ENSMUSG00000008734,…
V1	TRUE	7.9e-14	1055	1884	173	0.092	0.164	GO:0051093	BP	77	negative regulation of developmental process	2	ENSMUSG00000000093,ENSMUSG00000000120,ENSMUSG00000000126,ENSMUSG00000000247,ENSMUSG00000000530,ENSMUSG00000000567,ENSMUSG00000000693,ENSMUSG00000000753,ENSMUSG00000000901,ENSMUSG00000001496,ENSMUSG00000001517,ENSMUSG00000001761,ENSMUSG00000002603,ENSMUSG00000002633,ENSMUSG00000002944,ENSMUSG00000002985,ENSMUSG00000003032,ENSMUSG00000006369,ENSMUSG00000006386,ENSMUSG00000007655,ENSMUSG00000007872,…
V1	TRUE	9.39e-14	1698	1884	246	0.131	0.145	GO:0019220	BP	77	regulation of phosphate metabolic process	3	ENSMUSG00000000058,ENSMUSG00000000184,ENSMUSG00000000530,ENSMUSG00000000567,ENSMUSG00000001123,ENSMUSG00000001517,ENSMUSG00000001672,ENSMUSG00000002603,ENSMUSG00000002944,ENSMUSG00000002985,ENSMUSG00000003032,ENSMUSG00000004558,ENSMUSG00000005087,ENSMUSG00000005268,ENSMUSG00000005672,ENSMUSG00000006369,ENSMUSG00000006386,ENSMUSG00000006611,ENSMUSG00000007655,ENSMUSG00000008734,ENSMUSG00000009281,…
V1	TRUE	1.01e-13	1699	1884	246	0.131	0.145	GO:0051174	BP	77	regulation of phosphorus metabolic process	2	ENSMUSG00000000058,ENSMUSG00000000184,ENSMUSG00000000530,ENSMUSG00000000567,ENSMUSG00000001123,ENSMUSG00000001517,ENSMUSG00000001672,ENSMUSG00000002603,ENSMUSG00000002944,ENSMUSG00000002985,ENSMUSG00000003032,ENSMUSG00000004558,ENSMUSG00000005087,ENSMUSG00000005268,ENSMUSG00000005672,ENSMUSG00000006369,ENSMUSG00000006386,ENSMUSG00000006611,ENSMUSG00000007655,ENSMUSG00000008734,ENSMUSG00000009281,…
V1	TRUE	1.4e-13	548	1884	109	0.058	0.199	GO:0009636	BP	77	response to toxic substance	3	ENSMUSG00000000214,ENSMUSG00000000263,ENSMUSG00000000811,ENSMUSG00000001506,ENSMUSG00000001663,ENSMUSG00000002111,ENSMUSG00000002602,ENSMUSG00000002633,ENSMUSG00000002944,ENSMUSG00000002985,ENSMUSG00000003032,ENSMUSG00000003477,ENSMUSG00000004341,ENSMUSG00000005413,ENSMUSG00000005892,ENSMUSG00000007097,ENSMUSG00000008540,ENSMUSG00000015340,ENSMUSG00000015766,ENSMUSG00000015839,ENSMUSG00000018566,…
V1	TRUE	1.46e-13	460	1884	97	0.051	0.211	GO:0008015	BP	77	blood circulation	2	ENSMUSG00000000093,ENSMUSG00000000214,ENSMUSG00000000530,ENSMUSG00000001496,ENSMUSG00000002603,ENSMUSG00000002944,ENSMUSG00000002985,ENSMUSG00000005413,ENSMUSG00000005611,ENSMUSG00000006519,ENSMUSG00000007097,ENSMUSG00000007655,ENSMUSG00000010066,ENSMUSG00000015405,ENSMUSG00000016087,ENSMUSG00000018500,ENSMUSG00000019789,ENSMUSG00000019997,ENSMUSG00000020122,ENSMUSG00000020155,ENSMUSG00000020178,…
V1	TRUE	1.49e-13	6526	1884	721	0.383	0.11	GO:0007165	BP	77	signal transduction	3	ENSMUSG00000000058,ENSMUSG00000000093,ENSMUSG00000000120,ENSMUSG00000000126,ENSMUSG00000000263,ENSMUSG00000000290,ENSMUSG00000000359,ENSMUSG00000000530,ENSMUSG00000000567,ENSMUSG00000000693,ENSMUSG00000000732,ENSMUSG00000000957,ENSMUSG00000001020,ENSMUSG00000001123,ENSMUSG00000001496,ENSMUSG00000001506,ENSMUSG00000001517,ENSMUSG00000001672,ENSMUSG00000001741,ENSMUSG00000001761,ENSMUSG00000001768,…
V1	TRUE	1.76e-13	1517	1884	225	0.119	0.148	GO:0048585	BP	77	negative regulation of response to stimulus	2	ENSMUSG00000000058,ENSMUSG00000000567,ENSMUSG00000000693,ENSMUSG00000000753,ENSMUSG00000000957,ENSMUSG00000001123,ENSMUSG00000001496,ENSMUSG00000001517,ENSMUSG00000001672,ENSMUSG00000002603,ENSMUSG00000002633,ENSMUSG00000002985,ENSMUSG00000003032,ENSMUSG00000003573,ENSMUSG00000004558,ENSMUSG00000005087,ENSMUSG00000005413,ENSMUSG00000006205,ENSMUSG00000006301,ENSMUSG00000006369,ENSMUSG00000006611,…
V1	TRUE	1.9e-13	469	1884	98	0.052	0.209	GO:0003013	BP	77	circulatory system process	1	ENSMUSG00000000093,ENSMUSG00000000214,ENSMUSG00000000530,ENSMUSG00000001496,ENSMUSG00000002603,ENSMUSG00000002944,ENSMUSG00000002985,ENSMUSG00000005413,ENSMUSG00000005611,ENSMUSG00000006519,ENSMUSG00000007097,ENSMUSG00000007655,ENSMUSG00000010066,ENSMUSG00000015405,ENSMUSG00000016087,ENSMUSG00000018500,ENSMUSG00000019789,ENSMUSG00000019997,ENSMUSG00000020122,ENSMUSG00000020155,ENSMUSG00000020178,…
V1	TRUE	2.01e-13	619	1884	118	0.063	0.191	GO:0048598	BP	77	embryonic morphogenesis	3	ENSMUSG00000000093,ENSMUSG00000000126,ENSMUSG00000000214,ENSMUSG00000000247,ENSMUSG00000000567,ENSMUSG00000000957,ENSMUSG00000001761,ENSMUSG00000002603,ENSMUSG00000002633,ENSMUSG00000003032,ENSMUSG00000004885,ENSMUSG00000005917,ENSMUSG00000009097,ENSMUSG00000010051,ENSMUSG00000013584,ENSMUSG00000015053,ENSMUSG00000017009,ENSMUSG00000017344,ENSMUSG00000018604,ENSMUSG00000019880,ENSMUSG00000020467,…
V1	TRUE	2.45e-13	500	1884	102	0.054	0.204	GO:0002009	BP	77	morphogenesis of an epithelium	4	ENSMUSG00000000093,ENSMUSG00000000247,ENSMUSG00000000530,ENSMUSG00000000567,ENSMUSG00000000957,ENSMUSG00000001496,ENSMUSG00000001761,ENSMUSG00000002233,ENSMUSG00000002603,ENSMUSG00000002633,ENSMUSG00000003032,ENSMUSG00000005087,ENSMUSG00000005251,ENSMUSG00000006386,ENSMUSG00000013584,ENSMUSG00000017009,ENSMUSG00000017724,ENSMUSG00000018604,ENSMUSG00000019768,ENSMUSG00000019880,ENSMUSG00000020122,…
V1	TRUE	2.77e-13	1505	1884	223	0.118	0.148	GO:0042325	BP	77	regulation of phosphorylation	4	ENSMUSG00000000058,ENSMUSG00000000184,ENSMUSG00000000530,ENSMUSG00000000567,ENSMUSG00000001123,ENSMUSG00000001517,ENSMUSG00000001672,ENSMUSG00000002603,ENSMUSG00000002944,ENSMUSG00000002985,ENSMUSG00000003032,ENSMUSG00000004558,ENSMUSG00000005087,ENSMUSG00000005268,ENSMUSG00000005672,ENSMUSG00000006369,ENSMUSG00000006386,ENSMUSG00000006611,ENSMUSG00000007655,ENSMUSG00000008734,ENSMUSG00000009281,…
V1	TRUE	3.21e-13	279	1884	70	0.037	0.251	GO:0001822	BP	77	kidney development	4	ENSMUSG00000000567,ENSMUSG00000000753,ENSMUSG00000001761,ENSMUSG00000002603,ENSMUSG00000002633,ENSMUSG00000005397,ENSMUSG00000006386,ENSMUSG00000006649,ENSMUSG00000007872,ENSMUSG00000013584,ENSMUSG00000017009,ENSMUSG00000019929,ENSMUSG00000020644,ENSMUSG00000020717,ENSMUSG00000021318,ENSMUSG00000021835,ENSMUSG00000022309,ENSMUSG00000022382,ENSMUSG00000022528,ENSMUSG00000022893,ENSMUSG00000024620,…
V1	TRUE	3.63e-13	187	1884	55	0.029	0.294	GO:1904018	BP	77	positive regulation of vasculature development	3	ENSMUSG00000000290,ENSMUSG00000000530,ENSMUSG00000002633,ENSMUSG00000003032,ENSMUSG00000005413,ENSMUSG00000005672,ENSMUSG00000006386,ENSMUSG00000010051,ENSMUSG00000015053,ENSMUSG00000015305,ENSMUSG00000015340,ENSMUSG00000015839,ENSMUSG00000019803,ENSMUSG00000022469,ENSMUSG00000022475,ENSMUSG00000023886,ENSMUSG00000024087,ENSMUSG00000024164,ENSMUSG00000026814,ENSMUSG00000026923,ENSMUSG00000028072,…
V1	TRUE	4.22e-13	799	1884	140	0.074	0.175	GO:0023014	BP	77	signal transduction by protein phosphorylation	5	ENSMUSG00000000058,ENSMUSG00000000567,ENSMUSG00000001517,ENSMUSG00000001672,ENSMUSG00000002603,ENSMUSG00000002944,ENSMUSG00000002985,ENSMUSG00000003032,ENSMUSG00000004558,ENSMUSG00000005087,ENSMUSG00000005672,ENSMUSG00000006369,ENSMUSG00000006386,ENSMUSG00000006649,ENSMUSG00000007655,ENSMUSG00000015202,ENSMUSG00000015305,ENSMUSG00000015405,ENSMUSG00000015950,ENSMUSG00000019647,ENSMUSG00000019768,…
V1	TRUE	6.66e-13	779	1884	137	0.073	0.176	GO:0000165	BP	77	MAPK cascade	6	ENSMUSG00000000058,ENSMUSG00000000567,ENSMUSG00000001517,ENSMUSG00000001672,ENSMUSG00000002603,ENSMUSG00000002944,ENSMUSG00000002985,ENSMUSG00000003032,ENSMUSG00000004558,ENSMUSG00000005087,ENSMUSG00000005672,ENSMUSG00000006369,ENSMUSG00000006386,ENSMUSG00000006649,ENSMUSG00000007655,ENSMUSG00000015202,ENSMUSG00000015305,ENSMUSG00000015405,ENSMUSG00000015950,ENSMUSG00000019647,ENSMUSG00000019768,…
V1	TRUE	7.49e-13	392	1884	86	0.046	0.219	GO:0050673	BP	77	epithelial cell proliferation	2	ENSMUSG00000000058,ENSMUSG00000000120,ENSMUSG00000000184,ENSMUSG00000000530,ENSMUSG00000000567,ENSMUSG00000000753,ENSMUSG00000000957,ENSMUSG00000001672,ENSMUSG00000001761,ENSMUSG00000002603,ENSMUSG00000002633,ENSMUSG00000002985,ENSMUSG00000005413,ENSMUSG00000005672,ENSMUSG00000006205,ENSMUSG00000006386,ENSMUSG00000006519,ENSMUSG00000007655,ENSMUSG00000008575,ENSMUSG00000010051,ENSMUSG00000013584,…
V1	TRUE	7.51e-13	764	1884	135	0.072	0.177	GO:0050801	BP	77	ion homeostasis	5	ENSMUSG00000000805,ENSMUSG00000001750,ENSMUSG00000002603,ENSMUSG00000002771,ENSMUSG00000002944,ENSMUSG00000002985,ENSMUSG00000003617,ENSMUSG00000003657,ENSMUSG00000005413,ENSMUSG00000005716,ENSMUSG00000006519,ENSMUSG00000006611,ENSMUSG00000007097,ENSMUSG00000007655,ENSMUSG00000010660,ENSMUSG00000015053,ENSMUSG00000015243,ENSMUSG00000015653,ENSMUSG00000017817,ENSMUSG00000018634,ENSMUSG00000019577,…
V1	TRUE	1.25e-12	1873	1884	261	0.139	0.139	GO:0006468	BP	77	protein phosphorylation	4	ENSMUSG00000000058,ENSMUSG00000000184,ENSMUSG00000000530,ENSMUSG00000000567,ENSMUSG00000001123,ENSMUSG00000001517,ENSMUSG00000001672,ENSMUSG00000002007,ENSMUSG00000002602,ENSMUSG00000002603,ENSMUSG00000002944,ENSMUSG00000002985,ENSMUSG00000003032,ENSMUSG00000004558,ENSMUSG00000004837,ENSMUSG00000005087,ENSMUSG00000005251,ENSMUSG00000005268,ENSMUSG00000005640,ENSMUSG00000005672,ENSMUSG00000005958,…
V1	TRUE	1.3e-12	210	1884	58	0.031	0.276	GO:0010001	BP	77	glial cell differentiation	4	ENSMUSG00000000567,ENSMUSG00000001496,ENSMUSG00000001761,ENSMUSG00000001911,ENSMUSG00000002274,ENSMUSG00000002603,ENSMUSG00000002633,ENSMUSG00000008575,ENSMUSG00000017344,ENSMUSG00000019803,ENSMUSG00000019899,ENSMUSG00000020122,ENSMUSG00000020178,ENSMUSG00000020644,ENSMUSG00000020932,ENSMUSG00000021318,ENSMUSG00000021478,ENSMUSG00000021835,ENSMUSG00000022037,ENSMUSG00000022528,ENSMUSG00000026424,…
V1	TRUE	1.39e-12	1112	1884	176	0.093	0.158	GO:0006812	BP	77	cation transport	5	ENSMUSG00000000359,ENSMUSG00000001741,ENSMUSG00000001750,ENSMUSG00000001918,ENSMUSG00000002603,ENSMUSG00000002771,ENSMUSG00000003411,ENSMUSG00000003617,ENSMUSG00000005360,ENSMUSG00000006519,ENSMUSG00000006611,ENSMUSG00000007097,ENSMUSG00000007655,ENSMUSG00000009687,ENSMUSG00000009876,ENSMUSG00000010064,ENSMUSG00000010066,ENSMUSG00000015202,ENSMUSG00000015405,ENSMUSG00000015653,ENSMUSG00000017756,…
V1	TRUE	1.47e-12	722	1884	129	0.068	0.179	GO:0098609	BP	77	cell-cell adhesion	3	ENSMUSG00000000290,ENSMUSG00000000567,ENSMUSG00000000693,ENSMUSG00000000732,ENSMUSG00000001029,ENSMUSG00000001123,ENSMUSG00000002603,ENSMUSG00000002633,ENSMUSG00000003032,ENSMUSG00000005087,ENSMUSG00000005672,ENSMUSG00000005958,ENSMUSG00000006386,ENSMUSG00000006611,ENSMUSG00000007655,ENSMUSG00000008090,ENSMUSG00000014444,ENSMUSG00000016496,ENSMUSG00000017009,ENSMUSG00000018899,ENSMUSG00000019851,…
V1	TRUE	1.51e-12	1673	1884	239	0.127	0.143	GO:1902531	BP	77	regulation of intracellular signal transduction	4	ENSMUSG00000000058,ENSMUSG00000000567,ENSMUSG00000001020,ENSMUSG00000001517,ENSMUSG00000001672,ENSMUSG00000002602,ENSMUSG00000002603,ENSMUSG00000002944,ENSMUSG00000002985,ENSMUSG00000003032,ENSMUSG00000003573,ENSMUSG00000004558,ENSMUSG00000005087,ENSMUSG00000005672,ENSMUSG00000006154,ENSMUSG00000006369,ENSMUSG00000006386,ENSMUSG00000007655,ENSMUSG00000008136,ENSMUSG00000008734,ENSMUSG00000015133,…
V1	TRUE	2.13e-12	282	1884	69	0.037	0.245	GO:0090130	BP	77	tissue migration	2	ENSMUSG00000000290,ENSMUSG00000000530,ENSMUSG00000000567,ENSMUSG00000000753,ENSMUSG00000001672,ENSMUSG00000002603,ENSMUSG00000002633,ENSMUSG00000002985,ENSMUSG00000003032,ENSMUSG00000005413,ENSMUSG00000005672,ENSMUSG00000006386,ENSMUSG00000010051,ENSMUSG00000015053,ENSMUSG00000015305,ENSMUSG00000015839,ENSMUSG00000018593,ENSMUSG00000019803,ENSMUSG00000019929,ENSMUSG00000020357,ENSMUSG00000020717,…
V1	TRUE	3.09e-12	331	1884	76	0.04	0.23	GO:0050678	BP	77	regulation of epithelial cell proliferation	3	ENSMUSG00000000058,ENSMUSG00000000120,ENSMUSG00000000184,ENSMUSG00000000530,ENSMUSG00000000567,ENSMUSG00000000753,ENSMUSG00000001672,ENSMUSG00000001761,ENSMUSG00000002603,ENSMUSG00000002633,ENSMUSG00000002985,ENSMUSG00000005413,ENSMUSG00000006205,ENSMUSG00000006386,ENSMUSG00000006519,ENSMUSG00000007655,ENSMUSG00000008575,ENSMUSG00000010051,ENSMUSG00000013584,ENSMUSG00000015053,ENSMUSG00000017724,…
V1	TRUE	3.27e-12	1096	1884	173	0.092	0.158	GO:0048666	BP	77	neuron development	4	ENSMUSG00000000214,ENSMUSG00000000247,ENSMUSG00000000753,ENSMUSG00000001496,ENSMUSG00000001761,ENSMUSG00000002274,ENSMUSG00000002633,ENSMUSG00000002985,ENSMUSG00000003032,ENSMUSG00000004885,ENSMUSG00000005360,ENSMUSG00000005958,ENSMUSG00000008575,ENSMUSG00000008734,ENSMUSG00000015053,ENSMUSG00000015839,ENSMUSG00000017009,ENSMUSG00000017724,ENSMUSG00000018217,ENSMUSG00000019647,ENSMUSG00000019803,…
V1	TRUE	3.57e-12	527	1884	103	0.055	0.195	GO:0042330	BP	77	taxis	3	ENSMUSG00000000247,ENSMUSG00000001123,ENSMUSG00000001496,ENSMUSG00000001741,ENSMUSG00000001761,ENSMUSG00000002603,ENSMUSG00000002633,ENSMUSG00000005672,ENSMUSG00000005958,ENSMUSG00000008575,ENSMUSG00000009281,ENSMUSG00000016024,ENSMUSG00000017724,ENSMUSG00000018819,ENSMUSG00000019647,ENSMUSG00000019899,ENSMUSG00000020143,ENSMUSG00000020644,ENSMUSG00000020682,ENSMUSG00000021318,ENSMUSG00000021367,…
V1	TRUE	4.57e-12	354	1884	79	0.042	0.223	GO:0001503	BP	77	ossification	2	ENSMUSG00000000567,ENSMUSG00000000957,ENSMUSG00000001506,ENSMUSG00000001761,ENSMUSG00000002603,ENSMUSG00000002633,ENSMUSG00000006386,ENSMUSG00000007041,ENSMUSG00000007872,ENSMUSG00000008136,ENSMUSG00000018593,ENSMUSG00000019359,ENSMUSG00000019997,ENSMUSG00000020077,ENSMUSG00000020641,ENSMUSG00000020644,ENSMUSG00000021318,ENSMUSG00000021388,ENSMUSG00000021835,ENSMUSG00000021943,ENSMUSG00000022382,…
V1	TRUE	4.75e-12	273	1884	67	0.036	0.245	GO:0010631	BP	77	epithelial cell migration	6	ENSMUSG00000000290,ENSMUSG00000000530,ENSMUSG00000000567,ENSMUSG00000000753,ENSMUSG00000001672,ENSMUSG00000002603,ENSMUSG00000002633,ENSMUSG00000002985,ENSMUSG00000003032,ENSMUSG00000005413,ENSMUSG00000005672,ENSMUSG00000006386,ENSMUSG00000010051,ENSMUSG00000015053,ENSMUSG00000015305,ENSMUSG00000015839,ENSMUSG00000018593,ENSMUSG00000019803,ENSMUSG00000019929,ENSMUSG00000020357,ENSMUSG00000020717,…
V1	TRUE	4.83e-12	1589	1884	228	0.121	0.143	GO:0051247	BP	77	positive regulation of protein metabolic process	3	ENSMUSG00000000058,ENSMUSG00000000120,ENSMUSG00000000184,ENSMUSG00000000530,ENSMUSG00000000567,ENSMUSG00000000732,ENSMUSG00000000957,ENSMUSG00000001123,ENSMUSG00000001228,ENSMUSG00000002603,ENSMUSG00000002944,ENSMUSG00000002985,ENSMUSG00000003032,ENSMUSG00000005087,ENSMUSG00000005268,ENSMUSG00000005672,ENSMUSG00000006369,ENSMUSG00000006386,ENSMUSG00000006611,ENSMUSG00000007655,ENSMUSG00000008734,…
V1	TRUE	6.2e-12	687	1884	123	0.065	0.179	GO:0055080	BP	77	cation homeostasis	6	ENSMUSG00000000805,ENSMUSG00000001750,ENSMUSG00000002603,ENSMUSG00000002771,ENSMUSG00000002944,ENSMUSG00000002985,ENSMUSG00000003617,ENSMUSG00000003657,ENSMUSG00000005413,ENSMUSG00000005716,ENSMUSG00000006519,ENSMUSG00000006611,ENSMUSG00000007097,ENSMUSG00000007655,ENSMUSG00000010660,ENSMUSG00000015053,ENSMUSG00000015653,ENSMUSG00000017817,ENSMUSG00000018634,ENSMUSG00000019577,ENSMUSG00000019768,…
V1	TRUE	7.41e-12	525	1884	102	0.054	0.194	GO:0006935	BP	77	chemotaxis	3	ENSMUSG00000000247,ENSMUSG00000001123,ENSMUSG00000001496,ENSMUSG00000001741,ENSMUSG00000001761,ENSMUSG00000002603,ENSMUSG00000002633,ENSMUSG00000005672,ENSMUSG00000005958,ENSMUSG00000008575,ENSMUSG00000009281,ENSMUSG00000016024,ENSMUSG00000017724,ENSMUSG00000018819,ENSMUSG00000019647,ENSMUSG00000019899,ENSMUSG00000020143,ENSMUSG00000020682,ENSMUSG00000021318,ENSMUSG00000021367,ENSMUSG00000021457,…
V1	TRUE	7.86e-12	1780	1884	248	0.132	0.139	GO:0031399	BP	77	regulation of protein modification process	4	ENSMUSG00000000058,ENSMUSG00000000184,ENSMUSG00000000530,ENSMUSG00000000567,ENSMUSG00000001123,ENSMUSG00000001517,ENSMUSG00000001672,ENSMUSG00000002111,ENSMUSG00000002603,ENSMUSG00000002944,ENSMUSG00000002985,ENSMUSG00000003032,ENSMUSG00000004558,ENSMUSG00000005087,ENSMUSG00000005268,ENSMUSG00000005672,ENSMUSG00000006369,ENSMUSG00000006386,ENSMUSG00000006611,ENSMUSG00000007655,ENSMUSG00000008734,…
V1	TRUE	8.13e-12	4388	1884	511	0.271	0.116	GO:0051234	BP	77	establishment of localization	2	ENSMUSG00000000058,ENSMUSG00000000214,ENSMUSG00000000263,ENSMUSG00000000359,ENSMUSG00000000693,ENSMUSG00000000792,ENSMUSG00000000805,ENSMUSG00000001025,ENSMUSG00000001123,ENSMUSG00000001247,ENSMUSG00000001506,ENSMUSG00000001741,ENSMUSG00000001750,ENSMUSG00000001761,ENSMUSG00000001768,ENSMUSG00000001918,ENSMUSG00000001985,ENSMUSG00000002055,ENSMUSG00000002602,ENSMUSG00000002603,ENSMUSG00000002633,…
V1	TRUE	8.5e-12	276	1884	67	0.036	0.243	GO:0090132	BP	77	epithelium migration	3	ENSMUSG00000000290,ENSMUSG00000000530,ENSMUSG00000000567,ENSMUSG00000000753,ENSMUSG00000001672,ENSMUSG00000002603,ENSMUSG00000002633,ENSMUSG00000002985,ENSMUSG00000003032,ENSMUSG00000005413,ENSMUSG00000005672,ENSMUSG00000006386,ENSMUSG00000010051,ENSMUSG00000015053,ENSMUSG00000015305,ENSMUSG00000015839,ENSMUSG00000018593,ENSMUSG00000019803,ENSMUSG00000019929,ENSMUSG00000020357,ENSMUSG00000020717,…
V1	TRUE	8.61e-12	379	1884	82	0.044	0.216	GO:0048545	BP	77	response to steroid hormone	5	ENSMUSG00000000214,ENSMUSG00000000753,ENSMUSG00000001506,ENSMUSG00000002603,ENSMUSG00000004366,ENSMUSG00000005892,ENSMUSG00000006519,ENSMUSG00000007097,ENSMUSG00000007655,ENSMUSG00000015090,ENSMUSG00000015340,ENSMUSG00000015843,ENSMUSG00000018593,ENSMUSG00000019768,ENSMUSG00000019803,ENSMUSG00000019997,ENSMUSG00000020122,ENSMUSG00000020538,ENSMUSG00000021127,ENSMUSG00000021367,ENSMUSG00000021835,…
V1	TRUE	9.72e-12	3027	1884	377	0.2	0.125	GO:0065009	BP	77	regulation of molecular function	2	ENSMUSG00000000058,ENSMUSG00000000120,ENSMUSG00000000126,ENSMUSG00000000184,ENSMUSG00000000247,ENSMUSG00000000290,ENSMUSG00000000359,ENSMUSG00000000753,ENSMUSG00000001123,ENSMUSG00000001741,ENSMUSG00000001761,ENSMUSG00000001768,ENSMUSG00000002233,ENSMUSG00000002289,ENSMUSG00000002603,ENSMUSG00000002633,ENSMUSG00000002944,ENSMUSG00000002985,ENSMUSG00000003032,ENSMUSG00000004366,ENSMUSG00000005087,…
V1	TRUE	9.9e-12	1161	1884	179	0.095	0.154	GO:0031401	BP	77	positive regulation of protein modification process	1	ENSMUSG00000000058,ENSMUSG00000000184,ENSMUSG00000000530,ENSMUSG00000000567,ENSMUSG00000001123,ENSMUSG00000002603,ENSMUSG00000002944,ENSMUSG00000005087,ENSMUSG00000005268,ENSMUSG00000005672,ENSMUSG00000006386,ENSMUSG00000006611,ENSMUSG00000007655,ENSMUSG00000008734,ENSMUSG00000009281,ENSMUSG00000015133,ENSMUSG00000015305,ENSMUSG00000015950,ENSMUSG00000017009,ENSMUSG00000017344,ENSMUSG00000019768,…
V1	TRUE	1.01e-11	4258	1884	498	0.264	0.117	GO:0006810	BP	77	transport	3	ENSMUSG00000000058,ENSMUSG00000000214,ENSMUSG00000000263,ENSMUSG00000000359,ENSMUSG00000000693,ENSMUSG00000000792,ENSMUSG00000000805,ENSMUSG00000001025,ENSMUSG00000001123,ENSMUSG00000001247,ENSMUSG00000001506,ENSMUSG00000001741,ENSMUSG00000001750,ENSMUSG00000001761,ENSMUSG00000001768,ENSMUSG00000001918,ENSMUSG00000001985,ENSMUSG00000002055,ENSMUSG00000002602,ENSMUSG00000002603,ENSMUSG00000002633,…
V1	TRUE	1.03e-11	366	1884	80	0.042	0.219	GO:0048880	BP	77	sensory system development	4	ENSMUSG00000000093,ENSMUSG00000000214,ENSMUSG00000000247,ENSMUSG00000000530,ENSMUSG00000000567,ENSMUSG00000000753,ENSMUSG00000002603,ENSMUSG00000002633,ENSMUSG00000003032,ENSMUSG00000004891,ENSMUSG00000013584,ENSMUSG00000014361,ENSMUSG00000019803,ENSMUSG00000019935,ENSMUSG00000020122,ENSMUSG00000020467,ENSMUSG00000021318,ENSMUSG00000021835,ENSMUSG00000022656,ENSMUSG00000023328,ENSMUSG00000024087,…
V1	TRUE	1.34e-11	702	1884	124	0.066	0.177	GO:0098771	BP	77	inorganic ion homeostasis	6	ENSMUSG00000000805,ENSMUSG00000001750,ENSMUSG00000002603,ENSMUSG00000002771,ENSMUSG00000002944,ENSMUSG00000002985,ENSMUSG00000003617,ENSMUSG00000003657,ENSMUSG00000005413,ENSMUSG00000005716,ENSMUSG00000006519,ENSMUSG00000006611,ENSMUSG00000007097,ENSMUSG00000007655,ENSMUSG00000010660,ENSMUSG00000015053,ENSMUSG00000015653,ENSMUSG00000017817,ENSMUSG00000018634,ENSMUSG00000019577,ENSMUSG00000019768,…
V1	TRUE	1.42e-11	1495	1884	216	0.115	0.144	GO:0032270	BP	77	positive regulation of cellular protein metabolic process	3	ENSMUSG00000000058,ENSMUSG00000000120,ENSMUSG00000000184,ENSMUSG00000000530,ENSMUSG00000000567,ENSMUSG00000000957,ENSMUSG00000001123,ENSMUSG00000001228,ENSMUSG00000002603,ENSMUSG00000002944,ENSMUSG00000002985,ENSMUSG00000003032,ENSMUSG00000005087,ENSMUSG00000005268,ENSMUSG00000005672,ENSMUSG00000006369,ENSMUSG00000006386,ENSMUSG00000006611,ENSMUSG00000007655,ENSMUSG00000008734,ENSMUSG00000009281,…
V1	TRUE	1.69e-11	362	1884	79	0.042	0.218	GO:0150063	BP	77	visual system development	5	ENSMUSG00000000093,ENSMUSG00000000214,ENSMUSG00000000247,ENSMUSG00000000530,ENSMUSG00000000567,ENSMUSG00000000753,ENSMUSG00000002603,ENSMUSG00000002633,ENSMUSG00000003032,ENSMUSG00000004891,ENSMUSG00000013584,ENSMUSG00000014361,ENSMUSG00000019803,ENSMUSG00000019935,ENSMUSG00000020122,ENSMUSG00000020467,ENSMUSG00000021318,ENSMUSG00000021835,ENSMUSG00000022656,ENSMUSG00000023328,ENSMUSG00000024087,…
V1	TRUE	1.69e-11	362	1884	79	0.042	0.218	GO:0001654	BP	77	eye development	5	ENSMUSG00000000093,ENSMUSG00000000214,ENSMUSG00000000247,ENSMUSG00000000530,ENSMUSG00000000567,ENSMUSG00000000753,ENSMUSG00000002603,ENSMUSG00000002633,ENSMUSG00000003032,ENSMUSG00000004891,ENSMUSG00000013584,ENSMUSG00000014361,ENSMUSG00000019803,ENSMUSG00000019935,ENSMUSG00000020122,ENSMUSG00000020467,ENSMUSG00000021318,ENSMUSG00000021835,ENSMUSG00000022656,ENSMUSG00000023328,ENSMUSG00000024087,…
V1	TRUE	1.97e-11	5690	1884	632	0.335	0.111	GO:0016043	BP	77	cellular component organization	2	ENSMUSG00000000058,ENSMUSG00000000247,ENSMUSG00000000263,ENSMUSG00000000402,ENSMUSG00000000530,ENSMUSG00000000567,ENSMUSG00000000693,ENSMUSG00000000753,ENSMUSG00000000901,ENSMUSG00000000957,ENSMUSG00000001228,ENSMUSG00000001247,ENSMUSG00000001403,ENSMUSG00000001435,ENSMUSG00000001473,ENSMUSG00000001496,ENSMUSG00000001506,ENSMUSG00000001555,ENSMUSG00000001672,ENSMUSG00000001750,ENSMUSG00000001761,…
V1	TRUE	2.78e-11	543	1884	103	0.055	0.19	GO:0007169	BP	77	transmembrane receptor protein tyrosine kinase signaling pathway	6	ENSMUSG00000000058,ENSMUSG00000000567,ENSMUSG00000001506,ENSMUSG00000002603,ENSMUSG00000004837,ENSMUSG00000005268,ENSMUSG00000005640,ENSMUSG00000005672,ENSMUSG00000005958,ENSMUSG00000006386,ENSMUSG00000008090,ENSMUSG00000015950,ENSMUSG00000019577,ENSMUSG00000019647,ENSMUSG00000019768,ENSMUSG00000019929,ENSMUSG00000019997,ENSMUSG00000020122,ENSMUSG00000020282,ENSMUSG00000020327,ENSMUSG00000020357,…
V1	TRUE	3.28e-11	345	1884	76	0.04	0.22	GO:0001101	BP	77	response to acid chemical	3	ENSMUSG00000000214,ENSMUSG00000000263,ENSMUSG00000000567,ENSMUSG00000000753,ENSMUSG00000001506,ENSMUSG00000001663,ENSMUSG00000002944,ENSMUSG00000003032,ENSMUSG00000004366,ENSMUSG00000005089,ENSMUSG00000005360,ENSMUSG00000006386,ENSMUSG00000006519,ENSMUSG00000007872,ENSMUSG00000013584,ENSMUSG00000015243,ENSMUSG00000015340,ENSMUSG00000018593,ENSMUSG00000019577,ENSMUSG00000019982,ENSMUSG00000019997,…
V1	TRUE	3.65e-11	1692	1884	236	0.125	0.139	GO:0042592	BP	77	homeostatic process	3	ENSMUSG00000000214,ENSMUSG00000000567,ENSMUSG00000000753,ENSMUSG00000000805,ENSMUSG00000000811,ENSMUSG00000001403,ENSMUSG00000001750,ENSMUSG00000001761,ENSMUSG00000002111,ENSMUSG00000002289,ENSMUSG00000002602,ENSMUSG00000002603,ENSMUSG00000002771,ENSMUSG00000002944,ENSMUSG00000002985,ENSMUSG00000003617,ENSMUSG00000003657,ENSMUSG00000003812,ENSMUSG00000005413,ENSMUSG00000005672,ENSMUSG00000005716,…
V1	TRUE	3.85e-11	1047	1884	164	0.087	0.157	GO:0009790	BP	77	embryo development	4	ENSMUSG00000000093,ENSMUSG00000000126,ENSMUSG00000000214,ENSMUSG00000000247,ENSMUSG00000000530,ENSMUSG00000000567,ENSMUSG00000000693,ENSMUSG00000000957,ENSMUSG00000001103,ENSMUSG00000001506,ENSMUSG00000001761,ENSMUSG00000002249,ENSMUSG00000002603,ENSMUSG00000002633,ENSMUSG00000003032,ENSMUSG00000004885,ENSMUSG00000004891,ENSMUSG00000005672,ENSMUSG00000005917,ENSMUSG00000007872,ENSMUSG00000009097,…
V1	TRUE	3.92e-11	616	1884	112	0.059	0.182	GO:0055065	BP	77	metal ion homeostasis	7	ENSMUSG00000002603,ENSMUSG00000002771,ENSMUSG00000002944,ENSMUSG00000002985,ENSMUSG00000003617,ENSMUSG00000003657,ENSMUSG00000005413,ENSMUSG00000005716,ENSMUSG00000006519,ENSMUSG00000006611,ENSMUSG00000007097,ENSMUSG00000007655,ENSMUSG00000010660,ENSMUSG00000015053,ENSMUSG00000015653,ENSMUSG00000017817,ENSMUSG00000018634,ENSMUSG00000019768,ENSMUSG00000020122,ENSMUSG00000020178,ENSMUSG00000020611,…
V1	TRUE	4.53e-11	1835	1884	251	0.133	0.137	GO:0010628	BP	77	positive regulation of gene expression	3	ENSMUSG00000000120,ENSMUSG00000000247,ENSMUSG00000000530,ENSMUSG00000000567,ENSMUSG00000000957,ENSMUSG00000001123,ENSMUSG00000001496,ENSMUSG00000001506,ENSMUSG00000001517,ENSMUSG00000001761,ENSMUSG00000001911,ENSMUSG00000002111,ENSMUSG00000002249,ENSMUSG00000002603,ENSMUSG00000002633,ENSMUSG00000002944,ENSMUSG00000003032,ENSMUSG00000003282,ENSMUSG00000004328,ENSMUSG00000004665,ENSMUSG00000005672,…
V1	TRUE	4.73e-11	201	1884	54	0.029	0.269	GO:0043542	BP	77	endothelial cell migration	7	ENSMUSG00000000290,ENSMUSG00000000530,ENSMUSG00000000753,ENSMUSG00000002603,ENSMUSG00000002633,ENSMUSG00000002985,ENSMUSG00000003032,ENSMUSG00000005413,ENSMUSG00000006386,ENSMUSG00000015053,ENSMUSG00000015305,ENSMUSG00000015839,ENSMUSG00000018593,ENSMUSG00000019803,ENSMUSG00000019929,ENSMUSG00000020357,ENSMUSG00000020717,ENSMUSG00000021340,ENSMUSG00000021835,ENSMUSG00000022018,ENSMUSG00000022309,…
V1	TRUE	4.8e-11	722	1884	125	0.066	0.173	GO:0043408	BP	77	regulation of MAPK cascade	6	ENSMUSG00000000058,ENSMUSG00000001517,ENSMUSG00000001672,ENSMUSG00000002603,ENSMUSG00000002944,ENSMUSG00000002985,ENSMUSG00000003032,ENSMUSG00000004558,ENSMUSG00000005087,ENSMUSG00000005672,ENSMUSG00000006369,ENSMUSG00000006386,ENSMUSG00000007655,ENSMUSG00000015202,ENSMUSG00000015305,ENSMUSG00000015405,ENSMUSG00000015950,ENSMUSG00000019647,ENSMUSG00000019768,ENSMUSG00000019997,ENSMUSG00000020044,…
V1	TRUE	5.1e-11	2703	1884	341	0.181	0.126	GO:0051246	BP	77	regulation of protein metabolic process	2	ENSMUSG00000000058,ENSMUSG00000000120,ENSMUSG00000000126,ENSMUSG00000000184,ENSMUSG00000000530,ENSMUSG00000000567,ENSMUSG00000000732,ENSMUSG00000000753,ENSMUSG00000000957,ENSMUSG00000001123,ENSMUSG00000001228,ENSMUSG00000001517,ENSMUSG00000001672,ENSMUSG00000002111,ENSMUSG00000002603,ENSMUSG00000002633,ENSMUSG00000002944,ENSMUSG00000002985,ENSMUSG00000003032,ENSMUSG00000004558,ENSMUSG00000005087,…
V1	TRUE	5.44e-11	1396	1884	203	0.108	0.145	GO:0120036	BP	77	plasma membrane bounded cell projection organization	4	ENSMUSG00000000247,ENSMUSG00000000753,ENSMUSG00000001496,ENSMUSG00000001761,ENSMUSG00000002274,ENSMUSG00000002633,ENSMUSG00000002985,ENSMUSG00000003032,ENSMUSG00000004885,ENSMUSG00000005087,ENSMUSG00000005672,ENSMUSG00000005958,ENSMUSG00000006154,ENSMUSG00000007655,ENSMUSG00000008575,ENSMUSG00000008734,ENSMUSG00000010021,ENSMUSG00000015839,ENSMUSG00000017009,ENSMUSG00000017724,ENSMUSG00000018217,…
V1	TRUE	6.69e-11	1426	1884	206	0.109	0.144	GO:0030030	BP	77	cell projection organization	3	ENSMUSG00000000247,ENSMUSG00000000753,ENSMUSG00000001496,ENSMUSG00000001761,ENSMUSG00000002274,ENSMUSG00000002633,ENSMUSG00000002985,ENSMUSG00000003032,ENSMUSG00000004885,ENSMUSG00000004891,ENSMUSG00000005087,ENSMUSG00000005672,ENSMUSG00000005958,ENSMUSG00000006154,ENSMUSG00000007655,ENSMUSG00000008575,ENSMUSG00000008734,ENSMUSG00000010021,ENSMUSG00000015839,ENSMUSG00000017009,ENSMUSG00000017724,…
V1	TRUE	7.21e-11	543	1884	102	0.054	0.188	GO:0031347	BP	77	regulation of defense response	4	ENSMUSG00000000317,ENSMUSG00000000753,ENSMUSG00000001123,ENSMUSG00000002944,ENSMUSG00000002985,ENSMUSG00000006205,ENSMUSG00000006345,ENSMUSG00000006519,ENSMUSG00000007655,ENSMUSG00000008734,ENSMUSG00000009585,ENSMUSG00000016024,ENSMUSG00000018500,ENSMUSG00000018899,ENSMUSG00000019768,ENSMUSG00000020122,ENSMUSG00000020178,ENSMUSG00000020227,ENSMUSG00000020641,ENSMUSG00000022033,ENSMUSG00000022122,…
V1	TRUE	7.26e-11	2060	1884	274	0.145	0.133	GO:0008219	BP	77	cell death	2	ENSMUSG00000000120,ENSMUSG00000000126,ENSMUSG00000000184,ENSMUSG00000000567,ENSMUSG00000000753,ENSMUSG00000001435,ENSMUSG00000001761,ENSMUSG00000001773,ENSMUSG00000002111,ENSMUSG00000002289,ENSMUSG00000002602,ENSMUSG00000002603,ENSMUSG00000002633,ENSMUSG00000002944,ENSMUSG00000002985,ENSMUSG00000003032,ENSMUSG00000003282,ENSMUSG00000003812,ENSMUSG00000004328,ENSMUSG00000004891,ENSMUSG00000005087,…
V1	TRUE	1.91e-10	444	1884	88	0.047	0.198	GO:0002683	BP	77	negative regulation of immune system process	2	ENSMUSG00000000567,ENSMUSG00000000693,ENSMUSG00000001123,ENSMUSG00000002602,ENSMUSG00000002603,ENSMUSG00000002633,ENSMUSG00000005413,ENSMUSG00000006205,ENSMUSG00000006611,ENSMUSG00000014361,ENSMUSG00000015053,ENSMUSG00000015839,ENSMUSG00000016496,ENSMUSG00000017009,ENSMUSG00000018899,ENSMUSG00000020101,ENSMUSG00000020178,ENSMUSG00000020227,ENSMUSG00000020644,ENSMUSG00000020682,ENSMUSG00000021127,…
V1	TRUE	2.62e-10	1105	1884	168	0.089	0.152	GO:0048878	BP	77	chemical homeostasis	4	ENSMUSG00000000214,ENSMUSG00000000753,ENSMUSG00000000805,ENSMUSG00000001750,ENSMUSG00000002289,ENSMUSG00000002603,ENSMUSG00000002771,ENSMUSG00000002944,ENSMUSG00000002985,ENSMUSG00000003617,ENSMUSG00000003657,ENSMUSG00000005413,ENSMUSG00000005716,ENSMUSG00000006519,ENSMUSG00000006611,ENSMUSG00000007097,ENSMUSG00000007655,ENSMUSG00000008734,ENSMUSG00000010660,ENSMUSG00000015053,ENSMUSG00000015243,…
V1	TRUE	2.99e-10	255	1884	61	0.032	0.239	GO:0090287	BP	77	regulation of cellular response to growth factor stimulus	3	ENSMUSG00000000058,ENSMUSG00000000530,ENSMUSG00000001496,ENSMUSG00000002603,ENSMUSG00000006205,ENSMUSG00000006386,ENSMUSG00000007655,ENSMUSG00000008090,ENSMUSG00000018822,ENSMUSG00000019647,ENSMUSG00000019929,ENSMUSG00000020101,ENSMUSG00000021388,ENSMUSG00000021835,ENSMUSG00000022150,ENSMUSG00000022245,ENSMUSG00000022309,ENSMUSG00000022528,ENSMUSG00000023886,ENSMUSG00000024066,ENSMUSG00000024109,…
V1	TRUE	3.1e-10	563	1884	103	0.055	0.183	GO:0010035	BP	77	response to inorganic substance	3	ENSMUSG00000000214,ENSMUSG00000000263,ENSMUSG00000000753,ENSMUSG00000001506,ENSMUSG00000001663,ENSMUSG00000002602,ENSMUSG00000002633,ENSMUSG00000002944,ENSMUSG00000003032,ENSMUSG00000003617,ENSMUSG00000005360,ENSMUSG00000005413,ENSMUSG00000005672,ENSMUSG00000006360,ENSMUSG00000006611,ENSMUSG00000007655,ENSMUSG00000010660,ENSMUSG00000015340,ENSMUSG00000015839,ENSMUSG00000015950,ENSMUSG00000018593,…
V1	TRUE	3.63e-10	167	1884	47	0.025	0.281	GO:0045766	BP	77	positive regulation of angiogenesis	4	ENSMUSG00000000290,ENSMUSG00000000530,ENSMUSG00000002633,ENSMUSG00000003032,ENSMUSG00000005413,ENSMUSG00000006386,ENSMUSG00000010051,ENSMUSG00000015053,ENSMUSG00000015305,ENSMUSG00000015340,ENSMUSG00000015839,ENSMUSG00000019803,ENSMUSG00000022469,ENSMUSG00000022475,ENSMUSG00000023886,ENSMUSG00000024087,ENSMUSG00000024164,ENSMUSG00000026814,ENSMUSG00000028072,ENSMUSG00000028128,ENSMUSG00000028194,…
V1	TRUE	3.95e-10	457	1884	89	0.047	0.195	GO:0048568	BP	77	embryonic organ development	4	ENSMUSG00000000093,ENSMUSG00000000126,ENSMUSG00000000214,ENSMUSG00000000567,ENSMUSG00000000957,ENSMUSG00000001761,ENSMUSG00000002249,ENSMUSG00000002603,ENSMUSG00000002633,ENSMUSG00000004891,ENSMUSG00000005672,ENSMUSG00000005917,ENSMUSG00000007872,ENSMUSG00000009097,ENSMUSG00000009281,ENSMUSG00000010051,ENSMUSG00000010660,ENSMUSG00000013584,ENSMUSG00000015053,ENSMUSG00000018604,ENSMUSG00000019789,…
V1	TRUE	4.03e-10	971	1884	152	0.081	0.157	GO:0051050	BP	77	positive regulation of transport	4	ENSMUSG00000001123,ENSMUSG00000001761,ENSMUSG00000002055,ENSMUSG00000002602,ENSMUSG00000002603,ENSMUSG00000002633,ENSMUSG00000002944,ENSMUSG00000002985,ENSMUSG00000003411,ENSMUSG00000005089,ENSMUSG00000005892,ENSMUSG00000006386,ENSMUSG00000006519,ENSMUSG00000006611,ENSMUSG00000007655,ENSMUSG00000009281,ENSMUSG00000010064,ENSMUSG00000010660,ENSMUSG00000014361,ENSMUSG00000015053,ENSMUSG00000015202,…
V1	TRUE	4.18e-10	144	1884	43	0.023	0.299	GO:0072006	BP	77	nephron development	3	ENSMUSG00000000567,ENSMUSG00000001761,ENSMUSG00000002603,ENSMUSG00000002633,ENSMUSG00000005397,ENSMUSG00000006386,ENSMUSG00000006649,ENSMUSG00000020717,ENSMUSG00000021318,ENSMUSG00000021835,ENSMUSG00000022309,ENSMUSG00000022382,ENSMUSG00000022528,ENSMUSG00000024620,ENSMUSG00000026923,ENSMUSG00000027803,ENSMUSG00000028024,ENSMUSG00000029086,ENSMUSG00000029231,ENSMUSG00000030110,ENSMUSG00000031465,…
V1	TRUE	4.69e-10	1192	1884	177	0.094	0.148	GO:0080134	BP	77	regulation of response to stress	3	ENSMUSG00000000317,ENSMUSG00000000753,ENSMUSG00000001123,ENSMUSG00000001517,ENSMUSG00000001672,ENSMUSG00000002944,ENSMUSG00000002985,ENSMUSG00000003032,ENSMUSG00000005087,ENSMUSG00000006205,ENSMUSG00000006345,ENSMUSG00000006519,ENSMUSG00000007655,ENSMUSG00000008734,ENSMUSG00000009585,ENSMUSG00000015305,ENSMUSG00000015839,ENSMUSG00000015950,ENSMUSG00000016024,ENSMUSG00000017897,ENSMUSG00000018500,…
V1	TRUE	5.33e-10	2346	1884	300	0.159	0.128	GO:0051128	BP	77	regulation of cellular component organization	3	ENSMUSG00000000058,ENSMUSG00000000530,ENSMUSG00000000567,ENSMUSG00000000753,ENSMUSG00000000957,ENSMUSG00000001228,ENSMUSG00000001403,ENSMUSG00000002055,ENSMUSG00000002111,ENSMUSG00000002233,ENSMUSG00000002274,ENSMUSG00000002602,ENSMUSG00000002603,ENSMUSG00000002944,ENSMUSG00000002985,ENSMUSG00000003032,ENSMUSG00000004665,ENSMUSG00000004885,ENSMUSG00000004891,ENSMUSG00000005087,ENSMUSG00000005124,…
V1	TRUE	6.94e-10	849	1884	137	0.073	0.161	GO:0030001	BP	77	metal ion transport	6	ENSMUSG00000000359,ENSMUSG00000001741,ENSMUSG00000002603,ENSMUSG00000002771,ENSMUSG00000003617,ENSMUSG00000005360,ENSMUSG00000006519,ENSMUSG00000006611,ENSMUSG00000007097,ENSMUSG00000007655,ENSMUSG00000009687,ENSMUSG00000010064,ENSMUSG00000010066,ENSMUSG00000015202,ENSMUSG00000015653,ENSMUSG00000017756,ENSMUSG00000017765,ENSMUSG00000017817,ENSMUSG00000018459,ENSMUSG00000018634,ENSMUSG00000019935,…
V1	TRUE	7.23e-10	952	1884	149	0.079	0.157	GO:0000902	BP	77	cell morphogenesis	4	ENSMUSG00000000247,ENSMUSG00000001435,ENSMUSG00000001496,ENSMUSG00000001761,ENSMUSG00000002274,ENSMUSG00000002602,ENSMUSG00000002633,ENSMUSG00000002985,ENSMUSG00000004885,ENSMUSG00000004891,ENSMUSG00000005087,ENSMUSG00000005360,ENSMUSG00000005672,ENSMUSG00000005958,ENSMUSG00000006369,ENSMUSG00000006386,ENSMUSG00000008575,ENSMUSG00000014361,ENSMUSG00000015468,ENSMUSG00000015766,ENSMUSG00000017724,…
V1	TRUE	7.27e-10	322	1884	70	0.037	0.217	GO:0036293	BP	77	response to decreased oxygen levels	4	ENSMUSG00000000214,ENSMUSG00000000530,ENSMUSG00000000957,ENSMUSG00000002289,ENSMUSG00000002603,ENSMUSG00000004328,ENSMUSG00000005413,ENSMUSG00000005892,ENSMUSG00000006386,ENSMUSG00000006519,ENSMUSG00000007655,ENSMUSG00000009876,ENSMUSG00000015340,ENSMUSG00000015839,ENSMUSG00000018566,ENSMUSG00000018634,ENSMUSG00000019055,ENSMUSG00000019982,ENSMUSG00000019997,ENSMUSG00000020155,ENSMUSG00000020828,…
V1	TRUE	9.31e-10	661	1884	114	0.061	0.172	GO:0043269	BP	77	regulation of ion transport	5	ENSMUSG00000000359,ENSMUSG00000001741,ENSMUSG00000002603,ENSMUSG00000002985,ENSMUSG00000003411,ENSMUSG00000005892,ENSMUSG00000006519,ENSMUSG00000006611,ENSMUSG00000007041,ENSMUSG00000007097,ENSMUSG00000007655,ENSMUSG00000009687,ENSMUSG00000010064,ENSMUSG00000010066,ENSMUSG00000015202,ENSMUSG00000015340,ENSMUSG00000015405,ENSMUSG00000017817,ENSMUSG00000018634,ENSMUSG00000020155,ENSMUSG00000020178,…
V1	TRUE	9.34e-10	345	1884	73	0.039	0.212	GO:0070482	BP	77	response to oxygen levels	3	ENSMUSG00000000214,ENSMUSG00000000530,ENSMUSG00000000957,ENSMUSG00000001506,ENSMUSG00000002289,ENSMUSG00000002603,ENSMUSG00000004328,ENSMUSG00000005413,ENSMUSG00000005892,ENSMUSG00000006386,ENSMUSG00000006519,ENSMUSG00000007655,ENSMUSG00000009876,ENSMUSG00000015340,ENSMUSG00000015839,ENSMUSG00000018566,ENSMUSG00000018634,ENSMUSG00000019055,ENSMUSG00000019982,ENSMUSG00000019997,ENSMUSG00000020155,…
V1	TRUE	9.4e-10	1612	1884	222	0.118	0.138	GO:0044093	BP	77	positive regulation of molecular function	3	ENSMUSG00000000058,ENSMUSG00000000120,ENSMUSG00000000184,ENSMUSG00000000290,ENSMUSG00000001123,ENSMUSG00000001761,ENSMUSG00000001768,ENSMUSG00000002233,ENSMUSG00000002603,ENSMUSG00000002633,ENSMUSG00000002944,ENSMUSG00000002985,ENSMUSG00000003032,ENSMUSG00000005251,ENSMUSG00000005268,ENSMUSG00000005672,ENSMUSG00000006369,ENSMUSG00000006386,ENSMUSG00000006519,ENSMUSG00000006611,ENSMUSG00000007655,…
V1	TRUE	1.04e-09	1707	1884	232	0.123	0.136	GO:0010941	BP	77	regulation of cell death	3	ENSMUSG00000000120,ENSMUSG00000000126,ENSMUSG00000000184,ENSMUSG00000000567,ENSMUSG00000000753,ENSMUSG00000001435,ENSMUSG00000001761,ENSMUSG00000001773,ENSMUSG00000002289,ENSMUSG00000002602,ENSMUSG00000002603,ENSMUSG00000002633,ENSMUSG00000002944,ENSMUSG00000002985,ENSMUSG00000003032,ENSMUSG00000004891,ENSMUSG00000005087,ENSMUSG00000005124,ENSMUSG00000005413,ENSMUSG00000005672,ENSMUSG00000006301,…
V1	TRUE	1.08e-09	375	1884	77	0.041	0.205	GO:0045785	BP	77	positive regulation of cell adhesion	3	ENSMUSG00000000402,ENSMUSG00000000732,ENSMUSG00000001123,ENSMUSG00000002603,ENSMUSG00000002633,ENSMUSG00000002944,ENSMUSG00000005087,ENSMUSG00000005397,ENSMUSG00000006369,ENSMUSG00000006386,ENSMUSG00000007655,ENSMUSG00000010051,ENSMUSG00000014444,ENSMUSG00000016496,ENSMUSG00000017009,ENSMUSG00000017344,ENSMUSG00000018899,ENSMUSG00000019982,ENSMUSG00000020828,ENSMUSG00000021318,ENSMUSG00000021457,…
V1	TRUE	1.08e-09	974	1884	151	0.08	0.155	GO:0031175	BP	77	neuron projection development	5	ENSMUSG00000000247,ENSMUSG00000000753,ENSMUSG00000001496,ENSMUSG00000001761,ENSMUSG00000002274,ENSMUSG00000002633,ENSMUSG00000002985,ENSMUSG00000003032,ENSMUSG00000004885,ENSMUSG00000005958,ENSMUSG00000008575,ENSMUSG00000008734,ENSMUSG00000015839,ENSMUSG00000017009,ENSMUSG00000017724,ENSMUSG00000018217,ENSMUSG00000019647,ENSMUSG00000019803,ENSMUSG00000019889,ENSMUSG00000019899,ENSMUSG00000020122,…
V1	TRUE	1.1e-09	184	1884	49	0.026	0.266	GO:0001649	BP	77	osteoblast differentiation	4	ENSMUSG00000001506,ENSMUSG00000001761,ENSMUSG00000002633,ENSMUSG00000007041,ENSMUSG00000007872,ENSMUSG00000008136,ENSMUSG00000019359,ENSMUSG00000020644,ENSMUSG00000021318,ENSMUSG00000021835,ENSMUSG00000021943,ENSMUSG00000022382,ENSMUSG00000022475,ENSMUSG00000022510,ENSMUSG00000023328,ENSMUSG00000024330,ENSMUSG00000024913,ENSMUSG00000025407,ENSMUSG00000025491,ENSMUSG00000026185,ENSMUSG00000026674,…
V1	TRUE	1.11e-09	1088	1884	164	0.087	0.151	GO:1901698	BP	77	response to nitrogen compound	3	ENSMUSG00000000058,ENSMUSG00000000120,ENSMUSG00000000214,ENSMUSG00000000263,ENSMUSG00000000567,ENSMUSG00000000792,ENSMUSG00000001506,ENSMUSG00000002603,ENSMUSG00000002944,ENSMUSG00000002985,ENSMUSG00000003032,ENSMUSG00000004366,ENSMUSG00000005089,ENSMUSG00000005360,ENSMUSG00000006386,ENSMUSG00000006519,ENSMUSG00000007655,ENSMUSG00000008540,ENSMUSG00000009281,ENSMUSG00000010660,ENSMUSG00000010663,…
V1	TRUE	1.2e-09	958	1884	149	0.079	0.156	GO:0010243	BP	77	response to organonitrogen compound	4	ENSMUSG00000000058,ENSMUSG00000000120,ENSMUSG00000000214,ENSMUSG00000000263,ENSMUSG00000000567,ENSMUSG00000000792,ENSMUSG00000001506,ENSMUSG00000002603,ENSMUSG00000002944,ENSMUSG00000002985,ENSMUSG00000003032,ENSMUSG00000004366,ENSMUSG00000005089,ENSMUSG00000005360,ENSMUSG00000006386,ENSMUSG00000006519,ENSMUSG00000007655,ENSMUSG00000008540,ENSMUSG00000009281,ENSMUSG00000010660,ENSMUSG00000010663,…
V1	TRUE	1.2e-09	311	1884	68	0.036	0.219	GO:0043010	BP	77	camera-type eye development	6	ENSMUSG00000000093,ENSMUSG00000000214,ENSMUSG00000000247,ENSMUSG00000000530,ENSMUSG00000000567,ENSMUSG00000000753,ENSMUSG00000002603,ENSMUSG00000002633,ENSMUSG00000003032,ENSMUSG00000004891,ENSMUSG00000013584,ENSMUSG00000014361,ENSMUSG00000019803,ENSMUSG00000019935,ENSMUSG00000020122,ENSMUSG00000020467,ENSMUSG00000021318,ENSMUSG00000021835,ENSMUSG00000022656,ENSMUSG00000023328,ENSMUSG00000024087,…
V1	TRUE	1.4e-09	312	1884	68	0.036	0.218	GO:0001666	BP	77	response to hypoxia	3	ENSMUSG00000000214,ENSMUSG00000000530,ENSMUSG00000000957,ENSMUSG00000002289,ENSMUSG00000002603,ENSMUSG00000004328,ENSMUSG00000005413,ENSMUSG00000005892,ENSMUSG00000006386,ENSMUSG00000006519,ENSMUSG00000007655,ENSMUSG00000009876,ENSMUSG00000015340,ENSMUSG00000015839,ENSMUSG00000018566,ENSMUSG00000018634,ENSMUSG00000019055,ENSMUSG00000019982,ENSMUSG00000020155,ENSMUSG00000020828,ENSMUSG00000021127,…
V1	TRUE	1.45e-09	1216	1884	178	0.094	0.146	GO:0006629	BP	77	lipid metabolic process	1	ENSMUSG00000000214,ENSMUSG00000001247,ENSMUSG00000001496,ENSMUSG00000002289,ENSMUSG00000002475,ENSMUSG00000002603,ENSMUSG00000002633,ENSMUSG00000002847,ENSMUSG00000002944,ENSMUSG00000002985,ENSMUSG00000003032,ENSMUSG00000003623,ENSMUSG00000004885,ENSMUSG00000005672,ENSMUSG00000006344,ENSMUSG00000006345,ENSMUSG00000006386,ENSMUSG00000007655,ENSMUSG00000009281,ENSMUSG00000010660,ENSMUSG00000010663,…
V1	TRUE	1.46e-09	2532	1884	317	0.168	0.125	GO:0032268	BP	77	regulation of cellular protein metabolic process	3	ENSMUSG00000000058,ENSMUSG00000000120,ENSMUSG00000000126,ENSMUSG00000000184,ENSMUSG00000000530,ENSMUSG00000000567,ENSMUSG00000000753,ENSMUSG00000000957,ENSMUSG00000001123,ENSMUSG00000001228,ENSMUSG00000001517,ENSMUSG00000001672,ENSMUSG00000002111,ENSMUSG00000002603,ENSMUSG00000002633,ENSMUSG00000002944,ENSMUSG00000002985,ENSMUSG00000003032,ENSMUSG00000004558,ENSMUSG00000005087,ENSMUSG00000005268,…
V1	TRUE	1.77e-09	980	1884	151	0.08	0.154	GO:0060284	BP	77	regulation of cell development	4	ENSMUSG00000000247,ENSMUSG00000000567,ENSMUSG00000000753,ENSMUSG00000001761,ENSMUSG00000002274,ENSMUSG00000002603,ENSMUSG00000002633,ENSMUSG00000002985,ENSMUSG00000003032,ENSMUSG00000003282,ENSMUSG00000004885,ENSMUSG00000005124,ENSMUSG00000005672,ENSMUSG00000005958,ENSMUSG00000006369,ENSMUSG00000007655,ENSMUSG00000008734,ENSMUSG00000015053,ENSMUSG00000015839,ENSMUSG00000018217,ENSMUSG00000019487,…
V1	TRUE	1.82e-09	364	1884	75	0.04	0.206	GO:0010038	BP	77	response to metal ion	4	ENSMUSG00000000214,ENSMUSG00000000263,ENSMUSG00000000753,ENSMUSG00000002633,ENSMUSG00000003617,ENSMUSG00000005413,ENSMUSG00000005672,ENSMUSG00000006360,ENSMUSG00000006611,ENSMUSG00000007655,ENSMUSG00000010660,ENSMUSG00000015340,ENSMUSG00000015950,ENSMUSG00000018593,ENSMUSG00000019942,ENSMUSG00000020122,ENSMUSG00000020155,ENSMUSG00000020644,ENSMUSG00000021340,ENSMUSG00000021367,ENSMUSG00000022797,…
V1	TRUE	1.85e-09	1465	1884	205	0.109	0.14	GO:0055085	BP	77	transmembrane transport	4	ENSMUSG00000000263,ENSMUSG00000000359,ENSMUSG00000000792,ENSMUSG00000001025,ENSMUSG00000001750,ENSMUSG00000001918,ENSMUSG00000001985,ENSMUSG00000002603,ENSMUSG00000002771,ENSMUSG00000004902,ENSMUSG00000005089,ENSMUSG00000005360,ENSMUSG00000006519,ENSMUSG00000006611,ENSMUSG00000007041,ENSMUSG00000007097,ENSMUSG00000007655,ENSMUSG00000009281,ENSMUSG00000009687,ENSMUSG00000009876,ENSMUSG00000010064,…
V1	TRUE	1.93e-09	314	1884	68	0.036	0.217	GO:0050878	BP	77	regulation of body fluid levels	3	ENSMUSG00000001930,ENSMUSG00000002602,ENSMUSG00000002633,ENSMUSG00000002944,ENSMUSG00000002985,ENSMUSG00000005268,ENSMUSG00000006369,ENSMUSG00000006519,ENSMUSG00000007655,ENSMUSG00000014361,ENSMUSG00000015085,ENSMUSG00000015839,ENSMUSG00000020178,ENSMUSG00000020611,ENSMUSG00000021367,ENSMUSG00000021457,ENSMUSG00000022122,ENSMUSG00000022297,ENSMUSG00000022505,ENSMUSG00000022510,ENSMUSG00000022912,…
V1	TRUE	2.19e-09	239	1884	57	0.03	0.238	GO:0033002	BP	77	muscle cell proliferation	2	ENSMUSG00000000093,ENSMUSG00000002633,ENSMUSG00000003032,ENSMUSG00000004558,ENSMUSG00000005124,ENSMUSG00000005413,ENSMUSG00000006519,ENSMUSG00000007655,ENSMUSG00000011171,ENSMUSG00000015405,ENSMUSG00000019768,ENSMUSG00000019789,ENSMUSG00000019942,ENSMUSG00000019982,ENSMUSG00000020122,ENSMUSG00000020644,ENSMUSG00000021367,ENSMUSG00000021835,ENSMUSG00000022309,ENSMUSG00000022548,ENSMUSG00000022893,…
V1	TRUE	2.21e-09	116	1884	37	0.02	0.319	GO:0002040	BP	77	sprouting angiogenesis	4	ENSMUSG00000000120,ENSMUSG00000002633,ENSMUSG00000003032,ENSMUSG00000005413,ENSMUSG00000006386,ENSMUSG00000015053,ENSMUSG00000019647,ENSMUSG00000019803,ENSMUSG00000019880,ENSMUSG00000020357,ENSMUSG00000021340,ENSMUSG00000021835,ENSMUSG00000022309,ENSMUSG00000022475,ENSMUSG00000026923,ENSMUSG00000027230,ENSMUSG00000027985,ENSMUSG00000029710,ENSMUSG00000030022,ENSMUSG00000031841,ENSMUSG00000032487,…
V1	TRUE	2.34e-09	12050	1884	1179	0.626	0.098	GO:0050789	BP	77	regulation of biological process	2	ENSMUSG00000000058,ENSMUSG00000000093,ENSMUSG00000000120,ENSMUSG00000000126,ENSMUSG00000000184,ENSMUSG00000000214,ENSMUSG00000000247,ENSMUSG00000000263,ENSMUSG00000000290,ENSMUSG00000000317,ENSMUSG00000000359,ENSMUSG00000000402,ENSMUSG00000000530,ENSMUSG00000000567,ENSMUSG00000000693,ENSMUSG00000000732,ENSMUSG00000000753,ENSMUSG00000000811,ENSMUSG00000000901,ENSMUSG00000000957,ENSMUSG00000001020,…
V1	TRUE	2.43e-09	479	1884	90	0.048	0.188	GO:0072507	BP	77	divalent inorganic cation homeostasis	7	ENSMUSG00000002603,ENSMUSG00000002771,ENSMUSG00000002944,ENSMUSG00000002985,ENSMUSG00000003657,ENSMUSG00000005716,ENSMUSG00000006519,ENSMUSG00000007097,ENSMUSG00000007655,ENSMUSG00000010660,ENSMUSG00000015053,ENSMUSG00000017817,ENSMUSG00000018634,ENSMUSG00000019768,ENSMUSG00000020122,ENSMUSG00000020611,ENSMUSG00000020614,ENSMUSG00000020734,ENSMUSG00000021070,ENSMUSG00000021337,ENSMUSG00000021367,…
V1	TRUE	2.74e-09	3044	1884	367	0.195	0.121	GO:0006796	BP	77	phosphate-containing compound metabolic process	2	ENSMUSG00000000058,ENSMUSG00000000184,ENSMUSG00000000530,ENSMUSG00000000567,ENSMUSG00000001123,ENSMUSG00000001496,ENSMUSG00000001517,ENSMUSG00000001672,ENSMUSG00000001750,ENSMUSG00000002007,ENSMUSG00000002475,ENSMUSG00000002602,ENSMUSG00000002603,ENSMUSG00000002944,ENSMUSG00000002985,ENSMUSG00000003032,ENSMUSG00000003623,ENSMUSG00000004558,ENSMUSG00000004837,ENSMUSG00000005087,ENSMUSG00000005251,…
V1	TRUE	2.82e-09	182	1884	48	0.025	0.264	GO:0008217	BP	77	regulation of blood pressure	3	ENSMUSG00000000530,ENSMUSG00000001496,ENSMUSG00000002944,ENSMUSG00000005413,ENSMUSG00000006519,ENSMUSG00000007097,ENSMUSG00000015405,ENSMUSG00000020439,ENSMUSG00000020644,ENSMUSG00000021070,ENSMUSG00000021367,ENSMUSG00000022040,ENSMUSG00000022122,ENSMUSG00000022383,ENSMUSG00000022505,ENSMUSG00000024913,ENSMUSG00000024960,ENSMUSG00000026480,ENSMUSG00000026814,ENSMUSG00000027523,ENSMUSG00000027524,…
V1	TRUE	2.85e-09	338	1884	71	0.038	0.21	GO:0060562	BP	77	epithelial tube morphogenesis	4	ENSMUSG00000000093,ENSMUSG00000000247,ENSMUSG00000000530,ENSMUSG00000000567,ENSMUSG00000000957,ENSMUSG00000001496,ENSMUSG00000001761,ENSMUSG00000002603,ENSMUSG00000002633,ENSMUSG00000006386,ENSMUSG00000013584,ENSMUSG00000017009,ENSMUSG00000017724,ENSMUSG00000018604,ENSMUSG00000019768,ENSMUSG00000020140,ENSMUSG00000020611,ENSMUSG00000021318,ENSMUSG00000021367,ENSMUSG00000021835,ENSMUSG00000022297,…
V1	TRUE	3.17e-09	935	1884	145	0.077	0.155	GO:0006082	BP	77	organic acid metabolic process	1	ENSMUSG00000000214,ENSMUSG00000001773,ENSMUSG00000002603,ENSMUSG00000002944,ENSMUSG00000003526,ENSMUSG00000003623,ENSMUSG00000004885,ENSMUSG00000005087,ENSMUSG00000005360,ENSMUSG00000005672,ENSMUSG00000006344,ENSMUSG00000006345,ENSMUSG00000006522,ENSMUSG00000007039,ENSMUSG00000007655,ENSMUSG00000009614,ENSMUSG00000010051,ENSMUSG00000010663,ENSMUSG00000013584,ENSMUSG00000015090,ENSMUSG00000015950,…
V1	TRUE	3.42e-09	1076	1884	161	0.085	0.15	GO:0046903	BP	77	secretion	4	ENSMUSG00000001123,ENSMUSG00000001918,ENSMUSG00000002602,ENSMUSG00000002603,ENSMUSG00000002944,ENSMUSG00000003411,ENSMUSG00000005268,ENSMUSG00000005413,ENSMUSG00000005672,ENSMUSG00000005892,ENSMUSG00000006369,ENSMUSG00000006386,ENSMUSG00000006519,ENSMUSG00000006611,ENSMUSG00000006649,ENSMUSG00000007655,ENSMUSG00000007682,ENSMUSG00000010660,ENSMUSG00000014361,ENSMUSG00000015053,ENSMUSG00000015243,…
V1	TRUE	3.85e-09	920	1884	143	0.076	0.155	GO:0043436	BP	77	oxoacid metabolic process	2	ENSMUSG00000000214,ENSMUSG00000001773,ENSMUSG00000002603,ENSMUSG00000002944,ENSMUSG00000003526,ENSMUSG00000003623,ENSMUSG00000004885,ENSMUSG00000005087,ENSMUSG00000005360,ENSMUSG00000005672,ENSMUSG00000006344,ENSMUSG00000006345,ENSMUSG00000006522,ENSMUSG00000007039,ENSMUSG00000007655,ENSMUSG00000009614,ENSMUSG00000010051,ENSMUSG00000010663,ENSMUSG00000013584,ENSMUSG00000015090,ENSMUSG00000015950,…
V1	TRUE	4.36e-09	184	1884	48	0.025	0.261	GO:0003018	BP	77	vascular process in circulatory system	2	ENSMUSG00000002603,ENSMUSG00000002985,ENSMUSG00000005611,ENSMUSG00000007097,ENSMUSG00000007655,ENSMUSG00000018500,ENSMUSG00000020122,ENSMUSG00000020155,ENSMUSG00000020178,ENSMUSG00000021070,ENSMUSG00000021367,ENSMUSG00000021478,ENSMUSG00000021721,ENSMUSG00000022122,ENSMUSG00000022309,ENSMUSG00000024039,ENSMUSG00000024256,ENSMUSG00000024798,ENSMUSG00000027524,ENSMUSG00000027765,ENSMUSG00000028194,…
V1	TRUE	4.45e-09	341	1884	71	0.038	0.208	GO:0051480	BP	77	regulation of cytosolic calcium ion concentration	8	ENSMUSG00000002603,ENSMUSG00000002771,ENSMUSG00000002944,ENSMUSG00000003657,ENSMUSG00000005716,ENSMUSG00000006519,ENSMUSG00000007097,ENSMUSG00000007655,ENSMUSG00000010660,ENSMUSG00000015053,ENSMUSG00000017817,ENSMUSG00000018634,ENSMUSG00000019768,ENSMUSG00000020611,ENSMUSG00000020734,ENSMUSG00000021070,ENSMUSG00000021337,ENSMUSG00000021367,ENSMUSG00000021478,ENSMUSG00000021835,ENSMUSG00000022122,…
V1	TRUE	5.85e-09	314	1884	67	0.036	0.213	GO:0007178	BP	77	transmembrane receptor protein serine/threonine kinase signaling pathway	6	ENSMUSG00000000058,ENSMUSG00000000530,ENSMUSG00000001123,ENSMUSG00000001496,ENSMUSG00000001870,ENSMUSG00000002603,ENSMUSG00000006205,ENSMUSG00000006611,ENSMUSG00000007655,ENSMUSG00000018822,ENSMUSG00000019889,ENSMUSG00000020101,ENSMUSG00000021388,ENSMUSG00000021835,ENSMUSG00000021943,ENSMUSG00000022150,ENSMUSG00000022245,ENSMUSG00000022528,ENSMUSG00000022817,ENSMUSG00000026043,ENSMUSG00000026728,…
V1	TRUE	6.17e-09	3062	1884	367	0.195	0.12	GO:0006793	BP	77	phosphorus metabolic process	1	ENSMUSG00000000058,ENSMUSG00000000184,ENSMUSG00000000530,ENSMUSG00000000567,ENSMUSG00000001123,ENSMUSG00000001496,ENSMUSG00000001517,ENSMUSG00000001672,ENSMUSG00000001750,ENSMUSG00000002007,ENSMUSG00000002475,ENSMUSG00000002602,ENSMUSG00000002603,ENSMUSG00000002944,ENSMUSG00000002985,ENSMUSG00000003032,ENSMUSG00000003623,ENSMUSG00000004558,ENSMUSG00000004837,ENSMUSG00000005087,ENSMUSG00000005251,…
V1	TRUE	6.22e-09	218	1884	53	0.028	0.243	GO:0010632	BP	77	regulation of epithelial cell migration	6	ENSMUSG00000000530,ENSMUSG00000000567,ENSMUSG00000000753,ENSMUSG00000001672,ENSMUSG00000002603,ENSMUSG00000002633,ENSMUSG00000002985,ENSMUSG00000003032,ENSMUSG00000005413,ENSMUSG00000006386,ENSMUSG00000010051,ENSMUSG00000015053,ENSMUSG00000015305,ENSMUSG00000015839,ENSMUSG00000018593,ENSMUSG00000019803,ENSMUSG00000019929,ENSMUSG00000020357,ENSMUSG00000021340,ENSMUSG00000021835,ENSMUSG00000022018,…
V1	TRUE	6.37e-09	456	1884	86	0.046	0.189	GO:0072503	BP	77	cellular divalent inorganic cation homeostasis	6	ENSMUSG00000002603,ENSMUSG00000002771,ENSMUSG00000002944,ENSMUSG00000002985,ENSMUSG00000003657,ENSMUSG00000005716,ENSMUSG00000006519,ENSMUSG00000007097,ENSMUSG00000007655,ENSMUSG00000010660,ENSMUSG00000015053,ENSMUSG00000017817,ENSMUSG00000018634,ENSMUSG00000019768,ENSMUSG00000020611,ENSMUSG00000020734,ENSMUSG00000021070,ENSMUSG00000021337,ENSMUSG00000021367,ENSMUSG00000021478,ENSMUSG00000021835,…
V1	TRUE	6.67e-09	1420	1884	198	0.105	0.139	GO:0045893	BP	77	positive regulation of transcription, DNA-templated	2	ENSMUSG00000000120,ENSMUSG00000000247,ENSMUSG00000000530,ENSMUSG00000000567,ENSMUSG00000001496,ENSMUSG00000001506,ENSMUSG00000001517,ENSMUSG00000001761,ENSMUSG00000001911,ENSMUSG00000002111,ENSMUSG00000002249,ENSMUSG00000002603,ENSMUSG00000002633,ENSMUSG00000003032,ENSMUSG00000003282,ENSMUSG00000004328,ENSMUSG00000005917,ENSMUSG00000008398,ENSMUSG00000008575,ENSMUSG00000010064,ENSMUSG00000015053,…
V1	TRUE	7.03e-09	120	1884	37	0.02	0.308	GO:0003158	BP	77	endothelium development	5	ENSMUSG00000000530,ENSMUSG00000001435,ENSMUSG00000015468,ENSMUSG00000019789,ENSMUSG00000020717,ENSMUSG00000021835,ENSMUSG00000022382,ENSMUSG00000022469,ENSMUSG00000024066,ENSMUSG00000024812,ENSMUSG00000025902,ENSMUSG00000025993,ENSMUSG00000026814,ENSMUSG00000026923,ENSMUSG00000028583,ENSMUSG00000029838,ENSMUSG00000030341,ENSMUSG00000031207,ENSMUSG00000031871,ENSMUSG00000036585,ENSMUSG00000036885,…
V1	TRUE	8.15e-09	999	1884	151	0.08	0.151	GO:0001775	BP	77	cell activation	2	ENSMUSG00000000290,ENSMUSG00000000530,ENSMUSG00000000693,ENSMUSG00000000732,ENSMUSG00000000957,ENSMUSG00000001123,ENSMUSG00000001761,ENSMUSG00000001930,ENSMUSG00000002111,ENSMUSG00000002602,ENSMUSG00000002603,ENSMUSG00000002633,ENSMUSG00000002985,ENSMUSG00000005413,ENSMUSG00000005672,ENSMUSG00000006611,ENSMUSG00000007655,ENSMUSG00000014361,ENSMUSG00000015053,ENSMUSG00000015085,ENSMUSG00000015355,…
V1	TRUE	8.3e-09	5858	1884	632	0.335	0.108	GO:0071840	BP	77	cellular component organization or biogenesis	1	ENSMUSG00000000058,ENSMUSG00000000247,ENSMUSG00000000263,ENSMUSG00000000402,ENSMUSG00000000530,ENSMUSG00000000567,ENSMUSG00000000693,ENSMUSG00000000753,ENSMUSG00000000901,ENSMUSG00000000957,ENSMUSG00000001228,ENSMUSG00000001247,ENSMUSG00000001403,ENSMUSG00000001435,ENSMUSG00000001473,ENSMUSG00000001496,ENSMUSG00000001506,ENSMUSG00000001555,ENSMUSG00000001672,ENSMUSG00000001750,ENSMUSG00000001761,…
V1	TRUE	8.47e-09	601	1884	104	0.055	0.173	GO:0030003	BP	77	cellular cation homeostasis	5	ENSMUSG00000001750,ENSMUSG00000002603,ENSMUSG00000002771,ENSMUSG00000002944,ENSMUSG00000002985,ENSMUSG00000003617,ENSMUSG00000003657,ENSMUSG00000005413,ENSMUSG00000005716,ENSMUSG00000006519,ENSMUSG00000006611,ENSMUSG00000007097,ENSMUSG00000007655,ENSMUSG00000010660,ENSMUSG00000015053,ENSMUSG00000017817,ENSMUSG00000018634,ENSMUSG00000019768,ENSMUSG00000020611,ENSMUSG00000020734,ENSMUSG00000021070,…
V1	TRUE	8.72e-09	537	1884	96	0.051	0.179	GO:0006875	BP	77	cellular metal ion homeostasis	6	ENSMUSG00000002603,ENSMUSG00000002771,ENSMUSG00000002944,ENSMUSG00000002985,ENSMUSG00000003617,ENSMUSG00000003657,ENSMUSG00000005413,ENSMUSG00000005716,ENSMUSG00000006519,ENSMUSG00000006611,ENSMUSG00000007097,ENSMUSG00000007655,ENSMUSG00000010660,ENSMUSG00000015053,ENSMUSG00000017817,ENSMUSG00000018634,ENSMUSG00000019768,ENSMUSG00000020611,ENSMUSG00000020734,ENSMUSG00000021070,ENSMUSG00000021337,…
V1	TRUE	8.85e-09	1053	1884	157	0.083	0.149	GO:0032989	BP	77	cellular component morphogenesis	3	ENSMUSG00000000247,ENSMUSG00000001435,ENSMUSG00000001496,ENSMUSG00000001761,ENSMUSG00000002274,ENSMUSG00000002602,ENSMUSG00000002633,ENSMUSG00000002985,ENSMUSG00000004885,ENSMUSG00000004891,ENSMUSG00000005087,ENSMUSG00000005360,ENSMUSG00000005672,ENSMUSG00000005958,ENSMUSG00000006369,ENSMUSG00000006386,ENSMUSG00000008575,ENSMUSG00000014361,ENSMUSG00000015468,ENSMUSG00000015766,ENSMUSG00000017724,…
V1	TRUE	9.96e-09	1028	1884	154	0.082	0.15	GO:1901701	BP	77	cellular response to oxygen-containing compound	4	ENSMUSG00000000058,ENSMUSG00000000120,ENSMUSG00000000214,ENSMUSG00000000263,ENSMUSG00000000567,ENSMUSG00000000753,ENSMUSG00000000792,ENSMUSG00000001506,ENSMUSG00000001761,ENSMUSG00000002111,ENSMUSG00000002602,ENSMUSG00000002603,ENSMUSG00000002944,ENSMUSG00000003032,ENSMUSG00000006519,ENSMUSG00000007655,ENSMUSG00000007872,ENSMUSG00000008540,ENSMUSG00000009281,ENSMUSG00000013584,ENSMUSG00000015243,…
V1	TRUE	1.07e-08	515	1884	93	0.049	0.181	GO:0010817	BP	77	regulation of hormone levels	3	ENSMUSG00000000792,ENSMUSG00000002633,ENSMUSG00000004885,ENSMUSG00000005892,ENSMUSG00000006611,ENSMUSG00000007682,ENSMUSG00000013584,ENSMUSG00000016194,ENSMUSG00000018604,ENSMUSG00000018634,ENSMUSG00000019768,ENSMUSG00000019982,ENSMUSG00000020122,ENSMUSG00000020178,ENSMUSG00000020538,ENSMUSG00000021367,ENSMUSG00000021721,ENSMUSG00000023328,ENSMUSG00000023945,ENSMUSG00000024087,ENSMUSG00000024107,…
V1	TRUE	1.09e-08	563	1884	99	0.053	0.176	GO:0044057	BP	77	regulation of system process	1	ENSMUSG00000000093,ENSMUSG00000000214,ENSMUSG00000000263,ENSMUSG00000002771,ENSMUSG00000003032,ENSMUSG00000005124,ENSMUSG00000005611,ENSMUSG00000005672,ENSMUSG00000006519,ENSMUSG00000006649,ENSMUSG00000007097,ENSMUSG00000007655,ENSMUSG00000010066,ENSMUSG00000015405,ENSMUSG00000018500,ENSMUSG00000018634,ENSMUSG00000019487,ENSMUSG00000019789,ENSMUSG00000019997,ENSMUSG00000020122,ENSMUSG00000020178,…
V1	TRUE	1.1e-08	221	1884	53	0.028	0.24	GO:0009612	BP	77	response to mechanical stimulus	3	ENSMUSG00000000567,ENSMUSG00000000957,ENSMUSG00000001506,ENSMUSG00000002603,ENSMUSG00000002944,ENSMUSG00000004665,ENSMUSG00000005360,ENSMUSG00000005672,ENSMUSG00000006519,ENSMUSG00000007097,ENSMUSG00000007655,ENSMUSG00000018899,ENSMUSG00000019822,ENSMUSG00000019929,ENSMUSG00000020122,ENSMUSG00000021367,ENSMUSG00000024109,ENSMUSG00000024798,ENSMUSG00000026029,ENSMUSG00000026043,ENSMUSG00000027765,…
V1	TRUE	1.15e-08	297	1884	64	0.034	0.215	GO:0007204	BP	77	positive regulation of cytosolic calcium ion concentration	9	ENSMUSG00000002603,ENSMUSG00000002771,ENSMUSG00000002944,ENSMUSG00000006519,ENSMUSG00000007655,ENSMUSG00000010660,ENSMUSG00000015053,ENSMUSG00000017817,ENSMUSG00000018634,ENSMUSG00000019768,ENSMUSG00000020611,ENSMUSG00000020734,ENSMUSG00000021070,ENSMUSG00000021367,ENSMUSG00000021478,ENSMUSG00000021835,ENSMUSG00000022122,ENSMUSG00000023964,ENSMUSG00000024107,ENSMUSG00000024256,ENSMUSG00000025723,…
V1	TRUE	1.36e-08	158	1884	43	0.023	0.272	GO:0007596	BP	77	blood coagulation	5	ENSMUSG00000001930,ENSMUSG00000002602,ENSMUSG00000002633,ENSMUSG00000002944,ENSMUSG00000002985,ENSMUSG00000006369,ENSMUSG00000007655,ENSMUSG00000014361,ENSMUSG00000015085,ENSMUSG00000015839,ENSMUSG00000020611,ENSMUSG00000021457,ENSMUSG00000022297,ENSMUSG00000022912,ENSMUSG00000023224,ENSMUSG00000024164,ENSMUSG00000024899,ENSMUSG00000024965,ENSMUSG00000027082,ENSMUSG00000027523,ENSMUSG00000027712,…
V1	TRUE	1.55e-08	615	1884	105	0.056	0.171	GO:0006873	BP	77	cellular ion homeostasis	4	ENSMUSG00000001750,ENSMUSG00000002603,ENSMUSG00000002771,ENSMUSG00000002944,ENSMUSG00000002985,ENSMUSG00000003617,ENSMUSG00000003657,ENSMUSG00000005413,ENSMUSG00000005716,ENSMUSG00000006519,ENSMUSG00000006611,ENSMUSG00000007097,ENSMUSG00000007655,ENSMUSG00000010660,ENSMUSG00000015053,ENSMUSG00000017817,ENSMUSG00000018634,ENSMUSG00000019768,ENSMUSG00000020611,ENSMUSG00000020733,ENSMUSG00000020734,…
V1	TRUE	1.61e-08	65	1884	26	0.014	0.4	GO:0032835	BP	77	glomerulus development	3	ENSMUSG00000005397,ENSMUSG00000006386,ENSMUSG00000006649,ENSMUSG00000020717,ENSMUSG00000021835,ENSMUSG00000022309,ENSMUSG00000022528,ENSMUSG00000024620,ENSMUSG00000026923,ENSMUSG00000027803,ENSMUSG00000028024,ENSMUSG00000029086,ENSMUSG00000029231,ENSMUSG00000030110,ENSMUSG00000031465,ENSMUSG00000032006,ENSMUSG00000032220,ENSMUSG00000032744,ENSMUSG00000034227,ENSMUSG00000035783,ENSMUSG00000038146,…
V1	TRUE	1.82e-08	244	1884	56	0.03	0.23	GO:0060485	BP	77	mesenchyme development	4	ENSMUSG00000000093,ENSMUSG00000000530,ENSMUSG00000000567,ENSMUSG00000000693,ENSMUSG00000001496,ENSMUSG00000001506,ENSMUSG00000001761,ENSMUSG00000002603,ENSMUSG00000002633,ENSMUSG00000013584,ENSMUSG00000019487,ENSMUSG00000019789,ENSMUSG00000021127,ENSMUSG00000021367,ENSMUSG00000021835,ENSMUSG00000022018,ENSMUSG00000022122,ENSMUSG00000022150,ENSMUSG00000022382,ENSMUSG00000022528,ENSMUSG00000024620,…
V1	TRUE	2.09e-08	198	1884	49	0.026	0.247	GO:0030324	BP	77	lung development	4	ENSMUSG00000000567,ENSMUSG00000000693,ENSMUSG00000000957,ENSMUSG00000001496,ENSMUSG00000002633,ENSMUSG00000008575,ENSMUSG00000013584,ENSMUSG00000016194,ENSMUSG00000018593,ENSMUSG00000019997,ENSMUSG00000020122,ENSMUSG00000020357,ENSMUSG00000020422,ENSMUSG00000020538,ENSMUSG00000021318,ENSMUSG00000021835,ENSMUSG00000022382,ENSMUSG00000022528,ENSMUSG00000024140,ENSMUSG00000024620,ENSMUSG00000025407,…
V1	TRUE	2.15e-08	160	1884	43	0.023	0.269	GO:0007599	BP	77	hemostasis	4	ENSMUSG00000001930,ENSMUSG00000002602,ENSMUSG00000002633,ENSMUSG00000002944,ENSMUSG00000002985,ENSMUSG00000006369,ENSMUSG00000007655,ENSMUSG00000014361,ENSMUSG00000015085,ENSMUSG00000015839,ENSMUSG00000020611,ENSMUSG00000021457,ENSMUSG00000022297,ENSMUSG00000022912,ENSMUSG00000023224,ENSMUSG00000024164,ENSMUSG00000024899,ENSMUSG00000024965,ENSMUSG00000027082,ENSMUSG00000027523,ENSMUSG00000027712,…
V1	TRUE	2.67e-08	267	1884	59	0.031	0.221	GO:0021537	BP	77	telencephalon development	3	ENSMUSG00000000214,ENSMUSG00000000247,ENSMUSG00000001496,ENSMUSG00000001761,ENSMUSG00000002633,ENSMUSG00000004892,ENSMUSG00000005089,ENSMUSG00000005958,ENSMUSG00000008575,ENSMUSG00000019803,ENSMUSG00000020122,ENSMUSG00000020644,ENSMUSG00000021318,ENSMUSG00000021478,ENSMUSG00000021743,ENSMUSG00000021835,ENSMUSG00000022528,ENSMUSG00000022678,ENSMUSG00000024565,ENSMUSG00000024621,ENSMUSG00000026043,…
V1	TRUE	2.69e-08	161	1884	43	0.023	0.267	GO:0010594	BP	77	regulation of endothelial cell migration	7	ENSMUSG00000000530,ENSMUSG00000000753,ENSMUSG00000002603,ENSMUSG00000002633,ENSMUSG00000002985,ENSMUSG00000003032,ENSMUSG00000005413,ENSMUSG00000006386,ENSMUSG00000015053,ENSMUSG00000015305,ENSMUSG00000015839,ENSMUSG00000018593,ENSMUSG00000019803,ENSMUSG00000019929,ENSMUSG00000020357,ENSMUSG00000021340,ENSMUSG00000021835,ENSMUSG00000022018,ENSMUSG00000022309,ENSMUSG00000022475,ENSMUSG00000022505,…
V1	TRUE	2.77e-08	226	1884	53	0.028	0.235	GO:0060541	BP	77	respiratory system development	4	ENSMUSG00000000567,ENSMUSG00000000693,ENSMUSG00000000957,ENSMUSG00000001496,ENSMUSG00000002633,ENSMUSG00000008090,ENSMUSG00000008575,ENSMUSG00000013584,ENSMUSG00000016194,ENSMUSG00000018593,ENSMUSG00000019997,ENSMUSG00000020122,ENSMUSG00000020357,ENSMUSG00000020422,ENSMUSG00000020538,ENSMUSG00000021318,ENSMUSG00000021835,ENSMUSG00000022382,ENSMUSG00000022528,ENSMUSG00000024140,ENSMUSG00000024620,…
V1	TRUE	2.86e-08	500	1884	90	0.048	0.18	GO:1905114	BP	77	cell surface receptor signaling pathway involved in cell-cell signaling	5	ENSMUSG00000000126,ENSMUSG00000000263,ENSMUSG00000000567,ENSMUSG00000001506,ENSMUSG00000001761,ENSMUSG00000001985,ENSMUSG00000002633,ENSMUSG00000002985,ENSMUSG00000003032,ENSMUSG00000004558,ENSMUSG00000005124,ENSMUSG00000007655,ENSMUSG00000008734,ENSMUSG00000015133,ENSMUSG00000018822,ENSMUSG00000019880,ENSMUSG00000020122,ENSMUSG00000020140,ENSMUSG00000020178,ENSMUSG00000020566,ENSMUSG00000020733,…
V1	TRUE	3.03e-08	469	1884	86	0.046	0.183	GO:0048732	BP	77	gland development	4	ENSMUSG00000000093,ENSMUSG00000000567,ENSMUSG00000000753,ENSMUSG00000001247,ENSMUSG00000001496,ENSMUSG00000001761,ENSMUSG00000002603,ENSMUSG00000002633,ENSMUSG00000003282,ENSMUSG00000005268,ENSMUSG00000005413,ENSMUSG00000005958,ENSMUSG00000006611,ENSMUSG00000007655,ENSMUSG00000008575,ENSMUSG00000009097,ENSMUSG00000013584,ENSMUSG00000015053,ENSMUSG00000015468,ENSMUSG00000017344,ENSMUSG00000017724,…
V1	TRUE	3.1e-08	187	1884	47	0.025	0.251	GO:0048863	BP	77	stem cell differentiation	4	ENSMUSG00000000093,ENSMUSG00000000567,ENSMUSG00000001761,ENSMUSG00000002633,ENSMUSG00000005672,ENSMUSG00000013584,ENSMUSG00000015839,ENSMUSG00000017724,ENSMUSG00000019768,ENSMUSG00000020101,ENSMUSG00000021367,ENSMUSG00000021835,ENSMUSG00000022122,ENSMUSG00000022382,ENSMUSG00000022510,ENSMUSG00000022528,ENSMUSG00000024079,ENSMUSG00000025902,ENSMUSG00000026167,ENSMUSG00000026193,ENSMUSG00000026395,…
V1	TRUE	3.17e-08	446	1884	83	0.044	0.186	GO:0055074	BP	77	calcium ion homeostasis	8	ENSMUSG00000002603,ENSMUSG00000002771,ENSMUSG00000002944,ENSMUSG00000002985,ENSMUSG00000003657,ENSMUSG00000005716,ENSMUSG00000006519,ENSMUSG00000007097,ENSMUSG00000007655,ENSMUSG00000010660,ENSMUSG00000015053,ENSMUSG00000017817,ENSMUSG00000018634,ENSMUSG00000019768,ENSMUSG00000020611,ENSMUSG00000020614,ENSMUSG00000020734,ENSMUSG00000021070,ENSMUSG00000021337,ENSMUSG00000021367,ENSMUSG00000021478,…
V1	TRUE	3.26e-08	1861	1884	242	0.128	0.13	GO:0009891	BP	77	positive regulation of biosynthetic process	2	ENSMUSG00000000120,ENSMUSG00000000247,ENSMUSG00000000290,ENSMUSG00000000530,ENSMUSG00000000567,ENSMUSG00000000732,ENSMUSG00000001496,ENSMUSG00000001506,ENSMUSG00000001517,ENSMUSG00000001761,ENSMUSG00000001870,ENSMUSG00000001911,ENSMUSG00000002111,ENSMUSG00000002249,ENSMUSG00000002603,ENSMUSG00000002633,ENSMUSG00000002944,ENSMUSG00000002985,ENSMUSG00000003032,ENSMUSG00000003282,ENSMUSG00000004328,…
V1	TRUE	3.36e-08	162	1884	43	0.023	0.265	GO:0050817	BP	77	coagulation	2	ENSMUSG00000001930,ENSMUSG00000002602,ENSMUSG00000002633,ENSMUSG00000002944,ENSMUSG00000002985,ENSMUSG00000006369,ENSMUSG00000007655,ENSMUSG00000014361,ENSMUSG00000015085,ENSMUSG00000015839,ENSMUSG00000020611,ENSMUSG00000021457,ENSMUSG00000022297,ENSMUSG00000022912,ENSMUSG00000023224,ENSMUSG00000024164,ENSMUSG00000024899,ENSMUSG00000024965,ENSMUSG00000027082,ENSMUSG00000027523,ENSMUSG00000027712,…
V1	TRUE	3.43e-08	1910	1884	247	0.131	0.129	GO:0012501	BP	77	programmed cell death	3	ENSMUSG00000000120,ENSMUSG00000000126,ENSMUSG00000000184,ENSMUSG00000000567,ENSMUSG00000001435,ENSMUSG00000001761,ENSMUSG00000001773,ENSMUSG00000002111,ENSMUSG00000002289,ENSMUSG00000002602,ENSMUSG00000002603,ENSMUSG00000002633,ENSMUSG00000002985,ENSMUSG00000003032,ENSMUSG00000003282,ENSMUSG00000003812,ENSMUSG00000004328,ENSMUSG00000004891,ENSMUSG00000005087,ENSMUSG00000005413,ENSMUSG00000005672,…
V1	TRUE	3.76e-08	201	1884	49	0.026	0.244	GO:0030323	BP	77	respiratory tube development	4	ENSMUSG00000000567,ENSMUSG00000000693,ENSMUSG00000000957,ENSMUSG00000001496,ENSMUSG00000002633,ENSMUSG00000008575,ENSMUSG00000013584,ENSMUSG00000016194,ENSMUSG00000018593,ENSMUSG00000019997,ENSMUSG00000020122,ENSMUSG00000020357,ENSMUSG00000020422,ENSMUSG00000020538,ENSMUSG00000021318,ENSMUSG00000021835,ENSMUSG00000022382,ENSMUSG00000022528,ENSMUSG00000024140,ENSMUSG00000024620,ENSMUSG00000025407,…
V1	TRUE	3.97e-08	495	1884	89	0.047	0.18	GO:0043410	BP	77	positive regulation of MAPK cascade	3	ENSMUSG00000000058,ENSMUSG00000002603,ENSMUSG00000002944,ENSMUSG00000005087,ENSMUSG00000005672,ENSMUSG00000006386,ENSMUSG00000015305,ENSMUSG00000015950,ENSMUSG00000019768,ENSMUSG00000019997,ENSMUSG00000020122,ENSMUSG00000020357,ENSMUSG00000020591,ENSMUSG00000021367,ENSMUSG00000021408,ENSMUSG00000021457,ENSMUSG00000021835,ENSMUSG00000022091,ENSMUSG00000022178,ENSMUSG00000022309,ENSMUSG00000022382,…
V1	TRUE	4.21e-08	464	1884	85	0.045	0.183	GO:0001501	BP	77	skeletal system development	4	ENSMUSG00000000126,ENSMUSG00000000567,ENSMUSG00000000957,ENSMUSG00000001506,ENSMUSG00000002603,ENSMUSG00000002633,ENSMUSG00000004892,ENSMUSG00000005087,ENSMUSG00000005672,ENSMUSG00000006386,ENSMUSG00000008090,ENSMUSG00000008575,ENSMUSG00000009097,ENSMUSG00000010051,ENSMUSG00000015133,ENSMUSG00000016087,ENSMUSG00000018593,ENSMUSG00000018604,ENSMUSG00000019997,ENSMUSG00000020467,ENSMUSG00000021318,…
V1	TRUE	4.82e-08	343	1884	69	0.037	0.201	GO:0002237	BP	77	response to molecule of bacterial origin	4	ENSMUSG00000000214,ENSMUSG00000001123,ENSMUSG00000001496,ENSMUSG00000002602,ENSMUSG00000002603,ENSMUSG00000002944,ENSMUSG00000008540,ENSMUSG00000015243,ENSMUSG00000015305,ENSMUSG00000016024,ENSMUSG00000018593,ENSMUSG00000019929,ENSMUSG00000020227,ENSMUSG00000021367,ENSMUSG00000021423,ENSMUSG00000022122,ENSMUSG00000023992,ENSMUSG00000024079,ENSMUSG00000024339,ENSMUSG00000024778,ENSMUSG00000025225,…
V1	TRUE	4.91e-08	934	1884	141	0.075	0.151	GO:0051960	BP	77	regulation of nervous system development	4	ENSMUSG00000000247,ENSMUSG00000000567,ENSMUSG00000000753,ENSMUSG00000001761,ENSMUSG00000002274,ENSMUSG00000002603,ENSMUSG00000002633,ENSMUSG00000002985,ENSMUSG00000003032,ENSMUSG00000003282,ENSMUSG00000004885,ENSMUSG00000005672,ENSMUSG00000005958,ENSMUSG00000007655,ENSMUSG00000008734,ENSMUSG00000015053,ENSMUSG00000015839,ENSMUSG00000015843,ENSMUSG00000018217,ENSMUSG00000019647,ENSMUSG00000019789,…
V1	TRUE	5.52e-08	661	1884	109	0.058	0.165	GO:0001816	BP	77	cytokine production	2	ENSMUSG00000000732,ENSMUSG00000001123,ENSMUSG00000002602,ENSMUSG00000002603,ENSMUSG00000002944,ENSMUSG00000003032,ENSMUSG00000003573,ENSMUSG00000004558,ENSMUSG00000005413,ENSMUSG00000005672,ENSMUSG00000006369,ENSMUSG00000006386,ENSMUSG00000006519,ENSMUSG00000006611,ENSMUSG00000008734,ENSMUSG00000014361,ENSMUSG00000015243,ENSMUSG00000015340,ENSMUSG00000016024,ENSMUSG00000016496,ENSMUSG00000018500,…
V1	TRUE	5.9e-08	571	1884	98	0.052	0.172	GO:0071407	BP	77	cellular response to organic cyclic compound	5	ENSMUSG00000000753,ENSMUSG00000000792,ENSMUSG00000001506,ENSMUSG00000001761,ENSMUSG00000002603,ENSMUSG00000003032,ENSMUSG00000006519,ENSMUSG00000007097,ENSMUSG00000007655,ENSMUSG00000007872,ENSMUSG00000015243,ENSMUSG00000015843,ENSMUSG00000019768,ENSMUSG00000019803,ENSMUSG00000020122,ENSMUSG00000020155,ENSMUSG00000021127,ENSMUSG00000021340,ENSMUSG00000021367,ENSMUSG00000021478,ENSMUSG00000021835,…
V1	TRUE	6e-08	367	1884	72	0.038	0.196	GO:0018108	BP	77	peptidyl-tyrosine phosphorylation	5	ENSMUSG00000000058,ENSMUSG00000002602,ENSMUSG00000002603,ENSMUSG00000002944,ENSMUSG00000004837,ENSMUSG00000005087,ENSMUSG00000005640,ENSMUSG00000005672,ENSMUSG00000005958,ENSMUSG00000006386,ENSMUSG00000007655,ENSMUSG00000008734,ENSMUSG00000014361,ENSMUSG00000015133,ENSMUSG00000015950,ENSMUSG00000017344,ENSMUSG00000018899,ENSMUSG00000020122,ENSMUSG00000020357,ENSMUSG00000020467,ENSMUSG00000020717,…
V1	TRUE	6.53e-08	1125	1884	162	0.086	0.144	GO:0045944	BP	77	positive regulation of transcription by RNA polymerase II	3	ENSMUSG00000000120,ENSMUSG00000000247,ENSMUSG00000000530,ENSMUSG00000000567,ENSMUSG00000001496,ENSMUSG00000001517,ENSMUSG00000001761,ENSMUSG00000001911,ENSMUSG00000002111,ENSMUSG00000002249,ENSMUSG00000002603,ENSMUSG00000002633,ENSMUSG00000003032,ENSMUSG00000003282,ENSMUSG00000004328,ENSMUSG00000005917,ENSMUSG00000008398,ENSMUSG00000008575,ENSMUSG00000010064,ENSMUSG00000015053,ENSMUSG00000015839,…
V1	TRUE	7.46e-08	913	1884	138	0.073	0.151	GO:0044255	BP	77	cellular lipid metabolic process	1	ENSMUSG00000000214,ENSMUSG00000001496,ENSMUSG00000002475,ENSMUSG00000002603,ENSMUSG00000002944,ENSMUSG00000002985,ENSMUSG00000003032,ENSMUSG00000003623,ENSMUSG00000004885,ENSMUSG00000005672,ENSMUSG00000006344,ENSMUSG00000006345,ENSMUSG00000006386,ENSMUSG00000007655,ENSMUSG00000009281,ENSMUSG00000010663,ENSMUSG00000013584,ENSMUSG00000015090,ENSMUSG00000019577,ENSMUSG00000019768,ENSMUSG00000019822,…
V1	TRUE	7.49e-08	198	1884	48	0.025	0.242	GO:0015893	BP	77	drug transport	4	ENSMUSG00000000805,ENSMUSG00000001918,ENSMUSG00000003411,ENSMUSG00000004902,ENSMUSG00000005089,ENSMUSG00000005360,ENSMUSG00000010064,ENSMUSG00000018459,ENSMUSG00000019935,ENSMUSG00000020178,ENSMUSG00000020432,ENSMUSG00000020805,ENSMUSG00000021032,ENSMUSG00000021367,ENSMUSG00000021478,ENSMUSG00000023064,ENSMUSG00000023947,ENSMUSG00000024907,ENSMUSG00000026177,ENSMUSG00000027070,ENSMUSG00000027463,…
V1	TRUE	7.51e-08	147	1884	40	0.021	0.272	GO:0055123	BP	77	digestive system development	4	ENSMUSG00000000093,ENSMUSG00000001761,ENSMUSG00000002603,ENSMUSG00000002633,ENSMUSG00000005672,ENSMUSG00000005958,ENSMUSG00000009281,ENSMUSG00000013584,ENSMUSG00000018822,ENSMUSG00000019982,ENSMUSG00000020122,ENSMUSG00000020644,ENSMUSG00000021318,ENSMUSG00000021835,ENSMUSG00000022122,ENSMUSG00000022510,ENSMUSG00000022528,ENSMUSG00000025902,ENSMUSG00000026043,ENSMUSG00000026923,ENSMUSG00000027111,…
V1	TRUE	7.59e-08	430	1884	80	0.042	0.186	GO:0006874	BP	77	cellular calcium ion homeostasis	7	ENSMUSG00000002603,ENSMUSG00000002771,ENSMUSG00000002944,ENSMUSG00000002985,ENSMUSG00000003657,ENSMUSG00000005716,ENSMUSG00000006519,ENSMUSG00000007097,ENSMUSG00000007655,ENSMUSG00000010660,ENSMUSG00000015053,ENSMUSG00000017817,ENSMUSG00000018634,ENSMUSG00000019768,ENSMUSG00000020611,ENSMUSG00000020734,ENSMUSG00000021070,ENSMUSG00000021337,ENSMUSG00000021367,ENSMUSG00000021478,ENSMUSG00000021835,…
V1	TRUE	8.57e-08	160	1884	42	0.022	0.263	GO:0050880	BP	77	regulation of blood vessel size	3	ENSMUSG00000002985,ENSMUSG00000005611,ENSMUSG00000007097,ENSMUSG00000007655,ENSMUSG00000018500,ENSMUSG00000020122,ENSMUSG00000020155,ENSMUSG00000020178,ENSMUSG00000021070,ENSMUSG00000021367,ENSMUSG00000021478,ENSMUSG00000021721,ENSMUSG00000022122,ENSMUSG00000024039,ENSMUSG00000024256,ENSMUSG00000024798,ENSMUSG00000027524,ENSMUSG00000027765,ENSMUSG00000029084,ENSMUSG00000029361,ENSMUSG00000030043,…
V1	TRUE	8.83e-08	296	1884	62	0.033	0.209	GO:0015849	BP	77	organic acid transport	5	ENSMUSG00000001918,ENSMUSG00000002944,ENSMUSG00000002985,ENSMUSG00000003623,ENSMUSG00000004902,ENSMUSG00000005089,ENSMUSG00000005360,ENSMUSG00000005892,ENSMUSG00000010064,ENSMUSG00000015405,ENSMUSG00000018459,ENSMUSG00000019935,ENSMUSG00000020178,ENSMUSG00000020733,ENSMUSG00000020805,ENSMUSG00000021070,ENSMUSG00000021367,ENSMUSG00000021457,ENSMUSG00000022464,ENSMUSG00000023232,ENSMUSG00000023947,…
V1	TRUE	8.9e-08	370	1884	72	0.038	0.195	GO:0018212	BP	77	peptidyl-tyrosine modification	1	ENSMUSG00000000058,ENSMUSG00000002602,ENSMUSG00000002603,ENSMUSG00000002944,ENSMUSG00000004837,ENSMUSG00000005087,ENSMUSG00000005640,ENSMUSG00000005672,ENSMUSG00000005958,ENSMUSG00000006386,ENSMUSG00000007655,ENSMUSG00000008734,ENSMUSG00000014361,ENSMUSG00000015133,ENSMUSG00000015950,ENSMUSG00000017344,ENSMUSG00000018899,ENSMUSG00000020122,ENSMUSG00000020357,ENSMUSG00000020467,ENSMUSG00000020717,…
V1	TRUE	9.87e-08	684	1884	111	0.059	0.162	GO:0007610	BP	77	behavior	1	ENSMUSG00000000184,ENSMUSG00000000214,ENSMUSG00000000263,ENSMUSG00000000753,ENSMUSG00000001496,ENSMUSG00000002771,ENSMUSG00000002944,ENSMUSG00000002985,ENSMUSG00000005089,ENSMUSG00000005360,ENSMUSG00000005672,ENSMUSG00000005892,ENSMUSG00000007097,ENSMUSG00000008734,ENSMUSG00000015090,ENSMUSG00000015405,ENSMUSG00000015766,ENSMUSG00000018581,ENSMUSG00000018634,ENSMUSG00000019803,ENSMUSG00000020122,…
V1	TRUE	1.02e-07	213	1884	50	0.027	0.235	GO:0001763	BP	77	morphogenesis of a branching structure	3	ENSMUSG00000000567,ENSMUSG00000000957,ENSMUSG00000001496,ENSMUSG00000001761,ENSMUSG00000002603,ENSMUSG00000002633,ENSMUSG00000006386,ENSMUSG00000017724,ENSMUSG00000018604,ENSMUSG00000019768,ENSMUSG00000019880,ENSMUSG00000020611,ENSMUSG00000021318,ENSMUSG00000021367,ENSMUSG00000021835,ENSMUSG00000022309,ENSMUSG00000022510,ENSMUSG00000024913,ENSMUSG00000026814,ENSMUSG00000026923,ENSMUSG00000027985,…
V1	TRUE	1.04e-07	593	1884	100	0.053	0.169	GO:0001817	BP	77	regulation of cytokine production	3	ENSMUSG00000000732,ENSMUSG00000001123,ENSMUSG00000002602,ENSMUSG00000002603,ENSMUSG00000002944,ENSMUSG00000003032,ENSMUSG00000003573,ENSMUSG00000004558,ENSMUSG00000005413,ENSMUSG00000006369,ENSMUSG00000006386,ENSMUSG00000006519,ENSMUSG00000006611,ENSMUSG00000008734,ENSMUSG00000014361,ENSMUSG00000015340,ENSMUSG00000016024,ENSMUSG00000016496,ENSMUSG00000018500,ENSMUSG00000018899,ENSMUSG00000019982,…
V1	TRUE	1.06e-07	161	1884	42	0.022	0.261	GO:0035150	BP	77	regulation of tube size	4	ENSMUSG00000002985,ENSMUSG00000005611,ENSMUSG00000007097,ENSMUSG00000007655,ENSMUSG00000018500,ENSMUSG00000020122,ENSMUSG00000020155,ENSMUSG00000020178,ENSMUSG00000021070,ENSMUSG00000021367,ENSMUSG00000021478,ENSMUSG00000021721,ENSMUSG00000022122,ENSMUSG00000024039,ENSMUSG00000024256,ENSMUSG00000024798,ENSMUSG00000027524,ENSMUSG00000027765,ENSMUSG00000029084,ENSMUSG00000029361,ENSMUSG00000030043,…
V1	TRUE	1.14e-07	327	1884	66	0.035	0.202	GO:0070371	BP	77	ERK1 and ERK2 cascade	7	ENSMUSG00000000567,ENSMUSG00000002603,ENSMUSG00000002944,ENSMUSG00000003032,ENSMUSG00000004558,ENSMUSG00000005087,ENSMUSG00000006369,ENSMUSG00000006386,ENSMUSG00000007655,ENSMUSG00000015202,ENSMUSG00000015405,ENSMUSG00000019647,ENSMUSG00000019768,ENSMUSG00000019997,ENSMUSG00000020044,ENSMUSG00000020122,ENSMUSG00000020357,ENSMUSG00000020591,ENSMUSG00000020733,ENSMUSG00000021127,ENSMUSG00000021457,…
V1	TRUE	1.16e-07	1061	1884	154	0.082	0.145	GO:0034220	BP	77	ion transmembrane transport	5	ENSMUSG00000000263,ENSMUSG00000000359,ENSMUSG00000001025,ENSMUSG00000001750,ENSMUSG00000001918,ENSMUSG00000001985,ENSMUSG00000002603,ENSMUSG00000002771,ENSMUSG00000004902,ENSMUSG00000005089,ENSMUSG00000005360,ENSMUSG00000006519,ENSMUSG00000006611,ENSMUSG00000007041,ENSMUSG00000007097,ENSMUSG00000007655,ENSMUSG00000009687,ENSMUSG00000009876,ENSMUSG00000010064,ENSMUSG00000010066,ENSMUSG00000015202,…
V1	TRUE	1.25e-07	91	1884	30	0.016	0.33	GO:0033555	BP	77	multicellular organismal response to stress	3	ENSMUSG00000002985,ENSMUSG00000018634,ENSMUSG00000019803,ENSMUSG00000021478,ENSMUSG00000021702,ENSMUSG00000021721,ENSMUSG00000022122,ENSMUSG00000024256,ENSMUSG00000024798,ENSMUSG00000026385,ENSMUSG00000026826,ENSMUSG00000027239,ENSMUSG00000028072,ENSMUSG00000029361,ENSMUSG00000030043,ENSMUSG00000030110,ENSMUSG00000032532,ENSMUSG00000033007,ENSMUSG00000035000,ENSMUSG00000038255,ENSMUSG00000041736,…
V1	TRUE	1.26e-07	181	1884	45	0.024	0.249	GO:0031960	BP	77	response to corticosteroid	6	ENSMUSG00000000214,ENSMUSG00000000753,ENSMUSG00000001506,ENSMUSG00000002603,ENSMUSG00000005892,ENSMUSG00000006519,ENSMUSG00000015090,ENSMUSG00000015340,ENSMUSG00000018593,ENSMUSG00000019997,ENSMUSG00000020122,ENSMUSG00000021127,ENSMUSG00000021367,ENSMUSG00000021835,ENSMUSG00000022382,ENSMUSG00000023964,ENSMUSG00000024256,ENSMUSG00000024778,ENSMUSG00000024798,ENSMUSG00000026923,ENSMUSG00000027239,…
V1	TRUE	1.37e-07	1878	1884	241	0.128	0.128	GO:0006915	BP	77	apoptotic process	4	ENSMUSG00000000120,ENSMUSG00000000126,ENSMUSG00000000184,ENSMUSG00000000567,ENSMUSG00000001435,ENSMUSG00000001761,ENSMUSG00000001773,ENSMUSG00000002111,ENSMUSG00000002289,ENSMUSG00000002602,ENSMUSG00000002603,ENSMUSG00000002633,ENSMUSG00000002985,ENSMUSG00000003032,ENSMUSG00000003282,ENSMUSG00000003812,ENSMUSG00000004328,ENSMUSG00000004891,ENSMUSG00000005087,ENSMUSG00000005413,ENSMUSG00000006301,…
V1	TRUE	1.37e-07	1820	1884	235	0.125	0.129	GO:0031328	BP	77	positive regulation of cellular biosynthetic process	3	ENSMUSG00000000120,ENSMUSG00000000247,ENSMUSG00000000290,ENSMUSG00000000530,ENSMUSG00000000567,ENSMUSG00000000732,ENSMUSG00000001496,ENSMUSG00000001506,ENSMUSG00000001517,ENSMUSG00000001761,ENSMUSG00000001911,ENSMUSG00000002111,ENSMUSG00000002249,ENSMUSG00000002603,ENSMUSG00000002633,ENSMUSG00000002944,ENSMUSG00000003032,ENSMUSG00000003282,ENSMUSG00000004328,ENSMUSG00000005917,ENSMUSG00000007039,…
V1	TRUE	1.41e-07	2230	1884	277	0.147	0.124	GO:0016310	BP	77	phosphorylation	3	ENSMUSG00000000058,ENSMUSG00000000184,ENSMUSG00000000530,ENSMUSG00000000567,ENSMUSG00000001123,ENSMUSG00000001517,ENSMUSG00000001672,ENSMUSG00000002007,ENSMUSG00000002602,ENSMUSG00000002603,ENSMUSG00000002944,ENSMUSG00000002985,ENSMUSG00000003032,ENSMUSG00000004558,ENSMUSG00000004837,ENSMUSG00000005087,ENSMUSG00000005251,ENSMUSG00000005268,ENSMUSG00000005640,ENSMUSG00000005672,ENSMUSG00000005958,…
V1	TRUE	1.49e-07	150	1884	40	0.021	0.267	GO:0035296	BP	77	regulation of tube diameter	5	ENSMUSG00000002985,ENSMUSG00000005611,ENSMUSG00000007097,ENSMUSG00000007655,ENSMUSG00000018500,ENSMUSG00000020122,ENSMUSG00000020155,ENSMUSG00000020178,ENSMUSG00000021070,ENSMUSG00000021367,ENSMUSG00000021478,ENSMUSG00000021721,ENSMUSG00000022122,ENSMUSG00000024256,ENSMUSG00000024798,ENSMUSG00000027524,ENSMUSG00000027765,ENSMUSG00000029084,ENSMUSG00000029361,ENSMUSG00000030043,ENSMUSG00000031616,…
V1	TRUE	1.49e-07	150	1884	40	0.021	0.267	GO:0097746	BP	77	regulation of blood vessel diameter	4	ENSMUSG00000002985,ENSMUSG00000005611,ENSMUSG00000007097,ENSMUSG00000007655,ENSMUSG00000018500,ENSMUSG00000020122,ENSMUSG00000020155,ENSMUSG00000020178,ENSMUSG00000021070,ENSMUSG00000021367,ENSMUSG00000021478,ENSMUSG00000021721,ENSMUSG00000022122,ENSMUSG00000024256,ENSMUSG00000024798,ENSMUSG00000027524,ENSMUSG00000027765,ENSMUSG00000029084,ENSMUSG00000029361,ENSMUSG00000030043,ENSMUSG00000031616,…
V1	TRUE	1.55e-07	1489	1884	200	0.106	0.134	GO:1903508	BP	77	positive regulation of nucleic acid-templated transcription	1	ENSMUSG00000000120,ENSMUSG00000000247,ENSMUSG00000000530,ENSMUSG00000000567,ENSMUSG00000001496,ENSMUSG00000001506,ENSMUSG00000001517,ENSMUSG00000001761,ENSMUSG00000001911,ENSMUSG00000002111,ENSMUSG00000002249,ENSMUSG00000002603,ENSMUSG00000002633,ENSMUSG00000003032,ENSMUSG00000003282,ENSMUSG00000004328,ENSMUSG00000005917,ENSMUSG00000008398,ENSMUSG00000008575,ENSMUSG00000010064,ENSMUSG00000015053,…
V1	TRUE	1.62e-07	792	1884	123	0.065	0.155	GO:0045596	BP	77	negative regulation of cell differentiation	3	ENSMUSG00000000126,ENSMUSG00000000247,ENSMUSG00000000530,ENSMUSG00000000567,ENSMUSG00000000693,ENSMUSG00000000901,ENSMUSG00000001496,ENSMUSG00000001761,ENSMUSG00000002603,ENSMUSG00000002633,ENSMUSG00000002985,ENSMUSG00000006369,ENSMUSG00000007655,ENSMUSG00000007872,ENSMUSG00000015053,ENSMUSG00000015839,ENSMUSG00000018217,ENSMUSG00000018604,ENSMUSG00000018899,ENSMUSG00000019803,ENSMUSG00000020122,…
V1	TRUE	1.64e-07	1490	1884	200	0.106	0.134	GO:1902680	BP	77	positive regulation of RNA biosynthetic process	2	ENSMUSG00000000120,ENSMUSG00000000247,ENSMUSG00000000530,ENSMUSG00000000567,ENSMUSG00000001496,ENSMUSG00000001506,ENSMUSG00000001517,ENSMUSG00000001761,ENSMUSG00000001911,ENSMUSG00000002111,ENSMUSG00000002249,ENSMUSG00000002603,ENSMUSG00000002633,ENSMUSG00000003032,ENSMUSG00000003282,ENSMUSG00000004328,ENSMUSG00000005917,ENSMUSG00000008398,ENSMUSG00000008575,ENSMUSG00000010064,ENSMUSG00000015053,…
V1	TRUE	1.75e-07	880	1884	133	0.071	0.151	GO:0019752	BP	77	carboxylic acid metabolic process	3	ENSMUSG00000000214,ENSMUSG00000001773,ENSMUSG00000002603,ENSMUSG00000002944,ENSMUSG00000003526,ENSMUSG00000003623,ENSMUSG00000004885,ENSMUSG00000005087,ENSMUSG00000005360,ENSMUSG00000005672,ENSMUSG00000006344,ENSMUSG00000006345,ENSMUSG00000006522,ENSMUSG00000007039,ENSMUSG00000007655,ENSMUSG00000009614,ENSMUSG00000010051,ENSMUSG00000010663,ENSMUSG00000013584,ENSMUSG00000015090,ENSMUSG00000015950,…
V1	TRUE	1.91e-07	294	1884	61	0.032	0.207	GO:0046942	BP	77	carboxylic acid transport	7	ENSMUSG00000001918,ENSMUSG00000002944,ENSMUSG00000002985,ENSMUSG00000003623,ENSMUSG00000004902,ENSMUSG00000005089,ENSMUSG00000005360,ENSMUSG00000005892,ENSMUSG00000010064,ENSMUSG00000015405,ENSMUSG00000018459,ENSMUSG00000019935,ENSMUSG00000020178,ENSMUSG00000020733,ENSMUSG00000020805,ENSMUSG00000021070,ENSMUSG00000021367,ENSMUSG00000021457,ENSMUSG00000022464,ENSMUSG00000023232,ENSMUSG00000023947,…
V1	TRUE	2.01e-07	164	1884	42	0.022	0.256	GO:0048754	BP	77	branching morphogenesis of an epithelial tube	4	ENSMUSG00000000567,ENSMUSG00000000957,ENSMUSG00000001496,ENSMUSG00000001761,ENSMUSG00000002603,ENSMUSG00000002633,ENSMUSG00000006386,ENSMUSG00000017724,ENSMUSG00000018604,ENSMUSG00000019768,ENSMUSG00000020611,ENSMUSG00000021318,ENSMUSG00000021367,ENSMUSG00000021835,ENSMUSG00000022309,ENSMUSG00000024913,ENSMUSG00000026814,ENSMUSG00000026923,ENSMUSG00000027985,ENSMUSG00000028364,ENSMUSG00000029231,…
V1	TRUE	2.05e-07	133	1884	37	0.02	0.278	GO:0048565	BP	77	digestive tract development	5	ENSMUSG00000000093,ENSMUSG00000001761,ENSMUSG00000002603,ENSMUSG00000002633,ENSMUSG00000005672,ENSMUSG00000005958,ENSMUSG00000009281,ENSMUSG00000013584,ENSMUSG00000018822,ENSMUSG00000019982,ENSMUSG00000020122,ENSMUSG00000020644,ENSMUSG00000021318,ENSMUSG00000021835,ENSMUSG00000022122,ENSMUSG00000022510,ENSMUSG00000022528,ENSMUSG00000025902,ENSMUSG00000026043,ENSMUSG00000026923,ENSMUSG00000027111,…
V1	TRUE	2.11e-07	11438	1884	1114	0.591	0.097	GO:0050794	BP	77	regulation of cellular process	2	ENSMUSG00000000058,ENSMUSG00000000093,ENSMUSG00000000120,ENSMUSG00000000126,ENSMUSG00000000184,ENSMUSG00000000247,ENSMUSG00000000263,ENSMUSG00000000290,ENSMUSG00000000317,ENSMUSG00000000359,ENSMUSG00000000530,ENSMUSG00000000567,ENSMUSG00000000693,ENSMUSG00000000732,ENSMUSG00000000753,ENSMUSG00000000811,ENSMUSG00000000901,ENSMUSG00000000957,ENSMUSG00000001020,ENSMUSG00000001103,ENSMUSG00000001123,…
V1	TRUE	2.11e-07	900	1884	135	0.072	0.15	GO:0034097	BP	77	response to cytokine	4	ENSMUSG00000000567,ENSMUSG00000001506,ENSMUSG00000002602,ENSMUSG00000003032,ENSMUSG00000005087,ENSMUSG00000005268,ENSMUSG00000005672,ENSMUSG00000006519,ENSMUSG00000007655,ENSMUSG00000008489,ENSMUSG00000010051,ENSMUSG00000013584,ENSMUSG00000015085,ENSMUSG00000015766,ENSMUSG00000015839,ENSMUSG00000016496,ENSMUSG00000018566,ENSMUSG00000018593,ENSMUSG00000018899,ENSMUSG00000019929,ENSMUSG00000019982,…
V1	TRUE	2.13e-07	1570	1884	208	0.11	0.132	GO:0043067	BP	77	regulation of programmed cell death	4	ENSMUSG00000000120,ENSMUSG00000000126,ENSMUSG00000000184,ENSMUSG00000000567,ENSMUSG00000001435,ENSMUSG00000001761,ENSMUSG00000001773,ENSMUSG00000002289,ENSMUSG00000002602,ENSMUSG00000002603,ENSMUSG00000002633,ENSMUSG00000002985,ENSMUSG00000003032,ENSMUSG00000004891,ENSMUSG00000005087,ENSMUSG00000005413,ENSMUSG00000005672,ENSMUSG00000006301,ENSMUSG00000006386,ENSMUSG00000007655,ENSMUSG00000007872,…
V1	TRUE	2.14e-07	1197	1884	168	0.089	0.14	GO:0051130	BP	77	positive regulation of cellular component organization	3	ENSMUSG00000000567,ENSMUSG00000000753,ENSMUSG00000001403,ENSMUSG00000002055,ENSMUSG00000002233,ENSMUSG00000002274,ENSMUSG00000002602,ENSMUSG00000002603,ENSMUSG00000002944,ENSMUSG00000002985,ENSMUSG00000004885,ENSMUSG00000004891,ENSMUSG00000005672,ENSMUSG00000005958,ENSMUSG00000006154,ENSMUSG00000006386,ENSMUSG00000006519,ENSMUSG00000006611,ENSMUSG00000006649,ENSMUSG00000007655,ENSMUSG00000008734,…
V1	TRUE	2.14e-07	224	1884	51	0.027	0.228	GO:0043583	BP	77	ear development	5	ENSMUSG00000000567,ENSMUSG00000002603,ENSMUSG00000002633,ENSMUSG00000005917,ENSMUSG00000015053,ENSMUSG00000017009,ENSMUSG00000018593,ENSMUSG00000019789,ENSMUSG00000019935,ENSMUSG00000020140,ENSMUSG00000020733,ENSMUSG00000021318,ENSMUSG00000021367,ENSMUSG00000021835,ENSMUSG00000022297,ENSMUSG00000022528,ENSMUSG00000023959,ENSMUSG00000024620,ENSMUSG00000026586,ENSMUSG00000026768,ENSMUSG00000026923,…
V1	TRUE	2.17e-07	197	1884	47	0.025	0.239	GO:0061138	BP	77	morphogenesis of a branching epithelium	4	ENSMUSG00000000567,ENSMUSG00000000957,ENSMUSG00000001496,ENSMUSG00000001761,ENSMUSG00000002603,ENSMUSG00000002633,ENSMUSG00000006386,ENSMUSG00000017724,ENSMUSG00000018604,ENSMUSG00000019768,ENSMUSG00000019880,ENSMUSG00000020611,ENSMUSG00000021318,ENSMUSG00000021367,ENSMUSG00000021835,ENSMUSG00000022309,ENSMUSG00000022510,ENSMUSG00000024913,ENSMUSG00000026814,ENSMUSG00000026923,ENSMUSG00000027985,…
V1	TRUE	2.22e-07	936	1884	139	0.074	0.149	GO:0002684	BP	77	positive regulation of immune system process	2	ENSMUSG00000000732,ENSMUSG00000000957,ENSMUSG00000001123,ENSMUSG00000002602,ENSMUSG00000002603,ENSMUSG00000002633,ENSMUSG00000002944,ENSMUSG00000005413,ENSMUSG00000006386,ENSMUSG00000006519,ENSMUSG00000007655,ENSMUSG00000008734,ENSMUSG00000009281,ENSMUSG00000015053,ENSMUSG00000016024,ENSMUSG00000016496,ENSMUSG00000018500,ENSMUSG00000018634,ENSMUSG00000018899,ENSMUSG00000019768,ENSMUSG00000019982,…
V1	TRUE	2.28e-07	753	1884	118	0.063	0.157	GO:0050776	BP	77	regulation of immune response	3	ENSMUSG00000000693,ENSMUSG00000001123,ENSMUSG00000002603,ENSMUSG00000002944,ENSMUSG00000003420,ENSMUSG00000005413,ENSMUSG00000005672,ENSMUSG00000006386,ENSMUSG00000006519,ENSMUSG00000006611,ENSMUSG00000007655,ENSMUSG00000008734,ENSMUSG00000015053,ENSMUSG00000015355,ENSMUSG00000016024,ENSMUSG00000016496,ENSMUSG00000018500,ENSMUSG00000018634,ENSMUSG00000018899,ENSMUSG00000019768,ENSMUSG00000019982,…
V1	TRUE	2.58e-07	1292	1884	178	0.094	0.138	GO:0010648	BP	77	negative regulation of cell communication	3	ENSMUSG00000000058,ENSMUSG00000000263,ENSMUSG00000000567,ENSMUSG00000000957,ENSMUSG00000001496,ENSMUSG00000001517,ENSMUSG00000001672,ENSMUSG00000001985,ENSMUSG00000002633,ENSMUSG00000002985,ENSMUSG00000003032,ENSMUSG00000003573,ENSMUSG00000004558,ENSMUSG00000005087,ENSMUSG00000005413,ENSMUSG00000006205,ENSMUSG00000006301,ENSMUSG00000006369,ENSMUSG00000007655,ENSMUSG00000008090,ENSMUSG00000008136,…
V1	TRUE	2.78e-07	2116	1884	264	0.14	0.125	GO:0050790	BP	77	regulation of catalytic activity	3	ENSMUSG00000000058,ENSMUSG00000000120,ENSMUSG00000000126,ENSMUSG00000000184,ENSMUSG00000000753,ENSMUSG00000001123,ENSMUSG00000001768,ENSMUSG00000002233,ENSMUSG00000002289,ENSMUSG00000002603,ENSMUSG00000002985,ENSMUSG00000003032,ENSMUSG00000005087,ENSMUSG00000005268,ENSMUSG00000005672,ENSMUSG00000005958,ENSMUSG00000006369,ENSMUSG00000006386,ENSMUSG00000006519,ENSMUSG00000006522,ENSMUSG00000007655,…
V1	TRUE	2.83e-07	304	1884	62	0.033	0.204	GO:0048562	BP	77	embryonic organ morphogenesis	4	ENSMUSG00000000093,ENSMUSG00000000126,ENSMUSG00000000214,ENSMUSG00000000567,ENSMUSG00000000957,ENSMUSG00000001761,ENSMUSG00000002633,ENSMUSG00000005917,ENSMUSG00000009097,ENSMUSG00000010051,ENSMUSG00000013584,ENSMUSG00000015053,ENSMUSG00000018604,ENSMUSG00000020467,ENSMUSG00000020644,ENSMUSG00000020733,ENSMUSG00000021318,ENSMUSG00000021367,ENSMUSG00000021835,ENSMUSG00000022297,ENSMUSG00000022528,…
V1	TRUE	2.93e-07	1257	1884	174	0.092	0.138	GO:0043085	BP	77	positive regulation of catalytic activity	4	ENSMUSG00000000058,ENSMUSG00000000120,ENSMUSG00000000184,ENSMUSG00000001123,ENSMUSG00000001768,ENSMUSG00000002233,ENSMUSG00000002603,ENSMUSG00000002985,ENSMUSG00000003032,ENSMUSG00000005268,ENSMUSG00000005672,ENSMUSG00000006369,ENSMUSG00000006386,ENSMUSG00000006519,ENSMUSG00000007655,ENSMUSG00000008734,ENSMUSG00000015305,ENSMUSG00000015950,ENSMUSG00000017009,ENSMUSG00000018500,ENSMUSG00000019768,…
V1	TRUE	2.93e-07	105	1884	32	0.017	0.305	GO:0045446	BP	77	endothelial cell differentiation	5	ENSMUSG00000000530,ENSMUSG00000001435,ENSMUSG00000015468,ENSMUSG00000019789,ENSMUSG00000020717,ENSMUSG00000021835,ENSMUSG00000022382,ENSMUSG00000022469,ENSMUSG00000024066,ENSMUSG00000024812,ENSMUSG00000025902,ENSMUSG00000026814,ENSMUSG00000026923,ENSMUSG00000028583,ENSMUSG00000029838,ENSMUSG00000030341,ENSMUSG00000031207,ENSMUSG00000031871,ENSMUSG00000036885,ENSMUSG00000037242,ENSMUSG00000038235,…
V1	TRUE	2.96e-07	349	1884	68	0.036	0.195	GO:0019932	BP	77	second-messenger-mediated signaling	5	ENSMUSG00000000567,ENSMUSG00000002771,ENSMUSG00000002944,ENSMUSG00000002985,ENSMUSG00000003573,ENSMUSG00000005611,ENSMUSG00000008136,ENSMUSG00000015243,ENSMUSG00000017817,ENSMUSG00000018500,ENSMUSG00000018634,ENSMUSG00000020122,ENSMUSG00000020178,ENSMUSG00000020611,ENSMUSG00000020733,ENSMUSG00000020734,ENSMUSG00000021367,ENSMUSG00000021457,ENSMUSG00000021478,ENSMUSG00000022122,ENSMUSG00000023964,…
V1	TRUE	2.96e-07	192	1884	46	0.024	0.24	GO:0048762	BP	77	mesenchymal cell differentiation	4	ENSMUSG00000000567,ENSMUSG00000000693,ENSMUSG00000001496,ENSMUSG00000001506,ENSMUSG00000001761,ENSMUSG00000002603,ENSMUSG00000002633,ENSMUSG00000013584,ENSMUSG00000019487,ENSMUSG00000019789,ENSMUSG00000021367,ENSMUSG00000021835,ENSMUSG00000022018,ENSMUSG00000022122,ENSMUSG00000022150,ENSMUSG00000022528,ENSMUSG00000026167,ENSMUSG00000026193,ENSMUSG00000026814,ENSMUSG00000026872,ENSMUSG00000026923,…
V1	TRUE	3.16e-07	327	1884	65	0.035	0.199	GO:0032496	BP	77	response to lipopolysaccharide	5	ENSMUSG00000000214,ENSMUSG00000001123,ENSMUSG00000001496,ENSMUSG00000002602,ENSMUSG00000002603,ENSMUSG00000002944,ENSMUSG00000008540,ENSMUSG00000015243,ENSMUSG00000015305,ENSMUSG00000016024,ENSMUSG00000018593,ENSMUSG00000019929,ENSMUSG00000020227,ENSMUSG00000021367,ENSMUSG00000021423,ENSMUSG00000022122,ENSMUSG00000023992,ENSMUSG00000024079,ENSMUSG00000024778,ENSMUSG00000025225,ENSMUSG00000026177,…
V1	TRUE	3.32e-07	1296	1884	178	0.094	0.137	GO:0023057	BP	77	negative regulation of signaling	2	ENSMUSG00000000058,ENSMUSG00000000263,ENSMUSG00000000567,ENSMUSG00000000957,ENSMUSG00000001496,ENSMUSG00000001517,ENSMUSG00000001672,ENSMUSG00000001985,ENSMUSG00000002633,ENSMUSG00000002985,ENSMUSG00000003032,ENSMUSG00000003573,ENSMUSG00000004558,ENSMUSG00000005087,ENSMUSG00000005413,ENSMUSG00000006205,ENSMUSG00000006301,ENSMUSG00000006369,ENSMUSG00000007655,ENSMUSG00000008090,ENSMUSG00000008136,…
V1	TRUE	3.33e-07	186	1884	45	0.024	0.242	GO:0050679	BP	77	positive regulation of epithelial cell proliferation	3	ENSMUSG00000000058,ENSMUSG00000000184,ENSMUSG00000000530,ENSMUSG00000000567,ENSMUSG00000001761,ENSMUSG00000002603,ENSMUSG00000002633,ENSMUSG00000005413,ENSMUSG00000006205,ENSMUSG00000006519,ENSMUSG00000007655,ENSMUSG00000010051,ENSMUSG00000015053,ENSMUSG00000019768,ENSMUSG00000020122,ENSMUSG00000020357,ENSMUSG00000021702,ENSMUSG00000021835,ENSMUSG00000022510,ENSMUSG00000026473,ENSMUSG00000026923,…
V1	TRUE	3.46e-07	1569	1884	207	0.11	0.132	GO:0051254	BP	77	positive regulation of RNA metabolic process	4	ENSMUSG00000000120,ENSMUSG00000000247,ENSMUSG00000000530,ENSMUSG00000000567,ENSMUSG00000001496,ENSMUSG00000001506,ENSMUSG00000001517,ENSMUSG00000001761,ENSMUSG00000001911,ENSMUSG00000002111,ENSMUSG00000002249,ENSMUSG00000002603,ENSMUSG00000002633,ENSMUSG00000003032,ENSMUSG00000003282,ENSMUSG00000004328,ENSMUSG00000005917,ENSMUSG00000008398,ENSMUSG00000008575,ENSMUSG00000010064,ENSMUSG00000015053,…
V1	TRUE	3.77e-07	682	1884	109	0.058	0.16	GO:0000904	BP	77	cell morphogenesis involved in differentiation	5	ENSMUSG00000000247,ENSMUSG00000001435,ENSMUSG00000001496,ENSMUSG00000001761,ENSMUSG00000002274,ENSMUSG00000002602,ENSMUSG00000002633,ENSMUSG00000002985,ENSMUSG00000004885,ENSMUSG00000005360,ENSMUSG00000005958,ENSMUSG00000006369,ENSMUSG00000006386,ENSMUSG00000008575,ENSMUSG00000014361,ENSMUSG00000015468,ENSMUSG00000017724,ENSMUSG00000019647,ENSMUSG00000019803,ENSMUSG00000019899,ENSMUSG00000020644,…
V1	TRUE	4e-07	777	1884	120	0.064	0.154	GO:0055082	BP	77	cellular chemical homeostasis	3	ENSMUSG00000000214,ENSMUSG00000000753,ENSMUSG00000001750,ENSMUSG00000002603,ENSMUSG00000002771,ENSMUSG00000002944,ENSMUSG00000002985,ENSMUSG00000003617,ENSMUSG00000003657,ENSMUSG00000005413,ENSMUSG00000005716,ENSMUSG00000006519,ENSMUSG00000006611,ENSMUSG00000007097,ENSMUSG00000007655,ENSMUSG00000010660,ENSMUSG00000015053,ENSMUSG00000017817,ENSMUSG00000018634,ENSMUSG00000019768,ENSMUSG00000020080,…
V1	TRUE	4.48e-07	1891	1884	240	0.127	0.127	GO:0006357	BP	77	regulation of transcription by RNA polymerase II	1	ENSMUSG00000000093,ENSMUSG00000000120,ENSMUSG00000000247,ENSMUSG00000000317,ENSMUSG00000000530,ENSMUSG00000000567,ENSMUSG00000001228,ENSMUSG00000001496,ENSMUSG00000001517,ENSMUSG00000001761,ENSMUSG00000001911,ENSMUSG00000002111,ENSMUSG00000002249,ENSMUSG00000002603,ENSMUSG00000002633,ENSMUSG00000002944,ENSMUSG00000003032,ENSMUSG00000003282,ENSMUSG00000004328,ENSMUSG00000005413,ENSMUSG00000005917,…
V1	TRUE	4.75e-07	1747	1884	225	0.119	0.129	GO:0045935	BP	77	positive regulation of nucleobase-containing compound metabolic process	3	ENSMUSG00000000120,ENSMUSG00000000247,ENSMUSG00000000530,ENSMUSG00000000567,ENSMUSG00000001496,ENSMUSG00000001506,ENSMUSG00000001517,ENSMUSG00000001761,ENSMUSG00000001911,ENSMUSG00000002111,ENSMUSG00000002249,ENSMUSG00000002603,ENSMUSG00000002633,ENSMUSG00000003032,ENSMUSG00000003282,ENSMUSG00000004328,ENSMUSG00000005917,ENSMUSG00000008398,ENSMUSG00000008575,ENSMUSG00000010064,ENSMUSG00000015053,…
V1	TRUE	4.99e-07	243	1884	53	0.028	0.218	GO:0003007	BP	77	heart morphogenesis	4	ENSMUSG00000000093,ENSMUSG00000000530,ENSMUSG00000000567,ENSMUSG00000001761,ENSMUSG00000002603,ENSMUSG00000002633,ENSMUSG00000006386,ENSMUSG00000008090,ENSMUSG00000008136,ENSMUSG00000013584,ENSMUSG00000018581,ENSMUSG00000018604,ENSMUSG00000019789,ENSMUSG00000020644,ENSMUSG00000021835,ENSMUSG00000022309,ENSMUSG00000022528,ENSMUSG00000022893,ENSMUSG00000025902,ENSMUSG00000026814,ENSMUSG00000026837,…
V1	TRUE	5.36e-07	669	1884	107	0.057	0.16	GO:0010942	BP	77	positive regulation of cell death	4	ENSMUSG00000000120,ENSMUSG00000001435,ENSMUSG00000001773,ENSMUSG00000002603,ENSMUSG00000002944,ENSMUSG00000005413,ENSMUSG00000007655,ENSMUSG00000007872,ENSMUSG00000013584,ENSMUSG00000016496,ENSMUSG00000018899,ENSMUSG00000019822,ENSMUSG00000019982,ENSMUSG00000019997,ENSMUSG00000020007,ENSMUSG00000020044,ENSMUSG00000020178,ENSMUSG00000020733,ENSMUSG00000020914,ENSMUSG00000021340,ENSMUSG00000021408,…
V1	TRUE	5.4e-07	772	1884	119	0.063	0.154	GO:0051046	BP	77	regulation of secretion	5	ENSMUSG00000001123,ENSMUSG00000002603,ENSMUSG00000002944,ENSMUSG00000003411,ENSMUSG00000005413,ENSMUSG00000005892,ENSMUSG00000006369,ENSMUSG00000006386,ENSMUSG00000006519,ENSMUSG00000006611,ENSMUSG00000006649,ENSMUSG00000010660,ENSMUSG00000015053,ENSMUSG00000016496,ENSMUSG00000017009,ENSMUSG00000018500,ENSMUSG00000018634,ENSMUSG00000019823,ENSMUSG00000019982,ENSMUSG00000020077,ENSMUSG00000020122,…
V1	TRUE	5.84e-07	223	1884	50	0.027	0.224	GO:0002064	BP	77	epithelial cell development	4	ENSMUSG00000000567,ENSMUSG00000001435,ENSMUSG00000001761,ENSMUSG00000006649,ENSMUSG00000015468,ENSMUSG00000019768,ENSMUSG00000020717,ENSMUSG00000020733,ENSMUSG00000021835,ENSMUSG00000022382,ENSMUSG00000022469,ENSMUSG00000022510,ENSMUSG00000023959,ENSMUSG00000024812,ENSMUSG00000026380,ENSMUSG00000026728,ENSMUSG00000026814,ENSMUSG00000026923,ENSMUSG00000027420,ENSMUSG00000027434,ENSMUSG00000027447,…
V1	TRUE	6.24e-07	1494	1884	198	0.105	0.133	GO:0006955	BP	77	immune response	2	ENSMUSG00000000317,ENSMUSG00000000693,ENSMUSG00000000732,ENSMUSG00000001123,ENSMUSG00000002602,ENSMUSG00000002603,ENSMUSG00000002944,ENSMUSG00000003420,ENSMUSG00000004730,ENSMUSG00000004837,ENSMUSG00000005413,ENSMUSG00000005672,ENSMUSG00000006342,ENSMUSG00000006386,ENSMUSG00000006519,ENSMUSG00000006611,ENSMUSG00000007655,ENSMUSG00000008734,ENSMUSG00000009281,ENSMUSG00000009585,ENSMUSG00000015053,…
[truncated: 323 more rows]

## Sheet: AcbWfs1 vs D2R MF
query.number	significant	p.value	term.size	query.size	overlap.size	precision	recall	term.id	domain	subgraph.number	term.name	relative.depth	intersection
[truncated: 61 more rows]

[truncated: 2 more sheets: AcbWfs1 vs D2R CC, Acb Wfs1 vs D2R KEEG]
