# Supplementary material for: Functional and molecular heterogeneity of D2R neurons along dorsal ventral axis in the striatum
Source: Nat Commun. 2020 Apr 23;11:1957. doi: 10.1038/s41467-020-15716-9 (PMC7181842; doi:10.1038/s41467-020-15716-9)
Supplement: Supplementary file 13 — Supplementary Data 10 [file 41467_2020_15716_MOESM13_ESM.xlsx]

## Sheet: Gokce et al D2-Htr7-SPNs
Gokce et al (D2-Htr7-SPNs) 61 genes (protein coding)
Acb D2R enriched			not Acb D2R enriched
Genes: 30			Genes: 31
			Wfs1 Enriched (9)	Not Enriched (13)	Not Found (9)
Drd2			Sox9	Sp8	Gpr52
Alk			Pla2g7	Runx1	Wbscr17
Necab1			Ptpn3	Rell1	Iqcj
Th			Emid1	Lrrc9	4930555I21Rik
Gabra3			Txnip	Trpm3	4930470P17Rik
4930452B06Rik			Ptprt	Aard	Rpl39l
Casz1			Itgb5	Fzd7	Lrrc52
Gnas			Mfge8	Golm1	2310034O05Rik
Nrip3			Clic1	Mro	Bcl2a1d
Htr7				Ang
Unc5c				Litaf
Unc5d				Nppc
Crhr1				Dysf
Cacng5
Npffr1
Cpne7
Agtr1a
Ngfr
Matn2
Gabre
Mafb
Stac2
Spon1
C7
Snx31
Ptger2
Khdrbs3
Klhdc8a
Irf8
Grik3

## Sheet: Gokce et al D1-SPNs
Gokce et al (D1-SPNs) 159 genes (protein coding)							Gokce et al (D1-Pcdh8-SPNs) 201 genes (protein coding)							Gokce et al (D1-Cxcl14-SPNs) 161 genes (protein coding)
Acb Wfs1 enriched			not Acb Wfs1 enriched				Acb Wfs1 enriched			not Acb Wfs1 enriched				Acb Wfs1 enriched			not Acb Wfs1 enriched
Genes: 96			Genes: 63				Genes: 34			Genes: 63				Genes: 54			Genes: 107
			D2R Enriched (12)	Not Enriched (37)	Not Found (14)					D2R Enriched (83)	Not Enriched (62)	Not Found (22)					D2R Enriched (37)	Not Enriched (51)	Not Found (19)
Drd1			Thsd7b	Vsnl1	Accn4		Nfix			Elavl4	Pde9a	Accn4		Cxcl14			Cpne4	Sox11	Dlx4
Gfra1			6330403K07Rik	Shank1	Mtap1b		Stmn1			Cacng5	Tac2	4932411E22Rik		Id2			Tnnt1	Lrrc38	Dlx6as1
Slc35d3			Faim2	Vstm2a	Galntl4		Tox			Tacr1	Vax1	3110035E14Rik		Stmn1			Tmem196	Fam163b	Mtap1b
Pdyn			Trp53i11	Hpcal1	1810041L15Rik		Farp1			Nxph4	Rbp1	Accn1		Tle3			Otof	Pkib	Adrbk2
Ptprz1			Rab3b	Ppp1r2	9830001H06Rik		Npffr2			Adarb2	Sez6l	8030443G20Rik		Necab3			Krt12	Fbxo17	A330050F15Rik
Chrm4			Ahi1	Pnmal2	Gm5607		Foxp2			Pcdh8	Car10	BC048546		Ptprz1			Chn2	Hpcal1	Tnfrsf13c
Lingo2			Cpne4	Pkp2	4933407C03Rik		Lix1			Mdfic	Ppm1e	4930470P17Rik		Isl1			Phlda3	Wif1	2310001H17Rik
Gnb4			Disp2	Fkbp1a	6330527O06Rik		Ndrg2			Atp2b4	Camk2d	Gm5607		Gfra1			Lrrc55	Atp1b1	1810041L15Rik
Ebf1			Ralyl	Sipa1l2	2610002J02Rik		Sphkap			Vwc2l	Col27a1	AA387883		Perp			Fign	Rprm	A730090H04Rik
Isl1			Fgf10	Onecut2	LOC626082		Erbb4			Ankfn1	Nog	2810011L19Rik		Ust			Palm2	Smyd2	Tnni3
Zfp521			Tmem130	Igsf3	Prkcc		Pcsk6			Sema5b	Col11a1	2010011I20Rik		Nacc2			Pcdh8	Psmb10	4933413L06Rik
Nrxn1			Cdh22	Scg2	Prr24		Tac1			Tshz1	Grm2	4931408A02Rik		Marcksl1			Casz1	Klhl4	6330512M04Rik
Tac1				Dner	Fam70a		Fxyd7			Tmtc4	Trpm3	Zp3r		Nudt4			Kcnab3	Mmgt2	Stmn1-rs1
Cntnap3				Tshz2	BC068157		Lhfp			Casz1	Rtn1	AI848285		Wls			Ddc	Cryz	AI848285
Itm2b				Pdzd2			Tgfb2			Stmn1	Gpr39	1300002K09Rik		Pdlim1			Npy	Mtss1	Dlx3
Crym				Ly6h			Sema6d			Otof	Arhgap25	Ptchd2		Arhgap29			Ralyl	Epsti1	Fam70a
Wfs1				Slc16a11			Drd1a			Mdga1	Plcl1	A2ld1		Crtac1			Nxph1	Cdk18	BC046404
Arl4a				Dleu7			Ddah1			Ripk4	Cadps2	Lmo4		Ywhah			Elavl2	Camk2n2	Pvrl3
Sfxn1				Tox2			Ube2ql1			Gabra3	Grb14	Gpr56		Gprc5b			Stac2	Sipa1l2	Gm5607
Arx				Gdap1l1			Cntfr			Spon1	Efr3a	Pnma5		Itgb8			Sema5b	Dner
Lrpap1				Hpcal4			Kcnj3			Alk	Zadh2	Gm9920		Vangl1			Wnt2	Ascl1
Prkca				Prok2			Chrm4			Chn2	Tmem178	Tmem2		Atp6ap1l			Spon1	Ralb
Chst2				Rprm			Adcy2			Sema5a	Ptprg			Igfbp2			Rbm20	Prok2
Ube2ql1				Spink8			Cpne6			Rab3b	Mc3r			Tac1			Glrx	Lats2
Stmn2				Gsx2			S100a16			Pcdh15	Ptpru			Gadd45g			6330403K07Rik	Gng2
Ccdc88c				Slc29a1			Eps8			Olfm3	Nptx1			Drd1			Gjd2	Plcxd2
Col9a3				Cd200			Hrh1			Ralyl	Sorcs1			Kcnj6			Zfp618	Camk2d
Sstr4				Arhgdig			Acsl3			Kcnc2	Vstm2a			Mast4			Gpr149	Sez6l
Sntg2				Nrp2			Gpr83			Lypd1	Wnt5a			H2-D1			Csdc2	Gsx2
Foxp2				Prkar1b			Kdr			Fam19a2	Opcml			Efhd2			Frmpd3	Col11a1
Pea15a				Ttc39c			Pde1a			Fgfr1	Bok			Ndp			4930452B06Rik	Tox2
Ablim1				Pde9a			St3gal1			Fbxl21	Deptor			Lrp4			Coro6	Asxl3
Gnai1				Bag1			As3mt			Clstn2	Socs1			Faah			Kcnip1	Igsf3
Atp6ap1l				Ltk			Cck			4930452B06Rik	Ryr1			C130074G19Rik			Trp53i11	Tshz2
Tmem44				Dclk3						Edn1	Pth2r			Phyh			Flrt2	Vsnl1
Nefl				Fxyd6						Scn5a	Pbx3			Rasgrf2			Iqsec3	Akap12
Gmppa				Kndc1						Pcdh7	Kcnk12			Wdr1			Kcnip4	Nptx1
Il20ra										Slc35f1	Slc44a5			Tuba8				Ppp1r2
Fndc4										Nrip3	Kirrel			Cux2				Htr4
Ywhah										Khdrbs3	Kcnt2			Sox1				Galnt9
Palmd										Kcnip1	Vsnl1			Nbl1				Crhr2
Tub										Syt1	Gfra2			Ablim1				Ptma
Fhl2										Stac2	Pbx1			Slc16a2				Btbd3
Fxyd7										Dlk2	C1ql3			As3mt				Efr3a
Tle3										Ntng1	Gad2			Mef2c				Dleu7
Tubb2a										Gpr149	Fam163b			Hhatl				Olfm2
Slc16a2										Cdk14	1110032F04Rik			Parp12				Prr13
Gabra5										Plcb4	B3galt2			Gbp7				H3f3b
Fstl5										Ildr2	Ipcef1			Gstm7				Syn2
Nrg3										Trh	Ppm1l			Nrxn1				Fstl1
Cpne6										Rbm20	Nt5dc3			Ier2				Ppm1e
Perp										Necab1	Syp			Entpd5
Cdkn1a										Ptprm	Sema4a			Klhl5
Sox1										Aff2	Atp1b1			Olfm1
Map2k1										C1ql1	Amn
Nudt4										Plxdc1	Rgs16
Dgkz										Ankrd34b	Trpc7
Adra2b										Lrpprc	Pdia5
Mef2c										Lrrc55	Ifngr2
Atp6v1c2										Rxrg	Rasl11a
Nlgn1										Rps6ka2	Slc8a1
Sstr2										Hectd2	Syt5
Abr										Agtr1a
Fam184b										Hs6st2
Sh3bgrl										Chl1
Impg1										Kcnab3
Dlk1										Celf4
Wdr1										Klhdc8a
Gpr26										Ccdc88b
Ust										Sema3e
Map3k5										Brca1
Olfm1										Cd83
Cxcl14										Nedd9
Marcksl1										Trim62
Npy1r										Nrip2
Adra2c										Ptpro
Slc35f4										Racgap1
Col6a1										Atp1a3
1700019D03Rik										Phlda1
Samd4										Tigd2
Zcchc12										Rnf128
Pepd										Slc9a3r2
Htr1f										Rpp25
Agpat4
Plxna2
Plekhg5
Akap5
Cadm1
Mast4
Ssh3
Syt7
Pde1a
Rasgrf2
Ap3b2
Bri3bp
Cbfa2t3
